# Supplementary material for: A slanted castor wheel enables pushing manual wheelchairs from the side to improve social interaction
Source: PLoS One. 2024 Sep 12;19(9):e0307759. doi: 10.1371/journal.pone.0307759 (PMC11392412; doi:10.1371/journal.pone.0307759)
Supplement: S1 File — Contains the data collected during the validation experiments and the code for calculating the reaction forces for a castor wheel using the vector equations and the cosine approximation. 4TU.ResearchData repository: https://doi.org/10.4121/82afa4e1-bdf1-4bf4-8682-32e62f6c3d68, GitLab repository: https://gitlab.tudelft.nl/ziggy/evaluation_paper. (ZIP) [file pone.0307759.s002.zip]

Archive with 94 entries (87 files):
- S2 File - Experimental data and the MATLAB code for calculations of the castor wheel/CastorModel/
- S2 File - Experimental data and the MATLAB code for calculations of the castor wheel/CastorModel/CastorFigure_init.m
- S2 File - Experimental data and the MATLAB code for calculations of the castor wheel/CastorModel/CastorFigure_printcastor.m
- S2 File - Experimental data and the MATLAB code for calculations of the castor wheel/CastorModel/CastorFigure_save_figureXYZiso.m
- S2 File - Experimental data and the MATLAB code for calculations of the castor wheel/CastorModel/derive_equilibrium.m
- S2 File - Experimental data and the MATLAB code for calculations of the castor wheel/CastorModel/derive_kin.m
- S2 File - Experimental data and the MATLAB code for calculations of the castor wheel/CastorModel/main.m
- S2 File - Experimental data and the MATLAB code for calculations of the castor wheel/CastorModel/variables.m
- S2 File - Experimental data and the MATLAB code for calculations of the castor wheel/Data/
- S2 File - Experimental data and the MATLAB code for calculations of the castor wheel/Data/Analysis_castor_experiment.m
- S2 File - Experimental data and the MATLAB code for calculations of the castor wheel/Data/Data_matrices.xlsx
- S2 File - Experimental data and the MATLAB code for calculations of the castor wheel/Data/Experimental_data_summary.xlsx
- S2 File - Experimental data and the MATLAB code for calculations of the castor wheel/Data/Test6_30-5-2022/
- S2 File - Experimental data and the MATLAB code for calculations of the castor wheel/Data/Test6_30-5-2022/0.05rad_1.4kg_6.txt
- S2 File - Experimental data and the MATLAB code for calculations of the castor wheel/Data/Test6_30-5-2022/0.05rad_3.4kg_6.txt
- S2 File - Experimental data and the MATLAB code for calculations of the castor wheel/Data/Test6_30-5-2022/0.05rad_5.4kg_6.txt
- S2 File - Experimental data and the MATLAB code for calculations of the castor wheel/Data/Test6_30-5-2022/0.05rad_7.4kg_6.txt
- S2 File - Experimental data and the MATLAB code for calculations of the castor wheel/Data/Test6_30-5-2022/0.15rad_1.4kg_6.txt
- S2 File - Experimental data and the MATLAB code for calculations of the castor wheel/Data/Test6_30-5-2022/0.15rad_3.4kg_6.txt
- S2 File - Experimental data and the MATLAB code for calculations of the castor wheel/Data/Test6_30-5-2022/0.15rad_5.4kg_6.txt
- S2 File - Experimental data and the MATLAB code for calculations of the castor wheel/Data/Test6_30-5-2022/0.15rad_7.4kg_6.txt
- S2 File - Experimental data and the MATLAB code for calculations of the castor wheel/Data/Test6_30-5-2022/0.1rad_1.4kg_6.txt
- S2 File - Experimental data and the MATLAB code for calculations of the castor wheel/Data/Test6_30-5-2022/0.1rad_3.4kg_6.txt
- S2 File - Experimental data and the MATLAB code for calculations of the castor wheel/Data/Test6_30-5-2022/0.1rad_5.4kg_6.txt
- S2 File - Experimental data and the MATLAB code for calculations of the castor wheel/Data/Test6_30-5-2022/0.1rad_7.4kg_6.txt
- S2 File - Experimental data and the MATLAB code for calculations of the castor wheel/Data/Test6_30-5-2022/0.2rad_1.4kg_6.txt
- S2 File - Experimental data and the MATLAB code for calculations of the castor wheel/Data/Test6_30-5-2022/0.2rad_3.4kg_6.txt
- S2 File - Experimental data and the MATLAB code for calculations of the castor wheel/Data/Test6_30-5-2022/0.2rad_5.4kg_6.txt
- S2 File - Experimental data and the MATLAB code for calculations of the castor wheel/Data/Test6_30-5-2022/0.2rad_7.4kg_6.txt
- S2 File - Experimental data and the MATLAB code for calculations of the castor wheel/Data/Test6_30-5-2022/0rad_1.4kg_6.txt
- S2 File - Experimental data and the MATLAB code for calculations of the castor wheel/Data/Test6_30-5-2022/0rad_3.4kg_6.txt
- S2 File - Experimental data and the MATLAB code for calculations of the castor wheel/Data/Test6_30-5-2022/0rad_5.4kg_6.txt
- S2 File - Experimental data and the MATLAB code for calculations of the castor wheel/Data/Test6_30-5-2022/0rad_7.4kg_6.txt
- S2 File - Experimental data and the MATLAB code for calculations of the castor wheel/Data/Test7_31-5-2022/
- S2 File - Experimental data and the MATLAB code for calculations of the castor wheel/Data/Test7_31-5-2022/0.05rad_1.4kg_7.txt
- S2 File - Experimental data and the MATLAB code for calculations of the castor wheel/Data/Test7_31-5-2022/0.05rad_3.4kg_7.txt
- S2 File - Experimental data and the MATLAB code for calculations of the castor wheel/Data/Test7_31-5-2022/0.05rad_5.4kg_7.txt
- S2 File - Experimental data and the MATLAB code for calculations of the castor wheel/Data/Test7_31-5-2022/0.05rad_7.4kg_7.txt
- S2 File - Experimental data and the MATLAB code for calculations of the castor wheel/Data/Test7_31-5-2022/0.15rad_1.4kg_7.txt
- S2 File - Experimental data and the MATLAB code for calculations of the castor wheel/Data/Test7_31-5-2022/0.15rad_3.4kg_7.txt
- S2 File - Experimental data and the MATLAB code for calculations of the castor wheel/Data/Test7_31-5-2022/0.15rad_5.4kg_7.txt
- S2 File - Experimental data and the MATLAB code for calculations of the castor wheel/Data/Test7_31-5-2022/0.15rad_7.4kg_7.txt
- S2 File - Experimental data and the MATLAB code for calculations of the castor wheel/Data/Test7_31-5-2022/0.1rad_1.4kg_7.txt
- S2 File - Experimental data and the MATLAB code for calculations of the castor wheel/Data/Test7_31-5-2022/0.1rad_3.4kg_7.txt
- S2 File - Experimental data and the MATLAB code for calculations of the castor wheel/Data/Test7_31-5-2022/0.1rad_5.4kg_7.txt
- S2 File - Experimental data and the MATLAB code for calculations of the castor wheel/Data/Test7_31-5-2022/0.1rad_7.4kg_7.txt
- S2 File - Experimental data and the MATLAB code for calculations of the castor wheel/Data/Test7_31-5-2022/0.2rad_1.4kg_7.txt
- S2 File - Experimental data and the MATLAB code for calculations of the castor wheel/Data/Test7_31-5-2022/0.2rad_3.4kg_7.txt
- S2 File - Experimental data and the MATLAB code for calculations of the castor wheel/Data/Test7_31-5-2022/0.2rad_5.4kg_7.txt
- S2 File - Experimental data and the MATLAB code for calculations of the castor wheel/Data/Test7_31-5-2022/0.2rad_7.4kg_7.txt
- S2 File - Experimental data and the MATLAB code for calculations of the castor wheel/Data/Test7_31-5-2022/0rad_1.4kg_7.txt
- S2 File - Experimental data and the MATLAB code for calculations of the castor wheel/Data/Test7_31-5-2022/0rad_3.4kg_7.txt
- S2 File - Experimental data and the MATLAB code for calculations of the castor wheel/Data/Test7_31-5-2022/0rad_5.4kg_7.txt
- S2 File - Experimental data and the MATLAB code for calculations of the castor wheel/Data/Test7_31-5-2022/0rad_7.4kg_7.txt
- S2 File - Experimental data and the MATLAB code for calculations of the castor wheel/Data/Test8_31-5-2022/
- S2 File - Experimental data and the MATLAB code for calculations of the castor wheel/Data/Test8_31-5-2022/0.05rad_1.4kg_8.txt
- S2 File - Experimental data and the MATLAB code for calculations of the castor wheel/Data/Test8_31-5-2022/0.05rad_3.4kg_8.txt
- S2 File - Experimental data and the MATLAB code for calculations of the castor wheel/Data/Test8_31-5-2022/0.05rad_5.4kg_8.txt
- S2 File - Experimental data and the MATLAB code for calculations of the castor wheel/Data/Test8_31-5-2022/0.05rad_7.4kg_8.txt
- S2 File - Experimental data and the MATLAB code for calculations of the castor wheel/Data/Test8_31-5-2022/0.15rad_1.4kg_8.txt
- S2 File - Experimental data and the MATLAB code for calculations of the castor wheel/Data/Test8_31-5-2022/0.15rad_3.4kg_8.txt
- S2 File - Experimental data and the MATLAB code for calculations of the castor wheel/Data/Test8_31-5-2022/0.15rad_5.4kg_8.txt
- S2 File - Experimental data and the MATLAB code for calculations of the castor wheel/Data/Test8_31-5-2022/0.15rad_7.4kg_8.txt
- S2 File - Experimental data and the MATLAB code for calculations of the castor wheel/Data/Test8_31-5-2022/0.1rad_1.4kg_8.txt
- S2 File - Experimental data and the MATLAB code for calculations of the castor wheel/Data/Test8_31-5-2022/0.1rad_3.4kg_8.txt
- S2 File - Experimental data and the MATLAB code for calculations of the castor wheel/Data/Test8_31-5-2022/0.1rad_5.4kg_8.txt
- S2 File - Experimental data and the MATLAB code for calculations of the castor wheel/Data/Test8_31-5-2022/0.1rad_7.4kg_8.txt
- S2 File - Experimental data and the MATLAB code for calculations of the castor wheel/Data/Test8_31-5-2022/0.2rad_1.4kg_8.txt
- S2 File - Experimental data and the MATLAB code for calculations of the castor wheel/Data/Test8_31-5-2022/0.2rad_3.4kg_8.txt
- S2 File - Experimental data and the MATLAB code for calculations of the castor wheel/Data/Test8_31-5-2022/0.2rad_5.4kg_8.txt
- S2 File - Experimental data and the MATLAB code for calculations of the castor wheel/Data/Test8_31-5-2022/0.2rad_7.4kg_8.txt
- S2 File - Experimental data and the MATLAB code for calculations of the castor wheel/Data/Test8_31-5-2022/0rad_1.4kg_8.txt
- S2 File - Experimental data and the MATLAB code for calculations of the castor wheel/Data/Test8_31-5-2022/0rad_3.4kg_8.txt
- S2 File - Experimental data and the MATLAB code for calculations of the castor wheel/Data/Test8_31-5-2022/0rad_5.4kg_8.txt
- S2 File - Experimental data and the MATLAB code for calculations of the castor wheel/Data/Test8_31-5-2022/0rad_7.4kg_8.txt
- S2 File - Experimental data and the MATLAB code for calculations of the castor wheel/functions/
- S2 File - Experimental data and the MATLAB code for calculations of the castor wheel/functions/ConstraintProjection.m
- S2 File - Experimental data and the MATLAB code for calculations of the castor wheel/functions/Lagrange.m
- S2 File - Experimental data and the MATLAB code for calculations of the castor wheel/functions/LinePlot3.m
- S2 File - Experimental data and the MATLAB code for calculations of the castor wheel/functions/Plot_symbolic_var_changes.m
- S2 File - Experimental data and the MATLAB code for calculations of the castor wheel/functions/rotx.m
- S2 File - Experimental data and the MATLAB code for calculations of the castor wheel/functions/roty.m
- S2 File - Experimental data and the MATLAB code for calculations of the castor wheel/functions/rotz.m
- S2 File - Experimental data and the MATLAB code for calculations of the castor wheel/functions/rotz2d.m
- S2 File - Experimental data and the MATLAB code for calculations of the castor wheel/functions/Structconv_fun2num.m
- S2 File - Experimental data and the MATLAB code for calculations of the castor wheel/functions/Structconv_sym2fun.m
- S2 File - Experimental data and the MATLAB code for calculations of the castor wheel/functions/tilde.m
- S2 File - Experimental data and the MATLAB code for calculations of the castor wheel/functions/TMT.m
- S2 File - Experimental data and the MATLAB code for calculations of the castor wheel/functions/TriadPlot3.m
- S2 File - Experimental data and the MATLAB code for calculations of the castor wheel/functions/TUD_color_generate.m
- S2 File - Experimental data and the MATLAB code for calculations of the castor wheel/functions/un_tilde.m
- S2 File - Experimental data and the MATLAB code for calculations of the castor wheel/README.md
- S2 File - Experimental data and the MATLAB code for calculations of the castor wheel/Rolling resistance/
- S2 File - Experimental data and the MATLAB code for calculations of the castor wheel/Rolling resistance/ComputeRollingResistance.m
