# Supplementary material for: A slanted castor wheel enables pushing manual wheelchairs from the side to improve social interaction
Source: PLoS One. 2024 Sep 12;19(9):e0307759. doi: 10.1371/journal.pone.0307759 (PMC11392412; doi:10.1371/journal.pone.0307759)
Supplement: S1 File — Contains the data collected during the validation experiments and the code for calculating the reaction forces for a castor wheel using the vector equations and the cosine approximation. 4TU.ResearchData repository: https://doi.org/10.4121/82afa4e1-bdf1-4bf4-8682-32e62f6c3d68, GitLab repository: https://gitlab.tudelft.nl/ziggy/evaluation_paper. (ZIP) [file pone.0307759.s002.zip › S2 File - Experimental data and the MATLAB code for calculations of the castor wheel/CastorModel/CastorFigure_init.m]

function fig_castor = CastorFigure_init(fignum)
% Initialize a coordinate system with z pointing downward.
% The origin is plotted at 0,0,0
% close(figure(fignum))
fig_castor = figure(fignum);
plot3(0,0,0,'.k');
xlabel('x / m');
ylabel('y / m');
zlabel('z / m');
axis equal;
fig_castor.CurrentAxes.ZDir = 'Reverse';
fig_castor.CurrentAxes.YDir = 'Reverse';

hold on;

end
