# Supplementary material for: A slanted castor wheel enables pushing manual wheelchairs from the side to improve social interaction
Source: PLoS One. 2024 Sep 12;19(9):e0307759. doi: 10.1371/journal.pone.0307759 (PMC11392412; doi:10.1371/journal.pone.0307759)
Supplement: S1 File — Contains the data collected during the validation experiments and the code for calculating the reaction forces for a castor wheel using the vector equations and the cosine approximation. 4TU.ResearchData repository: https://doi.org/10.4121/82afa4e1-bdf1-4bf4-8682-32e62f6c3d68, GitLab repository: https://gitlab.tudelft.nl/ziggy/evaluation_paper. (ZIP) [file pone.0307759.s002.zip › S2 File - Experimental data and the MATLAB code for calculations of the castor wheel/Data/Data_matrices.xlsx]

## Sheet: Sheet1
	Experiment 1: Vary Cant angle and Normal force
	Run 1: Lateral forces per normal force and cant angle
		Normal forces (N)	Cant angle (rad)	Lateral force (N)
		F_n	phi_x	F_t
		19.8	0	0.0148701
		19.8	0	0.348091
		19.8	0	-0.0947198
		39.3	0	-0.201843
		39.3	0	0.446334
		39.3	0	-0.0580968
		57.5	0	0.41251
		57.5	0	0.500267
		57.5	0	-0.318657
		75.5	0	0.492457
		75.5	0	0.801027
		75.5	0	-0.422272
		19.8	0.05	0.816155
		19.8	0.05	0.908587
		19.8	0.05	0.507315
		39.3	0.05	1.93459
		39.3	0.05	2.17238
		39.3	0.05	1.36038
		57.5	0.05	2.80512
		57.5	0.05	3.69672
		57.5	0.05	2.29551
		75.5	0.05	4.11484
		75.5	0.05	4.82704
		75.5	0.05	3.65285
		19.8	0.1	1.27306
		19.8	0.1	1.58421
		19.8	0.1	1.77693
		39.3	0.1	3.33659
		39.3	0.1	3.61769
		39.3	0.1	3.80768
		57.5	0.1	5.28368
		57.5	0.1	5.50059
		57.5	0.1	5.8464
		75.5	0.1	6.6291
		75.5	0.1	8.11795
		75.5	0.1	7.60254
		19.8	0.15	2.11802
		19.8	0.15	2.04222
		19.8	0.15	2.64185
		39.3	0.15	5.49288
		39.3	0.15	5.17725
		39.3	0.15	5.84091
		57.5	0.15	8.13743
		57.5	0.15	8.27749
		57.5	0.15	8.60683
		75.5	0.15	10.4275
		75.5	0.15	10.2344
		75.5	0.15	12.2526
		19.8	0.2	2.81727
		19.8	0.2	2.97216
		19.8	0.2	3.07356
		39.3	0.2	6.83433
		39.3	0.2	7.69312
		39.3	0.2	7.27608
		57.5	0.2	10.8897
		57.5	0.2	11.4839
		57.5	0.2	11.0853
		75.5	0.2	14.105
		75.5	0.2	15.5025
		75.5	0.2	14.75
	Experiment 2: Cant and rake, parameterized through swivel angle
		Swivel angle (deg)	Cant angle (rad)	Lateral force (N)
		delta	phi_x	F_t_norm
		-90	0.1	0.00451188
		-90	0.1	-0.0220776
		-90	0.1	0.0064977
		-45	0.1	0.0836706
		-45	0.1	0.0706129
		-45	0.1	0.0967633
		0	0.1	0.109334
		0	0.1	0.0849134
		0	0.1	0.0993444
		45	0.1	0.0585448
		45	0.1	0.0569312
		45	0.1	0.0657041
		90	0.1	-0.0223495
		90	0.1	-0.0236372
		90	0.1	-0.0179741
