# Supplementary material for: A slanted castor wheel enables pushing manual wheelchairs from the side to improve social interaction
Source: PLoS One. 2024 Sep 12;19(9):e0307759. doi: 10.1371/journal.pone.0307759 (PMC11392412; doi:10.1371/journal.pone.0307759)
Supplement: S1 File — Contains the data collected during the validation experiments and the code for calculating the reaction forces for a castor wheel using the vector equations and the cosine approximation. 4TU.ResearchData repository: https://doi.org/10.4121/82afa4e1-bdf1-4bf4-8682-32e62f6c3d68, GitLab repository: https://gitlab.tudelft.nl/ziggy/evaluation_paper. (ZIP) [file pone.0307759.s002.zip › S2 File - Experimental data and the MATLAB code for calculations of the castor wheel/Data/Experimental_data_summary.xlsx]

## Sheet: Sheet2
	delta	set 1	set 2	set 3			Mean
Pos rake	-90	0.00451188	-0.0220776	0.0064977			-0.00368933
pos cant+rake	-45	0.0836706	0.0706129	0.0967633			0.0836823
pure cant	0	0.109334	0.0849134	0.0993444			0.0978638
neg rake +cant	45	0.0585448	0.0569312	0.0657041			0.0603933
neg rake	90	-0.0223495	-0.0236372	-0.0179741			-0.0213203
