# Supplementary material for: A slanted castor wheel enables pushing manual wheelchairs from the side to improve social interaction
Source: PLoS One. 2024 Sep 12;19(9):e0307759. doi: 10.1371/journal.pone.0307759 (PMC11392412; doi:10.1371/journal.pone.0307759)
Supplement: S1 File — Contains the data collected during the validation experiments and the code for calculating the reaction forces for a castor wheel using the vector equations and the cosine approximation. 4TU.ResearchData repository: https://doi.org/10.4121/82afa4e1-bdf1-4bf4-8682-32e62f6c3d68, GitLab repository: https://gitlab.tudelft.nl/ziggy/evaluation_paper. (ZIP) [file pone.0307759.s002.zip › S2 File - Experimental data and the MATLAB code for calculations of the castor wheel/Data/Test6_30-5-2022/0.05rad_1.4kg_6.txt]

TimeStamp	SampleCounter	Fx(N)	Fy(N)	Fz(N)	Tx(Nm)	Ty(Nm)	Tz(Nm)
13:49:00.348	18474	0.7100	0.8200	-12.8400	-0.0970	0.3590	0.0090
13:49:00.370	18494	1.0600	0.9800	-15.2900	-0.0980	0.4270	0.0250
13:49:00.389	18514	0.7000	0.6200	-14.4100	-0.0940	0.4390	0.0100
13:49:00.409	18534	0.5900	0.6500	-13.6800	-0.1020	0.3630	-0.0040
13:49:00.431	18554	0.7800	0.7900	-13.4700	-0.0990	0.4150	0.0110
13:49:00.450	18574	0.5900	0.6400	-13.1400	-0.1000	0.3490	0.0050
13:49:00.470	18594	0.6700	0.4800	-14.2400	-0.1100	0.3780	0.0110
13:49:00.491	18614	0.0900	0.8300	-14.4700	-0.1160	0.4240	0.0110
13:49:00.511	18634	0.3200	0.7900	-14.9400	-0.1010	0.4340	0.0170
13:49:00.531	18654	0.2000	0.8000	-16.7200	-0.0970	0.4180	0.0340
13:49:00.549	18674	0.2400	0.9300	-15.0600	-0.1080	0.3920	-0.0010
13:49:00.571	18694	0.1200	1.0500	-14.8600	-0.1050	0.4400	0.0200
13:49:00.592	18714	-0.1700	1.2000	-13.3700	-0.1110	0.3670	-0.0130
13:49:00.609	18734	0.8700	1.1500	-14.7200	-0.0990	0.4590	0.0240
13:49:00.631	18754	0.0200	1.2100	-13.8100	-0.1150	0.4170	-0.0060
13:49:00.650	18774	0.2200	0.7800	-12.2600	-0.1170	0.3180	0.0020
13:49:00.669	18794	0.5300	0.9100	-15.0800	-0.1220	0.4500	0.0130
13:49:00.690	18814	0.3400	1.0400	-13.9300	-0.1080	0.3290	0.0010
13:49:00.708	18834	0.8500	0.8000	-14.5900	-0.1070	0.4280	0.0130
13:49:00.729	18854	0.0200	0.6900	-14.6800	-0.1080	0.4170	0.0010
13:49:00.750	18874	0.6000	0.6800	-12.8700	-0.1050	0.3900	0.0000
13:49:00.769	18894	0.2500	1.0800	-14.2800	-0.0860	0.4290	0.0080
13:49:00.791	18914	0.2300	0.9400	-13.2800	-0.0890	0.3250	0.0120
13:49:00.812	18934	0.6500	0.6300	-14.9900	-0.1040	0.4600	0.0260
13:49:00.831	18954	0.1700	0.4500	-15.5600	-0.1090	0.3890	0.0210
13:49:00.850	18974	0.5500	0.8500	-13.8800	-0.1120	0.4390	0.0110
13:49:00.870	18994	0.1000	0.7400	-14.3700	-0.1080	0.4070	0.0040
13:49:00.892	19014	0.1500	1.0100	-13.4900	-0.1230	0.3430	0.0010
13:49:00.908	19034	0.7700	0.5900	-14.4400	-0.1190	0.4460	0.0150
13:49:00.930	19054	0.6400	0.9700	-12.7600	-0.1260	0.3510	0.0100
13:49:00.948	19074	0.4700	0.8400	-14.0700	-0.1170	0.4650	0.0100
13:49:00.969	19094	-0.0100	1.0400	-14.1700	-0.1060	0.3720	0.0080
13:49:00.988	19114	0.0200	0.9600	-14.1900	-0.1230	0.3770	0.0120
13:49:01.011	19134	0.8300	0.8300	-15.7900	-0.1100	0.4060	0.0200
13:49:01.031	19154	0.5600	0.6700	-13.8900	-0.1040	0.3580	0.0150
13:49:01.051	19174	0.1400	0.9900	-15.1800	-0.1240	0.4850	0.0140
13:49:01.071	19194	-0.3100	0.6600	-14.8900	-0.0960	0.3570	0.0190
13:49:01.091	19214	0.4800	0.8900	-15.5900	-0.1240	0.4460	0.0080
13:49:01.111	19234	0.5100	0.9800	-15.3600	-0.0930	0.3930	0.0220
13:49:01.129	19254	0.8400	1.0400	-13.9600	-0.1170	0.3380	-0.0020
13:49:01.149	19274	0.9100	0.6700	-13.3100	-0.1110	0.4130	0.0090
13:49:01.171	19294	0.5000	0.9000	-13.3700	-0.1010	0.3630	0.0070
13:49:01.191	19314	0.5400	0.8100	-14.9100	-0.1160	0.4300	0.0170
13:49:01.212	19334	-0.2000	1.1900	-14.9000	-0.0810	0.3620	0.0070
13:49:01.230	19354	0.5700	0.9000	-13.7900	-0.1050	0.3980	0.0030
13:49:01.250	19374	0.6200	0.6600	-15.1700	-0.1060	0.4190	0.0190
13:49:01.271	19394	0.5600	0.9900	-14.1900	-0.1080	0.3660	0.0050
13:49:01.291	19414	0.6500	0.6600	-15.7900	-0.1110	0.4310	0.0140
13:49:01.308	19434	0.6600	0.9500	-14.4900	-0.1060	0.3480	0.0100
13:49:01.329	19454	0.7400	0.9400	-15.6200	-0.1180	0.4680	0.0080
13:49:01.348	19474	0.2100	1.2700	-14.0200	-0.1020	0.3700	0.0070
13:49:01.369	19494	0.4700	0.6900	-14.3900	-0.1090	0.3900	0.0180
13:49:01.390	19514	0.3800	0.7900	-14.7300	-0.1180	0.4170	0.0060
13:49:01.408	19534	1.0000	0.7800	-15.0500	-0.1220	0.4000	0.0110
13:49:01.428	19554	1.1800	0.6800	-14.1500	-0.1140	0.4290	0.0130
13:49:01.450	19574	0.3300	0.7000	-15.2100	-0.1020	0.3500	0.0130
13:49:01.468	19594	-0.1100	0.6500	-14.7200	-0.1190	0.3980	0.0170
13:49:01.490	19614	0.3700	0.6100	-15.2100	-0.1130	0.4260	0.0190
13:49:01.510	19634	0.3900	0.6900	-14.8200	-0.1240	0.3850	0.0190
13:49:01.528	19654	0.5200	0.6300	-14.9900	-0.1070	0.4310	0.0210
13:49:01.550	19674	0.0500	0.8600	-14.6500	-0.1140	0.3910	0.0110
13:49:01.570	19694	0.6200	0.7300	-15.5100	-0.1010	0.4160	0.0130
13:49:01.590	19714	0.6500	1.0100	-12.7500	-0.0750	0.3900	-0.0030
13:49:01.609	19734	0.6100	0.5800	-14.9200	-0.1080	0.4060	0.0140
13:49:01.628	19754	0.0900	1.1100	-15.6300	-0.0840	0.4030	0.0110
13:49:01.649	19774	0.0900	0.5800	-14.1200	-0.1160	0.3760	0.0070
13:49:01.669	19794	0.4400	0.8600	-15.0600	-0.1120	0.4430	0.0120
13:49:01.688	19814	-0.0400	0.4100	-14.6200	-0.1100	0.4210	0.0160
13:49:01.708	19834	0.4100	0.8400	-15.1200	-0.1280	0.4090	0.0040
13:49:01.728	19854	0.4400	0.6800	-14.1600	-0.0930	0.3900	0.0120
13:49:01.749	19874	0.2900	0.6500	-13.2500	-0.1270	0.3820	0.0050
13:49:01.769	19894	0.7300	0.9600	-14.4000	-0.1020	0.4270	0.0230
13:49:01.789	19914	0.8600	1.1600	-12.5500	-0.0980	0.3650	0.0010
13:49:01.809	19934	0.8000	0.9100	-13.2800	-0.1180	0.3940	0.0140
13:49:01.828	19954	0.3200	0.6500	-15.1000	-0.1210	0.3740	0.0110
13:49:01.849	19974	0.8200	0.4300	-14.8300	-0.1210	0.3990	0.0110
13:49:01.869	19994	0.6900	0.9700	-16.3300	-0.1190	0.4610	0.0270
13:49:01.889	20014	0.3800	0.6000	-13.5100	-0.1120	0.3440	0.0120
13:49:01.909	20034	0.2900	0.6000	-16.6200	-0.1290	0.4490	0.0140
13:49:01.929	20054	-0.2500	1.5500	-12.7000	-0.0830	0.3320	-0.0040
13:49:01.949	20074	1.1400	0.7100	-15.1800	-0.1030	0.4220	0.0150
13:49:01.970	20094	0.5200	0.7300	-15.1600	-0.0890	0.4080	0.0110
13:49:01.989	20114	0.3200	0.6600	-14.3500	-0.0890	0.3900	0.0140
13:49:02.010	20134	0.0300	0.4800	-15.9800	-0.1060	0.4250	0.0140
13:49:02.028	20154	0.3200	0.6500	-13.7400	-0.1090	0.3170	0.0100
13:49:02.049	20174	0.1500	1.0600	-15.4300	-0.0990	0.4540	0.0110
13:49:02.069	20194	0.1700	0.6200	-15.0500	-0.0990	0.4000	0.0150
13:49:02.089	20214	0.6100	0.9700	-14.7900	-0.1030	0.3840	0.0070
13:49:02.110	20234	0.3600	0.5200	-14.9100	-0.1190	0.3910	0.0190
13:49:02.128	20254	0.4500	0.9500	-12.0500	-0.1100	0.3220	-0.0090
13:49:02.150	20274	0.3300	1.1200	-15.3700	-0.0990	0.4610	0.0110
13:49:02.170	20294	0.2800	0.6400	-13.9400	-0.1190	0.3660	0.0060
13:49:02.188	20314	0.0900	1.1500	-13.3400	-0.1120	0.3920	0.0030
13:49:02.208	20334	-0.0400	0.7600	-14.9200	-0.1110	0.4120	0.0110
13:49:02.229	20354	0.8500	0.7300	-13.4800	-0.1080	0.3730	0.0130
13:49:02.249	20374	-0.0200	0.8200	-16.2500	-0.1150	0.4300	0.0160
13:49:02.271	20394	0.1100	0.8800	-14.2300	-0.0870	0.3520	0.0140
13:49:02.289	20414	-0.1500	1.0000	-15.5500	-0.1290	0.4450	0.0110
13:49:02.309	20434	0.3700	0.7600	-15.3300	-0.0950	0.3870	0.0200
13:49:02.330	20454	0.7600	0.6300	-16.1600	-0.1170	0.3770	0.0210
13:49:02.349	20474	0.6700	0.7500	-16.1700	-0.1030	0.4110	0.0230
13:49:02.369	20494	0.7800	0.3300	-16.4200	-0.0960	0.3670	0.0290
13:49:02.390	20514	0.4400	0.9100	-14.9500	-0.1080	0.4610	0.0120
13:49:02.410	20534	-0.1700	1.0800	-14.6400	-0.0940	0.3830	0.0060
13:49:02.430	20554	0.3500	0.8000	-15.6700	-0.1150	0.4610	0.0080
13:49:02.450	20574	0.1400	1.0200	-15.5200	-0.0880	0.3610	0.0170
13:49:02.470	20594	0.3700	0.8500	-14.3800	-0.0860	0.3710	0.0110
13:49:02.491	20614	0.3400	0.7300	-14.5400	-0.1010	0.4150	0.0100
13:49:02.509	20634	0.0400	0.6300	-12.6100	-0.1070	0.3750	0.0130
13:49:02.530	20654	-0.0100	1.0600	-16.9300	-0.1250	0.4780	0.0190
13:49:02.549	20674	0.4000	0.8800	-14.9400	-0.1110	0.3190	0.0140
13:49:02.571	20694	0.5800	0.8100	-14.9300	-0.1170	0.4220	0.0090
13:49:02.589	20714	-0.3500	1.1600	-13.3800	-0.1030	0.4020	0.0000
13:49:02.610	20734	0.5800	0.8300	-14.0200	-0.1160	0.3800	0.0150
13:49:02.630	20754	0.6500	0.5500	-15.2100	-0.1330	0.4440	0.0180
13:49:02.650	20774	0.2500	0.4300	-15.6500	-0.1080	0.3660	0.0270
13:49:02.671	20794	1.2900	0.8800	-15.3600	-0.1200	0.4310	0.0180
13:49:02.691	20814	-0.0100	0.6200	-13.9400	-0.1270	0.3970	0.0090
13:49:02.710	20834	0.2900	0.8200	-13.5200	-0.1110	0.3470	0.0100
13:49:02.730	20854	0.2800	0.9100	-14.2500	-0.0950	0.4210	0.0120
13:49:02.750	20874	0.8400	0.4900	-15.4900	-0.1090	0.3660	0.0240
13:49:02.769	20894	0.7400	0.8000	-14.8000	-0.1070	0.4640	0.0140
13:49:02.790	20914	0.6600	0.9100	-13.8000	-0.0880	0.3580	0.0070
13:49:02.809	20934	0.3400	0.4600	-14.1200	-0.0950	0.3860	-0.0050
13:49:02.831	20954	0.1200	0.8200	-14.8500	-0.0960	0.3860	0.0130
13:49:02.851	20974	0.8600	1.0500	-13.8100	-0.0910	0.3660	0.0130
13:49:02.870	20994	0.2900	1.1300	-14.6600	-0.0820	0.4370	0.0140
13:49:02.890	21014	-0.0200	1.0000	-13.5100	-0.0960	0.4010	0.0060
13:49:02.909	21034	1.1300	0.8800	-15.4100	-0.1060	0.4170	0.0180
13:49:02.929	21054	0.3600	0.9500	-13.4400	-0.1050	0.3570	0.0040
13:49:02.951	21074	1.2700	1.1400	-14.4500	-0.1130	0.3780	0.0120
13:49:02.970	21094	0.2000	0.8700	-14.0400	-0.1170	0.3980	0.0180
13:49:02.989	21114	0.5200	1.0300	-11.9600	-0.1060	0.3460	0.0010
13:49:03.009	21134	0.5800	1.2400	-13.8400	-0.1040	0.4560	0.0070
13:49:03.030	21154	-0.2800	1.2400	-13.8800	-0.1060	0.3460	0.0050
13:49:03.051	21174	0.2600	0.9300	-13.7500	-0.1090	0.4210	0.0090
13:49:03.069	21194	0.1000	0.8300	-14.2200	-0.1210	0.3700	0.0020
13:49:03.090	21214	0.6700	0.9200	-13.6800	-0.1120	0.3320	0.0030
13:49:03.110	21234	0.5200	0.3300	-15.4600	-0.1370	0.4570	0.0210
13:49:03.130	21254	0.2200	0.9200	-13.3600	-0.1080	0.3410	0.0070
13:49:03.151	21274	0.8300	0.8500	-16.8600	-0.1240	0.4850	0.0300
13:49:03.171	21294	0.6200	0.6700	-13.5100	-0.1070	0.3470	0.0100
13:49:03.189	21314	0.3700	1.0000	-14.8500	-0.1070	0.3890	0.0160
13:49:03.210	21334	0.1500	0.8300	-13.6200	-0.1040	0.4220	0.0090
13:49:03.230	21354	0.4700	0.5600	-14.4000	-0.1150	0.3090	0.0090
13:49:03.249	21374	0.7300	0.7100	-14.5200	-0.1080	0.4390	0.0140
13:49:03.271	21394	0.0300	0.8600	-13.6000	-0.1020	0.3380	-0.0030
13:49:03.292	21414	0.4600	0.8800	-14.1500	-0.1050	0.4120	0.0140
13:49:03.312	21434	0.0900	0.9400	-14.9500	-0.0970	0.3910	0.0140
13:49:03.330	21454	0.7000	0.9500	-14.6900	-0.1080	0.3460	0.0160
13:49:03.350	21474	0.0700	0.5900	-16.0100	-0.1090	0.3810	0.0150
13:49:03.370	21494	0.2000	1.1700	-12.6800	-0.1040	0.3650	-0.0010
13:49:03.390	21514	0.6900	0.7600	-14.6800	-0.1240	0.4410	0.0070
13:49:03.411	21534	-0.0800	0.9600	-14.3800	-0.1040	0.3690	0.0220
13:49:03.431	21554	1.1600	0.6700	-15.0200	-0.1110	0.4060	0.0210
13:49:03.449	21574	0.2300	0.8600	-14.2700	-0.1220	0.3790	0.0050
13:49:03.469	21594	0.9400	0.7100	-14.7000	-0.1210	0.4050	0.0170
13:49:03.491	21614	0.2300	0.7100	-14.4400	-0.1300	0.4510	0.0120
13:49:03.511	21634	-0.6000	0.8900	-14.9600	-0.0990	0.3370	0.0080
13:49:03.532	21654	0.6800	0.7400	-16.2900	-0.1160	0.4340	0.0230
13:49:03.551	21674	-0.0800	0.4900	-15.4900	-0.1270	0.3990	0.0170
13:49:03.570	21694	1.1000	0.5900	-15.6700	-0.1140	0.4100	0.0180
13:49:03.590	21714	0.1100	0.6800	-15.8500	-0.1040	0.4180	0.0120
13:49:03.609	21734	-0.0500	0.7200	-13.6200	-0.1150	0.3430	0.0110
13:49:03.631	21754	0.6700	0.5700	-15.8800	-0.1020	0.4340	0.0160
13:49:03.651	21774	-0.0500	0.8300	-14.7600	-0.0930	0.3700	0.0150
13:49:03.671	21794	0.6900	0.9700	-13.6500	-0.1040	0.4110	0.0170
13:49:03.692	21814	0.6400	0.8500	-13.6000	-0.0940	0.3760	0.0090
13:49:03.711	21834	0.5400	0.9900	-13.8700	-0.0970	0.3440	-0.0010
13:49:03.729	21854	0.3200	0.8800	-14.1900	-0.0900	0.4340	0.0010
13:49:03.749	21874	0.3100	1.0900	-14.1600	-0.0990	0.3880	0.0130
13:49:03.770	21894	0.4600	0.8900	-15.6100	-0.1180	0.4450	0.0130
13:49:03.792	21914	0.2000	0.5300	-14.6200	-0.1130	0.3640	0.0170
13:49:03.812	21934	0.7000	0.8000	-14.2800	-0.0990	0.4010	0.0060
13:49:03.832	21954	-0.1600	0.9200	-14.2900	-0.1110	0.4110	0.0100
13:49:03.850	21974	0.3400	1.0100	-14.6500	-0.1070	0.3690	0.0110
13:49:03.870	21994	0.3200	1.1800	-13.6200	-0.1300	0.4480	0.0040
13:49:03.890	22014	0.7400	0.8300	-13.3200	-0.1240	0.3570	0.0180
13:49:03.912	22034	0.6500	0.7100	-16.5800	-0.1270	0.4260	0.0230
13:49:03.932	22054	0.5700	0.9400	-15.0500	-0.1000	0.3700	0.0190
13:49:03.952	22074	0.3700	0.5800	-16.1000	-0.1290	0.3490	0.0180
13:49:03.972	22094	0.1600	0.7000	-14.3300	-0.1140	0.4580	0.0110
13:49:03.992	22114	0.8100	0.8000	-12.4800	-0.1100	0.3580	-0.0060
13:49:04.012	22134	0.4800	0.3500	-15.2100	-0.1140	0.4690	0.0200
13:49:04.032	22154	0.1400	0.7000	-14.3700	-0.1030	0.3670	0.0120
13:49:04.052	22174	1.1600	0.5500	-14.0600	-0.1000	0.4150	0.0110
13:49:04.072	22194	-0.1300	1.0800	-14.2500	-0.0820	0.4220	0.0180
13:49:04.090	22214	0.2700	0.7700	-14.3300	-0.1110	0.3110	0.0070
13:49:04.110	22234	0.7500	0.8100	-16.9700	-0.0920	0.3980	0.0250
13:49:04.130	22254	0.6400	0.9500	-14.0900	-0.1110	0.3720	0.0100
13:49:04.150	22274	0.3900	0.8500	-15.8200	-0.1070	0.4380	0.0160
13:49:04.170	22294	0.1400	0.7400	-15.1500	-0.1080	0.3940	0.0210
13:49:04.192	22314	1.0900	1.0700	-12.4100	-0.1250	0.3440	-0.0060
13:49:04.211	22334	0.1100	0.8100	-15.6500	-0.1140	0.4180	0.0170
13:49:04.230	22354	0.4200	0.4200	-16.0200	-0.1070	0.3530	0.0200
13:49:04.252	22374	0.3200	0.8000	-16.2200	-0.1130	0.4480	0.0220
13:49:04.270	22394	-0.1800	0.6300	-15.2100	-0.1230	0.3920	0.0180
13:49:04.291	22414	0.9300	0.9400	-15.7000	-0.1180	0.4050	0.0180
13:49:04.311	22434	0.3700	0.9900	-14.7000	-0.1140	0.4120	0.0130
13:49:04.331	22454	1.0400	0.5100	-14.2700	-0.1160	0.3480	0.0200
13:49:04.350	22474	0.6800	0.7500	-15.8700	-0.1350	0.4390	0.0080
13:49:04.372	22494	0.2500	0.7000	-15.0000	-0.1150	0.3820	0.0080
13:49:04.392	22514	0.3300	0.4900	-14.5200	-0.1270	0.4150	0.0020
13:49:04.410	22534	-0.5000	0.6000	-15.9100	-0.1140	0.3990	0.0170
13:49:04.432	22554	0.0200	0.9300	-15.4200	-0.1010	0.3890	0.0150
13:49:04.450	22574	0.2200	0.8700	-15.3900	-0.1140	0.4380	0.0100
13:49:04.471	22594	0.0500	0.6500	-14.7100	-0.1030	0.3660	0.0050
13:49:04.492	22614	0.1800	0.7600	-16.4500	-0.1120	0.4500	0.0170
13:49:04.511	22634	0.1200	0.8300	-14.5800	-0.0980	0.3490	0.0080
13:49:04.530	22654	0.9400	0.9300	-14.4000	-0.0960	0.3830	-0.0010
13:49:04.552	22674	0.0800	0.5400	-15.3300	-0.1250	0.3580	0.0150
13:49:04.570	22694	0.4100	0.7700	-14.8000	-0.1020	0.3760	0.0050
13:49:04.592	22714	0.4900	0.7000	-16.2800	-0.1030	0.4250	0.0180
13:49:04.613	22734	0.0200	1.1500	-13.6100	-0.1100	0.3560	-0.0040
13:49:04.631	22754	0.3100	0.7600	-15.6200	-0.1230	0.4550	0.0170
13:49:04.651	22774	0.2000	0.5100	-14.7700	-0.1230	0.3620	0.0000
13:49:04.671	22794	0.6900	0.7600	-14.4400	-0.1210	0.4060	0.0120
13:49:04.690	22814	0.4000	0.9100	-14.3800	-0.1240	0.4320	0.0120
13:49:04.712	22834	0.1700	0.8300	-13.8400	-0.1150	0.3850	0.0170
13:49:04.731	22854	0.6700	0.6700	-16.3600	-0.1200	0.4190	0.0280
13:49:04.752	22874	-0.1700	0.6500	-15.8600	-0.1050	0.3950	0.0230
13:49:04.771	22894	1.1000	0.4100	-17.2900	-0.1330	0.4530	0.0320
13:49:04.792	22914	0.1100	0.9000	-14.6700	-0.0970	0.4170	0.0140
13:49:04.812	22934	1.1800	0.9100	-15.5000	-0.1100	0.3760	0.0120
13:49:04.831	22954	0.6500	0.7000	-14.4000	-0.1100	0.4230	0.0090
13:49:04.851	22974	0.3200	0.6500	-12.9100	-0.1060	0.3450	0.0020
13:49:04.871	22994	0.1700	0.8400	-15.7800	-0.1030	0.4540	0.0130
13:49:04.893	23014	0.1100	0.8300	-14.6000	-0.0900	0.3620	0.0060
13:49:04.911	23034	0.2800	0.5900	-14.6000	-0.1020	0.4560	0.0120
13:49:04.931	23054	0.3400	1.0100	-15.7400	-0.0850	0.4380	0.0240
13:49:04.950	23074	0.1500	0.5000	-15.8500	-0.1030	0.3560	0.0210
13:49:04.972	23094	1.0600	0.7100	-15.4700	-0.1070	0.3990	0.0170
13:49:04.991	23114	0.3700	1.2300	-14.6000	-0.0950	0.3620	0.0190
13:49:05.010	23134	0.4900	0.5800	-14.0900	-0.1230	0.3970	0.0110
13:49:05.031	23154	-0.2100	0.7900	-16.2900	-0.1100	0.4260	0.0170
13:49:05.053	23174	0.3400	0.7200	-14.8300	-0.1120	0.3750	0.0170
13:49:05.071	23194	0.4600	1.0200	-15.8700	-0.1120	0.4210	0.0180
13:49:05.093	23214	0.4700	0.7400	-14.4000	-0.1160	0.3840	0.0030
13:49:05.113	23234	0.5500	1.0100	-15.0300	-0.1290	0.4210	0.0130
13:49:05.132	23254	0.2800	0.6100	-16.4100	-0.1050	0.3770	0.0290
13:49:05.152	23274	0.9600	1.0300	-13.6500	-0.1090	0.4080	0.0090
13:49:05.173	23294	0.0800	1.0500	-14.5200	-0.1110	0.3990	0.0140
13:49:05.192	23314	0.4800	0.9700	-14.3600	-0.1160	0.3820	0.0130
13:49:05.213	23334	0.6700	0.9800	-16.1000	-0.1220	0.4430	0.0240
13:49:05.232	23354	-0.1600	0.7700	-16.2100	-0.1110	0.3460	0.0160
13:49:05.251	23374	0.8300	0.9000	-15.7000	-0.1080	0.4610	0.0180
13:49:05.272	23394	0.8400	0.7500	-15.0900	-0.0990	0.4000	0.0130
13:49:05.292	23414	0.8900	0.7300	-13.0900	-0.1040	0.3980	0.0000
13:49:05.311	23434	0.5500	0.8600	-13.1900	-0.0990	0.4140	0.0050
13:49:05.333	23454	0.2100	0.6100	-12.4800	-0.0860	0.3190	0.0030
13:49:05.353	23474	0.1900	0.8300	-15.7500	-0.0940	0.4310	0.0110
13:49:05.371	23494	-0.1900	0.4100	-15.4300	-0.0940	0.4000	0.0260
13:49:05.391	23514	0.4900	1.0800	-12.5900	-0.0990	0.4160	-0.0040
13:49:05.411	23534	0.3200	0.6200	-14.1400	-0.0950	0.4120	0.0160
13:49:05.432	23554	1.1200	0.5600	-14.6500	-0.1170	0.3820	0.0160
13:49:05.452	23574	1.3100	1.3100	-13.1500	-0.1100	0.4290	0.0090
13:49:05.472	23594	0.2200	0.7100	-14.7300	-0.1040	0.3950	0.0220
13:49:05.492	23614	1.3500	0.9300	-16.5400	-0.1180	0.4480	0.0280
13:49:05.513	23634	0.4900	0.6900	-15.5000	-0.1210	0.3900	0.0230
13:49:05.532	23654	0.4300	0.7000	-16.0600	-0.1290	0.3840	0.0110
13:49:05.552	23674	-0.3200	1.2200	-15.9300	-0.1050	0.4190	0.0150
13:49:05.571	23694	0.2100	0.6000	-13.6400	-0.1080	0.3600	0.0150
13:49:05.591	23714	0.0800	0.7400	-16.3500	-0.1390	0.4940	0.0200
13:49:05.612	23734	-0.0700	1.2500	-12.2200	-0.1060	0.3560	-0.0070
13:49:05.632	23754	0.4200	1.2400	-13.8500	-0.1080	0.3970	0.0080
13:49:05.652	23774	0.3000	1.0200	-13.6300	-0.1000	0.3880	-0.0040
13:49:05.672	23794	0.3500	0.3900	-14.5500	-0.1040	0.3770	0.0080
13:49:05.692	23814	0.4500	0.4200	-15.7500	-0.0980	0.4340	0.0140
13:49:05.714	23834	0.3400	0.8300	-12.9000	-0.0950	0.3490	0.0030
13:49:05.733	23854	0.0600	0.8400	-15.7600	-0.1030	0.4280	0.0040
13:49:05.751	23874	0.5600	0.5200	-14.4200	-0.0920	0.3700	0.0070
13:49:05.771	23894	0.0700	0.4200	-15.1800	-0.0970	0.4240	0.0170
13:49:05.794	23914	0.0300	0.6700	-15.9000	-0.0920	0.4220	0.0190
13:49:05.811	23934	-0.1400	0.8900	-13.4700	-0.1000	0.3720	0.0030
13:49:05.832	23954	0.0800	0.5500	-15.6200	-0.1160	0.4750	0.0190
13:49:05.853	23974	-0.1400	0.5400	-14.9600	-0.1170	0.3580	0.0150
13:49:05.873	23994	-0.0200	0.9800	-14.4600	-0.1030	0.4570	0.0070
13:49:05.892	24014	-0.1100	1.0500	-14.3900	-0.1180	0.3700	0.0060
13:49:05.913	24034	1.3400	0.9500	-13.6800	-0.1230	0.3530	0.0010
13:49:05.933	24054	0.4000	0.8900	-16.2900	-0.1230	0.4630	0.0130
13:49:05.953	24074	0.4000	0.7700	-13.9400	-0.1070	0.3590	0.0110
13:49:05.971	24094	0.2200	0.8100	-15.9600	-0.1030	0.4490	0.0190
13:49:05.991	24114	0.3900	0.8900	-13.5400	-0.1080	0.3790	0.0080
13:49:06.012	24134	0.9500	1.1300	-13.5700	-0.0910	0.3840	0.0070
13:49:06.033	24154	0.1600	0.4900	-15.4000	-0.1140	0.4160	0.0130
13:49:06.053	24174	0.2800	0.4100	-13.3400	-0.1240	0.3700	0.0070
13:49:06.071	24194	0.8800	0.8000	-14.4500	-0.1150	0.4500	0.0120
13:49:06.092	24214	0.2600	0.9200	-13.5600	-0.1090	0.3800	0.0010
13:49:06.112	24234	0.5900	0.9100	-14.1300	-0.1010	0.4160	0.0000
13:49:06.133	24254	0.4400	0.8700	-14.6900	-0.1080	0.4020	0.0110
13:49:06.152	24274	0.9400	0.7400	-13.4700	-0.0980	0.3790	0.0080
13:49:06.172	24294	0.4200	0.8100	-15.1800	-0.0970	0.4180	0.0060
13:49:06.193	24314	0.5800	1.0000	-14.2000	-0.0890	0.3430	0.0050
13:49:06.211	24334	0.5400	0.7200	-17.3000	-0.1070	0.4240	0.0340
13:49:06.233	24354	-0.2500	0.7000	-14.9600	-0.1120	0.3760	0.0110
13:49:06.253	24374	0.0300	0.7700	-15.9600	-0.1250	0.4600	0.0160
13:49:06.273	24394	0.7900	0.6700	-17.4500	-0.1030	0.4200	0.0350
13:49:06.292	24414	0.5700	0.8200	-13.5600	-0.1110	0.3840	0.0100
13:49:06.312	24434	0.6100	1.0000	-15.4900	-0.0910	0.4260	0.0120
13:49:06.332	24454	0.6000	0.6300	-14.7600	-0.1300	0.3740	0.0150
13:49:06.354	24474	0.6500	0.9000	-13.8400	-0.1070	0.4160	0.0130
13:49:06.373	24494	0.0600	1.1800	-13.5000	-0.1220	0.3710	0.0030
13:49:06.393	24514	0.9400	0.8400	-13.8100	-0.0980	0.4050	0.0110
13:49:06.412	24534	0.8900	1.1500	-12.7900	-0.1250	0.4320	-0.0030
13:49:06.433	24554	0.3500	0.7200	-14.0800	-0.1060	0.3590	0.0060
13:49:06.453	24574	0.9900	0.7500	-14.7100	-0.1160	0.4710	0.0100
13:49:06.472	24594	0.4000	0.7700	-14.0300	-0.1060	0.3530	0.0030
13:49:06.494	24614	0.5900	0.8100	-14.7000	-0.1060	0.3840	0.0050
13:49:06.512	24634	0.6000	0.9000	-14.1600	-0.0970	0.4060	0.0180
13:49:06.533	24654	-0.1900	0.9100	-12.5100	-0.0940	0.3980	0.0010
13:49:06.553	24674	-0.0900	0.9800	-16.1000	-0.1010	0.4310	0.0160
13:49:06.573	24694	0.0400	0.8900	-16.2200	-0.1070	0.3710	0.0240
13:49:06.593	24714	0.8500	0.8400	-15.7800	-0.0820	0.4490	0.0220
13:49:06.613	24734	0.0600	0.9100	-13.1200	-0.1060	0.3870	0.0010
13:49:06.633	24754	0.9300	0.6600	-12.5000	-0.1080	0.3890	-0.0040
13:49:06.653	24774	-0.0200	0.9600	-14.7200	-0.1100	0.3990	0.0110
13:49:06.673	24794	0.5200	0.8900	-14.3100	-0.1190	0.3840	0.0130
13:49:06.694	24814	0.3200	0.8100	-14.4300	-0.1150	0.4340	0.0080
13:49:06.713	24834	0.2500	1.3100	-12.9200	-0.1120	0.3380	0.0030
13:49:06.734	24854	0.8300	0.8100	-14.4300	-0.1080	0.4520	0.0150
13:49:06.754	24874	0.6000	1.1700	-13.8800	-0.1070	0.3890	0.0070
13:49:06.774	24894	0.1300	0.9600	-13.4400	-0.1190	0.4080	-0.0020
13:49:06.792	24914	-0.4200	0.6600	-13.6500	-0.1330	0.4080	-0.0020
13:49:06.812	24934	-0.2000	1.1500	-13.8000	-0.1060	0.3350	0.0000
13:49:06.832	24954	0.6000	0.8800	-14.6100	-0.1320	0.4690	0.0100
13:49:06.854	24974	-0.4900	0.8500	-14.7000	-0.0890	0.3400	0.0140
13:49:06.872	24994	0.7100	0.9400	-14.9800	-0.1260	0.4230	0.0100
13:49:06.893	25014	-0.0700	0.5700	-14.1700	-0.1020	0.4050	-0.0020
13:49:06.914	25034	0.1600	1.0100	-14.9700	-0.1070	0.3690	0.0080
13:49:06.932	25054	0.7100	0.9100	-15.0500	-0.0870	0.4540	0.0120
13:49:06.954	25074	-0.0200	0.9400	-13.5200	-0.0880	0.3700	0.0130
13:49:06.972	25094	0.5200	0.7600	-15.5800	-0.0950	0.4350	0.0170
13:49:06.992	25114	0.0400	0.7000	-13.4900	-0.0910	0.4110	0.0040
13:49:07.012	25134	0.4600	0.7300	-15.4800	-0.0850	0.3870	0.0260
13:49:07.034	25154	-0.1300	0.7500	-15.5800	-0.1070	0.4530	0.0140
13:49:07.052	25174	0.4200	0.9400	-13.4200	-0.1020	0.3660	0.0100
13:49:07.073	25194	0.0800	0.7200	-15.8200	-0.1230	0.4740	0.0120
13:49:07.093	25214	0.1200	0.8700	-13.8400	-0.1150	0.3650	0.0040
13:49:07.113	25234	1.1600	0.8100	-14.9200	-0.1170	0.4340	0.0060
13:49:07.135	25254	0.0800	1.0100	-15.2500	-0.1150	0.3940	0.0110
13:49:07.153	25274	0.7900	0.9300	-12.6900	-0.1060	0.3780	0.0070
13:49:07.173	25294	0.5600	0.8900	-13.8600	-0.1120	0.4270	0.0070
13:49:07.193	25314	0.6100	0.9900	-13.7700	-0.1120	0.3290	0.0090
13:49:07.213	25334	0.8500	1.1500	-13.9300	-0.1110	0.4510	0.0080
13:49:07.233	25354	0.2800	0.9800	-13.6100	-0.0980	0.3270	0.0150
13:49:07.252	25374	0.3200	0.6300	-14.6300	-0.1280	0.3820	0.0070
13:49:07.274	25394	0.6800	0.6300	-14.4800	-0.1020	0.3970	0.0100
13:49:07.292	25414	0.4800	0.6500	-13.4900	-0.1190	0.4040	0.0120
13:49:07.314	25434	0.5700	1.1800	-15.2900	-0.0820	0.4560	0.0060
13:49:07.334	25454	0.9200	0.7700	-12.6400	-0.1060	0.3480	0.0090
13:49:07.353	25474	0.4400	0.7700	-16.3200	-0.1000	0.4340	0.0160
13:49:07.372	25494	0.5900	0.6100	-15.0200	-0.1040	0.3760	0.0150
13:49:07.394	25514	0.4000	0.5600	-15.7500	-0.1180	0.3850	0.0050
13:49:07.412	25534	0.6400	0.8800	-15.1900	-0.1010	0.3580	0.0140
13:49:07.434	25554	0.2900	0.8300	-14.8300	-0.1020	0.3890	0.0050
13:49:07.454	25574	1.1800	1.2300	-14.9900	-0.1020	0.4820	0.0120
13:49:07.474	25594	-0.4100	0.9500	-13.0400	-0.1030	0.3480	0.0030
13:49:07.493	25614	0.6200	0.4900	-14.9900	-0.1130	0.3650	0.0210
13:49:07.512	25634	0.1000	1.0300	-15.2700	-0.1030	0.4170	0.0080
13:49:07.533	25654	0.4500	0.7900	-15.8700	-0.1060	0.4120	0.0170
13:49:07.553	25674	0.1100	0.6000	-14.3700	-0.1120	0.4120	0.0040
13:49:07.574	25694	0.3100	0.7400	-13.8700	-0.0950	0.3440	0.0060
13:49:07.595	25714	1.2400	0.7000	-15.6000	-0.1160	0.4370	0.0260
13:49:07.614	25734	0.8900	1.1800	-12.6000	-0.1170	0.3670	-0.0040
13:49:07.634	25754	1.5500	0.8900	-12.4200	-0.1060	0.4090	0.0000
13:49:07.654	25774	0.6200	1.0400	-11.4800	-0.1010	0.4170	-0.0060
13:49:07.674	25794	0.2800	0.7500	-13.1100	-0.1040	0.3670	0.0000
13:49:07.694	25814	0.4300	0.9600	-13.7300	-0.0940	0.4220	0.0120
13:49:07.713	25834	0.4500	0.8200	-12.8800	-0.0900	0.3890	0.0130
13:49:07.733	25854	0.6000	1.1000	-11.7700	-0.0980	0.3930	-0.0070
13:49:07.753	25874	0.1900	0.7300	-14.8700	-0.1010	0.4050	0.0160
13:49:07.772	25894	1.1600	0.8600	-13.6100	-0.0990	0.3870	0.0040
13:49:07.794	25914	1.0700	0.9400	-12.9900	-0.0820	0.4260	0.0180
13:49:07.814	25934	0.6500	1.1900	-11.7400	-0.1020	0.3390	-0.0050
13:49:07.834	25954	0.5400	0.8300	-14.1300	-0.1040	0.4390	0.0050
13:49:07.854	25974	0.4400	0.6600	-13.3200	-0.0940	0.3750	0.0070
13:49:07.873	25994	1.1700	0.4900	-14.8000	-0.1170	0.4070	0.0160
13:49:07.893	26014	0.6800	0.8400	-15.8300	-0.0980	0.3770	0.0240
13:49:07.915	26034	0.4200	0.9200	-13.5600	-0.1090	0.3430	0.0100
13:49:07.934	26054	0.8400	0.9900	-14.8600	-0.1010	0.4650	0.0120
13:49:07.954	26074	0.2700	0.6400	-14.0700	-0.1160	0.3450	0.0100
13:49:07.974	26094	0.7200	1.0200	-14.0200	-0.1200	0.4330	0.0020
13:49:07.994	26114	0.6400	0.7200	-15.2600	-0.1330	0.4160	0.0160
13:49:08.013	26134	0.4800	0.6800	-13.5700	-0.1140	0.3740	0.0120
13:49:08.035	26154	-0.3500	0.7700	-15.6300	-0.1220	0.4540	0.0150
13:49:08.054	26174	0.5300	0.7500	-13.7800	-0.1170	0.3330	0.0040
13:49:08.073	26194	1.3300	0.6800	-13.7300	-0.1390	0.4740	0.0070
13:49:08.093	26214	0.3600	0.7000	-13.4900	-0.0990	0.3860	0.0050
13:49:08.113	26234	1.0400	1.0300	-15.2300	-0.1120	0.4490	0.0160
13:49:08.133	26254	-0.1900	0.6300	-14.9800	-0.1200	0.3840	0.0090
13:49:08.154	26274	-0.1300	0.6700	-13.5000	-0.1160	0.4130	0.0080
13:49:08.173	26294	1.1900	1.0100	-15.5900	-0.1240	0.4760	0.0170
13:49:08.193	26314	0.4000	0.6300	-13.2500	-0.1020	0.3770	0.0040
13:49:08.214	26334	1.0900	0.9200	-13.8600	-0.1100	0.4110	0.0050
13:49:08.233	26354	0.3100	0.7700	-13.3000	-0.1030	0.3760	0.0080
13:49:08.254	26374	1.3800	0.8300	-14.5100	-0.1020	0.3600	0.0090
13:49:08.273	26394	0.3800	1.1000	-14.7400	-0.1060	0.4510	0.0060
13:49:08.294	26414	0.0900	0.9800	-15.6100	-0.1080	0.3300	0.0230
13:49:08.313	26434	0.4900	1.1700	-14.9000	-0.1060	0.4400	0.0090
13:49:08.334	26454	0.5700	0.8400	-14.1300	-0.1250	0.3320	0.0100
13:49:08.353	26474	0.6000	0.7800	-15.4600	-0.1090	0.4310	0.0230
13:49:08.374	26494	-0.0500	0.8000	-14.9100	-0.1180	0.4130	0.0080
13:49:08.394	26514	0.5900	0.7500	-13.1600	-0.1130	0.3980	0.0080
13:49:08.414	26534	0.7400	0.9300	-13.7100	-0.1150	0.3980	0.0040
13:49:08.434	26554	-0.1000	1.0300	-13.8000	-0.1010	0.4050	0.0150
13:49:08.455	26574	1.1300	1.1400	-14.5400	-0.1060	0.4190	0.0210
13:49:08.474	26594	0.1000	0.8500	-14.4000	-0.0950	0.3800	0.0100
13:49:08.494	26614	0.9700	0.9300	-13.4200	-0.1100	0.3940	0.0170
13:49:08.514	26634	0.9900	0.8700	-14.8700	-0.1160	0.4150	0.0130
13:49:08.533	26654	0.2500	0.7800	-13.7000	-0.1040	0.3470	0.0130
13:49:08.556	26674	0.6900	1.0800	-14.1800	-0.0990	0.4150	0.0010
13:49:08.574	26694	0.6400	0.7400	-14.2900	-0.0970	0.3490	0.0120
13:49:08.595	26714	0.4800	0.8600	-15.6100	-0.0880	0.4340	0.0220
13:49:08.616	26734	-0.5200	1.1100	-14.2200	-0.1050	0.4150	-0.0070
13:49:08.634	26754	0.8400	0.5100	-13.5200	-0.1160	0.3650	0.0150
13:49:08.653	26774	0.8300	0.8900	-16.1800	-0.0930	0.4510	0.0250
13:49:08.675	26794	-0.1000	0.6800	-12.3000	-0.1080	0.3610	-0.0100
13:49:08.694	26814	0.9300	0.5600	-15.8700	-0.0990	0.4510	0.0230
13:49:08.715	26834	0.6100	0.9900	-14.3000	-0.1000	0.3940	0.0100
13:49:08.734	26854	0.5200	0.5900	-14.7600	-0.1170	0.4050	0.0140
13:49:08.755	26874	0.0300	0.5000	-16.1300	-0.1160	0.4310	0.0230
13:49:08.776	26894	0.2900	0.9500	-14.5900	-0.1130	0.3760	0.0000
13:49:08.794	26914	0.5600	0.7500	-14.7000	-0.1170	0.4410	0.0190
13:49:08.814	26934	0.8100	0.8500	-13.4400	-0.1050	0.3570	0.0130
13:49:08.835	26954	0.9000	0.8500	-13.3100	-0.1280	0.4060	0.0100
13:49:08.855	26974	0.2100	0.6800	-15.7600	-0.1170	0.3680	0.0200
13:49:08.875	26994	0.8500	0.7500	-12.6800	-0.1060	0.3650	0.0070
13:49:08.894	27014	0.9300	0.9700	-13.4800	-0.1150	0.4400	0.0070
13:49:08.916	27034	-0.4500	0.7900	-13.9900	-0.1080	0.3780	0.0110
13:49:08.934	27054	0.7500	0.9600	-14.6000	-0.1050	0.3960	0.0040
13:49:08.956	27074	-0.4900	0.7600	-15.5100	-0.1020	0.3960	0.0110
13:49:08.976	27094	1.0500	0.6300	-14.9400	-0.1060	0.3800	0.0140
13:49:08.995	27114	0.8600	0.7900	-15.3500	-0.1110	0.4300	0.0070
13:49:09.015	27134	0.7100	0.8200	-13.9800	-0.0750	0.3350	0.0140
13:49:09.035	27154	0.4800	0.9700	-14.9200	-0.0930	0.4160	0.0140
13:49:09.055	27174	-0.7200	1.0500	-13.1100	-0.0920	0.3920	0.0060
13:49:09.075	27194	0.5100	1.1700	-14.3500	-0.1000	0.4140	0.0250
13:49:09.093	27214	0.2500	0.6700	-14.7400	-0.1070	0.3870	0.0100
13:49:09.115	27234	0.2800	0.5500	-16.3900	-0.1140	0.3810	0.0230
13:49:09.135	27254	-0.7400	0.8600	-15.6300	-0.1260	0.4390	0.0110
13:49:09.153	27274	0.8200	0.7700	-13.9500	-0.1220	0.3760	0.0230
13:49:09.176	27294	1.1100	0.8300	-14.9400	-0.1140	0.4690	0.0130
13:49:09.194	27314	0.3500	1.2500	-13.1300	-0.0940	0.3320	0.0100
13:49:09.215	27334	1.4100	0.5600	-13.1700	-0.1220	0.4040	0.0100
13:49:09.235	27354	0.4500	0.8200	-15.9000	-0.1200	0.4230	0.0250
13:49:09.255	27374	0.5200	0.5800	-13.3000	-0.1040	0.3450	-0.0020
13:49:09.276	27394	0.3500	0.7800	-14.0700	-0.1230	0.4280	0.0070
13:49:09.295	27414	0.0800	1.2400	-13.8300	-0.0770	0.3520	0.0120
13:49:09.315	27434	0.6100	0.9300	-14.4400	-0.1250	0.4360	0.0100
13:49:09.335	27454	-0.2300	0.9300	-13.7000	-0.1070	0.3750	0.0130
13:49:09.356	27474	0.5300	0.7800	-14.0300	-0.1150	0.3910	0.0210
13:49:09.375	27494	0.3500	0.7600	-14.9500	-0.1170	0.4310	0.0110
13:49:09.396	27514	0.4700	0.5300	-14.5300	-0.1150	0.3960	0.0130
13:49:09.416	27534	0.5200	0.6100	-15.9700	-0.0990	0.4110	0.0210
13:49:09.436	27554	0.1300	0.8300	-13.1900	-0.0990	0.3460	0.0060
13:49:09.455	27574	0.9500	0.6700	-14.2600	-0.1080	0.4220	0.0100
13:49:09.474	27594	0.0900	0.7000	-13.4500	-0.0880	0.4300	0.0070
13:49:09.495	27614	0.0500	0.9400	-15.2900	-0.0950	0.3800	0.0270
13:49:09.516	27634	0.3500	0.6200	-14.8600	-0.1000	0.4140	0.0120
13:49:09.535	27654	0.2000	1.1200	-12.4700	-0.1010	0.4000	-0.0010
13:49:09.554	27674	0.7300	0.8600	-15.0900	-0.1040	0.4220	0.0190
13:49:09.574	27694	0.1700	0.6100	-14.7100	-0.1080	0.3870	0.0160
13:49:09.595	27714	0.2100	0.5500	-14.6500	-0.1200	0.4350	0.0190
13:49:09.615	27734	-0.0500	1.0600	-15.7700	-0.1050	0.4350	0.0200
13:49:09.635	27754	0.3200	1.0200	-13.7900	-0.1200	0.4090	0.0090
13:49:09.657	27774	0.5600	0.8500	-15.1300	-0.1180	0.4000	0.0170
13:49:09.675	27794	-0.0400	0.6800	-15.2800	-0.1090	0.3580	0.0260
13:49:09.695	27814	1.2100	1.0500	-13.0000	-0.1160	0.4540	0.0060
13:49:09.715	27834	0.7600	0.7500	-15.1400	-0.1210	0.4000	0.0060
13:49:09.735	27854	0.8300	1.1100	-12.8800	-0.1100	0.3300	0.0010
13:49:09.756	27874	0.4500	0.5900	-14.8900	-0.1120	0.4640	0.0070
13:49:09.776	27894	0.7600	0.6600	-11.8600	-0.1070	0.3420	0.0040
13:49:09.797	27914	0.6200	0.5700	-16.0000	-0.1210	0.4850	0.0300
13:49:09.816	27934	0.3100	0.8700	-15.0600	-0.0840	0.3780	0.0140
13:49:09.835	27954	0.7500	0.8400	-14.1300	-0.0870	0.3810	0.0060
13:49:09.855	27974	0.4200	0.7000	-15.8200	-0.0960	0.4480	0.0210
13:49:09.876	27994	1.0100	0.7700	-12.8900	-0.1020	0.3180	0.0120
13:49:09.896	28014	1.1600	1.0200	-12.9900	-0.0910	0.4050	0.0000
13:49:09.915	28034	0.6300	1.0500	-12.3700	-0.1030	0.3410	0.0000
13:49:09.935	28054	1.3600	0.7400	-14.8600	-0.0940	0.4110	0.0230
13:49:09.956	28074	-0.1500	0.4500	-15.6600	-0.1160	0.3730	0.0170
13:49:09.975	28094	0.0500	1.1800	-14.0800	-0.1120	0.4250	0.0000
13:49:09.995	28114	0.2300	0.5500	-15.8000	-0.1060	0.4510	0.0260
13:49:10.015	28134	0.3900	0.9600	-12.7500	-0.1110	0.3810	-0.0020
13:49:10.036	28154	0.5300	0.7600	-14.9900	-0.1130	0.4410	0.0090
13:49:10.056	28174	0.0100	0.9500	-14.3100	-0.0980	0.3380	0.0110
13:49:10.076	28194	0.5300	0.3100	-15.2700	-0.1240	0.3860	0.0140
13:49:10.096	28214	0.0200	0.3500	-16.0500	-0.1240	0.4340	0.0190
13:49:10.116	28234	0.3200	0.6900	-14.2200	-0.1090	0.3710	-0.0040
13:49:10.137	28254	0.6300	0.6900	-15.8600	-0.1310	0.4800	0.0170
13:49:10.155	28274	0.1800	0.7400	-13.5000	-0.1010	0.3660	0.0110
13:49:10.177	28294	0.3200	0.6200	-16.7600	-0.1390	0.4330	0.0200
13:49:10.195	28314	-0.1000	0.6300	-15.4600	-0.0960	0.3690	0.0230
13:49:10.216	28334	0.2700	1.0100	-13.6400	-0.0940	0.3580	0.0070
13:49:10.235	28354	0.6700	0.9800	-13.0000	-0.0900	0.3990	0.0000
13:49:10.256	28374	-0.2600	0.7000	-13.6900	-0.1040	0.3780	-0.0050
13:49:10.275	28394	0.4100	0.7400	-15.8000	-0.1160	0.4270	0.0200
13:49:10.294	28414	0.1200	0.9500	-13.4400	-0.1030	0.3700	0.0060
13:49:10.316	28434	0.9400	0.6000	-13.9200	-0.1040	0.3890	0.0160
13:49:10.336	28454	0.3100	0.7200	-14.6300	-0.1020	0.3900	0.0060
13:49:10.356	28474	0.2800	0.6800	-15.0600	-0.1140	0.3790	0.0140
13:49:10.376	28494	-0.0300	1.1800	-15.0100	-0.1110	0.4460	0.0130
13:49:10.395	28514	-0.3100	0.7600	-13.1900	-0.1240	0.3810	0.0040
13:49:10.416	28534	0.6200	0.8300	-14.9200	-0.1140	0.4710	0.0030
13:49:10.436	28554	-0.1900	0.9400	-13.9200	-0.1080	0.3740	0.0140
13:49:10.455	28574	1.0800	0.5200	-14.1100	-0.1260	0.3970	0.0150
13:49:10.476	28594	0.7700	0.8100	-13.1100	-0.1320	0.4410	0.0070
13:49:10.496	28614	0.2100	0.9100	-13.3300	-0.1180	0.4000	0.0190
13:49:10.515	28634	0.6100	0.7400	-15.5400	-0.1250	0.4730	0.0170
13:49:10.535	28654	0.0300	1.2000	-13.1300	-0.0900	0.3410	0.0060
13:49:10.556	28674	0.7100	1.0800	-13.3400	-0.1140	0.4070	0.0070
13:49:10.576	28694	0.8600	0.5900	-15.7400	-0.1160	0.4130	0.0270
13:49:10.596	28714	0.9100	0.9100	-12.3400	-0.1190	0.3910	0.0090
13:49:10.616	28734	0.4600	0.6100	-15.2700	-0.1080	0.4340	0.0160
13:49:10.635	28754	0.1700	1.0800	-13.4400	-0.1110	0.3820	0.0090
13:49:10.656	28774	0.5000	0.9000	-14.8500	-0.1010	0.4300	0.0080
13:49:10.677	28794	0.2000	0.5800	-15.1300	-0.0890	0.3530	0.0200
13:49:10.696	28814	-0.0400	0.9900	-14.1800	-0.1040	0.4230	0.0080
13:49:10.716	28834	0.5700	0.8700	-14.8600	-0.0960	0.4300	0.0160
13:49:10.737	28854	0.3800	1.0600	-13.2100	-0.0880	0.3590	0.0000
13:49:10.756	28874	0.0900	0.9500	-15.7500	-0.0960	0.4410	0.0190
13:49:10.777	28894	0.1100	0.8700	-14.7800	-0.0900	0.3520	0.0070
13:49:10.797	28914	0.7000	0.7100	-13.5400	-0.1240	0.4420	0.0060
13:49:10.817	28934	0.0800	0.7500	-13.8800	-0.1190	0.4170	0.0090
13:49:10.836	28954	0.7700	0.7800	-15.0600	-0.1040	0.4140	0.0160
13:49:10.856	28974	0.2100	0.9600	-15.0400	-0.1130	0.4650	0.0170
13:49:10.875	28994	0.2600	1.2000	-13.2600	-0.1060	0.4000	0.0090
13:49:10.896	29014	0.2200	0.7900	-15.3100	-0.1290	0.4660	0.0180
13:49:10.917	29034	0.3300	0.9200	-13.4800	-0.1140	0.3780	0.0120
13:49:10.935	29054	0.7100	0.5600	-14.0500	-0.1260	0.4380	0.0060
13:49:10.955	29074	0.3200	0.7900	-13.3300	-0.1170	0.3980	0.0040
13:49:10.977	29094	0.4500	0.9500	-14.1600	-0.0910	0.3950	0.0170
13:49:10.996	29114	0.2000	1.1100	-14.3700	-0.1160	0.4550	0.0060
13:49:11.018	29134	0.7500	0.6700	-12.9000	-0.1120	0.3520	0.0100
13:49:11.035	29154	1.3400	0.5200	-15.5800	-0.1120	0.4060	0.0210
13:49:11.057	29174	0.4400	0.8200	-15.6200	-0.0980	0.4140	0.0130
13:49:11.077	29194	1.1000	0.4500	-14.1100	-0.0980	0.4300	0.0160
13:49:11.097	29214	0.5700	0.8900	-13.2400	-0.1030	0.4180	0.0170
13:49:11.117	29234	0.0100	1.0100	-12.1900	-0.0920	0.3240	0.0000
13:49:11.138	29254	0.2800	0.8500	-15.2000	-0.1120	0.4740	0.0090
13:49:11.156	29274	-0.0100	1.0700	-13.5700	-0.0980	0.3720	0.0050
13:49:11.178	29294	0.3000	0.7800	-13.8900	-0.1120	0.4480	0.0160
13:49:11.196	29314	-0.1400	0.5300	-13.8400	-0.1250	0.4100	0.0060
13:49:11.217	29334	0.1900	0.8800	-13.3800	-0.1320	0.3550	0.0010
13:49:11.236	29354	0.7600	0.7900	-14.3600	-0.1140	0.4720	0.0100
13:49:11.258	29374	0.3800	1.0200	-13.5700	-0.1020	0.3580	0.0040
13:49:11.276	29394	0.8900	0.7300	-13.4600	-0.1280	0.4290	0.0030
13:49:11.298	29414	0.2600	0.5300	-15.1300	-0.1220	0.4270	0.0160
13:49:11.317	29434	0.5900	0.6000	-14.8500	-0.1250	0.3980	0.0150
13:49:11.337	29454	0.6800	1.0700	-13.9300	-0.1070	0.3890	0.0140
13:49:11.356	29474	0.4400	0.9000	-14.1700	-0.0960	0.3400	0.0220
13:49:11.377	29494	-0.0300	1.0600	-14.7100	-0.1300	0.5220	0.0070
13:49:11.396	29514	0.1500	1.1700	-11.1200	-0.0920	0.3590	-0.0090
13:49:11.417	29534	0.1500	1.0200	-14.2300	-0.1200	0.4610	0.0110
13:49:11.438	29554	0.1600	0.8100	-15.3000	-0.1070	0.3780	0.0140
13:49:11.458	29574	0.4300	0.8200	-15.0400	-0.1060	0.3850	0.0040
13:49:11.476	29594	0.5400	0.5900	-17.3100	-0.1030	0.4800	0.0260
13:49:11.497	29614	0.3000	0.5700	-14.0900	-0.0900	0.3350	0.0140
13:49:11.517	29634	0.3800	0.6800	-15.6000	-0.1140	0.4410	0.0130
13:49:11.537	29654	0.1300	0.8900	-14.1800	-0.0960	0.3750	0.0030
13:49:11.557	29674	0.3700	0.6700	-15.0100	-0.1120	0.3560	0.0090
13:49:11.577	29694	0.3700	0.7200	-13.8400	-0.1010	0.4400	0.0130
13:49:11.596	29714	0.9500	0.4600	-13.2700	-0.1080	0.3490	0.0170
13:49:11.618	29734	0.1700	0.5300	-14.8600	-0.1250	0.4310	0.0100
13:49:11.638	29754	0.0300	0.7100	-14.4300	-0.1120	0.3790	0.0050
13:49:11.656	29774	0.8900	0.5500	-14.4200	-0.1140	0.4320	0.0170
13:49:11.677	29794	0.1700	0.5700	-14.6400	-0.1250	0.4150	0.0160
13:49:11.697	29814	0.3100	0.7000	-15.8200	-0.1210	0.4220	0.0190
13:49:11.718	29834	0.2200	0.5500	-15.7200	-0.1320	0.4140	0.0110
13:49:11.737	29854	1.0000	0.8900	-13.9100	-0.1200	0.4130	0.0140
13:49:11.758	29874	0.7800	0.7700	-14.9200	-0.1300	0.4520	0.0200
13:49:11.777	29894	-0.0100	0.8000	-13.0500	-0.0960	0.3820	-0.0040
13:49:11.798	29914	0.6600	0.8100	-14.5900	-0.1360	0.3970	0.0110
13:49:11.816	29934	0.3000	1.0400	-13.1900	-0.1080	0.4030	-0.0060
13:49:11.838	29954	0.8600	0.6300	-14.6200	-0.1120	0.3560	0.0200
13:49:11.858	29974	0.6400	0.7200	-14.4200	-0.1040	0.4180	0.0040
13:49:11.877	29994	0.0600	1.0200	-12.8900	-0.0920	0.3800	0.0000
13:49:11.896	30014	0.6800	0.5800	-14.3600	-0.0930	0.4200	0.0080
13:49:11.917	30034	0.1300	0.9500	-15.2900	-0.1000	0.4120	0.0150
13:49:11.936	30054	0.6800	0.6900	-14.7400	-0.0970	0.4290	0.0140
13:49:11.957	30074	0.7500	0.9200	-14.5600	-0.0780	0.4280	0.0180
13:49:11.977	30094	0.4400	0.8000	-14.7400	-0.0890	0.3960	0.0030
13:49:11.997	30114	0.6700	0.7300	-14.5200	-0.1100	0.4290	0.0160
13:49:12.017	30134	-0.1600	0.5400	-14.1400	-0.0990	0.3890	0.0130
13:49:12.038	30154	1.2800	0.5500	-15.8100	-0.1220	0.4400	0.0300
13:49:12.057	30174	-0.0500	1.0200	-13.5100	-0.1000	0.3660	0.0020
13:49:12.078	30194	0.2700	0.6600	-13.9600	-0.1150	0.4010	0.0080
13:49:12.098	30214	0.3300	1.0300	-14.6700	-0.0970	0.4880	0.0150
13:49:12.118	30234	0.2700	0.8000	-13.7300	-0.1120	0.3630	0.0090
13:49:12.137	30254	0.6700	0.6600	-16.0500	-0.1230	0.4080	0.0190
13:49:12.158	30274	0.3800	0.7100	-15.8500	-0.1260	0.4360	0.0170
13:49:12.177	30294	0.7400	0.5100	-15.0400	-0.1120	0.3950	0.0110
13:49:12.199	30314	0.4600	0.7000	-16.2300	-0.1050	0.4640	0.0260
13:49:12.216	30334	0.2300	0.9400	-12.7100	-0.1010	0.3270	0.0020
13:49:12.236	30354	0.5100	0.6400	-14.2000	-0.1240	0.4340	0.0050
13:49:12.256	30374	0.5100	1.1900	-13.5900	-0.0970	0.3950	0.0100
13:49:12.278	30394	-0.1000	0.6000	-13.5900	-0.1160	0.3850	-0.0010
13:49:12.298	30414	0.3800	0.8400	-15.4200	-0.1020	0.4180	0.0140
13:49:12.316	30434	0.2700	0.4600	-13.6500	-0.1000	0.3590	-0.0030
13:49:12.336	30454	0.3600	0.5800	-16.6600	-0.1000	0.4520	0.0200
13:49:12.357	30474	0.6700	0.9400	-13.1700	-0.1010	0.3570	0.0070
13:49:12.376	30494	0.6700	0.8300	-14.1400	-0.1030	0.4300	0.0050
13:49:12.398	30514	0.3300	0.5500	-14.3500	-0.0950	0.3450	0.0160
13:49:12.417	30534	0.9000	0.3800	-15.1900	-0.1030	0.3820	0.0270
13:49:12.437	30554	0.3000	0.5400	-16.1600	-0.1040	0.3970	0.0220
13:49:12.458	30574	0.6900	0.7500	-15.0900	-0.1040	0.3610	0.0160
13:49:12.478	30594	0.7200	0.8500	-15.4500	-0.1190	0.4890	0.0140
13:49:12.496	30614	-0.1900	0.8700	-13.7300	-0.1050	0.3510	0.0100
13:49:12.517	30634	0.7900	0.3700	-15.4100	-0.1280	0.4390	0.0130
13:49:12.538	30654	0.6300	0.9700	-13.5700	-0.1200	0.4060	0.0110
13:49:12.557	30674	0.5800	0.7700	-12.9000	-0.1110	0.3760	0.0040
13:49:12.579	30694	0.8700	0.9600	-15.3400	-0.1230	0.4380	0.0090
13:49:12.597	30714	-0.3400	0.7400	-13.9200	-0.1000	0.3560	0.0060
13:49:12.618	30734	0.6000	1.2000	-15.5700	-0.1310	0.4740	0.0060
13:49:12.638	30754	-0.1500	1.0000	-15.3100	-0.1040	0.4080	0.0180
13:49:12.658	30774	0.5200	1.2100	-13.9000	-0.1000	0.4280	0.0100
13:49:12.677	30794	-0.3800	0.5800	-15.9100	-0.1080	0.4040	0.0140
13:49:12.696	30814	0.2300	0.5300	-13.3600	-0.1130	0.3770	0.0090
13:49:12.718	30834	0.2700	0.8400	-13.4600	-0.1080	0.4620	0.0050
13:49:12.737	30854	-0.2200	0.8000	-13.4800	-0.0830	0.3470	0.0050
13:49:12.759	30874	0.0400	0.7400	-15.2600	-0.1030	0.4420	0.0120
13:49:12.777	30894	0.1200	1.0300	-14.8600	-0.0750	0.3790	0.0130
13:49:12.797	30914	0.3800	0.6000	-16.3200	-0.1050	0.4070	0.0180
13:49:12.817	30934	0.2600	0.7600	-14.1100	-0.0940	0.4260	0.0120
13:49:12.839	30954	0.3500	0.9800	-14.0600	-0.0900	0.3700	0.0110
13:49:12.859	30974	0.6600	0.7400	-16.9200	-0.1120	0.4680	0.0270
13:49:12.878	30994	0.0700	0.6100	-14.5800	-0.1130	0.3760	0.0280
13:49:12.898	31014	0.6200	1.0300	-14.4400	-0.1020	0.3980	0.0070
13:49:12.918	31034	0.5700	0.6700	-15.7900	-0.1240	0.3940	0.0130
13:49:12.938	31054	0.2900	0.6300	-14.1900	-0.1190	0.3930	0.0070
13:49:12.958	31074	0.8300	0.3300	-14.1100	-0.1250	0.4280	0.0060
13:49:12.978	31094	0.2800	0.6300	-12.2400	-0.1240	0.3740	0.0000
13:49:12.997	31114	1.0100	0.8400	-14.5600	-0.1130	0.4380	0.0100
13:49:13.018	31134	0.3500	0.8800	-13.8000	-0.0940	0.3800	0.0160
13:49:13.039	31154	0.4800	1.0500	-14.4600	-0.1190	0.3720	0.0110
13:49:13.058	31174	0.6400	0.6300	-14.3300	-0.1110	0.4370	0.0150
13:49:13.078	31194	0.5600	0.8800	-14.3900	-0.1210	0.4020	0.0140
13:49:13.099	31214	0.4600	0.9900	-14.9500	-0.0980	0.4660	0.0090
13:49:13.118	31234	0.4700	0.5100	-13.7200	-0.1080	0.3560	0.0110
13:49:13.138	31254	0.1100	0.8000	-13.9000	-0.0980	0.4090	0.0050
13:49:13.157	31274	-0.2000	0.8700	-12.3700	-0.1040	0.3940	-0.0050
13:49:13.178	31294	0.2800	0.6600	-14.8700	-0.1060	0.4020	0.0100
13:49:13.198	31314	0.1700	0.9200	-16.5500	-0.0940	0.4560	0.0140
13:49:13.217	31334	0.2400	1.2800	-14.1500	-0.0950	0.3600	0.0130
13:49:13.238	31354	1.1000	0.6800	-13.7400	-0.1120	0.4360	0.0120
13:49:13.258	31374	0.2400	1.0200	-13.4100	-0.1040	0.3990	0.0050
13:49:13.278	31394	0.1300	0.6600	-15.9900	-0.1230	0.3910	0.0170
13:49:13.299	31414	0.0400	0.5900	-15.0300	-0.1200	0.4420	0.0210
13:49:13.317	31434	0.3900	0.6800	-14.1100	-0.0980	0.3770	0.0050
13:49:13.337	31454	0.1400	0.7300	-17.2500	-0.1090	0.4570	0.0340
13:49:13.360	31474	0.4400	1.0900	-14.3700	-0.1120	0.3830	0.0220
13:49:13.378	31494	0.3200	0.9200	-13.8900	-0.1120	0.4240	0.0050
13:49:13.399	31514	0.5200	1.0700	-12.7600	-0.1080	0.3610	0.0010
13:49:13.417	31534	0.8000	1.0000	-13.7500	-0.1010	0.3600	0.0140
13:49:13.437	31554	0.2100	0.6800	-14.9400	-0.1120	0.4400	0.0220
13:49:13.458	31574	-0.1300	0.7800	-16.3000	-0.1160	0.3790	0.0130
13:49:13.478	31594	0.3100	1.0600	-14.1800	-0.1030	0.4490	0.0090
13:49:13.498	31614	0.0000	0.5500	-14.2000	-0.1220	0.3590	0.0080
13:49:13.519	31634	0.2300	1.2900	-14.9100	-0.1060	0.3970	0.0130
13:49:13.539	31654	0.0000	1.0200	-15.0500	-0.0970	0.4350	0.0150
13:49:13.558	31674	0.8200	0.9100	-12.9300	-0.0870	0.3180	-0.0020
13:49:13.580	31694	0.5600	0.7300	-16.2000	-0.1110	0.4290	0.0170
13:49:13.597	31714	0.1500	0.8500	-13.4100	-0.1130	0.3810	-0.0040
13:49:13.619	31734	0.8700	0.5300	-15.1200	-0.1000	0.4320	0.0220
13:49:13.638	31754	-0.1600	1.0500	-14.4000	-0.0920	0.4120	0.0070
13:49:13.659	31774	0.2300	1.0800	-13.7400	-0.1080	0.3590	-0.0010
13:49:13.678	31794	-0.0900	0.7500	-15.8400	-0.1090	0.3910	0.0170
13:49:13.699	31814	0.6700	0.7700	-14.3100	-0.1100	0.3520	0.0170
13:49:13.719	31834	0.7400	0.6500	-15.1000	-0.1160	0.4370	0.0170
13:49:13.740	31854	0.1300	0.5100	-13.1600	-0.1180	0.3570	0.0080
13:49:13.759	31874	0.5700	1.0000	-15.4400	-0.1100	0.4200	0.0100
13:49:13.779	31894	0.2400	0.9800	-13.9100	-0.1240	0.4120	0.0130
13:49:13.798	31914	0.5600	1.4500	-12.9900	-0.1170	0.3800	0.0060
13:49:13.819	31934	0.0900	0.6600	-16.0200	-0.1190	0.4820	0.0300
13:49:13.839	31954	-0.2100	0.6100	-13.7100	-0.1000	0.3400	0.0080
13:49:13.859	31974	0.4300	0.9600	-14.9900	-0.1310	0.4230	0.0110
13:49:13.878	31994	0.3700	1.0500	-15.3200	-0.0870	0.3980	0.0220
13:49:13.900	32014	0.2900	0.9600	-13.7800	-0.1170	0.3910	0.0010
13:49:13.919	32034	0.2100	0.5600	-16.7200	-0.1110	0.4780	0.0200
13:49:13.940	32054	-0.3200	0.5900	-13.6000	-0.1160	0.3460	0.0110
13:49:13.960	32074	0.7700	0.7200	-15.9300	-0.1050	0.4040	0.0200
13:49:13.980	32094	0.2200	0.6900	-14.8200	-0.0910	0.3740	0.0130
13:49:13.998	32114	0.8000	0.8100	-14.0200	-0.1000	0.4120	0.0050
13:49:14.019	32134	0.0000	0.7500	-16.2600	-0.1000	0.4440	0.0140
13:49:14.038	32154	-0.0700	0.9400	-13.6900	-0.0810	0.3910	0.0100
13:49:14.060	32174	-0.1100	0.5300	-15.1700	-0.1080	0.4450	0.0090
13:49:14.078	32194	-0.1600	0.5800	-14.6700	-0.1150	0.3780	0.0150
13:49:14.099	32214	0.4200	0.7300	-14.7700	-0.1130	0.4330	0.0110
13:49:14.120	32234	0.0600	0.7400	-14.0900	-0.1030	0.3650	0.0010
13:49:14.139	32254	0.0900	0.7600	-15.6600	-0.1020	0.4190	0.0120
13:49:14.159	32274	0.2000	0.7900	-17.0700	-0.1050	0.4390	0.0230
13:49:14.179	32294	0.1100	1.2800	-12.9200	-0.0990	0.3700	0.0000
13:49:14.200	32314	0.8400	0.9500	-15.1300	-0.1100	0.4490	0.0140
13:49:14.220	32334	0.3700	0.9200	-13.6400	-0.1070	0.3660	0.0110
13:49:14.238	32354	1.1800	0.6200	-13.5900	-0.1210	0.3830	0.0040
13:49:14.259	32374	0.6500	1.0800	-14.4400	-0.1020	0.3850	0.0100
13:49:14.279	32394	0.0700	1.0700	-14.0000	-0.1120	0.3500	0.0040
13:49:14.300	32414	-0.1900	0.8100	-15.2300	-0.1140	0.4410	0.0190
13:49:14.319	32434	0.3200	0.7000	-14.3500	-0.1060	0.3520	0.0120
13:49:14.338	32454	0.4900	0.7500	-15.3600	-0.1040	0.4740	0.0150
13:49:14.359	32474	0.3300	0.9800	-14.6400	-0.0910	0.3800	0.0140
13:49:14.378	32494	0.5500	0.9800	-15.2700	-0.0960	0.4270	0.0080
13:49:14.398	32514	0.0900	1.0400	-14.7800	-0.1060	0.4310	0.0130
13:49:14.419	32534	0.3700	1.0500	-12.7800	-0.0990	0.3750	0.0040
13:49:14.439	32554	1.0300	1.1200	-13.7000	-0.0940	0.4210	0.0090
13:49:14.459	32574	1.1500	0.6000	-13.8600	-0.0750	0.3950	0.0220
13:49:14.479	32594	1.1400	1.1600	-14.4700	-0.0940	0.4140	0.0030
13:49:14.498	32614	0.1300	0.8200	-13.6300	-0.0950	0.3600	0.0140
13:49:14.519	32634	1.3300	0.6000	-15.0100	-0.1180	0.4240	0.0140
13:49:14.538	32654	0.7900	0.9100	-14.5100	-0.1000	0.4180	0.0170
13:49:14.560	32674	-0.1200	0.8200	-13.3900	-0.1130	0.3510	0.0050
13:49:14.579	32694	0.7300	0.7100	-14.1600	-0.1160	0.4330	0.0100
13:49:14.601	32714	0.8700	0.9400	-14.2000	-0.1030	0.3900	0.0110
13:49:14.619	32734	0.7400	0.8800	-14.5600	-0.1320	0.4300	0.0030
13:49:14.638	32754	-0.0100	0.7800	-16.3000	-0.1270	0.4220	0.0220
13:49:14.659	32774	0.9500	0.9500	-12.6900	-0.1010	0.3770	0.0040
13:49:14.679	32794	1.0800	0.5000	-14.7800	-0.1290	0.4750	0.0120
13:49:14.700	32814	0.0900	0.9700	-13.7600	-0.1070	0.3570	0.0090
13:49:14.720	32834	0.3200	0.9200	-14.0800	-0.1180	0.4510	0.0050
13:49:14.739	32854	-0.3000	1.1300	-14.3600	-0.0890	0.3600	0.0020
13:49:14.759	32874	0.6400	0.7800	-15.3400	-0.1020	0.3850	0.0050
13:49:14.779	32894	-0.0700	0.7700	-16.2100	-0.0940	0.4690	0.0250
13:49:14.798	32914	0.5200	0.7600	-14.9000	-0.0990	0.4050	0.0060
13:49:14.820	32934	0.0300	1.2000	-15.0800	-0.0930	0.4340	0.0000
13:49:14.841	32954	-0.5000	0.5700	-16.7000	-0.1020	0.3830	0.0150
13:49:14.859	32974	-0.3500	0.9200	-15.5800	-0.0890	0.4630	0.0180
13:49:14.879	32994	0.0700	0.7200	-13.3900	-0.1030	0.4000	-0.0050
13:49:14.900	33014	0.5200	0.8900	-13.5700	-0.1080	0.4220	0.0100
13:49:14.918	33034	-0.0600	0.4400	-15.5200	-0.1060	0.4230	0.0150
13:49:14.939	33054	0.5900	0.5600	-13.4400	-0.1120	0.3760	0.0060
13:49:14.961	33074	0.8800	0.4100	-16.1700	-0.1150	0.4730	0.0260
13:49:14.980	33094	0.1500	0.7800	-13.6700	-0.1000	0.3510	0.0170
13:49:14.999	33114	0.9800	0.6100	-14.4900	-0.1170	0.4570	0.0160
13:49:15.018	33134	0.5500	1.0100	-15.4800	-0.1090	0.4240	0.0170
13:49:15.039	33154	0.5500	0.7200	-16.0800	-0.1100	0.3870	0.0260
13:49:15.061	33174	0.7900	0.8700	-15.6800	-0.1300	0.4880	0.0190
13:49:15.081	33194	0.2500	0.7300	-14.1600	-0.1010	0.3450	0.0180
13:49:15.099	33214	0.5300	0.9400	-15.0900	-0.1310	0.4130	0.0030
13:49:15.120	33234	0.4300	0.7000	-15.5700	-0.1070	0.3860	0.0070
13:49:15.140	33254	0.7200	0.6500	-15.1200	-0.1200	0.4070	0.0100
13:49:15.159	33274	0.2300	0.8500	-15.5300	-0.1040	0.4100	0.0210
13:49:15.180	33294	0.1000	1.0400	-13.9400	-0.1030	0.3670	0.0100
13:49:15.200	33314	0.5100	0.9000	-15.8500	-0.1150	0.4590	0.0150
13:49:15.220	33334	-0.1700	1.1000	-14.1800	-0.1020	0.3550	0.0060
13:49:15.240	33354	1.0200	1.0300	-13.3300	-0.1260	0.4100	0.0060
13:49:15.260	33374	0.5100	0.9400	-15.2100	-0.0990	0.3970	0.0160
13:49:15.279	33394	0.6200	0.5600	-15.7400	-0.1040	0.3960	0.0160
13:49:15.301	33414	-0.1200	0.8300	-15.3200	-0.1040	0.4010	0.0100
13:49:15.319	33434	0.6600	0.6300	-13.9200	-0.0970	0.3680	0.0110
13:49:15.340	33454	0.7300	0.5400	-13.8800	-0.1150	0.4080	0.0100
13:49:15.361	33474	0.0400	0.6700	-14.7000	-0.1120	0.4070	0.0190
13:49:15.379	33494	0.4100	1.2400	-14.2500	-0.1080	0.4310	0.0020
13:49:15.399	33514	0.0200	0.9600	-15.8200	-0.1080	0.3950	0.0210
13:49:15.421	33534	0.3700	0.7300	-16.5100	-0.1060	0.4010	0.0230
13:49:15.439	33554	0.4400	1.0800	-13.7000	-0.1190	0.4550	0.0010
13:49:15.460	33574	0.3500	0.8600	-14.6500	-0.1100	0.4330	0.0170
13:49:15.480	33594	1.2500	0.8200	-15.1100	-0.1210	0.4020	0.0150
13:49:15.499	33614	-0.2200	0.8000	-14.9800	-0.1160	0.3970	0.0050
13:49:15.521	33634	0.4700	0.7800	-14.1900	-0.1220	0.3750	0.0130
13:49:15.540	33654	0.2300	0.4900	-17.1900	-0.1210	0.4760	0.0260
13:49:15.560	33674	0.4700	0.6800	-13.4800	-0.1140	0.3850	0.0150
13:49:15.580	33694	0.8300	1.2000	-15.0500	-0.1080	0.4510	0.0110
13:49:15.601	33714	0.2300	0.5700	-13.8300	-0.1110	0.4100	0.0150
13:49:15.620	33734	0.4800	0.8200	-14.4900	-0.0980	0.3930	0.0170
13:49:15.641	33754	0.5000	0.8200	-15.0700	-0.1150	0.4280	0.0150
13:49:15.660	33774	0.5300	0.9300	-12.0000	-0.0860	0.3440	0.0000
13:49:15.680	33794	0.1000	0.8400	-15.2700	-0.1030	0.4710	0.0110
13:49:15.700	33814	0.2500	0.8700	-13.1000	-0.1000	0.3740	0.0060
13:49:15.721	33834	0.7500	0.9200	-13.4600	-0.1080	0.3770	0.0000
13:49:15.741	33854	0.1800	0.8000	-15.5100	-0.0950	0.3890	0.0140
13:49:15.761	33874	0.6900	1.1200	-13.8500	-0.1100	0.3860	0.0070
13:49:15.781	33894	0.7300	1.2700	-14.0400	-0.1000	0.4320	0.0090
13:49:15.800	33914	0.0700	0.7300	-14.5100	-0.1010	0.3400	0.0230
13:49:15.820	33934	0.8800	0.8400	-16.3400	-0.1200	0.4360	0.0210
13:49:15.840	33954	-0.1100	1.0000	-14.9500	-0.1150	0.3800	0.0120
13:49:15.861	33974	0.6600	0.7500	-15.2500	-0.1130	0.4210	0.0180
13:49:15.879	33994	-0.0600	0.7400	-14.8400	-0.1190	0.4320	0.0210
13:49:15.899	34014	-0.1700	0.9200	-13.0000	-0.1000	0.3320	0.0050
13:49:15.921	34034	0.4400	1.3600	-15.3200	-0.1150	0.4550	0.0120
13:49:15.940	34054	-0.7100	0.3000	-16.2300	-0.1170	0.3960	0.0220
13:49:15.961	34074	0.5400	1.0500	-14.3100	-0.1140	0.4460	0.0080
13:49:15.981	34094	-0.2400	0.4800	-14.3500	-0.0960	0.3820	0.0130
13:49:16.001	34114	0.8700	0.9600	-15.1700	-0.1050	0.3950	0.0090
13:49:16.020	34134	1.1800	0.9200	-15.2400	-0.0980	0.4520	0.0190
13:49:16.040	34154	0.6100	0.4600	-12.7300	-0.1030	0.3490	0.0110
13:49:16.062	34174	0.3500	0.9100	-15.3000	-0.1140	0.4560	0.0040
13:49:16.080	34194	0.2300	1.1300	-13.5700	-0.0850	0.3160	0.0040
13:49:16.099	34214	0.4500	0.7500	-15.3200	-0.0920	0.4020	0.0170
13:49:16.121	34234	0.4000	0.9400	-15.1100	-0.1050	0.3930	0.0070
13:49:16.141	34254	0.6700	1.0500	-14.1300	-0.1080	0.3540	0.0150
13:49:16.161	34274	0.3900	0.7700	-15.2700	-0.1070	0.4590	0.0190
13:49:16.182	34294	-0.2600	0.8400	-13.8800	-0.1130	0.3380	0.0120
13:49:16.201	34314	1.0800	1.1000	-15.3300	-0.0990	0.4170	0.0120
13:49:16.222	34334	-0.2600	0.8600	-15.0400	-0.1090	0.4080	0.0190
13:49:16.239	34354	1.0800	0.8700	-14.1400	-0.1020	0.3640	0.0130
13:49:16.261	34374	0.5800	0.6900	-13.9000	-0.1180	0.4290	0.0170
13:49:16.280	34394	0.7800	0.9800	-14.3600	-0.1120	0.3620	0.0010
13:49:16.300	34414	0.7100	0.9100	-14.9400	-0.1070	0.4860	0.0230
13:49:16.321	34434	0.0400	0.8900	-15.6200	-0.1000	0.3810	0.0160
13:49:16.341	34454	0.8600	1.2600	-13.6600	-0.1150	0.3950	0.0010
13:49:16.362	34474	0.1500	1.0700	-15.3900	-0.1080	0.4180	0.0200
13:49:16.381	34494	0.5100	0.5000	-15.3500	-0.1120	0.4330	0.0210
13:49:16.400	34514	0.2000	1.1200	-15.1800	-0.0950	0.4570	0.0070
13:49:16.422	34534	0.2600	0.9300	-14.4800	-0.0940	0.3690	0.0140
13:49:16.441	34554	0.3600	0.9900	-13.5200	-0.1050	0.4060	-0.0030
13:49:16.460	34574	0.4900	1.0800	-16.0400	-0.0880	0.3950	0.0150
13:49:16.481	34594	0.6600	0.7700	-13.8400	-0.1040	0.4080	0.0010
13:49:16.500	34614	0.4500	0.8100	-14.3100	-0.0960	0.4270	0.0170
13:49:16.520	34634	0.7000	0.7000	-15.7400	-0.0990	0.3900	0.0190
13:49:16.541	34654	0.4700	0.8100	-14.5400	-0.1010	0.4370	0.0100
13:49:16.560	34674	0.1500	0.6200	-14.8900	-0.1040	0.3740	0.0180
13:49:16.580	34694	0.8800	0.6300	-15.8200	-0.1070	0.4240	0.0260
13:49:16.600	34714	0.0300	0.8300	-15.1500	-0.1070	0.4120	0.0110
13:49:16.619	34734	0.3900	1.0000	-15.3600	-0.1040	0.3710	0.0170
13:49:16.640	34754	0.4100	0.8500	-14.1400	-0.1190	0.4080	0.0010
13:49:16.661	34774	0.5200	0.8800	-13.8600	-0.0950	0.3470	0.0140
13:49:16.681	34794	0.6500	0.5700	-15.2500	-0.1210	0.3930	0.0190
13:49:16.701	34814	0.1200	0.4800	-14.7700	-0.1330	0.3540	0.0180
13:49:16.721	34834	1.1000	0.7400	-15.4200	-0.1110	0.4130	0.0210
13:49:16.740	34854	0.1800	0.5400	-16.1400	-0.1270	0.4510	0.0120
13:49:16.760	34874	0.1200	0.6700	-13.8500	-0.1120	0.3310	0.0120
13:49:16.782	34894	0.1000	0.8300	-15.3300	-0.1110	0.4100	0.0130
13:49:16.800	34914	0.0100	0.7300	-14.4300	-0.0970	0.3520	0.0180
13:49:16.822	34934	0.6100	0.8400	-14.4000	-0.0880	0.3990	0.0110
13:49:16.842	34954	0.2000	1.2500	-13.2300	-0.0830	0.3910	0.0050
13:49:16.861	34974	0.9700	0.4200	-13.7900	-0.1020	0.3600	0.0060
13:49:16.880	34994	0.6300	0.5500	-16.4400	-0.1140	0.4670	0.0160
13:49:16.901	35014	0.3700	0.9200	-14.0800	-0.0840	0.3160	0.0110
13:49:16.921	35034	0.7000	0.8900	-13.9500	-0.0890	0.4450	0.0060
13:49:16.941	35054	0.1100	0.8400	-15.2400	-0.0970	0.3960	0.0190
13:49:16.962	35074	0.3100	0.9000	-15.5100	-0.1110	0.4320	0.0030
13:49:16.981	35094	0.5700	0.9900	-14.0400	-0.1060	0.3800	0.0050
13:49:17.000	35114	0.4800	0.8700	-14.0600	-0.1000	0.3280	0.0110
13:49:17.021	35134	0.7700	0.8400	-14.3600	-0.1030	0.4640	0.0190
13:49:17.041	35154	0.2000	1.2500	-12.9700	-0.0990	0.3920	0.0010
13:49:17.062	35174	0.4800	0.8900	-15.0200	-0.1190	0.4460	0.0060
13:49:17.081	35194	0.0100	1.0800	-15.2600	-0.1260	0.4200	0.0140
13:49:17.101	35214	0.6600	0.7000	-14.4700	-0.1160	0.4240	0.0150
13:49:17.120	35234	0.2200	0.7300	-15.9100	-0.1180	0.4270	0.0270
13:49:17.141	35254	-0.0300	0.5400	-13.9200	-0.1130	0.3260	0.0100
13:49:17.161	35274	0.5700	0.9200	-14.6300	-0.1180	0.4020	0.0050
13:49:17.180	35294	0.3400	1.1500	-14.0300	-0.0930	0.3830	0.0090
13:49:17.202	35314	0.5100	0.8500	-15.4400	-0.1040	0.4400	0.0150
13:49:17.221	35334	0.1800	0.7300	-15.5600	-0.0900	0.4030	0.0130
13:49:17.241	35354	0.0700	0.7600	-14.8000	-0.0920	0.3660	0.0080
13:49:17.262	35374	0.5800	0.7000	-14.8300	-0.1040	0.4330	0.0160
13:49:17.281	35394	0.1300	0.7200	-13.2600	-0.0960	0.3320	0.0050
13:49:17.302	35414	0.6500	0.7500	-16.1400	-0.1040	0.4530	0.0190
13:49:17.321	35434	-0.2100	0.8700	-15.5500	-0.0880	0.4060	0.0110
13:49:17.340	35454	-0.1700	0.5800	-13.9900	-0.1110	0.3890	0.0020
13:49:17.361	35474	0.2500	1.0400	-16.5000	-0.0930	0.4280	0.0250
13:49:17.380	35494	0.7600	0.6700	-14.6300	-0.0980	0.3440	0.0150
13:49:17.402	35514	0.5300	1.0100	-15.2700	-0.1120	0.4250	0.0170
13:49:17.423	35534	0.5200	1.2000	-13.0000	-0.1160	0.3930	-0.0030
13:49:17.441	35554	1.1900	0.9400	-13.7500	-0.1080	0.4110	0.0140
13:49:17.461	35574	0.3400	0.7500	-15.8300	-0.1030	0.4060	0.0210
13:49:17.480	35594	0.4400	1.2900	-13.4200	-0.0930	0.3990	0.0150
13:49:17.502	35614	0.6800	0.6700	-13.5700	-0.1070	0.4200	0.0080
13:49:17.523	35634	-0.0100	0.8800	-14.3600	-0.1130	0.3990	0.0110
13:49:17.542	35654	0.7300	1.0200	-13.9300	-0.1010	0.4170	0.0110
13:49:17.562	35674	0.0400	0.8400	-13.8800	-0.1000	0.3740	0.0040
13:49:17.582	35694	0.6000	0.7500	-14.9200	-0.1210	0.3430	0.0030
13:49:17.602	35714	0.2900	0.5000	-17.2200	-0.1180	0.4380	0.0260
13:49:17.623	35734	0.5600	0.7500	-15.5200	-0.1180	0.3800	0.0120
13:49:17.642	35754	0.4600	0.8300	-15.5100	-0.1040	0.4380	0.0180
13:49:17.661	35774	0.2300	1.0200	-13.3600	-0.1000	0.3810	0.0090
13:49:17.681	35794	0.6600	0.8400	-14.6800	-0.1120	0.3970	0.0030
13:49:17.701	35814	-0.2000	1.1300	-14.0500	-0.0790	0.3630	0.0030
13:49:17.722	35834	0.5500	0.4800	-14.7000	-0.1050	0.4200	0.0160
13:49:17.741	35854	0.9000	0.9800	-14.5400	-0.0820	0.4310	0.0050
13:49:17.762	35874	0.3400	0.9100	-14.5600	-0.0950	0.3490	0.0020
13:49:17.783	35894	0.9000	0.6800	-16.4400	-0.0990	0.4410	0.0300
13:49:17.803	35914	0.1000	1.2100	-13.4800	-0.0910	0.3670	0.0050
13:49:17.821	35934	0.5400	0.9100	-15.7800	-0.1000	0.4430	0.0220
13:49:17.843	35954	0.1400	0.5500	-16.6800	-0.1230	0.4480	0.0220
13:49:17.863	35974	0.6700	0.8800	-13.7500	-0.0980	0.3630	0.0090
13:49:17.881	35994	0.1200	1.0500	-15.2000	-0.0960	0.4290	0.0180
13:49:17.901	36014	0.4100	0.9400	-12.4900	-0.1030	0.3460	-0.0060
13:49:17.923	36034	0.4000	1.0600	-13.6200	-0.1180	0.3980	0.0030
13:49:17.941	36054	0.1900	0.7900	-14.9000	-0.1150	0.4120	0.0160
13:49:17.963	36074	0.6100	1.1700	-12.5600	-0.0970	0.3780	0.0030
13:49:17.982	36094	0.1200	1.0300	-13.7800	-0.1110	0.4350	0.0090
13:49:18.001	36114	0.2100	0.6300	-14.4700	-0.0980	0.3960	0.0190
13:49:18.022	36134	0.2900	0.9600	-15.9300	-0.1200	0.4610	0.0160
13:49:18.042	36154	0.0200	0.5800	-14.0700	-0.0930	0.3460	0.0100
13:49:18.063	36174	0.8700	1.1400	-13.9500	-0.0920	0.3740	0.0080
13:49:18.082	36194	0.0700	1.1200	-14.0800	-0.0920	0.4080	0.0070
13:49:18.103	36214	0.6900	0.8200	-13.2600	-0.0990	0.3670	0.0080
13:49:18.121	36234	0.6700	1.0800	-14.1200	-0.0940	0.3870	0.0060
13:49:18.143	36254	0.3500	0.9600	-14.5300	-0.0920	0.3430	0.0160
13:49:18.161	36274	0.6600	0.7800	-15.4600	-0.1040	0.4250	0.0090
13:49:18.181	36294	0.3100	1.3100	-13.3500	-0.0930	0.3680	0.0050
13:49:18.203	36314	0.5000	0.5600	-14.9500	-0.1120	0.4080	0.0150
13:49:18.223	36334	0.4900	0.7900	-15.3700	-0.1040	0.4170	0.0200
13:49:18.243	36354	0.4500	0.8900	-14.2500	-0.1070	0.3750	0.0180
13:49:18.262	36374	0.6600	0.9300	-15.6200	-0.1080	0.4510	0.0210
13:49:18.281	36394	-0.1700	0.8600	-13.4700	-0.1130	0.3160	0.0110
13:49:18.303	36414	0.6100	0.9800	-14.1200	-0.1270	0.4580	-0.0010
13:49:18.322	36434	0.1300	0.5300	-15.7600	-0.1020	0.4000	0.0160
13:49:18.341	36454	-0.1000	0.8600	-14.0400	-0.1330	0.3740	0.0000
13:49:18.361	36474	0.0600	1.1400	-15.3500	-0.1190	0.4440	0.0060
13:49:18.381	36494	-0.5300	1.0700	-13.9000	-0.1010	0.3100	0.0070
13:49:18.401	36514	0.8900	0.6600	-15.2800	-0.1300	0.4830	0.0120
13:49:18.424	36534	0.1600	0.4600	-15.0700	-0.1100	0.4030	0.0100
13:49:18.443	36554	0.6400	0.3700	-15.3100	-0.1260	0.4080	0.0130
13:49:18.463	36574	0.8700	0.9400	-13.4100	-0.1040	0.4680	0.0050
13:49:18.483	36594	0.6400	0.9700	-13.0700	-0.0910	0.3630	0.0040
13:49:18.501	36614	0.2200	1.2900	-13.9700	-0.0920	0.4470	0.0090
13:49:18.521	36634	0.5500	0.8100	-14.2000	-0.0980	0.3600	0.0120
13:49:18.544	36654	0.7100	0.6500	-13.7500	-0.0990	0.4260	0.0070
13:49:18.563	36674	0.1100	0.6800	-13.4800	-0.1070	0.4100	-0.0070
13:49:18.582	36694	0.2700	0.6900	-16.6800	-0.1070	0.3620	0.0140
13:49:18.602	36714	0.4400	1.0800	-15.3400	-0.0970	0.4190	0.0140
13:49:18.622	36734	0.1200	1.1500	-13.2400	-0.1050	0.3680	0.0050
13:49:18.643	36754	0.7600	0.6700	-14.5900	-0.1260	0.4440	0.0120
13:49:18.663	36774	-0.2100	0.9300	-13.2900	-0.0990	0.3350	0.0090
13:49:18.683	36794	1.0500	0.9800	-14.1600	-0.1120	0.4100	0.0100
13:49:18.703	36814	-0.1000	1.1300	-15.0500	-0.1110	0.3980	0.0120
13:49:18.721	36834	0.4000	0.7500	-15.4000	-0.1170	0.3750	0.0150
13:49:18.743	36854	0.7200	0.6800	-14.7400	-0.1280	0.4550	0.0130
13:49:18.763	36874	0.3500	0.7800	-14.8900	-0.1070	0.4100	0.0160
13:49:18.782	36894	0.8900	0.8600	-12.7300	-0.1120	0.4530	0.0020
13:49:18.803	36914	0.6300	0.8500	-13.6500	-0.1160	0.3700	0.0110
13:49:18.823	36934	0.6800	1.0900	-11.9000	-0.0960	0.3410	0.0090
13:49:18.842	36954	0.4800	0.5900	-14.0700	-0.0970	0.4390	0.0150
13:49:18.863	36974	0.1300	0.8600	-13.3700	-0.0920	0.3540	0.0130
13:49:18.883	36994	0.5300	0.8900	-14.4900	-0.1060	0.4490	0.0140
13:49:18.903	37014	0.0700	1.0500	-14.2100	-0.0810	0.3880	-0.0010
13:49:18.922	37034	-0.0200	0.5800	-15.3900	-0.1120	0.4270	0.0140
13:49:18.943	37054	0.4000	0.7600	-15.1900	-0.1010	0.3970	0.0140
13:49:18.963	37074	0.7800	1.0200	-13.7100	-0.0960	0.3500	0.0080
13:49:18.983	37094	0.5800	0.7100	-14.3300	-0.0840	0.4090	0.0110
13:49:19.002	37114	0.5200	0.9900	-13.1100	-0.1020	0.3790	0.0070
13:49:19.023	37134	0.5900	0.5800	-15.2400	-0.1080	0.4530	0.0110
13:49:19.043	37154	0.5500	0.8600	-13.4600	-0.0920	0.4130	0.0130
13:49:19.061	37174	0.3900	0.7600	-15.1200	-0.1200	0.4010	0.0220
13:49:19.082	37194	0.0500	1.0200	-14.6600	-0.0970	0.4140	0.0140
13:49:19.104	37214	0.0000	1.0600	-12.3700	-0.1040	0.3670	-0.0030
13:49:19.122	37234	0.8000	0.7300	-15.6400	-0.1200	0.5020	0.0230
13:49:19.142	37254	-0.2500	0.9000	-14.6600	-0.0940	0.3690	0.0170
13:49:19.163	37274	0.1000	0.8200	-15.4100	-0.1200	0.4240	0.0140
13:49:19.183	37294	0.3600	0.5300	-16.5300	-0.1290	0.4390	0.0200
13:49:19.203	37314	0.5800	0.9300	-14.3900	-0.0880	0.3630	0.0110
13:49:19.221	37334	-0.1600	0.8000	-16.1700	-0.1390	0.4720	0.0160
13:49:19.243	37354	0.7300	1.0000	-13.1000	-0.0820	0.3440	0.0220
13:49:19.261	37374	0.3900	0.5900	-15.1300	-0.1300	0.4410	0.0160
13:49:19.282	37394	0.1100	0.8600	-13.3500	-0.0990	0.3930	0.0050
13:49:19.302	37414	0.7700	0.7400	-14.0600	-0.0980	0.3690	0.0120
13:49:19.323	37434	0.9800	0.9200	-14.3800	-0.0960	0.4480	0.0060
13:49:19.343	37454	0.3900	0.3000	-16.6000	-0.1040	0.4000	0.0260
13:49:19.363	37474	0.0800	0.9100	-15.1200	-0.0950	0.4250	0.0090
13:49:19.383	37494	-0.4300	0.8000	-15.4400	-0.0870	0.3570	0.0200
13:49:19.402	37514	1.1200	0.7100	-14.7300	-0.0780	0.4120	0.0200
13:49:19.423	37534	0.0600	0.6000	-15.2200	-0.1080	0.4390	0.0120
13:49:19.442	37554	0.1800	0.6600	-13.6500	-0.1040	0.3570	-0.0010
13:49:19.463	37574	0.1000	0.5300	-16.2700	-0.1090	0.4160	0.0140
13:49:19.482	37594	0.2300	0.5300	-15.6800	-0.1110	0.3440	0.0120
13:49:19.502	37614	0.7400	1.1100	-14.4300	-0.0940	0.4600	0.0100
13:49:19.523	37634	0.4500	0.7100	-13.5900	-0.1100	0.3810	0.0130
13:49:19.542	37654	0.4100	0.7000	-14.8600	-0.1150	0.4090	0.0190
13:49:19.564	37674	0.6300	1.0200	-14.5800	-0.1140	0.4020	0.0140
13:49:19.584	37694	0.4000	0.7200	-13.1900	-0.1090	0.3670	0.0050
13:49:19.603	37714	0.1500	1.0100	-15.6900	-0.1330	0.4700	0.0070
13:49:19.624	37734	0.2600	0.6800	-14.0200	-0.0930	0.3300	0.0160
13:49:19.643	37754	0.4200	0.7700	-16.7400	-0.1170	0.4180	0.0190
13:49:19.662	37774	-0.0800	1.2300	-14.6000	-0.0890	0.4040	0.0210
13:49:19.683	37794	0.5700	0.7800	-14.5300	-0.1110	0.3950	0.0150
13:49:19.702	37814	-0.0600	0.5200	-15.0700	-0.1040	0.4430	0.0090
13:49:19.722	37834	0.4600	0.7600	-14.4300	-0.0990	0.3620	0.0080
13:49:19.742	37854	0.7200	1.0100	-16.1900	-0.0790	0.4490	0.0210
13:49:19.763	37874	0.1400	0.8400	-13.6600	-0.0890	0.3680	0.0120
13:49:19.782	37894	0.6900	0.6100	-15.1600	-0.1060	0.3900	0.0110
13:49:19.802	37914	1.0100	0.7200	-14.4200	-0.0870	0.4050	0.0090
13:49:19.822	37934	0.0400	0.7900	-14.7100	-0.0910	0.3580	0.0100
13:49:19.844	37954	0.3900	0.8100	-14.7600	-0.0870	0.4290	0.0140
13:49:19.863	37974	0.6700	0.5900	-14.3500	-0.0980	0.3600	0.0170
13:49:19.884	37994	0.7900	0.6800	-16.9100	-0.1130	0.4430	0.0310
13:49:19.903	38014	0.3500	0.7700	-14.8200	-0.1050	0.3800	0.0190
13:49:19.922	38034	0.4200	0.4900	-14.0400	-0.1190	0.4230	0.0080
13:49:19.943	38054	-0.3200	0.8700	-14.5800	-0.1010	0.3800	0.0050
13:49:19.962	38074	0.7400	0.9300	-13.2700	-0.1170	0.3530	0.0040
13:49:19.983	38094	0.9400	0.9100	-14.6100	-0.1020	0.4470	0.0200
13:49:20.004	38114	0.5700	0.8500	-14.2700	-0.1130	0.3760	0.0160
13:49:20.022	38134	0.6400	0.5700	-13.1500	-0.1200	0.4260	-0.0050
13:49:20.042	38154	-0.4700	0.7500	-13.5000	-0.1140	0.3830	0.0020
13:49:20.064	38174	0.5100	0.7600	-14.7700	-0.1090	0.3180	0.0150
13:49:20.084	38194	0.8000	0.8200	-15.8600	-0.1110	0.4600	0.0110
13:49:20.104	38214	0.1600	0.7600	-13.8900	-0.1040	0.3600	0.0170
13:49:20.124	38234	0.7500	0.6300	-14.7900	-0.1090	0.4280	0.0090
13:49:20.143	38254	0.0100	1.0400	-13.5300	-0.0910	0.4090	0.0040
13:49:20.163	38274	0.8300	0.8900	-13.2100	-0.0970	0.3830	0.0070
13:49:20.184	38294	0.8600	0.4700	-17.6100	-0.1060	0.4670	0.0210
13:49:20.204	38314	0.7300	0.9500	-12.7500	-0.1030	0.3390	-0.0050
13:49:20.224	38334	1.0100	0.6300	-14.8500	-0.0980	0.4350	0.0150
13:49:20.244	38354	0.6500	1.0000	-12.8600	-0.0970	0.3890	-0.0010
13:49:20.264	38374	0.4000	0.8500	-15.1800	-0.1050	0.4300	0.0100
13:49:20.283	38394	0.3800	0.7800	-14.9700	-0.0860	0.3900	0.0270
13:49:20.303	38414	0.4000	0.5900	-13.6200	-0.1130	0.4090	0.0020
13:49:20.324	38434	0.5200	1.1900	-14.3000	-0.0860	0.4150	0.0090
13:49:20.344	38454	0.2000	0.6600	-13.3200	-0.1100	0.3530	0.0030
13:49:20.363	38474	1.1200	0.8300	-15.3100	-0.0900	0.4480	0.0140
13:49:20.384	38494	0.2800	0.8600	-15.0700	-0.0980	0.3800	0.0210
13:49:20.404	38514	-0.0200	0.8900	-15.2500	-0.1170	0.4450	0.0080
13:49:20.425	38534	-0.1400	0.6400	-16.2400	-0.1280	0.4450	0.0130
13:49:20.445	38554	-0.0200	0.9100	-13.4200	-0.0770	0.3540	0.0120
13:49:20.465	38574	0.6600	0.8700	-14.5600	-0.1170	0.4430	0.0150
13:49:20.483	38594	0.4700	0.9500	-13.0500	-0.1000	0.3790	0.0030
13:49:20.503	38614	0.0800	1.1100	-15.1600	-0.1140	0.4110	0.0100
13:49:20.524	38634	-0.3500	0.6700	-15.4300	-0.1030	0.3950	0.0050
13:49:20.544	38654	-0.0200	0.9000	-14.3400	-0.0890	0.4160	0.0130
13:49:20.563	38674	0.0600	0.7900	-15.4800	-0.0870	0.4150	0.0180
13:49:20.583	38694	0.7900	0.8300	-14.2100	-0.0920	0.3600	0.0120
13:49:20.604	38714	0.4300	0.5400	-15.4100	-0.0980	0.4460	0.0180
13:49:20.624	38734	0.4700	0.6200	-13.6300	-0.0920	0.3710	0.0100
13:49:20.644	38754	0.4500	0.3100	-13.8500	-0.1080	0.4020	0.0060
13:49:20.663	38774	-0.1100	0.7100	-15.6400	-0.0860	0.4110	0.0130
13:49:20.683	38794	0.3700	0.6800	-13.6800	-0.1060	0.3980	0.0100
13:49:20.704	38814	0.2700	0.6700	-15.6600	-0.1050	0.4550	0.0160
13:49:20.724	38834	0.0600	0.6100	-14.6800	-0.1190	0.3260	0.0160
13:49:20.744	38854	0.6900	1.0100	-15.2500	-0.1030	0.4750	0.0140
13:49:20.764	38874	0.3200	0.8600	-15.0800	-0.1080	0.3730	0.0110
13:49:20.784	38894	0.0000	1.1100	-14.0000	-0.1210	0.3800	0.0060
13:49:20.803	38914	0.5000	0.7900	-15.2600	-0.1270	0.4550	0.0070
13:49:20.825	38934	-0.3600	0.8300	-15.0600	-0.1200	0.3730	0.0140
13:49:20.844	38954	0.3900	1.4500	-14.6800	-0.1180	0.4630	0.0100
13:49:20.863	38974	0.2800	0.5300	-14.9200	-0.0890	0.3880	0.0180
13:49:20.885	38994	0.6100	0.8700	-14.4600	-0.1120	0.3890	0.0180
13:49:20.904	39014	0.9100	0.6100	-14.0800	-0.1030	0.4210	0.0100
13:49:20.923	39034	0.7500	1.0900	-13.8200	-0.1050	0.4020	0.0100
13:49:20.943	39054	1.0700	0.6900	-14.0900	-0.0990	0.4190	0.0080
13:49:20.965	39074	0.3200	0.8100	-13.3300	-0.1080	0.3880	0.0080
13:49:20.984	39094	0.6000	1.2900	-15.6000	-0.1010	0.4190	0.0020
13:49:21.003	39114	-0.3300	0.9500	-16.1800	-0.0900	0.3880	0.0170
13:49:21.023	39134	0.6600	0.9100	-15.1400	-0.1060	0.4040	0.0100
13:49:21.045	39154	0.1400	0.7400	-16.0300	-0.0850	0.3970	0.0200
13:49:21.064	39174	0.3200	0.7400	-14.4300	-0.0840	0.3560	0.0150
13:49:21.083	39194	0.8400	0.8300	-15.0100	-0.0990	0.4360	0.0210
13:49:21.103	39214	-0.4100	0.9600	-14.3000	-0.1010	0.3780	0.0090
13:49:21.123	39234	0.4100	0.3600	-13.9300	-0.1220	0.4460	0.0170
13:49:21.143	39254	-0.3500	1.0900	-15.1100	-0.1120	0.3990	0.0140
13:49:21.165	39274	0.5800	0.8200	-13.5400	-0.1110	0.3850	-0.0020
13:49:21.184	39294	1.0200	0.8900	-14.4800	-0.0960	0.4310	0.0120
13:49:21.203	39314	0.3800	0.3900	-14.5400	-0.1070	0.3570	0.0200
13:49:21.224	39334	0.3200	1.0700	-13.4000	-0.1060	0.4110	0.0140
13:49:21.244	39354	0.4100	0.5800	-15.3900	-0.1150	0.3910	0.0220
13:49:21.265	39374	1.3100	0.6200	-15.1300	-0.1200	0.4160	0.0230
13:49:21.286	39394	-0.0700	0.8500	-15.8200	-0.1160	0.4100	0.0140
13:49:21.304	39414	0.2400	0.7200	-13.6800	-0.1210	0.3260	0.0100
13:49:21.324	39434	0.7000	0.8100	-15.2700	-0.1100	0.4490	0.0230
13:49:21.346	39454	0.6100	0.7500	-14.8000	-0.1060	0.3530	0.0160
13:49:21.366	39474	0.4800	0.7500	-15.7600	-0.1080	0.4370	0.0110
13:49:21.385	39494	0.4800	0.9100	-16.4800	-0.0990	0.4200	0.0150
13:49:21.405	39514	0.7100	0.7500	-14.6100	-0.0970	0.3950	0.0140
13:49:21.425	39534	0.3900	0.6100	-13.6200	-0.0910	0.4180	0.0070
13:49:21.445	39554	0.4900	0.2900	-14.6700	-0.1020	0.3620	0.0180
13:49:21.464	39574	0.4400	0.9100	-14.6700	-0.0920	0.3990	0.0140
13:49:21.486	39594	-0.2100	0.7400	-14.1300	-0.0820	0.3530	0.0150
13:49:21.503	39614	-0.0900	0.6500	-15.2000	-0.1270	0.4240	0.0110
13:49:21.525	39634	0.6000	0.6100	-14.1400	-0.0910	0.3950	0.0140
13:49:21.545	39654	1.0000	0.7500	-13.5100	-0.1140	0.3720	0.0090
13:49:21.565	39674	0.3100	0.8000	-15.6800	-0.1000	0.3960	0.0170
13:49:21.584	39694	0.6800	0.5900	-13.9500	-0.1200	0.3680	0.0210
13:49:21.605	39714	0.7300	0.8300	-16.1400	-0.1140	0.4400	0.0220
13:49:21.626	39734	0.1600	0.9300	-14.5700	-0.1110	0.4020	0.0030
13:49:21.645	39754	0.2100	0.7600	-15.8400	-0.1260	0.4430	0.0090
13:49:21.665	39774	0.5100	0.7000	-16.1200	-0.1170	0.4240	0.0190
13:49:21.685	39794	0.1400	0.7400	-15.4100	-0.1100	0.3520	0.0100
13:49:21.704	39814	0.7500	0.7100	-16.0800	-0.1180	0.4650	0.0160
13:49:21.725	39834	-0.4700	0.8300	-13.7800	-0.0880	0.3640	0.0100
13:49:21.745	39854	0.5900	0.6900	-14.6800	-0.1200	0.4350	0.0180
13:49:21.765	39874	-0.4200	0.8700	-16.7600	-0.0870	0.4420	0.0250
13:49:21.786	39894	-0.2400	1.2300	-12.9300	-0.0940	0.3680	0.0020
13:49:21.806	39914	0.6100	0.7300	-14.9500	-0.1020	0.4780	0.0080
13:49:21.826	39934	0.6800	0.8000	-13.0500	-0.0880	0.3190	0.0100
13:49:21.846	39954	1.7600	0.6000	-15.5500	-0.1050	0.5260	0.0210
13:49:21.865	39974	1.2700	0.6600	-13.3100	-0.0770	0.3710	0.0110
13:49:21.885	39994	-0.1000	0.5900	-12.9700	-0.1070	0.3470	0.0030
13:49:21.904	40014	0.0800	0.5800	-16.2800	-0.1020	0.4090	0.0250
13:49:21.924	40034	0.0600	0.4100	-15.6000	-0.1040	0.3680	0.0140
13:49:21.945	40054	0.2900	1.0400	-13.9800	-0.1030	0.4770	0.0110
13:49:21.965	40074	0.2000	0.5000	-15.0300	-0.0990	0.3530	0.0200
13:49:21.984	40094	0.4800	0.5600	-15.3000	-0.0940	0.4540	0.0160
13:49:22.005	40114	-0.1400	0.7500	-14.4700	-0.1010	0.3230	0.0020
13:49:22.026	40134	0.2500	0.7700	-13.7500	-0.0880	0.3630	0.0070
13:49:22.045	40154	-0.5600	1.0600	-16.5900	-0.1160	0.4510	0.0040
13:49:22.066	40174	-0.0800	0.5100	-14.6100	-0.1040	0.3570	0.0140
13:49:22.085	40194	0.5400	0.9700	-16.2400	-0.1170	0.4730	0.0160
13:49:22.104	40214	-0.2000	0.9200	-14.1100	-0.0870	0.3420	0.0090
13:49:22.125	40234	0.6300	0.7300	-15.1100	-0.1180	0.4260	0.0170
13:49:22.145	40254	0.7700	0.8800	-14.4300	-0.1100	0.4520	0.0120
13:49:22.165	40274	0.1100	0.9300	-13.8800	-0.1230	0.3940	-0.0010
13:49:22.185	40294	0.4400	0.6500	-16.3100	-0.1080	0.4630	0.0160
13:49:22.206	40314	0.1400	1.1800	-14.0300	-0.1010	0.3830	-0.0010
13:49:22.226	40334	0.0900	0.8000	-17.3100	-0.1080	0.3800	0.0180
13:49:22.245	40354	0.1300	0.7700	-14.2200	-0.0920	0.3990	0.0080
13:49:22.266	40374	0.1200	0.6700	-15.2400	-0.1030	0.4000	0.0250
13:49:22.285	40394	0.4900	1.0200	-15.7900	-0.0660	0.4150	0.0180
13:49:22.304	40414	0.4300	1.1600	-15.0400	-0.0960	0.3840	0.0180
13:49:22.325	40434	0.6500	1.1100	-12.5100	-0.0900	0.4200	0.0060
13:49:22.345	40454	0.6100	0.1700	-15.6500	-0.1060	0.4080	0.0210
13:49:22.365	40474	0.7100	0.8600	-15.0600	-0.1090	0.4160	0.0120
13:49:22.384	40494	-0.0700	0.8200	-15.2700	-0.1120	0.3880	0.0090
13:49:22.406	40514	0.7100	1.0000	-13.9500	-0.1020	0.3920	0.0200
13:49:22.425	40534	0.6200	0.6500	-14.9100	-0.1210	0.4600	0.0100
13:49:22.446	40554	0.0100	0.5900	-15.8700	-0.1180	0.3930	0.0180
13:49:22.465	40574	-0.0900	1.0700	-14.8800	-0.1160	0.4110	0.0100
13:49:22.485	40594	0.2100	0.6000	-13.6500	-0.1240	0.3680	0.0010
13:49:22.504	40614	0.6200	1.1800	-12.6900	-0.1150	0.4100	0.0050
13:49:22.525	40634	0.8200	0.8300	-15.1400	-0.1200	0.4670	0.0140
13:49:22.546	40654	0.1500	1.0700	-14.7500	-0.0860	0.3350	0.0150
13:49:22.565	40674	0.3900	0.7100	-15.3900	-0.1240	0.4380	0.0130
13:49:22.585	40694	0.0200	0.8000	-14.6000	-0.1070	0.3560	0.0100
13:49:22.604	40714	0.3400	0.9800	-13.9300	-0.1120	0.4010	0.0010
13:49:22.626	40734	0.1200	0.9000	-14.8100	-0.0980	0.4410	0.0080
13:49:22.645	40754	0.0800	0.7300	-13.8300	-0.0910	0.4120	-0.0010
13:49:22.665	40774	0.5600	0.6400	-16.2500	-0.1020	0.4460	0.0240
13:49:22.686	40794	0.7100	1.0800	-11.4500	-0.0890	0.2880	-0.0070
13:49:22.706	40814	0.7100	0.6600	-15.5700	-0.0910	0.4600	0.0280
13:49:22.727	40834	0.0400	0.8300	-14.0200	-0.1040	0.3970	0.0160
13:49:22.746	40854	0.5000	1.3100	-14.1700	-0.0880	0.3860	0.0080
13:49:22.766	40874	-0.0300	0.8300	-14.2800	-0.1040	0.4140	0.0120
13:49:22.786	40894	0.1600	0.9500	-15.0700	-0.1100	0.3800	0.0170
13:49:22.804	40914	1.4500	0.9200	-14.0200	-0.1120	0.4360	0.0070
13:49:22.826	40934	0.5200	0.9000	-13.5500	-0.1050	0.3580	0.0090
13:49:22.846	40954	0.9700	0.7900	-15.8900	-0.1080	0.4590	0.0180
13:49:22.867	40974	0.2800	0.9100	-13.3600	-0.1020	0.3920	0.0040
13:49:22.886	40994	0.1400	0.7500	-14.9600	-0.1090	0.3580	0.0190
13:49:22.905	41014	0.5400	1.0000	-14.9000	-0.1250	0.4490	0.0040
13:49:22.926	41034	0.3800	0.8900	-13.1800	-0.0890	0.3360	0.0030
13:49:22.946	41054	0.8600	0.9300	-15.2400	-0.1160	0.4620	0.0120
13:49:22.965	41074	0.2700	0.6700	-15.3200	-0.0960	0.3840	0.0200
13:49:22.986	41094	0.3200	0.9300	-13.3500	-0.1190	0.3920	0.0060
13:49:23.006	41114	-0.0200	0.7000	-15.9100	-0.1100	0.4250	0.0150
13:49:23.026	41134	0.5500	0.7900	-14.4800	-0.1110	0.3720	0.0130
13:49:23.045	41154	0.3000	0.7900	-17.0400	-0.1020	0.4840	0.0230
13:49:23.066	41174	0.1300	0.8000	-14.6400	-0.0960	0.3290	0.0100
13:49:23.086	41194	0.7300	1.0300	-14.6800	-0.1040	0.4260	0.0070
13:49:23.106	41214	-0.0100	1.1400	-13.3700	-0.0980	0.3940	-0.0030
13:49:23.125	41234	0.3300	0.7300	-14.1300	-0.0960	0.3890	0.0070
13:49:23.146	41254	0.2100	1.0800	-14.7800	-0.1150	0.4520	0.0110
13:49:23.166	41274	-0.1900	0.7300	-15.8400	-0.1130	0.3620	0.0180
13:49:23.186	41294	0.4900	0.9000	-15.4600	-0.1170	0.4630	0.0110
13:49:23.205	41314	-0.0500	1.0300	-13.5300	-0.1020	0.3810	0.0060
13:49:23.226	41334	0.4800	0.7600	-17.1000	-0.1110	0.4530	0.0200
13:49:23.246	41354	-0.0100	1.0200	-15.2900	-0.1040	0.3880	0.0180
13:49:23.265	41374	0.3700	0.6900	-13.6000	-0.1130	0.3850	0.0020
13:49:23.286	41394	0.9300	0.7400	-14.5700	-0.1080	0.4200	0.0110
13:49:23.305	41414	0.3600	0.9400	-12.9100	-0.1050	0.3610	0.0040
13:49:23.325	41434	0.6700	1.0900	-14.6300	-0.1220	0.4570	0.0110
13:49:23.347	41454	-0.1400	1.6500	-11.4500	-0.1090	0.3650	-0.0090
13:49:23.365	41474	0.4100	0.8900	-14.7300	-0.1320	0.3750	0.0030
13:49:23.386	41494	0.3600	0.8600	-14.6700	-0.1070	0.4580	0.0250
13:49:23.405	41514	0.6500	0.2400	-13.6800	-0.1340	0.3850	0.0120
13:49:23.426	41534	0.8100	0.7700	-14.9800	-0.1030	0.4630	0.0050
13:49:23.446	41554	0.5400	0.2900	-15.7600	-0.1000	0.3940	0.0290
13:49:23.467	41574	0.9300	0.4700	-16.1500	-0.0960	0.4290	0.0270
13:49:23.485	41594	0.4900	0.4700	-15.2400	-0.1010	0.4240	0.0110
13:49:23.506	41614	0.3500	0.7300	-14.5600	-0.0940	0.3730	0.0040
13:49:23.527	41634	0.8500	0.9900	-14.1700	-0.0910	0.4440	0.0150
13:49:23.546	41654	0.1800	0.7400	-14.1000	-0.0880	0.3270	0.0130
13:49:23.567	41674	0.5700	0.8800	-14.9200	-0.0970	0.4230	0.0220
13:49:23.586	41694	0.3000	0.6000	-13.9700	-0.1100	0.3840	0.0040
13:49:23.605	41714	0.1200	0.8900	-15.0100	-0.1140	0.4170	0.0150
13:49:23.625	41734	0.3100	0.8100	-14.9300	-0.1000	0.4400	0.0180
13:49:23.645	41754	0.3900	0.8100	-13.7600	-0.1080	0.4100	0.0080
13:49:23.665	41774	0.7100	1.0500	-13.7700	-0.1240	0.4470	0.0020
13:49:23.686	41794	-0.0200	0.8700	-14.8700	-0.1130	0.3300	0.0010
13:49:23.707	41814	0.3800	0.9000	-15.4800	-0.1110	0.4210	0.0140
13:49:23.726	41834	0.7200	0.5400	-16.0000	-0.1270	0.4330	0.0190
13:49:23.747	41854	0.5900	1.0500	-13.9800	-0.1040	0.3690	0.0150
13:49:23.765	41874	0.1000	0.4800	-16.6000	-0.1280	0.4440	0.0210
13:49:23.787	41894	-0.2700	0.7300	-14.1500	-0.0960	0.3230	0.0080
13:49:23.806	41914	0.5000	0.5000	-15.4900	-0.1100	0.4710	0.0200
13:49:23.828	41934	-0.0800	0.9500	-14.3000	-0.0900	0.3660	0.0150
13:49:23.848	41954	0.3600	0.7700	-13.9700	-0.1060	0.4150	0.0070
13:49:23.867	41974	0.8300	0.5800	-15.1800	-0.0990	0.4440	0.0180
13:49:23.886	41994	0.5400	0.6900	-13.1900	-0.0780	0.3760	0.0100
13:49:23.908	42014	0.5900	0.4200	-16.4400	-0.1070	0.4940	0.0220
13:49:23.925	42034	0.3500	0.7700	-12.8200	-0.1040	0.3380	-0.0070
13:49:23.946	42054	1.0300	0.6700	-16.1100	-0.0980	0.4250	0.0100
13:49:23.966	42074	0.4100	1.1700	-14.2100	-0.0970	0.4010	0.0040
13:49:23.987	42094	0.6200	0.5900	-14.6100	-0.0890	0.4000	0.0120
13:49:24.007	42114	0.4100	0.6700	-15.3300	-0.1090	0.4380	0.0140
13:49:24.027	42134	0.4800	0.6100	-14.9400	-0.1170	0.3380	0.0230
13:49:24.048	42154	1.2100	0.7900	-16.2100	-0.1130	0.4820	0.0190
13:49:24.066	42174	0.1500	0.7200	-13.8400	-0.1150	0.3740	0.0210
13:49:24.086	42194	0.4500	0.8300	-13.7200	-0.1100	0.4310	0.0160
13:49:24.108	42214	0.1500	0.9100	-14.6700	-0.1060	0.4500	0.0170
13:49:24.128	42234	0.1000	0.6200	-13.3600	-0.1150	0.4060	0.0080
13:49:24.146	42254	0.3900	0.7000	-16.1100	-0.1140	0.4530	0.0190
13:49:24.165	42274	-0.4700	0.7000	-15.4600	-0.0930	0.3250	0.0140
13:49:24.187	42294	1.0400	0.8000	-15.7900	-0.1170	0.4300	0.0220
13:49:24.207	42314	0.6100	0.9100	-15.4200	-0.0990	0.4080	0.0120
13:49:24.227	42334	0.5400	1.4300	-13.4400	-0.1030	0.4090	0.0100
13:49:24.247	42354	0.1100	0.8900	-15.8500	-0.1070	0.4220	0.0110
13:49:24.267	42374	0.1200	1.0400	-16.0700	-0.0900	0.3740	0.0210
13:49:24.287	42394	-0.2900	0.9900	-15.8800	-0.1050	0.4900	0.0100
13:49:24.307	42414	-0.0500	0.6800	-15.2900	-0.0980	0.3830	0.0090
13:49:24.327	42434	0.3600	0.7200	-15.8600	-0.1060	0.4300	0.0110
13:49:24.347	42454	0.9200	0.8600	-16.2300	-0.0640	0.3590	0.0250
13:49:24.366	42474	0.7500	0.8500	-14.5700	-0.0860	0.3650	0.0040
13:49:24.387	42494	0.3300	0.9400	-14.5200	-0.1030	0.4430	0.0140
13:49:24.408	42514	-0.4300	1.0200	-15.2700	-0.1060	0.3640	0.0100
13:49:24.427	42534	1.0400	1.1800	-13.5500	-0.0990	0.4180	0.0090
13:49:24.447	42554	0.4100	0.9500	-14.6000	-0.1140	0.3660	0.0150
13:49:24.467	42574	1.3000	0.8700	-14.6400	-0.1050	0.4150	0.0270
13:49:24.486	42594	0.8600	0.8100	-15.1600	-0.1090	0.4000	0.0250
13:49:24.507	42614	0.0500	0.7500	-15.7200	-0.0990	0.3700	0.0180
13:49:24.526	42634	0.7000	0.5800	-14.7400	-0.1160	0.4260	0.0170
13:49:24.548	42654	-0.0200	0.8700	-13.7200	-0.1180	0.3780	0.0010
13:49:24.567	42674	1.0000	0.8400	-15.0800	-0.1110	0.4680	0.0260
13:49:24.587	42694	-0.0600	1.2500	-14.5400	-0.0900	0.4210	0.0150
13:49:24.606	42714	0.2300	0.6300	-14.0400	-0.1000	0.3630	0.0200
13:49:24.628	42734	0.9100	0.7700	-13.5400	-0.1070	0.4800	0.0140
13:49:24.648	42754	0.1800	0.5000	-13.3900	-0.1140	0.3790	0.0070
13:49:24.666	42774	0.8000	0.9900	-13.7600	-0.0850	0.4010	0.0120
13:49:24.687	42794	-0.2500	0.5800	-17.2200	-0.0880	0.3980	0.0280
13:49:24.707	42814	0.2500	0.8900	-15.7500	-0.0910	0.4210	0.0150
13:49:24.728	42834	0.5600	0.8700	-15.5700	-0.0910	0.4330	0.0100
13:49:24.746	42854	0.8300	0.4600	-14.3600	-0.1050	0.3600	0.0110
13:49:24.767	42874	0.5000	1.1200	-13.6500	-0.0920	0.4170	0.0080
13:49:24.786	42894	1.0900	1.0400	-12.6500	-0.0800	0.3340	-0.0030
13:49:24.808	42914	0.3700	0.2400	-15.0100	-0.1190	0.4430	0.0210
13:49:24.827	42934	-0.1500	0.9100	-14.0400	-0.1000	0.3900	0.0100
13:49:24.847	42954	0.2900	0.5200	-13.4000	-0.1210	0.4170	0.0030
13:49:24.868	42974	0.0800	0.8100	-16.3200	-0.1000	0.4240	0.0150
13:49:24.886	42994	0.0000	0.8500	-13.9200	-0.1190	0.3790	0.0070
13:49:24.906	43014	0.6200	0.7700	-15.7500	-0.1250	0.4720	0.0190
13:49:24.928	43034	0.4300	0.9400	-13.7300	-0.1020	0.3560	0.0050
13:49:24.947	43054	-0.1800	0.6500	-14.8800	-0.1220	0.4190	0.0150
13:49:24.967	43074	-0.0100	0.6300	-15.9500	-0.1170	0.4250	0.0180
13:49:24.989	43094	0.0900	0.5900	-13.6100	-0.0940	0.3300	0.0070
13:49:25.008	43114	0.5300	0.7400	-15.8900	-0.1150	0.4850	0.0240
13:49:25.028	43134	0.1400	0.7900	-15.5700	-0.0930	0.3480	0.0140
13:49:25.048	43154	0.3400	0.8200	-15.2100	-0.1070	0.4150	0.0170
13:49:25.068	43174	0.3200	0.9700	-14.9800	-0.0970	0.4060	0.0090
13:49:25.087	43194	0.2300	0.8300	-13.8300	-0.0930	0.3850	0.0120
13:49:25.108	43214	0.8000	0.7000	-16.0500	-0.1010	0.4520	0.0310
13:49:25.127	43234	0.2000	0.6600	-13.7800	-0.0960	0.3370	0.0090
13:49:25.147	43254	0.1100	0.6200	-15.7000	-0.0930	0.4400	0.0180
13:49:25.167	43274	0.2100	1.1600	-14.8300	-0.0770	0.3800	0.0190
13:49:25.188	43294	1.3000	0.5700	-14.5700	-0.0850	0.4120	0.0250
13:49:25.206	43314	-0.2400	0.9100	-14.8200	-0.0930	0.4180	0.0120
13:49:25.228	43334	0.4100	0.4300	-15.5300	-0.1130	0.4060	0.0260
13:49:25.246	43354	0.2800	0.5700	-13.9700	-0.0980	0.4000	0.0090
13:49:25.268	43374	0.6800	0.8700	-12.7500	-0.0980	0.3520	-0.0030
13:49:25.288	43394	0.6600	0.6400	-15.4400	-0.1040	0.4740	0.0140
13:49:25.308	43414	0.3000	0.3400	-14.9100	-0.1190	0.3720	0.0150
13:49:25.328	43434	0.3600	0.7300	-14.7000	-0.1070	0.4170	0.0140
13:49:25.347	43454	0.5800	0.4600	-16.4000	-0.1190	0.3910	0.0250
13:49:25.368	43474	0.2600	0.7800	-15.0800	-0.1120	0.3920	0.0110
13:49:25.387	43494	0.4500	0.7500	-16.4800	-0.1290	0.4840	0.0210
13:49:25.409	43514	-0.5900	0.9500	-14.4300	-0.0980	0.3620	0.0060
13:49:25.428	43534	0.8600	1.0200	-15.6300	-0.1120	0.4150	0.0190
13:49:25.449	43554	0.2000	0.5600	-15.5100	-0.1000	0.4170	0.0240
13:49:25.469	43574	0.4700	0.9100	-15.2500	-0.1120	0.3860	0.0150
13:49:25.486	43594	0.4500	0.7100	-15.6200	-0.1170	0.4680	0.0090
13:49:25.508	43614	0.1100	0.8900	-13.8200	-0.1040	0.3560	0.0180
13:49:25.528	43634	0.2700	0.5100	-15.5600	-0.1140	0.4300	0.0150
13:49:25.548	43654	0.1000	0.6700	-14.7300	-0.0980	0.3360	0.0090
13:49:25.568	43674	0.7500	0.8800	-14.7000	-0.1070	0.4060	0.0090
13:49:25.589	43694	0.4600	0.6700	-13.7000	-0.0860	0.4480	0.0150
13:49:25.607	43714	0.0300	1.0000	-14.5900	-0.0900	0.3470	0.0170
13:49:25.628	43734	0.6000	0.5200	-14.7500	-0.1180	0.4540	0.0150
13:49:25.648	43754	-0.2500	0.8500	-15.1500	-0.1000	0.3840	0.0060
13:49:25.668	43774	0.2800	0.8500	-15.2600	-0.1110	0.4700	0.0180
13:49:25.688	43794	-0.5100	0.7900	-14.8200	-0.1220	0.4010	0.0080
13:49:25.707	43814	0.1000	0.5700	-16.3200	-0.1070	0.4010	0.0250
13:49:25.726	43834	0.4100	0.6500	-16.2500	-0.1160	0.4680	0.0280
13:49:25.748	43854	0.7200	0.9800	-13.6800	-0.0980	0.3750	0.0060
13:49:25.768	43874	0.7900	0.4700	-14.9300	-0.1240	0.3970	0.0170
13:49:25.788	43894	0.7000	0.9000	-14.7200	-0.1050	0.3370	0.0160
13:49:25.808	43914	1.0800	0.6700	-14.6800	-0.1090	0.4450	0.0220
13:49:25.829	43934	0.3600	1.1800	-13.1400	-0.1020	0.4220	0.0050
13:49:25.847	43954	0.6300	0.9100	-13.3000	-0.1100	0.3630	0.0090
13:49:25.868	43974	0.3600	0.8500	-14.6200	-0.1100	0.4370	0.0160
13:49:25.889	43994	0.7800	0.7800	-13.3100	-0.1030	0.3110	0.0090
13:49:25.908	44014	0.8100	0.7000	-13.6400	-0.1070	0.4200	0.0050
13:49:25.928	44034	0.9100	0.7200	-14.4900	-0.0960	0.4250	0.0150
13:49:25.948	44054	0.7500	0.7600	-13.9900	-0.0910	0.3880	0.0110
13:49:25.968	44074	0.4000	0.8300	-15.8700	-0.0940	0.4310	0.0160
13:49:25.989	44094	0.6500	0.7100	-14.0600	-0.0950	0.3610	0.0060
13:49:26.007	44114	0.6900	1.1000	-15.5600	-0.1130	0.4720	0.0110
13:49:26.027	44134	0.5800	1.0200	-12.5300	-0.0870	0.3740	0.0090
13:49:26.049	44154	0.3100	0.7800	-13.9100	-0.1140	0.3990	0.0040
13:49:26.068	44174	0.6100	0.8200	-13.1700	-0.0980	0.3700	0.0010
13:49:26.088	44194	0.4800	0.9000	-13.3400	-0.1180	0.4020	0.0090
13:49:26.107	44214	0.7300	1.1600	-13.4200	-0.1030	0.4150	0.0090
13:49:26.128	44234	0.5300	0.8000	-14.0700	-0.1010	0.3650	0.0170
13:49:26.148	44254	0.8600	0.7400	-15.8200	-0.1190	0.4200	0.0230
13:49:26.168	44274	-0.1100	0.8300	-14.1000	-0.1130	0.3780	0.0040
13:49:26.188	44294	0.4700	0.5000	-16.0700	-0.1360	0.4200	0.0080
13:49:26.207	44314	0.0800	0.9200	-13.7100	-0.1110	0.3860	0.0140
13:49:26.227	44334	-0.0300	0.9400	-13.8400	-0.1020	0.3430	0.0110
13:49:26.247	44354	0.9000	0.6900	-17.1500	-0.1250	0.4770	0.0210
13:49:26.268	44374	0.0200	0.8300	-14.2300	-0.0940	0.3810	0.0190
13:49:26.288	44394	0.4200	0.8800	-17.1900	-0.1180	0.4300	0.0260
13:49:26.308	44414	-0.3800	0.9000	-15.3400	-0.0990	0.3900	0.0100
13:49:26.329	44434	0.6800	0.7600	-13.3700	-0.1050	0.3670	0.0020
13:49:26.348	44454	1.0600	0.9700	-14.4900	-0.1010	0.4810	0.0190
13:49:26.367	44474	-0.1300	1.2500	-13.8000	-0.0850	0.3370	-0.0040
13:49:26.389	44494	0.9300	0.6700	-15.0700	-0.0980	0.4190	0.0170
13:49:26.410	44514	0.1400	0.6300	-14.4500	-0.0910	0.3980	0.0200
13:49:26.429	44534	0.4600	0.5700	-14.4300	-0.1010	0.3850	0.0080
13:49:26.449	44554	0.8800	0.8100	-16.3900	-0.0950	0.3870	0.0200
13:49:26.469	44574	0.4300	0.7200	-14.6000	-0.1060	0.3920	0.0120
13:49:26.489	44594	0.1600	0.5700	-14.8500	-0.1170	0.4300	0.0130
13:49:26.509	44614	0.3200	0.6500	-15.0000	-0.1220	0.4000	0.0170
13:49:26.528	44634	0.5200	0.9400	-13.8200	-0.0990	0.4380	0.0070
13:49:26.548	44654	-0.3200	0.7000	-15.2000	-0.0900	0.3650	0.0170
13:49:26.569	44674	0.7600	0.6300	-15.2000	-0.1170	0.3950	0.0210
13:49:26.588	44694	0.3600	0.6500	-14.6400	-0.1280	0.4080	0.0000
13:49:26.610	44714	0.3900	0.7800	-12.3200	-0.1170	0.3860	0.0000
13:49:26.628	44734	0.6300	1.2300	-14.0600	-0.1160	0.4330	0.0080
13:49:26.648	44754	-0.1400	0.9600	-14.6300	-0.1020	0.3460	0.0040
13:49:26.667	44774	1.0100	0.7900	-14.3700	-0.1100	0.3990	0.0140
13:49:26.690	44794	0.5800	0.8300	-14.3900	-0.1160	0.4070	0.0100
13:49:26.707	44814	0.3500	0.7100	-14.6000	-0.1070	0.3800	0.0090
13:49:26.728	44834	0.2400	0.6100	-14.3500	-0.1150	0.4490	0.0050
13:49:26.749	44854	0.5500	0.5200	-15.6100	-0.0900	0.3550	0.0260
13:49:26.769	44874	0.5200	0.7700	-13.7500	-0.1010	0.4530	0.0000
13:49:26.789	44894	0.1400	0.8900	-14.0000	-0.0840	0.3890	0.0110
13:49:26.810	44914	0.7500	0.6600	-13.6400	-0.1010	0.4050	0.0120
13:49:26.830	44934	0.6900	0.6700	-15.0800	-0.0960	0.4040	0.0260
13:49:26.850	44954	0.7700	0.8100	-13.0500	-0.0920	0.3780	0.0060
13:49:26.869	44974	0.4400	0.9100	-15.4100	-0.0900	0.4490	0.0180
13:49:26.888	44994	0.4200	0.6100	-14.8700	-0.0930	0.3710	0.0190
13:49:26.909	45014	0.3400	0.6600	-15.0100	-0.1160	0.4160	0.0160
13:49:26.929	45034	0.0000	0.9800	-15.9300	-0.0980	0.4050	0.0120
13:49:26.950	45054	0.8900	0.7300	-14.5300	-0.1040	0.3910	0.0120
13:49:26.969	45074	-0.1000	1.1200	-15.3700	-0.0940	0.4540	0.0110
13:49:26.988	45094	-0.1000	0.6800	-11.8400	-0.1080	0.3400	-0.0050
13:49:27.008	45114	1.0300	0.7900	-15.1000	-0.1150	0.4280	0.0180
13:49:27.028	45134	0.2900	0.4200	-14.6700	-0.1240	0.3700	0.0100
13:49:27.050	45154	1.1600	0.4500	-13.0600	-0.1030	0.3760	0.0130
13:49:27.069	45174	0.6800	1.0600	-14.9100	-0.1110	0.4120	0.0120
13:49:27.089	45194	-0.0800	0.6200	-14.3200	-0.1000	0.3500	0.0140
13:49:27.108	45214	0.8300	0.8500	-17.0400	-0.1280	0.4660	0.0250
13:49:27.129	45234	0.6800	0.8000	-13.9400	-0.0860	0.3620	0.0140
13:49:27.148	45254	1.0600	0.8900	-14.3600	-0.1140	0.4090	0.0060
13:49:27.169	45274	0.2500	0.8200	-14.2200	-0.0970	0.3690	0.0140
13:49:27.188	45294	1.1100	0.7600	-14.1400	-0.0960	0.3630	0.0200
13:49:27.209	45314	0.2700	0.6000	-14.4700	-0.0990	0.4600	0.0170
13:49:27.230	45334	0.2900	0.7500	-13.8100	-0.1090	0.3140	0.0010
13:49:27.248	45354	0.9800	0.7100	-14.4100	-0.0900	0.4490	0.0110
13:49:27.268	45374	0.5700	0.6900	-13.3700	-0.1000	0.4140	0.0060
13:49:27.289	45394	0.9300	0.7800	-13.7700	-0.0890	0.3920	0.0110
13:49:27.309	45414	0.5300	1.0900	-13.6400	-0.0950	0.4350	0.0100
13:49:27.328	45434	0.5300	0.6700	-14.9200	-0.1120	0.3570	0.0080
13:49:27.350	45454	0.2700	0.7400	-16.5000	-0.1080	0.4690	0.0180
13:49:27.370	45474	-0.1400	1.2100	-12.9600	-0.1000	0.3250	0.0000
13:49:27.388	45494	0.2600	0.6300	-15.8700	-0.1070	0.4400	0.0170
13:49:27.408	45514	0.1200	1.1700	-14.1800	-0.0930	0.4060	0.0150
13:49:27.429	45534	0.3400	1.0600	-14.4600	-0.1140	0.4050	0.0050
13:49:27.448	45554	0.5700	0.9600	-14.3800	-0.1200	0.4330	0.0080
13:49:27.469	45574	-0.2400	1.0500	-13.9300	-0.0820	0.3250	0.0020
13:49:27.489	45594	0.3100	0.6400	-13.9100	-0.1240	0.4810	0.0030
13:49:27.508	45614	0.6300	1.1100	-13.3800	-0.0840	0.4230	0.0070
13:49:27.528	45634	0.4400	0.7800	-15.0600	-0.1070	0.4270	0.0200
13:49:27.548	45654	-0.0400	0.8100	-14.4000	-0.0800	0.4040	0.0230
13:49:27.569	45674	0.3100	1.0800	-14.3300	-0.0920	0.3520	0.0040
13:49:27.591	45694	1.1100	0.7400	-15.4000	-0.0890	0.4500	0.0240
13:49:27.609	45714	0.5600	0.9600	-13.6400	-0.0860	0.3330	0.0060
13:49:27.629	45734	0.4000	0.9700	-14.2500	-0.1010	0.4240	0.0080
13:49:27.649	45754	0.3500	0.8500	-14.7400	-0.0810	0.4200	0.0110
13:49:27.668	45774	0.3000	0.8600	-14.7700	-0.1020	0.3880	0.0090
13:49:27.690	45794	0.8000	0.8400	-15.2500	-0.1020	0.4210	0.0120
13:49:27.709	45814	0.7700	0.6600	-14.1100	-0.1090	0.3300	0.0090
13:49:27.728	45834	0.7400	0.8300	-14.0700	-0.0860	0.4420	0.0130
13:49:27.750	45854	0.0600	1.1900	-14.1400	-0.1200	0.3840	0.0050
13:49:27.769	45874	0.3800	0.6700	-15.8400	-0.0990	0.4600	0.0180
13:49:27.790	45894	0.0700	1.3600	-13.9300	-0.1080	0.3850	0.0100
13:49:27.809	45914	0.4600	0.6900	-16.0700	-0.1150	0.4140	0.0250
13:49:27.830	45934	1.7500	0.7400	-13.4800	-0.1070	0.4330	0.0210
13:49:27.850	45954	-0.0300	0.4200	-15.7800	-0.1340	0.3960	0.0220
13:49:27.870	45974	0.9200	1.1000	-13.4500	-0.1000	0.4340	0.0130
13:49:27.889	45994	0.4600	1.1900	-13.3800	-0.0920	0.3600	0.0090
13:49:27.909	46014	0.5600	1.0600	-11.4500	-0.1110	0.3730	0.0010
13:49:27.930	46034	0.4800	0.7600	-15.7900	-0.1090	0.4320	0.0320
13:49:27.951	46054	0.2900	0.7300	-13.8400	-0.1160	0.3440	0.0030
13:49:27.969	46074	0.0300	0.6800	-14.7700	-0.1130	0.4560	0.0200
13:49:27.991	46094	-0.2200	0.8700	-15.5500	-0.0960	0.3640	0.0220
13:49:28.010	46114	0.7000	0.4500	-15.6900	-0.0950	0.3820	0.0250
13:49:28.031	46134	0.5000	0.9200	-14.4700	-0.0980	0.3840	0.0110
13:49:28.050	46154	0.5100	0.7900	-13.0300	-0.0950	0.3610	0.0000
13:49:28.070	46174	0.4000	1.1800	-13.0000	-0.0860	0.4240	0.0020
13:49:28.089	46194	0.3100	1.0400	-13.4200	-0.0950	0.3780	0.0090
13:49:28.110	46214	0.3700	0.9400	-13.8100	-0.1230	0.4570	0.0050
13:49:28.130	46234	0.4300	0.9200	-14.1500	-0.1040	0.3920	0.0130
13:49:28.150	46254	0.8000	1.0300	-14.0600	-0.1220	0.4000	0.0090
13:49:28.169	46274	0.2200	0.6800	-15.5500	-0.0960	0.3870	0.0100
13:49:28.190	46294	0.2600	0.9400	-13.3600	-0.1090	0.3440	0.0060
13:49:28.209	46314	0.5500	1.3300	-11.9200	-0.1000	0.4040	-0.0090
13:49:28.230	46334	0.1400	0.7700	-15.1400	-0.1150	0.3900	0.0230
13:49:28.249	46354	0.8600	1.0100	-13.1200	-0.1170	0.4490	0.0110
13:49:28.270	46374	0.0900	0.8400	-13.9000	-0.1140	0.3970	0.0080
13:49:28.291	46394	0.4600	0.7800	-12.8500	-0.1120	0.3480	0.0010
13:49:28.310	46414	0.4500	1.0100	-14.8100	-0.1090	0.4410	0.0100
13:49:28.328	46434	0.1700	0.8500	-13.5800	-0.0950	0.3630	0.0190
13:49:28.350	46454	0.3400	0.6600	-16.0900	-0.1200	0.4570	0.0160
13:49:28.370	46474	-0.4900	0.6300	-14.9200	-0.1120	0.4040	0.0120
13:49:28.389	46494	0.7000	0.5800	-14.6000	-0.1080	0.4020	0.0150
13:49:28.410	46514	0.5200	0.7400	-15.1900	-0.0990	0.4190	0.0150
13:49:28.431	46534	0.4900	0.7800	-13.9400	-0.1000	0.3730	0.0080
13:49:28.450	46554	0.6200	0.8900	-14.3600	-0.0860	0.4060	0.0140
13:49:28.470	46574	0.3200	1.2100	-13.9400	-0.0890	0.3440	0.0040
13:49:28.490	46594	0.8900	0.2500	-14.5100	-0.0960	0.4000	0.0090
13:49:28.510	46614	0.2800	0.9500	-14.9100	-0.0830	0.4030	0.0160
13:49:28.530	46634	0.4900	0.9700	-13.2200	-0.0930	0.3720	0.0040
13:49:28.549	46654	0.4400	0.5500	-14.7100	-0.0970	0.3810	0.0100
13:49:28.570	46674	0.5500	0.7100	-13.7500	-0.1120	0.3740	0.0040
13:49:28.590	46694	1.3000	0.5900	-16.7300	-0.0940	0.4700	0.0230
13:49:28.610	46714	0.4300	1.0000	-13.1900	-0.1010	0.3370	-0.0010
13:49:28.630	46734	0.5200	0.7600	-15.9100	-0.1060	0.4260	0.0260
13:49:28.649	46754	0.3800	1.1100	-14.6300	-0.0990	0.3830	0.0120
13:49:28.670	46774	0.4900	0.6200	-14.6500	-0.1230	0.3790	0.0150
13:49:28.689	46794	0.4300	0.5100	-15.2200	-0.1330	0.4350	0.0220
13:49:28.710	46814	0.1600	0.8200	-13.9200	-0.0970	0.3380	0.0070
13:49:28.730	46834	0.1100	1.0300	-14.5300	-0.1090	0.4380	0.0130
13:49:28.750	46854	0.4400	0.7900	-13.4900	-0.1090	0.3780	0.0020
13:49:28.769	46874	0.0900	1.0100	-15.1800	-0.1110	0.4300	0.0180
13:49:28.791	46894	0.5800	0.7100	-14.9000	-0.1000	0.4130	0.0180
13:49:28.810	46914	-0.0100	0.9500	-14.5900	-0.0980	0.4200	0.0160
13:49:28.829	46934	0.0300	0.8800	-14.3900	-0.1020	0.4360	0.0070
13:49:28.851	46954	-0.0600	1.0800	-14.8700	-0.0780	0.3540	0.0140
13:49:28.870	46974	0.6700	0.6500	-15.2700	-0.0990	0.4220	0.0140
13:49:28.889	46994	0.2700	0.7500	-14.0000	-0.0880	0.3480	0.0050
13:49:28.909	47014	0.3700	0.6800	-14.6400	-0.1040	0.3580	0.0140
13:49:28.931	47034	0.1300	1.0000	-15.0400	-0.1050	0.4200	0.0140
13:49:28.950	47054	0.4200	0.9800	-14.4900	-0.0970	0.3570	0.0110
13:49:28.972	47074	-0.4300	0.7000	-15.3400	-0.1130	0.4630	0.0100
13:49:28.991	47094	0.0100	0.9800	-14.9400	-0.1110	0.3530	0.0140
13:49:29.010	47114	1.1900	0.4700	-14.5700	-0.1260	0.4420	0.0100
13:49:29.030	47134	0.3400	0.5700	-17.5300	-0.1150	0.4920	0.0230
13:49:29.051	47154	-0.5000	0.5200	-16.4600	-0.1270	0.3810	0.0230
13:49:29.071	47174	1.0100	0.7900	-15.1800	-0.1130	0.4010	0.0200
13:49:29.091	47194	1.1300	0.7600	-13.6100	-0.0990	0.3330	0.0150
13:49:29.112	47214	1.4400	0.7700	-14.2900	-0.1090	0.4450	0.0070
13:49:29.131	47234	0.5000	0.4500	-15.0500	-0.1110	0.3910	0.0280
13:49:29.150	47254	0.8300	0.7600	-13.5900	-0.0900	0.3620	0.0150
13:49:29.171	47274	1.0100	0.5400	-14.3600	-0.0970	0.4250	0.0200
13:49:29.190	47294	0.7300	0.6700	-12.6100	-0.1100	0.3730	0.0000
13:49:29.212	47314	1.3400	0.5500	-11.8800	-0.0950	0.4350	-0.0050
13:49:29.230	47334	-0.0900	0.5700	-13.3000	-0.0990	0.3280	0.0110
13:49:29.252	47354	1.1900	1.0100	-13.7200	-0.0870	0.4370	0.0050
13:49:29.270	47374	0.2100	0.6600	-13.1600	-0.1020	0.4170	-0.0030
13:49:29.291	47394	0.5700	0.4900	-14.0300	-0.0990	0.3650	0.0120
13:49:29.310	47414	0.4600	0.9900	-14.5400	-0.0910	0.4420	0.0160
13:49:29.331	47434	-0.2000	0.7500	-13.8700	-0.0900	0.3720	0.0030
13:49:29.351	47454	0.7500	0.9800	-14.5600	-0.1000	0.3830	0.0050
13:49:29.370	47474	0.0900	0.7400	-13.7600	-0.0860	0.3560	0.0130
13:49:29.392	47494	0.7000	0.6400	-14.3300	-0.1250	0.3770	0.0070
13:49:29.411	47514	0.1700	1.0200	-14.1400	-0.1080	0.4230	0.0150
13:49:29.431	47534	0.5700	0.7900	-13.6700	-0.0920	0.3350	0.0130
13:49:29.449	47554	0.2200	1.1500	-13.9100	-0.1060	0.4420	0.0080
13:49:29.471	47574	0.0500	0.9800	-15.2700	-0.0970	0.3540	0.0180
13:49:29.491	47594	0.6900	0.7500	-13.9300	-0.1240	0.4190	0.0090
13:49:29.511	47614	0.8000	0.9400	-15.1600	-0.1090	0.3880	0.0080
13:49:29.530	47634	0.7100	0.8100	-15.3200	-0.1120	0.3940	0.0280
13:49:29.552	47654	0.5400	1.2100	-15.4800	-0.1180	0.4310	0.0150
13:49:29.572	47674	0.3000	0.5500	-13.8900	-0.0970	0.3450	0.0160
13:49:29.591	47694	0.2800	0.9700	-15.8800	-0.1150	0.4460	0.0160
13:49:29.611	47714	0.5000	1.3500	-14.7300	-0.0830	0.3590	0.0220
13:49:29.631	47734	0.4900	0.5600	-14.9200	-0.1140	0.4020	0.0030
13:49:29.651	47754	0.4800	0.7400	-15.5100	-0.1030	0.3800	0.0230
13:49:29.671	47774	0.8300	0.9200	-13.2800	-0.0850	0.3700	0.0130
13:49:29.692	47794	0.7100	0.6300	-15.9600	-0.0950	0.4580	0.0250
13:49:29.711	47814	0.0700	1.0900	-14.3200	-0.0770	0.3510	-0.0030
13:49:29.732	47834	1.5000	0.9200	-13.2600	-0.0960	0.4350	0.0120
13:49:29.750	47854	0.3100	0.5700	-13.7000	-0.1050	0.3690	0.0050
13:49:29.772	47874	0.6600	1.0100	-11.9400	-0.0970	0.3690	0.0130
13:49:29.792	47894	0.3900	0.5400	-14.1300	-0.1100	0.4110	0.0070
13:49:29.812	47914	0.3600	0.7200	-14.2100	-0.1260	0.3600	0.0040
13:49:29.830	47934	0.9300	0.8800	-15.0800	-0.1170	0.4380	0.0080
13:49:29.850	47954	0.5000	1.0500	-14.1600	-0.1170	0.3770	0.0090
13:49:29.870	47974	1.6100	0.7700	-15.1500	-0.1100	0.4280	0.0230
13:49:29.891	47994	1.0500	1.2300	-13.5400	-0.1100	0.4110	-0.0040
13:49:29.911	48014	0.3600	1.0500	-12.5400	-0.1110	0.3660	0.0040
13:49:29.931	48034	0.9300	0.9900	-14.4800	-0.1100	0.4210	-0.0040
13:49:29.951	48054	0.2700	1.0500	-13.2900	-0.0860	0.3410	0.0110
13:49:29.971	48074	0.9700	0.6900	-14.8500	-0.1210	0.4470	0.0190
13:49:29.990	48094	0.0900	0.8400	-15.7100	-0.1210	0.4280	0.0220
13:49:30.011	48114	0.8300	0.8300	-13.1800	-0.1120	0.4280	-0.0030
13:49:30.031	48134	0.4100	0.6600	-15.7600	-0.1140	0.4300	0.0250
13:49:30.052	48154	0.5900	0.9100	-15.1700	-0.0900	0.3530	0.0120
13:49:30.071	48174	0.9300	0.5300	-15.8200	-0.1190	0.4320	0.0130
13:49:30.092	48194	0.5800	1.1200	-13.9200	-0.0990	0.3660	0.0030
13:49:30.111	48214	0.6300	1.0400	-13.7100	-0.0990	0.4470	0.0060
13:49:30.131	48234	0.5700	0.8100	-15.0300	-0.0930	0.3870	0.0150
13:49:30.151	48254	-0.7300	0.6800	-15.7300	-0.1060	0.3760	0.0200
13:49:30.172	48274	0.8000	0.7100	-15.1600	-0.0960	0.4140	0.0090
13:49:30.192	48294	0.4300	0.6900	-14.5500	-0.0870	0.3300	0.0150
13:49:30.212	48314	0.5600	0.6400	-15.8700	-0.1100	0.4320	0.0180
13:49:30.233	48334	0.1700	0.7500	-14.6100	-0.1070	0.3330	0.0160
13:49:30.252	48354	0.5200	0.7100	-14.2900	-0.1080	0.3940	0.0050
13:49:30.272	48374	0.4000	0.6400	-16.0800	-0.1090	0.4450	0.0300
13:49:30.292	48394	0.3000	0.6500	-15.2900	-0.1180	0.3850	0.0070
13:49:30.312	48414	0.7500	0.9300	-15.1800	-0.1230	0.4180	0.0160
