# Supplementary material for: A slanted castor wheel enables pushing manual wheelchairs from the side to improve social interaction
Source: PLoS One. 2024 Sep 12;19(9):e0307759. doi: 10.1371/journal.pone.0307759 (PMC11392412; doi:10.1371/journal.pone.0307759)
Supplement: S1 File — Contains the data collected during the validation experiments and the code for calculating the reaction forces for a castor wheel using the vector equations and the cosine approximation. 4TU.ResearchData repository: https://doi.org/10.4121/82afa4e1-bdf1-4bf4-8682-32e62f6c3d68, GitLab repository: https://gitlab.tudelft.nl/ziggy/evaluation_paper. (ZIP) [file pone.0307759.s002.zip › S2 File - Experimental data and the MATLAB code for calculations of the castor wheel/Data/Test6_30-5-2022/0.05rad_3.4kg_6.txt]

TimeStamp	SampleCounter	Fx(N)	Fy(N)	Fz(N)	Tx(Nm)	Ty(Nm)	Tz(Nm)
13:54:34.129	24314	0.0600	1.8400	-31.2300	-0.1930	0.8480	0.0270
13:54:34.149	24334	1.3600	2.5100	-36.6600	-0.1830	1.2240	0.0250
13:54:34.169	24354	-1.1500	1.9200	-31.1300	-0.1870	0.7900	0.0410
13:54:34.189	24374	2.0000	2.2500	-35.0300	-0.1740	1.1100	0.0320
13:54:34.209	24394	0.9100	1.8100	-35.1800	-0.1780	1.0920	0.0570
13:54:34.228	24414	0.5800	1.7500	-30.2400	-0.1920	0.9150	0.0260
13:54:34.248	24434	0.5700	1.8900	-36.5000	-0.2020	1.1440	0.0500
13:54:34.270	24454	-0.1600	1.8100	-30.8900	-0.2310	0.7900	0.0320
13:54:34.290	24474	2.4500	2.1800	-38.0500	-0.2360	1.3110	0.0320
13:54:34.309	24494	0.2700	1.7400	-31.0000	-0.1990	0.8970	0.0560
13:54:34.329	24514	1.5800	1.7900	-34.6800	-0.2090	1.0300	0.0420
13:54:34.350	24534	1.3300	1.9700	-34.8900	-0.2060	1.1380	0.0550
13:54:34.369	24554	-0.1200	2.1600	-31.0300	-0.2180	0.9040	0.0320
13:54:34.390	24574	1.6400	1.9400	-39.3000	-0.2050	1.2760	0.0540
13:54:34.411	24594	0.2400	1.7800	-28.4100	-0.1930	0.7820	0.0420
13:54:34.429	24614	2.6700	2.1400	-35.2200	-0.2140	1.1700	0.0300
13:54:34.449	24634	0.7400	1.8500	-33.1100	-0.1980	0.9820	0.0570
13:54:34.469	24654	0.9100	2.1800	-31.2100	-0.2080	0.9460	0.0220
13:54:34.489	24674	0.5300	2.2400	-38.0300	-0.1970	1.2060	0.0570
13:54:34.510	24694	-1.0600	1.7800	-31.1100	-0.1990	0.8140	0.0310
13:54:34.529	24714	1.1100	2.1200	-38.3000	-0.1890	1.2920	0.0380
13:54:34.549	24734	0.0500	1.2800	-32.9400	-0.1880	0.8860	0.0540
13:54:34.568	24754	2.0700	1.8900	-32.2700	-0.1910	1.0440	0.0340
13:54:34.589	24774	0.8400	2.0700	-36.6900	-0.1840	1.1670	0.0630
13:54:34.610	24794	0.3300	1.7100	-31.6000	-0.1950	0.9050	0.0280
13:54:34.628	24814	1.0200	2.1200	-38.1000	-0.1810	1.2780	0.0520
13:54:34.648	24834	-0.3500	1.7600	-30.8600	-0.1810	0.8540	0.0360
13:54:34.669	24854	1.8400	2.1400	-36.4900	-0.2140	1.1770	0.0390
13:54:34.689	24874	-0.1400	1.7800	-34.0500	-0.1980	0.9690	0.0520
13:54:34.710	24894	1.4000	1.8500	-33.4500	-0.2080	1.0170	0.0480
13:54:34.729	24914	0.6600	1.9200	-35.8600	-0.1950	1.1320	0.0670
13:54:34.751	24934	-0.5900	1.8500	-32.6300	-0.2250	0.8260	0.0340
13:54:34.769	24954	0.7000	2.0400	-36.8000	-0.2210	1.2000	0.0340
13:54:34.788	24974	0.0600	2.1100	-31.5200	-0.2050	0.9440	0.0430
13:54:34.811	24994	2.1300	2.1100	-32.9400	-0.2020	1.0770	0.0340
13:54:34.831	25014	0.8700	2.0800	-34.1700	-0.1930	1.0210	0.0490
13:54:34.850	25034	0.6800	1.8200	-30.4500	-0.2130	0.9160	0.0300
13:54:34.870	25054	1.1200	2.1200	-37.6500	-0.2090	1.1950	0.0590
13:54:34.889	25074	0.4900	1.6900	-31.7100	-0.2090	0.9250	0.0480
13:54:34.909	25094	1.4700	2.0800	-35.9200	-0.1960	1.1630	0.0450
13:54:34.931	25114	-0.2700	1.6400	-33.4300	-0.1750	0.9320	0.0560
13:54:34.950	25134	2.0000	2.1200	-32.8900	-0.1700	1.0460	0.0300
13:54:34.970	25154	0.9000	1.8200	-33.4900	-0.1600	1.1010	0.0420
13:54:34.990	25174	0.1300	2.2600	-30.6900	-0.1740	0.8730	0.0270
13:54:35.010	25194	0.9500	2.2900	-35.6600	-0.1680	1.1690	0.0380
13:54:35.030	25214	-0.1300	1.6000	-32.1200	-0.1870	0.9130	0.0410
13:54:35.050	25234	2.3900	2.2700	-35.0600	-0.1960	1.1560	0.0280
13:54:35.071	25254	0.2900	2.2000	-32.1700	-0.1730	0.9450	0.0410
13:54:35.090	25274	1.7800	2.5500	-31.1600	-0.2210	1.0160	0.0170
13:54:35.109	25294	0.6100	2.0100	-34.9900	-0.1930	1.1370	0.0480
13:54:35.131	25314	0.4800	2.1500	-30.6700	-0.2170	0.8930	0.0270
13:54:35.151	25334	2.2300	2.0700	-35.5300	-0.2000	1.1920	0.0380
13:54:35.170	25354	-0.2100	1.9000	-33.0000	-0.1840	0.8900	0.0570
13:54:35.190	25374	1.2700	1.7500	-33.9500	-0.2200	1.0550	0.0220
13:54:35.210	25394	0.5200	1.9700	-33.6400	-0.1910	0.9590	0.0500
13:54:35.230	25414	1.0300	2.3100	-30.9400	-0.2230	0.9560	0.0180
13:54:35.250	25434	0.9800	2.1500	-36.3800	-0.2040	1.1900	0.0570
13:54:35.270	25454	-0.5700	1.9200	-29.9200	-0.1950	0.8260	0.0340
13:54:35.290	25474	2.2300	2.0500	-35.0400	-0.2000	1.1660	0.0310
13:54:35.309	25494	0.5400	1.6900	-32.1800	-0.1790	0.9210	0.0520
13:54:35.332	25514	1.1200	1.7600	-33.4000	-0.2160	1.0490	0.0260
13:54:35.349	25534	1.2100	1.8300	-34.4900	-0.1820	1.0670	0.0520
13:54:35.371	25554	0.7200	1.9100	-30.9300	-0.1870	0.8910	0.0370
13:54:35.390	25574	1.9200	2.3900	-37.6200	-0.1950	1.2800	0.0360
13:54:35.411	25594	-0.6800	1.6800	-33.6000	-0.1730	0.8880	0.0520
13:54:35.430	25614	2.1000	1.9100	-36.3200	-0.1820	1.1280	0.0400
13:54:35.450	25634	0.4200	1.7400	-31.6300	-0.1680	0.9630	0.0510
13:54:35.470	25654	1.2900	1.8600	-31.6800	-0.1920	1.0440	0.0230
13:54:35.491	25674	0.6700	2.1400	-35.0000	-0.1710	1.1420	0.0560
13:54:35.509	25694	0.4400	1.5200	-31.0200	-0.2240	0.8890	0.0380
13:54:35.532	25714	2.2800	2.0700	-38.8000	-0.1950	1.3300	0.0490
13:54:35.550	25734	-0.3800	2.0200	-29.7200	-0.1570	0.7930	0.0480
13:54:35.570	25754	2.9100	1.8600	-34.0800	-0.1880	1.1670	0.0310
13:54:35.590	25774	2.2300	1.6100	-33.5400	-0.1690	1.0790	0.0570
13:54:35.609	25794	0.9100	1.6900	-30.9700	-0.1990	0.8670	0.0360
13:54:35.631	25814	0.6100	2.0000	-41.0400	-0.1910	1.3120	0.0550
13:54:35.651	25834	-0.7600	1.5100	-29.0700	-0.1940	0.7310	0.0290
13:54:35.669	25854	2.8400	1.8300	-36.6600	-0.2010	1.2340	0.0390
13:54:35.691	25874	0.9000	1.7800	-30.6500	-0.1790	0.9590	0.0330
13:54:35.709	25894	0.9800	1.9900	-30.7800	-0.1900	0.9280	0.0140
13:54:35.730	25914	0.6500	1.9500	-37.7700	-0.1940	1.1950	0.0490
13:54:35.750	25934	0.1300	1.8700	-30.0400	-0.1850	0.8070	0.0240
13:54:35.770	25954	1.7300	2.2500	-37.5000	-0.1750	1.2630	0.0350
13:54:35.790	25974	-0.4700	2.0200	-29.7100	-0.1660	0.8660	0.0340
13:54:35.810	25994	2.3900	2.3500	-33.5600	-0.1740	1.1370	0.0250
13:54:35.831	26014	1.3800	1.9800	-30.6800	-0.1420	1.0260	0.0450
13:54:35.850	26034	0.5300	1.7700	-29.5200	-0.1770	0.8200	0.0200
13:54:35.870	26054	1.3400	1.8900	-40.0200	-0.1740	1.2260	0.0640
13:54:35.891	26074	-0.6600	1.5000	-30.7000	-0.1780	0.8250	0.0430
13:54:35.910	26094	1.4600	2.3200	-38.0100	-0.2010	1.1990	0.0380
13:54:35.930	26114	-0.5200	1.8900	-30.8100	-0.1870	0.8670	0.0480
13:54:35.950	26134	1.3700	2.0400	-34.0700	-0.2100	1.0910	0.0390
13:54:35.971	26154	1.6900	1.6300	-36.9100	-0.2090	1.1580	0.0550
13:54:35.991	26174	-0.8200	1.7700	-29.4000	-0.2020	0.7690	0.0220
13:54:36.010	26194	1.4900	1.9600	-39.1700	-0.2220	1.2480	0.0530
13:54:36.030	26214	1.7000	1.4500	-29.7700	-0.2070	0.8670	0.0520
13:54:36.050	26234	2.8300	2.0600	-34.3900	-0.2150	1.1970	0.0390
13:54:36.071	26254	-0.3100	1.7700	-32.0900	-0.1950	0.9510	0.0420
13:54:36.091	26274	0.6900	1.7300	-30.5100	-0.2140	0.8380	0.0370
13:54:36.110	26294	2.6100	2.0900	-38.2600	-0.1980	1.2240	0.0610
13:54:36.130	26314	0.9300	1.9300	-28.4500	-0.1810	0.8120	0.0260
13:54:36.151	26334	2.3200	2.4300	-36.7600	-0.1860	1.2390	0.0310
13:54:36.170	26354	-0.1600	2.1200	-30.7900	-0.1530	0.8640	0.0400
13:54:36.191	26374	2.0800	2.1500	-30.4200	-0.1700	1.0400	0.0190
13:54:36.212	26394	1.7100	1.8800	-34.6900	-0.1780	1.1010	0.0490
13:54:36.230	26414	0.2300	1.5800	-29.7100	-0.1820	0.7910	0.0360
13:54:36.251	26434	0.8700	2.3100	-40.1000	-0.1760	1.2100	0.0440
13:54:36.271	26454	-0.0300	1.8200	-29.2400	-0.1710	0.8240	0.0260
13:54:36.291	26474	2.4200	2.5200	-33.4700	-0.1820	1.1820	0.0200
13:54:36.310	26494	1.0400	2.1500	-29.7700	-0.1570	0.9660	0.0490
13:54:36.332	26514	0.9700	2.0000	-32.2100	-0.2110	0.9970	0.0280
13:54:36.352	26534	1.8800	2.4200	-36.5100	-0.2080	1.2140	0.0540
13:54:36.372	26554	0.0900	1.4800	-28.3300	-0.2090	0.7820	0.0410
13:54:36.390	26574	1.3300	2.1200	-38.6200	-0.2090	1.2620	0.0480
13:54:36.411	26594	-0.8200	1.7400	-31.1300	-0.2100	0.8600	0.0420
13:54:36.431	26614	2.0200	2.3300	-31.4900	-0.2260	1.0740	0.0140
13:54:36.451	26634	0.9500	1.8700	-35.9900	-0.1940	1.1070	0.0570
13:54:36.471	26654	-0.2800	1.7000	-30.3400	-0.2130	0.8290	0.0270
13:54:36.491	26674	0.9000	1.6700	-38.0300	-0.2120	1.2200	0.0460
13:54:36.511	26694	-0.4900	1.7200	-31.8600	-0.2060	0.8080	0.0400
13:54:36.532	26714	1.9800	2.6800	-35.6500	-0.1900	1.1580	0.0370
13:54:36.551	26734	0.1100	1.6500	-34.5000	-0.1920	0.9480	0.0530
13:54:36.571	26754	0.8700	1.5900	-34.0900	-0.2060	0.9510	0.0300
13:54:36.591	26774	0.9200	1.8700	-36.0400	-0.1840	1.1850	0.0490
13:54:36.612	26794	0.4900	1.9700	-29.6000	-0.2030	0.8020	0.0140
13:54:36.631	26814	2.0800	2.0600	-38.7700	-0.1950	1.2900	0.0520
13:54:36.652	26834	-1.1400	1.7000	-31.2700	-0.1830	0.8530	0.0440
13:54:36.671	26854	1.1100	1.8300	-33.2100	-0.1830	1.0400	0.0290
13:54:36.692	26874	0.9500	1.9600	-34.8300	-0.1750	1.0600	0.0490
13:54:36.711	26894	0.9100	1.7800	-30.3000	-0.1890	0.8570	0.0320
13:54:36.730	26914	1.3400	2.1800	-39.4200	-0.1920	1.2110	0.0580
13:54:36.753	26934	-0.6000	1.8300	-31.0100	-0.2170	0.7680	0.0450
13:54:36.770	26954	2.6300	2.0800	-35.4400	-0.2170	1.2350	0.0270
13:54:36.792	26974	0.6500	1.5800	-31.8400	-0.2120	0.9890	0.0560
13:54:36.811	26994	1.4900	2.2300	-31.3600	-0.2050	0.9780	0.0240
13:54:36.832	27014	0.9100	2.0000	-35.9700	-0.2290	1.1700	0.0420
13:54:36.851	27034	0.4000	1.7600	-29.9800	-0.2120	0.8090	0.0270
13:54:36.871	27054	1.7400	2.3700	-38.6100	-0.2270	1.2650	0.0450
13:54:36.891	27074	-0.7700	1.8100	-30.7200	-0.1980	0.8380	0.0440
13:54:36.911	27094	1.7300	1.9700	-36.3300	-0.2210	1.1300	0.0430
13:54:36.931	27114	1.3300	1.8000	-35.6800	-0.2010	1.0990	0.0590
13:54:36.951	27134	1.1300	1.6700	-32.5000	-0.2050	0.8960	0.0290
13:54:36.971	27154	0.7400	1.7900	-38.1500	-0.2030	1.1930	0.0570
13:54:36.991	27174	-0.2500	1.5600	-29.9100	-0.1970	0.8090	0.0380
13:54:37.011	27194	1.1200	1.8100	-39.9100	-0.1860	1.2170	0.0490
13:54:37.031	27214	-0.9200	2.0000	-33.6100	-0.1770	0.9080	0.0490
13:54:37.051	27234	1.1100	2.1000	-31.8100	-0.1910	1.0300	0.0280
13:54:37.071	27254	1.3800	1.8800	-35.0800	-0.1780	1.1430	0.0500
13:54:37.092	27274	-0.2700	1.5900	-31.3700	-0.1960	0.8390	0.0340
13:54:37.113	27294	1.4400	1.9900	-39.7900	-0.1910	1.1810	0.0520
13:54:37.132	27314	0.1300	1.6600	-29.9500	-0.1940	0.8110	0.0370
13:54:37.150	27334	2.7700	2.0100	-33.0300	-0.1980	1.1750	0.0380
13:54:37.172	27354	0.4600	2.2500	-32.8200	-0.1840	1.0250	0.0450
13:54:37.191	27374	1.1600	2.3200	-28.6000	-0.1980	0.9200	0.0130
13:54:37.210	27394	1.2000	2.2000	-37.8800	-0.1980	1.1910	0.0620
13:54:37.232	27414	-0.4800	1.7800	-32.8500	-0.2090	0.8900	0.0470
13:54:37.252	27434	1.4000	1.9800	-39.6700	-0.2260	1.2160	0.0600
13:54:37.271	27454	0.3000	1.7700	-31.2000	-0.2040	0.8640	0.0410
13:54:37.291	27474	2.1300	2.2200	-31.1400	-0.2180	1.0550	0.0210
13:54:37.311	27494	1.1500	1.9200	-35.9300	-0.2010	1.1310	0.0660
13:54:37.331	27514	0.2600	1.6200	-31.3400	-0.2250	0.8830	0.0390
13:54:37.353	27534	1.5000	1.9700	-36.5300	-0.2010	1.1990	0.0490
13:54:37.373	27554	-0.4300	1.9100	-31.0100	-0.1910	0.7970	0.0440
13:54:37.392	27574	2.3100	2.1100	-34.6300	-0.1940	1.1730	0.0290
13:54:37.412	27594	1.3100	1.6500	-33.9600	-0.1700	0.9990	0.0690
13:54:37.433	27614	1.0000	2.0200	-32.0600	-0.2010	0.9360	0.0350
13:54:37.451	27634	1.1400	2.3700	-36.6200	-0.1760	1.1550	0.0590
13:54:37.472	27654	-0.3200	1.4600	-31.1200	-0.2000	0.8260	0.0380
13:54:37.491	27674	1.7700	2.2600	-36.0900	-0.1760	1.2380	0.0340
13:54:37.511	27694	0.3400	1.6800	-31.5500	-0.1680	0.9260	0.0500
13:54:37.531	27714	1.9700	1.8900	-33.2400	-0.1920	1.0490	0.0430
13:54:37.552	27734	0.3000	1.8500	-34.5800	-0.1850	1.0350	0.0590
13:54:37.573	27754	1.2500	1.7300	-32.7700	-0.2250	0.9170	0.0280
13:54:37.593	27774	1.1100	2.2500	-37.1100	-0.2060	1.1690	0.0460
13:54:37.612	27794	-0.4900	1.3200	-32.2900	-0.2130	0.8150	0.0500
13:54:37.633	27814	2.5500	1.9600	-36.1800	-0.2200	1.2000	0.0300
13:54:37.652	27834	0.2300	1.8800	-31.7900	-0.2100	1.0120	0.0380
13:54:37.673	27854	1.7300	1.9100	-33.2500	-0.2100	1.0140	0.0360
13:54:37.691	27874	0.5400	2.1300	-35.0800	-0.1910	1.0590	0.0510
13:54:37.711	27894	-0.3100	1.9000	-31.7000	-0.2280	0.8420	0.0310
13:54:37.732	27914	1.6800	2.0800	-38.7500	-0.2180	1.2810	0.0470
13:54:37.751	27934	-0.1300	1.8200	-31.3800	-0.1940	0.8850	0.0470
13:54:37.773	27954	1.2000	1.9700	-35.7000	-0.2210	1.0720	0.0410
13:54:37.793	27974	0.9100	1.7200	-34.8400	-0.1900	1.0500	0.0610
13:54:37.812	27994	0.8800	1.5200	-32.8700	-0.2140	0.9240	0.0280
13:54:37.832	28014	0.7500	1.6600	-39.7600	-0.1900	1.2080	0.0730
13:54:37.853	28034	-0.3600	1.6200	-31.3700	-0.1810	0.7670	0.0420
13:54:37.872	28054	2.3600	2.4300	-35.8400	-0.1660	1.2670	0.0410
13:54:37.892	28074	0.4300	2.0200	-32.5500	-0.1760	0.9350	0.0570
13:54:37.911	28094	-0.1900	1.9100	-32.2200	-0.1980	0.9350	0.0280
13:54:37.932	28114	0.0400	1.8800	-37.3900	-0.1850	1.1120	0.0580
13:54:37.953	28134	0.2100	1.6400	-31.9600	-0.2020	0.8640	0.0290
13:54:37.972	28154	1.2700	2.5300	-39.4200	-0.1980	1.2610	0.0450
13:54:37.992	28174	-0.4200	2.0500	-29.6200	-0.1870	0.7600	0.0480
13:54:38.012	28194	2.1400	2.0100	-36.2800	-0.2290	1.1360	0.0350
13:54:38.032	28214	0.5300	1.9900	-33.2300	-0.1920	1.0080	0.0650
13:54:38.052	28234	1.3400	1.9200	-31.7300	-0.2180	0.9650	0.0340
13:54:38.072	28254	1.5200	2.3800	-36.5500	-0.2240	1.1780	0.0510
13:54:38.092	28274	0.0200	2.0100	-29.1000	-0.2120	0.8020	0.0280
13:54:38.112	28294	2.5500	1.9100	-37.8600	-0.2250	1.2670	0.0460
13:54:38.131	28314	1.0100	1.7700	-29.8000	-0.1900	0.8670	0.0470
13:54:38.153	28334	1.5600	1.7900	-33.9600	-0.2350	1.0120	0.0390
13:54:38.171	28354	0.9800	1.8700	-36.4600	-0.2060	1.0860	0.0690
13:54:38.192	28374	0.6800	1.8500	-30.7800	-0.2130	0.9180	0.0290
13:54:38.213	28394	1.5400	2.0600	-38.0700	-0.2120	1.2310	0.0490
13:54:38.232	28414	0.1000	1.5500	-31.2400	-0.1890	0.8010	0.0410
13:54:38.252	28434	2.5900	2.0500	-36.8400	-0.1830	1.2050	0.0370
13:54:38.272	28454	0.8300	1.5000	-32.8800	-0.1860	0.9630	0.0470
13:54:38.293	28474	1.3700	1.8400	-31.5200	-0.1820	0.9640	0.0280
13:54:38.311	28494	1.6100	2.1900	-37.4700	-0.1700	1.1740	0.0650
13:54:38.332	28514	-1.1000	1.9800	-31.5400	-0.2010	0.8530	0.0290
13:54:38.351	28534	0.6400	2.2300	-38.8400	-0.1920	1.1910	0.0540
13:54:38.373	28554	-0.3900	1.8700	-29.5900	-0.1870	0.8540	0.0320
13:54:38.392	28574	2.4500	2.3600	-35.6300	-0.2350	1.1870	0.0350
13:54:38.412	28594	1.2900	2.0900	-35.5200	-0.2030	1.0500	0.0620
13:54:38.432	28614	0.3300	1.5400	-31.4100	-0.2300	0.8910	0.0340
13:54:38.451	28634	1.9200	1.9700	-39.3700	-0.2120	1.2740	0.0590
13:54:38.474	28654	-1.0400	1.7200	-31.2700	-0.2080	0.7950	0.0480
13:54:38.491	28674	1.3900	2.1800	-37.8700	-0.2260	1.2020	0.0390
13:54:38.512	28694	0.7900	2.0700	-31.1800	-0.2010	0.9410	0.0440
13:54:38.532	28714	1.8000	2.0400	-31.9400	-0.2070	1.0250	0.0240
13:54:38.552	28734	1.0100	2.2000	-37.1800	-0.2070	1.1790	0.0520
13:54:38.574	28754	-0.8000	1.9300	-29.5700	-0.2170	0.8010	0.0300
13:54:38.592	28774	1.3300	2.4900	-37.8900	-0.1970	1.2060	0.0380
13:54:38.612	28794	-0.0400	1.9900	-29.2300	-0.1710	0.8020	0.0310
13:54:38.632	28814	2.3100	2.1700	-34.9100	-0.2000	1.1300	0.0320
13:54:38.653	28834	1.1600	1.5400	-32.7000	-0.1770	0.9940	0.0500
13:54:38.673	28854	1.0000	2.3000	-30.7800	-0.1830	0.8780	0.0190
13:54:38.693	28874	1.0300	1.9100	-36.5300	-0.1870	1.2400	0.0470
13:54:38.712	28894	-1.1600	1.9800	-30.8400	-0.1800	0.7490	0.0400
13:54:38.733	28914	1.7400	2.2200	-36.4700	-0.1680	1.1800	0.0360
13:54:38.753	28934	0.3300	2.0500	-31.7100	-0.1540	0.9680	0.0540
13:54:38.771	28954	1.4200	1.9600	-32.2100	-0.1950	1.0280	0.0240
13:54:38.793	28974	0.3900	2.0900	-35.5200	-0.1910	1.0910	0.0550
13:54:38.813	28994	-0.0500	1.6500	-32.5100	-0.2390	0.8350	0.0480
13:54:38.834	29014	1.4600	2.0400	-37.3500	-0.2420	1.3180	0.0340
13:54:38.853	29034	-0.2300	1.9300	-30.7800	-0.1930	0.8080	0.0400
13:54:38.874	29054	2.2700	1.9100	-34.9000	-0.2180	1.1500	0.0280
13:54:38.893	29074	0.2300	1.9200	-34.2300	-0.1970	1.0010	0.0460
13:54:38.913	29094	0.4300	1.9100	-33.0500	-0.2230	0.9730	0.0300
13:54:38.933	29114	0.6100	1.9900	-41.5800	-0.2060	1.2560	0.0820
13:54:38.954	29134	-1.5800	1.8900	-31.5100	-0.2080	0.7610	0.0400
13:54:38.973	29154	1.6900	2.1500	-40.0900	-0.2100	1.2670	0.0500
13:54:38.993	29174	0.1800	1.8400	-32.0800	-0.2050	0.9250	0.0510
13:54:39.013	29194	2.0100	2.1300	-34.2500	-0.2050	1.0480	0.0300
13:54:39.032	29214	-0.1700	1.8700	-37.5500	-0.2010	1.1510	0.0600
13:54:39.054	29234	-0.9500	1.5600	-32.7400	-0.2210	0.8130	0.0270
13:54:39.072	29254	1.5100	2.3600	-40.9400	-0.1830	1.3140	0.0540
13:54:39.094	29274	-0.5900	1.5600	-31.2600	-0.1780	0.8020	0.0470
13:54:39.112	29294	1.4000	1.9800	-38.7500	-0.2050	1.1650	0.0330
13:54:39.133	29314	0.5100	2.1800	-33.8600	-0.1770	0.9760	0.0450
13:54:39.152	29334	0.1600	2.0800	-31.1800	-0.2140	0.8950	0.0160
13:54:39.172	29354	1.3200	2.2300	-38.8900	-0.1800	1.2770	0.0530
13:54:39.192	29374	-0.8500	1.7800	-29.2900	-0.1830	0.7800	0.0310
13:54:39.214	29394	1.4000	2.1600	-39.9300	-0.2120	1.2490	0.0460
13:54:39.233	29414	0.7100	1.8000	-32.4100	-0.2030	0.8920	0.0470
13:54:39.253	29434	2.7700	1.8800	-32.8400	-0.2110	1.1120	0.0420
13:54:39.273	29454	0.5500	2.2000	-36.0000	-0.1820	1.0870	0.0680
13:54:39.293	29474	0.0000	1.9200	-32.4600	-0.2000	0.8030	0.0330
13:54:39.313	29494	1.8400	1.9500	-38.8600	-0.2100	1.2880	0.0620
13:54:39.334	29514	0.2200	1.7200	-32.3700	-0.2030	0.8970	0.0570
13:54:39.355	29534	1.8000	1.9300	-36.7700	-0.2160	1.1570	0.0410
13:54:39.372	29554	0.3100	2.1100	-32.8500	-0.1910	0.8980	0.0490
13:54:39.392	29574	2.3200	2.2200	-30.4400	-0.2170	0.9750	0.0150
13:54:39.415	29594	1.4800	2.1800	-36.1700	-0.1970	1.1950	0.0580
13:54:39.435	29614	-0.1000	1.8600	-29.3200	-0.1920	0.8010	0.0390
13:54:39.453	29634	1.5800	2.3400	-35.5100	-0.2030	1.1940	0.0290
13:54:39.473	29654	-0.0900	2.0200	-30.8300	-0.1880	0.9010	0.0300
13:54:39.493	29674	1.9400	2.4600	-33.9700	-0.1740	1.0850	0.0400
13:54:39.512	29694	0.9700	1.7800	-34.2900	-0.1780	1.0210	0.0510
13:54:39.532	29714	0.9300	1.7200	-30.7100	-0.1960	0.8820	0.0290
13:54:39.553	29734	1.0300	1.9700	-38.0300	-0.2040	1.2960	0.0540
13:54:39.573	29754	0.3500	1.8900	-28.7200	-0.1750	0.7940	0.0340
13:54:39.592	29774	2.7500	2.0600	-33.5400	-0.1860	1.1730	0.0310
13:54:39.613	29794	0.9200	1.7500	-31.7300	-0.1800	0.9490	0.0510
13:54:39.634	29814	2.1000	2.2400	-31.8100	-0.2090	1.0480	0.0250
13:54:39.654	29834	0.6800	1.9300	-36.7700	-0.1890	1.1280	0.0650
13:54:39.674	29854	-0.6700	1.9700	-30.6600	-0.2250	0.8180	0.0310
13:54:39.694	29874	1.1700	2.0700	-39.6500	-0.2210	1.2590	0.0420
13:54:39.713	29894	0.4000	1.7500	-30.4700	-0.2060	0.8600	0.0360
13:54:39.734	29914	2.3000	2.3200	-33.8400	-0.2080	1.0700	0.0220
13:54:39.753	29934	0.2700	1.7900	-34.6500	-0.2010	0.9980	0.0560
13:54:39.773	29954	0.7700	2.0400	-32.5900	-0.2210	0.9690	0.0350
13:54:39.795	29974	0.5400	1.9500	-39.2300	-0.2130	1.2520	0.0640
13:54:39.813	29994	-0.3000	1.4200	-31.0700	-0.1990	0.7740	0.0420
13:54:39.833	30014	1.2600	2.3400	-36.4500	-0.2040	1.1680	0.0370
13:54:39.854	30034	-0.2100	1.7900	-32.3300	-0.1980	0.9580	0.0470
13:54:39.872	30054	1.1600	2.2300	-32.4700	-0.2190	1.0640	0.0220
13:54:39.893	30074	0.5700	1.9000	-37.6300	-0.1860	1.1470	0.0570
13:54:39.914	30094	0.2100	1.8600	-29.9500	-0.1920	0.8640	0.0280
13:54:39.934	30114	1.1100	2.1500	-37.7900	-0.1860	1.2590	0.0460
13:54:39.954	30134	-0.8200	1.6500	-33.1300	-0.1870	0.8610	0.0440
13:54:39.973	30154	2.1200	2.0700	-33.3600	-0.1820	1.0960	0.0240
13:54:39.993	30174	0.0300	1.9100	-35.0300	-0.1820	1.0300	0.0520
13:54:40.014	30194	0.9500	1.8300	-32.0900	-0.1970	0.9810	0.0430
13:54:40.034	30214	0.6900	2.1800	-37.8900	-0.2130	1.1330	0.0540
13:54:40.053	30234	-0.3300	1.8200	-31.7200	-0.2110	0.8210	0.0350
13:54:40.073	30254	1.7500	1.7100	-37.8300	-0.2370	1.2530	0.0410
13:54:40.094	30274	0.5400	2.0200	-31.7600	-0.1970	0.9010	0.0500
13:54:40.114	30294	1.7400	2.1100	-32.8900	-0.2160	1.0460	0.0230
13:54:40.134	30314	0.9700	1.7700	-34.9500	-0.2130	1.0790	0.0520
13:54:40.153	30334	0.3000	2.2900	-31.9100	-0.2190	0.9030	0.0400
13:54:40.173	30354	1.6700	2.0800	-37.4300	-0.2170	1.2270	0.0470
13:54:40.193	30374	-1.2200	1.7600	-30.8100	-0.2040	0.8400	0.0400
13:54:40.213	30394	1.8000	1.9400	-38.8100	-0.2090	1.1900	0.0490
13:54:40.233	30414	0.9700	1.6200	-34.0300	-0.2000	1.0160	0.0650
13:54:40.254	30434	0.8800	2.2600	-31.3600	-0.2080	0.9570	0.0170
13:54:40.273	30454	0.8900	2.0400	-37.8000	-0.1990	1.1710	0.0470
13:54:40.295	30474	-0.4700	1.9500	-30.5700	-0.2040	0.8510	0.0330
13:54:40.315	30494	0.7200	1.7200	-39.3900	-0.2090	1.2440	0.0460
13:54:40.334	30514	-0.5100	1.4600	-33.0200	-0.1850	0.8650	0.0540
13:54:40.354	30534	1.6600	2.0500	-35.3000	-0.1860	1.1450	0.0400
13:54:40.373	30554	0.8600	1.9400	-35.2600	-0.1650	1.0600	0.0630
13:54:40.393	30574	0.0200	1.8800	-32.4000	-0.1820	0.8960	0.0320
13:54:40.415	30594	1.3100	1.9800	-36.9300	-0.1840	1.1570	0.0500
13:54:40.435	30614	-0.5600	1.4600	-31.2900	-0.2260	0.8380	0.0400
13:54:40.455	30634	1.5500	1.8800	-39.0500	-0.2130	1.2200	0.0460
13:54:40.474	30654	-0.5600	1.8300	-32.0900	-0.1990	0.9140	0.0580
13:54:40.493	30674	1.3400	2.1600	-33.6500	-0.2180	1.0520	0.0210
13:54:40.515	30694	1.3600	1.9200	-36.7200	-0.1990	1.1270	0.0560
13:54:40.535	30714	0.0400	2.0300	-31.3100	-0.2220	0.8550	0.0320
13:54:40.555	30734	1.4200	2.0400	-39.7100	-0.2220	1.2250	0.0570
13:54:40.575	30754	0.3900	1.4500	-31.7500	-0.1990	0.8600	0.0560
13:54:40.593	30774	2.4300	2.2500	-33.8700	-0.2050	1.1250	0.0280
13:54:40.614	30794	0.5100	1.6400	-33.8800	-0.2070	1.0320	0.0540
13:54:40.636	30814	-0.0400	1.9400	-32.8000	-0.2030	0.8840	0.0290
13:54:40.653	30834	1.0600	2.3300	-35.4400	-0.1910	1.1990	0.0340
13:54:40.674	30854	0.6500	1.7300	-32.1700	-0.2020	0.8550	0.0420
13:54:40.695	30874	3.1600	2.3100	-34.8400	-0.2030	1.2120	0.0310
13:54:40.715	30894	0.0100	1.7400	-31.5600	-0.1720	0.9200	0.0500
13:54:40.735	30914	1.7900	2.0100	-34.2600	-0.1850	1.0360	0.0360
13:54:40.755	30934	1.2800	1.9800	-35.6800	-0.1670	1.1360	0.0600
13:54:40.773	30954	0.2200	1.7300	-29.2500	-0.1760	0.8320	0.0380
13:54:40.795	30974	2.0400	1.9100	-38.8700	-0.1760	1.2490	0.0610
13:54:40.815	30994	0.9800	1.4700	-32.0600	-0.1510	0.8420	0.0590
13:54:40.833	31014	1.7200	1.7600	-35.5800	-0.2060	1.1470	0.0360
13:54:40.853	31034	0.8800	1.9700	-32.8500	-0.1710	1.0020	0.0570
13:54:40.874	31054	1.1300	1.8200	-32.8500	-0.2250	0.9790	0.0380
13:54:40.895	31074	1.2800	2.2200	-35.5400	-0.1900	1.2190	0.0530
13:54:40.916	31094	-1.3200	2.1100	-29.9400	-0.1880	0.8300	0.0350
13:54:40.935	31114	1.9400	2.0700	-39.1300	-0.2000	1.2700	0.0490
13:54:40.953	31134	0.0800	1.7000	-31.9000	-0.1810	0.9150	0.0450
13:54:40.973	31154	1.0300	1.9400	-36.1200	-0.2160	1.0840	0.0420
13:54:40.995	31174	0.7000	2.0700	-35.6900	-0.1890	1.0870	0.0540
13:54:41.015	31194	0.1000	1.6300	-31.0300	-0.2160	0.8630	0.0400
13:54:41.035	31214	1.6900	2.1700	-38.0900	-0.2070	1.2880	0.0420
13:54:41.055	31234	-0.8100	1.8300	-31.5900	-0.1950	0.8250	0.0520
13:54:41.073	31254	0.9800	1.9100	-35.9400	-0.2060	1.1350	0.0300
13:54:41.094	31274	1.0200	1.4700	-33.8300	-0.1880	1.0210	0.0630
13:54:41.114	31294	0.7200	1.9900	-33.3600	-0.2080	0.9740	0.0320
13:54:41.136	31314	1.2800	1.9800	-37.2600	-0.1840	1.1700	0.0580
13:54:41.155	31334	-0.4500	1.7100	-29.9600	-0.1730	0.7310	0.0260
13:54:41.175	31354	1.6400	2.1200	-40.7800	-0.1950	1.2870	0.0460
13:54:41.194	31374	0.0700	2.0200	-31.3500	-0.1710	0.9070	0.0430
13:54:41.216	31394	0.7200	2.1000	-34.1700	-0.1800	1.0040	0.0220
13:54:41.235	31414	0.6600	2.0300	-34.6500	-0.1730	1.0600	0.0510
13:54:41.255	31434	1.3600	1.7900	-31.8700	-0.1840	0.9160	0.0490
13:54:41.275	31454	0.7100	2.1100	-40.3600	-0.2170	1.1990	0.0580
13:54:41.295	31474	-1.3500	1.7400	-30.0300	-0.1990	0.7080	0.0430
13:54:41.314	31494	2.0100	2.0500	-36.7000	-0.2290	1.2920	0.0350
13:54:41.334	31514	0.8100	1.9900	-32.0900	-0.1950	0.9590	0.0570
13:54:41.356	31534	1.2800	2.0900	-32.7400	-0.2050	1.0080	0.0380
13:54:41.375	31554	0.9400	2.1000	-34.7400	-0.2210	1.1870	0.0380
13:54:41.396	31574	0.7700	2.0800	-28.0500	-0.2100	0.8620	0.0290
13:54:41.413	31594	2.4600	2.2400	-36.8700	-0.2200	1.2740	0.0410
13:54:41.436	31614	-0.3200	1.8200	-30.9200	-0.2040	0.8100	0.0440
13:54:41.454	31634	1.0200	2.3500	-34.9600	-0.2170	1.1040	0.0160
13:54:41.476	31654	1.1500	2.0400	-34.4800	-0.1840	1.0680	0.0530
13:54:41.495	31674	1.1900	1.7800	-31.2600	-0.2190	0.9460	0.0380
13:54:41.514	31694	1.5100	2.1500	-38.7600	-0.2030	1.2590	0.0540
13:54:41.535	31714	-0.6100	1.6700	-28.6400	-0.1870	0.7680	0.0260
13:54:41.554	31734	1.8000	2.1200	-36.5100	-0.1880	1.2030	0.0270
13:54:41.574	31754	0.0000	2.1500	-33.8500	-0.1510	0.9440	0.0610
13:54:41.595	31774	0.8300	2.2400	-30.9400	-0.1830	0.9500	0.0290
13:54:41.615	31794	1.0500	2.2800	-36.5000	-0.1750	1.2120	0.0440
13:54:41.634	31814	0.4200	1.6200	-30.4300	-0.1760	0.8560	0.0400
13:54:41.654	31834	1.2400	2.0400	-38.0400	-0.1790	1.2510	0.0430
13:54:41.675	31854	-0.3200	1.7300	-29.8000	-0.1980	0.8120	0.0390
13:54:41.695	31874	1.9700	2.0400	-34.6800	-0.2030	1.1560	0.0320
13:54:41.714	31894	0.8000	1.6900	-34.5300	-0.1970	1.0610	0.0630
13:54:41.736	31914	0.9500	1.9500	-30.2400	-0.2090	0.8500	0.0300
13:54:41.754	31934	1.2500	2.3500	-38.4100	-0.2020	1.2330	0.0540
13:54:41.776	31954	-1.5800	1.7200	-31.9900	-0.2030	0.7560	0.0340
13:54:41.796	31974	0.9400	2.2200	-39.0500	-0.2160	1.1990	0.0320
13:54:41.814	31994	0.9100	1.8600	-31.4500	-0.1860	0.9200	0.0470
13:54:41.836	32014	2.7500	1.7300	-30.1300	-0.2180	1.0330	0.0180
13:54:41.856	32034	1.1900	2.2900	-36.9300	-0.2120	1.1430	0.0630
13:54:41.874	32054	-1.3300	1.5700	-31.5100	-0.2250	0.7720	0.0370
13:54:41.895	32074	1.4600	1.9100	-39.6800	-0.2130	1.2400	0.0470
13:54:41.915	32094	0.7700	1.7500	-31.4100	-0.1940	0.8700	0.0510
13:54:41.935	32114	2.0000	1.9700	-34.7500	-0.2060	1.1600	0.0320
13:54:41.955	32134	1.0000	1.6200	-35.9000	-0.1810	1.0630	0.0720
13:54:41.976	32154	1.0600	1.7200	-30.2100	-0.1770	0.8780	0.0350
13:54:41.996	32174	1.6300	2.2500	-36.5000	-0.1880	1.2190	0.0410
13:54:42.015	32194	-0.6000	1.6700	-29.3000	-0.1990	0.8300	0.0330
13:54:42.036	32214	1.3900	2.3100	-37.3300	-0.1820	1.2290	0.0420
13:54:42.055	32234	0.4300	2.0000	-32.0100	-0.1550	0.9310	0.0540
13:54:42.075	32254	2.1800	2.2400	-31.4300	-0.1770	0.9890	0.0280
13:54:42.094	32274	1.4700	1.8000	-35.9800	-0.2080	1.1260	0.0560
13:54:42.115	32294	0.4900	1.6900	-30.2800	-0.2290	0.8560	0.0310
13:54:42.135	32314	1.7700	2.1800	-39.1100	-0.1840	1.2560	0.0650
13:54:42.155	32334	-0.6400	1.7900	-28.6600	-0.1890	0.8040	0.0330
13:54:42.175	32354	2.1800	1.7200	-35.5900	-0.2100	1.2140	0.0240
13:54:42.195	32374	0.8700	1.5800	-34.2300	-0.2020	1.0260	0.0600
13:54:42.215	32394	0.5500	1.7500	-31.3200	-0.1990	0.9380	0.0260
13:54:42.235	32414	0.6200	1.9400	-37.5000	-0.1860	1.1380	0.0570
13:54:42.254	32434	-0.4800	1.2000	-28.9200	-0.2200	0.8410	0.0230
13:54:42.275	32454	1.6400	1.9400	-38.7700	-0.2140	1.2430	0.0400
13:54:42.295	32474	0.0700	2.0500	-31.7300	-0.2020	0.9320	0.0320
13:54:42.315	32494	1.5600	1.9500	-33.0000	-0.2050	1.0520	0.0290
13:54:42.334	32514	0.2100	1.5100	-36.3500	-0.2050	0.9980	0.0510
13:54:42.355	32534	0.1600	1.9200	-32.2400	-0.2020	0.9220	0.0270
13:54:42.377	32554	1.0300	2.0100	-37.8600	-0.1890	1.2640	0.0620
13:54:42.396	32574	-0.8300	1.8200	-31.0400	-0.1850	0.8700	0.0370
13:54:42.417	32594	1.4800	2.2100	-36.8800	-0.1800	1.1350	0.0480
13:54:42.435	32614	0.0200	2.1800	-35.4900	-0.1600	0.9650	0.0540
13:54:42.457	32634	1.1200	1.9400	-33.2500	-0.1750	0.9870	0.0390
13:54:42.477	32654	0.6300	1.7600	-38.0100	-0.1720	1.1020	0.0620
13:54:42.496	32674	-0.9500	1.6000	-33.9200	-0.2200	0.8540	0.0370
13:54:42.515	32694	1.1600	2.2400	-37.2100	-0.2090	1.1760	0.0360
13:54:42.535	32714	-0.3000	1.9600	-31.4600	-0.2070	0.8580	0.0410
13:54:42.557	32734	1.6800	2.0500	-35.7000	-0.2300	1.1870	0.0370
13:54:42.576	32754	-0.9200	1.8900	-34.3000	-0.2060	1.0450	0.0470
13:54:42.597	32774	1.3200	1.7400	-31.5800	-0.2210	0.9340	0.0240
13:54:42.616	32794	2.5200	2.2600	-39.2300	-0.2150	1.4040	0.0630
13:54:42.635	32814	-0.2700	1.7600	-29.9600	-0.1870	0.8350	0.0360
13:54:42.655	32834	2.2500	1.7500	-34.7300	-0.2030	1.1690	0.0420
13:54:42.676	32854	0.1400	1.3600	-29.8900	-0.1860	0.8770	0.0290
13:54:42.695	32874	2.7100	2.0000	-33.0100	-0.2160	1.1460	0.0250
13:54:42.717	32894	1.2200	1.5200	-34.1800	-0.1920	1.0860	0.0510
13:54:42.736	32914	1.0500	1.9000	-29.5800	-0.1850	0.9030	0.0290
13:54:42.757	32934	1.6100	1.7200	-36.5800	-0.1910	1.1560	0.0330
13:54:42.776	32954	0.3100	1.6900	-29.7100	-0.1780	0.8270	0.0270
13:54:42.796	32974	1.7500	1.7100	-35.9900	-0.1990	1.1180	0.0420
13:54:42.815	32994	0.0400	1.6700	-33.0900	-0.1550	0.8750	0.0420
13:54:42.835	33014	2.4100	1.9100	-31.3700	-0.1750	1.0390	0.0380
13:54:42.856	33034	2.2000	1.6200	-33.7100	-0.1540	1.1020	0.0450
13:54:42.877	33054	-0.1500	1.8300	-30.6500	-0.1640	0.7900	0.0360
13:54:42.896	33074	1.3100	1.8700	-37.6200	-0.1960	1.1950	0.0370
13:54:42.915	33094	0.3500	1.5700	-30.2200	-0.1650	0.8420	0.0310
13:54:42.936	33114	1.7900	1.9900	-35.3100	-0.1980	1.1770	0.0360
13:54:42.956	33134	0.0500	1.7500	-34.7000	-0.1960	1.0040	0.0630
13:54:42.975	33154	0.0800	2.1300	-33.7200	-0.2090	0.9300	0.0340
13:54:42.995	33174	1.5800	1.9900	-39.2500	-0.1900	1.2020	0.0620
13:54:43.017	33194	-0.7700	1.6900	-30.9400	-0.2080	0.8030	0.0350
13:54:43.036	33214	1.6100	1.9600	-38.7500	-0.2220	1.2420	0.0360
13:54:43.055	33234	0.4000	1.2700	-31.2300	-0.1980	0.9020	0.0450
13:54:43.075	33254	1.8800	2.1500	-33.6100	-0.2200	1.0330	0.0420
13:54:43.097	33274	1.1900	2.1300	-35.8300	-0.1970	1.1550	0.0470
13:54:43.117	33294	-0.8000	1.8500	-31.5100	-0.1990	0.8440	0.0380
13:54:43.136	33314	1.2900	2.0800	-37.3200	-0.2020	1.1940	0.0360
13:54:43.156	33334	-0.0300	1.5100	-32.8000	-0.1760	0.8490	0.0550
13:54:43.177	33354	2.1100	1.8800	-34.6800	-0.2170	1.1490	0.0350
13:54:43.197	33374	0.8500	1.7700	-34.0300	-0.1690	1.0760	0.0660
13:54:43.217	33394	0.8000	1.6000	-32.0500	-0.1990	0.9400	0.0390
13:54:43.237	33414	1.0100	2.4300	-35.0100	-0.1880	1.1570	0.0380
13:54:43.257	33434	-0.4500	1.5800	-31.0900	-0.1930	0.8710	0.0390
13:54:43.277	33454	2.7600	1.5500	-37.3700	-0.1930	1.1980	0.0510
13:54:43.295	33474	0.4600	1.8500	-30.9800	-0.1630	0.9110	0.0570
13:54:43.315	33494	1.6500	1.3000	-34.4800	-0.2040	1.0210	0.0430
13:54:43.337	33514	0.3200	1.9900	-34.1300	-0.1890	1.0600	0.0550
13:54:43.355	33534	0.9700	1.9800	-30.3800	-0.2360	0.9140	0.0280
13:54:43.376	33554	2.1600	1.8000	-38.7300	-0.2200	1.2560	0.0640
13:54:43.396	33574	-0.3500	1.6000	-30.8300	-0.1970	0.7960	0.0430
13:54:43.416	33594	1.9400	2.2100	-36.4200	-0.2220	1.1310	0.0410
13:54:43.436	33614	1.8500	1.7500	-32.3600	-0.2060	1.0060	0.0510
13:54:43.457	33634	1.8000	1.7900	-32.2800	-0.2250	1.0230	0.0290
13:54:43.477	33654	1.0600	1.8100	-35.1100	-0.2080	1.1150	0.0480
13:54:43.496	33674	-1.5400	1.8200	-30.1200	-0.2140	0.7820	0.0230
13:54:43.516	33694	1.9700	1.9200	-37.1300	-0.2100	1.2610	0.0410
13:54:43.535	33714	0.9500	1.8100	-30.3700	-0.1990	0.9350	0.0500
13:54:43.557	33734	1.3700	1.7200	-34.0600	-0.2040	1.0670	0.0270
13:54:43.577	33754	-0.0100	1.7900	-37.2100	-0.1840	1.0570	0.0590
13:54:43.598	33774	0.6700	1.7500	-29.6800	-0.2050	0.8670	0.0250
13:54:43.617	33794	1.2000	2.1600	-38.0100	-0.1900	1.2670	0.0420
13:54:43.636	33814	-0.9000	1.6700	-29.1700	-0.1700	0.7750	0.0280
13:54:43.657	33834	2.4900	2.4300	-36.0400	-0.1840	1.2030	0.0380
13:54:43.678	33854	1.2800	1.8200	-34.0900	-0.1620	1.0140	0.0610
13:54:43.696	33874	0.2700	2.0100	-32.4800	-0.1740	0.9600	0.0280
13:54:43.717	33894	1.4400	1.9500	-38.6200	-0.1660	1.1510	0.0560
13:54:43.737	33914	-0.2800	1.5800	-30.8600	-0.1960	0.7600	0.0330
13:54:43.757	33934	1.9800	2.1100	-37.6200	-0.2170	1.2820	0.0260
13:54:43.777	33954	0.4600	1.7600	-30.1100	-0.1930	0.8140	0.0490
13:54:43.797	33974	1.2900	2.0200	-33.8000	-0.2400	1.0870	0.0260
13:54:43.817	33994	0.6000	2.0400	-34.0200	-0.1960	1.0720	0.0500
13:54:43.838	34014	-0.7300	1.7900	-31.8000	-0.2210	0.9020	0.0250
13:54:43.858	34034	2.0100	2.1900	-38.7100	-0.2040	1.2530	0.0450
13:54:43.876	34054	0.8700	1.7800	-30.6000	-0.1990	0.8320	0.0500
13:54:43.896	34074	2.9800	2.0100	-36.1400	-0.2040	1.1650	0.0400
13:54:43.917	34094	0.2800	1.8800	-31.3000	-0.1890	0.9600	0.0570
13:54:43.938	34114	1.4500	1.9600	-30.3100	-0.2140	0.9480	0.0130
13:54:43.956	34134	0.7300	1.9100	-38.5300	-0.2050	1.1520	0.0600
13:54:43.976	34154	-0.5600	1.8600	-31.7400	-0.1960	0.8250	0.0450
13:54:43.998	34174	1.8100	2.0500	-38.2500	-0.1980	1.2460	0.0310
13:54:44.018	34194	0.2400	1.7300	-32.2000	-0.1940	0.9060	0.0560
13:54:44.037	34214	2.2800	2.0700	-33.6800	-0.1890	1.0940	0.0320
13:54:44.056	34234	0.6900	1.9300	-33.1200	-0.1730	1.0520	0.0530
13:54:44.078	34254	0.8200	1.7400	-30.7600	-0.1980	0.8340	0.0390
13:54:44.098	34274	1.6600	2.1100	-39.9300	-0.1970	1.2570	0.0490
13:54:44.118	34294	0.5700	1.7100	-29.2300	-0.1670	0.7990	0.0390
13:54:44.138	34314	2.4200	2.0700	-33.7500	-0.1710	1.1300	0.0240
13:54:44.157	34334	0.7600	1.3800	-32.4100	-0.1790	0.9160	0.0540
13:54:44.177	34354	2.0200	1.7100	-33.4300	-0.2230	1.0260	0.0340
13:54:44.197	34374	0.9800	2.2000	-37.7700	-0.2050	1.1760	0.0600
13:54:44.219	34394	0.5100	1.6400	-29.9500	-0.2040	0.8040	0.0380
13:54:44.237	34414	1.9800	2.1900	-37.7500	-0.2080	1.2880	0.0470
13:54:44.257	34434	0.0000	2.1500	-30.3700	-0.1950	0.8820	0.0460
13:54:44.277	34454	1.4200	1.7600	-36.1600	-0.2270	1.0930	0.0400
13:54:44.297	34474	0.5600	1.8700	-35.6100	-0.2000	1.0350	0.0580
13:54:44.316	34494	0.4200	1.4900	-31.2500	-0.2130	0.8540	0.0330
13:54:44.337	34514	1.2600	2.2400	-38.1900	-0.2070	1.2680	0.0380
13:54:44.356	34534	-1.0700	1.5900	-31.0500	-0.2090	0.8050	0.0550
13:54:44.377	34554	1.4800	2.0300	-36.8600	-0.2270	1.1690	0.0350
13:54:44.397	34574	-0.2700	1.5400	-35.0500	-0.2030	0.9900	0.0570
13:54:44.419	34594	1.3600	2.0100	-33.2800	-0.1790	0.9700	0.0330
13:54:44.437	34614	0.9800	2.0100	-36.9000	-0.2010	1.2040	0.0390
13:54:44.459	34634	-0.2200	1.8400	-29.6100	-0.1880	0.8060	0.0350
13:54:44.478	34654	1.4200	1.9800	-40.0300	-0.2020	1.2790	0.0560
13:54:44.497	34674	-1.1800	2.0700	-33.1900	-0.1700	0.8930	0.0540
13:54:44.518	34694	0.2600	1.9800	-34.1000	-0.1960	1.0380	0.0300
13:54:44.537	34714	1.1900	2.2600	-32.9300	-0.1840	1.0860	0.0440
13:54:44.558	34734	0.7900	1.7200	-31.5300	-0.2030	0.9160	0.0410
13:54:44.577	34754	0.7100	2.3200	-39.8000	-0.2000	1.2260	0.0540
13:54:44.597	34774	-0.5500	1.6900	-31.5500	-0.2190	0.7730	0.0420
13:54:44.618	34794	2.1000	2.2700	-38.0700	-0.2180	1.2110	0.0400
13:54:44.639	34814	0.6300	1.7600	-31.9700	-0.2100	0.9720	0.0460
13:54:44.657	34834	1.3200	1.9700	-32.2500	-0.2280	1.0130	0.0270
13:54:44.677	34854	0.8200	1.8300	-36.2200	-0.2100	1.1600	0.0570
13:54:44.697	34874	0.3300	1.5500	-31.8400	-0.2300	0.9040	0.0310
13:54:44.717	34894	1.4900	2.3000	-39.4900	-0.2080	1.2800	0.0490
13:54:44.736	34914	-0.5000	1.7500	-31.8900	-0.1960	0.8160	0.0450
13:54:44.757	34934	1.8900	2.2900	-35.4200	-0.2020	1.0910	0.0340
13:54:44.776	34954	1.1400	1.7700	-34.0300	-0.1930	1.0820	0.0480
13:54:44.797	34974	0.9500	2.0800	-31.8800	-0.2070	0.8850	0.0280
13:54:44.816	34994	1.0700	1.8200	-39.5900	-0.2060	1.2630	0.0520
13:54:44.836	35014	-1.0300	1.8300	-30.6300	-0.1750	0.7700	0.0390
13:54:44.858	35034	2.2700	1.9200	-37.2700	-0.1850	1.2190	0.0400
13:54:44.878	35054	-0.0900	1.6000	-32.6200	-0.1890	0.9330	0.0450
13:54:44.896	35074	1.3800	2.0400	-31.2500	-0.1860	1.0220	0.0280
13:54:44.918	35094	0.9900	1.7500	-37.5000	-0.1680	1.1660	0.0660
13:54:44.938	35114	-0.0800	1.3600	-31.9300	-0.2030	0.8410	0.0440
13:54:44.956	35134	1.2100	2.2500	-38.7700	-0.1840	1.2700	0.0490
13:54:44.976	35154	0.3300	1.8700	-29.5000	-0.1700	0.8150	0.0420
13:54:44.998	35174	1.3200	2.3900	-35.5600	-0.2090	1.1310	0.0350
13:54:45.018	35194	0.6200	1.8800	-34.1400	-0.1950	1.0430	0.0610
13:54:45.037	35214	1.3600	2.3900	-28.6800	-0.2200	0.9420	0.0150
13:54:45.058	35234	1.0900	2.2200	-37.1100	-0.2030	1.1860	0.0540
13:54:45.078	35254	-0.5400	1.8600	-30.5600	-0.2150	0.7710	0.0260
13:54:45.097	35274	1.1700	1.9400	-38.9800	-0.2250	1.2580	0.0370
13:54:45.117	35294	1.0200	1.4500	-32.5400	-0.2050	0.9530	0.0500
13:54:45.138	35314	2.3400	2.0100	-30.6600	-0.2170	1.0540	0.0280
13:54:45.158	35334	0.8700	2.2000	-34.9200	-0.1990	1.0910	0.0530
13:54:45.176	35354	0.3400	1.6900	-32.7100	-0.2170	0.8210	0.0410
13:54:45.197	35374	1.2900	2.1300	-37.8700	-0.2060	1.2630	0.0500
13:54:45.217	35394	0.6200	1.8800	-32.1000	-0.1850	0.8680	0.0520
13:54:45.238	35414	1.9200	1.9400	-35.0000	-0.1900	1.1480	0.0380
13:54:45.258	35434	-0.1200	2.0200	-35.0700	-0.1790	1.0040	0.0630
13:54:45.278	35454	1.6000	1.8300	-29.6900	-0.1860	0.9580	0.0160
13:54:45.298	35474	1.9500	2.0600	-37.3300	-0.1730	1.1550	0.0560
13:54:45.318	35494	-0.4300	1.8100	-29.6600	-0.2040	0.7830	0.0250
13:54:45.338	35514	2.0900	2.1200	-37.1300	-0.1840	1.2000	0.0400
13:54:45.359	35534	0.2300	2.0500	-31.5200	-0.1680	0.9560	0.0490
13:54:45.378	35554	1.5900	1.7400	-32.6700	-0.1920	1.0470	0.0280
13:54:45.399	35574	-0.3300	1.7900	-35.9500	-0.1980	1.0910	0.0700
13:54:45.418	35594	0.8000	1.7000	-31.1300	-0.2090	0.9120	0.0370
13:54:45.438	35614	1.6300	2.1600	-37.5800	-0.2140	1.2350	0.0540
13:54:45.458	35634	-0.1700	1.6100	-31.5500	-0.2220	0.8280	0.0420
13:54:45.478	35654	2.1800	2.1000	-34.6600	-0.2190	1.1650	0.0340
13:54:45.498	35674	0.9400	2.1100	-32.6500	-0.1930	1.0220	0.0470
13:54:45.518	35694	1.2200	1.9300	-31.0800	-0.2230	0.9730	0.0300
13:54:45.538	35714	1.1100	1.8800	-34.7000	-0.2120	1.1290	0.0520
13:54:45.558	35734	-0.5700	1.6400	-31.9300	-0.2270	0.8720	0.0290
13:54:45.577	35754	1.9600	2.3600	-36.2100	-0.2010	1.1880	0.0400
13:54:45.598	35774	-0.0200	2.0200	-31.0300	-0.2050	0.8810	0.0420
13:54:45.618	35794	1.7300	2.2500	-33.4200	-0.2070	1.0700	0.0290
13:54:45.640	35814	-0.2100	2.0200	-35.0700	-0.1940	1.0610	0.0590
13:54:45.659	35834	-0.2600	1.9400	-31.4700	-0.2100	0.9450	0.0240
13:54:45.678	35854	1.9300	1.7800	-38.2500	-0.1990	1.2270	0.0670
13:54:45.697	35874	-0.6400	1.6200	-30.1100	-0.1960	0.8500	0.0260
13:54:45.719	35894	1.2600	2.0500	-37.0500	-0.1940	1.1640	0.0440
13:54:45.739	35914	-0.0600	1.9400	-33.3600	-0.1680	0.9570	0.0500
13:54:45.759	35934	1.0400	2.1200	-32.6900	-0.1900	0.9450	0.0370
13:54:45.777	35954	0.7400	1.7700	-37.4700	-0.1840	1.1650	0.0640
13:54:45.797	35974	0.3500	1.5800	-31.5900	-0.1990	0.8540	0.0390
13:54:45.818	35994	1.2400	2.2800	-37.7200	-0.2050	1.2170	0.0330
13:54:45.837	36014	-1.2600	1.7600	-30.5200	-0.2040	0.8380	0.0390
13:54:45.858	36034	2.1200	2.2500	-35.2900	-0.2140	1.1480	0.0320
13:54:45.879	36054	0.1400	1.5500	-34.8000	-0.2000	1.0370	0.0560
13:54:45.898	36074	0.7500	2.2800	-31.2900	-0.2060	0.8920	0.0140
13:54:45.918	36094	1.2800	1.9900	-35.8700	-0.2090	1.1790	0.0400
13:54:45.939	36114	0.3000	1.7700	-31.7400	-0.2240	0.9320	0.0330
13:54:45.957	36134	1.6900	2.0100	-36.0800	-0.2250	1.2310	0.0360
13:54:45.978	36154	-0.3500	1.8800	-32.0100	-0.1920	0.8990	0.0590
13:54:45.997	36174	2.0300	2.3100	-32.7300	-0.1890	1.0560	0.0260
13:54:46.018	36194	1.1300	1.8000	-36.1700	-0.1910	1.1480	0.0660
13:54:46.037	36214	0.4400	2.1000	-30.0000	-0.1870	0.8880	0.0230
13:54:46.057	36234	1.9800	1.9300	-37.2200	-0.1770	1.1800	0.0460
13:54:46.079	36254	0.0500	1.8400	-30.9800	-0.1870	0.8540	0.0370
13:54:46.099	36274	1.7900	2.5100	-34.7500	-0.1810	1.1750	0.0180
13:54:46.118	36294	1.0800	2.0600	-30.9800	-0.1600	0.9470	0.0540
13:54:46.139	36314	1.9300	1.9000	-29.5200	-0.1910	0.9520	0.0290
13:54:46.159	36334	1.7200	1.8500	-36.4700	-0.1660	1.1610	0.0560
13:54:46.177	36354	0.2200	1.7700	-29.2400	-0.1960	0.8540	0.0240
13:54:46.197	36374	1.5000	2.0800	-36.5800	-0.1900	1.1610	0.0310
13:54:46.218	36394	0.4300	1.4600	-29.2900	-0.1830	0.8050	0.0380
13:54:46.238	36414	3.1300	2.4300	-32.0000	-0.2070	1.1970	0.0150
13:54:46.257	36434	0.7400	1.9200	-33.3900	-0.1860	1.0210	0.0650
13:54:46.280	36454	-0.2700	1.8700	-32.7000	-0.2320	0.8990	0.0470
13:54:46.298	36474	2.3000	1.7000	-37.7700	-0.2060	1.2510	0.0610
13:54:46.320	36494	0.3800	1.8300	-29.0700	-0.2030	0.8300	0.0290
13:54:46.338	36514	2.6400	2.2100	-36.6700	-0.2130	1.2300	0.0390
13:54:46.360	36534	0.7500	1.3600	-30.4000	-0.1880	0.8620	0.0540
13:54:46.379	36554	1.5400	1.6300	-33.5400	-0.2390	0.9870	0.0270
13:54:46.399	36574	1.5100	1.8700	-39.0700	-0.2090	1.1620	0.0710
13:54:46.417	36594	-0.9900	2.1500	-30.1600	-0.2060	0.7770	0.0380
13:54:46.438	36614	0.6000	2.0800	-38.7600	-0.2180	1.1990	0.0520
13:54:46.460	36634	0.1800	1.6600	-29.4800	-0.2030	0.8130	0.0300
13:54:46.479	36654	2.5000	2.2200	-34.1600	-0.2310	1.1730	0.0230
13:54:46.499	36674	0.7000	1.8000	-33.7600	-0.1620	1.0150	0.0490
13:54:46.519	36694	0.0800	1.7200	-31.4300	-0.2040	0.8660	0.0330
13:54:46.539	36714	1.8400	1.9800	-38.1100	-0.1940	1.2500	0.0500
13:54:46.558	36734	-0.0800	1.5700	-30.5900	-0.1810	0.8200	0.0400
13:54:46.579	36754	1.6400	2.6500	-35.9700	-0.1800	1.1640	0.0300
13:54:46.599	36774	-0.5200	1.8400	-34.4400	-0.1790	0.9310	0.0610
13:54:46.620	36794	1.3400	2.1700	-33.5400	-0.2010	1.0400	0.0290
13:54:46.639	36814	1.2100	2.1600	-35.4500	-0.1960	1.1560	0.0510
13:54:46.658	36834	0.1400	2.0600	-30.8000	-0.2290	0.7980	0.0380
13:54:46.679	36854	2.4500	2.3600	-37.3600	-0.2190	1.2620	0.0480
13:54:46.699	36874	-0.6400	1.6700	-29.9900	-0.2080	0.8790	0.0360
13:54:46.719	36894	1.7300	2.3800	-36.3800	-0.2120	1.1370	0.0370
13:54:46.740	36914	0.9000	1.9100	-34.3900	-0.1890	1.0590	0.0600
13:54:46.759	36934	0.1200	2.0200	-32.5000	-0.2260	0.9270	0.0410
13:54:46.780	36954	0.5700	1.9900	-40.4400	-0.2290	1.2020	0.0590
13:54:46.800	36974	-1.7800	1.4400	-32.7800	-0.2110	0.7960	0.0420
13:54:46.819	36994	2.4100	2.0800	-37.9500	-0.2120	1.2260	0.0390
13:54:46.839	37014	0.4600	1.7400	-31.2700	-0.2080	0.9440	0.0430
13:54:46.860	37034	1.3200	1.8800	-33.3700	-0.2090	1.0700	0.0250
13:54:46.880	37054	0.7600	1.9200	-37.5800	-0.1900	1.1570	0.0520
13:54:46.898	37074	0.0500	1.6800	-29.5700	-0.1860	0.8220	0.0310
13:54:46.920	37094	1.5800	2.4300	-40.8800	-0.2010	1.2580	0.0470
13:54:46.940	37114	-0.5900	1.6000	-31.9600	-0.1830	0.8510	0.0430
13:54:46.960	37134	1.2000	2.2500	-35.9700	-0.1890	1.1610	0.0280
13:54:46.980	37154	0.2400	2.2000	-32.3800	-0.1590	0.9900	0.0370
13:54:46.999	37174	0.8600	1.8400	-30.4400	-0.1870	0.9360	0.0320
13:54:47.018	37194	1.4900	2.3600	-38.3400	-0.1870	1.2200	0.0550
13:54:47.040	37214	-0.5700	1.6300	-29.6700	-0.1940	0.8030	0.0380
13:54:47.058	37234	1.8400	2.3300	-38.9100	-0.1980	1.2370	0.0460
13:54:47.079	37254	0.6500	1.5800	-31.2900	-0.1940	0.8440	0.0550
13:54:47.099	37274	1.9100	2.1400	-35.8500	-0.1910	1.0870	0.0510
13:54:47.118	37294	0.9800	1.8600	-36.5900	-0.2020	1.1230	0.0650
13:54:47.138	37314	-0.4000	1.3500	-31.1100	-0.2230	0.8420	0.0310
13:54:47.159	37334	1.2900	2.2100	-39.6500	-0.2100	1.2600	0.0520
13:54:47.178	37354	0.1900	1.8600	-30.7600	-0.2050	0.8420	0.0450
13:54:47.200	37374	2.1800	2.0100	-31.9900	-0.2220	1.1520	0.0240
13:54:47.219	37394	0.3600	2.0500	-33.3300	-0.2010	0.9920	0.0550
13:54:47.240	37414	1.0700	1.4200	-31.5400	-0.2060	0.8700	0.0310
13:54:47.259	37434	1.2300	2.0000	-38.2200	-0.2060	1.2130	0.0560
13:54:47.280	37454	-0.4800	1.5700	-28.4400	-0.2130	0.7950	0.0180
13:54:47.301	37474	2.2400	2.0800	-39.4600	-0.2040	1.2450	0.0580
13:54:47.319	37494	0.5100	1.8200	-30.1600	-0.1750	0.9220	0.0390
13:54:47.339	37514	1.9700	1.8900	-34.7400	-0.1870	1.0560	0.0390
13:54:47.361	37534	1.4200	1.9200	-35.5000	-0.1880	1.0750	0.0560
13:54:47.381	37554	0.2300	1.9700	-28.1700	-0.1880	0.7990	0.0230
13:54:47.399	37574	1.5200	2.1000	-38.1100	-0.1750	1.2440	0.0560
13:54:47.420	37594	0.4500	2.1000	-29.4400	-0.1630	0.8560	0.0360
13:54:47.440	37614	1.4900	2.2500	-35.4600	-0.1910	1.1210	0.0320
13:54:47.460	37634	0.5900	1.6500	-31.3700	-0.1810	0.9660	0.0390
13:54:47.479	37654	1.4000	1.7400	-32.2100	-0.2180	0.9750	0.0400
13:54:47.499	37674	1.5500	2.0400	-38.0000	-0.1920	1.1840	0.0610
13:54:47.519	37694	0.3500	1.8400	-28.6400	-0.2220	0.7900	0.0260
13:54:47.541	37714	1.7100	2.2900	-39.2300	-0.2000	1.2800	0.0520
13:54:47.560	37734	0.0200	1.5000	-33.6000	-0.1980	0.8800	0.0630
13:54:47.579	37754	1.2700	1.9700	-32.9500	-0.2220	1.0450	0.0290
13:54:47.600	37774	0.4700	2.0400	-36.9300	-0.1920	1.0920	0.0680
13:54:47.621	37794	0.1200	1.8100	-30.5400	-0.2270	0.9000	0.0250
13:54:47.641	37814	1.7900	2.4400	-38.5700	-0.2000	1.2470	0.0580
13:54:47.661	37834	-0.2600	1.7200	-31.4200	-0.2020	0.8180	0.0470
13:54:47.679	37854	1.3900	2.1100	-35.8700	-0.2010	1.1290	0.0390
13:54:47.700	37874	0.1800	1.7000	-34.1400	-0.1840	0.9960	0.0560
13:54:47.720	37894	0.6900	1.9800	-32.8500	-0.2160	0.9700	0.0260
13:54:47.738	37914	1.0600	1.5300	-39.2200	-0.2050	1.2200	0.0640
13:54:47.760	37934	0.1900	1.6700	-30.0200	-0.1980	0.7720	0.0370
13:54:47.782	37954	1.8200	2.3000	-38.5000	-0.1830	1.2750	0.0450
13:54:47.801	37974	-0.1600	1.7800	-32.5600	-0.1590	0.8790	0.0500
13:54:47.820	37994	1.1400	1.9100	-33.4700	-0.1940	1.0320	0.0190
13:54:47.841	38014	0.5200	1.9700	-37.2000	-0.1720	1.1200	0.0580
13:54:47.860	38034	0.5300	1.5100	-32.9500	-0.1960	0.8980	0.0470
13:54:47.880	38054	0.5700	2.4200	-37.8900	-0.2030	1.1600	0.0480
13:54:47.901	38074	-1.1600	1.8500	-33.2300	-0.2310	0.8230	0.0390
13:54:47.920	38094	2.1700	2.3800	-37.5000	-0.2240	1.2570	0.0310
13:54:47.940	38114	0.5200	1.7800	-33.2900	-0.1940	0.9460	0.0540
13:54:47.960	38134	1.5000	1.6300	-32.5800	-0.2220	0.9520	0.0410
13:54:47.980	38154	0.5000	2.2000	-38.2600	-0.2050	1.2040	0.0570
13:54:47.999	38174	-0.4600	1.8000	-31.8800	-0.2340	0.8940	0.0420
13:54:48.020	38194	1.6100	1.8500	-39.0200	-0.2090	1.2820	0.0610
13:54:48.040	38214	-0.6000	1.8900	-31.3500	-0.1970	0.8120	0.0440
13:54:48.059	38234	2.2900	1.8400	-34.5600	-0.2270	1.1020	0.0280
13:54:48.080	38254	1.0600	1.9600	-34.9700	-0.1940	1.0750	0.0520
13:54:48.100	38274	1.0700	1.5200	-30.6500	-0.2210	0.9080	0.0360
13:54:48.120	38294	1.0800	1.8800	-37.9000	-0.2070	1.2220	0.0450
13:54:48.139	38314	-0.6300	1.6700	-30.0500	-0.1830	0.7910	0.0350
13:54:48.162	38334	2.2700	2.1700	-34.9400	-0.1860	1.2110	0.0270
13:54:48.181	38354	-0.1900	1.9100	-31.5000	-0.1640	0.9530	0.0490
13:54:48.201	38374	1.0900	1.9800	-29.9100	-0.1940	0.9640	0.0200
13:54:48.219	38394	1.0400	1.8400	-37.2100	-0.1620	1.0850	0.0540
13:54:48.242	38414	0.5100	1.5500	-30.4500	-0.1890	0.8650	0.0360
13:54:48.261	38434	2.4500	2.3200	-35.9700	-0.1800	1.2390	0.0430
13:54:48.281	38454	-0.3600	1.7800	-31.1200	-0.1800	0.8270	0.0510
13:54:48.299	38474	1.3400	1.8300	-34.2400	-0.2110	1.1210	0.0170
13:54:48.319	38494	0.6900	2.0500	-34.1300	-0.1980	1.0240	0.0530
13:54:48.341	38514	0.7400	2.2400	-32.3500	-0.2150	0.9760	0.0250
13:54:48.360	38534	1.0000	2.2700	-37.4300	-0.1940	1.2440	0.0590
13:54:48.381	38554	-0.9500	2.2800	-29.2800	-0.1880	0.7710	0.0190
13:54:48.400	38574	1.9600	1.8700	-37.2800	-0.2030	1.1840	0.0370
13:54:48.420	38594	1.5000	1.4300	-33.3200	-0.2130	0.9650	0.0560
13:54:48.441	38614	1.4200	2.2500	-31.5600	-0.2130	1.0000	0.0240
13:54:48.461	38634	0.5200	1.9500	-35.8700	-0.1930	1.0910	0.0560
13:54:48.480	38654	0.1000	1.8200	-31.9600	-0.2150	0.9020	0.0400
13:54:48.500	38674	1.5300	2.2600	-37.8400	-0.2040	1.1890	0.0480
13:54:48.520	38694	-0.1000	1.4500	-32.5000	-0.2010	0.8580	0.0490
13:54:48.539	38714	2.1900	2.1100	-33.9200	-0.1960	1.1120	0.0240
13:54:48.561	38734	0.7400	1.4500	-34.6700	-0.1910	1.0100	0.0640
13:54:48.579	38754	1.0500	1.8400	-32.2200	-0.1890	0.9560	0.0280
13:54:48.600	38774	0.3900	2.5600	-35.9400	-0.1800	1.1460	0.0360
13:54:48.620	38794	-0.0500	1.7800	-30.7600	-0.1730	0.7890	0.0340
13:54:48.640	38814	2.2500	1.9600	-36.6300	-0.1710	1.1980	0.0480
13:54:48.661	38834	0.4300	1.8200	-31.2100	-0.1600	0.9240	0.0470
13:54:48.679	38854	0.9200	1.9300	-34.6700	-0.1970	1.0800	0.0350
13:54:48.699	38874	0.3500	2.0500	-34.3900	-0.1820	1.0130	0.0410
13:54:48.721	38894	1.3600	1.7600	-30.1500	-0.2330	0.9270	0.0300
13:54:48.740	38914	2.2500	1.9100	-36.4700	-0.2190	1.2410	0.0480
13:54:48.762	38934	-0.1300	1.9800	-30.6100	-0.2030	0.8220	0.0380
13:54:48.781	38954	2.6500	2.0200	-35.5000	-0.2080	1.2030	0.0290
13:54:48.801	38974	1.3100	1.9500	-31.7100	-0.1850	0.9830	0.0490
13:54:48.820	38994	1.4100	1.9000	-32.9300	-0.2330	0.9620	0.0340
13:54:48.841	39014	0.4000	2.0200	-36.0600	-0.2040	1.1160	0.0600
13:54:48.860	39034	-0.5700	1.8500	-31.3900	-0.2350	0.8430	0.0320
13:54:48.880	39054	1.8500	1.8700	-37.7000	-0.2220	1.2650	0.0450
13:54:48.901	39074	-0.8500	1.7100	-30.6600	-0.2040	0.8490	0.0360
13:54:48.922	39094	1.1000	2.2300	-35.5300	-0.2210	1.1160	0.0240
13:54:48.940	39114	0.4100	1.6500	-35.8400	-0.2030	1.0560	0.0570
13:54:48.961	39134	0.7800	1.6100	-31.8500	-0.2180	0.9280	0.0340
13:54:48.980	39154	1.9500	2.0800	-36.8300	-0.1850	1.2420	0.0460
13:54:49.002	39174	-0.3200	1.2200	-31.0100	-0.1900	0.8210	0.0450
13:54:49.021	39194	0.5400	2.3300	-37.8000	-0.1960	1.2340	0.0360
13:54:49.040	39214	0.2400	1.9100	-32.6900	-0.1740	0.9250	0.0490
13:54:49.060	39234	1.4000	1.7400	-32.6400	-0.1910	1.0100	0.0350
13:54:49.080	39254	1.5700	1.8700	-37.2800	-0.1910	1.1870	0.0540
13:54:49.100	39274	-0.5200	1.4300	-33.1800	-0.2030	0.8270	0.0510
13:54:49.121	39294	1.2800	2.3200	-39.2100	-0.2030	1.1930	0.0510
13:54:49.141	39314	-0.5200	1.9300	-30.3100	-0.2030	0.7820	0.0440
13:54:49.161	39334	2.3400	2.2700	-35.4900	-0.2400	1.2100	0.0290
13:54:49.181	39354	0.3400	1.8100	-34.7300	-0.2190	1.0450	0.0670
13:54:49.201	39374	-0.4300	2.1800	-32.0400	-0.2120	0.8970	0.0320
13:54:49.221	39394	0.8700	2.1900	-39.4200	-0.2200	1.2280	0.0530
13:54:49.240	39414	-0.1500	1.4400	-30.2500	-0.2400	0.8540	0.0400
13:54:49.261	39434	2.7200	2.1200	-36.4300	-0.2160	1.2190	0.0410
13:54:49.281	39454	0.3800	2.0600	-30.6200	-0.1920	0.8910	0.0380
13:54:49.301	39474	1.4500	2.3200	-32.5300	-0.2080	0.9680	0.0120
13:54:49.321	39494	1.3400	1.7800	-36.4700	-0.1830	1.1630	0.0590
13:54:49.341	39514	0.3200	1.5100	-32.5100	-0.2070	0.8680	0.0410
13:54:49.361	39534	1.3500	1.9500	-39.4600	-0.1930	1.2420	0.0550
13:54:49.380	39554	-0.4500	1.6700	-31.2700	-0.1700	0.8210	0.0400
13:54:49.401	39574	1.5200	2.3400	-35.3000	-0.1940	1.1740	0.0240
13:54:49.420	39594	0.6000	2.0600	-33.3900	-0.1720	1.0490	0.0420
13:54:49.441	39614	1.1800	1.8200	-30.3500	-0.2010	0.9370	0.0180
13:54:49.460	39634	1.6500	1.9300	-37.0700	-0.1720	1.1910	0.0480
13:54:49.482	39654	-0.3100	1.7300	-29.8000	-0.1920	0.8060	0.0240
13:54:49.501	39674	1.1100	2.0500	-37.5600	-0.1830	1.1610	0.0390
13:54:49.521	39694	-0.2600	1.8500	-31.9700	-0.1820	0.9470	0.0410
13:54:49.541	39714	1.7700	2.2000	-33.6700	-0.1910	1.1040	0.0330
13:54:49.561	39734	0.5900	1.8700	-36.6900	-0.1850	1.0730	0.0750
13:54:49.581	39754	0.1000	2.1500	-29.7500	-0.2090	0.8800	0.0310
13:54:49.601	39774	1.7300	2.2000	-37.7400	-0.2270	1.2660	0.0480
13:54:49.620	39794	0.2400	1.6600	-31.5800	-0.2170	0.8390	0.0370
13:54:49.640	39814	1.2900	2.2400	-34.5900	-0.2110	1.1550	0.0320
13:54:49.663	39834	0.5100	2.0900	-30.0000	-0.1870	0.9410	0.0430
13:54:49.681	39854	1.9200	1.9800	-31.3900	-0.2030	1.0230	0.0340
13:54:49.701	39874	1.3300	1.9600	-35.6500	-0.1950	1.1810	0.0460
13:54:49.722	39894	-1.1100	1.8600	-30.6800	-0.2120	0.8080	0.0370
13:54:49.740	39914	1.9500	2.0800	-37.5400	-0.1930	1.2300	0.0430
13:54:49.761	39934	1.5100	1.5000	-29.6900	-0.1980	0.8880	0.0420
13:54:49.781	39954	2.6200	1.8400	-34.7500	-0.1870	1.1480	0.0280
13:54:49.802	39974	0.7400	1.7500	-35.0000	-0.1750	1.0670	0.0580
13:54:49.822	39994	1.4800	1.3800	-29.7800	-0.2000	0.8860	0.0330
13:54:49.842	40014	1.3600	2.3100	-39.9800	-0.1900	1.2410	0.0660
13:54:49.861	40034	-1.4800	1.2900	-32.3500	-0.1890	0.8250	0.0460
13:54:49.880	40054	0.6700	2.4300	-36.3300	-0.1470	1.1110	0.0440
13:54:49.901	40074	0.5200	1.2300	-34.3300	-0.1730	0.9740	0.0540
13:54:49.920	40094	2.2900	2.0100	-33.6400	-0.1790	1.1420	0.0350
13:54:49.941	40114	-0.0700	1.9100	-34.4400	-0.1660	1.0490	0.0530
13:54:49.962	40134	0.2000	1.9400	-31.9100	-0.1840	0.8590	0.0250
13:54:49.981	40154	1.8000	1.8500	-40.3100	-0.1950	1.3170	0.0550
13:54:50.001	40174	0.0100	1.5800	-28.2400	-0.1760	0.8090	0.0260
13:54:50.022	40194	1.4400	2.0200	-37.6200	-0.1970	1.2490	0.0240
13:54:50.042	40214	-0.4300	2.0400	-33.9600	-0.1960	0.9760	0.0470
13:54:50.061	40234	1.4200	1.7200	-31.1500	-0.2250	0.9910	0.0150
13:54:50.081	40254	0.6200	1.4400	-39.8800	-0.1970	1.2830	0.0660
13:54:50.103	40274	-1.4400	1.6400	-31.0700	-0.1870	0.7270	0.0290
13:54:50.123	40294	1.8700	1.8400	-39.3000	-0.2070	1.2560	0.0490
13:54:50.141	40314	0.8600	1.6200	-32.1500	-0.1950	0.9260	0.0410
13:54:50.161	40334	1.9200	1.9500	-32.3300	-0.2240	1.0510	0.0190
13:54:50.183	40354	1.1900	2.1000	-35.8800	-0.1660	1.1060	0.0520
13:54:50.201	40374	0.0300	1.5200	-30.3100	-0.1820	0.8590	0.0250
13:54:50.221	40394	1.5900	1.9100	-39.4200	-0.1870	1.2740	0.0540
13:54:50.242	40414	-0.3500	1.8100	-29.6500	-0.1700	0.7910	0.0450
13:54:50.261	40434	1.9100	2.6200	-35.5300	-0.1700	1.1950	0.0370
13:54:50.283	40454	0.5600	1.9200	-32.0100	-0.1670	1.0100	0.0450
13:54:50.301	40474	0.3600	1.9200	-30.8800	-0.1990	0.8660	0.0230
13:54:50.321	40494	0.9900	1.9300	-40.2900	-0.1890	1.2210	0.0650
13:54:50.341	40514	-0.5300	1.4600	-31.2600	-0.1980	0.8280	0.0440
13:54:50.362	40534	1.5400	2.3400	-38.1300	-0.2250	1.2660	0.0330
13:54:50.382	40554	-1.2200	2.1300	-30.0600	-0.1920	0.7760	0.0360
13:54:50.402	40574	1.8900	2.3400	-33.2600	-0.2060	1.0800	0.0310
13:54:50.421	40594	1.0900	2.1000	-35.9100	-0.2120	1.2010	0.0530
13:54:50.442	40614	0.5000	1.8500	-31.5700	-0.1910	0.8400	0.0400
13:54:50.462	40634	0.9900	2.0200	-41.0500	-0.2190	1.2100	0.0590
13:54:50.482	40654	0.3400	1.7700	-30.2000	-0.2160	0.8390	0.0340
13:54:50.503	40674	3.2400	2.1100	-34.9200	-0.2160	1.2190	0.0410
13:54:50.522	40694	0.5300	2.2900	-32.1700	-0.1930	0.9950	0.0550
13:54:50.542	40714	0.6100	2.1100	-30.2100	-0.2090	0.8930	0.0340
13:54:50.562	40734	1.6000	1.9800	-38.2800	-0.1980	1.1790	0.0670
13:54:50.582	40754	0.4200	1.7800	-29.9300	-0.2090	0.8510	0.0340
13:54:50.601	40774	2.2600	2.0000	-36.3900	-0.2040	1.2250	0.0370
13:54:50.623	40794	0.0800	1.7800	-30.1200	-0.1690	0.8650	0.0360
13:54:50.643	40814	1.2800	2.0800	-33.1700	-0.1860	1.0480	0.0240
13:54:50.662	40834	0.2300	2.1300	-36.2300	-0.1670	1.1020	0.0520
13:54:50.681	40854	0.6300	1.9000	-30.9200	-0.1920	0.8540	0.0340
13:54:50.702	40874	1.7700	2.3000	-37.7800	-0.1780	1.2100	0.0490
13:54:50.722	40894	0.1800	2.0800	-31.4900	-0.1710	0.8500	0.0480
13:54:50.741	40914	2.2900	2.1300	-35.9700	-0.1970	1.1580	0.0260
13:54:50.762	40934	0.4100	2.2500	-29.9100	-0.1780	0.9410	0.0410
13:54:50.783	40954	1.0300	1.9900	-32.6200	-0.2110	0.9930	0.0420
13:54:50.801	40974	0.5400	1.8600	-37.9100	-0.2110	1.1190	0.0630
13:54:50.821	40994	0.9200	1.9100	-29.0100	-0.2330	0.8750	0.0320
13:54:50.841	41014	1.8100	2.3800	-38.8100	-0.2080	1.2720	0.0590
13:54:50.861	41034	-0.4700	1.9000	-32.4800	-0.2070	0.8860	0.0410
13:54:50.883	41054	1.9000	2.0400	-34.0300	-0.2150	1.0410	0.0340
13:54:50.904	41074	0.7800	2.0100	-34.7700	-0.2020	1.0250	0.0610
13:54:50.924	41094	0.7000	1.9100	-33.2300	-0.2450	0.9570	0.0300
13:54:50.941	41114	0.9300	1.9600	-39.3600	-0.2090	1.2010	0.0660
13:54:50.961	41134	-1.2200	1.6200	-32.5500	-0.1960	0.8230	0.0360
13:54:50.982	41154	1.4300	2.0600	-36.3000	-0.2090	1.1810	0.0270
13:54:51.002	41174	0.2000	1.6000	-32.8400	-0.1820	0.9710	0.0510
13:54:51.023	41194	1.7700	2.0300	-31.5600	-0.2110	1.0080	0.0200
13:54:51.041	41214	1.0900	1.9300	-35.4700	-0.1810	1.1010	0.0570
13:54:51.061	41234	0.0000	1.9900	-32.3100	-0.1960	0.8450	0.0350
13:54:51.083	41254	1.2400	2.2000	-36.2900	-0.1810	1.2130	0.0390
13:54:51.102	41274	-0.8300	1.5400	-32.3700	-0.1890	0.8900	0.0470
13:54:51.122	41294	1.8000	1.9500	-34.0900	-0.1850	1.0380	0.0370
13:54:51.143	41314	0.6300	1.7400	-34.4100	-0.1920	1.0270	0.0450
13:54:51.162	41334	1.2900	1.6400	-32.5900	-0.1950	0.9500	0.0430
13:54:51.183	41354	1.3500	2.3300	-36.4800	-0.2010	1.1570	0.0480
13:54:51.202	41374	0.1900	1.5900	-31.5000	-0.2180	0.8000	0.0490
13:54:51.222	41394	1.7800	2.2000	-36.8600	-0.2190	1.2360	0.0430
13:54:51.243	41414	0.0300	1.8100	-33.2700	-0.1800	0.9150	0.0710
13:54:51.262	41434	1.9400	2.3300	-31.4500	-0.2160	1.0370	0.0110
13:54:51.283	41454	1.6700	1.9000	-34.5500	-0.1990	1.1240	0.0570
13:54:51.302	41474	0.1500	2.1300	-33.1300	-0.2250	0.8900	0.0300
13:54:51.321	41494	0.8600	2.4000	-38.7400	-0.2130	1.2510	0.0480
13:54:51.343	41514	-0.8300	1.7500	-31.4300	-0.1900	0.7880	0.0420
13:54:51.363	41534	1.9600	2.1200	-34.6300	-0.2190	1.1620	0.0290
13:54:51.381	41554	1.0300	1.4500	-33.8200	-0.2080	1.0610	0.0690
13:54:51.403	41574	0.7000	1.6000	-33.4700	-0.2260	0.9680	0.0390
13:54:51.421	41594	1.1700	1.8900	-37.8600	-0.1970	1.1600	0.0610
13:54:51.441	41614	-0.4400	1.5700	-32.5800	-0.1990	0.8100	0.0420
13:54:51.463	41634	2.4400	2.2300	-37.0900	-0.1890	1.2450	0.0410
13:54:51.483	41654	0.1700	1.7700	-32.0500	-0.1650	0.8880	0.0570
13:54:51.504	41674	1.3000	2.0800	-33.6500	-0.1930	1.0730	0.0270
13:54:51.522	41694	1.5800	2.1800	-34.3400	-0.1530	1.1230	0.0520
13:54:51.542	41714	0.0700	1.7800	-30.3100	-0.1900	0.8760	0.0280
13:54:51.562	41734	1.7100	1.8900	-38.5300	-0.1850	1.2490	0.0520
13:54:51.582	41754	-0.1800	1.7800	-29.9600	-0.1820	0.8180	0.0440
13:54:51.602	41774	1.4200	1.9200	-35.8100	-0.2140	1.1890	0.0420
13:54:51.623	41794	0.6500	1.9400	-33.6600	-0.2050	0.9800	0.0650
13:54:51.642	41814	1.2900	1.7900	-32.5400	-0.2240	0.9980	0.0340
13:54:51.663	41834	1.1500	2.1400	-38.3300	-0.2000	1.1770	0.0700
13:54:51.683	41854	-0.7100	2.2800	-28.6300	-0.1910	0.7790	0.0240
13:54:51.703	41874	2.4500	2.0900	-38.0100	-0.2190	1.2390	0.0430
13:54:51.723	41894	0.1500	1.9300	-31.4700	-0.1860	0.9550	0.0550
13:54:51.743	41914	2.2400	2.4800	-31.9200	-0.2050	1.1080	0.0330
13:54:51.763	41934	0.8700	1.7400	-36.0200	-0.2020	1.0860	0.0680
13:54:51.784	41954	-0.2400	1.7900	-32.0700	-0.2180	0.8400	0.0330
13:54:51.803	41974	1.1600	1.8900	-37.5100	-0.2040	1.1730	0.0480
13:54:51.823	41994	-0.4100	1.6400	-29.1500	-0.1980	0.8310	0.0350
13:54:51.844	42014	2.7400	1.9100	-35.4800	-0.2000	1.1790	0.0360
13:54:51.863	42034	0.0000	2.0500	-32.0800	-0.1780	1.0090	0.0420
13:54:51.883	42054	1.2000	2.3300	-31.0200	-0.1820	0.9740	0.0220
13:54:51.903	42074	1.4200	1.9000	-36.6300	-0.1840	1.1520	0.0590
13:54:51.923	42094	-0.4600	1.3600	-31.0000	-0.1800	0.8100	0.0440
13:54:51.942	42114	1.7300	2.0300	-36.6300	-0.1850	1.2390	0.0380
13:54:51.964	42134	0.3400	1.8300	-31.0300	-0.1810	0.9540	0.0500
13:54:51.982	42154	1.7500	2.0300	-33.3200	-0.1910	1.0620	0.0350
13:54:52.002	42174	0.9000	2.0000	-32.3000	-0.1780	0.9880	0.0360
13:54:52.023	42194	1.3800	1.8000	-30.0700	-0.2400	0.9270	0.0390
13:54:52.042	42214	1.6800	2.1100	-38.3400	-0.2260	1.2690	0.0400
13:54:52.064	42234	-0.2300	1.7700	-29.7000	-0.2030	0.8000	0.0420
13:54:52.084	42254	2.6000	2.2900	-34.5300	-0.2020	1.1920	0.0270
13:54:52.102	42274	0.5400	1.9000	-30.6200	-0.1870	0.9750	0.0370
13:54:52.123	42294	0.9700	2.1500	-32.9500	-0.2170	1.0440	0.0330
13:54:52.144	42314	0.3500	2.0400	-34.7500	-0.1930	1.1130	0.0480
13:54:52.164	42334	-1.1500	1.5500	-31.6400	-0.2300	0.7840	0.0310
13:54:52.182	42354	2.1100	2.4000	-38.5500	-0.2030	1.2830	0.0420
13:54:52.203	42374	0.3400	1.5800	-29.8000	-0.2040	0.9180	0.0460
13:54:52.222	42394	0.8500	2.1400	-34.8500	-0.2110	1.1260	0.0310
13:54:52.242	42414	0.1200	1.5300	-35.8500	-0.1730	1.0270	0.0620
13:54:52.264	42434	0.8200	1.9000	-31.8700	-0.2010	0.9390	0.0370
13:54:52.284	42454	1.5100	2.0200	-38.5200	-0.1940	1.2620	0.0550
13:54:52.303	42474	-0.9600	1.5900	-29.7600	-0.1830	0.7470	0.0420
13:54:52.323	42494	0.8900	2.3400	-39.9500	-0.2030	1.2130	0.0510
13:54:52.342	42514	0.0300	1.8300	-32.2700	-0.1980	0.9380	0.0410
13:54:52.364	42534	1.1800	1.8800	-34.2500	-0.1940	1.0080	0.0350
13:54:52.382	42554	0.9100	1.9600	-36.0500	-0.1740	1.1790	0.0570
13:54:52.404	42574	-0.2600	1.6900	-30.9000	-0.1870	0.8020	0.0430
13:54:52.422	42594	1.2800	2.1600	-39.7600	-0.1830	1.2720	0.0450
13:54:52.442	42614	-0.7200	1.4000	-30.6000	-0.2060	0.8360	0.0550
13:54:52.464	42634	2.5200	2.0200	-36.0700	-0.2180	1.2200	0.0410
13:54:52.482	42654	0.4300	1.9600	-34.7000	-0.1930	1.0440	0.0600
13:54:52.502	42674	0.7100	1.9000	-32.4600	-0.2060	0.8910	0.0390
13:54:52.523	42694	1.7600	2.1000	-37.5800	-0.2160	1.2040	0.0430
13:54:52.542	42714	-0.3300	1.6400	-29.2400	-0.2160	0.8190	0.0350
13:54:52.564	42734	2.5600	2.0900	-37.2900	-0.2200	1.2660	0.0390
13:54:52.582	42754	0.1300	1.6600	-32.1000	-0.1970	0.9450	0.0540
13:54:52.603	42774	1.3000	2.0600	-34.4600	-0.2180	1.0290	0.0440
13:54:52.624	42794	1.0800	2.3500	-34.7400	-0.2030	1.0950	0.0460
13:54:52.645	42814	0.3200	1.6100	-31.0600	-0.2260	0.8840	0.0310
13:54:52.665	42834	1.6000	2.5400	-37.6000	-0.1950	1.2470	0.0370
13:54:52.685	42854	-0.7900	1.7000	-30.7400	-0.1870	0.8290	0.0410
13:54:52.705	42874	1.7100	1.8600	-36.3400	-0.1920	1.1410	0.0320
13:54:52.722	42894	-0.0500	2.0000	-34.8000	-0.1730	1.0290	0.0560
13:54:52.743	42914	0.6400	1.6500	-32.2200	-0.1920	0.8840	0.0400
13:54:52.764	42934	1.5100	2.0000	-37.8500	-0.1910	1.1970	0.0510
13:54:52.783	42954	0.0500	1.4500	-30.0400	-0.1770	0.8430	0.0470
13:54:52.803	42974	1.5200	1.8500	-37.7800	-0.1950	1.2400	0.0410
13:54:52.824	42994	0.1700	1.8200	-30.2200	-0.1840	0.8770	0.0430
13:54:52.843	43014	2.0200	2.0400	-32.5500	-0.2110	1.1160	0.0300
13:54:52.864	43034	0.7300	1.9500	-35.8300	-0.2010	1.0710	0.0640
13:54:52.885	43054	-0.0300	2.3100	-30.7500	-0.2100	0.8330	0.0270
13:54:52.904	43074	1.5700	2.3600	-37.8300	-0.2170	1.2960	0.0390
13:54:52.923	43094	-0.0500	1.8100	-29.1400	-0.2010	0.8020	0.0290
13:54:52.944	43114	1.9600	1.8600	-35.7200	-0.2330	1.1560	0.0250
13:54:52.964	43134	0.2000	1.8400	-32.7100	-0.1930	0.9840	0.0570
13:54:52.983	43154	1.0900	1.8600	-33.0200	-0.2170	0.9420	0.0340
13:54:53.005	43174	0.8400	1.9600	-37.0800	-0.1950	1.1930	0.0540
13:54:53.024	43194	-0.3500	1.8700	-30.0700	-0.1940	0.7860	0.0270
13:54:53.045	43214	1.9700	2.2000	-37.4700	-0.1900	1.2280	0.0390
13:54:53.065	43234	0.1400	1.8900	-30.7900	-0.1810	0.8820	0.0410
13:54:53.085	43254	2.1300	1.3900	-33.2500	-0.2040	1.0360	0.0270
13:54:53.103	43274	0.5200	2.0400	-35.9700	-0.1860	1.1290	0.0590
13:54:53.123	43294	0.4500	1.4100	-31.0200	-0.1840	0.8850	0.0280
13:54:53.145	43314	1.8400	2.4800	-36.3700	-0.1780	1.2310	0.0410
13:54:53.165	43334	-0.2600	1.4100	-31.8500	-0.1930	0.7830	0.0380
13:54:53.184	43354	2.3000	2.1500	-36.5600	-0.1850	1.1610	0.0440
13:54:53.205	43374	0.0200	1.4900	-33.8400	-0.1790	1.0050	0.0600
13:54:53.225	43394	0.9600	2.1700	-30.4200	-0.2000	0.9400	0.0300
13:54:53.244	43414	0.2100	2.0500	-37.4100	-0.2090	1.1410	0.0460
13:54:53.263	43434	0.3200	1.9600	-29.8400	-0.2240	0.8440	0.0190
13:54:53.285	43454	1.4700	1.7700	-39.5400	-0.2190	1.2820	0.0630
13:54:53.305	43474	-0.8100	1.5500	-32.2300	-0.2030	0.8820	0.0430
13:54:53.324	43494	1.6000	2.1300	-36.0400	-0.2200	1.1520	0.0330
13:54:53.344	43514	0.7100	1.7600	-34.9100	-0.2060	1.0630	0.0590
13:54:53.363	43534	0.8700	1.9300	-32.1400	-0.2350	0.9640	0.0280
13:54:53.383	43554	0.7300	2.2500	-37.5300	-0.2140	1.2130	0.0480
13:54:53.405	43574	-1.0400	1.3000	-32.9800	-0.2140	0.8200	0.0480
13:54:53.423	43594	1.5400	1.6800	-39.4200	-0.2250	1.2250	0.0500
13:54:53.444	43614	-0.1200	1.8700	-33.2800	-0.2020	0.9570	0.0490
13:54:53.465	43634	1.3600	1.8300	-33.4200	-0.2210	1.0260	0.0300
13:54:53.486	43654	0.2300	1.7800	-38.4400	-0.1990	1.1400	0.0610
13:54:53.503	43674	-0.3700	1.6400	-33.7100	-0.2070	0.8210	0.0350
13:54:53.524	43694	0.8100	2.0600	-40.3200	-0.2020	1.2240	0.0550
13:54:53.546	43714	-0.9700	1.9400	-33.0100	-0.1870	0.8230	0.0420
13:54:53.564	43734	1.9800	2.3400	-35.1600	-0.2010	1.1900	0.0290
13:54:53.584	43754	0.6700	1.9000	-33.2800	-0.1750	1.0450	0.0530
13:54:53.604	43774	0.1000	1.9100	-33.7800	-0.2060	0.8860	0.0350
13:54:53.625	43794	1.7500	2.0400	-37.7100	-0.1750	1.2250	0.0540
13:54:53.643	43814	0.3000	1.5900	-28.8200	-0.1900	0.8280	0.0340
13:54:53.663	43834	1.6800	2.0800	-37.2300	-0.2070	1.2330	0.0370
13:54:53.684	43854	-1.4100	1.9500	-31.9600	-0.1890	0.8720	0.0530
13:54:53.703	43874	2.3200	2.0400	-32.1300	-0.2350	1.0810	0.0280
13:54:53.725	43894	1.0600	2.1500	-35.6300	-0.1910	1.1630	0.0560
13:54:53.744	43914	-0.6300	1.7800	-33.2700	-0.2180	0.7650	0.0360
13:54:53.764	43934	0.8000	1.7000	-38.8400	-0.2100	1.2000	0.0600
13:54:53.785	43954	1.0700	1.5400	-29.1400	-0.2140	0.8790	0.0380
13:54:53.805	43974	3.5300	1.6600	-34.9700	-0.2150	1.2030	0.0430
13:54:53.824	43994	0.8600	1.9500	-31.7600	-0.1980	0.9920	0.0540
13:54:53.844	44014	0.5900	1.8500	-31.2800	-0.2250	0.8530	0.0190
13:54:53.865	44034	1.1200	1.6900	-39.0200	-0.2060	1.2100	0.0630
13:54:53.885	44054	-0.2100	1.7800	-31.4200	-0.2030	0.8530	0.0370
13:54:53.905	44074	2.2700	2.0500	-34.1500	-0.1960	1.1830	0.0310
13:54:53.924	44094	0.3900	1.7600	-32.2400	-0.1820	0.9110	0.0480
13:54:53.946	44114	2.1600	2.1300	-33.2000	-0.1910	1.0600	0.0310
13:54:53.964	44134	1.7000	1.6600	-34.4400	-0.1630	1.0750	0.0590
13:54:53.984	44154	0.8600	1.9100	-27.2900	-0.1830	0.8280	0.0280
13:54:54.006	44174	1.6800	1.8700	-38.4200	-0.1880	1.2240	0.0520
13:54:54.024	44194	0.1700	1.9200	-31.4700	-0.1720	0.9500	0.0460
13:54:54.044	44214	1.2500	2.6200	-32.3500	-0.1770	1.1020	0.0150
13:54:54.064	44234	0.3400	1.5700	-34.4900	-0.1960	0.9550	0.0670
13:54:54.086	44254	1.1200	2.1500	-33.5300	-0.2280	1.0160	0.0310
13:54:54.105	44274	1.2500	1.8900	-36.3900	-0.2180	1.1490	0.0670
13:54:54.126	44294	0.2100	1.5800	-31.7000	-0.2140	0.8330	0.0540
13:54:54.146	44314	1.8900	2.3600	-36.1700	-0.1980	1.1760	0.0470
13:54:54.164	44334	0.0500	1.8700	-33.0000	-0.1820	0.9600	0.0520
13:54:54.184	44354	1.2700	2.0100	-35.7300	-0.2160	1.1020	0.0480
13:54:54.205	44374	0.9300	1.5500	-34.2000	-0.1930	0.9910	0.0630
13:54:54.224	44394	0.8100	1.7500	-36.0100	-0.2330	0.9130	0.0490
13:54:54.245	44414	1.4800	1.9200	-38.6600	-0.2090	1.2380	0.0520
13:54:54.266	44434	-0.9400	1.7100	-32.7000	-0.2130	0.8250	0.0500
13:54:54.284	44454	1.3800	1.7900	-35.8300	-0.2270	1.1370	0.0300
13:54:54.305	44474	0.4000	1.7100	-32.9000	-0.1830	0.9680	0.0510
13:54:54.325	44494	0.7800	1.5700	-34.9600	-0.2370	1.0380	0.0300
13:54:54.345	44514	1.0300	2.1300	-36.7800	-0.1960	1.1450	0.0490
13:54:54.366	44534	0.3000	1.3600	-31.7000	-0.2060	0.8430	0.0350
13:54:54.385	44554	1.6200	2.2600	-38.3500	-0.2050	1.2420	0.0430
13:54:54.406	44574	-0.5300	1.7100	-32.2100	-0.1770	0.9180	0.0490
13:54:54.424	44594	0.9100	2.4400	-32.6400	-0.1750	1.0610	0.0230
13:54:54.445	44614	0.3100	1.9400	-33.6600	-0.1830	1.0710	0.0380
13:54:54.466	44634	0.6100	1.6300	-32.5300	-0.1980	0.9180	0.0410
13:54:54.485	44654	1.4700	2.1700	-38.4900	-0.2000	1.1550	0.0600
13:54:54.505	44674	-0.7600	1.9500	-30.8400	-0.2130	0.7890	0.0460
13:54:54.525	44694	2.4200	1.8100	-36.4300	-0.2290	1.2050	0.0300
13:54:54.545	44714	0.5000	1.7300	-32.6800	-0.2050	0.9270	0.0620
13:54:54.566	44734	2.0400	1.7700	-33.4000	-0.2160	1.0230	0.0280
13:54:54.585	44754	0.9700	2.1300	-35.3000	-0.1910	1.1480	0.0500
13:54:54.605	44774	-0.1700	1.8400	-31.7500	-0.2410	0.8970	0.0340
13:54:54.625	44794	1.2500	2.0600	-38.0700	-0.2310	1.2220	0.0400
13:54:54.645	44814	-0.8300	2.0700	-29.8000	-0.1930	0.8390	0.0380
13:54:54.665	44834	2.1200	1.9600	-35.0400	-0.2400	1.1110	0.0300
13:54:54.686	44854	0.8800	2.2300	-32.8300	-0.1870	1.0520	0.0560
13:54:54.705	44874	0.3500	2.0000	-33.5400	-0.2160	0.9530	0.0180
13:54:54.725	44894	1.3600	2.1500	-36.3200	-0.1790	1.1500	0.0420
13:54:54.746	44914	-0.2800	1.7300	-29.4000	-0.1960	0.8240	0.0370
13:54:54.766	44934	2.0000	2.3600	-37.4500	-0.1940	1.2670	0.0400
13:54:54.786	44954	0.2300	2.0100	-33.0700	-0.1700	0.8970	0.0510
13:54:54.804	44974	1.1200	1.9400	-34.2400	-0.1960	1.0010	0.0410
13:54:54.825	44994	1.3700	2.0000	-37.3700	-0.1790	1.0880	0.0520
13:54:54.845	45014	-0.2400	1.5900	-31.8300	-0.2080	0.9040	0.0360
13:54:54.867	45034	1.6600	1.9100	-39.4400	-0.1970	1.2390	0.0510
13:54:54.884	45054	-0.4200	1.7500	-30.6400	-0.1690	0.8060	0.0400
13:54:54.906	45074	2.2200	2.3100	-36.3500	-0.2190	1.1930	0.0390
13:54:54.924	45094	0.5100	1.7700	-33.2400	-0.1830	0.9520	0.0580
13:54:54.946	45114	1.0800	2.2100	-33.3900	-0.2210	1.0200	0.0260
13:54:54.964	45134	0.7800	1.8000	-38.0700	-0.1980	1.1920	0.0530
13:54:54.984	45154	-0.7000	1.6800	-30.9000	-0.2040	0.7360	0.0360
13:54:55.005	45174	1.8700	2.2100	-37.2300	-0.2230	1.2810	0.0300
13:54:55.025	45194	-0.1500	1.5900	-30.0300	-0.2110	0.9190	0.0460
13:54:55.047	45214	2.7200	2.2500	-32.4300	-0.2110	1.1270	0.0230
13:54:55.064	45234	0.7700	2.0000	-35.9800	-0.2080	1.1240	0.0570
13:54:55.084	45254	0.5900	1.9100	-29.3800	-0.2080	0.8090	0.0240
13:54:55.105	45274	1.3600	2.0200	-39.3200	-0.2070	1.2730	0.0520
13:54:55.124	45294	-0.1100	1.1900	-30.2000	-0.1870	0.7940	0.0410
13:54:55.145	45314	2.3900	2.1200	-34.1000	-0.2160	1.2100	0.0260
13:54:55.167	45334	0.7000	1.8200	-31.4700	-0.1870	1.0060	0.0400
13:54:55.186	45354	0.9300	2.2900	-30.2100	-0.1820	0.9300	0.0210
13:54:55.205	45374	1.4700	2.0500	-38.9200	-0.1810	1.2020	0.0680
13:54:55.225	45394	-0.5900	1.3900	-31.4100	-0.2060	0.7420	0.0460
13:54:55.246	45414	1.9200	1.9200	-38.8500	-0.1890	1.2710	0.0410
13:54:55.266	45434	0.9100	1.9300	-30.0700	-0.1540	0.8940	0.0470
13:54:55.287	45454	1.8700	1.9100	-32.7200	-0.1960	1.0630	0.0420
13:54:55.306	45474	-0.0200	1.5500	-37.3000	-0.1990	1.1030	0.0620
13:54:55.326	45494	0.6200	1.7200	-32.1300	-0.2190	0.8640	0.0380
13:54:55.346	45514	2.1100	2.4700	-39.2200	-0.1980	1.3210	0.0530
13:54:55.366	45534	-0.7100	1.7500	-30.8600	-0.1800	0.8000	0.0520
13:54:55.386	45554	2.1500	1.9000	-38.0700	-0.2160	1.2100	0.0360
13:54:55.405	45574	1.3000	1.7100	-32.0600	-0.2030	1.0120	0.0540
13:54:55.427	45594	0.6700	1.9800	-32.8700	-0.2190	0.9890	0.0190
13:54:55.446	45614	-0.0800	2.0300	-39.3800	-0.2000	1.1700	0.0690
13:54:55.466	45634	-1.6200	1.6800	-31.2700	-0.2160	0.7450	0.0300
13:54:55.486	45654	2.1600	2.2200	-38.1400	-0.2130	1.3360	0.0460
13:54:55.505	45674	-0.0200	1.8600	-30.3800	-0.1990	0.9260	0.0460
13:54:55.526	45694	1.0200	2.1800	-34.9900	-0.2050	1.0430	0.0220
13:54:55.545	45714	-0.2600	1.6700	-35.8700	-0.1960	1.0310	0.0520
13:54:55.567	45734	-0.1400	1.6400	-33.1400	-0.2040	0.8790	0.0370
13:54:55.588	45754	1.9600	1.8900	-41.3900	-0.1820	1.3150	0.0670
13:54:55.606	45774	-1.2800	1.8000	-29.6900	-0.1750	0.7220	0.0380
13:54:55.625	45794	2.1600	2.0600	-37.0800	-0.1790	1.1780	0.0420
13:54:55.646	45814	0.5800	1.6400	-33.7700	-0.1840	1.0080	0.0550
13:54:55.666	45834	0.6900	2.0900	-31.9500	-0.1930	0.9560	0.0250
13:54:55.686	45854	0.7900	1.7600	-37.9000	-0.1960	1.1870	0.0460
13:54:55.706	45874	-0.2200	1.4700	-30.7100	-0.2110	0.7980	0.0270
13:54:55.726	45894	1.3500	2.1600	-39.0900	-0.2170	1.2780	0.0440
13:54:55.747	45914	-0.5800	1.9700	-31.0500	-0.2010	0.8470	0.0470
13:54:55.765	45934	1.8700	2.2400	-34.2900	-0.2010	1.1410	0.0410
13:54:55.785	45954	1.1500	2.1000	-36.0600	-0.1970	1.0680	0.0580
13:54:55.806	45974	1.2200	2.1300	-28.9800	-0.2140	0.8440	0.0250
13:54:55.826	45994	0.9600	1.8900	-41.2400	-0.2220	1.2610	0.0640
13:54:55.845	46014	0.0000	1.9300	-30.4400	-0.2190	0.8350	0.0360
13:54:55.867	46034	2.0900	2.0500	-36.1000	-0.2260	1.2080	0.0290
13:54:55.886	46054	0.2000	1.7200	-31.4400	-0.2090	0.9360	0.0470
13:54:55.906	46074	1.5300	1.6700	-34.1800	-0.2260	1.0160	0.0450
13:54:55.926	46094	0.7000	1.9000	-37.7300	-0.2110	1.1900	0.0640
13:54:55.946	46114	-0.3600	1.4600	-30.0600	-0.2090	0.7690	0.0210
13:54:55.966	46134	1.8100	1.9200	-38.0300	-0.2000	1.2560	0.0400
13:54:55.986	46154	-0.0500	1.9300	-31.2100	-0.1970	0.8400	0.0430
13:54:56.006	46174	1.2400	2.1300	-36.2000	-0.1900	1.1220	0.0360
13:54:56.026	46194	0.5400	1.9300	-32.9200	-0.1780	1.0520	0.0430
13:54:56.046	46214	0.8800	2.0800	-29.4400	-0.1810	0.8810	0.0260
13:54:56.066	46234	1.4400	2.1600	-39.3900	-0.1760	1.2230	0.0650
13:54:56.086	46254	0.1600	1.5800	-31.8400	-0.1870	0.8710	0.0410
13:54:56.108	46274	2.2700	1.9700	-35.1800	-0.1780	1.1740	0.0450
13:54:56.126	46294	0.5300	1.9100	-32.0900	-0.1820	0.8780	0.0480
13:54:56.146	46314	1.7300	2.1000	-33.7800	-0.2300	1.0710	0.0290
13:54:56.167	46334	-0.1300	2.2900	-36.5100	-0.1890	1.1300	0.0600
13:54:56.188	46354	-0.4400	2.0600	-31.1400	-0.2150	0.7640	0.0280
13:54:56.205	46374	1.9300	1.9000	-39.7800	-0.2020	1.2430	0.0530
13:54:56.226	46394	0.2500	1.3800	-31.2500	-0.2030	0.8490	0.0470
13:54:56.246	46414	1.8900	1.7700	-37.0400	-0.2190	1.1930	0.0340
13:54:56.266	46434	0.5600	2.0000	-32.8600	-0.1920	0.9220	0.0640
13:54:56.288	46454	1.7000	1.9800	-30.5100	-0.2190	0.9500	0.0390
13:54:56.307	46474	1.4500	2.1400	-38.1000	-0.2210	1.2360	0.0570
13:54:56.326	46494	-0.3500	1.8700	-29.9900	-0.2110	0.7900	0.0270
13:54:56.345	46514	1.6500	2.3500	-38.1400	-0.1980	1.2190	0.0520
13:54:56.367	46534	0.3200	1.6600	-30.1200	-0.1880	0.8390	0.0410
13:54:56.387	46554	2.3600	1.8700	-32.2300	-0.2090	1.0830	0.0260
13:54:56.407	46574	0.5300	2.0600	-34.2700	-0.1680	1.0950	0.0500
13:54:56.427	46594	0.7400	2.1700	-31.4300	-0.1860	0.8440	0.0350
13:54:56.445	46614	1.4000	2.4800	-38.8700	-0.1800	1.2130	0.0570
13:54:56.465	46634	-0.0600	1.5600	-31.3700	-0.1980	0.8400	0.0430
13:54:56.486	46654	2.2600	1.8400	-34.9500	-0.1800	1.1450	0.0460
13:54:56.506	46674	1.1000	1.9100	-33.9900	-0.1460	1.0050	0.0590
13:54:56.526	46694	1.5900	1.7600	-31.7900	-0.1920	0.9670	0.0270
13:54:56.547	46714	0.7800	2.0600	-36.0300	-0.1920	1.1140	0.0540
13:54:56.568	46734	0.2000	1.6200	-30.3800	-0.2370	0.9100	0.0430
13:54:56.587	46754	2.2000	1.9000	-36.1500	-0.2100	1.2470	0.0350
13:54:56.607	46774	-0.1100	1.7200	-30.9300	-0.2020	0.8710	0.0440
13:54:56.627	46794	2.3100	2.3400	-32.7500	-0.1940	1.0610	0.0290
13:54:56.647	46814	0.5500	1.3300	-32.7900	-0.2030	1.0130	0.0530
13:54:56.667	46834	0.5200	2.1300	-31.8000	-0.2230	0.9660	0.0260
13:54:56.687	46854	1.3000	2.0700	-37.9300	-0.2030	1.1980	0.0570
13:54:56.707	46874	-0.7300	1.7700	-34.3600	-0.2130	0.8230	0.0510
13:54:56.727	46894	1.7900	1.8400	-38.8400	-0.2200	1.1970	0.0460
13:54:56.747	46914	0.8300	1.8700	-31.7200	-0.2040	0.9160	0.0540
13:54:56.767	46934	1.5800	2.0600	-34.4900	-0.2050	1.0420	0.0300
13:54:56.787	46954	0.3300	2.1900	-36.2200	-0.1980	1.1240	0.0470
13:54:56.807	46974	-0.1800	1.6400	-31.3600	-0.2010	0.8570	0.0370
13:54:56.827	46994	1.0800	2.0200	-38.2500	-0.1940	1.2310	0.0590
13:54:56.846	47014	-0.6100	1.6800	-33.2400	-0.1820	0.8550	0.0500
13:54:56.867	47034	0.9000	2.4100	-37.0800	-0.1770	1.1850	0.0360
13:54:56.887	47054	-0.2600	1.8900	-34.8300	-0.1580	0.9640	0.0620
13:54:56.906	47074	0.9600	1.9100	-33.0500	-0.1960	0.9500	0.0240
13:54:56.926	47094	1.1200	1.8300	-36.8000	-0.1970	1.1820	0.0470
13:54:56.946	47114	-0.4000	2.0600	-32.2000	-0.1920	0.8530	0.0420
13:54:56.966	47134	0.6000	2.1600	-39.7900	-0.2070	1.2060	0.0490
13:54:56.988	47154	-0.6500	1.6800	-31.9000	-0.2130	0.8390	0.0610
13:54:57.007	47174	4.1300	2.1900	-36.8600	-0.2250	1.3840	0.0380
13:54:57.027	47194	0.9800	2.1000	-31.6000	-0.1760	1.0250	0.0520
13:54:57.047	47214	0.3600	2.1300	-30.1300	-0.2150	0.7800	0.0150
13:54:57.066	47234	1.5300	1.6700	-36.8800	-0.2090	1.2220	0.0530
13:54:57.086	47254	1.7600	1.8500	-30.7800	-0.2060	0.9260	0.0410
13:54:57.108	47274	2.8700	1.9200	-35.5800	-0.2220	1.2130	0.0360
13:54:57.126	47294	0.2200	1.6100	-29.4600	-0.1800	0.8560	0.0410
13:54:57.147	47314	0.9900	2.3700	-31.1400	-0.1920	0.9620	0.0180
13:54:57.167	47334	1.4100	1.9700	-32.8400	-0.1870	1.0800	0.0400
13:54:57.186	47354	0.0200	1.4700	-32.2800	-0.1990	0.8330	0.0360
13:54:57.208	47374	0.7200	1.7300	-37.0000	-0.1840	1.0980	0.0340
13:54:57.227	47394	0.0600	2.0200	-28.9100	-0.1680	0.8770	0.0250
13:54:57.247	47414	2.2100	1.9000	-33.7600	-0.1960	1.1720	0.0280
13:54:57.266	47434	0.0100	1.5300	-31.2700	-0.1760	0.9090	0.0410
13:54:57.286	47454	1.3500	2.0500	-32.0700	-0.1840	0.9240	0.0390
13:54:57.307	47474	1.4100	2.2300	-36.7200	-0.1790	1.2180	0.0540
13:54:57.327	47494	0.1300	1.7900	-31.8400	-0.1700	0.8860	0.0380
13:54:57.347	47514	1.3800	2.2400	-36.5800	-0.1980	1.2100	0.0420
13:54:57.367	47534	-0.4200	1.3600	-33.2800	-0.1740	0.8670	0.0570
13:54:57.387	47554	1.3400	2.2600	-33.4800	-0.2030	1.0900	0.0240
13:54:57.409	47574	0.6700	1.9300	-36.6400	-0.2140	1.0950	0.0590
13:54:57.428	47594	0.2400	1.8600	-33.5500	-0.2170	0.8670	0.0510
13:54:57.447	47614	1.7900	2.2200	-38.1600	-0.2070	1.2530	0.0390
13:54:57.468	47634	-0.1100	1.9300	-30.7900	-0.1970	0.8360	0.0400
13:54:57.487	47654	2.2400	2.3700	-35.3600	-0.2170	1.1570	0.0110
13:54:57.507	47674	0.7500	1.5800	-32.7300	-0.1950	1.0180	0.0610
13:54:57.528	47694	0.4700	2.0400	-32.0700	-0.2370	0.9440	0.0200
13:54:57.548	47714	0.8900	2.0900	-38.3800	-0.2230	1.2160	0.0590
13:54:57.566	47734	-0.4600	2.0800	-31.0300	-0.2180	0.8300	0.0420
13:54:57.586	47754	1.8500	2.1600	-38.3600	-0.2100	1.2570	0.0450
13:54:57.606	47774	-0.3600	1.9800	-30.3800	-0.1810	0.8520	0.0490
13:54:57.626	47794	0.7600	2.2900	-33.4000	-0.2090	1.0210	0.0210
13:54:57.648	47814	1.3700	1.3900	-36.5200	-0.2130	1.1100	0.0590
13:54:57.667	47834	0.6400	1.5600	-30.7300	-0.2040	0.8700	0.0330
13:54:57.687	47854	1.3200	2.3400	-39.5300	-0.1740	1.2390	0.0590
13:54:57.707	47874	-0.4400	1.6300	-30.0800	-0.1700	0.7750	0.0410
13:54:57.727	47894	1.6700	1.6500	-36.7000	-0.1950	1.1220	0.0390
13:54:57.747	47914	0.9800	1.6900	-35.3700	-0.1820	1.0550	0.0700
13:54:57.767	47934	1.1400	1.9700	-30.4600	-0.1890	0.9260	0.0290
13:54:57.787	47954	0.3800	2.1800	-37.5800	-0.2020	1.1670	0.0490
13:54:57.807	47974	-0.9800	2.0000	-31.2100	-0.2290	0.8000	0.0360
13:54:57.827	47994	2.6200	2.1900	-37.4700	-0.2200	1.2600	0.0520
13:54:57.847	48014	1.1000	2.1000	-29.3200	-0.2010	0.9060	0.0400
13:54:57.868	48034	2.2800	2.3400	-29.8800	-0.2150	1.0190	0.0130
13:54:57.888	48054	1.0100	2.1200	-35.4000	-0.2020	1.0900	0.0550
13:54:57.908	48074	0.5200	2.2200	-29.7700	-0.2250	0.9020	0.0260
13:54:57.928	48094	1.5500	2.0600	-37.5700	-0.2340	1.2520	0.0470
13:54:57.948	48114	-1.4300	1.6300	-30.5100	-0.1980	0.7910	0.0340
13:54:57.968	48134	2.6200	2.2400	-34.6900	-0.2170	1.2230	0.0230
13:54:57.986	48154	1.3500	1.8600	-31.6200	-0.1910	1.0230	0.0480
13:54:58.007	48174	0.9300	1.9000	-31.9500	-0.2070	0.9650	0.0310
13:54:58.028	48194	0.3800	1.9300	-36.8700	-0.2010	1.1470	0.0600
13:54:58.048	48214	-0.5000	1.4600	-29.8000	-0.2170	0.7890	0.0220
13:54:58.067	48234	2.0700	2.2900	-37.9500	-0.1930	1.2960	0.0400
13:54:58.088	48254	-0.1600	2.1800	-30.4200	-0.1630	0.8970	0.0390
13:54:58.107	48274	1.2700	2.4700	-32.3000	-0.1860	1.0380	0.0210
13:54:58.128	48294	0.8900	2.3700	-34.2600	-0.1690	1.1200	0.0540
13:54:58.147	48314	0.3000	1.8400	-30.7400	-0.2010	0.8540	0.0280
13:54:58.169	48334	1.5000	2.0400	-38.5100	-0.1870	1.2520	0.0500
13:54:58.189	48354	-0.5900	1.6000	-29.5400	-0.2090	0.7690	0.0400
13:54:58.208	48374	1.5600	2.4700	-36.0700	-0.2110	1.2310	0.0380
13:54:58.229	48394	0.0500	1.7800	-34.5900	-0.1950	0.9990	0.0520
13:54:58.249	48414	1.2600	1.7700	-30.6900	-0.2330	1.0000	0.0280
13:54:58.267	48434	1.6700	2.2900	-34.6600	-0.1890	1.2000	0.0560
13:54:58.287	48454	-0.1800	1.4900	-29.5400	-0.2100	0.7950	0.0370
13:54:58.308	48474	1.6600	2.4000	-38.0800	-0.2220	1.2330	0.0380
13:54:58.328	48494	1.1100	1.6900	-30.4400	-0.1950	0.8590	0.0490
13:54:58.347	48514	1.8100	2.0400	-33.7300	-0.2220	1.0910	0.0260
13:54:58.368	48534	-0.1100	1.9400	-35.6600	-0.2090	1.0930	0.0500
13:54:58.389	48554	-1.3000	2.1300	-31.1300	-0.2060	0.7660	0.0210
13:54:58.408	48574	1.7800	2.1200	-38.0900	-0.2130	1.2500	0.0560
13:54:58.428	48594	0.4800	1.6900	-30.6800	-0.1910	0.8550	0.0450
13:54:58.447	48614	2.2500	2.1000	-34.4300	-0.2070	1.1440	0.0310
13:54:58.469	48634	0.8200	1.8900	-32.1600	-0.1750	0.9670	0.0490
13:54:58.487	48654	0.9600	1.7100	-33.2600	-0.2060	1.0000	0.0380
13:54:58.509	48674	1.3800	2.0800	-33.8500	-0.1790	1.1900	0.0360
13:54:58.527	48694	0.1900	1.7200	-28.8200	-0.1940	0.7610	0.0330
13:54:58.547	48714	1.6600	2.2400	-38.0200	-0.1880	1.2500	0.0440
13:54:58.567	48734	0.2900	1.9000	-32.8700	-0.1720	0.9370	0.0560
13:54:58.589	48754	1.9600	1.9300	-34.0300	-0.1770	1.0580	0.0340
13:54:58.608	48774	1.2500	1.4900	-32.6300	-0.1770	1.0270	0.0500
13:54:58.630	48794	0.8800	2.0000	-28.2800	-0.2050	0.8690	0.0210
13:54:58.649	48814	1.3900	2.3900	-37.0800	-0.2020	1.2700	0.0480
13:54:58.668	48834	-0.7300	1.9600	-31.1700	-0.2020	0.7650	0.0470
13:54:58.687	48854	2.4400	2.3900	-36.4000	-0.1990	1.2450	0.0390
13:54:58.708	48874	0.8500	1.9200	-32.7100	-0.1970	0.9430	0.0530
13:54:58.728	48894	1.2100	2.0900	-32.8900	-0.2180	0.9860	0.0250
13:54:58.747	48914	0.3100	1.9300	-37.2500	-0.2070	1.1370	0.0550
13:54:58.768	48934	-0.9900	2.0900	-30.3100	-0.2310	0.7720	0.0260
13:54:58.787	48954	2.0000	1.9500	-39.1600	-0.2210	1.3030	0.0450
13:54:58.809	48974	-0.4000	1.9100	-30.2300	-0.2080	0.9130	0.0380
13:54:58.829	48994	0.9600	2.2300	-33.1500	-0.2040	1.0360	0.0190
13:54:58.848	49014	0.1600	1.8100	-35.5700	-0.1820	1.0870	0.0560
13:54:58.869	49034	0.4500	1.7100	-31.3400	-0.1890	0.9110	0.0390
13:54:58.889	49054	0.7700	2.1800	-39.9200	-0.1750	1.2580	0.0610
13:54:58.909	49074	-0.6900	1.2700	-32.0900	-0.1800	0.7580	0.0490
13:54:58.929	49094	1.8500	1.9000	-37.0000	-0.1970	1.2200	0.0440
13:54:58.950	49114	-0.4100	1.9600	-32.7900	-0.1870	0.9690	0.0470
13:54:58.970	49134	0.7200	2.1100	-31.8700	-0.1810	0.9700	0.0180
13:54:58.988	49154	0.4400	2.1300	-36.6000	-0.1760	1.1550	0.0450
13:54:59.008	49174	-0.0600	1.7800	-31.0800	-0.1920	0.8520	0.0370
13:54:59.028	49194	1.1100	2.1100	-38.8400	-0.1970	1.2460	0.0490
13:54:59.050	49214	-0.5600	1.8300	-32.0800	-0.2070	0.8120	0.0430
13:54:59.070	49234	2.0600	2.0800	-33.5500	-0.2200	1.1310	0.0240
13:54:59.089	49254	0.6100	2.0800	-35.0600	-0.1970	1.0720	0.0690
13:54:59.109	49274	1.0500	1.7300	-31.4100	-0.2330	0.8820	0.0410
13:54:59.129	49294	1.2700	2.2800	-36.4700	-0.2100	1.2340	0.0390
13:54:59.148	49314	-0.2900	2.0800	-31.2400	-0.2200	0.8720	0.0390
13:54:59.169	49334	2.6100	1.9900	-36.3700	-0.2090	1.2380	0.0310
13:54:59.189	49354	0.3300	2.1300	-29.3300	-0.1920	0.8870	0.0370
13:54:59.209	49374	1.2200	2.0900	-32.5400	-0.2130	1.0170	0.0260
13:54:59.229	49394	0.3600	2.1500	-35.3200	-0.1830	1.1340	0.0540
13:54:59.249	49414	-0.0800	1.8200	-32.1000	-0.1920	0.8840	0.0400
13:54:59.269	49434	1.8800	1.9900	-39.7400	-0.1940	1.2480	0.0570
13:54:59.289	49454	-0.2500	1.6500	-31.7500	-0.1730	0.8330	0.0430
13:54:59.308	49474	2.1200	2.2700	-34.2400	-0.1860	1.0960	0.0260
13:54:59.329	49494	0.4600	1.5400	-34.1900	-0.1910	0.9960	0.0640
13:54:59.349	49514	1.3200	1.8800	-30.7100	-0.1910	0.9760	0.0320
13:54:59.370	49534	1.4300	2.1800	-36.5200	-0.1790	1.1960	0.0510
13:54:59.389	49554	-1.2500	1.5500	-30.6600	-0.1800	0.7710	0.0250
13:54:59.408	49574	2.1900	1.9500	-36.9800	-0.1850	1.1990	0.0410
13:54:59.430	49594	0.0600	1.5000	-30.4300	-0.2050	0.8900	0.0410
13:54:59.449	49614	1.9500	2.2400	-33.7400	-0.2080	1.0810	0.0370
13:54:59.468	49634	0.3300	1.8000	-36.1300	-0.1970	1.0470	0.0550
13:54:59.489	49654	0.8300	1.8500	-30.4200	-0.2190	0.8980	0.0280
13:54:59.509	49674	1.9500	2.4300	-35.7100	-0.1990	1.2640	0.0360
13:54:59.528	49694	0.3600	1.9600	-29.8600	-0.2020	0.8630	0.0380
13:54:59.549	49714	1.6200	2.2600	-33.7300	-0.2090	1.1260	0.0190
13:54:59.569	49734	-0.1500	2.1600	-31.4000	-0.1970	0.9490	0.0410
13:54:59.589	49754	1.5600	1.8900	-32.4100	-0.2210	1.0290	0.0360
13:54:59.608	49774	1.1800	2.1400	-38.0000	-0.1990	1.1680	0.0740
13:54:59.630	49794	-1.0300	2.1400	-31.2100	-0.2080	0.8060	0.0340
13:54:59.648	49814	1.4400	2.2000	-37.6900	-0.2130	1.1560	0.0380
13:54:59.670	49834	0.5000	1.7100	-31.5300	-0.1920	0.8670	0.0470
13:54:59.689	49854	2.1800	1.6900	-34.9400	-0.2070	1.1110	0.0390
13:54:59.711	49874	0.5700	1.9600	-35.0200	-0.1870	1.0690	0.0520
13:54:59.731	49894	0.5900	1.9400	-31.9900	-0.2020	0.9630	0.0300
13:54:59.750	49914	1.6800	2.1700	-37.1600	-0.1870	1.2170	0.0590
13:54:59.770	49934	-0.7300	1.6000	-31.4800	-0.1850	0.7780	0.0360
13:54:59.789	49954	1.4700	2.2000	-37.9500	-0.1970	1.1780	0.0300
13:54:59.809	49974	0.9800	1.7200	-32.6500	-0.1760	0.9380	0.0530
13:54:59.829	49994	1.0800	1.8300	-31.7700	-0.1970	0.9900	0.0330
13:54:59.848	50014	0.3200	2.0100	-36.3900	-0.1990	1.1090	0.0560
13:54:59.869	50034	0.3500	1.8100	-31.5200	-0.2350	0.8510	0.0420
13:54:59.889	50054	2.1000	1.9300	-39.4400	-0.2320	1.2920	0.0510
13:54:59.909	50074	0.7000	2.0600	-30.1600	-0.2000	0.8340	0.0420
13:54:59.931	50094	2.9000	2.3800	-31.8100	-0.2220	1.0790	0.0150
13:54:59.950	50114	1.9900	1.6400	-34.0100	-0.2070	1.0750	0.0610
13:54:59.968	50134	1.2200	2.0500	-30.9400	-0.2290	0.9270	0.0300
13:54:59.989	50154	0.6000	2.0100	-37.4700	-0.2130	1.1380	0.0620
13:55:00.010	50174	-0.9100	1.9500	-31.2500	-0.2200	0.7730	0.0320
13:55:00.030	50194	1.8900	2.3200	-37.9700	-0.2080	1.1990	0.0490
13:55:00.048	50214	0.8100	1.8900	-31.4300	-0.1760	0.9260	0.0430
13:55:00.068	50234	1.7500	1.7000	-32.9100	-0.2270	1.0160	0.0320
13:55:00.088	50254	0.9900	1.7200	-35.8100	-0.1840	1.1090	0.0590
13:55:00.109	50274	-0.5600	2.0100	-32.7500	-0.2050	0.8400	0.0330
13:55:00.129	50294	1.5800	2.1200	-38.1900	-0.1880	1.2470	0.0390
13:55:00.150	50314	-0.6100	1.3700	-31.7000	-0.1910	0.8040	0.0500
13:55:00.169	50334	2.2900	2.2000	-36.4900	-0.1950	1.1700	0.0340
13:55:00.191	50354	0.5700	1.7600	-33.3400	-0.1810	1.0220	0.0500
13:55:00.210	50374	0.3000	2.2800	-30.9700	-0.1890	0.9020	0.0260
13:55:00.229	50394	0.4000	2.1200	-37.4800	-0.1850	1.1650	0.0520
13:55:00.250	50414	-0.0500	1.7400	-29.7000	-0.2100	0.8000	0.0270
13:55:00.270	50434	1.7200	2.2300	-38.8700	-0.2180	1.2770	0.0400
13:55:00.290	50454	-0.9600	2.1100	-30.7400	-0.1770	0.8650	0.0500
13:55:00.310	50474	1.5000	2.1000	-33.3300	-0.2220	1.0670	0.0340
13:55:00.328	50494	0.8000	1.7400	-37.4500	-0.2120	1.1460	0.0620
13:55:00.349	50514	-0.2400	1.7200	-32.5200	-0.2030	0.8430	0.0380
13:55:00.370	50534	1.4600	2.2900	-39.1100	-0.1990	1.2030	0.0500
13:55:00.390	50554	0.2400	2.0000	-28.8700	-0.2070	0.8410	0.0250
13:55:00.410	50574	3.6200	1.9900	-35.0800	-0.2110	1.2170	0.0360
13:55:00.429	50594	1.0100	1.1700	-30.7700	-0.2020	0.9540	0.0540
13:55:00.450	50614	0.8100	2.1700	-30.8700	-0.2100	0.9220	0.0260
13:55:00.471	50634	1.1200	1.9600	-36.9500	-0.2120	1.1870	0.0550
13:55:00.491	50654	0.4800	1.4800	-30.3200	-0.2100	0.8370	0.0430
13:55:00.511	50674	2.7900	1.9600	-35.3500	-0.1960	1.2080	0.0360
13:55:00.529	50694	0.4600	1.3800	-30.8300	-0.1680	0.8530	0.0540
13:55:00.550	50714	2.8300	2.0900	-32.6300	-0.1910	1.0770	0.0290
13:55:00.570	50734	0.3900	1.8500	-34.2700	-0.1570	1.0660	0.0580
13:55:00.590	50754	0.4400	1.7500	-31.0400	-0.1920	0.8530	0.0350
13:55:00.610	50774	1.4600	2.0400	-38.7700	-0.1720	1.2210	0.0610
13:55:00.631	50794	1.1100	1.8800	-29.5900	-0.1670	0.8400	0.0400
13:55:00.651	50814	2.0400	2.2000	-35.9200	-0.1740	1.1650	0.0350
13:55:00.669	50834	0.0500	1.9700	-31.2800	-0.1840	0.8590	0.0460
13:55:00.691	50854	2.4900	1.8800	-31.5500	-0.2320	1.0470	0.0440
13:55:00.710	50874	1.3600	2.2200	-35.4000	-0.1990	1.1460	0.0680
13:55:00.729	50894	0.7200	1.8500	-29.5800	-0.2130	0.8170	0.0430
13:55:00.750	50914	2.0500	2.4300	-38.6600	-0.2140	1.2610	0.0530
13:55:00.771	50934	-0.2200	1.9400	-29.8800	-0.1930	0.8280	0.0380
13:55:00.789	50954	1.6700	2.5700	-34.0800	-0.2260	1.1000	0.0190
13:55:00.811	50974	0.3800	2.0100	-32.6500	-0.2050	1.0240	0.0470
13:55:00.829	50994	-0.7300	1.9400	-32.6000	-0.2350	0.8520	0.0350
13:55:00.849	51014	1.0100	1.7700	-38.7600	-0.2210	1.2490	0.0580
13:55:00.871	51034	-0.7400	1.5400	-31.8300	-0.2100	0.8450	0.0510
13:55:00.889	51054	1.6100	2.4400	-35.3000	-0.2180	1.1990	0.0230
13:55:00.910	51074	-0.5100	1.5900	-32.3500	-0.1900	0.8840	0.0480
13:55:00.931	51094	1.9900	1.9500	-32.0000	-0.2140	1.0230	0.0150
13:55:00.951	51114	1.8600	2.1400	-36.1600	-0.1920	1.1920	0.0470
13:55:00.971	51134	-0.2400	1.4200	-28.0700	-0.1930	0.7540	0.0210
13:55:00.991	51154	0.9900	2.6500	-38.2100	-0.1880	1.2380	0.0390
13:55:01.010	51174	-0.9500	1.7200	-31.9100	-0.1680	0.8050	0.0440
13:55:01.030	51194	2.2200	2.0800	-35.0600	-0.1990	1.1400	0.0430
13:55:01.049	51214	0.4500	2.1500	-33.3200	-0.1800	1.0800	0.0390
13:55:01.070	51234	0.8500	1.7900	-29.7100	-0.2010	0.8780	0.0260
13:55:01.090	51254	1.1600	2.3800	-41.2100	-0.2120	1.2620	0.0690
13:55:01.110	51274	-0.6700	2.1700	-30.4100	-0.2120	0.7530	0.0410
13:55:01.129	51294	1.9800	2.0800	-37.8900	-0.2310	1.2500	0.0480
13:55:01.149	51314	-0.2700	2.2200	-31.6800	-0.1860	0.9170	0.0530
13:55:01.170	51334	1.6300	2.3000	-33.1100	-0.2160	1.0040	0.0280
13:55:01.189	51354	1.1600	2.0100	-38.4800	-0.2120	1.2080	0.0530
13:55:01.211	51374	-0.5200	1.5800	-32.3800	-0.2240	0.8060	0.0510
13:55:01.230	51394	1.0500	2.0400	-39.9100	-0.2100	1.2700	0.0550
13:55:01.250	51414	-0.0400	1.4600	-29.7500	-0.2010	0.8290	0.0330
13:55:01.270	51434	2.0700	1.8300	-34.1100	-0.2110	1.1580	0.0340
13:55:01.290	51454	0.7400	1.6400	-33.0800	-0.1830	1.0480	0.0610
13:55:01.311	51474	0.6400	1.8000	-29.1100	-0.1970	0.8600	0.0190
13:55:01.331	51494	1.1500	2.2300	-38.5900	-0.1940	1.2290	0.0500
13:55:01.349	51514	-0.3200	1.4900	-31.3700	-0.1890	0.7830	0.0480
13:55:01.369	51534	1.8100	2.3500	-36.7200	-0.1900	1.2130	0.0380
13:55:01.389	51554	-0.1800	2.1300	-31.3000	-0.1690	0.9090	0.0400
13:55:01.411	51574	1.9000	2.0700	-31.0000	-0.1970	1.0340	0.0280
13:55:01.432	51594	1.1900	2.2600	-36.3100	-0.1600	1.1420	0.0610
13:55:01.450	51614	-0.6200	1.9300	-31.0500	-0.1740	0.8160	0.0380
13:55:01.469	51634	1.9200	2.2200	-36.2600	-0.1820	1.2090	0.0400
13:55:01.490	51654	0.1500	1.9100	-30.0300	-0.1790	0.8340	0.0350
13:55:01.510	51674	2.3300	2.1500	-34.1600	-0.1980	1.1480	0.0240
13:55:01.531	51694	0.4300	1.7600	-33.4200	-0.1860	0.9890	0.0620
13:55:01.550	51714	1.4200	2.0100	-32.5000	-0.2220	0.9560	0.0290
13:55:01.569	51734	1.0500	2.0200	-37.4300	-0.2050	1.2240	0.0520
13:55:01.591	51754	-1.2300	2.0600	-29.7400	-0.2090	0.7540	0.0390
13:55:01.610	51774	1.3500	1.9600	-37.8600	-0.2200	1.2440	0.0350
13:55:01.632	51794	0.8500	1.6800	-31.8800	-0.2040	0.9420	0.0510
13:55:01.651	51814	2.3100	2.1600	-32.8000	-0.2330	1.0670	0.0290
13:55:01.670	51834	0.7800	1.6100	-35.0900	-0.2060	1.0860	0.0610
13:55:01.690	51854	-0.3300	1.6900	-31.0400	-0.2190	0.8250	0.0330
13:55:01.710	51874	1.5500	2.2900	-36.1400	-0.2140	1.2440	0.0440
13:55:01.730	51894	0.0600	1.8400	-29.8900	-0.1910	0.8700	0.0360
13:55:01.751	51914	2.0600	2.1800	-34.1100	-0.1800	1.1330	0.0230
13:55:01.771	51934	0.2300	1.6700	-34.1900	-0.1810	1.0170	0.0570
13:55:01.791	51954	2.1200	1.5400	-31.2800	-0.1830	0.9560	0.0280
13:55:01.812	51974	1.7000	1.9700	-36.0400	-0.1760	1.1710	0.0490
13:55:01.830	51994	-0.4200	1.9100	-30.1500	-0.1990	0.7990	0.0320
13:55:01.852	52014	1.6800	2.4100	-36.4000	-0.1690	1.1630	0.0430
13:55:01.871	52034	0.0700	1.8400	-32.9100	-0.1680	0.9210	0.0550
13:55:01.891	52054	2.4600	2.0000	-31.6100	-0.1990	1.0460	0.0250
13:55:01.911	52074	0.6900	2.0900	-34.5200	-0.1780	1.0540	0.0670
13:55:01.931	52094	0.3100	1.9500	-30.7200	-0.2350	0.9380	0.0310
13:55:01.951	52114	1.7200	2.3600	-38.2900	-0.2050	1.2080	0.0540
13:55:01.971	52134	-0.4500	2.0400	-31.3400	-0.2020	0.7800	0.0400
13:55:01.992	52154	2.4800	2.0700	-34.6000	-0.1980	1.2180	0.0290
13:55:02.012	52174	1.2200	1.8500	-31.8700	-0.1890	1.0040	0.0550
13:55:02.030	52194	1.5800	1.8000	-34.1000	-0.2070	0.9290	0.0360
13:55:02.053	52214	0.1900	2.1200	-37.6800	-0.2040	1.1670	0.0510
13:55:02.071	52234	-0.7800	1.9800	-31.6600	-0.2240	0.8110	0.0350
13:55:02.091	52254	1.9400	2.1200	-39.2200	-0.2080	1.2640	0.0550
13:55:02.110	52274	-0.1000	2.1000	-33.3300	-0.2040	0.9370	0.0550
13:55:02.130	52294	1.9100	2.0200	-32.4500	-0.2030	1.0440	0.0180
13:55:02.151	52314	0.2800	2.2200	-34.0200	-0.1950	1.0810	0.0490
13:55:02.170	52334	0.2300	1.9500	-30.4900	-0.1980	0.9480	0.0250
13:55:02.191	52354	1.1100	2.0700	-37.4700	-0.1900	1.2350	0.0490
13:55:02.211	52374	-0.8200	1.6400	-31.1600	-0.1860	0.7970	0.0400
13:55:02.231	52394	2.0400	2.0000	-37.3600	-0.1840	1.1570	0.0380
13:55:02.250	52414	0.3400	2.1200	-32.7000	-0.1660	0.9820	0.0510
13:55:02.271	52434	0.6800	1.9000	-33.4500	-0.2020	0.9270	0.0320
13:55:02.291	52454	0.1900	2.0000	-37.4400	-0.1870	1.1590	0.0450
13:55:02.312	52474	-0.2200	1.6700	-30.8100	-0.1910	0.8810	0.0240
13:55:02.331	52494	0.9200	2.3700	-37.4200	-0.1990	1.2530	0.0350
13:55:02.351	52514	-1.1600	2.0900	-33.8700	-0.1810	0.8390	0.0550
13:55:02.371	52534	1.7700	2.2900	-35.6600	-0.2040	1.1020	0.0330
13:55:02.392	52554	0.3800	2.0000	-35.0400	-0.1910	1.0720	0.0520
13:55:02.411	52574	0.7900	1.9800	-32.0700	-0.2190	0.9290	0.0330
13:55:02.431	52594	1.1000	2.2300	-37.7500	-0.2060	1.1710	0.0480
13:55:02.451	52614	0.0000	1.7200	-30.9800	-0.2110	0.8410	0.0410
13:55:02.471	52634	2.2000	2.2800	-35.0000	-0.2090	1.2410	0.0280
13:55:02.491	52654	0.7500	2.0600	-29.6900	-0.1920	0.8800	0.0480
13:55:02.510	52674	1.5400	1.8900	-32.4400	-0.2190	0.9770	0.0220
13:55:02.530	52694	0.7900	1.8100	-37.8700	-0.2070	1.1120	0.0740
13:55:02.551	52714	0.3600	1.4500	-32.2000	-0.2240	0.8810	0.0380
13:55:02.570	52734	1.6300	1.7600	-35.1300	-0.2130	1.2060	0.0400
13:55:02.591	52754	-0.1600	1.7500	-29.4300	-0.1770	0.8360	0.0350
13:55:02.611	52774	1.0200	1.9500	-35.9600	-0.1950	1.1120	0.0320
13:55:02.631	52794	0.9500	1.9300	-32.2600	-0.1690	0.9950	0.0490
13:55:02.650	52814	1.8400	2.2800	-27.8400	-0.1860	0.9430	0.0200
13:55:02.671	52834	0.7100	2.3000	-38.6800	-0.1780	1.2310	0.0580
13:55:02.692	52854	-0.5200	1.4100	-33.8400	-0.1770	0.8200	0.0560
13:55:02.712	52874	2.1300	2.4800	-35.4700	-0.1830	1.1980	0.0270
13:55:02.731	52894	0.7400	1.7500	-30.9800	-0.1780	0.9370	0.0520
13:55:02.751	52914	1.9400	2.1600	-31.7000	-0.2160	1.1050	0.0200
13:55:02.771	52934	0.0900	2.2500	-35.0300	-0.1890	1.0490	0.0540
13:55:02.791	52954	0.5600	2.1000	-31.1700	-0.2150	0.8890	0.0260
13:55:02.813	52974	1.7800	1.9800	-39.2100	-0.2220	1.2700	0.0660
13:55:02.831	52994	0.0800	1.8900	-30.7800	-0.2000	0.8140	0.0330
13:55:02.850	53014	2.0500	2.0300	-33.4500	-0.2120	1.0780	0.0200
13:55:02.870	53034	1.5700	2.0200	-30.9700	-0.1860	0.9380	0.0480
13:55:02.891	53054	1.4800	1.8100	-31.9400	-0.2260	1.0330	0.0320
13:55:02.911	53074	0.5500	2.0400	-36.3300	-0.2040	1.1630	0.0500
13:55:02.931	53094	-0.3500	1.7900	-29.7700	-0.1930	0.7760	0.0430
13:55:02.952	53114	2.0100	2.0400	-36.1900	-0.2100	1.2010	0.0350
13:55:02.971	53134	-0.1000	1.7600	-31.3000	-0.1870	0.8780	0.0450
13:55:02.993	53154	1.0900	2.2200	-33.6100	-0.2030	1.0660	0.0230
13:55:03.011	53174	0.8900	1.8400	-32.6600	-0.1780	1.0550	0.0500
13:55:03.032	53194	0.6600	1.6500	-30.6200	-0.1950	0.8660	0.0350
13:55:03.051	53214	1.6500	2.4100	-36.9900	-0.1910	1.2580	0.0420
13:55:03.071	53234	-0.9900	1.6800	-32.5300	-0.1930	0.8320	0.0530
13:55:03.092	53254	1.9100	2.1000	-36.2000	-0.1920	1.0830	0.0410
13:55:03.111	53274	1.3400	1.5300	-31.1500	-0.1710	0.9410	0.0500
13:55:03.132	53294	1.8900	1.7900	-31.2700	-0.2030	1.0210	0.0220
13:55:03.152	53314	0.4600	2.1600	-36.0800	-0.1880	1.1140	0.0490
13:55:03.172	53334	-0.3200	1.9400	-29.1000	-0.2170	0.8240	0.0280
13:55:03.192	53354	2.7100	1.9600	-37.7800	-0.2120	1.2970	0.0370
13:55:03.212	53374	0.1600	2.0900	-29.1800	-0.1710	0.8460	0.0410
13:55:03.232	53394	1.8600	2.1300	-34.4700	-0.2240	1.1100	0.0340
13:55:03.253	53414	0.7100	1.9800	-33.7000	-0.1870	1.0430	0.0560
13:55:03.271	53434	0.8100	2.2200	-30.1400	-0.2260	0.8720	0.0220
13:55:03.292	53454	0.3700	2.1300	-39.7800	-0.2120	1.1900	0.0470
13:55:03.312	53474	-1.0900	1.6000	-31.6900	-0.2010	0.8080	0.0500
13:55:03.331	53494	2.1500	2.1400	-36.9600	-0.2040	1.2280	0.0390
13:55:03.352	53514	1.1300	1.9400	-32.2000	-0.1850	0.9680	0.0560
13:55:03.371	53534	1.7300	1.5000	-31.6500	-0.2230	1.0410	0.0280
13:55:03.392	53554	0.5800	2.3000	-36.0900	-0.1900	1.1640	0.0430
13:55:03.412	53574	-0.4200	1.5100	-30.9000	-0.1930	0.8150	0.0320
13:55:03.433	53594	1.7000	2.2400	-38.0800	-0.2020	1.2520	0.0440
13:55:03.452	53614	-0.8900	1.9800	-27.4400	-0.1890	0.8290	0.0230
13:55:03.471	53634	2.2300	1.9500	-36.8300	-0.2050	1.2220	0.0390
13:55:03.491	53654	-0.1100	2.1700	-33.0800	-0.1580	0.9980	0.0510
13:55:03.512	53674	0.1600	1.6800	-34.8200	-0.2130	0.9020	0.0460
13:55:03.532	53694	0.9100	1.8100	-38.5600	-0.1940	1.1690	0.0480
13:55:03.552	53714	-0.2500	2.0400	-29.6000	-0.2260	0.8250	0.0280
13:55:03.572	53734	1.8600	2.3600	-37.9900	-0.2040	1.2900	0.0460
13:55:03.592	53754	-1.2200	1.9000	-31.1800	-0.1970	0.8370	0.0470
13:55:03.612	53774	1.6200	1.9300	-35.1000	-0.2270	1.1340	0.0400
13:55:03.633	53794	1.1100	1.6500	-36.2100	-0.2070	1.1080	0.0650
13:55:03.652	53814	-0.4000	2.3000	-27.9300	-0.2280	0.8340	0.0090
13:55:03.672	53834	1.1600	1.6900	-40.3400	-0.2240	1.2650	0.0550
13:55:03.692	53854	0.1000	1.6200	-29.5600	-0.2070	0.7690	0.0500
13:55:03.711	53874	2.6000	2.0300	-36.4300	-0.2220	1.2480	0.0270
13:55:03.732	53894	0.4600	1.8000	-34.6800	-0.1890	0.9730	0.0660
13:55:03.751	53914	0.4000	2.0600	-31.4000	-0.2140	0.9160	0.0170
13:55:03.772	53934	1.1800	1.9800	-38.9400	-0.1950	1.2220	0.0590
13:55:03.792	53954	0.0800	1.4200	-29.7000	-0.2060	0.7660	0.0270
13:55:03.813	53974	2.2200	2.3600	-36.6100	-0.2070	1.2680	0.0230
13:55:03.832	53994	-0.1800	1.6500	-29.1100	-0.1800	0.8810	0.0370
13:55:03.853	54014	2.0100	2.0000	-34.3300	-0.1840	1.1020	0.0320
13:55:03.872	54034	1.3900	1.9500	-35.9000	-0.1740	1.0800	0.0670
13:55:03.892	54054	0.6000	1.3800	-30.0700	-0.1650	0.7850	0.0420
13:55:03.911	54074	1.9400	1.8200	-40.2200	-0.1900	1.3170	0.0600
13:55:03.933	54094	0.8800	1.3800	-30.5500	-0.1580	0.8180	0.0410
13:55:03.953	54114	1.8300	2.2400	-35.8600	-0.1880	1.1880	0.0290
13:55:03.972	54134	-0.0900	1.9500	-31.0700	-0.1720	0.8960	0.0510
13:55:03.992	54154	1.4600	1.9500	-32.1500	-0.2270	1.0170	0.0360
13:55:04.012	54174	1.9800	1.9600	-35.9000	-0.1970	1.1670	0.0600
13:55:04.033	54194	-0.0900	1.8100	-29.6300	-0.2180	0.8380	0.0240
13:55:04.052	54214	1.9400	2.1700	-38.7700	-0.2010	1.2700	0.0510
13:55:04.072	54234	0.5900	1.7900	-30.8900	-0.1800	0.8470	0.0480
13:55:04.092	54254	2.2000	2.0400	-32.9400	-0.1990	1.1040	0.0340
13:55:04.114	54274	0.0000	2.0000	-32.9100	-0.2010	1.0250	0.0470
13:55:04.132	54294	0.3600	1.7900	-31.6700	-0.2170	0.8850	0.0310
13:55:04.153	54314	1.9400	2.0000	-37.8900	-0.2040	1.2430	0.0540
13:55:04.171	54334	0.7400	1.6100	-30.6100	-0.2140	0.8830	0.0260
13:55:04.193	54354	1.3100	2.0600	-37.2500	-0.1970	1.2490	0.0530
13:55:04.213	54374	0.0900	1.4200	-33.0700	-0.1910	0.8790	0.0470
13:55:04.234	54394	1.5100	1.7300	-33.4500	-0.1940	1.0060	0.0270
13:55:04.252	54414	1.5200	1.7900	-38.4300	-0.1690	1.2100	0.0650
13:55:04.273	54434	-0.0800	2.1200	-29.6700	-0.1520	0.8460	0.0330
13:55:04.293	54454	1.1200	1.5200	-40.1100	-0.1740	1.2750	0.0670
13:55:04.313	54474	-0.1400	1.5100	-32.8800	-0.1780	0.9040	0.0470
13:55:04.333	54494	2.0400	1.9700	-35.3000	-0.1530	1.0840	0.0460
13:55:04.353	54514	1.0300	1.9300	-35.2900	-0.1610	1.0860	0.0440
13:55:04.373	54534	1.7800	2.0000	-28.3500	-0.1720	0.9310	0.0120
13:55:04.393	54554	0.8600	1.9400	-36.2100	-0.1660	1.1170	0.0450
13:55:04.412	54574	-0.2200	2.3400	-32.1300	-0.1760	0.8800	0.0340
13:55:04.433	54594	1.3600	1.8700	-36.2200	-0.1960	1.1720	0.0320
