# Supplementary material for: A slanted castor wheel enables pushing manual wheelchairs from the side to improve social interaction
Source: PLoS One. 2024 Sep 12;19(9):e0307759. doi: 10.1371/journal.pone.0307759 (PMC11392412; doi:10.1371/journal.pone.0307759)
Supplement: S1 File — Contains the data collected during the validation experiments and the code for calculating the reaction forces for a castor wheel using the vector equations and the cosine approximation. 4TU.ResearchData repository: https://doi.org/10.4121/82afa4e1-bdf1-4bf4-8682-32e62f6c3d68, GitLab repository: https://gitlab.tudelft.nl/ziggy/evaluation_paper. (ZIP) [file pone.0307759.s002.zip › S2 File - Experimental data and the MATLAB code for calculations of the castor wheel/Data/Test6_30-5-2022/0.05rad_5.4kg_6.txt]

TimeStamp	SampleCounter	Fx(N)	Fy(N)	Fz(N)	Tx(Nm)	Ty(Nm)	Tz(Nm)
13:53:17.208	12990	0.9700	2.8100	-52.2100	-0.2400	1.6090	0.0900
13:53:17.230	13010	1.0600	2.7900	-47.1400	-0.2410	1.3790	0.0480
13:53:17.250	13030	1.0000	3.0900	-61.0500	-0.2270	1.9070	0.1020
13:53:17.269	13050	-2.0200	2.8100	-49.0600	-0.2620	1.2950	0.0590
13:53:17.291	13070	2.6900	2.4500	-59.3200	-0.2510	1.9390	0.0830
13:53:17.310	13090	1.3500	3.0200	-46.4800	-0.2510	1.4340	0.0710
13:53:17.329	13110	3.1300	2.9100	-48.8000	-0.2370	1.6020	0.0470
13:53:17.349	13130	1.1100	2.6000	-55.4100	-0.2530	1.6810	0.1020
13:53:17.369	13150	-0.0800	2.8400	-50.0100	-0.2500	1.3640	0.0580
13:53:17.389	13170	1.9700	2.6800	-60.1300	-0.2410	1.9120	0.1030
13:53:17.409	13190	-1.3900	2.7400	-46.8100	-0.2360	1.2360	0.0520
13:53:17.429	13210	2.7000	2.3400	-56.9700	-0.2260	1.8620	0.0760
13:53:17.449	13230	1.1500	2.7100	-49.9000	-0.2390	1.4960	0.0810
13:53:17.468	13250	2.5300	2.5300	-50.1600	-0.2270	1.5170	0.0530
13:53:17.489	13270	0.9600	2.6900	-57.0600	-0.2100	1.8080	0.0870
13:53:17.510	13290	-2.0000	2.9700	-46.9900	-0.2350	1.2630	0.0390
13:53:17.529	13310	2.4900	2.6200	-58.9200	-0.2170	1.9120	0.0840
13:53:17.550	13330	0.1700	2.5700	-50.0600	-0.2070	1.4050	0.0670
13:53:17.570	13350	3.3900	2.5200	-50.9800	-0.2110	1.7130	0.0550
13:53:17.589	13370	0.1300	2.9200	-49.8200	-0.2150	1.5180	0.0790
13:53:17.608	13390	1.3600	2.8900	-49.7100	-0.2290	1.5190	0.0630
13:53:17.630	13410	2.2800	2.6000	-57.5200	-0.2510	1.9200	0.0930
13:53:17.649	13430	-1.2500	2.7700	-49.4000	-0.2630	1.2500	0.0630
13:53:17.668	13450	2.7200	2.7900	-58.1900	-0.2360	1.9590	0.0820
13:53:17.689	13470	0.6200	2.4100	-48.3900	-0.2510	1.3630	0.0790
13:53:17.708	13490	1.8200	2.8300	-51.4800	-0.2530	1.6990	0.0290
13:53:17.729	13510	0.8600	2.6700	-51.2500	-0.2520	1.6190	0.0720
13:53:17.749	13530	0.2600	2.7600	-49.7900	-0.2620	1.3900	0.0460
13:53:17.769	13550	1.9100	2.7200	-61.7200	-0.2800	2.0330	0.0970
13:53:17.790	13570	-1.3100	3.0800	-45.7400	-0.2310	1.1880	0.0480
13:53:17.810	13590	3.2900	2.6500	-55.0700	-0.2230	1.8060	0.0540
13:53:17.829	13610	0.6700	2.9800	-47.7700	-0.2410	1.4710	0.0770
13:53:17.849	13630	1.3900	2.9500	-51.2700	-0.2350	1.5770	0.0530
13:53:17.868	13650	1.1200	2.3400	-57.3100	-0.2420	1.7490	0.1030
13:53:17.888	13670	-0.4700	2.7900	-49.2100	-0.2390	1.2600	0.0580
13:53:17.910	13690	2.9800	3.0600	-59.5400	-0.2160	1.9870	0.0840
13:53:17.930	13710	-0.8400	2.8000	-48.0500	-0.1970	1.2860	0.0620
13:53:17.949	13730	2.6600	2.5500	-51.9200	-0.2130	1.6890	0.0510
13:53:17.969	13750	1.4100	2.6100	-50.3300	-0.2080	1.5810	0.0740
13:53:17.989	13770	2.1700	2.7400	-50.5200	-0.2290	1.5150	0.0640
13:53:18.009	13790	0.8900	2.5800	-56.8700	-0.2440	1.7260	0.0890
13:53:18.030	13810	-0.8500	3.0800	-46.8100	-0.2550	1.2440	0.0420
13:53:18.049	13830	4.3300	2.4400	-58.8100	-0.2440	2.0250	0.0920
13:53:18.069	13850	0.9600	2.7700	-46.4700	-0.2650	1.4550	0.0640
13:53:18.090	13870	2.9800	2.9600	-54.6000	-0.2450	1.8400	0.0580
13:53:18.109	13890	1.9000	2.2000	-51.2700	-0.2550	1.5880	0.0980
13:53:18.129	13910	1.5700	2.6900	-50.7200	-0.2530	1.5150	0.0630
13:53:18.151	13930	1.6800	2.5100	-59.0300	-0.2350	1.9240	0.1010
13:53:18.170	13950	-1.6600	2.3900	-47.7700	-0.2090	1.2180	0.0600
13:53:18.190	13970	3.5800	2.7100	-57.8700	-0.2370	1.9880	0.0710
13:53:18.209	13990	1.1900	2.9000	-46.6100	-0.2480	1.4510	0.0660
13:53:18.230	14010	2.2900	2.4100	-49.9000	-0.2320	1.5830	0.0560
13:53:18.250	14030	2.1100	2.8800	-54.8600	-0.2270	1.7960	0.0810
13:53:18.269	14050	0.7300	2.4800	-44.9500	-0.2310	1.3710	0.0340
13:53:18.289	14070	1.9600	2.9200	-54.4900	-0.2170	1.8410	0.0750
13:53:18.310	14090	-0.1900	3.0400	-48.7600	-0.2080	1.4050	0.0740
13:53:18.331	14110	3.2300	2.5300	-56.5100	-0.2030	1.8830	0.0740
13:53:18.349	14130	1.2700	2.7900	-45.6400	-0.1960	1.4510	0.0630
13:53:18.370	14150	1.6200	2.7800	-48.2000	-0.1930	1.5290	0.0320
13:53:18.390	14170	1.9100	2.4100	-57.8200	-0.2060	1.8480	0.0960
13:53:18.410	14190	-0.6900	3.0100	-45.9000	-0.2370	1.2460	0.0450
13:53:18.430	14210	3.5000	2.8900	-58.4700	-0.2250	1.9990	0.0730
13:53:18.450	14230	-0.1600	2.5000	-44.1700	-0.2390	1.2600	0.0570
13:53:18.469	14250	3.8100	2.8100	-52.4500	-0.2500	1.8340	0.0470
13:53:18.489	14270	2.4200	2.4800	-50.4300	-0.2420	1.6510	0.0870
13:53:18.510	14290	0.1800	2.8600	-44.0700	-0.2520	1.2640	0.0300
13:53:18.530	14310	3.1600	3.0100	-61.4500	-0.2620	2.0120	0.0900
13:53:18.550	14330	-0.3400	2.7500	-45.5000	-0.2640	1.2840	0.0520
13:53:18.570	14350	3.7100	2.4600	-56.1000	-0.2330	1.9070	0.0770
13:53:18.590	14370	0.4000	2.5800	-47.5600	-0.2510	1.4220	0.0670
13:53:18.611	14390	2.1500	2.9400	-51.1400	-0.2590	1.5610	0.0520
13:53:18.630	14410	1.6700	2.7700	-56.6300	-0.2620	1.7910	0.0970
13:53:18.651	14430	-0.7800	2.8200	-47.6800	-0.2620	1.2590	0.0430
13:53:18.670	14450	2.0400	2.5000	-60.4700	-0.2490	1.9780	0.0820
13:53:18.691	14470	-0.5500	2.6700	-46.1800	-0.2410	1.3040	0.0490
13:53:18.710	14490	3.6600	2.4800	-52.9000	-0.2230	1.8410	0.0660
13:53:18.731	14510	1.2600	2.6900	-49.9300	-0.2380	1.5930	0.0740
13:53:18.751	14530	0.0600	2.9300	-49.9100	-0.2300	1.3410	0.0470
13:53:18.770	14550	2.2700	2.6200	-59.3900	-0.2220	1.9400	0.0960
13:53:18.789	14570	-0.7400	3.0500	-44.5300	-0.2180	1.2960	0.0360
13:53:18.811	14590	2.6300	2.8300	-60.3100	-0.2130	1.9760	0.0880
13:53:18.829	14610	0.0700	2.4100	-46.1200	-0.2130	1.2560	0.0660
13:53:18.852	14630	2.8900	2.4900	-51.5100	-0.2330	1.7110	0.0470
13:53:18.871	14650	1.9300	2.4300	-56.3700	-0.2560	1.7790	0.1000
13:53:18.890	14670	0.2900	2.7500	-48.3500	-0.2570	1.3000	0.0530
13:53:18.911	14690	2.2000	2.8600	-60.5600	-0.2500	2.0370	0.0990
13:53:18.930	14710	-0.7600	2.6000	-47.7700	-0.2440	1.2830	0.0640
13:53:18.951	14730	3.0500	2.9800	-56.7200	-0.2710	1.8930	0.0540
13:53:18.970	14750	0.8200	2.8200	-49.4400	-0.2470	1.4460	0.0780
13:53:18.991	14770	1.6900	2.7100	-49.1800	-0.2690	1.4910	0.0380
13:53:19.011	14790	1.0200	2.6200	-59.9000	-0.2750	1.9150	0.1020
13:53:19.032	14810	-1.6200	2.5800	-49.6200	-0.2690	1.2330	0.0500
13:53:19.051	14830	2.7000	2.0700	-57.3400	-0.2540	1.9130	0.0820
13:53:19.070	14850	-0.3800	2.7200	-47.1700	-0.2360	1.3310	0.0560
13:53:19.091	14870	2.5000	2.8400	-53.9300	-0.2650	1.7120	0.0630
13:53:19.111	14890	2.3000	2.4100	-52.2400	-0.2600	1.7140	0.0850
13:53:19.130	14910	0.2200	2.8900	-47.0300	-0.2460	1.3050	0.0420
13:53:19.149	14930	0.8900	3.0700	-62.2900	-0.2320	1.9390	0.0960
13:53:19.169	14950	-2.2600	2.7500	-46.0400	-0.2160	1.1870	0.0420
13:53:19.190	14970	3.2700	2.3300	-54.8200	-0.1990	1.8670	0.0570
13:53:19.211	14990	0.7200	2.6500	-50.6000	-0.2240	1.5100	0.0810
13:53:19.230	15010	1.4500	3.0600	-50.1800	-0.2420	1.5120	0.0520
13:53:19.250	15030	0.7600	2.5200	-56.9100	-0.2440	1.7490	0.1040
13:53:19.272	15050	0.0800	2.5100	-49.1900	-0.2680	1.3100	0.0540
13:53:19.291	15070	2.9400	2.9200	-60.5100	-0.2640	2.0570	0.0820
13:53:19.310	15090	0.1800	2.5900	-45.8300	-0.2520	1.2860	0.0590
13:53:19.330	15110	3.6800	2.6400	-51.2100	-0.2470	1.7400	0.0490
13:53:19.352	15130	1.7100	2.9300	-50.8400	-0.2760	1.5440	0.0740
13:53:19.370	15150	1.1900	3.0400	-51.4000	-0.2660	1.4990	0.0560
13:53:19.390	15170	1.7800	2.7500	-59.6500	-0.2600	1.8850	0.1060
13:53:19.411	15190	-0.7400	2.6000	-46.2200	-0.2710	1.1870	0.0470
13:53:19.430	15210	4.2200	2.4900	-56.4700	-0.2750	1.9890	0.0740
13:53:19.449	15230	1.4100	2.6400	-45.8500	-0.2630	1.4400	0.0620
13:53:19.471	15250	2.3800	2.6400	-49.6000	-0.2470	1.6050	0.0370
13:53:19.490	15270	1.5500	2.7200	-54.9000	-0.2570	1.7690	0.0820
13:53:19.510	15290	-0.2400	2.8400	-49.5600	-0.2620	1.3250	0.0590
13:53:19.531	15310	2.4000	2.7300	-60.9200	-0.2610	1.9510	0.0970
13:53:19.550	15330	-0.8400	2.7200	-45.7300	-0.2560	1.2560	0.0510
13:53:19.571	15350	3.4200	3.0200	-53.9100	-0.2210	1.8930	0.0590
13:53:19.591	15370	1.4200	2.7900	-48.2800	-0.2330	1.5490	0.0860
13:53:19.612	15390	0.1500	2.9900	-49.6800	-0.2140	1.4520	0.0460
13:53:19.631	15410	1.1200	2.5300	-60.9000	-0.2480	1.8480	0.0960
13:53:19.651	15430	-0.1500	2.6600	-49.3700	-0.2720	1.2650	0.0560
13:53:19.672	15450	2.7900	2.7300	-58.7200	-0.2370	1.9550	0.0910
13:53:19.690	15470	-0.5600	2.5700	-45.4300	-0.2720	1.2750	0.0680
13:53:19.712	15490	3.9900	2.9900	-50.8100	-0.2770	1.7960	0.0510
13:53:19.732	15510	1.2900	2.4200	-52.1200	-0.2900	1.6400	0.1020
13:53:19.750	15530	0.1500	3.1900	-49.4300	-0.2980	1.4060	0.0490
13:53:19.771	15550	1.7100	2.9900	-58.8200	-0.2780	1.8360	0.0950
13:53:19.790	15570	-0.1700	2.7900	-47.5600	-0.2790	1.2950	0.0660
13:53:19.811	15590	3.9600	2.6300	-54.6200	-0.2580	1.8920	0.0610
13:53:19.831	15610	0.6700	2.9000	-47.3000	-0.2790	1.4500	0.0790
13:53:19.851	15630	1.5200	2.9300	-50.6000	-0.2800	1.5540	0.0380
13:53:19.870	15650	0.9500	2.7400	-55.2800	-0.2910	1.7320	0.0920
13:53:19.892	15670	-0.2800	3.0000	-48.4200	-0.2760	1.3190	0.0410
13:53:19.910	15690	2.8400	2.6800	-58.8400	-0.2750	1.9700	0.0820
13:53:19.931	15710	-0.1800	2.7300	-46.5700	-0.2350	1.3110	0.0650
13:53:19.951	15730	3.1700	2.6500	-54.1600	-0.2650	1.8000	0.0690
13:53:19.972	15750	0.9700	2.6100	-50.0400	-0.2690	1.5480	0.0810
13:53:19.991	15770	1.6600	3.0100	-49.7600	-0.2500	1.4930	0.0530
13:53:20.012	15790	1.9900	3.0500	-58.4000	-0.2250	1.8720	0.1020
13:53:20.031	15810	-1.2200	2.7100	-48.5200	-0.2460	1.2800	0.0680
13:53:20.050	15830	2.9800	3.0000	-58.2500	-0.2210	1.9260	0.0760
13:53:20.071	15850	0.0500	2.5600	-46.8300	-0.2620	1.3430	0.0770
13:53:20.091	15870	3.5900	3.2000	-49.3000	-0.2670	1.6710	0.0360
13:53:20.110	15890	2.1500	2.4800	-54.6300	-0.2770	1.7270	0.1130
13:53:20.133	15910	0.4000	2.9600	-47.7300	-0.2910	1.3320	0.0410
13:53:20.152	15930	2.8700	3.2300	-60.0600	-0.2750	2.0160	0.0900
13:53:20.170	15950	-1.0100	2.6900	-46.2800	-0.2680	1.2840	0.0600
13:53:20.191	15970	2.8000	2.7100	-54.3600	-0.2680	1.8350	0.0500
13:53:20.210	15990	0.7300	2.6000	-48.9900	-0.3040	1.5110	0.0830
13:53:20.231	16010	1.4400	2.7500	-50.8500	-0.2990	1.4770	0.0520
13:53:20.251	16030	2.2400	2.9100	-58.0500	-0.3030	1.9070	0.1110
13:53:20.271	16050	-0.8000	2.7300	-47.5700	-0.2840	1.2510	0.0460
13:53:20.292	16070	3.2300	2.1600	-59.6100	-0.2510	1.9510	0.0900
13:53:20.312	16090	0.7700	2.6600	-45.5900	-0.2600	1.3700	0.0730
13:53:20.330	16110	2.5500	2.7700	-52.3300	-0.2700	1.6640	0.0480
13:53:20.351	16130	0.8200	2.7500	-54.4300	-0.2770	1.6480	0.0990
13:53:20.371	16150	0.2900	3.1000	-47.7500	-0.2410	1.4230	0.0370
13:53:20.392	16170	2.0300	3.3100	-60.8700	-0.2410	2.0120	0.0970
13:53:20.411	16190	-2.8400	2.6500	-45.4200	-0.2420	1.2120	0.0510
13:53:20.431	16210	2.4400	2.7200	-55.5900	-0.2320	1.7730	0.0630
13:53:20.451	16230	1.7400	2.6000	-51.1200	-0.2640	1.5250	0.0850
13:53:20.472	16250	1.4800	3.2200	-50.7400	-0.2630	1.5540	0.0390
13:53:20.492	16270	0.4700	2.9100	-56.7900	-0.2760	1.7140	0.1000
13:53:20.511	16290	-1.4200	2.7000	-48.1100	-0.3010	1.2470	0.0510
13:53:20.532	16310	2.9800	3.3400	-60.8300	-0.2700	2.0730	0.0880
13:53:20.552	16330	-0.5100	2.5000	-48.3600	-0.2700	1.2940	0.0820
13:53:20.572	16350	2.9600	2.7500	-54.5200	-0.2840	1.7200	0.0620
13:53:20.592	16370	1.8300	2.4100	-51.0400	-0.3160	1.6160	0.0880
13:53:20.612	16390	1.4500	2.4100	-50.0300	-0.2920	1.4450	0.0630
13:53:20.630	16410	1.6500	2.5600	-58.4400	-0.2980	1.9510	0.0920
13:53:20.651	16430	-0.8800	2.7000	-45.6800	-0.2820	1.2160	0.0590
13:53:20.671	16450	2.7900	2.9800	-55.6600	-0.2670	1.8800	0.0560
13:53:20.692	16470	0.7200	2.8100	-46.8200	-0.2660	1.4400	0.0790
13:53:20.711	16490	2.4300	2.8800	-49.9200	-0.2460	1.5970	0.0370
13:53:20.732	16510	1.8700	2.5800	-56.1100	-0.2680	1.8410	0.1060
13:53:20.751	16530	0.2600	2.8800	-45.9700	-0.2540	1.2810	0.0510
13:53:20.771	16550	2.5000	2.8000	-59.6800	-0.2570	1.9650	0.0870
13:53:20.791	16570	-1.1000	2.2200	-48.2600	-0.2410	1.2560	0.0740
13:53:20.811	16590	3.2500	3.0800	-52.1900	-0.2300	1.8230	0.0590
13:53:20.832	16610	1.8300	2.7300	-49.6200	-0.2610	1.6280	0.0890
13:53:20.851	16630	0.6800	2.8300	-47.0100	-0.2410	1.4340	0.0370
13:53:20.871	16650	1.2000	2.7700	-60.0900	-0.2610	1.9380	0.0970
13:53:20.892	16670	-0.6000	3.1100	-44.8700	-0.2480	1.2290	0.0480
13:53:20.911	16690	3.2600	3.2800	-57.0800	-0.2480	1.9900	0.0770
13:53:20.933	16710	-0.3700	2.9300	-46.0700	-0.2730	1.3060	0.0650
13:53:20.953	16730	2.7400	2.9900	-52.4500	-0.2800	1.6820	0.0540
13:53:20.971	16750	1.3100	2.7300	-55.7800	-0.3020	1.7430	0.1130
13:53:20.993	16770	-0.7500	3.0700	-49.6500	-0.2850	1.3570	0.0520
13:53:21.012	16790	2.3100	2.8700	-61.3700	-0.2840	1.9380	0.1050
13:53:21.031	16810	-0.2100	2.6400	-45.0200	-0.2880	1.2620	0.0620
13:53:21.052	16830	3.7400	2.9100	-53.6100	-0.2760	1.8690	0.0560
13:53:21.072	16850	0.1200	2.7800	-48.4200	-0.3160	1.4910	0.0840
13:53:21.091	16870	0.9400	3.0300	-50.4900	-0.2760	1.4910	0.0510
13:53:21.112	16890	0.7500	2.8200	-58.3100	-0.3020	1.8610	0.1030
13:53:21.132	16910	-0.8000	2.7000	-47.9800	-0.2900	1.2450	0.0480
13:53:21.152	16930	2.9500	2.7300	-56.7900	-0.2730	1.9490	0.0700
13:53:21.172	16950	0.1500	2.6300	-46.6500	-0.2660	1.3330	0.0650
13:53:21.193	16970	2.6700	2.6100	-53.2400	-0.2650	1.7410	0.0540
13:53:21.212	16990	0.9700	2.9900	-54.4000	-0.2830	1.6780	0.0980
13:53:21.232	17010	-1.0000	3.2200	-48.7100	-0.2520	1.3310	0.0490
13:53:21.253	17030	2.0400	3.1600	-61.5900	-0.2490	1.9260	0.1050
13:53:21.271	17050	-0.1800	2.3200	-47.3300	-0.2510	1.2510	0.0620
13:53:21.293	17070	3.3300	2.8900	-56.5500	-0.2200	1.8480	0.0660
13:53:21.312	17090	0.2400	2.5700	-47.1500	-0.2530	1.3970	0.0690
13:53:21.333	17110	2.3200	3.0100	-49.4700	-0.2740	1.6430	0.0310
13:53:21.352	17130	1.3000	2.5800	-57.6200	-0.2630	1.8120	0.1130
13:53:21.371	17150	-0.4500	2.6000	-49.1300	-0.2910	1.3370	0.0570
13:53:21.392	17170	2.8000	3.2600	-58.8200	-0.2590	1.9970	0.0870
13:53:21.412	17190	0.0800	2.3000	-46.7600	-0.2820	1.2970	0.0650
13:53:21.432	17210	3.2900	3.2000	-53.0100	-0.2540	1.8130	0.0450
13:53:21.452	17230	0.6500	2.8100	-51.5700	-0.3060	1.5480	0.0960
13:53:21.472	17250	0.6400	2.5900	-47.9900	-0.3050	1.4190	0.0330
13:53:21.493	17270	2.2800	2.7500	-59.7500	-0.2860	1.9600	0.1120
13:53:21.513	17290	-1.0200	2.9200	-45.7200	-0.2500	1.2370	0.0450
13:53:21.533	17310	2.7800	2.7800	-55.5100	-0.2330	1.8620	0.0670
13:53:21.552	17330	0.3700	2.9500	-49.1400	-0.2520	1.4340	0.0840
13:53:21.572	17350	2.2000	2.8900	-51.2900	-0.2690	1.5710	0.0620
13:53:21.593	17370	2.0800	2.7100	-55.6100	-0.2880	1.8130	0.1040
13:53:21.613	17390	-0.8800	3.2800	-46.2000	-0.2620	1.2470	0.0460
13:53:21.633	17410	1.7500	3.4400	-60.9600	-0.2210	1.9230	0.0930
13:53:21.652	17430	-0.8300	2.3800	-47.5500	-0.2560	1.2770	0.0730
13:53:21.672	17450	2.2000	2.7000	-55.4500	-0.2530	1.7470	0.0670
13:53:21.694	17470	0.1100	3.0400	-52.6500	-0.2690	1.5900	0.0950
13:53:21.713	17490	0.9100	3.2200	-48.7900	-0.2630	1.4180	0.0420
13:53:21.732	17510	1.2800	2.7100	-57.0500	-0.2970	1.8290	0.0960
13:53:21.751	17530	-1.0400	2.8400	-47.8300	-0.2980	1.2550	0.0570
13:53:21.772	17550	2.5200	2.9900	-56.7300	-0.2640	1.9470	0.0690
13:53:21.793	17570	-0.3200	2.8100	-46.5700	-0.3080	1.3710	0.0700
13:53:21.813	17590	2.9400	3.2200	-51.6800	-0.2720	1.6670	0.0620
13:53:21.832	17610	2.3200	2.6200	-52.6500	-0.3130	1.6810	0.0940
13:53:21.852	17630	0.3800	3.0300	-49.5900	-0.3160	1.4110	0.0530
13:53:21.874	17650	1.8400	2.9000	-59.1200	-0.2830	1.8990	0.1070
13:53:21.893	17670	-0.8800	2.5200	-46.6700	-0.2770	1.2210	0.0690
13:53:21.913	17690	2.9200	2.7300	-57.4300	-0.2740	1.9060	0.0650
13:53:21.932	17710	0.1300	3.0900	-49.4800	-0.2750	1.4660	0.0930
13:53:21.953	17730	1.0700	2.7900	-51.0800	-0.2790	1.4910	0.0480
13:53:21.971	17750	2.0300	2.6200	-59.5100	-0.2710	1.8630	0.1070
13:53:21.992	17770	-0.4100	2.8200	-47.0000	-0.2650	1.3130	0.0590
13:53:22.012	17790	2.2100	2.9800	-58.2900	-0.2370	1.8850	0.0800
13:53:22.031	17810	-0.2800	2.6500	-45.9800	-0.2460	1.2870	0.0610
13:53:22.053	17830	4.1200	2.8600	-51.7700	-0.2250	1.7610	0.0560
13:53:22.073	17850	1.6600	3.0300	-50.6700	-0.2420	1.6600	0.0940
13:53:22.093	17870	-0.2400	2.9300	-47.5200	-0.2450	1.3700	0.0370
13:53:22.114	17890	1.8700	2.8100	-59.6900	-0.2310	1.9240	0.0970
13:53:22.133	17910	0.1400	2.7000	-45.4100	-0.2590	1.3000	0.0440
13:53:22.153	17930	4.0200	2.4800	-55.3700	-0.2250	1.8270	0.0820
13:53:22.173	17950	0.4400	3.0800	-47.4000	-0.2650	1.3960	0.0800
13:53:22.193	17970	3.1200	2.7000	-50.6100	-0.2920	1.6690	0.0500
13:53:22.213	17990	1.9700	3.0200	-53.1100	-0.2600	1.7640	0.0990
13:53:22.231	18010	-1.3600	3.1100	-50.7700	-0.2970	1.3250	0.0580
13:53:22.254	18030	2.2000	2.8600	-61.2100	-0.2840	1.9160	0.0950
13:53:22.273	18050	-0.1600	2.9100	-47.2200	-0.2970	1.3340	0.0630
13:53:22.293	18070	3.4600	2.4400	-55.5000	-0.2760	1.7800	0.0670
13:53:22.314	18090	0.5100	2.8200	-51.6100	-0.2950	1.5410	0.0920
13:53:22.332	18110	0.9000	3.4100	-51.1600	-0.2870	1.4400	0.0430
13:53:22.352	18130	2.1200	2.9200	-56.9200	-0.2980	1.8740	0.1020
13:53:22.373	18150	0.4100	2.8400	-44.8600	-0.2660	1.2990	0.0490
13:53:22.393	18170	3.7500	3.0600	-54.7400	-0.2620	1.8780	0.0690
13:53:22.413	18190	0.8500	2.7100	-47.0400	-0.2560	1.3840	0.0870
13:53:22.433	18210	3.1000	2.8300	-52.9500	-0.2460	1.6690	0.0650
13:53:22.453	18230	1.1600	2.7700	-52.8300	-0.2810	1.6920	0.0860
13:53:22.475	18250	-0.7900	2.7500	-48.1300	-0.2620	1.2880	0.0490
13:53:22.493	18270	2.5800	3.4300	-61.0900	-0.2240	1.9610	0.0980
13:53:22.514	18290	0.1800	2.9600	-44.9600	-0.2280	1.2710	0.0590
13:53:22.533	18310	3.2600	2.7800	-56.1400	-0.2390	1.8560	0.0600
13:53:22.554	18330	0.6400	2.8400	-44.8300	-0.2710	1.3140	0.0620
13:53:22.573	18350	2.4700	3.0600	-50.0900	-0.2740	1.5470	0.0530
13:53:22.593	18370	2.0300	3.0300	-58.4600	-0.2630	1.9460	0.1060
13:53:22.613	18390	-1.5100	2.9600	-46.4800	-0.2880	1.2220	0.0470
13:53:22.633	18410	3.7000	2.9800	-56.0600	-0.2500	1.9960	0.0640
13:53:22.652	18430	0.2800	2.9400	-46.9200	-0.2920	1.4550	0.0810
13:53:22.674	18450	1.9600	3.0800	-52.5300	-0.2830	1.6750	0.0500
13:53:22.693	18470	0.4100	2.5100	-54.7400	-0.3050	1.6130	0.0980
13:53:22.712	18490	0.3700	2.8100	-50.9000	-0.2870	1.3640	0.0570
13:53:22.733	18510	2.7900	2.6800	-61.6400	-0.2730	1.9860	0.1050
13:53:22.752	18530	0.2000	2.6800	-44.5300	-0.2660	1.2540	0.0460
13:53:22.774	18550	2.4700	2.8500	-54.7500	-0.2400	1.8060	0.0620
13:53:22.794	18570	0.7500	2.4800	-50.5800	-0.2720	1.4940	0.0870
13:53:22.814	18590	1.6800	2.7800	-51.4300	-0.2740	1.5610	0.0600
13:53:22.834	18610	1.9300	2.6900	-56.6100	-0.2640	1.7860	0.1050
13:53:22.854	18630	-0.7500	3.0400	-45.7100	-0.2580	1.2240	0.0410
13:53:22.874	18650	2.7300	2.9900	-60.2500	-0.2330	2.0150	0.0880
13:53:22.893	18670	-0.9400	3.2000	-44.7100	-0.2440	1.3000	0.0520
13:53:22.914	18690	2.3700	2.8800	-51.1600	-0.2280	1.7090	0.0390
13:53:22.933	18710	1.1500	2.7200	-52.9500	-0.2830	1.6470	0.0830
13:53:22.955	18730	0.6400	2.7500	-49.7900	-0.2800	1.4350	0.0590
13:53:22.975	18750	1.8700	2.8200	-58.9200	-0.2600	1.8190	0.1000
13:53:22.994	18770	-0.7200	2.4400	-47.3100	-0.2980	1.1760	0.0600
13:53:23.013	18790	3.2400	2.8500	-58.9600	-0.2630	2.0260	0.0780
13:53:23.034	18810	0.7000	2.9800	-47.4700	-0.2800	1.4190	0.0940
13:53:23.053	18830	2.2200	3.0700	-50.8100	-0.2820	1.5740	0.0470
13:53:23.073	18850	1.3200	2.5000	-57.2300	-0.3240	1.7590	0.1140
13:53:23.092	18870	0.3400	2.7000	-48.6000	-0.2910	1.4170	0.0610
13:53:23.113	18890	2.9200	2.8000	-56.1100	-0.2650	1.9640	0.0800
13:53:23.132	18910	-0.2700	2.4600	-45.3500	-0.2710	1.2400	0.0650
13:53:23.154	18930	3.9500	2.9400	-53.6100	-0.2710	1.8020	0.0560
13:53:23.174	18950	1.0900	2.7400	-50.0600	-0.2920	1.5530	0.0930
13:53:23.194	18970	0.5200	2.8100	-50.5800	-0.2770	1.4570	0.0480
13:53:23.214	18990	2.1800	2.9000	-59.0400	-0.2700	1.9850	0.1030
13:53:23.232	19010	-0.4000	3.0700	-44.5100	-0.2630	1.2240	0.0570
13:53:23.253	19030	3.7700	2.5700	-57.2200	-0.2220	1.8900	0.0790
13:53:23.274	19050	0.7900	2.7500	-44.9000	-0.2600	1.3660	0.0540
13:53:23.293	19070	2.5700	2.7000	-51.7900	-0.2200	1.6070	0.0680
13:53:23.313	19090	1.8400	2.4400	-55.3700	-0.2590	1.7650	0.1140
13:53:23.333	19110	-0.2400	2.9700	-47.7900	-0.2540	1.3340	0.0470
13:53:23.355	19130	2.0400	3.0300	-60.0500	-0.2330	1.9820	0.0820
13:53:23.374	19150	-0.3600	2.1000	-45.7400	-0.2570	1.2260	0.0610
13:53:23.393	19170	3.7600	2.9600	-55.1300	-0.2400	1.8720	0.0570
13:53:23.414	19190	0.5300	3.2300	-49.6100	-0.2850	1.5510	0.0740
13:53:23.435	19210	1.3000	3.1900	-48.3000	-0.2820	1.4760	0.0430
13:53:23.455	19230	1.8000	2.5000	-58.9900	-0.2860	1.9080	0.1050
13:53:23.474	19250	-1.4600	2.7100	-47.7600	-0.2900	1.2340	0.0530
13:53:23.495	19270	2.7400	2.9900	-59.2500	-0.2680	1.9740	0.0620
13:53:23.514	19290	0.6900	2.7700	-46.8000	-0.2950	1.3450	0.0770
13:53:23.535	19310	3.0200	2.7500	-49.8900	-0.2870	1.6530	0.0440
13:53:23.555	19330	1.4500	2.9000	-53.7600	-0.2900	1.6610	0.0970
13:53:23.575	19350	-0.5400	3.2900	-49.6200	-0.2780	1.3460	0.0460
13:53:23.593	19370	2.5400	3.1700	-56.8100	-0.2620	1.8600	0.0830
13:53:23.615	19390	-0.2800	2.6600	-47.3900	-0.2790	1.2710	0.0610
13:53:23.633	19410	3.1300	3.2100	-55.2200	-0.2580	1.8170	0.0610
13:53:23.655	19430	0.8800	2.8400	-49.1600	-0.2720	1.4910	0.0840
13:53:23.673	19450	2.1000	2.6600	-45.8000	-0.2520	1.4410	0.0300
13:53:23.694	19470	1.0700	3.0500	-58.1400	-0.2620	1.8220	0.0950
13:53:23.715	19490	-2.3900	2.3900	-49.6100	-0.2790	1.1790	0.0600
13:53:23.735	19510	2.4900	2.7200	-56.1200	-0.2330	1.9020	0.0620
13:53:23.754	19530	0.4900	2.6700	-47.6300	-0.2700	1.4180	0.0690
13:53:23.775	19550	2.1400	2.9400	-53.6800	-0.2420	1.7070	0.0600
13:53:23.794	19570	0.2300	2.4500	-55.2300	-0.2840	1.5560	0.0970
13:53:23.814	19590	0.6300	2.7300	-49.5900	-0.2910	1.4060	0.0640
13:53:23.834	19610	3.2800	3.1800	-61.4200	-0.2610	2.0220	0.1080
13:53:23.855	19630	-0.5700	2.6400	-45.8900	-0.2650	1.2360	0.0590
13:53:23.873	19650	3.0400	3.2700	-53.4900	-0.2420	1.8090	0.0480
13:53:23.894	19670	1.4500	2.2400	-49.4200	-0.3030	1.5340	0.0950
13:53:23.914	19690	2.8900	3.0300	-51.9800	-0.2840	1.6290	0.0580
13:53:23.934	19710	0.6700	2.9200	-57.5200	-0.2850	1.7690	0.1090
13:53:23.953	19730	-0.6100	2.8900	-47.5000	-0.2940	1.2040	0.0380
13:53:23.974	19750	3.7400	2.7500	-60.6800	-0.2630	2.0400	0.0890
13:53:23.995	19770	0.6400	2.8800	-45.7000	-0.2580	1.3330	0.0590
13:53:24.015	19790	2.0900	2.7800	-54.3200	-0.2310	1.7070	0.0700
13:53:24.034	19810	1.1200	2.9300	-52.3700	-0.2550	1.5860	0.1000
13:53:24.053	19830	1.2000	2.5200	-49.4200	-0.2710	1.4430	0.0530
13:53:24.073	19850	1.2500	2.7800	-59.3300	-0.2650	1.8690	0.1120
13:53:24.094	19870	-1.7800	2.5100	-50.6500	-0.2730	1.2430	0.0640
13:53:24.114	19890	3.2100	2.8400	-58.4600	-0.2130	1.9490	0.0810
13:53:24.135	19910	0.4400	2.5100	-46.4500	-0.2670	1.4380	0.0750
13:53:24.155	19930	1.9500	3.0400	-50.4800	-0.2370	1.5690	0.0460
13:53:24.175	19950	1.1800	2.5300	-56.8700	-0.2530	1.7320	0.1040
13:53:24.193	19970	0.0700	2.7600	-47.3700	-0.2630	1.3100	0.0450
13:53:24.213	19990	2.2000	2.9900	-58.5300	-0.2650	1.9170	0.0880
13:53:24.234	20010	-1.1900	2.6600	-45.9700	-0.2630	1.2360	0.0610
13:53:24.254	20030	4.0900	2.4100	-55.5900	-0.2630	1.8770	0.0660
13:53:24.276	20050	1.1400	2.8200	-51.1200	-0.2890	1.5370	0.0980
13:53:24.295	20070	1.7500	3.1400	-49.3500	-0.2750	1.5100	0.0460
13:53:24.313	20090	2.1800	2.6500	-57.4700	-0.3030	1.8410	0.1070
13:53:24.335	20110	0.0000	3.0100	-47.8400	-0.2990	1.3390	0.0510
13:53:24.353	20130	3.9300	2.7500	-56.7400	-0.2730	1.9400	0.0850
13:53:24.373	20150	0.0000	2.7600	-46.5500	-0.2760	1.3590	0.0760
13:53:24.394	20170	2.1500	3.1700	-52.2100	-0.2860	1.6230	0.0480
13:53:24.414	20190	0.8300	2.6100	-53.1400	-0.2980	1.6310	0.0960
13:53:24.435	20210	-0.3400	3.0700	-50.2600	-0.2740	1.4420	0.0540
13:53:24.455	20230	2.9700	2.8000	-56.3000	-0.2720	1.8780	0.0830
13:53:24.474	20250	0.7800	2.3700	-47.1900	-0.2630	1.3230	0.0770
13:53:24.494	20270	3.5300	2.5500	-56.1800	-0.2380	1.8830	0.0760
13:53:24.514	20290	0.4200	2.6500	-49.1200	-0.2620	1.4450	0.0900
13:53:24.534	20310	1.2300	2.7100	-50.8100	-0.2520	1.5260	0.0540
13:53:24.555	20330	1.6900	2.6200	-54.6500	-0.2380	1.7930	0.0920
13:53:24.576	20350	-0.3200	2.6400	-48.5900	-0.2410	1.3840	0.0690
13:53:24.595	20370	1.7800	3.4000	-59.6800	-0.2320	1.9610	0.0690
13:53:24.614	20390	-0.5300	2.2200	-46.8000	-0.2560	1.2130	0.0700
13:53:24.636	20410	3.4800	2.8700	-52.8600	-0.2480	1.7760	0.0610
13:53:24.656	20430	0.8800	3.0500	-52.9300	-0.2810	1.5990	0.1090
13:53:24.674	20450	0.0400	2.8600	-48.2700	-0.2990	1.4440	0.0470
13:53:24.696	20470	1.4100	3.1700	-58.5400	-0.2850	1.9260	0.0790
13:53:24.714	20490	-1.9200	2.8900	-48.9100	-0.2880	1.2980	0.0690
13:53:24.734	20510	2.5800	2.8800	-57.6200	-0.2520	1.8700	0.0690
13:53:24.754	20530	0.4900	2.3400	-48.5700	-0.3230	1.4050	0.0910
13:53:24.774	20550	1.9100	3.0400	-49.8200	-0.2910	1.5990	0.0340
13:53:24.795	20570	0.7400	2.8500	-56.2400	-0.3110	1.7490	0.1010
13:53:24.815	20590	-0.9800	3.1000	-49.3400	-0.2790	1.3010	0.0490
13:53:24.836	20610	1.5800	2.9300	-58.1500	-0.2650	1.9260	0.0760
13:53:24.855	20630	-0.0900	2.6100	-47.5400	-0.2540	1.3380	0.0620
13:53:24.874	20650	2.8100	2.8300	-54.6400	-0.2610	1.7430	0.0610
13:53:24.895	20670	0.7600	2.6700	-50.3700	-0.2680	1.4940	0.0850
13:53:24.915	20690	1.3000	3.0900	-50.2800	-0.2480	1.4890	0.0590
13:53:24.935	20710	1.1400	2.9800	-57.4600	-0.2640	1.8680	0.0860
13:53:24.954	20730	-2.1200	2.9600	-47.9700	-0.2610	1.2060	0.0560
13:53:24.975	20750	2.6600	2.8500	-55.4200	-0.2420	1.8880	0.0610
13:53:24.995	20770	0.5500	2.5200	-47.5000	-0.2590	1.3750	0.0680
13:53:25.014	20790	2.6500	2.8600	-51.3500	-0.2350	1.6880	0.0440
13:53:25.034	20810	0.7900	3.1000	-51.7100	-0.2650	1.6190	0.0890
13:53:25.055	20830	0.3800	3.0400	-48.5400	-0.2750	1.4190	0.0580
13:53:25.076	20850	2.4900	2.9500	-59.8300	-0.2600	1.9940	0.1030
13:53:25.095	20870	-1.2200	2.7700	-46.4700	-0.2920	1.2080	0.0610
13:53:25.116	20890	4.3500	2.4700	-54.1000	-0.2520	1.8690	0.0680
13:53:25.136	20910	1.5700	2.8500	-47.5600	-0.3220	1.5190	0.0820
13:53:25.156	20930	2.1500	3.3500	-49.5000	-0.3010	1.5750	0.0460
13:53:25.177	20950	2.0900	2.3100	-55.7400	-0.2860	1.7490	0.1020
13:53:25.195	20970	-0.3100	3.0100	-46.2500	-0.2890	1.3090	0.0380
13:53:25.216	20990	3.1700	3.0500	-59.3400	-0.2710	1.9760	0.0840
13:53:25.236	21010	0.2400	2.8600	-45.2100	-0.2440	1.2870	0.0650
13:53:25.256	21030	3.6500	2.9400	-51.7200	-0.2240	1.7500	0.0640
13:53:25.275	21050	1.7100	2.8500	-53.9800	-0.2780	1.6940	0.1050
13:53:25.295	21070	0.4600	3.3600	-49.9300	-0.2500	1.4420	0.0570
13:53:25.316	21090	3.1300	2.5700	-57.6300	-0.2560	1.9500	0.0910
13:53:25.337	21110	-1.2500	3.0900	-44.5800	-0.2630	1.2130	0.0550
13:53:25.356	21130	2.5500	2.8500	-59.8200	-0.2090	1.9700	0.0750
13:53:25.375	21150	0.0200	2.4800	-48.8500	-0.1920	1.3790	0.0900
13:53:25.395	21170	1.6100	2.6200	-51.2100	-0.2210	1.5940	0.0430
13:53:25.415	21190	1.7900	2.6300	-56.7600	-0.2300	1.8750	0.0960
13:53:25.436	21210	-0.6800	2.6300	-45.6100	-0.2540	1.2720	0.0460
13:53:25.454	21230	1.9400	2.6900	-60.6900	-0.2410	2.0470	0.0720
13:53:25.475	21250	-0.8500	2.9400	-46.6900	-0.2240	1.2780	0.0560
13:53:25.496	21270	2.5400	2.9100	-53.8800	-0.2170	1.7210	0.0550
13:53:25.514	21290	0.9400	3.1200	-53.1300	-0.2550	1.6610	0.0910
13:53:25.534	21310	0.5100	2.7000	-52.0500	-0.2830	1.4740	0.0570
13:53:25.556	21330	2.0600	2.6800	-57.5600	-0.2860	1.8770	0.0920
13:53:25.575	21350	-0.3800	2.6800	-47.4600	-0.2650	1.3240	0.0580
13:53:25.595	21370	3.7700	2.6900	-55.9700	-0.2470	1.9220	0.0680
13:53:25.616	21390	0.7300	2.8000	-44.6300	-0.2490	1.3410	0.0730
13:53:25.636	21410	3.0700	3.2200	-50.3100	-0.2720	1.6590	0.0460
13:53:25.654	21430	1.8400	2.4300	-51.0500	-0.2730	1.6550	0.0870
13:53:25.676	21450	0.5500	2.6100	-48.3800	-0.2570	1.4150	0.0440
13:53:25.695	21470	3.2300	2.4400	-57.2700	-0.2490	1.9840	0.0770
13:53:25.716	21490	-0.1100	2.0500	-44.2100	-0.2280	1.2290	0.0690
13:53:25.735	21510	4.3000	3.0300	-52.7200	-0.2300	1.8840	0.0560
13:53:25.757	21530	1.0600	2.7800	-48.5800	-0.2400	1.4950	0.0820
13:53:25.775	21550	1.9800	2.7600	-49.1300	-0.2260	1.4410	0.0480
13:53:25.797	21570	1.9300	3.0800	-56.4500	-0.2450	1.8130	0.0940
13:53:25.816	21590	-0.2400	2.4900	-47.5000	-0.2550	1.2710	0.0530
13:53:25.837	21610	2.9300	2.7100	-58.5300	-0.2270	1.9510	0.0720
13:53:25.855	21630	-0.5000	2.7300	-45.4900	-0.2500	1.3010	0.0670
13:53:25.875	21650	2.2800	2.9700	-52.7100	-0.2650	1.7540	0.0520
13:53:25.898	21670	1.0100	2.6100	-54.6500	-0.2850	1.6800	0.1040
13:53:25.916	21690	0.0800	3.0700	-47.8900	-0.2860	1.4190	0.0480
13:53:25.934	21710	2.2400	2.9600	-61.1900	-0.2690	2.0150	0.0950
13:53:25.955	21730	-1.5900	2.8100	-48.0500	-0.2940	1.2690	0.0620
13:53:25.975	21750	3.3800	2.8600	-54.8900	-0.2600	1.8540	0.0500
13:53:25.995	21770	1.1200	2.6000	-47.6300	-0.3240	1.5220	0.0830
13:53:26.015	21790	1.7900	3.1200	-49.2000	-0.2920	1.5180	0.0410
13:53:26.036	21810	1.3900	2.9700	-58.2300	-0.3030	1.8800	0.0970
13:53:26.056	21830	-1.3400	2.8900	-46.5100	-0.2680	1.1770	0.0470
13:53:26.077	21850	3.0000	2.5300	-58.5100	-0.2500	1.9340	0.0730
13:53:26.096	21870	0.4700	2.6100	-46.3300	-0.2750	1.3730	0.0710
13:53:26.115	21890	2.4100	2.5300	-52.5600	-0.2720	1.6860	0.0500
13:53:26.135	21910	-0.0900	2.7800	-53.8800	-0.2710	1.6200	0.0960
13:53:26.156	21930	0.1900	2.6900	-52.1700	-0.2610	1.4120	0.0480
13:53:26.176	21950	2.1400	3.1800	-62.1300	-0.2370	1.9320	0.1120
13:53:26.196	21970	-0.9600	2.7000	-46.5400	-0.2630	1.1970	0.0570
13:53:26.216	21990	2.7500	3.3100	-53.9000	-0.2120	1.7900	0.0520
13:53:26.236	22010	0.5500	2.5900	-50.0100	-0.2710	1.5170	0.0930
13:53:26.256	22030	2.1600	3.0600	-49.4900	-0.2430	1.5480	0.0470
13:53:26.275	22050	0.3800	2.6000	-54.2700	-0.2810	1.6550	0.0860
13:53:26.296	22070	0.1800	2.7000	-49.0100	-0.3010	1.3180	0.0470
13:53:26.316	22090	4.1600	3.0000	-60.2800	-0.2860	2.0860	0.0860
13:53:26.336	22110	0.1300	2.7300	-45.6000	-0.2640	1.2610	0.0730
13:53:26.356	22130	2.5400	2.8900	-54.0300	-0.2700	1.7320	0.0470
13:53:26.376	22150	1.6100	2.2500	-50.2200	-0.3120	1.5950	0.0900
13:53:26.396	22170	1.4800	3.0500	-49.0100	-0.3050	1.4980	0.0430
13:53:26.416	22190	1.2600	3.1600	-56.0500	-0.2790	1.8650	0.0960
13:53:26.436	22210	-1.5100	3.1800	-46.1600	-0.2710	1.2120	0.0510
13:53:26.456	22230	3.1900	2.7100	-58.7000	-0.2720	1.9900	0.0710
13:53:26.477	22250	0.7100	2.7400	-45.8400	-0.2790	1.4340	0.0740
13:53:26.496	22270	1.9500	2.5700	-51.6200	-0.2700	1.5890	0.0470
13:53:26.517	22290	2.4100	2.6100	-55.2600	-0.2690	1.8060	0.1040
13:53:26.537	22310	-0.1700	2.8200	-47.2600	-0.2770	1.2820	0.0480
13:53:26.556	22330	2.1000	2.8300	-58.1900	-0.2450	1.9500	0.0810
13:53:26.575	22350	-0.7500	2.7800	-46.5800	-0.2550	1.3220	0.0620
13:53:26.596	22370	3.7900	2.7900	-54.8600	-0.2140	1.8140	0.0710
13:53:26.616	22390	1.4300	2.8100	-49.8200	-0.2530	1.5470	0.0990
13:53:26.637	22410	1.1700	2.6700	-48.9400	-0.2420	1.3820	0.0430
13:53:26.656	22430	2.3500	3.1600	-58.1100	-0.2430	1.8730	0.0880
13:53:26.677	22450	0.4800	2.6800	-46.7300	-0.2700	1.2820	0.0620
13:53:26.698	22470	3.3200	2.5700	-55.9900	-0.2370	1.9210	0.0760
13:53:26.717	22490	-1.3500	2.9500	-46.7900	-0.2750	1.3380	0.0620
13:53:26.736	22510	2.3500	2.6000	-54.1600	-0.2860	1.7320	0.0620
13:53:26.755	22530	1.9800	2.4600	-55.6400	-0.2940	1.7240	0.1140
13:53:26.776	22550	-0.5200	2.9900	-49.3900	-0.2880	1.3250	0.0560
13:53:26.796	22570	1.5800	3.1400	-61.1000	-0.2930	1.9540	0.0990
13:53:26.816	22590	-0.5400	2.7600	-48.3500	-0.2870	1.3080	0.0770
13:53:26.837	22610	2.6100	2.9500	-53.8200	-0.2660	1.8460	0.0600
13:53:26.857	22630	-0.0700	3.0600	-49.1900	-0.2820	1.4700	0.0870
13:53:26.876	22650	1.5100	3.1500	-50.3200	-0.2740	1.5270	0.0470
13:53:26.897	22670	1.9500	2.3800	-55.8700	-0.2950	1.7750	0.1050
13:53:26.915	22690	-0.5500	2.8200	-47.1300	-0.2710	1.2510	0.0500
13:53:26.936	22710	3.2200	2.7800	-57.5800	-0.2740	1.9140	0.0700
13:53:26.956	22730	0.3100	2.7600	-48.1400	-0.2460	1.3930	0.0840
13:53:26.977	22750	2.4800	2.7900	-51.3300	-0.2380	1.6790	0.0440
13:53:26.996	22770	1.0800	2.7700	-53.3400	-0.2720	1.6540	0.1000
13:53:27.017	22790	0.4500	2.7800	-49.1100	-0.2640	1.3540	0.0480
13:53:27.035	22810	3.0000	2.7300	-59.3600	-0.2440	1.9270	0.1020
13:53:27.056	22830	0.0900	2.4400	-48.4200	-0.2380	1.3180	0.0740
13:53:27.076	22850	2.6200	2.7600	-55.8600	-0.2240	1.8120	0.0700
13:53:27.096	22870	0.5600	2.1400	-48.0700	-0.2680	1.3930	0.0960
13:53:27.117	22890	2.8900	3.1300	-49.9000	-0.2770	1.6780	0.0470
13:53:27.137	22910	1.7400	2.6200	-58.5900	-0.2780	1.8680	0.1140
13:53:27.156	22930	-2.1600	2.9600	-47.4700	-0.3000	1.1990	0.0510
13:53:27.177	22950	3.3200	2.7600	-59.9900	-0.2640	2.0200	0.0800
13:53:27.195	22970	1.1200	3.0100	-44.0900	-0.2920	1.3790	0.0590
13:53:27.218	22990	2.8800	3.2800	-53.6700	-0.2710	1.7780	0.0490
13:53:27.236	23010	0.5300	2.7700	-52.2700	-0.2850	1.5260	0.1080
13:53:27.258	23030	0.2000	2.8200	-50.8000	-0.2830	1.4390	0.0510
13:53:27.276	23050	2.0200	2.9600	-59.5600	-0.2910	1.9920	0.0960
13:53:27.297	23070	-1.5500	2.7800	-45.3500	-0.2640	1.2220	0.0530
13:53:27.316	23090	2.7700	2.5900	-55.2500	-0.2430	1.8670	0.0550
13:53:27.337	23110	0.7700	2.8900	-49.8900	-0.2660	1.4480	0.0920
13:53:27.358	23130	1.1300	2.9300	-53.2800	-0.2750	1.6090	0.0390
13:53:27.377	23150	0.8900	2.6800	-56.9900	-0.2660	1.7420	0.1000
13:53:27.397	23170	-1.1400	3.0600	-47.4900	-0.2690	1.2410	0.0430
13:53:27.417	23190	2.6700	2.8900	-60.8700	-0.2450	2.0390	0.0800
13:53:27.437	23210	-0.1500	2.9400	-44.8900	-0.2430	1.2810	0.0610
13:53:27.457	23230	2.1500	2.8500	-53.8700	-0.2380	1.6930	0.0510
13:53:27.478	23250	1.1600	2.6400	-53.0600	-0.2610	1.5550	0.0860
13:53:27.497	23270	1.3400	2.9300	-49.2500	-0.2580	1.4430	0.0540
13:53:27.518	23290	2.0800	3.0400	-56.1000	-0.2510	1.8230	0.0810
13:53:27.538	23310	-1.1700	2.7000	-48.7400	-0.2900	1.2370	0.0710
13:53:27.556	23330	3.2900	3.0000	-58.9500	-0.2610	2.0050	0.0690
13:53:27.578	23350	0.3400	2.3400	-47.9700	-0.2870	1.3860	0.0880
13:53:27.598	23370	2.6100	2.9000	-51.8400	-0.2960	1.6310	0.0540
13:53:27.617	23390	1.0400	2.6700	-53.9100	-0.3110	1.7460	0.0850
13:53:27.637	23410	0.0800	2.9700	-47.1700	-0.3010	1.3370	0.0420
13:53:27.658	23430	2.5400	2.8200	-58.8200	-0.2730	1.9560	0.0930
13:53:27.677	23450	-0.0300	2.8100	-44.2300	-0.2810	1.3110	0.0490
13:53:27.698	23470	3.1200	2.8600	-56.0900	-0.2610	1.8530	0.0710
13:53:27.718	23490	0.3500	2.6700	-49.9400	-0.2940	1.4950	0.0800
13:53:27.737	23510	1.4200	2.9800	-48.6000	-0.2650	1.5160	0.0410
13:53:27.758	23530	2.0500	2.6800	-59.4400	-0.2620	1.9430	0.1060
13:53:27.777	23550	-1.2900	3.0300	-44.9700	-0.2430	1.2110	0.0520
13:53:27.797	23570	2.9600	2.7900	-56.8600	-0.2390	1.8980	0.0670
13:53:27.818	23590	0.1500	2.5900	-46.1300	-0.2590	1.3450	0.0740
13:53:27.837	23610	3.3500	2.9200	-52.0600	-0.2280	1.7100	0.0520
13:53:27.857	23630	1.6000	2.6900	-53.9500	-0.2510	1.7070	0.0970
13:53:27.877	23650	-0.3000	3.0600	-47.9400	-0.2390	1.3040	0.0420
13:53:27.898	23670	2.2600	2.6800	-59.5800	-0.2370	1.9460	0.0790
13:53:27.917	23690	0.3600	2.5100	-44.1700	-0.2400	1.2300	0.0660
13:53:27.937	23710	4.2700	3.4300	-52.5700	-0.2180	1.8620	0.0590
13:53:27.957	23730	1.2100	2.6000	-48.0300	-0.2770	1.4870	0.0940
13:53:27.977	23750	1.2900	2.6800	-48.6100	-0.2820	1.4980	0.0230
13:53:27.997	23770	1.2400	2.6000	-60.8300	-0.3030	1.9320	0.1130
13:53:28.016	23790	-1.7000	2.7800	-48.0700	-0.2880	1.2430	0.0600
13:53:28.036	23810	2.8100	3.0400	-59.1300	-0.2680	1.9320	0.0710
13:53:28.057	23830	0.9800	2.9200	-44.4800	-0.2940	1.3230	0.0660
13:53:28.077	23850	3.8600	2.9500	-52.5800	-0.2700	1.7200	0.0570
13:53:28.097	23870	1.0600	2.6900	-50.9300	-0.3030	1.6150	0.0770
13:53:28.118	23890	0.1700	2.6500	-49.4700	-0.2960	1.3940	0.0460
13:53:28.138	23910	1.4400	3.0500	-61.2900	-0.2720	1.8960	0.1080
13:53:28.158	23930	-1.6000	2.3100	-50.2100	-0.2920	1.2450	0.0730
13:53:28.177	23950	2.4700	2.2800	-58.8600	-0.2760	1.9040	0.0750
13:53:28.198	23970	0.8700	2.7200	-49.0400	-0.2560	1.4150	0.0960
13:53:28.217	23990	1.7100	3.0500	-51.1100	-0.2480	1.5180	0.0570
13:53:28.237	24010	0.7100	2.9600	-56.7300	-0.2900	1.7850	0.0900
13:53:28.257	24030	-2.0900	3.2200	-50.4500	-0.2970	1.2850	0.0480
13:53:28.277	24050	2.1700	2.9500	-59.9700	-0.2410	1.9010	0.0840
13:53:28.297	24070	0.1500	2.5300	-47.4800	-0.2550	1.3370	0.0770
13:53:28.317	24090	3.0500	2.8000	-53.2600	-0.2540	1.7280	0.0490
13:53:28.339	24110	0.8600	2.6600	-51.6300	-0.2990	1.5500	0.0860
13:53:28.359	24130	0.2500	2.7900	-49.1300	-0.2850	1.4350	0.0540
13:53:28.377	24150	1.3100	3.1900	-61.1800	-0.2800	1.9860	0.1150
13:53:28.398	24170	-1.6200	2.7100	-48.7200	-0.2960	1.2860	0.0700
13:53:28.417	24190	3.9400	2.5900	-56.6600	-0.2640	1.9040	0.0680
13:53:28.439	24210	1.2400	2.8500	-48.0800	-0.3200	1.4210	0.0780
13:53:28.457	24230	2.0800	3.3900	-50.7100	-0.2900	1.6010	0.0460
13:53:28.477	24250	0.2600	2.8800	-55.0200	-0.2890	1.7190	0.1010
13:53:28.497	24270	-1.2700	2.9400	-48.9900	-0.2810	1.2630	0.0480
13:53:28.517	24290	3.4500	2.8800	-60.1000	-0.2580	1.9980	0.0800
13:53:28.538	24310	-0.0900	2.5400	-46.0600	-0.2460	1.3250	0.0710
13:53:28.557	24330	2.6300	2.8000	-53.4400	-0.2320	1.7600	0.0590
13:53:28.579	24350	0.9200	2.6700	-52.8400	-0.2710	1.6130	0.0950
13:53:28.598	24370	1.3000	2.7400	-50.7500	-0.2690	1.4530	0.0580
13:53:28.617	24390	1.3600	3.2000	-59.0800	-0.2650	1.8410	0.1000
13:53:28.639	24410	-0.7500	2.9100	-46.4500	-0.2520	1.2480	0.0570
13:53:28.659	24430	3.2200	3.0700	-58.5700	-0.2060	1.9490	0.0860
13:53:28.677	24450	0.3400	2.6500	-45.5400	-0.2590	1.4030	0.0680
13:53:28.697	24470	1.7400	2.6300	-50.5700	-0.2360	1.5600	0.0440
13:53:28.719	24490	1.4300	2.2400	-55.5500	-0.2620	1.7150	0.0980
13:53:28.739	24510	-0.1600	3.1300	-50.2800	-0.2690	1.3590	0.0610
13:53:28.758	24530	1.3100	3.2800	-60.2300	-0.2580	1.9100	0.0810
13:53:28.778	24550	-1.5300	2.5000	-44.6800	-0.2840	1.1460	0.0450
13:53:28.798	24570	3.8600	2.6800	-57.4500	-0.2690	1.9770	0.0700
13:53:28.817	24590	0.7800	2.7300	-48.8000	-0.2900	1.4740	0.1020
13:53:28.839	24610	0.9000	2.9200	-50.5800	-0.2910	1.4370	0.0440
13:53:28.859	24630	0.6600	3.0900	-60.6400	-0.3110	1.8890	0.1200
13:53:28.877	24650	-0.3300	2.9300	-49.1400	-0.3010	1.3110	0.0560
13:53:28.899	24670	3.3700	2.6200	-58.7700	-0.2580	1.9460	0.0820
13:53:28.918	24690	-0.4800	2.4900	-45.1100	-0.2770	1.2350	0.0470
13:53:28.938	24710	2.2400	3.2900	-51.8700	-0.2800	1.7230	0.0520
13:53:28.958	24730	0.9500	2.7700	-53.9800	-0.3120	1.7180	0.1010
13:53:28.978	24750	-0.7900	2.9500	-47.7200	-0.2740	1.2600	0.0430
13:53:28.998	24770	1.9400	3.1900	-60.3700	-0.2810	1.9300	0.0870
13:53:29.019	24790	-0.3600	2.7500	-45.4600	-0.2690	1.2660	0.0570
13:53:29.039	24810	3.2300	2.6700	-57.0800	-0.2430	1.8200	0.0710
13:53:29.058	24830	0.2800	2.5800	-49.0600	-0.2650	1.4690	0.0830
13:53:29.078	24850	1.5800	2.7300	-50.2200	-0.2450	1.4770	0.0560
13:53:29.098	24870	1.7000	2.9700	-55.6400	-0.2490	1.8340	0.0880
13:53:29.118	24890	-0.6000	3.0100	-48.8100	-0.2650	1.3600	0.0490
13:53:29.138	24910	2.4100	2.9800	-60.2600	-0.2210	1.9310	0.0800
13:53:29.157	24930	-0.3900	2.3400	-46.3600	-0.2600	1.2280	0.0720
13:53:29.177	24950	3.7700	3.1300	-53.0100	-0.2660	1.7890	0.0590
13:53:29.198	24970	0.8600	3.0400	-53.2700	-0.2700	1.6590	0.1040
13:53:29.217	24990	0.1800	2.7700	-50.2100	-0.2850	1.4260	0.0560
13:53:29.237	25010	1.9900	3.1500	-58.7300	-0.2970	1.8920	0.0990
13:53:29.258	25030	-0.6400	2.6100	-47.7700	-0.2910	1.3080	0.0600
13:53:29.278	25050	3.7100	3.0000	-57.0300	-0.2540	1.9220	0.0690
13:53:29.299	25070	0.7500	2.7700	-46.4200	-0.3000	1.3630	0.0670
13:53:29.318	25090	2.6600	2.7500	-49.3300	-0.2740	1.5480	0.0580
13:53:29.339	25110	1.6200	2.6800	-54.9600	-0.2960	1.8010	0.1010
13:53:29.358	25130	-0.8400	3.0000	-46.1000	-0.2770	1.2850	0.0450
13:53:29.378	25150	2.3600	3.3100	-56.3600	-0.2520	1.8520	0.0660
13:53:29.399	25170	0.2900	2.7800	-47.5300	-0.2620	1.3500	0.0670
13:53:29.420	25190	2.7900	3.1600	-53.9000	-0.2430	1.7770	0.0600
13:53:29.439	25210	0.7800	2.9000	-51.8700	-0.2620	1.5560	0.0880
13:53:29.457	25230	1.4300	2.7000	-49.7300	-0.2630	1.4350	0.0500
13:53:29.479	25250	2.4200	3.1000	-58.0600	-0.2520	1.9160	0.0910
13:53:29.498	25270	-1.1400	2.8300	-47.0900	-0.2570	1.2040	0.0490
13:53:29.517	25290	2.7600	2.6900	-55.3400	-0.2180	1.8380	0.0700
13:53:29.538	25310	0.4200	2.8000	-47.4800	-0.2530	1.4180	0.0700
13:53:29.558	25330	2.2200	3.0400	-51.1900	-0.2550	1.6560	0.0520
13:53:29.578	25350	0.9100	2.5800	-53.8400	-0.3010	1.6350	0.0920
13:53:29.599	25370	-0.1900	3.1300	-49.4500	-0.3000	1.3470	0.0500
13:53:29.619	25390	2.4700	3.1300	-60.9700	-0.2860	2.0440	0.1000
13:53:29.639	25410	-0.0100	2.6000	-44.8300	-0.2660	1.2810	0.0660
13:53:29.658	25430	4.0500	2.5300	-52.1300	-0.2680	1.8150	0.0470
13:53:29.678	25450	1.5300	2.8300	-50.1500	-0.3240	1.5570	0.1010
13:53:29.698	25470	1.0500	2.9500	-51.1700	-0.3030	1.5170	0.0480
13:53:29.719	25490	1.4000	2.7500	-56.0900	-0.3140	1.8360	0.0860
13:53:29.740	25510	-1.0400	2.9900	-46.2000	-0.3000	1.2510	0.0440
13:53:29.758	25530	3.2200	2.7500	-56.3500	-0.2670	1.8970	0.0770
13:53:29.779	25550	0.0800	2.4000	-47.1200	-0.2760	1.3760	0.0760
13:53:29.800	25570	2.5700	2.8300	-51.7500	-0.2620	1.6740	0.0500
13:53:29.819	25590	1.1800	2.4500	-53.5600	-0.2710	1.6790	0.0990
13:53:29.838	25610	0.3300	2.7700	-51.8800	-0.2660	1.3920	0.0670
13:53:29.858	25630	2.3700	2.9100	-58.9100	-0.2640	1.9120	0.0830
13:53:29.880	25650	-0.6000	2.5500	-44.9900	-0.2580	1.2110	0.0520
13:53:29.900	25670	3.0000	2.7900	-57.1700	-0.2160	1.8610	0.0710
13:53:29.918	25690	1.2900	3.0400	-48.0500	-0.2520	1.5080	0.0880
13:53:29.938	25710	1.0300	2.6200	-50.7600	-0.2550	1.5240	0.0550
13:53:29.958	25730	1.4400	2.9200	-55.1000	-0.2470	1.8280	0.0950
13:53:29.980	25750	-0.8200	3.2300	-47.1000	-0.2570	1.3240	0.0700
13:53:29.999	25770	2.6600	2.8100	-58.2800	-0.2510	1.9560	0.0710
13:53:30.020	25790	-0.9000	2.6700	-47.4300	-0.2870	1.2920	0.0910
13:53:30.039	25810	3.2600	2.9600	-52.4600	-0.2750	1.7530	0.0540
13:53:30.060	25830	1.2000	2.8100	-51.4200	-0.3090	1.6750	0.0810
13:53:30.080	25850	-0.3000	2.9600	-50.1000	-0.2890	1.3450	0.0550
13:53:30.099	25870	1.9600	2.3600	-61.1000	-0.2910	1.8750	0.1030
13:53:30.119	25890	-0.9500	2.9600	-48.6800	-0.3010	1.3180	0.0690
13:53:30.138	25910	4.1800	2.7800	-53.6300	-0.2610	1.8960	0.0610
13:53:30.158	25930	0.6700	2.7700	-47.1600	-0.3070	1.4020	0.0770
13:53:30.180	25950	1.6800	3.2800	-50.4600	-0.2890	1.5620	0.0440
13:53:30.201	25970	1.4500	2.6700	-55.1800	-0.3080	1.7140	0.1000
13:53:30.220	25990	-0.4700	2.7300	-49.6800	-0.2960	1.3300	0.0500
13:53:30.239	26010	3.5900	2.7900	-58.9200	-0.2690	1.9860	0.0740
13:53:30.258	26030	-0.2500	2.7300	-44.2700	-0.2550	1.2720	0.0620
13:53:30.280	26050	3.1800	2.9000	-54.4900	-0.2430	1.8310	0.0720
13:53:30.300	26070	1.3300	2.7200	-48.6200	-0.2680	1.5210	0.0850
13:53:30.320	26090	1.5300	2.8800	-46.9300	-0.2530	1.3740	0.0440
13:53:30.340	26110	2.0000	2.8800	-58.1900	-0.2520	1.8950	0.0910
13:53:30.359	26130	-0.2200	2.7900	-45.5000	-0.2510	1.3150	0.0570
13:53:30.380	26150	2.4700	3.0700	-57.0600	-0.2320	1.9130	0.0690
13:53:30.398	26170	-0.3600	2.6900	-45.5700	-0.2690	1.3340	0.0720
13:53:30.420	26190	3.1000	2.8700	-53.5200	-0.2530	1.7300	0.0720
13:53:30.438	26210	1.4700	2.2300	-55.2000	-0.2930	1.7510	0.1110
13:53:30.460	26230	-0.6300	2.8700	-47.5100	-0.2940	1.2530	0.0450
13:53:30.479	26250	3.2000	2.9500	-61.3800	-0.2670	2.0460	0.0940
13:53:30.500	26270	-0.3700	2.7000	-45.7600	-0.2820	1.2930	0.0660
13:53:30.520	26290	2.5900	3.0400	-53.7700	-0.2700	1.7980	0.0490
13:53:30.539	26310	0.6300	2.8300	-49.9400	-0.3250	1.5560	0.0850
13:53:30.559	26330	0.5800	3.0600	-50.5900	-0.3020	1.4840	0.0450
13:53:30.579	26350	2.0500	2.9000	-59.2600	-0.3140	1.9560	0.1040
13:53:30.599	26370	-0.6500	3.0200	-44.5200	-0.2540	1.1940	0.0470
13:53:30.619	26390	3.6600	2.6200	-55.9600	-0.2290	1.9340	0.0630
13:53:30.640	26410	0.6100	3.0100	-47.2500	-0.2770	1.4450	0.0780
13:53:30.659	26430	1.7300	2.5000	-53.5300	-0.2640	1.6510	0.0620
13:53:30.679	26450	1.0900	2.2300	-55.9300	-0.2700	1.7170	0.1000
13:53:30.699	26470	0.4500	2.4800	-47.3300	-0.2740	1.2570	0.0460
13:53:30.719	26490	2.6000	3.1900	-59.7200	-0.2230	2.0190	0.0820
13:53:30.741	26510	-0.2400	2.3300	-47.6900	-0.2320	1.2390	0.0820
13:53:30.759	26530	2.4100	3.1000	-54.5500	-0.2200	1.7360	0.0620
13:53:30.779	26550	0.3300	2.6100	-52.0300	-0.2670	1.5810	0.0980
13:53:30.798	26570	0.7100	2.7700	-50.5600	-0.2680	1.4710	0.0580
13:53:30.820	26590	0.9700	2.8800	-60.8000	-0.2910	1.8040	0.1040
13:53:30.839	26610	-1.4200	2.8300	-48.2400	-0.3100	1.2170	0.0600
13:53:30.859	26630	3.3400	2.9000	-59.5000	-0.2760	2.0550	0.0700
13:53:30.879	26650	0.1300	2.6100	-46.4500	-0.2860	1.3460	0.0780
13:53:30.900	26670	2.4400	3.1500	-51.7200	-0.2720	1.6690	0.0530
13:53:30.920	26690	1.9600	2.7500	-54.1400	-0.3130	1.7030	0.1000
13:53:30.940	26710	-0.1300	2.7400	-48.9300	-0.2900	1.3150	0.0530
13:53:30.960	26730	2.0400	2.8500	-60.4900	-0.2700	1.9190	0.0970
13:53:30.979	26750	-0.1400	2.2400	-47.3800	-0.2750	1.2800	0.0670
13:53:30.999	26770	3.6700	2.9100	-56.4900	-0.2460	1.8830	0.0650
13:53:31.021	26790	1.1300	3.0000	-46.8300	-0.2800	1.4290	0.0730
13:53:31.039	26810	2.2100	2.9400	-48.1200	-0.2640	1.4920	0.0400
13:53:31.058	26830	2.5800	2.6000	-57.6200	-0.2770	1.9430	0.1070
13:53:31.080	26850	-0.8700	2.9800	-46.0400	-0.2700	1.2020	0.0530
13:53:31.100	26870	2.2300	2.9500	-58.5900	-0.2380	1.9370	0.0800
13:53:31.120	26890	0.0900	2.6300	-47.2000	-0.2580	1.4110	0.0630
13:53:31.140	26910	3.6900	3.0100	-51.7300	-0.2050	1.7510	0.0590
13:53:31.161	26930	1.6900	2.6700	-49.3200	-0.2440	1.6080	0.0890
13:53:31.180	26950	0.7400	2.4700	-48.1900	-0.2440	1.3110	0.0480
13:53:31.200	26970	1.6500	3.0900	-61.4300	-0.2490	2.0230	0.1030
13:53:31.220	26990	-1.0900	2.3700	-46.6200	-0.2620	1.2520	0.0650
13:53:31.241	27010	2.9900	3.0500	-57.6900	-0.2350	1.9270	0.0750
13:53:31.260	27030	0.1100	2.7300	-50.1900	-0.2730	1.4250	0.0950
13:53:31.281	27050	2.5000	2.9200	-50.9000	-0.2930	1.6270	0.0570
13:53:31.301	27070	1.9900	3.1500	-57.3800	-0.2800	1.8310	0.1030
13:53:31.319	27090	-1.0500	3.1000	-47.1300	-0.3070	1.2280	0.0450
13:53:31.339	27110	1.7600	2.6500	-60.7100	-0.2790	1.9400	0.0950
13:53:31.360	27130	-0.7900	2.8300	-47.6100	-0.2970	1.3580	0.0670
13:53:31.381	27150	3.6800	2.3500	-53.5300	-0.2730	1.7870	0.0610
13:53:31.400	27170	1.0200	2.7800	-51.8000	-0.2960	1.5580	0.0990
13:53:31.420	27190	-0.2100	2.7500	-49.4500	-0.2950	1.3910	0.0410
13:53:31.439	27210	1.3000	3.0300	-58.9000	-0.3010	1.8830	0.1050
13:53:31.461	27230	-1.3000	2.7500	-48.7200	-0.2910	1.2890	0.0650
13:53:31.481	27250	3.1900	2.6800	-55.8800	-0.2690	1.8360	0.0600
13:53:31.501	27270	0.8000	2.8100	-47.1700	-0.2620	1.4210	0.0810
13:53:31.522	27290	2.6000	3.0400	-51.8300	-0.2460	1.6140	0.0530
13:53:31.540	27310	0.9700	3.0700	-54.3700	-0.2550	1.7020	0.0920
13:53:31.560	27330	-0.9100	2.8200	-49.6800	-0.2810	1.2620	0.0480
13:53:31.581	27350	1.8300	3.0600	-59.9400	-0.2320	1.9410	0.0830
13:53:31.600	27370	0.1800	2.0300	-48.4300	-0.2460	1.3760	0.0790
13:53:31.621	27390	2.6600	2.9200	-53.8500	-0.2340	1.7280	0.0490
13:53:31.640	27410	0.3900	2.7100	-48.9200	-0.2960	1.5150	0.0820
13:53:31.661	27430	0.9900	2.6900	-49.2500	-0.2870	1.5110	0.0590
13:53:31.680	27450	1.8500	3.0900	-58.4700	-0.2780	1.9380	0.1080
13:53:31.700	27470	-0.7900	2.8700	-45.0600	-0.2920	1.2340	0.0480
13:53:31.720	27490	4.1500	2.8400	-57.3800	-0.2510	1.9220	0.0770
13:53:31.741	27510	1.3400	2.7500	-46.0700	-0.2910	1.4380	0.0870
13:53:31.761	27530	2.8000	2.9700	-51.0100	-0.2960	1.5940	0.0540
13:53:31.781	27550	1.1800	2.7600	-55.0500	-0.2950	1.7350	0.0940
13:53:31.801	27570	-0.0500	2.6800	-47.7800	-0.2850	1.3450	0.0490
13:53:31.820	27590	2.0400	3.1700	-58.3600	-0.2790	2.0070	0.0810
13:53:31.842	27610	-1.1600	2.4200	-50.2300	-0.2700	1.2750	0.0810
13:53:31.861	27630	2.8000	2.4700	-53.7200	-0.2470	1.7800	0.0550
13:53:31.881	27650	0.7400	2.8300	-51.8000	-0.2800	1.5850	0.0950
13:53:31.901	27670	0.8500	2.9700	-49.3600	-0.2630	1.4640	0.0470
13:53:31.921	27690	0.9200	3.1000	-57.7000	-0.2810	1.8660	0.1010
13:53:31.941	27710	-1.0500	2.8700	-48.4700	-0.2690	1.2610	0.0630
13:53:31.960	27730	2.7600	3.4300	-59.7400	-0.2300	1.9860	0.0860
13:53:31.981	27750	0.6300	2.9200	-46.9200	-0.2520	1.3760	0.0760
13:53:32.000	27770	1.9700	2.9900	-50.2700	-0.2270	1.5630	0.0390
13:53:32.020	27790	0.7100	2.5200	-53.7500	-0.2500	1.7270	0.0940
13:53:32.040	27810	1.1800	2.8700	-48.7800	-0.2540	1.4110	0.0610
13:53:32.061	27830	1.3500	3.1000	-57.4200	-0.2590	1.8590	0.0760
13:53:32.080	27850	-1.7800	3.0400	-45.8700	-0.2870	1.2550	0.0470
13:53:32.100	27870	2.8800	2.9500	-55.2400	-0.2560	1.8800	0.0540
13:53:32.120	27890	0.5200	3.1900	-48.3500	-0.2810	1.4670	0.0760
13:53:32.140	27910	2.5200	2.6900	-52.3700	-0.2950	1.6150	0.0640
13:53:32.161	27930	1.4600	2.7200	-54.6100	-0.3120	1.7240	0.1000
13:53:32.182	27950	0.2000	3.2800	-49.0900	-0.2780	1.4300	0.0570
13:53:32.200	27970	2.9400	2.5300	-59.0500	-0.2750	1.9070	0.0900
13:53:32.221	27990	0.3100	2.7000	-45.8600	-0.2550	1.2450	0.0730
13:53:32.240	28010	3.5500	3.0800	-52.4500	-0.2660	1.8190	0.0510
13:53:32.259	28030	1.4300	2.5700	-48.7500	-0.3010	1.5290	0.0930
13:53:32.281	28050	0.7800	2.9200	-49.8300	-0.2830	1.5080	0.0450
13:53:32.301	28070	1.2300	3.1300	-55.4000	-0.2820	1.8060	0.0770
13:53:32.321	28090	-0.3800	2.8200	-48.4900	-0.2750	1.2980	0.0700
13:53:32.339	28110	3.1200	2.6600	-57.9300	-0.2490	1.9570	0.0860
13:53:32.362	28130	1.0100	2.6500	-45.5100	-0.2610	1.2940	0.0720
13:53:32.381	28150	3.5700	2.9000	-51.5400	-0.2330	1.6260	0.0620
13:53:32.402	28170	1.6700	2.4900	-52.3100	-0.2510	1.7200	0.0850
13:53:32.421	28190	-0.4700	2.8400	-47.6900	-0.2420	1.3820	0.0490
13:53:32.441	28210	1.7400	3.1800	-59.0200	-0.2090	1.9030	0.0870
13:53:32.460	28230	-0.2900	2.9100	-44.1600	-0.2440	1.1950	0.0480
13:53:32.481	28250	5.4700	2.6600	-56.8800	-0.2310	2.0210	0.0820
13:53:32.501	28270	1.0800	3.0600	-51.8500	-0.2850	1.6290	0.1010
13:53:32.521	28290	0.7300	2.9600	-51.1500	-0.2960	1.5190	0.0530
13:53:32.541	28310	2.3000	2.5500	-55.5100	-0.2800	1.7950	0.0950
13:53:32.562	28330	0.1700	2.6800	-47.0500	-0.2720	1.3130	0.0570
13:53:32.580	28350	3.2400	2.9500	-60.5600	-0.2310	2.0210	0.0800
13:53:32.601	28370	0.5700	2.4800	-45.8100	-0.2660	1.3160	0.0620
13:53:32.622	28390	3.4100	3.0900	-51.8900	-0.2410	1.7820	0.0550
13:53:32.641	28410	1.4900	2.3300	-50.5400	-0.2680	1.5710	0.0850
13:53:32.661	28430	1.8000	2.6800	-48.2900	-0.2500	1.4410	0.0440
13:53:32.681	28450	3.1900	2.4100	-55.7500	-0.2490	1.8960	0.0890
13:53:32.700	28470	-0.4100	2.5100	-41.8300	-0.2500	1.1630	0.0300
13:53:32.721	28490	4.6900	2.7500	-56.7500	-0.2480	2.0130	0.0650
13:53:32.742	28510	1.9900	2.6700	-45.1000	-0.2550	1.4040	0.0680
13:53:32.762	28530	3.0600	2.6800	-46.8600	-0.2520	1.5380	0.0410
13:53:32.781	28550	2.3500	2.5400	-55.3900	-0.2400	1.8090	0.0910
13:53:32.801	28570	-2.2000	2.7500	-48.6700	-0.2470	1.1710	0.0480
13:53:32.822	28590	2.5600	2.7100	-59.3500	-0.2340	1.9500	0.0820
13:53:32.840	28610	-0.0300	2.7100	-46.2800	-0.2440	1.3570	0.0610
13:53:32.863	28630	2.9200	2.7200	-52.7800	-0.2360	1.7690	0.0540
13:53:32.881	28650	0.6700	2.1800	-53.4000	-0.2670	1.5150	0.1010
13:53:32.901	28670	2.0600	2.7300	-47.2900	-0.2950	1.4300	0.0550
13:53:32.922	28690	3.1100	2.9000	-59.6700	-0.2830	2.0370	0.1040
13:53:32.941	28710	-1.7200	2.8000	-47.8700	-0.2870	1.1840	0.0630
13:53:32.961	28730	3.4700	2.5000	-56.2600	-0.2680	1.9200	0.0650
13:53:32.981	28750	0.7800	2.7300	-47.5400	-0.3000	1.4770	0.0820
13:53:33.001	28770	2.2500	3.1700	-52.4500	-0.2750	1.6140	0.0500
13:53:33.022	28790	0.6000	2.4000	-55.3400	-0.3010	1.7170	0.0860
13:53:33.042	28810	-0.8100	2.8000	-48.2400	-0.2840	1.2690	0.0580
13:53:33.061	28830	3.4600	2.9500	-62.4400	-0.2480	2.0920	0.0940
13:53:33.082	28850	-0.4600	2.2400	-45.9600	-0.2730	1.3000	0.0520
13:53:33.101	28870	2.1100	3.0500	-52.9800	-0.2490	1.7620	0.0450
13:53:33.122	28890	1.1800	2.7400	-51.4900	-0.2870	1.6130	0.0960
13:53:33.143	28910	1.3900	3.0600	-49.1400	-0.2920	1.5220	0.0540
13:53:33.162	28930	1.3000	2.9600	-58.5900	-0.2650	1.9010	0.0970
13:53:33.181	28950	-0.6000	2.5900	-44.9200	-0.2820	1.1430	0.0510
13:53:33.200	28970	3.3100	3.2300	-57.4800	-0.2100	1.9880	0.0750
13:53:33.221	28990	1.5400	2.9800	-45.2700	-0.2590	1.4150	0.0840
13:53:33.242	29010	1.8700	2.8600	-48.8100	-0.2200	1.5540	0.0280
13:53:33.262	29030	1.6000	2.4200	-53.7700	-0.2450	1.7320	0.0880
13:53:33.281	29050	0.3900	2.9300	-48.4300	-0.2600	1.3440	0.0580
13:53:33.302	29070	2.5400	2.8300	-58.5400	-0.2430	1.9200	0.0920
13:53:33.322	29090	-0.6700	2.5800	-46.7000	-0.2990	1.2560	0.0550
13:53:33.341	29110	3.2600	3.0100	-55.9500	-0.2740	1.8980	0.0590
13:53:33.361	29130	1.4900	2.7500	-50.0600	-0.3040	1.5630	0.0890
13:53:33.382	29150	1.5700	2.3600	-48.2500	-0.3000	1.4700	0.0460
13:53:33.402	29170	2.2500	2.9400	-59.0700	-0.3020	1.8710	0.0980
13:53:33.422	29190	0.2300	2.9800	-47.8100	-0.2860	1.3300	0.0650
13:53:33.443	29210	3.5700	2.8100	-54.8400	-0.2390	1.8510	0.0650
13:53:33.461	29230	0.0600	2.5500	-47.9900	-0.2850	1.3590	0.0850
13:53:33.481	29250	1.9600	3.1600	-52.6000	-0.2980	1.7050	0.0310
13:53:33.502	29270	0.9900	2.3200	-54.3800	-0.2980	1.6470	0.0960
13:53:33.521	29290	-0.6200	2.6600	-48.8000	-0.2950	1.3540	0.0510
13:53:33.541	29310	3.2900	2.7200	-60.3600	-0.2560	1.9960	0.0950
13:53:33.562	29330	0.4900	2.5700	-47.1900	-0.2830	1.3510	0.0690
13:53:33.581	29350	2.9700	2.9900	-53.9200	-0.2320	1.7800	0.0620
13:53:33.602	29370	0.6000	2.8100	-49.3400	-0.2710	1.4630	0.0790
13:53:33.621	29390	1.5100	3.0900	-47.6000	-0.2310	1.4610	0.0430
13:53:33.642	29410	1.7500	2.9700	-57.5000	-0.2300	1.9060	0.0970
13:53:33.663	29430	-1.1600	2.9500	-45.2200	-0.2280	1.2680	0.0520
13:53:33.681	29450	2.8900	2.7200	-58.8600	-0.2120	1.9380	0.0820
13:53:33.702	29470	0.5200	2.6800	-45.4800	-0.2460	1.3250	0.0760
13:53:33.721	29490	3.2300	3.1300	-54.1000	-0.2520	1.7320	0.0710
13:53:33.742	29510	0.7600	2.9400	-53.7300	-0.2810	1.6890	0.1000
13:53:33.762	29530	-0.4800	2.7800	-47.9900	-0.2960	1.3120	0.0400
13:53:33.781	29550	2.2500	3.3400	-62.7000	-0.2930	2.0190	0.0990
13:53:33.801	29570	-0.2500	2.4500	-45.7500	-0.2870	1.2840	0.0650
13:53:33.823	29590	2.8800	2.9500	-59.2100	-0.2560	1.8940	0.0790
13:53:33.842	29610	0.1400	2.6500	-50.7000	-0.3130	1.4400	0.0950
13:53:33.861	29630	1.1800	3.2300	-48.9900	-0.2870	1.4950	0.0350
13:53:33.881	29650	1.7100	2.6100	-59.0700	-0.2900	1.9000	0.1120
13:53:33.902	29670	-1.2700	3.1500	-48.0700	-0.2810	1.2000	0.0520
13:53:33.922	29690	1.9600	2.9200	-58.1000	-0.2460	1.9070	0.0690
13:53:33.942	29710	-0.4600	2.4900	-48.9000	-0.2660	1.3490	0.0790
13:53:33.963	29730	1.9700	2.7000	-52.5400	-0.2680	1.7120	0.0450
13:53:33.982	29750	0.9300	2.4900	-53.4700	-0.2760	1.6370	0.0870
13:53:34.003	29770	0.2400	2.5700	-49.4900	-0.2600	1.3600	0.0550
13:53:34.022	29790	2.0500	3.3000	-59.4100	-0.2400	1.9470	0.0960
13:53:34.043	29810	-0.9400	2.8000	-45.7600	-0.2450	1.2070	0.0560
13:53:34.062	29830	2.5700	2.7900	-54.5700	-0.2270	1.7550	0.0440
13:53:34.083	29850	0.5300	2.7200	-50.1200	-0.2610	1.5120	0.0860
13:53:34.103	29870	1.2400	2.6900	-52.7600	-0.2540	1.5500	0.0590
13:53:34.124	29890	0.0100	3.3400	-57.6300	-0.2870	1.7410	0.0880
13:53:34.141	29910	-0.8200	2.7200	-49.0100	-0.3020	1.2550	0.0450
13:53:34.162	29930	2.7100	2.9600	-59.3400	-0.2820	2.0560	0.0760
13:53:34.181	29950	-0.1100	2.4200	-47.7300	-0.2930	1.3080	0.0810
13:53:34.202	29970	2.6600	3.0600	-50.7100	-0.2830	1.6960	0.0400
13:53:34.221	29990	1.2900	2.8400	-52.9900	-0.3330	1.6480	0.1000
13:53:34.241	30010	0.7500	2.7900	-48.2800	-0.2990	1.4370	0.0500
13:53:34.263	30030	2.6800	2.8000	-59.4200	-0.2570	1.9250	0.1170
13:53:34.281	30050	-1.3500	2.5500	-44.6700	-0.2750	1.2170	0.0540
13:53:34.301	30070	2.8500	2.7700	-55.2400	-0.2570	1.8690	0.0610
13:53:34.322	30090	0.8300	2.5200	-48.1000	-0.2910	1.4830	0.0790
13:53:34.343	30110	2.1200	2.5300	-50.6600	-0.2550	1.5380	0.0560
13:53:34.364	30130	1.2700	2.8900	-57.1700	-0.2530	1.8310	0.1010
13:53:34.381	30150	-0.5000	2.8100	-47.7600	-0.2630	1.2850	0.0570
13:53:34.401	30170	2.6400	3.1300	-59.1700	-0.2610	1.9550	0.0790
13:53:34.423	30190	0.3900	2.7500	-48.1700	-0.2470	1.3450	0.0730
13:53:34.443	30210	3.3400	2.9000	-52.8400	-0.2110	1.7740	0.0650
13:53:34.463	30230	1.3100	2.5800	-52.4800	-0.2430	1.6250	0.1090
13:53:34.482	30250	0.8600	2.8000	-48.2700	-0.2280	1.4220	0.0440
13:53:34.501	30270	1.1000	2.9900	-61.8100	-0.2320	1.9080	0.1010
13:53:34.522	30290	-1.3800	2.8200	-46.5100	-0.2560	1.2460	0.0560
13:53:34.541	30310	2.7200	2.5600	-56.2000	-0.2410	1.9010	0.0600
13:53:34.561	30330	0.2900	2.6600	-49.0900	-0.2770	1.4280	0.0870
13:53:34.582	30350	2.4600	2.9100	-51.6000	-0.2760	1.6290	0.0470
13:53:34.603	30370	1.6500	2.4300	-54.6400	-0.3010	1.7490	0.0940
13:53:34.624	30390	-0.3100	3.1700	-49.8400	-0.3000	1.3150	0.0620
13:53:34.643	30410	2.5100	3.0200	-59.6000	-0.2830	1.9340	0.0750
13:53:34.662	30430	-0.0600	2.5000	-47.5800	-0.3010	1.3280	0.0800
13:53:34.683	30450	3.0200	2.9300	-52.0600	-0.2690	1.7210	0.0410
13:53:34.702	30470	0.3300	2.7000	-51.5500	-0.3030	1.5480	0.0920
13:53:34.724	30490	0.1500	3.0000	-50.3500	-0.2930	1.4500	0.0400
13:53:34.742	30510	1.7900	3.0800	-58.3200	-0.2980	1.8900	0.0950
13:53:34.761	30530	-0.2600	2.8700	-45.7800	-0.2550	1.2600	0.0540
13:53:34.783	30550	3.2700	2.1000	-55.6700	-0.2480	1.8750	0.0750
13:53:34.802	30570	0.9200	2.9800	-47.9700	-0.2510	1.4280	0.0780
13:53:34.823	30590	2.8700	2.9200	-50.0000	-0.2450	1.6750	0.0500
13:53:34.842	30610	1.3200	2.7400	-54.5400	-0.2610	1.6580	0.0910
13:53:34.862	30630	-0.6100	3.0600	-48.4300	-0.2700	1.2510	0.0550
13:53:34.883	30650	2.7800	3.1500	-56.6600	-0.2320	1.9110	0.0810
13:53:34.902	30670	-0.2900	2.6700	-46.5400	-0.2570	1.3710	0.0710
13:53:34.922	30690	3.0700	2.5800	-54.1100	-0.2330	1.8210	0.0550
13:53:34.943	30710	0.6900	2.7800	-47.5100	-0.2730	1.4150	0.0800
13:53:34.962	30730	2.5600	2.6200	-52.6200	-0.2620	1.5910	0.0740
13:53:34.983	30750	2.2800	2.5900	-57.8400	-0.2760	1.9200	0.1150
13:53:35.004	30770	-1.9100	2.7500	-50.2200	-0.3010	1.2220	0.0660
13:53:35.023	30790	2.7000	2.7700	-58.2200	-0.2600	1.9730	0.0730
13:53:35.043	30810	0.7100	2.9800	-46.0600	-0.2880	1.3790	0.0790
13:53:35.063	30830	3.2700	3.0000	-54.0400	-0.2760	1.7160	0.0580
13:53:35.084	30850	0.7700	2.7200	-51.7800	-0.3000	1.6230	0.0940
13:53:35.102	30870	-0.5900	2.9800	-51.7600	-0.2850	1.3840	0.0570
13:53:35.123	30890	1.8100	3.1400	-59.8600	-0.2900	1.9560	0.0850
13:53:35.142	30910	-1.2800	2.9300	-45.4400	-0.2670	1.2600	0.0580
13:53:35.162	30930	2.9200	2.8900	-56.2100	-0.2390	1.8460	0.0560
13:53:35.183	30950	0.5100	2.3500	-51.6600	-0.2690	1.4870	0.0920
13:53:35.203	30970	1.8900	2.8700	-50.6400	-0.2740	1.5490	0.0450
13:53:35.223	30990	1.1100	2.8200	-55.8800	-0.2680	1.8210	0.0890
13:53:35.245	31010	-1.9800	3.0700	-47.1400	-0.2780	1.2230	0.0400
13:53:35.262	31030	2.8500	2.9900	-60.7600	-0.2260	1.9860	0.0960
13:53:35.282	31050	0.3200	2.6000	-46.9700	-0.2500	1.3170	0.0790
13:53:35.303	31070	1.8600	3.0800	-53.3300	-0.2260	1.6580	0.0530
13:53:35.323	31090	1.6000	2.4600	-54.8200	-0.2630	1.6600	0.1070
13:53:35.343	31110	0.2300	2.8700	-48.4200	-0.2620	1.4100	0.0430
13:53:35.364	31130	1.9700	2.9400	-59.0200	-0.2490	1.8910	0.0890
13:53:35.383	31150	-1.4100	2.6600	-44.4000	-0.2730	1.2130	0.0490
13:53:35.403	31170	3.7500	2.7000	-57.2300	-0.2640	1.9660	0.0600
13:53:35.424	31190	0.6000	2.6700	-48.8200	-0.3150	1.5110	0.0870
13:53:35.444	31210	1.3400	3.2000	-49.0100	-0.2800	1.5340	0.0490
13:53:35.464	31230	1.2800	3.0800	-56.7700	-0.3180	1.7790	0.0990
13:53:35.483	31250	0.5700	2.9500	-46.9600	-0.3020	1.3710	0.0500
13:53:35.503	31270	4.0300	3.1700	-57.1300	-0.2730	1.9640	0.0840
13:53:35.522	31290	-0.1000	2.4900	-45.3500	-0.2850	1.2520	0.0750
13:53:35.544	31310	3.4500	3.0800	-52.5100	-0.2790	1.7670	0.0510
13:53:35.563	31330	1.5300	2.6900	-52.0900	-0.3120	1.6200	0.1030
13:53:35.585	31350	0.9200	2.4500	-48.4200	-0.2740	1.4160	0.0380
13:53:35.603	31370	2.7700	2.7100	-56.8400	-0.2520	1.9060	0.0860
13:53:35.625	31390	-0.3000	2.5100	-45.5700	-0.2700	1.2530	0.0510
13:53:35.644	31410	3.2500	2.7600	-54.4700	-0.2160	1.9130	0.0590
13:53:35.664	31430	0.3800	2.9200	-47.1100	-0.2520	1.4470	0.0760
13:53:35.683	31450	1.6300	2.7700	-49.1000	-0.2470	1.5840	0.0410
13:53:35.703	31470	1.6400	2.6600	-56.9400	-0.2400	1.7780	0.1040
13:53:35.722	31490	-0.2900	2.7500	-47.8100	-0.2520	1.3070	0.0470
13:53:35.743	31510	2.4200	3.2900	-59.4600	-0.2430	1.9670	0.0710
13:53:35.764	31530	-0.4800	2.4400	-44.9600	-0.2490	1.2510	0.0570
13:53:35.782	31550	3.5000	3.1500	-55.4200	-0.2380	1.8590	0.0600
13:53:35.804	31570	0.7900	2.7200	-50.2400	-0.2770	1.5460	0.0960
13:53:35.823	31590	1.2100	3.2900	-46.7300	-0.2630	1.4680	0.0410
13:53:35.845	31610	1.6000	2.9000	-58.0200	-0.2990	1.9120	0.1000
13:53:35.862	31630	-1.2700	2.8300	-47.2200	-0.2920	1.2730	0.0520
13:53:35.884	31650	2.5700	2.9000	-60.9400	-0.2640	1.9750	0.0780
13:53:35.904	31670	-0.3400	2.3900	-45.8400	-0.2960	1.2770	0.0690
13:53:35.925	31690	2.5200	3.1700	-53.0200	-0.2720	1.6920	0.0470
13:53:35.943	31710	1.0800	2.8900	-55.0300	-0.3080	1.7610	0.1060
13:53:35.962	31730	-1.0000	3.0100	-47.6800	-0.2740	1.2530	0.0410
13:53:35.985	31750	1.6100	2.9000	-61.3800	-0.2690	1.9420	0.0880
13:53:36.003	31770	-0.8300	2.1800	-47.5000	-0.2800	1.2940	0.0640
13:53:36.024	31790	3.1300	2.9500	-54.9000	-0.2510	1.8890	0.0500
13:53:36.043	31810	0.9100	3.0500	-50.4500	-0.2530	1.4740	0.0880
13:53:36.064	31830	2.2500	2.7300	-48.9800	-0.2480	1.4790	0.0490
13:53:36.083	31850	2.6400	2.5000	-58.3000	-0.2500	1.8260	0.1090
13:53:36.103	31870	-1.9100	3.0000	-47.5200	-0.2810	1.2480	0.0440
13:53:36.124	31890	2.2400	3.0000	-58.1900	-0.2310	1.9300	0.0670
13:53:36.143	31910	0.3800	2.5900	-45.3700	-0.2610	1.3380	0.0710
13:53:36.162	31930	3.2500	3.5100	-51.3000	-0.2270	1.7510	0.0540
13:53:36.185	31950	0.7700	2.5800	-52.1100	-0.3020	1.5590	0.0930
13:53:36.204	31970	0.5300	2.7800	-47.7300	-0.2950	1.3880	0.0330
13:53:36.223	31990	2.3400	3.1000	-62.4600	-0.2780	2.0740	0.1020
13:53:36.244	32010	-1.5500	2.6000	-45.3200	-0.2820	1.1710	0.0700
13:53:36.264	32030	3.9200	2.8600	-56.2700	-0.2530	1.9310	0.0610
13:53:36.283	32050	1.4400	2.4200	-47.0800	-0.3160	1.4680	0.0950
13:53:36.304	32070	1.2600	3.3900	-49.8600	-0.2850	1.5640	0.0420
13:53:36.324	32090	1.7000	2.8400	-54.6600	-0.3020	1.7920	0.1040
13:53:36.345	32110	0.2900	3.3200	-44.0900	-0.2740	1.2360	0.0430
13:53:36.364	32130	3.0700	2.9200	-58.5100	-0.2510	2.0060	0.0690
13:53:36.385	32150	0.1200	2.9300	-43.6500	-0.2560	1.2790	0.0590
13:53:36.405	32170	2.7500	2.6600	-52.3300	-0.2450	1.6910	0.0570
13:53:36.424	32190	1.4400	2.7400	-56.1500	-0.2940	1.7770	0.0930
13:53:36.444	32210	-0.2700	3.1600	-48.8600	-0.2530	1.3200	0.0500
13:53:36.463	32230	1.4700	2.6300	-59.8000	-0.2500	1.9060	0.0910
13:53:36.485	32250	-0.3000	2.6700	-47.2300	-0.2520	1.2280	0.0610
13:53:36.504	32270	3.2300	3.1200	-55.9900	-0.2210	1.9260	0.0650
13:53:36.525	32290	-0.2100	2.7100	-51.2100	-0.2650	1.4730	0.0960
13:53:36.545	32310	0.4100	2.8100	-49.6800	-0.2410	1.4720	0.0520
13:53:36.565	32330	0.9200	2.8600	-60.8600	-0.2510	1.9130	0.1050
13:53:36.584	32350	-1.4800	3.2100	-46.8300	-0.2560	1.2310	0.0560
13:53:36.604	32370	1.8100	2.8900	-61.0600	-0.2450	1.9590	0.0820
13:53:36.624	32390	-0.6800	2.9400	-46.7400	-0.2810	1.2960	0.0660
13:53:36.644	32410	4.3300	2.8400	-52.1600	-0.2480	1.7820	0.0470
13:53:36.665	32430	1.5200	2.5900	-49.7400	-0.2950	1.6320	0.0890
13:53:36.683	32450	0.1400	2.8200	-49.0100	-0.2800	1.3430	0.0500
13:53:36.704	32470	2.0200	3.0400	-60.5200	-0.3010	1.9320	0.0960
13:53:36.724	32490	0.1100	2.7800	-46.9800	-0.2960	1.3220	0.0580
13:53:36.744	32510	2.8500	3.0100	-53.1300	-0.2520	1.8150	0.0450
13:53:36.764	32530	0.0000	2.7200	-50.8500	-0.2850	1.4130	0.0920
13:53:36.784	32550	1.9300	3.2600	-51.1800	-0.2790	1.5870	0.0550
13:53:36.805	32570	1.7200	2.2800	-56.1400	-0.3010	1.7310	0.0930
13:53:36.826	32590	-0.6000	3.1200	-48.3500	-0.2950	1.3140	0.0460
13:53:36.845	32610	2.1700	2.7300	-59.3000	-0.2430	1.8830	0.0810
13:53:36.863	32630	-0.9000	2.5900	-46.5300	-0.2730	1.3760	0.0680
13:53:36.884	32650	2.9500	3.1700	-53.5600	-0.2200	1.8270	0.0600
13:53:36.904	32670	1.1800	2.8900	-49.6700	-0.2670	1.5010	0.0840
13:53:36.924	32690	1.2300	3.0900	-45.9400	-0.2550	1.4070	0.0310
13:53:36.945	32710	2.4500	3.1300	-60.2100	-0.2270	1.9200	0.1130
13:53:36.965	32730	-1.1000	2.9500	-46.1700	-0.2530	1.3170	0.0590
13:53:36.986	32750	2.9400	2.9400	-55.8700	-0.2190	1.8890	0.0480
13:53:37.003	32770	-0.2300	2.7000	-46.8200	-0.2830	1.3250	0.0640
13:53:37.023	32790	2.8200	2.9000	-53.0200	-0.2610	1.7080	0.0630
13:53:37.044	32810	1.8200	2.5600	-54.3800	-0.2800	1.7500	0.1000
13:53:37.066	32830	-0.4100	3.2000	-47.7400	-0.2910	1.2630	0.0370
13:53:37.086	32850	2.7800	3.3400	-59.7500	-0.2820	2.0390	0.0790
13:53:37.104	32870	-0.1800	2.6000	-46.0300	-0.2840	1.3220	0.0540
13:53:37.124	32890	2.7400	3.0700	-53.9700	-0.2690	1.7790	0.0500
13:53:37.146	32910	0.3900	2.3000	-50.4100	-0.3270	1.5120	0.0860
13:53:37.164	32930	0.5600	2.4500	-51.0200	-0.2940	1.4600	0.0470
13:53:37.185	32950	2.2400	2.8500	-60.4700	-0.2900	1.9090	0.1250
13:53:37.203	32970	-1.3500	2.9500	-50.6100	-0.2900	1.2830	0.0670
13:53:37.223	32990	2.7700	2.9200	-57.7300	-0.2210	1.8190	0.0860
13:53:37.244	33010	-0.0800	2.4200	-51.0200	-0.2870	1.4460	0.0880
13:53:37.264	33030	1.8900	2.7000	-51.1500	-0.2770	1.6420	0.0460
13:53:37.285	33050	0.4600	3.0000	-55.0600	-0.2790	1.7300	0.0960
13:53:37.304	33070	-0.5900	3.0700	-48.7300	-0.2670	1.3720	0.0510
13:53:37.323	33090	2.1400	3.1100	-59.5300	-0.2360	1.9470	0.0890
13:53:37.343	33110	-1.4000	2.3400	-50.0600	-0.2620	1.2850	0.0730
13:53:37.365	33130	3.1100	3.0100	-54.2500	-0.2250	1.7050	0.0610
13:53:37.385	33150	1.1800	2.7800	-52.4300	-0.2620	1.5680	0.1000
13:53:37.404	33170	1.4300	2.7800	-50.4600	-0.2570	1.5170	0.0530
13:53:37.424	33190	1.1700	3.0000	-56.7800	-0.2620	1.7240	0.1000
13:53:37.445	33210	-1.0000	3.0200	-47.6000	-0.3010	1.2870	0.0560
13:53:37.464	33230	3.5700	2.8700	-59.9100	-0.2630	2.0440	0.0800
13:53:37.485	33250	0.0700	2.6000	-47.1800	-0.2890	1.3200	0.0750
13:53:37.504	33270	2.2700	2.8500	-52.8100	-0.2930	1.6470	0.0490
13:53:37.525	33290	0.9900	3.1900	-51.9600	-0.3180	1.6540	0.0770
13:53:37.545	33310	0.5000	2.8400	-50.8400	-0.2990	1.3890	0.0580
13:53:37.565	33330	2.3100	2.8700	-59.3400	-0.2760	1.9290	0.1010
13:53:37.585	33350	-0.4600	2.5600	-45.9700	-0.2740	1.2670	0.0510
13:53:37.605	33370	3.7800	2.8400	-55.7100	-0.2270	1.8850	0.0800
13:53:37.624	33390	0.9400	2.6200	-49.5500	-0.3010	1.4910	0.0890
13:53:37.645	33410	1.8800	2.5700	-50.9500	-0.2790	1.5050	0.0470
13:53:37.665	33430	1.2000	2.9000	-56.1800	-0.2630	1.8530	0.0910
13:53:37.686	33450	-1.2100	2.9600	-47.3900	-0.2760	1.2840	0.0480
13:53:37.705	33470	2.6100	3.1700	-57.9200	-0.2280	1.9590	0.0630
13:53:37.726	33490	-0.8500	2.3800	-46.5800	-0.2410	1.2930	0.0640
13:53:37.745	33510	3.5300	2.5000	-52.8700	-0.2230	1.7300	0.0650
13:53:37.765	33530	2.1100	2.3700	-51.5300	-0.2500	1.6380	0.0980
13:53:37.785	33550	0.5800	2.7000	-46.9600	-0.2520	1.3740	0.0470
13:53:37.805	33570	1.2400	3.2900	-61.8100	-0.2500	1.9370	0.0980
13:53:37.825	33590	-1.3200	2.8700	-47.9100	-0.2660	1.2370	0.0580
13:53:37.846	33610	3.3800	2.8100	-58.3700	-0.2290	1.9460	0.0800
13:53:37.865	33630	-0.1200	2.8700	-49.9400	-0.2820	1.4390	0.0970
13:53:37.884	33650	1.9700	2.7100	-50.8000	-0.2810	1.5740	0.0530
13:53:37.906	33670	0.9100	2.9500	-56.4400	-0.2810	1.7670	0.0920
13:53:37.925	33690	-0.8700	3.0400	-49.0100	-0.2870	1.2590	0.0540
13:53:37.945	33710	2.4300	2.8700	-60.8400	-0.2640	1.9600	0.0830
13:53:37.965	33730	0.1900	2.5300	-46.1700	-0.2820	1.3350	0.0760
13:53:37.984	33750	3.6900	2.4700	-55.4700	-0.2620	1.7920	0.0660
13:53:38.005	33770	0.6400	2.8600	-52.8700	-0.2950	1.5830	0.1000
13:53:38.026	33790	0.4100	2.6500	-49.8200	-0.2880	1.4900	0.0480
13:53:38.046	33810	1.6600	3.0300	-56.6800	-0.2730	1.8720	0.0900
13:53:38.066	33830	-0.3300	2.9200	-45.5700	-0.2590	1.2650	0.0500
13:53:38.084	33850	3.8900	2.7700	-56.4700	-0.2360	1.9060	0.0670
13:53:38.105	33870	1.5600	2.7800	-45.6000	-0.2600	1.4370	0.0730
13:53:38.125	33890	3.3000	2.8600	-52.4100	-0.2320	1.6940	0.0650
13:53:38.145	33910	1.0400	2.7700	-54.5800	-0.2560	1.7430	0.0950
13:53:38.166	33930	-1.6100	3.1300	-47.9900	-0.2590	1.2610	0.0430
13:53:38.185	33950	3.1800	2.9200	-57.8900	-0.2180	1.9630	0.0820
13:53:38.205	33970	0.5900	2.7900	-46.0100	-0.2460	1.3760	0.0720
13:53:38.226	33990	2.7800	3.3300	-52.4900	-0.2250	1.7470	0.0550
13:53:38.244	34010	0.1900	2.7600	-48.7000	-0.2630	1.4180	0.0840
13:53:38.266	34030	1.7700	3.1800	-50.2400	-0.2760	1.5270	0.0550
13:53:38.285	34050	2.4100	2.8800	-60.3000	-0.2690	1.9800	0.1130
13:53:38.304	34070	-2.1100	2.8800	-45.9500	-0.2870	1.1650	0.0560
13:53:38.324	34090	2.6800	2.9500	-57.1100	-0.2600	1.9520	0.0610
13:53:38.345	34110	1.0100	2.6000	-46.5000	-0.3020	1.4580	0.0800
13:53:38.365	34130	1.9100	3.5400	-53.2200	-0.2790	1.6940	0.0550
13:53:38.386	34150	0.3100	2.4900	-55.1800	-0.3060	1.6120	0.0960
13:53:38.405	34170	-0.4800	3.0500	-47.6000	-0.2850	1.3510	0.0420
13:53:38.425	34190	2.9800	3.3600	-60.0400	-0.2670	2.0500	0.0750
13:53:38.446	34210	0.0200	2.5200	-44.2000	-0.2410	1.2530	0.0610
13:53:38.466	34230	2.8700	3.0500	-53.3200	-0.2390	1.7530	0.0490
13:53:38.485	34250	1.3400	2.6800	-50.5700	-0.2630	1.5460	0.0920
13:53:38.505	34270	0.8800	3.0400	-52.8200	-0.2850	1.5040	0.0590
13:53:38.525	34290	1.5500	2.6000	-59.2200	-0.2730	1.8340	0.0950
13:53:38.545	34310	-1.4400	2.7500	-46.7000	-0.2500	1.2530	0.0560
13:53:38.565	34330	3.0300	3.0000	-58.8500	-0.2000	1.9870	0.0830
13:53:38.585	34350	0.3900	2.9000	-47.3300	-0.2450	1.3270	0.0790
13:53:38.605	34370	1.1300	2.9200	-53.3900	-0.2480	1.6360	0.0510
13:53:38.625	34390	1.4000	2.4900	-56.6500	-0.2670	1.7560	0.1050
13:53:38.646	34410	-0.1200	2.9000	-49.4000	-0.2620	1.3130	0.0580
13:53:38.664	34430	1.6100	3.2200	-60.7300	-0.2600	1.9530	0.0960
13:53:38.684	34450	-2.5000	2.5200	-47.8200	-0.2810	1.1660	0.0810
13:53:38.706	34470	3.2400	2.9200	-57.9300	-0.2640	1.9320	0.0540
13:53:38.725	34490	0.9100	2.7700	-49.1600	-0.3040	1.5240	0.0990
13:53:38.746	34510	1.0600	2.8700	-51.6100	-0.2750	1.5030	0.0630
13:53:38.765	34530	1.8500	2.6900	-57.5600	-0.3100	1.8310	0.1010
13:53:38.786	34550	0.7300	2.8400	-46.4800	-0.2780	1.2970	0.0560
13:53:38.805	34570	3.9000	2.5400	-57.6800	-0.2500	1.9540	0.0750
13:53:38.825	34590	-0.5700	2.6400	-43.5400	-0.2570	1.2940	0.0660
13:53:38.847	34610	2.9600	3.0700	-53.4200	-0.2750	1.7770	0.0560
13:53:38.867	34630	0.8100	2.8100	-52.6600	-0.3090	1.6270	0.0910
13:53:38.885	34650	0.1400	2.8300	-47.9400	-0.2680	1.3600	0.0370
13:53:38.907	34670	2.0700	3.0400	-59.4700	-0.2610	1.9160	0.0930
13:53:38.925	34690	-0.3800	2.8600	-47.2500	-0.2560	1.2490	0.0820
13:53:38.945	34710	3.2000	3.0300	-57.1100	-0.2370	1.9460	0.0690
13:53:38.965	34730	-0.0400	2.9300	-47.7200	-0.2520	1.4310	0.0840
13:53:38.986	34750	2.1800	2.9700	-48.9800	-0.2350	1.5260	0.0500
13:53:39.005	34770	2.3300	2.6600	-57.8300	-0.2460	1.8490	0.1150
13:53:39.026	34790	-0.3500	3.0900	-46.6100	-0.2610	1.3100	0.0420
13:53:39.045	34810	3.1400	2.9800	-59.4500	-0.2280	2.0080	0.0820
13:53:39.065	34830	0.1300	2.5600	-43.4400	-0.2430	1.1850	0.0680
13:53:39.086	34850	3.7500	3.8200	-53.5300	-0.2470	1.7990	0.0500
13:53:39.107	34870	0.8100	2.6600	-50.3400	-0.2860	1.5660	0.0950
13:53:39.126	34890	0.5400	2.8200	-47.5500	-0.2850	1.4050	0.0350
13:53:39.146	34910	1.9700	2.6900	-60.6400	-0.3080	2.0140	0.0990
13:53:39.166	34930	-1.3700	2.9100	-46.8500	-0.2880	1.2070	0.0590
13:53:39.187	34950	2.5200	2.6800	-57.4000	-0.2620	1.9480	0.0520
13:53:39.205	34970	0.7800	2.1700	-47.3100	-0.2990	1.3550	0.0820
13:53:39.225	34990	2.5600	2.9000	-53.5600	-0.2860	1.6180	0.0560
13:53:39.247	35010	0.9900	2.5300	-57.5700	-0.3070	1.7750	0.1120
13:53:39.265	35030	-1.0200	3.0200	-49.7500	-0.2870	1.2760	0.0520
13:53:39.285	35050	2.5700	2.8100	-59.2300	-0.2640	1.9520	0.0910
13:53:39.305	35070	-0.5000	2.3800	-46.1900	-0.2620	1.2940	0.0570
13:53:39.327	35090	2.6100	2.9600	-54.0900	-0.2450	1.7810	0.0490
13:53:39.348	35110	0.6200	2.6000	-51.4500	-0.2630	1.5330	0.0930
13:53:39.367	35130	0.9100	3.1800	-49.9000	-0.2570	1.5060	0.0530
13:53:39.386	35150	1.8100	2.8500	-59.8200	-0.2300	1.8700	0.1080
13:53:39.407	35170	-1.8900	2.5900	-47.1000	-0.2530	1.1630	0.0470
13:53:39.426	35190	2.4800	2.6700	-59.6000	-0.2230	1.8900	0.0840
13:53:39.446	35210	0.2100	2.4900	-48.3500	-0.2510	1.4000	0.0770
13:53:39.466	35230	2.1700	2.9800	-53.1900	-0.2550	1.7210	0.0580
13:53:39.485	35250	0.9000	3.1600	-52.8400	-0.2870	1.6310	0.1000
13:53:39.506	35270	-0.1900	2.9400	-48.2000	-0.2870	1.3800	0.0460
13:53:39.526	35290	2.2800	3.2700	-60.1300	-0.2770	2.0190	0.1020
13:53:39.546	35310	-1.8900	2.7300	-46.7700	-0.2870	1.2350	0.0590
13:53:39.566	35330	3.1600	3.1600	-54.1500	-0.2350	1.8570	0.0530
13:53:39.588	35350	0.8300	2.7900	-51.3700	-0.3190	1.5170	0.0850
13:53:39.606	35370	1.5000	2.5700	-51.0000	-0.3010	1.5180	0.0560
13:53:39.627	35390	1.6100	2.3600	-59.8400	-0.3110	1.8540	0.1190
13:53:39.647	35410	-1.1100	2.6700	-49.1000	-0.2860	1.2780	0.0630
13:53:39.667	35430	2.4700	2.6800	-60.9000	-0.2560	2.0010	0.0860
13:53:39.685	35450	0.0300	2.4300	-48.6500	-0.2750	1.3510	0.0730
13:53:39.706	35470	5.1600	2.8100	-53.6500	-0.2530	2.0020	0.0530
13:53:39.727	35490	2.3900	2.8300	-47.9900	-0.2520	1.5910	0.0940
13:53:39.747	35510	0.3200	2.6500	-46.2100	-0.2470	1.2490	0.0510
13:53:39.767	35530	1.3600	2.7500	-62.4700	-0.2380	1.9080	0.1110
13:53:39.787	35550	-0.6400	2.6200	-48.7700	-0.2480	1.3910	0.0590
13:53:39.807	35570	2.7800	2.5500	-58.3000	-0.2240	1.9020	0.0850
13:53:39.826	35590	0.1800	2.4300	-46.4200	-0.2190	1.3780	0.0700
13:53:39.847	35610	1.3700	2.5300	-51.2700	-0.2200	1.5400	0.0600
13:53:39.867	35630	-0.0500	2.8400	-58.9400	-0.2320	1.7630	0.0870
13:53:39.887	35650	-2.9100	2.5600	-49.7100	-0.2760	1.1980	0.0510
13:53:39.907	35670	-0.0500	3.0500	-63.3800	-0.2560	1.8290	0.0990
13:53:39.927	35690	-1.2000	2.8600	-53.2100	-0.2810	1.3830	0.0690
13:53:39.947	35710	2.5900	2.4200	-56.0000	-0.2610	1.8660	0.0600
13:53:39.966	35730	0.0500	3.1000	-50.3000	-0.2450	1.4890	0.0840
13:53:39.987	35750	0.3100	2.6600	-52.0800	-0.2970	1.4930	0.0450
13:53:40.007	35770	2.1100	2.6900	-57.5500	-0.2710	1.8540	0.0900
13:53:40.026	35790	-0.6800	2.9600	-49.0000	-0.2800	1.3750	0.0480
13:53:40.047	35810	2.7400	2.7700	-53.5100	-0.2360	1.7650	0.0610
13:53:40.067	35830	-0.1100	2.9800	-47.7600	-0.2660	1.4410	0.0630
13:53:40.088	35850	1.4100	2.8700	-55.1500	-0.2890	1.6320	0.0570
13:53:40.107	35870	0.8100	2.8000	-52.6800	-0.3080	1.6050	0.0870
13:53:40.127	35890	-0.5900	2.7000	-52.7700	-0.2850	1.4270	0.0460
13:53:40.148	35910	3.1000	2.8300	-57.2700	-0.2650	1.9180	0.0660
13:53:40.168	35930	-0.9800	3.0400	-42.9100	-0.2520	1.2400	0.0430
13:53:40.187	35950	3.6100	2.6800	-54.4300	-0.2390	1.8280	0.0520
13:53:40.207	35970	1.0900	3.0100	-48.6500	-0.2540	1.5650	0.0680
13:53:40.226	35990	1.3400	2.6900	-48.7200	-0.2290	1.4480	0.0500
13:53:40.247	36010	1.2300	2.7200	-57.5000	-0.2500	1.8090	0.0970
13:53:40.267	36030	0.3700	2.8800	-45.7200	-0.2470	1.3030	0.0410
13:53:40.287	36050	4.2800	2.9300	-56.8000	-0.2180	1.9690	0.0580
13:53:40.308	36070	0.0000	2.3800	-45.3900	-0.2540	1.2690	0.0790
13:53:40.328	36090	2.0900	2.7500	-53.5800	-0.2730	1.7140	0.0470
13:53:40.348	36110	1.7900	2.3900	-54.8300	-0.2970	1.7250	0.1060
13:53:40.367	36130	-0.1300	3.2100	-48.0800	-0.3120	1.3960	0.0430
13:53:40.386	36150	2.3100	2.9300	-61.4500	-0.2830	2.0240	0.0980
13:53:40.408	36170	-1.5700	2.7400	-46.3000	-0.2830	1.2690	0.0600
13:53:40.428	36190	2.3900	2.6900	-57.7300	-0.2660	1.8430	0.0620
13:53:40.447	36210	0.3800	2.2800	-50.4000	-0.3210	1.4790	0.0910
13:53:40.467	36230	0.4300	3.0700	-52.1000	-0.2930	1.5580	0.0520
13:53:40.489	36250	1.3100	2.7900	-60.1000	-0.3050	1.8980	0.1090
13:53:40.507	36270	-2.0700	3.1300	-47.1600	-0.2760	1.1930	0.0490
13:53:40.528	36290	3.1000	2.4800	-56.9700	-0.2370	1.8250	0.0780
13:53:40.548	36310	0.5400	2.7500	-47.5900	-0.2980	1.4000	0.0800
13:53:40.568	36330	1.9900	3.0600	-53.4900	-0.2610	1.6410	0.0470
13:53:40.588	36350	0.3400	2.8600	-55.2300	-0.2640	1.6530	0.1010
13:53:40.606	36370	0.4600	2.8700	-47.7100	-0.2560	1.3100	0.0420
13:53:40.628	36390	2.2100	3.1600	-60.8300	-0.2360	1.9740	0.0890
13:53:40.646	36410	-2.0800	2.6000	-48.1400	-0.2450	1.2080	0.0600
13:53:40.668	36430	2.7900	2.7500	-51.0700	-0.2120	1.7290	0.0370
13:53:40.686	36450	1.3200	2.4500	-49.7600	-0.2700	1.5590	0.0830
13:53:40.706	36470	1.2800	3.2300	-50.3700	-0.2630	1.5840	0.0480
13:53:40.728	36490	0.3000	2.6700	-55.1200	-0.2800	1.6300	0.0900
13:53:40.748	36510	-0.8100	2.7700	-48.1700	-0.2980	1.3020	0.0600
13:53:40.767	36530	3.4800	3.1200	-61.1200	-0.2770	2.1020	0.0850
13:53:40.786	36550	-0.1900	2.3500	-45.6800	-0.2940	1.3300	0.0730
13:53:40.807	36570	2.8000	2.9000	-50.7200	-0.2900	1.6710	0.0380
13:53:40.826	36590	1.6300	2.2000	-52.5200	-0.3150	1.6440	0.0910
13:53:40.848	36610	1.1800	2.8600	-49.1000	-0.2950	1.4780	0.0440
13:53:40.867	36630	2.5300	3.1100	-59.2300	-0.2700	1.9140	0.0980
13:53:40.889	36650	-1.3200	2.1400	-46.3700	-0.2760	1.2260	0.0710
13:53:40.909	36670	2.8200	3.1100	-60.0800	-0.2600	1.9610	0.0710
13:53:40.928	36690	1.2800	2.8100	-48.1600	-0.2890	1.4460	0.0910
13:53:40.948	36710	1.9100	2.5300	-50.1200	-0.2780	1.5480	0.0510
13:53:40.968	36730	2.0000	2.2700	-56.5300	-0.2800	1.7970	0.0930
13:53:40.986	36750	0.4700	3.0800	-47.1600	-0.2700	1.2720	0.0540
13:53:41.006	36770	2.6900	2.9600	-59.2400	-0.2470	1.9630	0.0840
13:53:41.026	36790	-0.3700	2.5000	-43.8900	-0.2430	1.2880	0.0580
13:53:41.049	36810	3.6500	3.2400	-52.4500	-0.2160	1.8300	0.0580
13:53:41.067	36830	1.2500	2.6900	-50.9200	-0.2390	1.6440	0.0930
13:53:41.088	36850	-0.3000	2.8700	-49.3500	-0.2400	1.3910	0.0540
13:53:41.106	36870	2.1200	2.4900	-60.1900	-0.2480	1.9360	0.0940
13:53:41.126	36890	0.0000	2.5600	-44.9100	-0.2670	1.2800	0.0650
13:53:41.148	36910	3.5300	2.9300	-56.8300	-0.2350	1.9470	0.0720
13:53:41.167	36930	-0.4100	2.7900	-45.8600	-0.2700	1.3530	0.0720
13:53:41.186	36950	2.7900	3.0900	-50.6900	-0.2820	1.6500	0.0400
13:53:41.207	36970	1.6000	2.6200	-55.7900	-0.3000	1.7860	0.1130
13:53:41.229	36990	-1.8400	3.0400	-48.1400	-0.2860	1.2060	0.0580
13:53:41.249	37010	2.5300	2.9100	-61.5400	-0.2700	1.9840	0.0870
13:53:41.267	37030	0.9500	2.3000	-46.7700	-0.2890	1.3140	0.0740
13:53:41.287	37050	3.8700	3.1000	-50.0900	-0.2650	1.7300	0.0410
13:53:41.308	37070	1.8300	2.4200	-50.0300	-0.2890	1.6110	0.0910
13:53:41.327	37090	0.6900	2.6300	-47.3100	-0.2800	1.3950	0.0500
13:53:41.348	37110	2.0700	3.1000	-57.9800	-0.2710	1.9170	0.0930
13:53:41.369	37130	-0.7600	2.9300	-46.6100	-0.2560	1.2530	0.0560
13:53:41.387	37150	3.3200	2.8100	-58.2100	-0.2400	1.8970	0.0720
13:53:41.408	37170	0.7100	2.7700	-49.3700	-0.2570	1.4070	0.0830
13:53:41.428	37190	2.3500	2.8900	-51.6700	-0.2570	1.5920	0.0590
13:53:41.449	37210	0.6500	2.6700	-56.5200	-0.2590	1.7620	0.1100
13:53:41.469	37230	-2.2700	3.2800	-48.1300	-0.2830	1.2250	0.0330
13:53:41.489	37250	2.8100	2.5800	-59.7800	-0.2190	1.9800	0.0880
13:53:41.508	37270	0.3900	2.5300	-48.0700	-0.2350	1.3720	0.0720
13:53:41.528	37290	2.8100	2.7200	-54.3100	-0.2200	1.7570	0.0600
13:53:41.547	37310	0.0600	2.7300	-50.4600	-0.2980	1.4470	0.0840
13:53:41.568	37330	1.8000	2.9100	-49.8300	-0.2940	1.5040	0.0410
13:53:41.587	37350	1.8900	2.8900	-60.7200	-0.2920	2.0150	0.1130
13:53:41.608	37370	-2.4900	2.5100	-44.2100	-0.2830	1.1560	0.0510
13:53:41.629	37390	2.9800	2.7000	-57.1100	-0.2510	1.9760	0.0610
13:53:41.648	37410	0.9500	2.4900	-48.4300	-0.3100	1.4390	0.0890
13:53:41.667	37430	2.4600	3.0100	-53.5300	-0.2880	1.6370	0.0600
13:53:41.688	37450	0.8100	2.9000	-54.3700	-0.3180	1.7080	0.0910
13:53:41.708	37470	0.2500	2.6200	-47.0900	-0.2890	1.2980	0.0500
13:53:41.728	37490	3.1800	2.9500	-59.3100	-0.2670	2.0020	0.0700
13:53:41.748	37510	0.0000	2.7200	-43.9500	-0.2460	1.2530	0.0610
13:53:41.768	37530	3.2800	3.0300	-54.9500	-0.2200	1.7740	0.0650
13:53:41.788	37550	0.7900	2.9200	-52.2200	-0.2630	1.5900	0.0920
13:53:41.808	37570	0.4100	3.1000	-49.5500	-0.2760	1.4610	0.0380
13:53:41.828	37590	1.5700	2.5700	-61.7000	-0.2730	1.9400	0.1090
13:53:41.848	37610	-0.7000	2.8600	-45.0600	-0.2730	1.1840	0.0370
13:53:41.867	37630	2.8400	2.7700	-58.4100	-0.2370	2.0300	0.0750
13:53:41.888	37650	0.0000	3.2100	-45.5400	-0.2290	1.3890	0.0660
13:53:41.908	37670	1.9900	2.4400	-52.2700	-0.2240	1.5670	0.0650
13:53:41.927	37690	1.3200	2.4400	-54.3600	-0.2530	1.7640	0.0890
13:53:41.947	37710	0.2200	3.2200	-48.1300	-0.2460	1.3100	0.0500
13:53:41.967	37730	0.6800	3.1900	-62.3200	-0.2670	1.9840	0.1010
13:53:41.987	37750	-1.7700	2.3400	-47.7600	-0.2810	1.2280	0.0650
13:53:42.008	37770	3.5400	2.8300	-54.8500	-0.2640	1.9190	0.0400
13:53:42.028	37790	0.1900	2.2600	-49.9000	-0.3210	1.5230	0.0920
13:53:42.049	37810	1.6800	2.9900	-48.9900	-0.2700	1.4720	0.0550
13:53:42.067	37830	1.6400	2.8800	-56.5800	-0.2900	1.8460	0.1030
13:53:42.087	37850	-0.0900	3.1400	-47.4000	-0.2820	1.2950	0.0640
13:53:42.109	37870	3.0400	2.7900	-56.1700	-0.2580	1.9140	0.0620
13:53:42.128	37890	-0.0800	2.1200	-45.8500	-0.2910	1.3260	0.0670
13:53:42.148	37910	2.6200	2.9600	-54.5400	-0.2710	1.7220	0.0640
13:53:42.168	37930	0.5700	2.6600	-52.5600	-0.3180	1.6540	0.0820
13:53:42.188	37950	0.4200	2.5900	-49.4300	-0.2700	1.4050	0.0570
13:53:42.209	37970	3.1000	2.9300	-58.2000	-0.2470	1.9670	0.0930
13:53:42.229	37990	0.6200	2.7500	-46.3400	-0.2540	1.2650	0.0640
13:53:42.248	38010	3.3900	2.6600	-56.3900	-0.2400	1.8650	0.0660
13:53:42.269	38030	0.5000	2.4600	-48.4400	-0.2600	1.3720	0.0850
13:53:42.289	38050	2.2400	2.5800	-50.9900	-0.2450	1.5450	0.0540
13:53:42.309	38070	2.0800	2.4200	-57.9800	-0.2640	1.9040	0.1060
13:53:42.328	38090	-1.1600	3.0000	-44.8300	-0.2400	1.2680	0.0430
13:53:42.349	38110	2.6300	2.6400	-58.7300	-0.2360	1.9760	0.0730
13:53:42.367	38130	0.1100	2.5000	-45.1000	-0.2660	1.2890	0.0670
13:53:42.389	38150	3.5300	2.9100	-52.4900	-0.2350	1.8560	0.0710
13:53:42.408	38170	0.7500	3.0000	-52.2500	-0.2800	1.6330	0.1000
13:53:42.428	38190	0.5200	3.0000	-49.3600	-0.3010	1.4360	0.0500
13:53:42.448	38210	2.7500	2.9200	-60.1000	-0.2880	2.0100	0.1020
13:53:42.468	38230	-1.4100	3.1300	-44.7700	-0.2830	1.2750	0.0540
13:53:42.488	38250	3.5000	3.0800	-56.1100	-0.2430	1.8590	0.0600
13:53:42.509	38270	1.0800	2.7100	-47.9200	-0.3200	1.4200	0.0860
13:53:42.528	38290	1.2800	2.8200	-52.2600	-0.2950	1.6060	0.0640
13:53:42.548	38310	0.9200	2.7300	-57.9500	-0.3200	1.8050	0.1000
13:53:42.568	38330	-1.2400	2.8900	-47.0000	-0.2950	1.2270	0.0470
13:53:42.589	38350	2.5200	2.7500	-60.0600	-0.2680	2.0160	0.0840
13:53:42.608	38370	-0.3900	2.0700	-46.9200	-0.2850	1.3160	0.0660
13:53:42.628	38390	3.0100	2.6300	-52.3600	-0.2720	1.7340	0.0480
13:53:42.648	38410	1.5100	2.0400	-52.1200	-0.2870	1.6540	0.0920
13:53:42.668	38430	0.7100	2.9100	-49.1000	-0.2640	1.3650	0.0470
13:53:42.689	38450	1.4200	3.2300	-59.7800	-0.2670	1.9020	0.0930
13:53:42.710	38470	-2.1100	2.5000	-49.3100	-0.2840	1.2190	0.0610
13:53:42.730	38490	2.0400	2.7600	-56.9000	-0.2340	1.8460	0.0620
13:53:42.750	38510	0.2100	2.8000	-49.3500	-0.2810	1.4410	0.0890
13:53:42.770	38530	2.4500	3.1000	-50.3200	-0.2630	1.5730	0.0550
13:53:42.789	38550	1.0200	2.7200	-55.8900	-0.2910	1.6670	0.0980
13:53:42.810	38570	-0.1000	2.9300	-48.8700	-0.3040	1.3200	0.0530
13:53:42.829	38590	2.3300	3.2600	-59.2900	-0.2680	1.9870	0.0810
13:53:42.849	38610	-1.4100	2.5800	-46.6100	-0.2800	1.2650	0.0680
13:53:42.871	38630	3.8200	2.9600	-53.6500	-0.2580	1.8400	0.0550
13:53:42.888	38650	1.2400	2.5100	-49.5100	-0.3200	1.5400	0.0890
13:53:42.910	38670	0.8200	2.9800	-51.8300	-0.2880	1.5820	0.0550
13:53:42.928	38690	1.3200	2.7400	-57.4900	-0.3000	1.8450	0.1030
13:53:42.949	38710	-0.9100	2.9000	-46.7400	-0.2840	1.1980	0.0450
13:53:42.970	38730	3.9500	2.4900	-58.7000	-0.2500	1.9870	0.0770
13:53:42.990	38750	0.8600	2.4100	-45.9100	-0.2640	1.3750	0.0740
13:53:43.010	38770	1.9400	2.7800	-51.1400	-0.2630	1.6020	0.0430
13:53:43.030	38790	0.9900	2.5200	-56.6000	-0.2700	1.7480	0.1000
13:53:43.049	38810	-0.4700	3.0400	-48.9100	-0.2650	1.4020	0.0580
13:53:43.068	38830	1.4100	2.9800	-59.2500	-0.2710	1.9430	0.0820
13:53:43.089	38850	-0.6600	2.7300	-45.6500	-0.2440	1.2330	0.0500
13:53:43.109	38870	4.5700	2.7400	-54.1300	-0.2170	1.8940	0.0630
13:53:43.128	38890	1.1800	2.6300	-48.1900	-0.2420	1.5130	0.0980
13:53:43.149	38910	1.3200	3.2300	-48.1200	-0.2150	1.4400	0.0420
13:53:43.168	38930	1.5200	2.7800	-57.9700	-0.2640	1.8700	0.0890
13:53:43.189	38950	-0.2600	2.7100	-47.9000	-0.2810	1.3470	0.0610
13:53:43.209	38970	2.9400	2.7200	-57.3600	-0.2450	1.9280	0.0780
13:53:43.229	38990	-0.6200	2.8300	-48.2300	-0.2720	1.2420	0.0800
13:53:43.249	39010	3.4500	3.0800	-51.7800	-0.2670	1.7970	0.0540
13:53:43.268	39030	1.7200	2.6600	-51.5700	-0.2990	1.6290	0.0870
13:53:43.288	39050	-0.5400	2.8400	-50.4900	-0.3060	1.3960	0.0540
13:53:43.310	39070	1.1300	3.3300	-59.0300	-0.2970	1.8760	0.0910
13:53:43.329	39090	0.3100	2.7600	-47.3300	-0.3060	1.3500	0.0690
13:53:43.349	39110	3.5400	2.7400	-55.4700	-0.2620	1.8680	0.0620
13:53:43.368	39130	0.3100	2.3300	-47.7400	-0.3000	1.3740	0.0850
13:53:43.390	39150	2.2200	2.7900	-51.3200	-0.2980	1.5580	0.0530
13:53:43.409	39170	1.8600	2.6700	-53.9500	-0.3170	1.7410	0.0930
13:53:43.428	39190	0.7600	3.0300	-46.5200	-0.2940	1.3550	0.0360
13:53:43.450	39210	2.1600	2.7500	-56.5300	-0.2680	1.9070	0.0640
13:53:43.470	39230	-0.3200	2.9300	-45.8500	-0.2670	1.3150	0.0580
13:53:43.488	39250	3.2900	2.9400	-54.2900	-0.2410	1.8170	0.0610
13:53:43.510	39270	1.0100	2.9100	-53.4200	-0.2840	1.6000	0.1030
13:53:43.529	39290	-0.8800	2.8900	-51.5500	-0.2720	1.3730	0.0470
13:53:43.549	39310	0.8400	2.7600	-59.5100	-0.2560	1.8550	0.1080
13:53:43.570	39330	-0.0800	2.5000	-47.7000	-0.2560	1.3440	0.0640
13:53:43.590	39350	2.2900	3.1700	-56.5500	-0.2270	1.9210	0.0500
13:53:43.609	39370	-0.4900	3.0900	-46.1000	-0.2660	1.3200	0.0730
13:53:43.630	39390	3.1500	3.2400	-52.6300	-0.2800	1.6820	0.0660
13:53:43.650	39410	2.2300	2.0500	-54.9800	-0.3110	1.8080	0.1100
13:53:43.669	39430	-1.2400	2.7400	-50.4800	-0.3110	1.3100	0.0580
13:53:43.690	39450	2.2700	3.0600	-59.6300	-0.2870	2.0270	0.0790
13:53:43.709	39470	-0.0700	2.6200	-46.5800	-0.2930	1.2830	0.0760
13:53:43.729	39490	3.6400	3.2900	-54.4000	-0.2630	1.8320	0.0590
13:53:43.749	39510	0.8100	2.6800	-48.0400	-0.3290	1.5160	0.0880
13:53:43.771	39530	1.7200	2.4900	-51.2400	-0.3060	1.4590	0.0590
13:53:43.790	39550	1.8100	3.0000	-59.6100	-0.2960	1.9470	0.1000
13:53:43.810	39570	-1.2600	2.8300	-45.6700	-0.2740	1.2380	0.0440
13:53:43.830	39590	2.4200	2.8300	-58.5700	-0.2440	1.8990	0.0770
13:53:43.849	39610	-0.3700	2.8000	-48.1100	-0.2800	1.3660	0.0740
13:53:43.870	39630	1.5300	3.0600	-53.1700	-0.2830	1.7080	0.0510
13:53:43.891	39650	0.9600	2.4300	-56.1900	-0.2760	1.6930	0.1030
13:53:43.909	39670	-1.1000	3.3900	-47.8000	-0.2600	1.3020	0.0400
13:53:43.930	39690	2.3400	3.4100	-60.8600	-0.2480	2.0500	0.0830
13:53:43.949	39710	-1.1200	2.8900	-45.0700	-0.2370	1.2990	0.0650
13:53:43.969	39730	3.1700	2.9400	-53.2000	-0.2200	1.7280	0.0630
13:53:43.991	39750	1.3000	2.5800	-49.9900	-0.2650	1.5190	0.0810
13:53:44.010	39770	1.5500	3.0200	-48.4700	-0.2490	1.4450	0.0530
13:53:44.030	39790	1.6800	3.1700	-58.2400	-0.2620	1.8470	0.1030
13:53:44.049	39810	-1.8100	2.6000	-46.1500	-0.2830	1.1660	0.0540
13:53:44.070	39830	3.8800	3.2300	-57.9800	-0.2550	2.0060	0.0720
13:53:44.091	39850	0.7800	2.5600	-45.7800	-0.2740	1.3560	0.0880
13:53:44.110	39870	2.3400	3.0800	-50.5500	-0.2810	1.6230	0.0560
13:53:44.130	39890	1.5000	2.8500	-53.3000	-0.3250	1.7320	0.0860
13:53:44.150	39910	0.7600	3.0600	-47.0400	-0.2880	1.3500	0.0530
13:53:44.171	39930	2.7100	2.8600	-58.1100	-0.2830	1.9430	0.0850
13:53:44.189	39950	-0.8600	2.3600	-45.9400	-0.2720	1.2510	0.0740
13:53:44.210	39970	3.5600	3.5400	-54.0200	-0.2450	1.8640	0.0470
13:53:44.231	39990	1.3900	2.4200	-48.7900	-0.2990	1.5180	0.0920
13:53:44.249	40010	1.4200	2.9100	-51.4300	-0.2620	1.5340	0.0540
13:53:44.270	40030	1.3900	2.7400	-58.7600	-0.2730	1.8690	0.1070
13:53:44.290	40050	-0.9400	2.6500	-46.6300	-0.2880	1.2100	0.0640
13:53:44.310	40070	2.9900	3.1600	-59.0600	-0.2240	2.0160	0.0840
13:53:44.330	40090	0.0600	2.8100	-44.7700	-0.2440	1.3280	0.0680
13:53:44.350	40110	3.5500	3.1000	-51.6300	-0.2090	1.7080	0.0580
13:53:44.370	40130	2.0300	2.4500	-52.5900	-0.2550	1.6860	0.0960
13:53:44.390	40150	0.1000	2.8100	-49.0200	-0.2500	1.3100	0.0640
13:53:44.412	40170	2.2400	2.9900	-59.7700	-0.2500	2.0080	0.0770
13:53:44.430	40190	0.0500	2.5600	-44.3900	-0.2530	1.2100	0.0530
13:53:44.450	40210	3.2700	3.2000	-55.8300	-0.2300	1.9140	0.0660
13:53:44.471	40230	-0.5400	2.9900	-47.4200	-0.2850	1.4090	0.0850
13:53:44.490	40250	2.3400	2.8600	-50.5600	-0.2870	1.5720	0.0550
13:53:44.510	40270	1.8600	2.6300	-57.3600	-0.2830	1.8590	0.1080
13:53:44.530	40290	-1.1900	2.5700	-48.4400	-0.2900	1.2770	0.0690
13:53:44.550	40310	2.4900	2.8700	-58.8800	-0.2590	1.9640	0.0710
13:53:44.571	40330	0.4000	2.2800	-47.0000	-0.3100	1.3130	0.0770
13:53:44.590	40350	3.6500	2.8400	-50.8400	-0.2930	1.7320	0.0380
13:53:44.609	40370	1.0100	2.0300	-54.1900	-0.3040	1.6320	0.1110
13:53:44.630	40390	-0.2300	2.8900	-49.1100	-0.3020	1.4070	0.0490
13:53:44.651	40410	2.2800	3.0100	-59.9800	-0.2810	1.8870	0.0990
13:53:44.671	40430	-1.6500	2.6500	-48.2700	-0.2720	1.2180	0.0670
13:53:44.690	40450	3.1100	2.6000	-57.8100	-0.2440	1.9440	0.0720
13:53:44.711	40470	1.5700	2.8700	-47.4200	-0.2590	1.4700	0.0790
13:53:44.730	40490	1.9500	2.9800	-49.3500	-0.2480	1.5220	0.0510
13:53:44.750	40510	1.4000	2.8500	-55.0600	-0.2520	1.8300	0.0940
13:53:44.770	40530	-2.4100	3.1900	-48.6800	-0.2660	1.1930	0.0620
13:53:44.792	40550	2.5500	3.1200	-59.4300	-0.2230	1.9690	0.0920
13:53:44.811	40570	-0.1900	2.4200	-50.1800	-0.2660	1.3730	0.0850
13:53:44.830	40590	3.0900	2.8200	-52.2500	-0.2370	1.7360	0.0510
13:53:44.851	40610	0.8000	2.8800	-48.5000	-0.2870	1.5370	0.0750
13:53:44.869	40630	1.7000	3.0300	-48.4900	-0.2860	1.4510	0.0500
13:53:44.891	40650	2.3300	2.6400	-60.8500	-0.2750	2.0070	0.1170
13:53:44.911	40670	-1.4100	2.9500	-45.0600	-0.2820	1.1840	0.0570
13:53:44.931	40690	4.4500	2.5600	-57.8500	-0.2570	1.9210	0.0680
13:53:44.950	40710	0.5000	3.1000	-47.2100	-0.2890	1.4510	0.0710
13:53:44.970	40730	1.2800	3.1100	-53.8000	-0.2810	1.5980	0.0610
13:53:44.991	40750	0.8100	2.8400	-56.4700	-0.3010	1.7570	0.1000
13:53:45.011	40770	-0.6600	3.1200	-47.7200	-0.2990	1.2950	0.0540
13:53:45.031	40790	3.2200	2.8300	-60.7200	-0.2720	2.0180	0.0890
13:53:45.051	40810	-0.6300	2.8800	-45.7200	-0.2590	1.2880	0.0640
13:53:45.071	40830	2.1200	2.9900	-54.8400	-0.2450	1.7580	0.0570
13:53:45.089	40850	1.1100	3.0300	-52.1100	-0.2930	1.6320	0.0830
13:53:45.111	40870	0.4200	2.6900	-50.2700	-0.2650	1.4620	0.0610
13:53:45.131	40890	1.3300	2.6000	-60.0400	-0.2710	1.8860	0.1000
13:53:45.151	40910	-1.5800	2.4400	-45.7400	-0.2790	1.2280	0.0440
13:53:45.171	40930	2.8200	2.9400	-58.8000	-0.2250	2.0130	0.0830
13:53:45.191	40950	0.6500	3.0600	-45.2200	-0.2470	1.3990	0.0560
13:53:45.211	40970	1.5000	2.8000	-50.9700	-0.2350	1.5510	0.0630
13:53:45.230	40990	1.1500	2.4300	-57.2100	-0.2620	1.7530	0.0990
13:53:45.250	41010	0.0000	2.7800	-48.4700	-0.2620	1.3330	0.0490
13:53:45.270	41030	1.9600	2.9700	-61.2300	-0.2460	1.9580	0.0980
13:53:45.290	41050	-1.9700	2.4900	-49.9700	-0.2660	1.2150	0.0800
13:53:45.312	41070	3.1800	2.5400	-53.9700	-0.2580	1.8210	0.0460
13:53:45.330	41090	0.8100	3.0200	-49.1100	-0.2860	1.5300	0.0840
13:53:45.350	41110	1.4800	2.6300	-48.6200	-0.2860	1.4440	0.0510
13:53:45.370	41130	1.0000	3.1600	-59.2600	-0.3090	1.8810	0.1020
13:53:45.391	41150	-1.8000	3.0200	-48.0000	-0.3030	1.3200	0.0590
13:53:45.411	41170	3.5900	2.7700	-55.9200	-0.2570	1.8930	0.0690
13:53:45.431	41190	0.6200	3.0500	-47.2700	-0.2720	1.3960	0.0830
13:53:45.450	41210	2.5100	3.0300	-52.0300	-0.2690	1.6040	0.0460
13:53:45.471	41230	1.1300	2.6000	-52.0700	-0.2950	1.6670	0.0900
13:53:45.492	41250	0.7000	2.9500	-46.0800	-0.2520	1.3920	0.0380
13:53:45.512	41270	3.1600	2.6300	-58.9200	-0.2710	2.0250	0.0880
13:53:45.531	41290	-0.7600	2.8500	-47.3700	-0.2470	1.2780	0.0790
13:53:45.551	41310	3.7200	3.0200	-52.3800	-0.2230	1.8000	0.0550
13:53:45.571	41330	1.3500	2.6800	-50.3600	-0.2640	1.5440	0.0910
13:53:45.591	41350	1.9900	2.6000	-49.4200	-0.2350	1.4520	0.0490
13:53:45.611	41370	1.5400	2.7500	-57.8800	-0.2500	1.8590	0.1030
13:53:45.631	41390	-0.7400	2.9600	-46.7300	-0.2510	1.3140	0.0460
13:53:45.652	41410	2.6100	2.8300	-58.2900	-0.2350	1.9780	0.0670
13:53:45.670	41430	-0.3100	2.5900	-47.7400	-0.2550	1.2820	0.0760
13:53:45.691	41450	3.3400	2.9800	-53.4800	-0.2710	1.7690	0.0550
13:53:45.710	41470	1.8600	2.9600	-52.4800	-0.2770	1.6550	0.0940
13:53:45.732	41490	0.9400	2.7200	-46.3800	-0.2880	1.4090	0.0470
13:53:45.751	41510	2.5400	3.1100	-59.2400	-0.2770	1.9890	0.0950
13:53:45.770	41530	-1.2900	2.7500	-47.7500	-0.2960	1.3160	0.0700
13:53:45.792	41550	2.7000	2.8600	-55.4700	-0.2720	1.8220	0.0580
13:53:45.811	41570	0.9000	2.5400	-47.6900	-0.3120	1.4570	0.0810
13:53:45.831	41590	2.2600	2.6500	-51.4000	-0.3010	1.5790	0.0620
13:53:45.852	41610	1.8000	2.7000	-57.1500	-0.3130	1.8150	0.1130
13:53:45.871	41630	-1.2800	3.0700	-48.3800	-0.2800	1.2720	0.0430
13:53:45.891	41650	3.4300	2.9300	-54.7100	-0.2480	1.9290	0.0650
13:53:45.911	41670	-0.0800	2.5700	-46.7800	-0.2680	1.3540	0.0790
13:53:45.932	41690	2.5700	2.4900	-54.8900	-0.2450	1.6930	0.0590
13:53:45.951	41710	1.0900	2.6000	-52.1700	-0.2720	1.6070	0.0920
13:53:45.971	41730	0.6700	2.8200	-49.9800	-0.2690	1.4250	0.0490
13:53:45.991	41750	0.8200	3.2200	-61.9500	-0.2520	1.9330	0.1030
13:53:46.012	41770	-2.4800	2.8000	-48.7100	-0.2780	1.1950	0.0620
13:53:46.031	41790	2.8000	2.9300	-55.1500	-0.2200	1.8880	0.0560
13:53:46.051	41810	1.0600	2.9400	-46.1200	-0.2690	1.4370	0.0740
13:53:46.071	41830	3.0600	2.6500	-49.6400	-0.2570	1.6410	0.0540
13:53:46.093	41850	1.0900	2.4800	-53.4400	-0.2890	1.6450	0.0850
13:53:46.112	41870	0.3300	2.5500	-50.2000	-0.3120	1.3540	0.0560
13:53:46.133	41890	2.2300	3.1300	-59.7700	-0.2700	2.0360	0.0860
13:53:46.151	41910	-0.6400	2.4500	-45.5700	-0.2770	1.2280	0.0660
13:53:46.173	41930	4.1200	2.5700	-53.6000	-0.2660	1.8500	0.0510
13:53:46.191	41950	0.8700	2.8000	-49.9600	-0.3210	1.5320	0.0980
13:53:46.212	41970	0.8600	3.0700	-50.4500	-0.2970	1.5340	0.0590
13:53:46.230	41990	1.0300	2.9000	-57.4700	-0.3110	1.8490	0.1070
13:53:46.252	42010	-1.5300	2.8300	-47.2800	-0.3110	1.2480	0.0500
13:53:46.273	42030	2.8900	3.2400	-57.6600	-0.2510	2.0030	0.0720
13:53:46.291	42050	0.1500	2.5900	-45.0500	-0.2780	1.3230	0.0730
13:53:46.312	42070	2.2600	2.6600	-52.3500	-0.2740	1.6700	0.0530
13:53:46.332	42090	0.8400	2.6500	-53.8300	-0.3000	1.7040	0.0970
13:53:46.352	42110	0.0900	2.9000	-49.1500	-0.2640	1.4060	0.0590
13:53:46.371	42130	2.0600	3.0500	-59.5500	-0.2530	1.9360	0.0880
13:53:46.391	42150	-0.9600	2.5900	-46.4900	-0.2380	1.2000	0.0650
13:53:46.412	42170	3.9000	3.3500	-52.0000	-0.2110	1.8690	0.0310
13:53:46.433	42190	1.1100	3.0400	-47.3800	-0.2310	1.5270	0.0880
13:53:46.453	42210	0.6200	2.7300	-48.7900	-0.2310	1.4980	0.0360
13:53:46.472	42230	1.1800	2.5300	-60.4300	-0.2580	1.8340	0.1040
13:53:46.492	42250	-0.6300	2.7900	-46.8600	-0.2780	1.2360	0.0570
13:53:46.512	42270	2.8200	3.3800	-58.6400	-0.2390	1.9950	0.0840
13:53:46.532	42290	-0.7400	2.5200	-45.3300	-0.2670	1.2920	0.0620
13:53:46.551	42310	3.4100	2.8100	-50.8700	-0.2710	1.7570	0.0440
13:53:46.571	42330	1.1900	2.8200	-50.2500	-0.2970	1.6080	0.0760
13:53:46.592	42350	0.1800	2.7300	-50.1400	-0.2900	1.3850	0.0540
13:53:46.612	42370	2.1300	2.8800	-60.2500	-0.2850	1.9790	0.0960
13:53:46.631	42390	0.6300	2.2200	-47.1100	-0.2840	1.2790	0.0720
13:53:46.653	42410	3.6000	2.8600	-53.9300	-0.2370	1.8980	0.0650
13:53:46.672	42430	0.9000	2.8900	-46.9800	-0.2830	1.3850	0.0850
13:53:46.691	42450	1.4400	2.9600	-50.3000	-0.3030	1.6050	0.0380
13:53:46.712	42470	2.1400	2.3500	-53.7000	-0.2920	1.7530	0.0930
13:53:46.734	42490	-0.4500	3.2800	-46.8900	-0.2910	1.3560	0.0330
13:53:46.752	42510	3.1900	2.8000	-57.3200	-0.2380	1.9350	0.0830
13:53:46.773	42530	0.7400	2.2900	-43.6600	-0.2650	1.2770	0.0590
13:53:46.792	42550	4.4000	2.6800	-52.1600	-0.2140	1.8420	0.0530
13:53:46.811	42570	0.3900	2.2200	-50.0000	-0.2680	1.4980	0.0820
13:53:46.832	42590	0.9000	2.8400	-49.6700	-0.2470	1.4100	0.0590
13:53:46.851	42610	2.7000	2.9600	-59.8200	-0.2550	1.9590	0.1060
13:53:46.872	42630	0.3000	2.8100	-46.7200	-0.2380	1.3380	0.0590
13:53:46.891	42650	2.8500	3.1600	-60.3900	-0.2030	2.0400	0.0770
13:53:46.911	42670	0.2000	2.5300	-43.6700	-0.2660	1.2920	0.0580
13:53:46.933	42690	3.4600	2.3700	-54.7700	-0.2690	1.7550	0.0770
13:53:46.953	42710	0.9900	2.9400	-54.1200	-0.2640	1.7950	0.0940
13:53:46.972	42730	-1.1400	2.7700	-49.1900	-0.2490	1.2370	0.0550
13:53:46.992	42750	3.0700	2.6100	-60.0700	-0.2520	2.0460	0.0750
13:53:47.012	42770	0.3600	2.6100	-45.4300	-0.2600	1.3510	0.0620
13:53:47.032	42790	2.7900	2.9300	-54.6800	-0.2370	1.8170	0.0610
13:53:47.052	42810	0.5300	2.6800	-50.2300	-0.2660	1.5120	0.0780
13:53:47.072	42830	2.1400	2.4600	-48.8500	-0.2640	1.4960	0.0540
13:53:47.092	42850	2.0500	2.6100	-54.8400	-0.2680	1.7700	0.0900
13:53:47.112	42870	-0.7700	3.0000	-48.2000	-0.2400	1.3450	0.0520
13:53:47.132	42890	2.4100	2.8100	-56.3800	-0.2390	1.8650	0.0610
13:53:47.152	42910	0.6000	2.4100	-45.0700	-0.2350	1.3370	0.0680
13:53:47.174	42930	3.1700	2.9900	-51.4200	-0.2340	1.7580	0.0500
13:53:47.194	42950	1.4300	2.4400	-51.9900	-0.2430	1.6380	0.0880
13:53:47.211	42970	0.1300	3.1100	-45.9400	-0.2390	1.3520	0.0390
13:53:47.232	42990	2.6300	3.0000	-59.2000	-0.2310	2.0240	0.0810
13:53:47.253	43010	-0.9200	2.8900	-43.9700	-0.2230	1.2020	0.0490
13:53:47.272	43030	3.1500	3.1200	-55.3600	-0.2080	1.8490	0.0590
13:53:47.293	43050	1.9600	2.2700	-48.6800	-0.2570	1.5070	0.0870
13:53:47.313	43070	1.6900	2.5300	-48.0200	-0.2320	1.4790	0.0510
13:53:47.332	43090	1.5300	2.9500	-56.4700	-0.2890	1.8210	0.0810
13:53:47.353	43110	-0.4900	2.5900	-46.4600	-0.2900	1.2450	0.0500
13:53:47.372	43130	2.5300	3.0400	-60.4000	-0.2450	2.0420	0.0830
13:53:47.393	43150	-0.4300	2.3800	-46.5200	-0.2590	1.2760	0.0680
13:53:47.411	43170	3.0000	3.1200	-53.1200	-0.2620	1.7170	0.0550
13:53:47.434	43190	1.9500	2.7600	-51.4100	-0.3130	1.7140	0.0860
13:53:47.453	43210	0.8000	2.7700	-49.3000	-0.2750	1.4200	0.0560
13:53:47.471	43230	1.7400	3.0400	-59.8400	-0.2830	1.9340	0.0930
13:53:47.492	43250	-1.3100	2.2800	-44.2900	-0.2930	1.1810	0.0490
13:53:47.513	43270	4.3500	2.6700	-56.0800	-0.2590	1.9430	0.0740
