# Supplementary material for: A slanted castor wheel enables pushing manual wheelchairs from the side to improve social interaction
Source: PLoS One. 2024 Sep 12;19(9):e0307759. doi: 10.1371/journal.pone.0307759 (PMC11392412; doi:10.1371/journal.pone.0307759)
Supplement: S1 File — Contains the data collected during the validation experiments and the code for calculating the reaction forces for a castor wheel using the vector equations and the cosine approximation. 4TU.ResearchData repository: https://doi.org/10.4121/82afa4e1-bdf1-4bf4-8682-32e62f6c3d68, GitLab repository: https://gitlab.tudelft.nl/ziggy/evaluation_paper. (ZIP) [file pone.0307759.s002.zip › S2 File - Experimental data and the MATLAB code for calculations of the castor wheel/Data/Test6_30-5-2022/0.05rad_7.4kg_6.txt]

TimeStamp	SampleCounter	Fx(N)	Fy(N)	Fz(N)	Tx(Nm)	Ty(Nm)	Tz(Nm)
13:51:08.228	15182	1.9000	4.2300	-62.1000	-0.4480	1.9130	0.1220
13:51:08.248	15202	2.5700	4.2700	-68.5500	-0.3620	2.2630	0.0740
13:51:08.267	15222	1.5000	4.1000	-72.1100	-0.4870	2.2500	0.1530
13:51:08.287	15242	0.1100	4.4600	-66.1800	-0.3800	1.9170	0.0870
13:51:08.308	15262	2.7200	4.9100	-79.4600	-0.4510	2.5640	0.1580
13:51:08.328	15282	-0.8600	4.2400	-64.1700	-0.4090	1.8060	0.0930
13:51:08.347	15302	3.6000	3.9100	-71.6500	-0.4060	2.4420	0.0870
13:51:08.368	15322	0.6500	4.6000	-68.2900	-0.4350	2.0580	0.1280
13:51:08.389	15342	1.9000	3.7900	-70.0100	-0.3670	2.1070	0.0880
13:51:08.408	15362	2.0000	4.4500	-71.4500	-0.4470	2.3420	0.1310
13:51:08.429	15382	0.5800	4.3500	-65.8700	-0.3620	1.8590	0.0890
13:51:08.447	15402	3.4400	4.5300	-77.1400	-0.3830	2.5080	0.1310
13:51:08.467	15422	-0.3800	4.1900	-62.2900	-0.4070	1.8050	0.1010
13:51:08.488	15442	3.0500	3.6900	-73.2700	-0.3530	2.3290	0.0990
13:51:08.507	15462	1.0000	4.4600	-67.9900	-0.4420	2.1340	0.1350
13:51:08.529	15482	1.5100	4.1600	-69.3600	-0.3600	2.0570	0.0930
13:51:08.549	15502	1.4200	4.1000	-76.1100	-0.4510	2.4240	0.1470
13:51:08.569	15522	-0.5200	4.3900	-65.5000	-0.4230	1.7940	0.0840
13:51:08.589	15542	4.4100	4.1000	-78.3700	-0.4200	2.6430	0.1250
13:51:08.609	15562	-0.0700	4.9300	-61.3000	-0.4390	1.8320	0.1130
13:51:08.628	15582	3.0600	4.1100	-71.3900	-0.3770	2.2880	0.0790
13:51:08.648	15602	1.6000	3.9800	-70.5400	-0.4770	2.2350	0.1650
13:51:08.669	15622	1.0200	4.1100	-66.9200	-0.3980	2.0190	0.0770
13:51:08.690	15642	2.8900	4.3200	-77.7600	-0.4710	2.5600	0.1500
13:51:08.708	15662	-1.0400	3.6400	-62.6600	-0.4080	1.6970	0.0900
13:51:08.730	15682	4.5800	3.7700	-75.9800	-0.3940	2.5470	0.1120
13:51:08.750	15702	0.6000	4.6800	-65.4800	-0.4470	1.9730	0.1250
13:51:08.769	15722	2.1800	3.8400	-69.5600	-0.3410	2.1100	0.0800
13:51:08.789	15742	1.7900	4.2600	-74.6200	-0.4450	2.3720	0.1480
13:51:08.809	15762	-0.3500	4.2900	-67.4200	-0.3510	1.8780	0.0880
13:51:08.828	15782	2.9300	4.3200	-78.0500	-0.3970	2.5410	0.1280
13:51:08.849	15802	-0.4800	4.0600	-63.9600	-0.3720	1.7960	0.1070
13:51:08.869	15822	4.4400	3.4800	-72.5900	-0.3280	2.4350	0.1040
13:51:08.888	15842	1.8200	5.0000	-67.6900	-0.3950	2.1550	0.1430
13:51:08.910	15862	1.6500	4.0400	-66.7400	-0.2940	1.9760	0.0810
13:51:08.930	15882	2.6300	4.2000	-75.6800	-0.4030	2.4620	0.1510
13:51:08.949	15902	-0.1600	4.0200	-65.5000	-0.3770	1.8650	0.0960
13:51:08.969	15922	4.7000	4.1600	-76.6100	-0.3910	2.5800	0.1200
13:51:08.990	15942	-0.4500	4.3300	-63.5400	-0.4190	1.8190	0.1220
13:51:09.010	15962	4.8200	3.7100	-71.5300	-0.3450	2.3890	0.0860
13:51:09.029	15982	2.1300	4.0500	-69.2400	-0.4480	2.2460	0.1470
13:51:09.049	16002	0.0100	4.1200	-68.1200	-0.3690	1.9490	0.0890
13:51:09.069	16022	2.6500	4.2900	-77.7400	-0.4630	2.4760	0.1470
13:51:09.089	16042	0.4200	4.4000	-63.9100	-0.4290	1.8240	0.0930
13:51:09.108	16062	4.9300	3.7500	-74.7100	-0.4300	2.5600	0.1120
13:51:09.129	16082	0.5500	4.3000	-62.6300	-0.4360	1.8410	0.1330
13:51:09.149	16102	3.0200	4.0500	-71.4200	-0.3600	2.2340	0.0800
13:51:09.169	16122	3.1300	3.8700	-70.5500	-0.4900	2.3180	0.1440
13:51:09.188	16142	-0.4800	4.2600	-64.3200	-0.3890	1.8480	0.0810
13:51:09.208	16162	3.9900	4.3700	-76.7800	-0.4370	2.5610	0.1270
13:51:09.230	16182	0.1400	4.1000	-62.8500	-0.3980	1.8050	0.1080
13:51:09.249	16202	3.7900	3.7400	-74.8100	-0.3430	2.4590	0.1060
13:51:09.269	16222	0.4800	4.7800	-65.8100	-0.4430	2.0050	0.1260
13:51:09.288	16242	1.4500	4.4800	-66.8300	-0.3310	1.9810	0.0770
13:51:09.311	16262	2.8600	4.1900	-78.2700	-0.4160	2.4690	0.1730
13:51:09.329	16282	-0.2000	3.8600	-63.7000	-0.3710	1.7790	0.0850
13:51:09.349	16302	4.0400	4.2200	-76.0600	-0.3560	2.5570	0.1110
13:51:09.370	16322	0.0000	3.8800	-61.4600	-0.4070	1.7460	0.1100
13:51:09.389	16342	4.0000	3.3500	-70.8600	-0.3330	2.3560	0.0890
13:51:09.409	16362	1.4000	4.4500	-70.9500	-0.4660	2.3100	0.1440
13:51:09.431	16382	-0.9000	4.6500	-65.6700	-0.3820	1.9030	0.0600
13:51:09.449	16402	2.7900	4.5100	-81.5800	-0.4590	2.6490	0.1660
13:51:09.469	16422	-0.8000	4.3800	-65.6400	-0.4100	1.8160	0.1110
13:51:09.489	16442	3.2600	4.1300	-76.6300	-0.4010	2.4820	0.1050
13:51:09.508	16462	-0.0400	4.3200	-67.4100	-0.4510	1.9570	0.1250
13:51:09.530	16482	1.7000	4.0100	-70.1000	-0.3650	2.1810	0.0800
13:51:09.549	16502	1.6700	4.0500	-75.5400	-0.4930	2.3960	0.1660
13:51:09.568	16522	-1.6700	4.3600	-66.5200	-0.3860	1.7730	0.0810
13:51:09.589	16542	2.7600	4.4800	-76.3700	-0.4230	2.5030	0.1250
13:51:09.610	16562	0.1200	4.0300	-63.6100	-0.4200	1.8750	0.1010
13:51:09.629	16582	3.0900	3.9700	-72.1500	-0.3570	2.3360	0.0880
13:51:09.651	16602	0.9300	4.2500	-68.0200	-0.4350	2.0830	0.1400
13:51:09.671	16622	1.2900	4.3400	-69.1600	-0.3250	1.9910	0.0860
13:51:09.690	16642	2.0200	4.3900	-76.1000	-0.4180	2.4440	0.1280
13:51:09.709	16662	-1.5400	4.2200	-65.1900	-0.3690	1.7540	0.1100
13:51:09.730	16682	3.4100	4.1500	-75.2400	-0.3540	2.4520	0.1010
13:51:09.750	16702	-0.0800	4.4500	-65.2100	-0.4000	1.9280	0.1130
13:51:09.769	16722	2.8100	3.8500	-70.3300	-0.3030	2.2660	0.0860
13:51:09.791	16742	1.3000	4.0200	-74.0900	-0.4450	2.2400	0.1710
13:51:09.809	16762	-0.6100	4.6200	-66.9300	-0.3790	1.8920	0.0870
13:51:09.831	16782	2.8400	4.1800	-80.1800	-0.4570	2.6640	0.1330
13:51:09.850	16802	-0.8700	4.1900	-61.6600	-0.4200	1.7630	0.0910
13:51:09.870	16822	4.4000	3.8100	-74.0800	-0.3690	2.4730	0.0980
13:51:09.890	16842	1.9900	4.3800	-67.4100	-0.4890	2.0400	0.1420
13:51:09.911	16862	2.3100	4.1400	-68.5100	-0.3740	2.0880	0.0760
13:51:09.930	16882	1.9900	4.5100	-74.1800	-0.4780	2.4110	0.1370
13:51:09.949	16902	-0.4600	4.1600	-64.5500	-0.3840	1.7610	0.0970
13:51:09.969	16922	4.0600	3.9800	-77.2600	-0.4260	2.5640	0.1280
13:51:09.988	16942	0.1000	4.0500	-63.6500	-0.4370	1.8650	0.1140
13:51:10.009	16962	3.2400	3.8300	-69.1300	-0.3660	2.2860	0.0760
13:51:10.029	16982	1.1200	4.6400	-71.3700	-0.4470	2.2710	0.1520
13:51:10.049	17002	0.5800	4.3400	-66.5400	-0.3530	1.9300	0.0720
13:51:10.070	17022	3.0400	4.2200	-78.1100	-0.4300	2.5190	0.1460
13:51:10.089	17042	-0.6100	3.9500	-62.8300	-0.3580	1.8130	0.0930
13:51:10.110	17062	4.2800	4.0100	-74.2200	-0.3110	2.4960	0.1130
13:51:10.131	17082	0.8300	4.2100	-64.9600	-0.3900	2.0140	0.1310
13:51:10.151	17102	1.7500	4.1300	-69.8300	-0.3190	2.1150	0.0850
13:51:10.171	17122	1.7900	3.9800	-74.0400	-0.4340	2.3040	0.1520
13:51:10.190	17142	-0.3200	3.9500	-66.4500	-0.3450	1.9140	0.0870
13:51:10.210	17162	2.5400	4.6100	-76.7200	-0.4240	2.5380	0.1360
13:51:10.230	17182	-1.3500	4.1300	-62.6100	-0.4470	1.7710	0.1050
13:51:10.249	17202	4.7700	3.8600	-74.2700	-0.3600	2.5120	0.0900
13:51:10.271	17222	1.2500	4.2900	-66.6500	-0.4590	2.0920	0.1420
13:51:10.290	17242	-0.1100	4.3700	-69.4800	-0.3660	1.9920	0.0720
13:51:10.311	17262	1.6300	4.4100	-77.7400	-0.4780	2.4400	0.1680
13:51:10.330	17282	0.1600	4.3400	-65.9900	-0.4120	1.9000	0.0890
13:51:10.350	17302	3.7000	3.6000	-75.3900	-0.4270	2.5350	0.1220
13:51:10.369	17322	-0.3100	4.0600	-61.9800	-0.4250	1.8470	0.1070
13:51:10.389	17342	3.4100	3.7400	-71.1900	-0.3600	2.3110	0.0760
13:51:10.411	17362	1.6400	4.1800	-72.6400	-0.4820	2.2460	0.1610
13:51:10.430	17382	0.4200	4.1700	-67.8300	-0.3750	1.9320	0.0840
13:51:10.451	17402	3.0400	4.1600	-76.5700	-0.4310	2.5250	0.1370
13:51:10.469	17422	0.1600	4.5000	-62.9200	-0.3840	1.8440	0.1000
13:51:10.491	17442	4.1800	4.0400	-73.2500	-0.3410	2.4280	0.0920
13:51:10.509	17462	0.2800	4.6400	-65.5600	-0.4230	1.9570	0.1190
13:51:10.531	17482	1.5800	3.8400	-69.0400	-0.3330	2.0680	0.0820
13:51:10.549	17502	2.1700	4.4700	-77.4900	-0.4170	2.4570	0.1560
13:51:10.570	17522	-0.6100	3.8100	-67.7700	-0.3350	1.8880	0.0940
13:51:10.590	17542	2.9800	4.0900	-74.0800	-0.3660	2.4600	0.1170
13:51:10.609	17562	0.0100	3.9200	-63.2000	-0.4240	1.8460	0.1040
13:51:10.629	17582	4.1500	3.8700	-71.7500	-0.3290	2.4150	0.0880
13:51:10.649	17602	1.1100	4.3000	-68.8500	-0.4450	2.1700	0.1550
13:51:10.670	17622	-0.2300	4.3000	-70.5200	-0.3710	2.0080	0.0900
13:51:10.690	17642	2.9500	4.3600	-79.0700	-0.4660	2.5870	0.1520
13:51:10.710	17662	-1.1800	4.0100	-66.4000	-0.3970	1.8650	0.0950
13:51:10.730	17682	3.5800	3.7500	-73.6400	-0.3790	2.4410	0.1000
13:51:10.751	17702	0.8900	4.2700	-63.9700	-0.4560	1.9280	0.1130
13:51:10.771	17722	3.1900	3.7700	-69.8600	-0.3600	2.2530	0.0750
13:51:10.790	17742	1.4900	4.3600	-71.2500	-0.4710	2.2530	0.1440
13:51:10.810	17762	-0.5700	4.0200	-67.7100	-0.3850	1.8540	0.0670
13:51:10.830	17782	3.1500	4.7000	-75.7900	-0.4300	2.5460	0.1380
13:51:10.852	17802	-0.1700	4.4100	-63.1200	-0.4120	1.8350	0.1040
13:51:10.871	17822	3.4300	3.2000	-72.7100	-0.3450	2.3490	0.0880
13:51:10.892	17842	0.4500	4.3500	-67.4000	-0.4420	2.0670	0.1260
13:51:10.910	17862	1.4300	4.1000	-70.0700	-0.3210	2.1080	0.0790
13:51:10.931	17882	1.6000	4.3100	-75.6600	-0.4210	2.4870	0.1350
13:51:10.949	17902	-2.5200	4.0800	-65.2100	-0.3410	1.7520	0.0750
13:51:10.971	17922	3.4000	3.6100	-78.1800	-0.3450	2.5600	0.1330
13:51:10.992	17942	0.6100	4.3500	-65.1600	-0.3880	1.9620	0.1250
13:51:11.011	17962	2.4600	3.8100	-70.2900	-0.3110	2.2210	0.0770
13:51:11.030	17982	0.7700	4.1700	-71.1000	-0.4730	2.2030	0.1390
13:51:11.051	18002	0.5200	4.3000	-67.5200	-0.3700	1.9300	0.0860
13:51:11.070	18022	3.5000	4.4900	-80.0800	-0.4290	2.6890	0.1500
13:51:11.090	18042	0.3700	3.9700	-59.8200	-0.4130	1.7420	0.0840
13:51:11.110	18062	5.3900	4.0200	-72.6600	-0.3470	2.5410	0.0850
13:51:11.130	18082	1.3100	4.3900	-64.7100	-0.4760	2.0250	0.1290
13:51:11.151	18102	1.8500	4.3000	-68.8800	-0.3500	2.1220	0.0620
13:51:11.171	18122	2.5400	4.0100	-75.6400	-0.4660	2.4190	0.1580
13:51:11.191	18142	-0.4100	3.7600	-63.4300	-0.3780	1.8060	0.0760
13:51:11.211	18162	4.0000	4.0300	-78.4000	-0.4310	2.6160	0.1350
13:51:11.231	18182	0.0600	4.1600	-62.1400	-0.4250	1.8170	0.1070
13:51:11.251	18202	3.2800	3.3500	-71.5900	-0.3240	2.3480	0.0910
13:51:11.271	18222	1.0400	4.3500	-71.0000	-0.4710	2.2790	0.1430
13:51:11.291	18242	-0.2400	4.3800	-66.9600	-0.3460	1.9250	0.0780
13:51:11.310	18262	2.5900	4.4100	-75.7400	-0.4060	2.4970	0.1410
13:51:11.331	18282	-0.1000	3.9400	-63.0900	-0.3480	1.8490	0.0930
13:51:11.351	18302	3.6800	4.0000	-75.2400	-0.3260	2.4800	0.1130
13:51:11.370	18322	0.1600	4.1900	-66.6900	-0.3830	1.9730	0.1340
13:51:11.391	18342	2.1100	3.5300	-70.7800	-0.3150	2.1430	0.0880
13:51:11.411	18362	1.5200	4.1100	-74.1300	-0.4270	2.3400	0.1490
13:51:11.431	18382	-0.6500	3.9900	-66.5500	-0.3460	1.9050	0.0870
13:51:11.451	18402	2.6700	4.2400	-77.6400	-0.4020	2.5440	0.1260
13:51:11.470	18422	-0.6000	4.0700	-62.7300	-0.4070	1.7820	0.1020
13:51:11.491	18442	4.2100	3.9800	-73.3200	-0.3270	2.4760	0.0960
13:51:11.511	18462	1.0800	4.8700	-66.7700	-0.4540	2.1390	0.1410
13:51:11.530	18482	0.3700	4.4500	-70.7900	-0.3630	1.9820	0.0860
13:51:11.551	18502	2.1700	4.8000	-76.1300	-0.4770	2.5110	0.1490
13:51:11.570	18522	0.4100	4.3200	-64.5200	-0.4080	1.8840	0.0850
13:51:11.592	18542	3.9900	4.1500	-75.4300	-0.3990	2.5030	0.1080
13:51:11.610	18562	-0.1600	4.1300	-62.1400	-0.4300	1.8310	0.1190
13:51:11.631	18582	2.6900	3.7500	-73.3400	-0.3470	2.2390	0.0970
13:51:11.651	18602	1.5000	4.0500	-72.8400	-0.4930	2.2850	0.1430
13:51:11.671	18622	-0.6900	4.2200	-65.5500	-0.3740	1.8450	0.0690
13:51:11.691	18642	2.7100	4.2900	-76.1500	-0.4200	2.5440	0.1230
13:51:11.710	18662	0.1200	4.3400	-62.5800	-0.3800	1.8690	0.0910
13:51:11.731	18682	3.6700	3.5100	-73.2500	-0.3270	2.4480	0.0920
13:51:11.751	18702	0.3800	4.2200	-66.4900	-0.4150	1.9720	0.1280
13:51:11.771	18722	1.9200	4.2800	-67.2500	-0.3120	2.1270	0.0750
13:51:11.790	18742	3.4100	4.0400	-77.4000	-0.4180	2.5290	0.1450
13:51:11.810	18762	-0.3700	3.7200	-62.5500	-0.3520	1.7300	0.0910
13:51:11.832	18782	3.2900	3.6900	-78.8000	-0.3640	2.5990	0.1140
13:51:11.851	18802	-0.9200	4.5200	-64.4700	-0.4070	1.8290	0.1080
13:51:11.871	18822	3.6200	3.6500	-73.3900	-0.3270	2.3720	0.0970
13:51:11.892	18842	1.8400	5.1000	-69.7500	-0.4580	2.2250	0.1410
13:51:11.911	18862	0.7300	4.1100	-67.4500	-0.3510	1.9610	0.0690
13:51:11.931	18882	3.0300	4.6200	-79.7000	-0.4660	2.6430	0.1530
13:51:11.951	18902	-1.0000	3.7500	-63.1900	-0.3980	1.7720	0.0900
13:51:11.970	18922	4.1100	3.9200	-75.6700	-0.4030	2.4760	0.1100
13:51:11.990	18942	1.4000	4.1600	-65.3800	-0.4740	2.0390	0.1330
13:51:12.010	18962	1.8300	4.1500	-69.4600	-0.3500	2.1470	0.0680
13:51:12.031	18982	1.5800	4.1500	-75.6600	-0.4910	2.3920	0.1690
13:51:12.052	19002	-0.7500	4.2000	-65.0900	-0.3790	1.8120	0.0780
13:51:12.070	19022	3.8200	4.2800	-76.2600	-0.4170	2.5830	0.1320
13:51:12.090	19042	-0.0300	4.1500	-63.9900	-0.3940	1.8340	0.1200
13:51:12.111	19062	3.4400	3.7000	-74.0100	-0.3410	2.3850	0.1070
13:51:12.131	19082	0.7400	4.2200	-68.4400	-0.4590	2.1310	0.1400
13:51:12.151	19102	1.9600	4.2600	-67.2000	-0.3190	2.0830	0.0810
13:51:12.171	19122	2.7200	4.6000	-75.3200	-0.4350	2.5110	0.1270
13:51:12.192	19142	-1.7100	3.9200	-62.1900	-0.3390	1.6760	0.0760
13:51:12.212	19162	4.1600	3.8300	-75.0400	-0.3360	2.5140	0.1080
13:51:12.232	19182	0.6000	4.3200	-62.6400	-0.3770	1.9420	0.1080
13:51:12.252	19202	3.1300	3.8600	-72.0000	-0.3000	2.2510	0.0940
13:51:12.272	19222	1.2600	4.0200	-72.6300	-0.4470	2.2040	0.1480
13:51:12.291	19242	0.2400	4.3700	-64.4000	-0.3670	1.8600	0.0700
13:51:12.313	19262	3.7200	4.8200	-79.4100	-0.4220	2.6810	0.1340
13:51:12.333	19282	-0.9100	4.1500	-61.5200	-0.3970	1.7110	0.1010
13:51:12.352	19302	4.7800	3.5800	-72.9200	-0.3670	2.4730	0.0980
13:51:12.373	19322	2.0800	4.3100	-65.9500	-0.4790	2.1120	0.1250
13:51:12.392	19342	2.0700	4.1200	-68.9100	-0.3420	2.1040	0.0760
13:51:12.411	19362	1.5800	4.3100	-75.0400	-0.4780	2.3570	0.1530
13:51:12.432	19382	-0.5000	4.0500	-64.7600	-0.3810	1.8110	0.0690
13:51:12.451	19402	4.1800	3.8900	-76.8100	-0.4200	2.6000	0.1360
13:51:12.471	19422	0.2100	4.6000	-64.7600	-0.4120	1.9210	0.1140
13:51:12.493	19442	2.6800	3.6200	-68.7500	-0.3390	2.2610	0.0860
13:51:12.510	19462	1.0100	4.1000	-72.9600	-0.4670	2.2260	0.1630
13:51:12.530	19482	0.3800	4.0400	-70.2600	-0.3400	2.0390	0.0900
13:51:12.552	19502	1.8600	4.4500	-77.7300	-0.4350	2.4630	0.1450
13:51:12.572	19522	-1.7200	4.1300	-65.1600	-0.3690	1.7460	0.0900
13:51:12.593	19542	4.9800	3.8600	-75.4100	-0.3230	2.5160	0.1070
13:51:12.613	19562	1.7700	4.7100	-64.0100	-0.3850	2.0030	0.1250
13:51:12.633	19582	0.9400	4.3400	-68.5800	-0.2900	2.0760	0.0770
13:51:12.652	19602	1.3300	4.0600	-73.4200	-0.4350	2.2470	0.1500
13:51:12.672	19622	1.2100	4.2900	-67.8700	-0.3460	1.9760	0.0860
13:51:12.691	19642	5.5600	4.7800	-80.1800	-0.3790	2.8570	0.1390
13:51:12.712	19662	-1.7700	4.2700	-60.9800	-0.4110	1.7230	0.0890
13:51:12.731	19682	5.1900	3.7300	-68.7400	-0.3350	2.3500	0.0830
13:51:12.753	19702	1.8100	4.3200	-67.1400	-0.4340	2.1550	0.1410
13:51:12.771	19722	1.7800	3.9700	-70.7900	-0.3180	2.1750	0.0690
13:51:12.792	19742	2.9100	3.8900	-74.0500	-0.4580	2.4160	0.1440
13:51:12.812	19762	0.9300	3.9300	-62.0900	-0.3510	1.9160	0.0710
13:51:12.832	19782	4.3400	3.8600	-72.9600	-0.4040	2.4190	0.1260
13:51:12.850	19802	0.7400	4.0100	-61.9400	-0.3930	1.8220	0.0980
13:51:12.873	19822	4.0900	3.6500	-71.4200	-0.3470	2.3050	0.0940
13:51:12.891	19842	0.7700	3.5000	-69.7400	-0.4710	1.9870	0.1480
13:51:12.912	19862	1.7000	3.9800	-70.9700	-0.3530	2.1340	0.0880
13:51:12.932	19882	3.9300	3.6800	-74.7500	-0.4380	2.5200	0.1240
13:51:12.952	19902	-0.9700	3.9500	-61.4900	-0.3600	1.6420	0.0840
13:51:12.973	19922	4.3500	3.8100	-76.1400	-0.3220	2.5270	0.1000
13:51:12.993	19942	0.4600	4.3400	-66.8000	-0.3810	1.9720	0.1230
13:51:13.012	19962	1.6800	3.8800	-72.4900	-0.3040	2.1500	0.0990
13:51:13.031	19982	1.9800	3.5700	-76.8000	-0.4050	2.3820	0.1570
13:51:13.051	20002	-1.1300	4.0800	-67.5900	-0.3030	1.8070	0.0860
13:51:13.072	20022	3.2100	3.7000	-79.1100	-0.3590	2.6100	0.1220
13:51:13.092	20042	-0.4900	4.0800	-62.2200	-0.3800	1.7600	0.1010
13:51:13.113	20062	3.4600	3.5900	-70.5500	-0.3450	2.3670	0.0940
13:51:13.132	20082	0.6400	4.3100	-74.0300	-0.4620	2.2440	0.1460
13:51:13.152	20102	0.5000	4.3400	-67.0700	-0.3810	1.9870	0.0670
13:51:13.173	20122	2.9700	4.8500	-75.5100	-0.4720	2.5390	0.1300
13:51:13.193	20142	-1.0700	3.7100	-64.7600	-0.4190	1.8730	0.0840
13:51:13.212	20162	3.6600	3.8500	-75.5200	-0.3760	2.4470	0.0980
13:51:13.230	20182	1.1200	4.4000	-65.4700	-0.4750	1.9790	0.1270
13:51:13.252	20202	2.3200	4.4800	-68.0900	-0.3430	2.1440	0.0700
13:51:13.272	20222	1.3000	4.3000	-75.2100	-0.4660	2.3630	0.1580
13:51:13.292	20242	-0.9200	4.3900	-66.6900	-0.3650	1.8350	0.0740
13:51:13.314	20262	3.2800	4.0600	-74.2200	-0.4170	2.4590	0.1270
13:51:13.332	20282	0.5600	4.2000	-64.0600	-0.4110	1.9340	0.1080
13:51:13.353	20302	3.6100	3.7200	-73.1300	-0.3300	2.3720	0.0870
13:51:13.372	20322	1.1800	4.3700	-67.2000	-0.4260	2.0310	0.1310
13:51:13.391	20342	0.6700	4.1400	-64.9200	-0.3160	1.9800	0.0680
13:51:13.413	20362	2.6900	4.6900	-79.1400	-0.4210	2.5490	0.1570
13:51:13.432	20382	-0.5000	3.9200	-64.7100	-0.3450	1.8060	0.0930
13:51:13.452	20402	3.6900	4.1300	-72.7500	-0.3590	2.3760	0.1040
13:51:13.473	20422	0.8300	4.1700	-64.5200	-0.4120	1.9660	0.1210
13:51:13.493	20442	1.6700	4.2500	-69.3100	-0.3300	2.2190	0.0740
13:51:13.512	20462	1.5600	4.1000	-73.0000	-0.4570	2.2720	0.1400
13:51:13.532	20482	-0.3400	3.9600	-64.4600	-0.3730	1.8490	0.0710
13:51:13.554	20502	4.0400	4.6700	-79.1300	-0.4240	2.6510	0.1240
13:51:13.573	20522	-0.3400	4.0200	-64.3200	-0.4120	1.8340	0.1130
13:51:13.593	20542	4.3300	3.3400	-71.9500	-0.3600	2.3630	0.0880
13:51:13.612	20562	1.7700	3.8400	-64.9800	-0.4870	2.1150	0.1340
13:51:13.632	20582	1.5600	4.3200	-69.8600	-0.3600	2.1140	0.0730
13:51:13.651	20602	2.2600	4.1600	-77.1900	-0.4800	2.4730	0.1590
13:51:13.673	20622	-0.4400	4.0500	-61.5500	-0.3940	1.7930	0.0710
13:51:13.693	20642	3.6500	4.0100	-76.0200	-0.4090	2.5720	0.1010
13:51:13.712	20662	0.4100	4.4400	-64.4900	-0.4500	1.9580	0.1120
13:51:13.733	20682	3.4100	4.0800	-68.8300	-0.3340	2.2220	0.0840
13:51:13.752	20702	2.7300	4.0300	-74.4000	-0.4710	2.3710	0.1720
13:51:13.773	20722	-0.0600	4.4800	-67.3700	-0.3350	1.8890	0.0940
13:51:13.794	20742	3.0900	4.1600	-76.8100	-0.4050	2.5490	0.1240
13:51:13.813	20762	-0.7500	3.8200	-63.0900	-0.3700	1.8220	0.1050
13:51:13.832	20782	4.0600	3.8400	-71.7900	-0.3130	2.4280	0.0890
13:51:13.854	20802	1.5400	4.4900	-66.9500	-0.4210	2.0980	0.1290
13:51:13.873	20822	1.3900	4.2100	-67.4900	-0.3100	2.0380	0.0780
13:51:13.893	20842	2.0100	4.1000	-73.8300	-0.4220	2.3170	0.1410
13:51:13.912	20862	-0.0100	4.4600	-67.0700	-0.3610	1.8730	0.0940
13:51:13.934	20882	3.9800	3.6900	-80.9500	-0.3850	2.6280	0.1340
13:51:13.953	20902	-0.1300	3.6000	-62.8200	-0.4300	1.8080	0.1220
13:51:13.972	20922	3.2700	3.8200	-70.0300	-0.3470	2.3400	0.0770
13:51:13.994	20942	0.9500	4.3500	-74.2000	-0.4910	2.3250	0.1690
13:51:14.014	20962	-0.4100	4.5500	-67.9200	-0.3810	1.9120	0.0670
13:51:14.032	20982	1.8000	4.1800	-78.6400	-0.4640	2.4940	0.1490
13:51:14.053	21002	0.0100	4.1400	-65.1600	-0.4350	1.8430	0.1040
13:51:14.073	21022	4.7700	3.8800	-75.2900	-0.3700	2.4930	0.1110
13:51:14.093	21042	0.4700	3.9200	-63.5400	-0.4620	1.9080	0.1170
13:51:14.113	21062	1.8500	2.5900	-69.1100	-0.3330	2.1190	0.0760
13:51:14.132	21082	1.9900	4.0000	-75.0300	-0.4830	2.4020	0.1440
13:51:14.153	21102	0.0200	3.7700	-64.6600	-0.3700	1.7890	0.0800
13:51:14.173	21122	3.0700	3.9200	-75.5100	-0.4190	2.4900	0.1090
13:51:14.192	21142	0.4000	4.3900	-63.0700	-0.4040	1.9060	0.1000
13:51:14.212	21162	3.6800	3.5800	-71.3900	-0.3250	2.3520	0.0860
13:51:14.232	21182	1.3400	4.3100	-68.8200	-0.4330	2.1670	0.1430
13:51:14.253	21202	-1.2800	4.5400	-66.1700	-0.3350	1.8760	0.0820
13:51:14.273	21222	2.4300	4.7900	-80.7800	-0.4040	2.6010	0.1530
13:51:14.294	21242	-0.4000	4.1000	-67.0800	-0.3740	1.8900	0.1050
13:51:14.313	21262	3.0100	3.8100	-74.1000	-0.3360	2.4000	0.1010
13:51:14.332	21282	0.4100	4.1500	-66.0800	-0.4290	1.9570	0.1240
13:51:14.352	21302	3.1200	3.9700	-72.3700	-0.3600	2.2750	0.0920
13:51:14.373	21322	1.8500	4.4600	-74.5800	-0.4590	2.4460	0.1570
13:51:14.393	21342	-0.4900	3.9900	-65.7600	-0.3800	1.7520	0.0910
13:51:14.412	21362	4.0400	4.3000	-79.4600	-0.4130	2.6320	0.1340
13:51:14.434	21382	0.5300	4.2700	-62.4700	-0.4260	1.8430	0.1110
13:51:14.452	21402	3.6800	3.7900	-72.5000	-0.3680	2.4130	0.0850
13:51:14.473	21422	0.4000	4.0800	-68.2800	-0.4960	2.0950	0.1360
13:51:14.494	21442	0.4500	4.2600	-69.9100	-0.3640	1.9850	0.0730
13:51:14.513	21462	2.7500	4.2800	-78.1000	-0.4850	2.5600	0.1540
13:51:14.534	21482	0.0300	4.1000	-62.7200	-0.3640	1.7810	0.0930
13:51:14.551	21502	3.5400	4.1100	-76.3500	-0.3910	2.4850	0.1130
13:51:14.572	21522	-0.5300	3.7200	-67.3800	-0.4100	1.9570	0.1340
13:51:14.594	21542	1.7800	3.8700	-69.0600	-0.3350	2.1580	0.0710
13:51:14.613	21562	2.2600	4.1100	-71.8000	-0.4620	2.3450	0.1330
13:51:14.633	21582	0.1300	4.1000	-65.5400	-0.3270	1.9110	0.0810
13:51:14.655	21602	3.4100	4.1700	-78.2100	-0.3660	2.5380	0.1540
13:51:14.673	21622	-0.1400	4.4400	-62.3600	-0.3500	1.8140	0.0990
13:51:14.694	21642	2.8400	3.4500	-74.2400	-0.3130	2.3450	0.1060
13:51:14.714	21662	1.4100	4.1500	-68.9100	-0.4420	2.1580	0.1220
13:51:14.735	21682	0.9100	4.2800	-69.0300	-0.3310	2.0180	0.0800
13:51:14.753	21702	2.2100	4.1200	-76.0400	-0.4440	2.3730	0.1530
13:51:14.774	21722	-0.8700	4.1400	-64.0900	-0.3850	1.8420	0.0700
13:51:14.793	21742	4.0400	4.2600	-76.1300	-0.4010	2.5700	0.1120
13:51:14.813	21762	0.0600	4.0500	-64.4400	-0.4490	1.8720	0.1180
13:51:14.832	21782	2.4900	4.0400	-69.0100	-0.3480	2.2520	0.0710
13:51:14.853	21802	2.0900	4.0300	-73.6100	-0.4970	2.3270	0.1540
13:51:14.874	21822	0.0500	4.5500	-67.4000	-0.3770	1.9650	0.0710
13:51:14.893	21842	2.6600	4.4000	-76.7600	-0.4430	2.5140	0.1480
13:51:14.913	21862	-0.2100	4.2000	-63.3400	-0.4320	1.7830	0.1030
13:51:14.933	21882	3.7200	3.9500	-75.2900	-0.3690	2.4860	0.1040
13:51:14.955	21902	0.9200	4.3300	-66.6300	-0.4480	2.0260	0.1510
13:51:14.972	21922	1.2700	3.9700	-67.9600	-0.3390	2.0330	0.0710
13:51:14.994	21942	2.7600	4.5500	-75.8200	-0.4490	2.4580	0.1380
13:51:15.014	21962	1.1700	3.3200	-64.3300	-0.3630	1.8930	0.0870
13:51:15.033	21982	3.3800	4.3500	-75.3500	-0.3780	2.5610	0.1180
13:51:15.054	22002	-0.8100	4.4700	-63.6200	-0.3730	1.7740	0.1170
13:51:15.074	22022	3.5900	3.6300	-72.3700	-0.2930	2.3460	0.0980
13:51:15.094	22042	2.4500	4.6100	-73.5800	-0.4400	2.3690	0.1670
13:51:15.114	22062	0.6700	4.4600	-64.0200	-0.3220	1.8590	0.0750
13:51:15.133	22082	2.5900	4.3900	-76.6500	-0.4110	2.5120	0.1390
13:51:15.154	22102	0.3500	4.1500	-63.0600	-0.3720	1.8460	0.0920
13:51:15.175	22122	4.5300	4.0300	-74.9700	-0.3490	2.5250	0.1080
13:51:15.193	22142	0.0900	4.3100	-66.5600	-0.4280	1.9360	0.1350
13:51:15.215	22162	1.8300	3.5400	-70.9400	-0.3340	2.2130	0.0840
13:51:15.233	22182	1.8900	4.2000	-76.9300	-0.4770	2.4690	0.1530
13:51:15.253	22202	-0.6300	3.6300	-66.3700	-0.3790	1.8250	0.0810
13:51:15.273	22222	2.9600	4.4400	-77.1300	-0.4320	2.5320	0.1360
13:51:15.295	22242	-0.0200	4.3100	-65.3400	-0.4400	1.9000	0.1140
13:51:15.313	22262	3.1600	3.9500	-73.2900	-0.3560	2.3220	0.0960
13:51:15.334	22282	0.8200	4.0500	-69.3000	-0.4870	2.1020	0.1460
13:51:15.354	22302	0.4100	4.8600	-69.3800	-0.3690	2.0080	0.0770
13:51:15.375	22322	2.0900	4.7000	-77.1600	-0.4700	2.4440	0.1490
13:51:15.394	22342	0.0900	4.1700	-62.4700	-0.3930	1.8000	0.0810
13:51:15.413	22362	3.6700	4.0400	-74.1100	-0.3660	2.4400	0.1040
13:51:15.433	22382	0.2400	4.4300	-64.8400	-0.4260	1.9430	0.1080
13:51:15.453	22402	2.4100	3.6800	-70.4300	-0.3140	2.2110	0.0890
13:51:15.473	22422	1.7400	4.4600	-70.5800	-0.4350	2.2830	0.1370
13:51:15.493	22442	-1.8400	4.4700	-69.9800	-0.3350	1.8500	0.0830
13:51:15.513	22462	2.4300	4.3900	-76.2600	-0.3830	2.5550	0.1340
13:51:15.535	22482	0.9500	4.4600	-62.4600	-0.3710	1.8990	0.1030
13:51:15.554	22502	3.9600	3.7200	-71.5400	-0.2990	2.3680	0.0880
13:51:15.573	22522	1.0400	4.0800	-64.9600	-0.4600	2.0220	0.1170
13:51:15.594	22542	1.9500	4.1900	-67.8900	-0.3490	2.1710	0.0650
13:51:15.614	22562	2.6500	4.1400	-75.0400	-0.4610	2.5140	0.1510
13:51:15.633	22582	-1.3800	3.7900	-65.0400	-0.3980	1.7670	0.0870
13:51:15.653	22602	4.2000	4.4400	-76.4900	-0.4020	2.6130	0.1110
13:51:15.674	22622	1.9800	4.8900	-60.0100	-0.4610	1.9100	0.1050
13:51:15.694	22642	2.8500	4.1900	-70.9100	-0.3530	2.2730	0.0760
13:51:15.713	22662	1.6300	4.5100	-69.8300	-0.4860	2.2330	0.1370
13:51:15.734	22682	0.5900	3.9900	-64.7200	-0.3810	1.9290	0.0670
13:51:15.754	22702	3.7200	4.3900	-79.0900	-0.4670	2.5900	0.1510
13:51:15.773	22722	0.2100	3.9900	-63.0000	-0.3870	1.8110	0.0920
13:51:15.795	22742	4.2000	4.0900	-70.4500	-0.3550	2.3890	0.0900
13:51:15.814	22762	0.9500	4.5200	-67.9900	-0.4600	2.0870	0.1340
13:51:15.833	22782	1.9800	4.2100	-68.8600	-0.3220	2.0510	0.0820
13:51:15.855	22802	1.6900	4.2000	-76.5400	-0.4330	2.4160	0.1620
13:51:15.874	22822	-0.5900	4.2800	-65.3200	-0.3260	1.8350	0.0770
13:51:15.895	22842	3.9400	3.9100	-78.8000	-0.3570	2.5770	0.1340
13:51:15.914	22862	0.5000	3.9100	-63.5800	-0.3710	1.8320	0.1130
13:51:15.933	22882	2.4100	3.6600	-72.3500	-0.3010	2.2440	0.1000
13:51:15.954	22902	1.5700	4.1100	-70.9800	-0.4260	2.1900	0.1530
13:51:15.976	22922	0.5100	4.4300	-68.3400	-0.3160	1.9470	0.0790
13:51:15.996	22942	1.9500	4.4400	-77.5200	-0.4140	2.4980	0.1370
13:51:16.014	22962	-0.9900	4.0200	-63.0100	-0.3800	1.7210	0.0980
13:51:16.033	22982	4.3200	3.6500	-76.8000	-0.3560	2.6030	0.0970
13:51:16.055	23002	0.8000	4.2100	-64.9900	-0.4430	1.9320	0.1210
13:51:16.075	23022	2.3200	3.9100	-70.7800	-0.3490	2.2080	0.0830
13:51:16.095	23042	1.3000	3.9900	-73.7800	-0.5000	2.3130	0.1460
13:51:16.116	23062	0.6900	4.2500	-67.4400	-0.3780	1.9470	0.0780
13:51:16.133	23082	4.1600	4.1700	-77.1600	-0.4180	2.5480	0.1380
13:51:16.156	23102	-0.4600	3.8400	-60.1900	-0.4070	1.7270	0.0970
13:51:16.173	23122	3.5400	4.0500	-76.8800	-0.3340	2.4210	0.1140
13:51:16.196	23142	1.8300	4.0700	-68.7600	-0.4750	2.1200	0.1320
13:51:16.216	23162	1.3600	4.0500	-68.9500	-0.3380	2.0830	0.0880
13:51:16.236	23182	2.6000	3.9800	-76.5700	-0.4520	2.4860	0.1410
13:51:16.253	23202	0.2000	4.3900	-63.5700	-0.3540	1.8360	0.0790
13:51:16.273	23222	4.6100	3.7600	-75.6300	-0.3510	2.5330	0.1140
13:51:16.295	23242	0.7100	4.2500	-61.8500	-0.3970	1.9260	0.1010
13:51:16.315	23262	2.7100	4.2100	-69.2700	-0.3220	2.2450	0.0760
13:51:16.336	23282	1.7000	4.3200	-71.4100	-0.4340	2.3230	0.1410
13:51:16.354	23302	0.1800	4.4600	-66.1100	-0.3190	1.9410	0.0850
13:51:16.375	23322	2.8400	4.3500	-78.2300	-0.3930	2.5560	0.1390
13:51:16.395	23342	0.2100	3.7500	-63.6300	-0.3880	1.7890	0.1080
13:51:16.413	23362	4.1800	3.8600	-75.1900	-0.3440	2.5010	0.1010
13:51:16.434	23382	0.5500	4.0100	-66.6900	-0.4340	1.9880	0.1400
13:51:16.455	23402	2.2300	4.6800	-68.8300	-0.3580	2.1560	0.0750
13:51:16.475	23422	2.1900	4.7000	-75.7700	-0.4530	2.5080	0.1390
13:51:16.494	23442	-1.1700	4.1000	-64.0400	-0.3970	1.7850	0.0760
13:51:16.515	23462	4.5100	4.0800	-75.1500	-0.4100	2.5560	0.1100
13:51:16.536	23482	1.9500	3.9500	-64.2200	-0.4520	1.9240	0.1180
13:51:16.553	23502	3.2900	3.8700	-68.1500	-0.3500	2.2340	0.0650
13:51:16.575	23522	1.1600	4.3700	-71.2400	-0.4980	2.2020	0.1460
13:51:16.595	23542	0.2900	4.5000	-67.6100	-0.3650	1.9200	0.0720
13:51:16.615	23562	2.8600	4.4600	-77.5000	-0.4630	2.5860	0.1460
13:51:16.634	23582	-0.7400	3.8100	-64.0700	-0.3990	1.7590	0.0950
13:51:16.656	23602	2.7300	3.8700	-74.5000	-0.3530	2.3690	0.1020
13:51:16.676	23622	1.7100	4.3700	-67.1600	-0.4260	2.0850	0.1310
13:51:16.696	23642	1.9600	3.9300	-68.9600	-0.3310	2.1320	0.0760
13:51:16.716	23662	0.7300	4.5200	-75.9200	-0.4190	2.3370	0.1530
13:51:16.735	23682	-1.4300	3.9500	-67.7700	-0.3470	1.7890	0.0860
13:51:16.755	23702	3.1000	3.8500	-79.2700	-0.3550	2.5710	0.1390
13:51:16.776	23722	0.1300	3.7100	-64.9500	-0.3910	1.8600	0.1270
13:51:16.795	23742	2.0000	3.7300	-72.8400	-0.3080	2.2420	0.0870
13:51:16.815	23762	0.9400	4.0500	-71.5500	-0.4620	2.1470	0.1500
13:51:16.834	23782	1.9900	4.4800	-63.9600	-0.3460	1.9810	0.0640
13:51:16.854	23802	3.2400	4.5700	-77.1700	-0.4400	2.5820	0.1440
13:51:16.875	23822	-0.9700	4.3400	-62.2200	-0.3920	1.7070	0.0870
13:51:16.895	23842	5.3900	3.8400	-76.6700	-0.3850	2.4990	0.1210
13:51:16.914	23862	1.8400	4.5500	-64.4200	-0.4720	2.0710	0.1300
13:51:16.936	23882	2.0800	4.1100	-70.2900	-0.3420	2.1770	0.0680
13:51:16.957	23902	1.4600	4.2000	-73.7500	-0.5010	2.3140	0.1470
13:51:16.976	23922	-0.5700	3.9800	-68.1500	-0.3840	1.8950	0.0730
13:51:16.995	23942	3.3900	3.9500	-78.8800	-0.4280	2.6110	0.1300
13:51:17.014	23962	-0.4400	3.8800	-63.4200	-0.3990	1.8480	0.1020
13:51:17.035	23982	3.4900	3.6700	-72.7300	-0.3280	2.3380	0.0980
13:51:17.055	24002	1.4700	4.2100	-70.5000	-0.4410	2.2550	0.1540
13:51:17.075	24022	0.7600	4.2500	-69.9400	-0.3280	2.0180	0.0850
13:51:17.094	24042	1.8600	4.5200	-76.8700	-0.4270	2.4420	0.1450
13:51:17.116	24062	-0.3500	3.9600	-63.8300	-0.3480	1.8050	0.0830
13:51:17.135	24082	4.5700	4.4200	-73.7100	-0.3360	2.5350	0.1070
13:51:17.155	24102	0.5700	4.5300	-63.8700	-0.3730	1.9220	0.1350
13:51:17.175	24122	1.9700	4.1600	-68.1100	-0.2860	2.1010	0.0770
13:51:17.195	24142	2.1700	3.9000	-76.4000	-0.4330	2.3370	0.1640
13:51:17.214	24162	-0.2400	4.2900	-65.9900	-0.3510	1.9250	0.0830
13:51:17.234	24182	2.7300	4.2300	-78.3000	-0.4030	2.5080	0.1410
13:51:17.256	24202	-1.1600	3.9200	-63.7500	-0.4120	1.7780	0.1090
13:51:17.275	24222	4.8100	4.1000	-74.3200	-0.3480	2.5360	0.1000
13:51:17.295	24242	1.5200	4.4200	-66.3600	-0.4660	2.0720	0.1300
13:51:17.315	24262	1.0100	4.5900	-68.1700	-0.3560	1.9670	0.0670
13:51:17.335	24282	1.5600	4.5600	-77.8800	-0.4970	2.4430	0.1550
13:51:17.354	24302	0.0700	4.4500	-65.0300	-0.3990	1.9100	0.0760
13:51:17.375	24322	4.2300	4.1400	-74.1000	-0.4150	2.4670	0.1270
13:51:17.395	24342	0.0100	4.1100	-63.8200	-0.4650	1.8590	0.1210
13:51:17.416	24362	2.8800	3.7800	-73.0500	-0.3500	2.2850	0.0830
13:51:17.435	24382	1.0700	3.9800	-71.1800	-0.4940	2.2590	0.1440
13:51:17.456	24402	-0.0100	3.9000	-67.1600	-0.3620	1.9460	0.0810
13:51:17.476	24422	2.8200	4.6000	-76.9600	-0.4400	2.5470	0.1320
13:51:17.495	24442	0.2700	4.0500	-66.4600	-0.3710	1.8790	0.1120
13:51:17.516	24462	4.0900	3.7900	-72.3900	-0.3210	2.4150	0.0910
13:51:17.536	24482	0.3400	3.9600	-65.8600	-0.4270	1.9560	0.1210
13:51:17.554	24502	2.0600	4.3000	-68.7800	-0.3110	2.1170	0.0830
13:51:17.577	24522	2.2300	4.1000	-77.8000	-0.4230	2.4870	0.1540
13:51:17.596	24542	-0.8200	3.5600	-64.9100	-0.3290	1.8340	0.0810
13:51:17.615	24562	3.5300	3.5900	-77.5000	-0.3700	2.5120	0.1280
13:51:17.636	24582	0.4200	4.5500	-62.9600	-0.3870	1.8490	0.1100
13:51:17.656	24602	4.4600	3.6500	-71.1000	-0.3480	2.3560	0.0810
13:51:17.675	24622	1.4500	4.9100	-69.2100	-0.4600	2.1950	0.1440
13:51:17.695	24642	-0.2900	4.6300	-69.1400	-0.3720	1.9730	0.0810
13:51:17.716	24662	3.0600	4.9000	-78.2200	-0.4690	2.5940	0.1460
13:51:17.737	24682	-0.6900	3.8900	-62.6900	-0.3990	1.8230	0.0870
13:51:17.756	24702	3.8300	3.8300	-73.9900	-0.3740	2.4490	0.1020
13:51:17.776	24722	0.9100	4.0200	-66.2600	-0.4760	2.0200	0.1250
13:51:17.796	24742	1.4900	3.9100	-70.0300	-0.3540	2.1740	0.0810
13:51:17.816	24762	1.4600	4.7100	-73.8500	-0.4810	2.3640	0.1540
13:51:17.836	24782	-0.2500	4.5000	-64.8900	-0.3450	1.8460	0.0830
13:51:17.856	24802	3.0700	3.7700	-76.1500	-0.4140	2.4910	0.1280
13:51:17.876	24822	-0.1300	4.2900	-64.2100	-0.4180	1.8510	0.1150
13:51:17.895	24842	3.5700	3.5500	-72.5500	-0.3260	2.3320	0.0880
13:51:17.915	24862	0.7400	4.4300	-69.3200	-0.4390	2.1140	0.1290
13:51:17.935	24882	0.8700	4.2300	-66.4600	-0.3220	1.9900	0.0610
13:51:17.957	24902	2.3700	4.3700	-74.6900	-0.4200	2.4820	0.1320
13:51:17.975	24922	-1.2000	3.9600	-64.6400	-0.3250	1.7500	0.0950
13:51:17.996	24942	3.8400	4.0800	-75.1400	-0.3220	2.4130	0.1020
13:51:18.015	24962	0.9100	4.1300	-65.3800	-0.4220	1.9780	0.1180
13:51:18.037	24982	2.4600	3.9400	-70.5400	-0.3200	2.1900	0.0850
13:51:18.056	25002	1.3100	3.9900	-74.3000	-0.4640	2.2830	0.1520
13:51:18.075	25022	-0.2500	4.3000	-67.8000	-0.3720	1.8880	0.0810
13:51:18.096	25042	3.1100	4.5600	-78.9200	-0.4360	2.6580	0.1220
13:51:18.116	25062	-1.0400	4.3700	-63.2200	-0.4070	1.7890	0.1110
13:51:18.135	25082	3.9400	3.4400	-73.2500	-0.3500	2.4160	0.0860
13:51:18.156	25102	1.5400	4.3700	-67.3200	-0.4660	2.1100	0.1410
13:51:18.175	25122	1.3800	4.2300	-69.1400	-0.3640	2.1620	0.0760
13:51:18.194	25142	1.5800	4.4500	-74.2900	-0.4760	2.4310	0.1280
13:51:18.216	25162	-0.9500	3.8100	-63.8800	-0.4030	1.7490	0.0760
13:51:18.237	25182	4.5800	3.6400	-77.2000	-0.4030	2.5880	0.1190
13:51:18.255	25202	0.8000	4.6100	-63.8400	-0.4240	1.8880	0.1160
13:51:18.277	25222	3.0600	4.0800	-68.9700	-0.3220	2.1950	0.0750
13:51:18.296	25242	2.7100	4.0900	-72.6600	-0.4580	2.3570	0.1450
13:51:18.315	25262	0.8600	4.1300	-64.8500	-0.3390	1.9540	0.0710
13:51:18.335	25282	2.5100	4.3500	-78.5200	-0.3980	2.4690	0.1420
13:51:18.357	25302	-0.0100	3.7300	-63.9600	-0.3550	1.7900	0.0980
13:51:18.375	25322	4.5500	4.0000	-71.8400	-0.3020	2.4770	0.1010
13:51:18.397	25342	1.3100	4.7700	-66.0800	-0.3980	2.0500	0.1380
13:51:18.415	25362	0.5800	4.1300	-68.5400	-0.3040	2.0330	0.0810
13:51:18.436	25382	1.9300	4.3600	-76.2600	-0.4150	2.4210	0.1490
13:51:18.456	25402	-0.0600	3.7800	-67.0800	-0.3630	1.8760	0.1010
13:51:18.476	25422	3.5300	3.8600	-76.4000	-0.3760	2.5580	0.1140
13:51:18.496	25442	-0.5600	3.8700	-62.9000	-0.4300	1.7790	0.1060
13:51:18.515	25462	3.8400	3.6900	-71.3800	-0.3440	2.3730	0.0900
13:51:18.536	25482	1.8100	4.2400	-70.3900	-0.4740	2.2750	0.1580
13:51:18.556	25502	-1.2800	4.2800	-69.4000	-0.3630	1.8830	0.0790
13:51:18.576	25522	2.3300	4.4400	-78.0200	-0.4770	2.5010	0.1410
13:51:18.596	25542	0.6200	4.1000	-63.6500	-0.4140	1.8560	0.1070
13:51:18.616	25562	3.9500	3.6300	-75.6300	-0.3670	2.5200	0.1110
13:51:18.636	25582	0.4800	3.6500	-67.0900	-0.4510	1.9020	0.1350
13:51:18.657	25602	2.3300	4.5600	-70.9300	-0.3320	2.1260	0.0790
13:51:18.675	25622	2.7500	4.0500	-74.2800	-0.4630	2.4040	0.1510
13:51:18.696	25642	-0.2900	3.9400	-64.1700	-0.3850	1.7530	0.0730
13:51:18.716	25662	3.5900	3.8700	-78.2200	-0.3890	2.5590	0.1140
13:51:18.738	25682	-0.4200	4.1700	-64.6000	-0.4020	1.8660	0.1170
13:51:18.756	25702	3.7400	3.8600	-70.4300	-0.3210	2.3550	0.0810
13:51:18.776	25722	1.2500	4.1800	-69.1100	-0.4450	2.1160	0.1340
13:51:18.797	25742	0.4300	4.4900	-68.3800	-0.3330	1.9600	0.0900
13:51:18.817	25762	1.9500	4.8900	-80.8500	-0.3920	2.5330	0.1560
13:51:18.835	25782	-0.7500	3.7900	-64.7500	-0.3440	1.7620	0.1050
13:51:18.855	25802	3.8000	3.5300	-77.8900	-0.3300	2.5010	0.1060
13:51:18.876	25822	0.2600	4.1500	-64.3000	-0.4350	1.8810	0.1120
13:51:18.896	25842	2.3800	3.7000	-71.0500	-0.3390	2.2080	0.0870
13:51:18.916	25862	2.0200	4.1800	-75.0800	-0.4590	2.3980	0.1580
13:51:18.937	25882	-0.5300	4.7200	-65.2900	-0.4020	1.8000	0.0590
13:51:18.957	25902	4.0800	4.4900	-78.8400	-0.4360	2.5910	0.1420
13:51:18.976	25922	0.7800	4.0800	-62.4100	-0.4180	1.8730	0.1000
13:51:18.997	25942	4.1900	3.6100	-71.6600	-0.3510	2.3840	0.0940
13:51:19.018	25962	0.6600	4.3500	-67.6300	-0.5050	2.0850	0.1380
13:51:19.037	25982	1.1200	4.0200	-70.1000	-0.3770	2.0600	0.0860
13:51:19.058	26002	1.2700	4.5600	-78.8900	-0.4850	2.5050	0.1600
13:51:19.076	26022	-2.2100	3.7000	-68.0600	-0.4070	1.8200	0.0890
13:51:19.097	26042	3.6500	4.1000	-74.5200	-0.3880	2.4680	0.1040
13:51:19.116	26062	0.8500	3.8000	-65.1900	-0.4290	1.9480	0.1330
13:51:19.138	26082	3.3200	3.8700	-72.2200	-0.3400	2.2620	0.0910
13:51:19.157	26102	0.6600	4.4800	-69.8200	-0.4500	2.1430	0.1360
13:51:19.177	26122	0.7600	4.5000	-66.5100	-0.3280	1.9170	0.0850
13:51:19.197	26142	3.7500	4.5900	-80.2900	-0.4080	2.5980	0.1720
13:51:19.216	26162	-1.0900	4.0100	-63.8900	-0.3590	1.7600	0.0990
13:51:19.237	26182	3.8500	3.6800	-74.1500	-0.3370	2.4280	0.0980
13:51:19.257	26202	1.2200	4.3200	-65.9200	-0.4220	1.9890	0.1290
13:51:19.276	26222	2.2300	4.1000	-67.2700	-0.3260	2.1440	0.0670
13:51:19.297	26242	1.4100	4.4300	-74.1300	-0.4540	2.3330	0.1510
13:51:19.317	26262	-0.4700	3.9800	-65.8000	-0.3830	1.7830	0.0860
13:51:19.338	26282	3.8500	4.4200	-81.8700	-0.4180	2.7000	0.1360
13:51:19.358	26302	0.4300	4.1200	-62.2300	-0.4210	1.8010	0.1080
13:51:19.377	26322	3.8200	3.4400	-70.8600	-0.3620	2.3390	0.0830
13:51:19.397	26342	2.5200	4.1000	-67.9000	-0.4770	2.1840	0.1440
13:51:19.417	26362	1.5400	3.9500	-70.3700	-0.3760	2.0530	0.0890
13:51:19.437	26382	2.4500	4.2700	-75.0500	-0.4500	2.4320	0.1290
13:51:19.457	26402	-0.0400	4.1300	-63.7400	-0.3830	1.7950	0.0880
13:51:19.475	26422	4.2400	4.3300	-73.7200	-0.3860	2.5460	0.0930
13:51:19.498	26442	0.8800	4.1900	-64.5900	-0.4330	1.9880	0.1280
13:51:19.517	26462	2.3200	3.9300	-67.8600	-0.3250	2.1570	0.0560
13:51:19.536	26482	2.4900	3.7800	-74.4100	-0.4550	2.3080	0.1650
13:51:19.556	26502	-0.1600	4.1300	-66.7900	-0.3600	1.9200	0.0900
13:51:19.577	26522	2.9300	4.3200	-76.8200	-0.3740	2.5620	0.1240
13:51:19.599	26542	-0.1600	4.1100	-63.6500	-0.3690	1.7810	0.1000
13:51:19.617	26562	4.3300	3.9800	-71.7900	-0.2880	2.3750	0.1000
13:51:19.636	26582	1.4800	4.2700	-69.1400	-0.4150	2.1210	0.1520
13:51:19.657	26602	0.6800	4.6400	-65.1500	-0.3040	1.9700	0.0670
13:51:19.677	26622	1.5300	4.3100	-79.7100	-0.4110	2.5630	0.1510
13:51:19.698	26642	-1.0700	3.8200	-63.8100	-0.3630	1.7510	0.0770
13:51:19.716	26662	3.3000	4.2500	-79.9900	-0.3810	2.5640	0.1280
13:51:19.737	26682	-0.7300	4.1800	-66.4000	-0.4470	1.8690	0.1220
13:51:19.757	26702	2.9800	3.4000	-71.8500	-0.3480	2.3200	0.0840
13:51:19.778	26722	0.7400	4.3800	-73.4100	-0.4800	2.2110	0.1560
13:51:19.797	26742	-0.3300	4.2300	-68.8400	-0.3920	1.9050	0.0810
13:51:19.818	26762	2.0500	4.6000	-76.6500	-0.4730	2.5450	0.1390
13:51:19.837	26782	-0.3700	4.3700	-63.5000	-0.4080	1.8220	0.0860
13:51:19.857	26802	3.1700	3.9300	-74.8600	-0.3660	2.4030	0.1110
13:51:19.879	26822	1.3700	4.0100	-67.0400	-0.4620	2.0060	0.1200
13:51:19.897	26842	4.2300	4.3300	-75.6000	-0.3540	2.4540	0.0970
13:51:19.918	26862	2.1700	4.0200	-71.9300	-0.4530	2.3060	0.1380
13:51:19.938	26882	0.6400	3.7000	-59.6200	-0.3420	1.6210	0.0640
13:51:19.958	26902	4.2300	3.8400	-76.5700	-0.3650	2.5830	0.1190
13:51:19.977	26922	0.7300	4.2800	-64.8800	-0.3300	2.0420	0.1050
13:51:19.996	26942	3.0100	3.2700	-71.6300	-0.2970	2.2760	0.0950
13:51:20.018	26962	1.6600	3.6600	-66.8700	-0.3560	2.1190	0.1270
13:51:20.038	26982	1.3100	3.9100	-68.0600	-0.3130	1.9550	0.0800
13:51:20.059	27002	2.5200	4.0400	-76.6500	-0.3910	2.4560	0.1240
13:51:20.076	27022	-0.1700	3.7000	-64.7300	-0.3360	1.8110	0.0850
13:51:20.097	27042	2.1800	4.1200	-70.9400	-0.3440	2.2590	0.1020
13:51:20.118	27062	1.5700	4.0500	-69.3200	-0.4300	2.1160	0.1350
13:51:20.138	27082	2.8100	3.8600	-68.4700	-0.3400	2.2240	0.0760
13:51:20.158	27102	1.3900	4.1400	-68.7000	-0.4430	2.2020	0.1390
13:51:20.176	27122	-0.3100	4.0200	-69.5400	-0.3710	1.9830	0.0710
13:51:20.197	27142	4.4800	4.5400	-79.7800	-0.4000	2.6100	0.1320
13:51:20.217	27162	0.0600	4.1300	-64.0900	-0.3850	1.8660	0.0890
13:51:20.238	27182	3.0400	3.6200	-71.2300	-0.3440	2.3150	0.0840
13:51:20.257	27202	0.7900	4.1200	-71.1400	-0.4470	2.1470	0.1350
13:51:20.279	27222	-0.3100	4.1900	-71.3600	-0.3830	2.0850	0.0700
13:51:20.298	27242	2.2400	4.2000	-75.3800	-0.4560	2.4250	0.1410
13:51:20.317	27262	-0.7800	4.1600	-65.1000	-0.4000	1.8060	0.0840
13:51:20.339	27282	3.6500	4.2100	-78.2100	-0.3900	2.5950	0.0990
13:51:20.358	27302	0.2800	4.0600	-64.2200	-0.4250	1.8940	0.1240
13:51:20.379	27322	2.0800	3.9000	-68.3100	-0.3420	2.2120	0.0790
13:51:20.398	27342	1.5300	4.3000	-74.1500	-0.4620	2.3390	0.1510
13:51:20.418	27362	-0.4300	4.6500	-66.9400	-0.3440	1.8680	0.0790
13:51:20.436	27382	3.4200	4.6000	-76.4700	-0.3780	2.5510	0.1400
13:51:20.459	27402	0.3100	4.0800	-61.9700	-0.3650	1.8260	0.1020
13:51:20.477	27422	3.6400	3.8200	-73.6400	-0.3030	2.4190	0.0880
13:51:20.498	27442	1.2100	3.8400	-67.3200	-0.4220	2.0630	0.1280
13:51:20.519	27462	0.9800	4.0400	-68.5500	-0.3110	2.0000	0.0890
13:51:20.539	27482	1.6100	4.2800	-75.9000	-0.4530	2.4550	0.1480
13:51:20.557	27502	-1.2200	4.1000	-66.9600	-0.3690	1.8710	0.0770
13:51:20.579	27522	3.9100	3.9900	-76.6100	-0.3830	2.5650	0.1250
13:51:20.597	27542	0.0600	3.9900	-62.2800	-0.4600	1.8190	0.1270
13:51:20.619	27562	3.3200	3.7700	-72.4500	-0.3520	2.3130	0.0940
13:51:20.639	27582	2.4600	4.2900	-69.8700	-0.5020	2.2780	0.1480
13:51:20.658	27602	0.6300	3.9700	-65.9100	-0.3910	1.9230	0.0810
13:51:20.677	27622	2.8300	4.4500	-73.8300	-0.4730	2.5120	0.1280
13:51:20.698	27642	-1.4800	3.9600	-62.4000	-0.4210	1.7210	0.1000
13:51:20.717	27662	4.6700	4.3500	-75.8800	-0.3660	2.5220	0.1030
13:51:20.738	27682	1.1400	4.0800	-65.3100	-0.4780	2.0040	0.1390
13:51:20.757	27702	1.7800	3.9500	-69.0400	-0.3490	2.0990	0.0760
13:51:20.778	27722	1.8900	4.2900	-76.0600	-0.4410	2.4970	0.1420
13:51:20.798	27742	0.2300	3.6900	-65.2900	-0.3700	1.8530	0.0940
13:51:20.818	27762	3.6600	3.8200	-76.9100	-0.3640	2.5840	0.1150
13:51:20.836	27782	-0.0900	4.3200	-64.5600	-0.3880	1.8740	0.1200
13:51:20.857	27802	3.4100	3.7900	-69.4200	-0.3110	2.2730	0.0750
13:51:20.878	27822	2.0700	4.2500	-72.9300	-0.4310	2.3310	0.1610
13:51:20.897	27842	-0.5200	4.0900	-66.8800	-0.3130	1.8980	0.0880
13:51:20.918	27862	2.5900	4.6600	-78.6000	-0.4210	2.5640	0.1390
13:51:20.938	27882	0.3400	3.9300	-61.0400	-0.3790	1.7830	0.0880
13:51:20.958	27902	5.0300	3.6900	-74.1200	-0.3420	2.5730	0.1080
13:51:20.980	27922	0.4300	4.3000	-64.6900	-0.4280	1.9460	0.1380
13:51:20.998	27942	2.4400	4.1700	-70.9000	-0.3510	2.1740	0.0840
13:51:21.017	27962	2.3300	4.2000	-74.9100	-0.4660	2.4710	0.1430
13:51:21.037	27982	-0.5400	3.7600	-64.2900	-0.3890	1.8220	0.0880
13:51:21.058	28002	4.1300	3.8300	-77.0800	-0.4360	2.5740	0.1200
13:51:21.079	28022	0.9100	4.0700	-63.8500	-0.4400	1.8350	0.1140
13:51:21.097	28042	3.5700	3.5900	-69.7900	-0.3400	2.2740	0.0790
13:51:21.120	28062	1.1000	3.9200	-71.9800	-0.4980	2.2540	0.1540
13:51:21.138	28082	-0.1100	4.8900	-68.8600	-0.3680	1.9650	0.0690
13:51:21.159	28102	2.5500	4.4700	-74.7000	-0.4510	2.4760	0.1440
13:51:21.180	28122	-0.3600	3.9400	-63.9700	-0.3880	1.7460	0.0970
13:51:21.199	28142	3.4300	3.3200	-78.4600	-0.3760	2.4710	0.1120
13:51:21.220	28162	1.0000	4.2700	-66.3300	-0.4390	2.0340	0.1150
13:51:21.240	28182	1.6400	3.9600	-68.3500	-0.3210	2.1290	0.0800
13:51:21.258	28202	0.7800	4.4100	-76.8000	-0.4330	2.3300	0.1490
13:51:21.279	28222	-1.4900	4.6400	-69.3000	-0.3530	1.8310	0.0880
13:51:21.299	28242	3.2300	3.7800	-76.8500	-0.3820	2.5470	0.1300
13:51:21.318	28262	0.1400	4.1900	-62.2800	-0.3820	1.8430	0.1100
13:51:21.338	28282	3.2600	3.7400	-71.3500	-0.3140	2.3390	0.0860
13:51:21.358	28302	1.2000	4.0200	-68.6300	-0.4630	2.1060	0.1380
13:51:21.378	28322	0.9500	4.0200	-67.4200	-0.3370	2.0140	0.0690
13:51:21.399	28342	2.9200	4.5700	-76.5000	-0.4350	2.5440	0.1400
13:51:21.419	28362	-0.1200	3.8000	-64.6100	-0.4190	1.7970	0.0930
13:51:21.439	28382	5.2200	3.7800	-74.2300	-0.3710	2.5640	0.1110
13:51:21.458	28402	1.1000	4.3000	-64.9600	-0.4640	1.9240	0.1420
13:51:21.480	28422	2.4700	4.1600	-74.3300	-0.3420	2.2830	0.0920
13:51:21.498	28442	1.1500	4.2700	-75.2900	-0.5050	2.3860	0.1540
13:51:21.518	28462	-1.2500	4.2200	-63.9000	-0.3910	1.7740	0.0580
13:51:21.539	28482	3.3600	4.6900	-78.6700	-0.4160	2.6020	0.1440
13:51:21.558	28502	-0.2300	3.9900	-64.2800	-0.3980	1.8640	0.0950
13:51:21.579	28522	3.7600	4.3800	-71.5000	-0.3390	2.3770	0.0970
13:51:21.600	28542	1.2800	4.2500	-69.6000	-0.4540	2.1360	0.1480
13:51:21.619	28562	0.9200	4.1600	-69.1700	-0.3430	2.0230	0.0780
13:51:21.638	28582	1.6100	4.5200	-76.4400	-0.4340	2.4360	0.1430
13:51:21.658	28602	-0.3200	4.2300	-64.6300	-0.3520	1.7590	0.0830
13:51:21.678	28622	4.5000	4.1000	-75.8400	-0.3690	2.5430	0.1300
13:51:21.697	28642	0.0300	4.2500	-62.2300	-0.3840	1.8880	0.1040
13:51:21.717	28662	2.4000	3.6300	-68.0800	-0.3200	2.1240	0.0710
13:51:21.739	28682	2.3600	4.1100	-69.9400	-0.4350	2.2740	0.1420
13:51:21.759	28702	0.2800	4.1700	-68.8500	-0.3340	1.9480	0.0860
13:51:21.779	28722	2.0900	4.4400	-79.2900	-0.3970	2.5180	0.1440
13:51:21.799	28742	-2.1700	3.9800	-65.4700	-0.4310	1.7370	0.1080
13:51:21.819	28762	4.7100	3.8100	-75.0200	-0.3510	2.4940	0.1090
13:51:21.839	28782	0.8600	4.2600	-67.8000	-0.4750	2.1160	0.1320
13:51:21.859	28802	1.0400	3.9500	-67.8100	-0.3710	2.0230	0.0720
13:51:21.878	28822	2.2200	4.3700	-75.3400	-0.4850	2.4290	0.1390
13:51:21.898	28842	0.1700	4.2800	-64.5000	-0.3960	1.8780	0.0750
13:51:21.918	28862	4.3500	3.7400	-75.6800	-0.4110	2.5430	0.1220
13:51:21.940	28882	0.1300	4.1700	-62.8300	-0.4370	1.8320	0.1120
13:51:21.960	28902	3.1600	3.8700	-70.9400	-0.3400	2.2700	0.0800
13:51:21.979	28922	2.1000	4.0900	-71.4100	-0.4820	2.3080	0.1550
13:51:21.998	28942	0.1200	4.2000	-66.2500	-0.3700	1.9060	0.0760
13:51:22.018	28962	3.3900	4.4500	-78.1500	-0.4340	2.5300	0.1450
13:51:22.039	28982	-0.0300	3.9100	-64.0800	-0.3970	1.8360	0.0930
13:51:22.059	29002	3.9300	3.8100	-74.9100	-0.3250	2.4770	0.0970
13:51:22.078	29022	0.0700	4.4600	-64.5600	-0.4060	1.9230	0.1170
13:51:22.098	29042	1.8200	4.1900	-69.6700	-0.3200	2.1040	0.0800
13:51:22.118	29062	1.9600	4.3600	-76.0200	-0.4120	2.4430	0.1540
13:51:22.138	29082	-0.0800	4.0200	-66.7000	-0.3110	1.8540	0.0980
13:51:22.158	29102	3.4600	4.2900	-74.0900	-0.3610	2.5370	0.1110
13:51:22.180	29122	-0.3800	4.1300	-63.7500	-0.3870	1.7720	0.1210
13:51:22.198	29142	4.5300	3.1100	-72.3500	-0.3160	2.4200	0.0890
13:51:22.218	29162	1.5300	4.2700	-68.1200	-0.4670	2.1890	0.1440
13:51:22.239	29182	0.8100	4.2500	-66.8100	-0.3660	1.9610	0.0750
13:51:22.259	29202	2.8100	4.8100	-77.5900	-0.4730	2.5660	0.1380
13:51:22.279	29222	-0.9400	4.1000	-63.6300	-0.4120	1.8310	0.0810
13:51:22.298	29242	4.3000	3.6500	-74.4500	-0.3880	2.5200	0.0980
13:51:22.319	29262	0.8300	4.2700	-65.0500	-0.4870	1.9600	0.1280
13:51:22.339	29282	2.0800	4.1400	-69.7800	-0.3590	2.1370	0.0830
13:51:22.360	29302	1.9400	4.0200	-75.5700	-0.5010	2.3530	0.1560
13:51:22.381	29322	0.0100	4.3700	-66.6800	-0.3710	1.8940	0.0840
13:51:22.399	29342	3.1200	4.3200	-76.4000	-0.4280	2.5130	0.1430
13:51:22.419	29362	0.0300	4.1900	-64.4000	-0.4100	1.8480	0.0960
13:51:22.438	29382	2.7200	3.8800	-73.6700	-0.3480	2.3340	0.0930
13:51:22.460	29402	1.1200	4.3700	-68.1500	-0.4370	2.1380	0.1310
13:51:22.480	29422	1.2500	4.1800	-68.0700	-0.3320	2.0570	0.0740
13:51:22.501	29442	1.9300	4.6600	-77.7000	-0.4070	2.4840	0.1520
13:51:22.520	29462	-2.5100	3.9400	-64.8800	-0.3730	1.7730	0.0760
13:51:22.539	29482	3.1200	3.9800	-76.2200	-0.3540	2.4740	0.1100
13:51:22.560	29502	1.4900	4.1600	-65.7200	-0.4340	1.9640	0.1140
13:51:22.579	29522	2.5000	4.0700	-70.1000	-0.3340	2.1970	0.0830
13:51:22.599	29542	0.7100	4.6200	-72.2000	-0.4480	2.2320	0.1410
13:51:22.619	29562	0.1400	4.3000	-67.2500	-0.3740	1.9480	0.0850
13:51:22.640	29582	3.1600	4.6000	-79.3300	-0.4340	2.6130	0.1410
13:51:22.661	29602	-0.9800	4.1400	-61.4500	-0.4290	1.7440	0.0860
13:51:22.679	29622	4.1200	3.9800	-73.3300	-0.3470	2.4770	0.0850
13:51:22.700	29642	1.7000	4.1500	-66.3100	-0.4830	2.0580	0.1360
13:51:22.720	29662	1.7900	4.1900	-68.8200	-0.3570	2.0980	0.0710
13:51:22.740	29682	3.1300	4.0000	-74.2400	-0.4700	2.4360	0.1510
13:51:22.761	29702	0.0300	4.3700	-62.6200	-0.3840	1.8110	0.0690
13:51:22.779	29722	4.2500	4.3100	-75.9500	-0.4090	2.6110	0.1150
13:51:22.798	29742	0.8400	4.5400	-62.9800	-0.4430	1.8440	0.1110
13:51:22.821	29762	3.3000	3.8400	-71.0600	-0.3380	2.3230	0.0900
13:51:22.840	29782	1.6400	4.6100	-73.0700	-0.4720	2.3180	0.1570
13:51:22.859	29802	0.1000	4.6000	-66.6900	-0.3420	1.9220	0.0780
13:51:22.880	29822	3.3700	4.5200	-77.3200	-0.4100	2.5690	0.1550
13:51:22.899	29842	-0.2400	3.9900	-62.2500	-0.3520	1.7830	0.0890
13:51:22.919	29862	4.3100	3.7900	-73.1300	-0.3150	2.4630	0.1130
13:51:22.940	29882	1.5600	4.4400	-66.3300	-0.4000	2.0020	0.1420
13:51:22.959	29902	1.9800	4.3300	-68.3200	-0.3110	2.1020	0.0630
13:51:22.980	29922	1.9800	4.2400	-74.5700	-0.4300	2.3690	0.1500
13:51:23.000	29942	-0.4500	4.2000	-63.6500	-0.3520	1.8020	0.0920
13:51:23.019	29962	3.4400	4.3500	-79.8200	-0.3930	2.5620	0.1380
13:51:23.039	29982	-0.2200	3.9700	-64.3000	-0.4220	1.7870	0.1270
13:51:23.059	30002	3.8300	3.7900	-72.1300	-0.3410	2.4210	0.0780
13:51:23.079	30022	1.4400	4.2000	-68.1800	-0.4740	2.1830	0.1450
13:51:23.099	30042	0.3200	4.4500	-69.5300	-0.3560	1.9430	0.0770
13:51:23.121	30062	1.7300	4.5600	-76.8900	-0.4750	2.4670	0.1380
13:51:23.140	30082	0.3400	4.2600	-64.1100	-0.4110	1.8700	0.0900
13:51:23.161	30102	3.8000	4.1000	-74.9400	-0.3840	2.4820	0.1070
13:51:23.179	30122	0.0700	3.8000	-67.2900	-0.4450	1.9000	0.1410
13:51:23.201	30142	2.8300	3.9300	-72.0200	-0.3330	2.1760	0.0900
13:51:23.219	30162	1.3500	3.9200	-73.8100	-0.4590	2.3090	0.1550
13:51:23.239	30182	-0.8500	3.9900	-66.8900	-0.3570	1.8300	0.0880
13:51:23.259	30202	3.3000	4.0900	-77.3800	-0.4130	2.5420	0.1340
13:51:23.281	30222	-0.2600	4.3600	-63.7600	-0.3670	1.8940	0.1050
13:51:23.299	30242	3.5500	3.8300	-72.6700	-0.3240	2.3820	0.0860
13:51:23.321	30262	0.7800	4.5100	-65.9900	-0.4090	2.0980	0.1130
13:51:23.339	30282	1.2000	4.2900	-67.7800	-0.3210	2.0560	0.0800
13:51:23.360	30302	2.0600	4.3500	-77.5400	-0.4150	2.4940	0.1560
13:51:23.380	30322	-0.9000	3.9800	-65.7600	-0.3460	1.8310	0.0890
13:51:23.399	30342	3.9900	3.6400	-75.4000	-0.3300	2.5340	0.1040
13:51:23.420	30362	1.0500	4.4900	-63.2800	-0.4190	1.8910	0.1180
13:51:23.440	30382	4.0900	4.0300	-71.2900	-0.3080	2.3350	0.0810
13:51:23.459	30402	1.8500	4.5300	-69.0200	-0.4620	2.2830	0.1440
13:51:23.481	30422	0.1400	3.8300	-66.9800	-0.3790	1.9080	0.0930
13:51:23.500	30442	4.5700	4.3800	-79.1700	-0.4380	2.6950	0.1470
13:51:23.520	30462	-0.0200	4.1000	-62.4900	-0.4270	1.8660	0.1010
13:51:23.541	30482	3.0000	3.8300	-71.8900	-0.3570	2.3870	0.0840
13:51:23.559	30502	1.5800	4.4000	-65.5500	-0.5040	2.1220	0.1230
13:51:23.581	30522	1.9000	4.3400	-68.3800	-0.3740	2.1380	0.0760
13:51:23.601	30542	2.3500	4.3300	-76.3600	-0.4750	2.4690	0.1580
13:51:23.621	30562	-1.0700	3.7900	-66.4500	-0.3940	1.8310	0.0980
13:51:23.641	30582	3.7500	3.6700	-76.3800	-0.4010	2.4750	0.1240
13:51:23.660	30602	0.5000	3.9400	-66.2400	-0.4490	1.9880	0.1190
13:51:23.679	30622	2.2100	4.4600	-71.4300	-0.3360	2.2090	0.0820
13:51:23.700	30642	1.2900	4.2700	-71.7400	-0.4460	2.2280	0.1370
13:51:23.721	30662	0.5100	4.0300	-68.0100	-0.3480	1.9610	0.0930
13:51:23.742	30682	4.1300	4.1700	-76.3300	-0.3800	2.5370	0.1430
13:51:23.760	30702	-0.4200	3.8400	-62.3000	-0.3700	1.8100	0.1010
13:51:23.782	30722	3.2900	3.5200	-72.5000	-0.3050	2.3240	0.0810
13:51:23.800	30742	0.9300	4.0900	-66.1000	-0.4280	2.0100	0.1300
13:51:23.820	30762	2.3800	4.1200	-71.2700	-0.3360	2.1840	0.0810
13:51:23.839	30782	0.7000	4.4200	-75.8300	-0.4360	2.2840	0.1450
13:51:23.862	30802	-1.6800	4.5600	-65.7300	-0.3870	1.7570	0.0760
13:51:23.882	30822	4.4900	4.1400	-80.8400	-0.4060	2.7490	0.1330
13:51:23.901	30842	-0.1700	4.2800	-63.9800	-0.4180	1.8290	0.1360
13:51:23.922	30862	2.3700	4.1000	-73.0600	-0.3680	2.3500	0.0930
13:51:23.940	30882	2.1600	4.4300	-70.2000	-0.4950	2.2210	0.1320
13:51:23.959	30902	0.3500	3.9200	-67.9800	-0.3770	2.0750	0.0760
13:51:23.980	30922	2.0000	4.6000	-77.2200	-0.4580	2.5140	0.1470
13:51:24.002	30942	-1.2100	4.1800	-61.1900	-0.4010	1.7150	0.0910
13:51:24.022	30962	4.9200	3.5800	-76.1400	-0.3640	2.5450	0.1130
13:51:24.042	30982	1.5600	4.4000	-64.5400	-0.4350	1.9740	0.1250
13:51:24.061	31002	2.0000	2.7100	-67.4900	-0.3070	2.0680	0.0740
13:51:24.081	31022	1.8200	4.2000	-75.4900	-0.4490	2.3940	0.1480
13:51:24.099	31042	0.4300	3.7500	-65.1300	-0.3650	1.8540	0.0810
13:51:24.119	31062	3.1700	4.3100	-78.0800	-0.3830	2.5450	0.1300
13:51:24.139	31082	-0.7800	3.7500	-64.0400	-0.3800	1.7990	0.1060
13:51:24.161	31102	3.3400	3.9800	-69.9200	-0.3050	2.3400	0.0800
13:51:24.181	31122	1.6300	4.7200	-70.2200	-0.4220	2.2720	0.1510
13:51:24.201	31142	0.4600	4.3900	-66.9900	-0.3110	1.9340	0.0760
13:51:24.222	31162	2.3800	4.2400	-79.7500	-0.4180	2.5040	0.1620
13:51:24.241	31182	-0.5600	4.0100	-65.3600	-0.3730	1.7750	0.0990
13:51:24.261	31202	4.0500	3.9700	-75.5400	-0.3420	2.5870	0.1010
13:51:24.280	31222	0.0800	4.0400	-65.8500	-0.4260	1.8880	0.1360
13:51:24.301	31242	2.9700	3.5500	-70.2300	-0.3280	2.2370	0.0960
13:51:24.321	31262	1.9400	4.2700	-73.6500	-0.4760	2.3710	0.1590
13:51:24.341	31282	-0.8600	4.0900	-67.1000	-0.3930	1.8710	0.0830
13:51:24.362	31302	2.1200	4.5900	-78.2100	-0.4470	2.5750	0.1410
13:51:24.381	31322	0.8100	3.8800	-63.4900	-0.4350	1.8240	0.1120
13:51:24.401	31342	3.3700	3.8000	-72.2600	-0.3570	2.4270	0.0860
13:51:24.420	31362	0.7500	4.1100	-67.1100	-0.4740	2.0260	0.1360
13:51:24.442	31382	1.0900	4.2000	-68.0000	-0.3570	2.0420	0.0790
13:51:24.460	31402	1.8900	4.1800	-76.8000	-0.4710	2.4550	0.1570
13:51:24.480	31422	0.0900	4.1300	-64.9400	-0.3980	1.8240	0.0780
13:51:24.502	31442	3.7400	3.7000	-74.2300	-0.3830	2.4590	0.0960
13:51:24.522	31462	0.4200	4.2600	-64.5400	-0.4110	1.8720	0.1130
13:51:24.540	31482	2.9000	3.9800	-70.6200	-0.3090	2.2390	0.0890
13:51:24.561	31502	0.9100	4.6000	-71.6400	-0.4390	2.2380	0.1330
13:51:24.580	31522	-0.9400	4.4200	-68.0500	-0.3280	1.8820	0.0840
13:51:24.601	31542	3.1300	4.4000	-79.3900	-0.3950	2.5870	0.1460
13:51:24.620	31562	0.1700	4.1200	-64.9000	-0.3580	1.8120	0.1130
13:51:24.641	31582	2.9600	3.6200	-73.5900	-0.3400	2.4450	0.0930
13:51:24.661	31602	0.9100	4.6600	-64.9000	-0.4410	1.9630	0.1230
13:51:24.681	31622	2.7500	4.3400	-67.2800	-0.3410	2.1390	0.0660
13:51:24.700	31642	2.7600	4.3600	-77.3400	-0.4570	2.5030	0.1520
13:51:24.721	31662	-1.2400	4.3100	-63.5600	-0.3910	1.7270	0.0700
13:51:24.742	31682	4.3100	4.3400	-75.7100	-0.3940	2.5910	0.0980
13:51:24.761	31702	1.4900	4.2100	-63.1700	-0.4270	1.9240	0.1170
13:51:24.783	31722	2.8200	3.8600	-70.8900	-0.3590	2.3250	0.0760
13:51:24.801	31742	0.9900	4.5200	-69.6900	-0.5060	2.2200	0.1410
13:51:24.820	31762	0.8500	3.8600	-68.1800	-0.3780	1.9400	0.0840
13:51:24.841	31782	3.1000	4.2300	-78.9700	-0.4550	2.5800	0.1540
13:51:24.861	31802	0.2200	4.1600	-62.4700	-0.3850	1.8340	0.0950
13:51:24.881	31822	3.0900	4.0100	-74.2800	-0.3590	2.4460	0.1120
13:51:24.901	31842	0.2000	4.4100	-67.4400	-0.4250	1.9850	0.1240
13:51:24.921	31862	1.2400	4.3200	-70.9200	-0.3440	2.1480	0.0770
13:51:24.941	31882	1.9200	4.2100	-76.1200	-0.4300	2.3800	0.1510
13:51:24.960	31902	-0.4800	3.7300	-66.3100	-0.3450	1.8010	0.0920
13:51:24.983	31922	3.9000	4.4000	-76.5500	-0.3580	2.6100	0.1250
13:51:25.002	31942	0.1400	4.1600	-65.3100	-0.3750	1.9120	0.1260
13:51:25.022	31962	2.0400	4.3600	-69.3000	-0.2940	2.2270	0.0820
13:51:25.042	31982	1.1300	4.3600	-70.6800	-0.4330	2.2750	0.1490
13:51:25.062	32002	-0.1200	4.1800	-69.0400	-0.3390	1.9700	0.0890
13:51:25.081	32022	1.5500	4.6600	-77.1700	-0.4270	2.4670	0.1400
13:51:25.102	32042	-1.2400	4.0400	-65.8300	-0.3990	1.8210	0.0930
13:51:25.120	32062	3.9300	3.7700	-74.7100	-0.3770	2.5170	0.0920
13:51:25.143	32082	0.7400	4.2400	-64.5000	-0.4440	1.9580	0.1130
13:51:25.163	32102	2.2800	3.9500	-70.1000	-0.3560	2.1400	0.0900
13:51:25.182	32122	1.8000	3.9300	-73.2100	-0.5000	2.3410	0.1470
13:51:25.200	32142	0.0300	4.1200	-68.4600	-0.3870	1.9560	0.0840
13:51:25.221	32162	3.4500	4.1300	-74.1400	-0.4250	2.4630	0.1330
13:51:25.241	32182	-0.3800	4.2400	-61.7900	-0.4260	1.7940	0.1100
13:51:25.263	32202	4.1400	3.5400	-73.5700	-0.3550	2.4280	0.0940
13:51:25.281	32222	1.5500	4.4300	-67.9900	-0.4810	2.1040	0.1280
13:51:25.301	32242	0.2900	4.4200	-68.7500	-0.3320	2.0000	0.0850
13:51:25.322	32262	2.7200	3.9200	-76.0100	-0.4520	2.5040	0.1300
13:51:25.342	32282	0.1800	3.9100	-65.7300	-0.3470	1.8750	0.0900
13:51:25.362	32302	3.8900	4.1000	-74.4200	-0.3490	2.4940	0.1050
13:51:25.381	32322	0.2800	4.0200	-64.0400	-0.4170	1.9610	0.1210
13:51:25.401	32342	3.4900	4.2300	-69.4000	-0.3010	2.2210	0.0780
13:51:25.420	32362	2.5000	4.2700	-71.9900	-0.4200	2.3550	0.1480
13:51:25.441	32382	-0.3800	4.2500	-65.2300	-0.3170	1.9160	0.0840
13:51:25.462	32402	3.3000	4.2700	-75.4900	-0.3670	2.4780	0.1270
13:51:25.483	32422	0.2800	3.6100	-62.3500	-0.4000	1.8420	0.0890
13:51:25.501	32442	5.4600	3.4500	-71.6800	-0.3040	2.4180	0.0950
13:51:25.521	32462	1.2100	4.5700	-67.2600	-0.4590	2.1500	0.1400
13:51:25.542	32482	1.5300	4.4800	-66.1800	-0.3480	2.0770	0.0530
13:51:25.561	32502	2.5800	4.1000	-76.7700	-0.4550	2.5010	0.1500
13:51:25.581	32522	-0.8100	4.1300	-65.7000	-0.3910	1.8200	0.0970
13:51:25.601	32542	4.1500	3.9900	-77.8300	-0.3880	2.5730	0.1120
13:51:25.621	32562	-0.3100	4.0500	-64.6700	-0.4610	1.8780	0.1260
13:51:25.643	32582	2.1900	3.7600	-71.6100	-0.3540	2.2780	0.0910
13:51:25.662	32602	1.3500	3.9900	-73.4700	-0.4930	2.2690	0.1530
13:51:25.683	32622	-0.4800	4.3000	-68.4900	-0.3750	1.8980	0.0790
13:51:25.701	32642	1.9400	4.4100	-78.2300	-0.4310	2.4850	0.1440
13:51:25.722	32662	-1.1500	3.9400	-63.2300	-0.4160	1.7960	0.1000
13:51:25.741	32682	3.7300	4.0200	-73.4200	-0.3630	2.4630	0.0750
13:51:25.761	32702	0.6500	3.9000	-65.8700	-0.4310	2.0270	0.1170
13:51:25.782	32722	1.1400	4.4000	-68.7600	-0.3180	2.0610	0.0660
13:51:25.802	32742	2.2100	4.3900	-73.9800	-0.4300	2.3930	0.1390
13:51:25.822	32762	-1.8700	4.7500	-65.3800	-0.3260	1.7970	0.0800
13:51:25.840	32782	3.8100	3.8500	-78.3400	-0.3340	2.5510	0.1350
13:51:25.861	32802	0.5500	4.3400	-64.5800	-0.3910	1.8340	0.1220
13:51:25.882	32822	3.8100	3.6900	-70.0100	-0.2940	2.2850	0.0840
13:51:25.901	32842	0.5000	4.1000	-69.5700	-0.4700	2.1300	0.1380
13:51:25.920	32862	0.7800	4.7400	-67.7000	-0.3380	2.0080	0.0780
13:51:25.941	32882	2.8500	4.8000	-79.7500	-0.4410	2.6290	0.1480
13:51:25.963	32902	-1.0800	3.5400	-63.7900	-0.4100	1.7320	0.0940
13:51:25.981	32922	4.5100	3.8100	-75.8700	-0.3820	2.5900	0.1020
13:51:26.003	32942	1.5400	4.4100	-64.5600	-0.4880	2.0330	0.1270
13:51:26.022	32962	2.3000	4.0800	-71.1100	-0.3460	2.2310	0.0780
13:51:26.043	32982	1.5000	4.1200	-74.4400	-0.4830	2.3250	0.1630
13:51:26.061	33002	0.1900	3.7800	-66.9200	-0.3890	1.8910	0.0870
13:51:26.081	33022	3.4500	4.2200	-78.6200	-0.4430	2.5840	0.1360
13:51:26.102	33042	-0.7600	4.2000	-64.6500	-0.4230	1.8120	0.1150
13:51:26.122	33062	2.9500	3.6700	-71.6900	-0.3450	2.3620	0.0810
13:51:26.141	33082	1.3400	4.3500	-70.5500	-0.4630	2.2040	0.1500
13:51:26.164	33102	0.6500	4.2900	-67.8600	-0.3270	1.9740	0.0730
13:51:26.183	33122	2.9200	4.0800	-75.1700	-0.4210	2.4380	0.1490
13:51:26.202	33142	0.2300	4.0000	-61.8400	-0.3480	1.8220	0.0810
13:51:26.223	33162	4.5500	4.0000	-76.1700	-0.3330	2.5150	0.1140
13:51:26.241	33182	0.5000	4.3100	-66.7600	-0.4080	1.9840	0.1290
13:51:26.262	33202	1.6000	4.1900	-71.0200	-0.2980	2.1790	0.0870
13:51:26.282	33222	1.5700	3.9300	-74.2900	-0.4330	2.2770	0.1500
13:51:26.302	33242	-0.0500	4.1300	-68.2900	-0.3520	1.8890	0.0930
13:51:26.322	33262	2.1500	4.2600	-80.2600	-0.3950	2.5660	0.1450
13:51:26.344	33282	-0.5100	4.3200	-62.9400	-0.4240	1.8030	0.1000
13:51:26.363	33302	4.2500	3.8500	-73.6800	-0.3560	2.5270	0.1000
13:51:26.383	33322	1.2300	4.1300	-66.2100	-0.4610	1.9920	0.1510
13:51:26.403	33342	1.3200	4.0300	-68.8000	-0.3600	2.0690	0.0910
13:51:26.423	33362	2.4300	4.0000	-75.8500	-0.4710	2.4140	0.1460
13:51:26.442	33382	0.7500	4.0700	-64.2200	-0.4160	1.8790	0.0770
13:51:26.463	33402	3.9500	3.9000	-73.9900	-0.4110	2.4850	0.1120
13:51:26.483	33422	0.6200	4.1700	-61.5200	-0.4410	1.8350	0.0970
13:51:26.502	33442	2.9500	3.8900	-72.2500	-0.3440	2.2540	0.0800
13:51:26.524	33462	1.8100	3.5500	-69.8800	-0.4810	2.2370	0.1300
13:51:26.543	33482	0.1800	4.0700	-68.0200	-0.3700	1.9250	0.0800
13:51:26.563	33502	3.1800	3.7100	-76.8400	-0.4370	2.4920	0.1360
13:51:26.583	33522	0.2100	3.6600	-64.2300	-0.3780	1.8270	0.0990
13:51:26.603	33542	4.2300	3.6500	-73.5000	-0.3220	2.4710	0.0990
13:51:26.623	33562	-0.0700	4.4500	-65.8500	-0.4030	1.9500	0.1160
13:51:26.642	33582	1.7600	3.8000	-69.0300	-0.3210	2.1020	0.0740
13:51:26.663	33602	2.7700	3.8900	-77.4100	-0.4240	2.5140	0.1590
13:51:26.683	33622	-0.3800	4.0800	-65.8800	-0.3160	1.8310	0.0900
13:51:26.702	33642	3.0600	3.8600	-77.7000	-0.3490	2.4980	0.1260
13:51:26.723	33662	0.0900	3.9100	-62.4700	-0.3940	1.8450	0.0980
13:51:26.743	33682	4.7800	4.0400	-73.5000	-0.3250	2.3960	0.1040
13:51:26.763	33702	0.6900	4.9000	-69.3900	-0.4530	2.1220	0.1510
13:51:26.783	33722	0.8700	4.3700	-68.6500	-0.3510	2.0290	0.0720
13:51:26.803	33742	2.3600	4.5600	-79.8400	-0.4470	2.5440	0.1530
13:51:26.822	33762	-1.5100	3.9800	-65.1000	-0.3930	1.8140	0.0940
13:51:26.843	33782	3.1900	3.4800	-78.6500	-0.3800	2.5160	0.1160
13:51:26.864	33802	0.5200	3.7700	-66.1000	-0.4440	1.8870	0.1240
13:51:26.883	33822	3.1500	3.8400	-73.3500	-0.3360	2.3100	0.0950
13:51:26.904	33842	1.1900	4.4700	-72.1800	-0.4800	2.2340	0.1520
13:51:26.924	33862	-0.7800	4.2800	-68.1400	-0.3690	1.8610	0.0760
13:51:26.942	33882	2.8400	4.6400	-79.4700	-0.4380	2.5920	0.1480
13:51:26.962	33902	-0.9800	4.1800	-62.6200	-0.4010	1.7930	0.1000
13:51:26.984	33922	2.3000	3.7200	-74.7200	-0.3500	2.3870	0.0850
13:51:27.002	33942	1.0600	3.9800	-68.5800	-0.4250	2.0740	0.1330
13:51:27.023	33962	2.0400	3.9800	-67.8000	-0.3230	2.1040	0.0740
13:51:27.042	33982	1.8800	4.3100	-78.7300	-0.4170	2.5050	0.1610
13:51:27.062	34002	-2.7100	4.1600	-66.2100	-0.3410	1.6900	0.0920
13:51:27.083	34022	3.7100	3.3200	-78.0400	-0.3550	2.5350	0.1230
13:51:27.103	34042	3.2500	4.0800	-67.5600	-0.3990	2.3020	0.1010
13:51:27.123	34062	3.2700	3.8300	-64.1000	-0.2780	2.1080	0.0710
13:51:27.143	34082	0.7400	4.1000	-63.1100	-0.4020	1.9310	0.1240
13:51:27.162	34102	1.4500	4.1700	-68.8700	-0.3080	2.0360	0.0930
13:51:27.183	34122	3.8000	4.0000	-82.3600	-0.3830	2.7420	0.1550
13:51:27.203	34142	-1.3700	3.9700	-63.6500	-0.3740	1.7320	0.0770
13:51:27.223	34162	4.5500	3.7400	-72.1900	-0.3220	2.4230	0.1110
13:51:27.242	34182	1.9300	4.1000	-64.6900	-0.4430	2.0680	0.1230
13:51:27.262	34202	0.4100	4.0400	-73.6100	-0.3650	2.1640	0.0800
13:51:27.282	34222	1.0100	4.3000	-75.2400	-0.4770	2.2850	0.1520
13:51:27.303	34242	-1.9900	3.9700	-65.6100	-0.3990	1.6890	0.0810
13:51:27.323	34262	4.1200	4.9300	-80.8200	-0.4140	2.7140	0.1210
13:51:27.343	34282	0.2200	3.6800	-66.2100	-0.3900	1.8460	0.1220
13:51:27.363	34302	2.1900	3.1600	-67.8700	-0.3340	2.1290	0.0890
13:51:27.383	34322	1.3400	3.7800	-74.1800	-0.4270	2.2920	0.1470
13:51:27.402	34342	0.9700	3.7500	-67.2100	-0.3510	2.0070	0.0680
13:51:27.423	34362	1.9500	4.5500	-77.4400	-0.3730	2.5090	0.1200
13:51:27.444	34382	-1.2900	3.7700	-62.4100	-0.3460	1.6700	0.0770
13:51:27.462	34402	4.3900	3.9100	-75.3300	-0.3170	2.5490	0.0980
13:51:27.482	34422	0.7200	4.4900	-67.9700	-0.3460	2.0060	0.1320
13:51:27.502	34442	0.7600	3.8100	-65.5600	-0.3210	1.9610	0.0630
13:51:27.523	34462	1.4200	3.9300	-77.3800	-0.4250	2.3740	0.1570
13:51:27.543	34482	-0.8400	4.0500	-69.9500	-0.3610	1.9690	0.0820
13:51:27.564	34502	3.0600	4.3700	-77.2300	-0.4250	2.5080	0.1330
13:51:27.582	34522	-0.7400	4.0600	-61.6100	-0.4220	1.7910	0.1000
13:51:27.603	34542	4.3800	3.3600	-73.8300	-0.3350	2.5160	0.0960
13:51:27.624	34562	1.3400	4.6200	-67.6500	-0.4530	2.1240	0.1450
13:51:27.643	34582	0.3100	4.1800	-67.1200	-0.3830	1.9370	0.0720
13:51:27.663	34602	2.7300	4.4400	-76.3100	-0.4690	2.4770	0.1420
13:51:27.683	34622	0.5200	4.2600	-66.3700	-0.3980	1.9820	0.0870
13:51:27.703	34642	3.5200	3.3200	-74.9400	-0.3670	2.4990	0.1060
13:51:27.723	34662	-0.5200	3.9900	-62.0400	-0.4300	1.7570	0.1210
13:51:27.743	34682	3.6400	3.7200	-71.1900	-0.3210	2.2840	0.0810
13:51:27.764	34702	2.1900	3.7400	-75.2300	-0.4740	2.4000	0.1570
13:51:27.785	34722	-1.3500	3.9800	-65.2700	-0.3760	1.8140	0.0740
13:51:27.803	34742	2.7900	4.4200	-76.4000	-0.4120	2.4760	0.1310
13:51:27.825	34762	-0.2800	4.5700	-66.2400	-0.3810	1.9340	0.1170
13:51:27.843	34782	4.8100	4.1700	-72.2000	-0.3080	2.4040	0.0930
13:51:27.863	34802	0.8500	4.2200	-66.2300	-0.4260	1.9950	0.1380
13:51:27.883	34822	0.6400	4.4700	-68.7700	-0.3210	1.9700	0.0740
13:51:27.905	34842	2.6200	4.2700	-79.8900	-0.4090	2.5340	0.1700
13:51:27.923	34862	-0.2500	3.5900	-64.1500	-0.3380	1.8240	0.0850
13:51:27.943	34882	3.8700	3.5000	-72.9900	-0.3310	2.4500	0.1040
13:51:27.963	34902	0.0300	4.4500	-64.7800	-0.4210	1.8750	0.1250
13:51:27.983	34922	3.1100	3.8800	-73.8300	-0.3310	2.3320	0.0870
13:51:28.004	34942	1.9900	3.8500	-70.9700	-0.4510	2.2120	0.1470
13:51:28.024	34962	-0.0800	4.3600	-66.8800	-0.3910	1.8870	0.0790
13:51:28.044	34982	3.2800	4.2900	-79.9800	-0.4510	2.7360	0.1220
13:51:28.064	35002	-0.1100	3.7100	-63.7800	-0.3940	1.8390	0.1030
13:51:28.084	35022	4.3700	3.8200	-71.0300	-0.3810	2.4390	0.0820
13:51:28.104	35042	0.7500	4.5500	-69.0100	-0.4850	2.1240	0.1400
13:51:28.123	35062	1.4900	4.0600	-69.9000	-0.3760	2.0920	0.0750
13:51:28.143	35082	2.4500	4.0700	-75.8500	-0.4660	2.4240	0.1530
13:51:28.164	35102	-0.7600	4.0000	-64.7700	-0.3870	1.8490	0.0790
13:51:28.184	35122	3.8200	3.8900	-76.8400	-0.3850	2.5240	0.1240
13:51:28.204	35142	0.5100	3.9100	-64.1900	-0.4250	1.8860	0.1180
13:51:28.223	35162	2.6400	3.7500	-70.0200	-0.3250	2.2250	0.0760
13:51:28.244	35182	1.4700	4.2400	-70.8300	-0.4390	2.1920	0.1370
13:51:28.264	35202	0.5700	4.2600	-67.0100	-0.3360	1.9970	0.0740
13:51:28.284	35222	2.9400	4.3900	-76.1700	-0.4010	2.5260	0.1400
13:51:28.303	35242	-1.7400	4.3000	-64.1400	-0.3580	1.7280	0.0970
13:51:28.323	35262	3.2400	3.4000	-76.5100	-0.3050	2.4560	0.1030
13:51:28.343	35282	1.5800	4.6000	-64.9500	-0.4290	2.0740	0.1130
13:51:28.365	35302	1.2900	4.4700	-67.9100	-0.3200	2.0660	0.0770
13:51:28.383	35322	1.0100	4.2000	-75.0800	-0.4550	2.3510	0.1490
13:51:28.403	35342	-1.2500	4.6000	-67.9300	-0.3800	1.8840	0.0930
13:51:28.423	35362	4.4200	3.9600	-80.5700	-0.3860	2.7040	0.1370
13:51:28.443	35382	-0.2900	3.9500	-60.7000	-0.4280	1.7880	0.1110
13:51:28.463	35402	2.9900	4.2600	-70.9700	-0.3480	2.3200	0.0770
13:51:28.483	35422	1.5400	3.9400	-73.8900	-0.5020	2.2560	0.1610
13:51:28.504	35442	0.8500	4.4600	-66.3300	-0.3820	1.9850	0.0630
13:51:28.523	35462	3.4800	4.1100	-76.2400	-0.4600	2.5390	0.1460
13:51:28.544	35482	-0.3800	3.7800	-62.2000	-0.4060	1.7680	0.0840
13:51:28.564	35502	4.6300	3.9200	-74.8500	-0.3490	2.4930	0.0990
13:51:28.584	35522	1.0200	4.2600	-64.5300	-0.4450	1.9710	0.1300
13:51:28.604	35542	2.4200	3.8600	-70.6700	-0.3430	2.1370	0.0850
13:51:28.624	35562	2.8200	3.8400	-72.5200	-0.4690	2.3830	0.1400
13:51:28.643	35582	0.6400	4.0700	-65.6700	-0.3490	1.8780	0.0980
13:51:28.664	35602	2.9400	4.2300	-79.2200	-0.3790	2.5890	0.1410
13:51:28.684	35622	-0.6900	4.0400	-64.9400	-0.3680	1.8380	0.1020
13:51:28.706	35642	4.7700	3.3700	-71.9600	-0.2890	2.3810	0.0840
13:51:28.724	35662	2.2900	4.7300	-67.1400	-0.4100	2.1660	0.1390
13:51:28.744	35682	0.2200	4.3100	-68.6500	-0.2990	1.9850	0.0820
13:51:28.764	35702	2.5100	4.1400	-79.5100	-0.4150	2.5230	0.1540
13:51:28.784	35722	-0.0600	3.8100	-64.8500	-0.3370	1.7960	0.1030
13:51:28.804	35742	3.8200	3.8500	-76.7900	-0.3560	2.5290	0.1170
13:51:28.824	35762	-0.5600	4.0800	-65.6600	-0.4190	1.9180	0.1270
13:51:28.844	35782	1.9900	3.7900	-72.6600	-0.3590	2.2150	0.0900
13:51:28.863	35802	2.1300	4.1500	-74.9200	-0.4740	2.3770	0.1630
13:51:28.884	35822	-0.4300	4.0000	-65.7200	-0.3870	1.8510	0.0780
13:51:28.903	35842	3.4600	4.3100	-78.0100	-0.4360	2.5770	0.1210
13:51:28.926	35862	-0.0400	4.1200	-62.0400	-0.4390	1.8000	0.1020
13:51:28.945	35882	3.7600	4.0000	-70.5000	-0.3530	2.3860	0.0890
13:51:28.965	35902	1.5400	3.7600	-69.5500	-0.4760	2.1770	0.1370
13:51:28.983	35922	-0.3000	4.5300	-71.0100	-0.3590	1.9930	0.0770
13:51:29.003	35942	2.0600	4.4000	-75.9300	-0.4610	2.4080	0.1420
13:51:29.024	35962	-1.0200	3.9000	-64.4300	-0.3900	1.8060	0.0950
13:51:29.044	35982	3.8400	3.4400	-77.6900	-0.3730	2.5160	0.1100
13:51:29.064	36002	0.2400	4.2900	-65.5700	-0.3980	1.9630	0.1220
13:51:29.085	36022	2.6800	3.9100	-70.5600	-0.3140	2.2090	0.0740
13:51:29.105	36042	1.0200	4.1400	-72.4300	-0.4430	2.2900	0.1420
13:51:29.125	36062	-1.3300	4.3200	-69.0600	-0.3400	1.8540	0.0820
13:51:29.145	36082	3.3300	4.2900	-78.3900	-0.3870	2.5860	0.1400
13:51:29.163	36102	-0.5400	3.6600	-65.0500	-0.3770	1.8280	0.1250
13:51:29.184	36122	3.7100	3.5300	-76.0900	-0.3010	2.4440	0.1040
13:51:29.205	36142	0.1900	4.4800	-68.1500	-0.4480	2.0250	0.1300
13:51:29.224	36162	1.9200	4.0600	-69.8700	-0.3590	2.1270	0.0770
13:51:29.244	36182	2.4900	4.2200	-76.9300	-0.4520	2.5300	0.1530
13:51:29.264	36202	-0.7700	4.1900	-63.7800	-0.3880	1.7800	0.0780
13:51:29.285	36222	4.4200	3.9600	-77.3700	-0.4020	2.6080	0.1180
13:51:29.305	36242	0.4700	4.2300	-63.5400	-0.4340	1.8660	0.1150
13:51:29.325	36262	3.3200	3.5900	-71.5000	-0.3350	2.2610	0.0890
13:51:29.345	36282	1.2600	4.1900	-73.5700	-0.5000	2.3070	0.1510
13:51:29.364	36302	-0.1600	4.4000	-67.2200	-0.3810	1.8760	0.0790
13:51:29.385	36322	2.9100	4.5800	-78.4900	-0.4570	2.5720	0.1340
13:51:29.404	36342	-0.3300	4.1400	-65.2100	-0.3820	1.8390	0.1040
13:51:29.424	36362	3.8600	3.5500	-73.5000	-0.3410	2.4450	0.1090
13:51:29.445	36382	1.0900	3.7300	-67.7000	-0.4350	2.1090	0.1390
13:51:29.464	36402	1.1400	4.5000	-67.8800	-0.3300	2.0650	0.0750
13:51:29.484	36422	1.4900	4.1400	-77.1600	-0.4370	2.3760	0.1630
13:51:29.506	36442	0.9100	3.6100	-66.1300	-0.3660	1.8810	0.0920
13:51:29.525	36462	3.9100	4.5400	-76.4300	-0.3560	2.5470	0.1340
13:51:29.545	36482	-0.6400	3.8100	-64.2400	-0.3850	1.8220	0.1220
13:51:29.565	36502	2.5500	3.5800	-71.4200	-0.3200	2.2560	0.0890
13:51:29.586	36522	1.5300	3.8000	-71.8300	-0.4470	2.2710	0.1460
13:51:29.606	36542	0.4300	4.1600	-68.5400	-0.3280	1.9890	0.0890
13:51:29.624	36562	2.0500	4.6300	-78.0400	-0.4000	2.5030	0.1440
13:51:29.645	36582	-1.3200	3.5300	-64.5600	-0.4060	1.7690	0.0970
13:51:29.665	36602	4.6200	3.8200	-73.9000	-0.3740	2.5510	0.0920
13:51:29.685	36622	1.2000	4.3300	-65.4200	-0.4520	2.0290	0.1420
13:51:29.706	36642	1.8800	3.8500	-71.2900	-0.3340	2.1620	0.0850
13:51:29.724	36662	1.8200	4.2800	-74.7100	-0.4930	2.3770	0.1500
13:51:29.745	36682	0.2500	3.7200	-67.7600	-0.4060	1.9180	0.0850
13:51:29.765	36702	4.5800	4.0200	-75.8400	-0.4300	2.5450	0.1240
13:51:29.786	36722	0.4800	4.2600	-62.4900	-0.4220	1.8050	0.1190
13:51:29.804	36742	3.9000	3.6200	-71.2200	-0.3400	2.3690	0.0840
13:51:29.825	36762	1.8900	4.6300	-68.4100	-0.4740	2.1270	0.1390
13:51:29.844	36782	0.9900	4.4300	-67.8000	-0.3520	1.9940	0.0660
13:51:29.866	36802	2.5900	3.8200	-77.4000	-0.4470	2.4890	0.1460
13:51:29.885	36822	0.1200	4.1500	-64.7000	-0.3670	1.8550	0.0960
13:51:29.905	36842	3.9800	4.1300	-77.2800	-0.3440	2.5080	0.1100
13:51:29.926	36862	0.1800	4.3100	-62.6600	-0.3900	1.8620	0.1170
13:51:29.944	36882	3.0700	3.9800	-70.2800	-0.3000	2.1940	0.0910
13:51:29.965	36902	2.6500	4.0600	-74.5100	-0.4240	2.3460	0.1640
13:51:29.986	36922	-0.1600	4.0900	-67.0500	-0.3240	1.8390	0.1020
13:51:30.006	36942	3.5600	4.0900	-76.3200	-0.3930	2.5250	0.1310
13:51:30.025	36962	0.6100	3.8800	-62.8900	-0.4140	1.8420	0.1000
13:51:30.047	36982	4.3800	3.7800	-73.8000	-0.3580	2.4690	0.1100
13:51:30.066	37002	0.7100	5.2000	-67.6500	-0.4460	2.0440	0.1440
13:51:30.085	37022	1.9300	3.8900	-67.6100	-0.3870	2.0410	0.0720
13:51:30.106	37042	2.4700	4.0600	-80.4300	-0.4710	2.5330	0.1580
13:51:30.126	37062	-1.0900	3.5200	-66.5000	-0.4160	1.8160	0.1050
13:51:30.146	37082	3.4300	3.9300	-77.4700	-0.4140	2.5310	0.1100
13:51:30.165	37102	1.5000	4.6200	-65.9500	-0.4540	1.9370	0.1320
13:51:30.185	37122	3.0100	4.5500	-69.0400	-0.3540	2.2880	0.0810
13:51:30.206	37142	0.4800	3.9900	-71.8900	-0.4860	2.2140	0.1580
13:51:30.225	37162	-0.6300	4.1500	-70.1300	-0.3800	1.9110	0.0750
13:51:30.244	37182	3.0000	4.5800	-76.2800	-0.4420	2.5180	0.1380
13:51:30.266	37202	-0.0700	4.0400	-64.2800	-0.3960	1.8410	0.1080
13:51:30.284	37222	3.2000	3.3700	-74.2800	-0.3530	2.3790	0.0880
13:51:30.307	37242	0.7400	3.6500	-67.1200	-0.4200	2.0240	0.1290
13:51:30.325	37262	1.4800	3.8500	-70.0300	-0.3240	2.1490	0.0820
13:51:30.345	37282	1.4000	4.2800	-74.1600	-0.4250	2.3770	0.1310
13:51:30.366	37302	-1.5000	3.9500	-68.7600	-0.3340	1.8020	0.0970
13:51:30.387	37322	3.5200	4.2600	-75.6800	-0.3490	2.5300	0.1070
13:51:30.406	37342	0.8500	4.7300	-65.2600	-0.4000	1.8690	0.1250
13:51:30.426	37362	2.3400	3.8300	-72.8800	-0.3180	2.2850	0.0830
13:51:30.445	37382	0.1900	3.9800	-71.5000	-0.4650	2.1540	0.1370
13:51:30.464	37402	0.4300	4.0800	-69.5700	-0.3410	1.9870	0.0820
13:51:30.487	37422	3.2900	4.1400	-79.2700	-0.4470	2.6790	0.1490
13:51:30.506	37442	-0.7700	3.5000	-64.3400	-0.3960	1.7730	0.1000
13:51:30.525	37462	5.0200	3.2700	-73.8300	-0.3440	2.4850	0.1010
13:51:30.545	37482	2.1600	4.4600	-62.9600	-0.4640	2.0580	0.1110
13:51:30.567	37502	2.1500	4.0000	-71.1000	-0.3540	2.1780	0.0880
13:51:30.585	37522	1.5500	4.0600	-74.0900	-0.4920	2.3660	0.1520
13:51:30.607	37542	0.2500	4.4100	-65.3700	-0.3720	1.8370	0.0820
13:51:30.625	37562	4.7900	3.9200	-79.6700	-0.4230	2.6480	0.1390
13:51:30.647	37582	0.7900	4.2600	-61.6300	-0.4070	1.8340	0.0970
13:51:30.666	37602	3.6800	3.9600	-70.5200	-0.3290	2.3170	0.0840
13:51:30.686	37622	1.6100	4.0800	-69.7900	-0.4690	2.1890	0.1510
13:51:30.706	37642	0.6500	4.1100	-68.0800	-0.3280	2.0360	0.0820
13:51:30.726	37662	3.0000	3.7100	-76.6400	-0.4340	2.5170	0.1430
13:51:30.746	37682	-0.5900	3.9000	-62.8300	-0.3610	1.8120	0.0800
13:51:30.766	37702	4.9000	3.3600	-75.3400	-0.3270	2.5150	0.1090
13:51:30.787	37722	1.6200	4.5200	-65.7900	-0.3880	1.9710	0.1380
13:51:30.805	37742	2.0100	3.9400	-70.7600	-0.2910	2.1350	0.0830
13:51:30.824	37762	2.5100	4.2400	-73.7400	-0.4250	2.3680	0.1460
13:51:30.846	37782	-0.4100	4.2500	-65.0800	-0.3620	1.8130	0.0900
13:51:30.866	37802	2.8900	4.4700	-79.4600	-0.3900	2.5740	0.1310
13:51:30.887	37822	-0.8900	4.0300	-64.6500	-0.4290	1.8040	0.1100
13:51:30.907	37842	4.1500	3.9300	-72.0500	-0.3380	2.4420	0.0830
13:51:30.925	37862	0.5800	4.2200	-68.0800	-0.4800	2.0730	0.1460
13:51:30.946	37882	0.8700	4.0800	-67.9300	-0.3670	1.9770	0.0750
13:51:30.966	37902	2.6100	4.0800	-78.5900	-0.4830	2.5680	0.1520
13:51:30.987	37922	-0.5700	4.0800	-64.7600	-0.4110	1.7980	0.0860
13:51:31.006	37942	4.3200	3.7800	-74.7300	-0.4000	2.4290	0.1090
13:51:31.026	37962	0.8800	4.6700	-64.5300	-0.4670	1.9130	0.1150
13:51:31.046	37982	2.8400	3.9700	-72.2400	-0.3470	2.2430	0.0920
13:51:31.065	38002	1.1900	4.3800	-70.8400	-0.4820	2.2440	0.1360
13:51:31.085	38022	-0.2700	4.3000	-68.3500	-0.3700	1.8800	0.0750
13:51:31.105	38042	3.1600	4.2300	-78.7900	-0.4510	2.6000	0.1240
13:51:31.126	38062	-0.2100	4.3900	-64.3900	-0.3740	1.8730	0.1090
13:51:31.146	38082	3.6600	3.8900	-73.0400	-0.3140	2.3860	0.0740
13:51:31.166	38102	0.9700	4.2300	-65.6100	-0.4440	2.0720	0.1170
13:51:31.185	38122	0.6700	4.3700	-70.2600	-0.3080	2.1000	0.0850
13:51:31.206	38142	1.7800	4.4800	-77.3500	-0.4040	2.4700	0.1520
13:51:31.226	38162	-0.8100	3.8600	-65.5700	-0.3350	1.8100	0.1000
13:51:31.247	38182	3.3700	3.9900	-77.6900	-0.3360	2.5670	0.1160
13:51:31.265	38202	0.0200	4.1100	-64.3200	-0.4100	1.8020	0.1270
13:51:31.285	38222	3.1100	3.2600	-72.2800	-0.3240	2.2510	0.0790
13:51:31.306	38242	1.7800	3.8900	-71.4800	-0.4690	2.2620	0.1630
13:51:31.326	38262	-0.0600	3.9900	-67.4500	-0.3740	1.9150	0.0830
13:51:31.346	38282	4.2300	4.5800	-77.8300	-0.4390	2.6080	0.1320
13:51:31.366	38302	0.2800	3.6200	-61.9800	-0.3970	1.7970	0.0960
13:51:31.387	38322	4.1600	3.5300	-74.8600	-0.3500	2.4630	0.0940
13:51:31.406	38342	0.8300	4.3000	-67.3700	-0.4850	2.0320	0.1300
13:51:31.427	38362	1.3100	4.0400	-68.7800	-0.3580	2.1090	0.0780
13:51:31.448	38382	2.1300	4.2200	-76.7300	-0.4820	2.4210	0.1570
13:51:31.467	38402	-0.6200	4.1000	-66.5400	-0.3650	1.8530	0.0880
13:51:31.487	38422	3.8200	4.0400	-77.3600	-0.3790	2.5270	0.1280
13:51:31.507	38442	0.5500	3.7000	-64.0700	-0.4270	1.8930	0.1150
13:51:31.527	38462	2.1900	3.9800	-71.7800	-0.3220	2.2650	0.0880
13:51:31.548	38482	1.3100	4.2400	-70.5500	-0.4530	2.2270	0.1390
13:51:31.567	38502	1.2000	4.0500	-66.2900	-0.3120	1.9290	0.0760
13:51:31.587	38522	2.3900	4.5000	-76.6000	-0.3980	2.5640	0.1430
13:51:31.605	38542	-0.9300	3.5700	-66.2500	-0.3400	1.7850	0.1150
13:51:31.625	38562	3.4600	3.7800	-74.5000	-0.3290	2.4130	0.0900
13:51:31.647	38582	0.8400	3.9800	-67.3000	-0.4310	2.0210	0.1290
13:51:31.666	38602	1.1800	4.1000	-70.1000	-0.3200	2.1080	0.0760
13:51:31.687	38622	1.5900	4.1500	-75.3300	-0.4470	2.3580	0.1490
13:51:31.706	38642	-0.8800	4.1800	-66.3200	-0.3800	1.8260	0.0800
13:51:31.726	38662	3.5400	4.7000	-78.8300	-0.3930	2.6250	0.1260
13:51:31.748	38682	-0.2400	4.3700	-64.0800	-0.4230	1.8590	0.1110
13:51:31.767	38702	3.5800	3.9000	-70.9900	-0.3540	2.3190	0.0760
13:51:31.787	38722	1.8200	4.3900	-66.7100	-0.5060	2.1960	0.1290
13:51:31.807	38742	1.4900	4.2500	-66.5300	-0.3780	2.0540	0.0790
13:51:31.827	38762	2.7300	4.0000	-76.9500	-0.4490	2.5270	0.1480
13:51:31.846	38782	-0.5400	4.0300	-61.8900	-0.4060	1.7770	0.0990
13:51:31.868	38802	4.2000	3.5100	-77.6200	-0.3680	2.5380	0.1140
13:51:31.887	38822	1.1600	4.4000	-66.4900	-0.4610	1.9710	0.1410
13:51:31.907	38842	2.3300	3.7900	-68.7900	-0.3280	2.1990	0.0700
13:51:31.927	38862	2.1500	4.2700	-74.7300	-0.4510	2.3880	0.1440
13:51:31.947	38882	0.3000	4.1400	-64.9600	-0.3630	1.9120	0.0810
13:51:31.967	38902	3.1700	4.1300	-80.0800	-0.3830	2.5950	0.1390
13:51:31.988	38922	-0.2200	4.0700	-62.5400	-0.3720	1.8340	0.0970
13:51:32.007	38942	4.6800	3.6300	-72.1300	-0.2850	2.3970	0.1030
13:51:32.028	38962	1.5700	4.7100	-70.2300	-0.4200	2.1800	0.1450
13:51:32.047	38982	0.1400	4.6900	-66.4200	-0.3120	1.9600	0.0590
13:51:32.068	39002	2.4900	4.5000	-78.1400	-0.4140	2.5070	0.1460
13:51:32.088	39022	-0.5600	4.1300	-64.8600	-0.3480	1.8190	0.0940
13:51:32.106	39042	3.5700	4.2100	-76.1500	-0.3740	2.5420	0.1060
13:51:32.125	39062	0.3200	4.1900	-64.9500	-0.4190	1.9030	0.1170
13:51:32.147	39082	3.0300	3.7600	-70.7300	-0.3350	2.2220	0.0940
13:51:32.167	39102	1.7600	4.1600	-74.4700	-0.4750	2.3410	0.1610
13:51:32.186	39122	-0.4900	4.2100	-68.6700	-0.3620	1.9050	0.0850
13:51:32.208	39142	2.5600	4.3600	-76.5800	-0.4450	2.5270	0.1240
13:51:32.226	39162	0.7000	4.0300	-62.6500	-0.4310	1.9040	0.0930
13:51:32.248	39182	3.8600	3.6000	-72.0300	-0.3390	2.3790	0.0950
13:51:32.267	39202	0.6000	4.1400	-68.7000	-0.4660	2.0530	0.1500
13:51:32.287	39222	0.4600	4.2400	-68.4200	-0.3530	1.9920	0.0650
13:51:32.308	39242	2.5000	4.0300	-76.6400	-0.4680	2.4460	0.1470
13:51:32.326	39262	-0.6300	3.9300	-64.8100	-0.3690	1.8040	0.0810
13:51:32.346	39282	3.2400	3.6500	-77.0400	-0.3700	2.4750	0.1100
13:51:32.366	39302	0.4900	3.9300	-65.2100	-0.4150	1.9260	0.1070
13:51:32.388	39322	2.6200	4.0400	-71.9500	-0.3230	2.2410	0.0940
13:51:32.408	39342	0.8100	4.5900	-73.2100	-0.4430	2.2620	0.1400
13:51:32.428	39362	-1.4600	4.7000	-69.0500	-0.3310	1.8070	0.0880
13:51:32.447	39382	2.9000	4.1900	-79.0700	-0.3720	2.5530	0.1390
13:51:32.466	39402	-0.3000	3.9100	-64.2500	-0.3540	1.8720	0.1140
13:51:32.486	39422	3.1900	3.6500	-73.7900	-0.3100	2.4330	0.0840
13:51:32.507	39442	0.6800	3.8200	-66.3900	-0.4330	1.9670	0.1260
13:51:32.528	39462	2.0400	4.2500	-68.5000	-0.3440	2.0640	0.0680
13:51:32.547	39482	2.8300	4.6200	-76.0800	-0.4270	2.4740	0.1400
13:51:32.569	39502	-0.8900	4.1100	-62.4300	-0.3780	1.7400	0.0670
13:51:32.588	39522	5.1700	4.3500	-74.6400	-0.4000	2.6010	0.1120
13:51:32.608	39542	1.5200	4.5800	-61.2700	-0.4410	1.9300	0.1190
13:51:32.626	39562	3.0600	4.2400	-72.5600	-0.3380	2.3050	0.0850
13:51:32.648	39582	1.6200	3.8800	-72.6800	-0.4830	2.2500	0.1530
13:51:32.667	39602	0.5700	3.9000	-66.7800	-0.3760	1.9100	0.0790
13:51:32.688	39622	3.0100	4.0600	-78.3000	-0.4560	2.5600	0.1460
13:51:32.707	39642	-0.8800	4.1100	-64.2800	-0.3970	1.8200	0.0920
13:51:32.728	39662	4.1900	3.7500	-71.9500	-0.3640	2.4730	0.0890
13:51:32.747	39682	1.4000	4.5200	-66.3100	-0.4510	2.0690	0.1310
13:51:32.769	39702	1.4700	4.2100	-70.0700	-0.3210	2.0840	0.0630
13:51:32.789	39722	1.2700	4.0100	-76.4900	-0.4330	2.3910	0.1600
13:51:32.807	39742	-0.1900	4.1800	-68.8400	-0.3370	1.9050	0.0960
13:51:32.827	39762	4.1000	4.5800	-78.2200	-0.3440	2.5350	0.1420
13:51:32.847	39782	-0.6800	3.7100	-65.4700	-0.3560	1.8010	0.1140
13:51:32.868	39802	3.0300	3.6000	-71.1300	-0.3120	2.2780	0.0860
13:51:32.889	39822	2.1500	4.1100	-70.3500	-0.4510	2.2810	0.1480
13:51:32.906	39842	0.2200	4.6800	-68.1100	-0.3180	2.0020	0.0730
13:51:32.926	39862	1.0200	4.6300	-78.0000	-0.4350	2.4350	0.1390
13:51:32.947	39882	-0.6600	4.4200	-66.4100	-0.3900	1.8080	0.0950
13:51:32.969	39902	4.5600	4.0600	-78.5900	-0.3480	2.6340	0.1050
13:51:32.988	39922	-0.1200	4.2300	-63.2400	-0.4340	1.8710	0.1230
13:51:33.008	39942	2.2300	4.0100	-70.1600	-0.3410	2.1800	0.0850
13:51:33.027	39962	2.2300	4.1400	-70.8600	-0.4920	2.3420	0.1370
13:51:33.048	39982	-0.2600	4.5400	-67.6600	-0.3700	1.9900	0.0680
13:51:33.068	40002	3.5100	4.2900	-75.0300	-0.4250	2.4790	0.1220
13:51:33.087	40022	-0.6800	3.7000	-61.4000	-0.4130	1.7960	0.0990
13:51:33.107	40042	3.3400	3.3300	-73.9700	-0.3400	2.4470	0.0840
13:51:33.127	40062	1.9500	4.6200	-66.5200	-0.4560	2.0910	0.1310
13:51:33.147	40082	1.3400	3.8900	-65.9100	-0.3460	2.0190	0.0590
13:51:33.168	40102	2.7800	3.9300	-75.5500	-0.4540	2.4980	0.1380
13:51:33.187	40122	-0.6300	3.9400	-65.6600	-0.3650	1.8790	0.0980
13:51:33.208	40142	4.0800	3.4400	-75.7500	-0.3380	2.5160	0.1050
13:51:33.228	40162	1.1300	4.6500	-65.2300	-0.4050	1.8980	0.1090
13:51:33.248	40182	3.4400	4.2800	-67.8600	-0.2940	2.1840	0.0730
13:51:33.268	40202	2.3900	3.9800	-73.8100	-0.4250	2.3980	0.1550
13:51:33.287	40222	-0.7400	4.4600	-66.9100	-0.3090	1.9150	0.0910
13:51:33.307	40242	3.0500	4.4200	-77.7300	-0.3770	2.5490	0.1200
13:51:33.329	40262	0.1400	3.5100	-62.1200	-0.3920	1.8260	0.0920
13:51:33.349	40282	4.0600	4.0600	-73.4900	-0.3130	2.5290	0.0900
13:51:33.368	40302	1.2900	4.7700	-66.0300	-0.4170	1.9830	0.1300
13:51:33.388	40322	2.1300	3.8100	-69.3000	-0.3480	2.0980	0.0900
13:51:33.407	40342	2.2500	4.4200	-76.7400	-0.4690	2.5130	0.1450
13:51:33.428	40362	-1.1800	4.1000	-66.7400	-0.3880	1.8460	0.0970
13:51:33.448	40382	3.6800	4.2400	-76.9600	-0.4060	2.5430	0.1120
13:51:33.468	40402	1.4000	3.9300	-63.4500	-0.4570	1.8860	0.1130
13:51:33.488	40422	3.5000	3.4500	-70.0200	-0.3530	2.2890	0.0750
13:51:33.508	40442	1.0000	4.3500	-72.0200	-0.4860	2.1760	0.1500
13:51:33.527	40462	-0.5200	4.4400	-71.8400	-0.3810	1.9390	0.0860
13:51:33.547	40482	2.6600	4.5900	-77.6100	-0.4600	2.5550	0.1460
13:51:33.568	40502	-0.8900	3.8100	-64.3800	-0.4080	1.8110	0.1020
13:51:33.588	40522	2.3300	3.4700	-77.5100	-0.3440	2.4560	0.1060
13:51:33.608	40542	0.6800	3.8900	-66.6600	-0.4420	2.0140	0.1180
13:51:33.627	40562	2.6500	4.2600	-68.3300	-0.3260	2.1390	0.0740
13:51:33.648	40582	1.9700	4.2000	-75.4900	-0.4220	2.3450	0.1530
13:51:33.667	40602	-2.2500	4.5200	-66.2800	-0.3800	1.7240	0.0780
13:51:33.687	40622	3.5500	3.5300	-78.5900	-0.3560	2.5470	0.1390
13:51:33.708	40642	0.2300	4.1400	-63.1700	-0.4090	1.8960	0.1260
13:51:33.728	40662	2.7800	4.0700	-71.3200	-0.3210	2.2930	0.0730
13:51:33.748	40682	1.5200	4.0000	-69.6700	-0.4730	2.0940	0.1430
13:51:33.769	40702	0.4400	4.0300	-67.9900	-0.3440	1.9380	0.0770
13:51:33.788	40722	2.4700	4.4300	-79.7300	-0.4400	2.6000	0.1440
13:51:33.808	40742	-1.1200	4.0700	-64.0700	-0.4090	1.7880	0.0810
13:51:33.828	40762	4.6800	4.1100	-76.3800	-0.3610	2.5620	0.1020
13:51:33.847	40782	1.2800	4.3100	-63.4000	-0.4660	1.9720	0.1160
13:51:33.869	40802	1.9600	3.9200	-72.1500	-0.3480	2.2530	0.0830
13:51:33.889	40822	1.5300	3.8300	-71.1700	-0.4800	2.3280	0.1330
13:51:33.908	40842	-0.0300	3.9800	-65.6300	-0.3970	1.8790	0.0830
13:51:33.928	40862	3.5300	3.9100	-80.4800	-0.4420	2.6120	0.1310
13:51:33.950	40882	-0.4300	3.8800	-63.0800	-0.4040	1.8240	0.1110
13:51:33.968	40902	3.9300	4.1900	-71.5800	-0.3230	2.3750	0.0910
13:51:33.988	40922	1.2700	4.4900	-68.7100	-0.4640	2.1080	0.1310
13:51:34.009	40942	0.5100	4.0400	-69.1600	-0.3370	2.0670	0.0770
13:51:34.027	40962	1.7300	4.4200	-77.9900	-0.4140	2.4880	0.1380
13:51:34.047	40982	-0.8900	4.1100	-63.2100	-0.3320	1.7520	0.0780
13:51:34.068	41002	4.0900	3.7800	-76.3100	-0.3440	2.5980	0.1080
13:51:34.088	41022	0.9100	4.4500	-63.4900	-0.3590	1.9490	0.1180
13:51:34.109	41042	2.6100	3.8800	-69.7600	-0.3060	2.1880	0.1010
13:51:34.130	41062	2.1300	4.5300	-72.2200	-0.4200	2.2490	0.1490
13:51:34.148	41082	-0.0500	3.9700	-67.6500	-0.3260	1.9600	0.0840
13:51:34.168	41102	2.4600	4.3800	-78.3100	-0.4030	2.5640	0.1400
13:51:34.189	41122	-1.6600	4.0700	-63.3400	-0.3930	1.7840	0.0970
13:51:34.209	41142	4.6900	3.7700	-75.0100	-0.3410	2.5450	0.1030
13:51:34.228	41162	0.9700	3.9900	-64.9400	-0.4480	2.0200	0.1220
13:51:34.249	41182	2.0500	4.4600	-70.4200	-0.3440	2.1470	0.0740
13:51:34.270	41202	1.9900	4.3100	-75.9700	-0.4770	2.3910	0.1490
13:51:34.289	41222	-0.4900	4.2400	-66.7000	-0.4040	1.9550	0.0770
13:51:34.308	41242	7.6000	3.5800	-78.7100	-0.3960	2.8400	0.1250
13:51:34.327	41262	1.0700	4.1700	-55.9500	-0.4000	1.6840	0.0990
13:51:34.350	41282	3.2100	3.2900	-71.3400	-0.3090	2.2000	0.0880
13:51:34.369	41302	0.6800	4.1100	-71.2600	-0.4450	2.2350	0.1370
13:51:34.388	41322	1.3200	4.1500	-69.7600	-0.3270	2.0820	0.0850
13:51:34.409	41342	2.4500	3.8400	-76.2900	-0.4310	2.4880	0.1250
13:51:34.428	41362	-0.7100	3.5600	-63.6700	-0.3090	1.7890	0.0940
13:51:34.448	41382	2.7700	3.8700	-78.1900	-0.3230	2.5480	0.1140
13:51:34.468	41402	-0.5900	4.0200	-71.7800	-0.3490	2.0220	0.1230
13:51:34.490	41422	1.3400	3.6600	-69.6700	-0.3130	2.0440	0.0820
13:51:34.510	41442	0.6100	4.5300	-78.3300	-0.4090	2.3760	0.1640
13:51:34.528	41462	-1.5500	4.4100	-72.8500	-0.3390	1.9760	0.0770
13:51:34.549	41482	3.0400	4.2400	-76.5100	-0.3940	2.5490	0.1250
13:51:34.569	41502	-1.2900	3.8900	-62.8200	-0.3470	1.7570	0.1050
13:51:34.589	41522	4.1200	3.6300	-76.0000	-0.3180	2.5190	0.0900
13:51:34.608	41542	1.6400	4.4000	-67.3000	-0.4300	2.1110	0.1340
13:51:34.629	41562	1.2200	4.2300	-69.5700	-0.3340	2.0750	0.0670
13:51:34.648	41582	2.7300	4.0600	-74.3500	-0.4380	2.5020	0.1290
13:51:34.669	41602	-0.1900	4.1800	-64.3100	-0.3520	1.8610	0.0740
13:51:34.688	41622	3.7400	3.9800	-78.7400	-0.3650	2.5950	0.1140
13:51:34.708	41642	0.7400	4.2200	-63.5100	-0.4280	1.8280	0.1240
13:51:34.729	41662	3.4500	4.2800	-71.1600	-0.3410	2.2990	0.0810
13:51:34.749	41682	1.5800	4.6500	-75.6600	-0.5030	2.4320	0.1500
13:51:34.768	41702	-0.4500	4.4000	-63.9600	-0.3700	1.8030	0.0670
13:51:34.789	41722	3.5000	4.4100	-74.2300	-0.4330	2.5060	0.1400
13:51:34.808	41742	-0.2300	4.4300	-64.7200	-0.4100	1.9050	0.1050
13:51:34.828	41762	3.0200	3.9300	-72.4300	-0.3450	2.3600	0.0920
13:51:34.849	41782	1.0000	4.0000	-66.6700	-0.4320	2.0480	0.1210
13:51:34.869	41802	1.2200	3.8500	-67.0700	-0.3150	2.0200	0.0700
13:51:34.889	41822	2.4800	4.1900	-78.9400	-0.3920	2.5400	0.1520
13:51:34.908	41842	-1.7000	4.5800	-66.0800	-0.3280	1.8070	0.0810
13:51:34.928	41862	2.6500	3.8200	-73.5300	-0.3350	2.3980	0.1040
13:51:34.950	41882	-0.0300	4.4700	-66.1200	-0.4090	1.9710	0.1110
13:51:34.970	41902	2.2700	4.0700	-73.2200	-0.3130	2.3000	0.0860
13:51:34.990	41922	1.1300	4.0500	-69.9600	-0.4530	2.1920	0.1410
13:51:35.008	41942	-0.7100	4.3400	-67.6200	-0.3470	1.8990	0.0750
13:51:35.029	41962	2.5600	4.8900	-81.4800	-0.4270	2.6720	0.1470
13:51:35.049	41982	-1.4600	4.4400	-64.6500	-0.4300	1.7820	0.1050
13:51:35.070	42002	4.1900	4.1200	-73.4100	-0.3490	2.4370	0.0940
13:51:35.091	42022	1.9600	4.5900	-66.2400	-0.4950	2.0960	0.1310
13:51:35.109	42042	1.2100	3.9200	-71.6000	-0.3640	2.1460	0.0790
13:51:35.131	42062	1.8300	4.2500	-75.6300	-0.4720	2.3530	0.1630
13:51:35.148	42082	-0.1600	3.8300	-64.1000	-0.4030	1.8340	0.0980
13:51:35.168	42102	3.6500	4.1300	-78.6200	-0.3800	2.5920	0.1300
13:51:35.190	42122	-0.1100	4.0700	-65.7700	-0.4070	1.9210	0.1120
13:51:35.209	42142	2.9100	3.1800	-69.0400	-0.3260	2.1480	0.0830
13:51:35.230	42162	1.5500	4.1000	-72.9600	-0.4600	2.3390	0.1470
13:51:35.248	42182	0.5400	4.2000	-68.6400	-0.3230	2.0190	0.0760
13:51:35.268	42202	2.7800	3.9900	-75.1800	-0.3980	2.4010	0.1340
13:51:35.289	42222	0.1300	4.2000	-63.7100	-0.3670	1.8310	0.1030
13:51:35.309	42242	4.6200	3.9400	-73.0600	-0.3220	2.5300	0.0880
13:51:35.331	42262	1.0100	4.8200	-65.4500	-0.4270	1.9960	0.1290
13:51:35.351	42282	1.3600	4.5300	-67.3300	-0.3140	2.0290	0.0640
13:51:35.370	42302	1.6000	4.4900	-75.7000	-0.4370	2.3990	0.1480
13:51:35.388	42322	0.1000	3.7400	-66.0900	-0.3540	1.8940	0.0770
13:51:35.410	42342	3.5100	4.2400	-77.9900	-0.3800	2.5540	0.1290
13:51:35.428	42362	-0.2000	3.9800	-62.6500	-0.4190	1.8040	0.1130
13:51:35.449	42382	3.6400	3.7700	-71.3400	-0.3300	2.3500	0.0730
13:51:35.468	42402	1.0300	4.0300	-72.6400	-0.4560	2.2580	0.1490
13:51:35.491	42422	-0.5500	4.2800	-70.4300	-0.3740	1.9660	0.0920
13:51:35.509	42442	1.4000	4.7100	-77.5500	-0.4770	2.4890	0.1330
13:51:35.530	42462	0.6200	3.6200	-65.0300	-0.4120	1.9040	0.1110
13:51:35.550	42482	4.0000	4.0700	-72.4200	-0.3790	2.4580	0.0970
13:51:35.569	42502	0.6500	4.3300	-61.6800	-0.4750	1.9400	0.1160
13:51:35.590	42522	2.0200	4.2300	-70.3300	-0.3590	2.1810	0.0820
13:51:35.610	42542	1.8400	4.1600	-72.6100	-0.4810	2.3430	0.1370
13:51:35.630	42562	0.3500	4.0900	-64.6100	-0.3590	1.8550	0.0770
13:51:35.650	42582	3.2900	4.3200	-75.6300	-0.4030	2.5330	0.1190
13:51:35.671	42602	1.0000	4.4900	-65.6300	-0.3820	1.9290	0.1110
13:51:35.690	42622	3.5600	4.0100	-72.9100	-0.3110	2.3420	0.0950
13:51:35.709	42642	1.1300	4.0900	-68.4500	-0.4370	2.0580	0.1350
13:51:35.729	42662	0.4800	4.4700	-70.8600	-0.3160	2.0610	0.0990
13:51:35.750	42682	2.6900	4.2900	-79.6400	-0.4010	2.5430	0.1670
13:51:35.769	42702	-0.2500	3.6300	-66.7500	-0.3430	1.8320	0.1030
13:51:35.789	42722	4.2500	3.4600	-75.5300	-0.3310	2.4660	0.0990
13:51:35.809	42742	0.1100	4.2000	-63.8700	-0.4350	1.8960	0.1190
13:51:35.829	42762	2.2600	4.4700	-71.1300	-0.3340	2.2130	0.0800
13:51:35.850	42782	1.9000	4.5700	-72.9400	-0.4610	2.3450	0.1360
13:51:35.870	42802	-0.4700	4.3800	-66.5800	-0.3780	1.9030	0.0820
13:51:35.890	42822	4.6900	4.3700	-75.2000	-0.4100	2.5870	0.1280
13:51:35.912	42842	1.1600	3.8400	-61.6300	-0.4340	1.8520	0.1110
13:51:35.930	42862	3.9100	3.6000	-72.8200	-0.3360	2.3900	0.1000
13:51:35.950	42882	0.6100	4.1300	-70.9900	-0.5020	2.1540	0.1510
13:51:35.970	42902	0.5900	4.0300	-67.8200	-0.3730	2.0100	0.0700
13:51:35.990	42922	3.0000	4.1100	-77.6200	-0.4660	2.5270	0.1520
13:51:36.010	42942	-0.8200	3.1500	-66.2200	-0.3780	1.8630	0.0860
13:51:36.028	42962	3.5800	3.6500	-74.7300	-0.3670	2.4810	0.1000
13:51:36.049	42982	0.5300	3.7600	-66.0900	-0.4370	1.9980	0.1230
13:51:36.070	43002	1.6600	4.1600	-71.6900	-0.3220	2.2080	0.0810
13:51:36.090	43022	1.7600	4.5000	-71.9300	-0.4330	2.2980	0.1350
13:51:36.109	43042	0.5300	4.0900	-68.2700	-0.3360	1.9710	0.0930
13:51:36.129	43062	3.3900	4.4900	-78.1700	-0.3700	2.5500	0.1400
13:51:36.149	43082	-0.3300	4.2200	-62.2000	-0.3710	1.7640	0.0970
13:51:36.168	43102	3.5300	3.9800	-72.4900	-0.3190	2.4280	0.0740
13:51:36.190	43122	1.9900	4.5000	-66.3500	-0.4410	2.1150	0.1310
13:51:36.210	43142	1.0900	4.0900	-68.5000	-0.3090	2.0100	0.0900
13:51:36.229	43162	1.0200	4.1200	-76.9400	-0.4280	2.3650	0.1490
13:51:36.249	43182	-1.2200	4.7400	-63.1500	-0.3800	1.7960	0.0730
13:51:36.270	43202	4.7300	3.9900	-80.0400	-0.3760	2.6830	0.1160
13:51:36.291	43222	0.5900	3.9300	-63.0900	-0.4240	1.8520	0.1190
13:51:36.311	43242	3.4900	3.8400	-70.5200	-0.3350	2.2590	0.0890
13:51:36.330	43262	2.2600	4.2300	-70.2200	-0.5220	2.3110	0.1480
13:51:36.350	43282	0.6200	4.1400	-66.6300	-0.3600	1.9600	0.0750
13:51:36.370	43302	3.0300	4.0800	-77.9300	-0.4440	2.5340	0.1510
13:51:36.390	43322	-0.4400	3.8500	-62.4900	-0.4150	1.8020	0.1030
13:51:36.411	43342	3.7100	4.0100	-74.3900	-0.3620	2.4520	0.1000
13:51:36.430	43362	1.1300	3.9700	-67.7300	-0.4680	2.0660	0.1340
13:51:36.450	43382	1.6700	3.9600	-68.8100	-0.3240	2.0760	0.0730
13:51:36.470	43402	2.9600	3.8400	-74.0200	-0.4470	2.4490	0.1360
13:51:36.489	43422	0.4200	3.8200	-65.2700	-0.3550	1.8920	0.0900
13:51:36.511	43442	3.7800	3.7300	-75.7700	-0.3510	2.5160	0.1210
13:51:36.531	43462	0.1400	4.5800	-62.4000	-0.3930	1.8360	0.1110
13:51:36.549	43482	3.4600	3.9500	-71.1300	-0.3030	2.3150	0.0850
13:51:36.569	43502	1.3900	4.2500	-72.6600	-0.4510	2.3630	0.1530
13:51:36.592	43522	0.0300	4.2400	-67.7200	-0.3100	1.9120	0.0920
13:51:36.612	43542	2.0300	4.3600	-78.4700	-0.3870	2.5370	0.1380
13:51:36.630	43562	-0.3900	3.9900	-64.3400	-0.3640	1.7790	0.1050
13:51:36.651	43582	4.8500	3.1700	-75.6300	-0.3290	2.5280	0.1000
13:51:36.671	43602	-0.0600	3.7300	-68.7300	-0.4500	1.9830	0.1430
13:51:36.690	43622	1.8000	3.6000	-68.6300	-0.3360	2.1380	0.0780
13:51:36.710	43642	1.9800	4.2600	-75.7600	-0.4900	2.4460	0.1490
13:51:36.731	43662	-1.0200	4.2900	-67.0600	-0.3960	1.8350	0.0950
13:51:36.751	43682	2.9300	4.1500	-80.0000	-0.4310	2.5640	0.1270
13:51:36.771	43702	-0.3800	4.1400	-63.7400	-0.4630	1.8570	0.1090
13:51:36.790	43722	3.7400	3.4500	-69.9200	-0.3500	2.3310	0.0730
13:51:36.811	43742	1.5800	4.0400	-68.7500	-0.4960	2.1400	0.1470
13:51:36.831	43762	0.2500	4.1700	-68.1600	-0.3640	1.9870	0.0830
13:51:36.851	43782	2.6100	4.6300	-74.5400	-0.4530	2.4590	0.1300
13:51:36.870	43802	-1.1700	3.6600	-64.3300	-0.3870	1.7880	0.0960
13:51:36.891	43822	3.5200	3.6100	-74.2700	-0.3640	2.5140	0.0940
13:51:36.910	43842	1.4600	4.0800	-66.2600	-0.4250	2.0310	0.1260
13:51:36.929	43862	2.4000	4.0800	-68.2200	-0.3190	2.2000	0.0650
13:51:36.951	43882	1.9900	4.3100	-72.9600	-0.4250	2.3260	0.1520
13:51:36.972	43902	-1.3600	4.2300	-65.4500	-0.3430	1.7760	0.0810
13:51:36.990	43922	3.3800	4.6200	-78.8300	-0.3550	2.5860	0.1240
13:51:37.011	43942	-0.2000	4.0700	-64.3000	-0.3980	1.8810	0.1080
13:51:37.030	43962	3.6000	3.4300	-71.8900	-0.3000	2.3570	0.0950
13:51:37.051	43982	1.4500	3.8300	-67.0700	-0.4680	2.0550	0.1440
13:51:37.070	44002	1.9700	4.0200	-68.7300	-0.3390	2.0240	0.0840
13:51:37.090	44022	3.0100	4.4000	-75.9600	-0.4440	2.5840	0.1500
13:51:37.111	44042	-0.7100	3.8900	-63.6900	-0.3820	1.7590	0.0960
13:51:37.130	44062	4.0800	4.3600	-76.0200	-0.3840	2.5430	0.1120
13:51:37.151	44082	0.8300	4.4900	-64.8100	-0.4580	1.9850	0.1230
13:51:37.170	44102	2.1800	4.1400	-71.4600	-0.3550	2.2340	0.0780
13:51:37.191	44122	1.2700	4.2800	-72.7000	-0.5070	2.2810	0.1440
13:51:37.212	44142	-0.2800	3.8500	-66.0600	-0.3950	1.8950	0.0750
13:51:37.230	44162	3.2700	4.4400	-77.9700	-0.4420	2.5870	0.1500
13:51:37.251	44182	-0.1100	4.0100	-62.9300	-0.4080	1.8530	0.1010
13:51:37.271	44202	3.3600	3.8800	-72.6100	-0.3390	2.3800	0.1040
13:51:37.290	44222	0.7200	4.0500	-68.8600	-0.4540	2.0700	0.1470
13:51:37.311	44242	1.4900	4.3400	-68.3000	-0.3450	2.0880	0.0670
13:51:37.331	44262	1.9700	4.2900	-78.4100	-0.4350	2.4600	0.1530
13:51:37.351	44282	-0.6500	3.8900	-64.8500	-0.3650	1.8170	0.0890
13:51:37.370	44302	3.7600	4.5600	-76.5100	-0.3550	2.5400	0.1300
13:51:37.391	44322	0.2700	4.2900	-65.1200	-0.4130	1.9440	0.1180
13:51:37.411	44342	2.0400	3.8600	-70.4100	-0.3120	2.2070	0.0790
13:51:37.431	44362	1.1500	4.6200	-71.4900	-0.4390	2.2300	0.1280
13:51:37.451	44382	-0.3300	4.2900	-68.0800	-0.3490	1.9490	0.0700
13:51:37.471	44402	2.1800	4.6900	-77.6800	-0.4070	2.5120	0.1350
13:51:37.491	44422	-1.1900	4.1100	-64.4200	-0.4040	1.7790	0.1020
13:51:37.509	44442	4.2200	4.3500	-74.4900	-0.3500	2.5760	0.1010
13:51:37.531	44462	1.5200	3.9500	-64.8800	-0.4490	2.0030	0.1190
13:51:37.551	44482	1.3500	3.8200	-68.3100	-0.3560	2.0740	0.0740
13:51:37.572	44502	1.5600	3.8000	-77.0600	-0.4940	2.4020	0.1510
13:51:37.591	44522	0.7200	4.1500	-65.1600	-0.3900	1.9440	0.0790
13:51:37.611	44542	3.4300	4.2700	-75.6000	-0.4090	2.5430	0.1180
13:51:37.630	44562	0.2500	3.9800	-60.6900	-0.4170	1.8140	0.0920
13:51:37.652	44582	3.2200	3.5100	-72.3400	-0.3440	2.3830	0.0860
13:51:37.672	44602	1.5500	4.2600	-68.2500	-0.4750	2.1940	0.1320
13:51:37.690	44622	1.1100	4.2100	-66.1100	-0.3340	1.9530	0.0680
13:51:37.710	44642	3.8000	3.5600	-75.7800	-0.4170	2.5540	0.1330
13:51:37.731	44662	0.1500	3.9300	-64.1300	-0.3520	1.8280	0.0950
13:51:37.751	44682	3.6700	4.1200	-76.0400	-0.3180	2.4930	0.1080
13:51:37.770	44702	1.1400	4.0100	-65.2700	-0.4110	1.9870	0.1260
13:51:37.791	44722	2.7700	3.7200	-68.2000	-0.3120	2.0810	0.0690
13:51:37.810	44742	2.1200	4.0100	-76.4600	-0.3970	2.3720	0.1690
13:51:37.832	44762	-0.7100	3.8000	-66.7500	-0.3240	1.8240	0.0910
13:51:37.851	44782	3.1500	3.9800	-77.2800	-0.3700	2.5310	0.1260
13:51:37.870	44802	-0.2100	3.7700	-65.0900	-0.3980	1.8630	0.1040
13:51:37.891	44822	3.6100	3.9400	-73.5200	-0.3410	2.4410	0.0870
13:51:37.912	44842	0.7500	4.5100	-69.9100	-0.4630	2.0710	0.1520
13:51:37.931	44862	1.5100	3.9800	-66.7500	-0.3740	1.9800	0.0680
13:51:37.951	44882	2.0600	4.3200	-78.9600	-0.4720	2.5790	0.1480
13:51:37.972	44902	-1.3300	3.5800	-66.8200	-0.4110	1.7980	0.0920
13:51:37.991	44922	3.7500	4.1800	-74.6000	-0.3800	2.4900	0.1030
13:51:38.011	44942	0.8500	3.9800	-66.3500	-0.4680	1.9510	0.1440
13:51:38.033	44962	2.5700	3.7000	-71.1200	-0.3370	2.2330	0.0760
13:51:38.053	44982	1.3800	4.1000	-72.3700	-0.5060	2.2870	0.1510
13:51:38.071	45002	-0.6000	4.2200	-67.8800	-0.3600	1.8510	0.0820
13:51:38.091	45022	3.1800	3.9800	-77.7000	-0.4540	2.5380	0.1470
13:51:38.111	45042	-1.3000	4.1300	-65.6800	-0.4080	1.8970	0.1130
13:51:38.133	45062	1.7000	4.1100	-76.5300	-0.3250	2.3550	0.0970
