# Supplementary material for: A slanted castor wheel enables pushing manual wheelchairs from the side to improve social interaction
Source: PLoS One. 2024 Sep 12;19(9):e0307759. doi: 10.1371/journal.pone.0307759 (PMC11392412; doi:10.1371/journal.pone.0307759)
Supplement: S1 File — Contains the data collected during the validation experiments and the code for calculating the reaction forces for a castor wheel using the vector equations and the cosine approximation. 4TU.ResearchData repository: https://doi.org/10.4121/82afa4e1-bdf1-4bf4-8682-32e62f6c3d68, GitLab repository: https://gitlab.tudelft.nl/ziggy/evaluation_paper. (ZIP) [file pone.0307759.s002.zip › S2 File - Experimental data and the MATLAB code for calculations of the castor wheel/Data/Test6_30-5-2022/0.15rad_1.4kg_6.txt]

TimeStamp	SampleCounter	Fx(N)	Fy(N)	Fz(N)	Tx(Nm)	Ty(Nm)	Tz(Nm)
14:10:46.971	13354	0.0100	1.7300	-14.8300	-0.1520	0.3730	0.0520
14:10:46.992	13374	0.0100	2.7100	-14.5700	-0.1560	0.4500	0.0620
14:10:47.010	13394	-0.5100	1.8800	-14.7100	-0.1390	0.3820	0.0540
14:10:47.031	13414	0.9100	2.5700	-13.4400	-0.1490	0.4240	0.0440
14:10:47.051	13434	1.0200	2.1300	-17.1900	-0.1410	0.4940	0.0810
14:10:47.070	13454	0.0100	1.9500	-14.0200	-0.1390	0.3790	0.0450
14:10:47.092	13474	1.1900	2.6000	-13.8400	-0.1460	0.4520	0.0570
14:10:47.112	13494	-0.8200	2.2700	-14.5700	-0.1310	0.3830	0.0480
14:10:47.131	13514	0.7900	2.3800	-14.7900	-0.1540	0.4650	0.0580
14:10:47.151	13534	-0.4700	1.9200	-16.6700	-0.1400	0.4600	0.0630
14:10:47.171	13554	-0.0300	1.6100	-15.5700	-0.1350	0.3970	0.0620
14:10:47.191	13574	1.1300	2.2800	-15.6300	-0.1580	0.4910	0.0670
14:10:47.211	13594	-0.4000	1.9600	-14.8800	-0.1340	0.3340	0.0560
14:10:47.230	13614	0.4800	2.3400	-15.5600	-0.1530	0.4430	0.0540
14:10:47.251	13634	-0.7100	2.1800	-13.7700	-0.1410	0.3650	0.0430
14:10:47.272	13654	0.3100	1.7100	-15.2900	-0.1400	0.4370	0.0550
14:10:47.291	13674	0.6200	2.0500	-15.8700	-0.1520	0.5110	0.0610
14:10:47.311	13694	-0.0900	2.5000	-14.1400	-0.1400	0.3450	0.0500
14:10:47.330	13714	0.1800	2.1300	-15.7900	-0.1490	0.4360	0.0550
14:10:47.351	13734	-0.5300	1.7600	-15.0000	-0.1390	0.3530	0.0540
14:10:47.370	13754	0.7300	2.4700	-14.2900	-0.1650	0.4960	0.0530
14:10:47.391	13774	0.0800	2.0600	-15.9000	-0.1400	0.4060	0.0680
14:10:47.411	13794	-0.2800	2.2100	-15.4800	-0.1370	0.3840	0.0610
14:10:47.430	13814	0.0800	2.3700	-15.2600	-0.1370	0.4860	0.0640
14:10:47.451	13834	0.3200	1.4000	-13.5300	-0.1450	0.3770	0.0420
14:10:47.470	13854	1.1500	2.4700	-14.5700	-0.1690	0.5020	0.0600
14:10:47.490	13874	0.1500	1.8700	-14.1700	-0.1340	0.3270	0.0450
14:10:47.512	13894	1.0200	2.1700	-12.7200	-0.1600	0.4560	0.0440
14:10:47.531	13914	0.1000	2.0400	-15.3100	-0.1430	0.4850	0.0610
14:10:47.552	13934	0.6400	2.3800	-13.3600	-0.1330	0.3960	0.0510
14:10:47.572	13954	0.3100	2.4000	-15.3800	-0.1420	0.4980	0.0620
14:10:47.592	13974	0.0600	2.0900	-14.1600	-0.1310	0.3500	0.0480
14:10:47.611	13994	0.9100	1.9800	-16.7400	-0.1650	0.5030	0.0670
14:10:47.631	14014	0.3100	2.2300	-15.6600	-0.1600	0.4320	0.0550
14:10:47.651	14034	-0.0700	2.0900	-15.6700	-0.1430	0.4160	0.0580
14:10:47.671	14054	0.0100	2.2600	-15.5100	-0.1560	0.4970	0.0620
14:10:47.690	14074	-0.2800	2.0300	-13.9700	-0.1240	0.3450	0.0490
14:10:47.711	14094	0.8200	2.3600	-14.8800	-0.1570	0.4640	0.0620
14:10:47.732	14114	-0.0100	1.8800	-15.7000	-0.1140	0.3800	0.0680
14:10:47.751	14134	0.9000	2.3100	-15.3200	-0.1400	0.4720	0.0700
14:10:47.771	14154	-0.1400	2.1800	-14.8400	-0.1260	0.4450	0.0570
14:10:47.791	14174	0.0600	2.0400	-15.7900	-0.1400	0.3910	0.0650
14:10:47.811	14194	0.2900	2.2700	-17.1300	-0.1540	0.4800	0.0750
14:10:47.833	14214	-0.2800	1.8600	-13.7200	-0.1260	0.3590	0.0510
14:10:47.853	14234	0.1400	2.2300	-16.6400	-0.1440	0.4740	0.0660
14:10:47.872	14254	-0.9000	1.8900	-14.5500	-0.1320	0.3660	0.0420
14:10:47.893	14274	0.0500	2.2600	-14.2300	-0.1450	0.4560	0.0530
14:10:47.911	14294	0.2000	2.3400	-15.5400	-0.1300	0.4530	0.0580
14:10:47.931	14314	0.1600	2.3200	-13.4500	-0.1290	0.3600	0.0490
14:10:47.952	14334	0.5800	2.1300	-16.5400	-0.1450	0.4530	0.0670
14:10:47.972	14354	0.0400	1.8800	-14.1900	-0.1430	0.4080	0.0520
14:10:47.991	14374	0.2700	2.5800	-14.5400	-0.1450	0.4540	0.0490
14:10:48.013	14394	-0.5500	2.2300	-14.9700	-0.1410	0.4280	0.0510
14:10:48.031	14414	0.0900	2.3100	-14.5800	-0.1240	0.3840	0.0550
14:10:48.051	14434	0.6500	2.2100	-16.3200	-0.1520	0.4910	0.0580
14:10:48.072	14454	1.1200	2.2800	-12.5900	-0.1200	0.3620	0.0450
14:10:48.092	14474	0.6900	2.3900	-14.2400	-0.1470	0.4860	0.0530
14:10:48.113	14494	-0.1300	2.1600	-13.2800	-0.1390	0.3830	0.0370
14:10:48.131	14514	0.2200	2.2300	-13.6400	-0.1300	0.3590	0.0430
14:10:48.150	14534	-0.3400	2.1800	-16.4300	-0.1240	0.4510	0.0590
14:10:48.172	14554	0.4800	1.7400	-12.9200	-0.1260	0.4060	0.0500
14:10:48.191	14574	0.5200	2.2300	-15.6700	-0.1330	0.5390	0.0620
14:10:48.212	14594	-0.5500	2.0100	-15.5400	-0.1320	0.3540	0.0540
14:10:48.233	14614	0.2700	2.2800	-15.5800	-0.1420	0.4530	0.0530
14:10:48.252	14634	0.2500	2.0900	-15.5700	-0.1320	0.4320	0.0540
14:10:48.270	14654	0.1600	1.9000	-15.0500	-0.1330	0.3840	0.0580
14:10:48.290	14674	0.7500	2.1800	-14.9900	-0.1430	0.4940	0.0580
14:10:48.310	14694	0.2100	2.1000	-13.7600	-0.1190	0.3670	0.0430
14:10:48.333	14714	0.2600	2.1300	-17.3100	-0.1520	0.5170	0.0740
14:10:48.353	14734	0.4300	2.0200	-14.5200	-0.1220	0.4080	0.0650
14:10:48.372	14754	0.1900	2.0900	-14.3800	-0.1430	0.4120	0.0480
14:10:48.392	14774	0.0300	2.1500	-15.2100	-0.1470	0.4730	0.0570
14:10:48.412	14794	0.9200	2.3200	-13.8000	-0.1370	0.3940	0.0430
14:10:48.432	14814	0.1700	2.4200	-14.8600	-0.1410	0.5220	0.0670
14:10:48.453	14834	-0.1600	2.4100	-14.0500	-0.1350	0.3810	0.0460
14:10:48.471	14854	0.1300	1.9600	-16.9200	-0.1540	0.4240	0.0670
14:10:48.491	14874	-0.3500	2.2200	-14.0100	-0.1300	0.4130	0.0470
14:10:48.513	14894	1.0700	2.4200	-12.9400	-0.1260	0.4190	0.0360
14:10:48.531	14914	0.9600	2.4200	-14.6800	-0.1210	0.5400	0.0680
14:10:48.551	14934	0.1900	2.1100	-13.4400	-0.1430	0.3730	0.0400
14:10:48.573	14954	0.1600	2.2000	-15.4200	-0.1420	0.4140	0.0430
14:10:48.592	14974	-0.0900	2.3700	-12.3100	-0.1230	0.3500	0.0330
14:10:48.613	14994	0.9000	1.6600	-14.2200	-0.1370	0.4480	0.0490
14:10:48.633	15014	0.1100	2.2800	-14.3000	-0.1260	0.4450	0.0630
14:10:48.652	15034	0.3900	1.7700	-14.8900	-0.1240	0.3590	0.0550
14:10:48.672	15054	0.3700	2.2300	-16.0500	-0.1140	0.4540	0.0680
14:10:48.692	15074	0.1000	1.9100	-14.3200	-0.1340	0.3750	0.0450
14:10:48.712	15094	0.5100	1.9400	-15.7100	-0.1530	0.5130	0.0760
14:10:48.733	15114	0.2600	2.0500	-14.8600	-0.1200	0.3610	0.0520
14:10:48.751	15134	0.1800	2.4100	-13.9000	-0.1290	0.3970	0.0530
14:10:48.773	15154	0.7200	2.0500	-16.1300	-0.1520	0.4970	0.0660
14:10:48.792	15174	0.7100	2.0800	-14.0500	-0.1280	0.3830	0.0400
14:10:48.813	15194	0.5100	2.2100	-15.0700	-0.1370	0.4610	0.0660
14:10:48.833	15214	-0.2000	1.9100	-15.3300	-0.1260	0.3710	0.0590
14:10:48.852	15234	0.5900	2.4200	-14.7300	-0.1480	0.4330	0.0550
14:10:48.871	15254	-0.3200	1.9600	-15.4700	-0.1250	0.4570	0.0640
14:10:48.893	15274	0.0200	2.1000	-14.2600	-0.1300	0.4330	0.0500
14:10:48.911	15294	0.5900	2.3100	-14.0600	-0.1370	0.4930	0.0560
14:10:48.932	15314	-0.3000	2.0900	-15.1100	-0.1310	0.3490	0.0430
14:10:48.952	15334	0.7100	1.9300	-17.4200	-0.1440	0.4930	0.0690
14:10:48.972	15354	-0.1000	2.2900	-14.0800	-0.1350	0.4450	0.0450
14:10:48.993	15374	0.4600	2.0700	-14.5700	-0.1190	0.4160	0.0450
14:10:49.011	15394	0.2800	2.3900	-16.2800	-0.1280	0.4560	0.0620
14:10:49.031	15414	-0.4700	2.0500	-15.2200	-0.1270	0.3450	0.0520
14:10:49.052	15434	1.0100	2.1700	-15.0000	-0.1370	0.4720	0.0610
14:10:49.072	15454	-0.0100	2.0700	-14.3300	-0.1370	0.4070	0.0500
14:10:49.092	15474	-0.5000	2.0800	-16.1300	-0.1480	0.4750	0.0480
14:10:49.112	15494	-0.5900	2.0600	-16.0600	-0.1320	0.4440	0.0640
14:10:49.131	15514	0.2300	2.1000	-14.2900	-0.1420	0.4540	0.0510
14:10:49.153	15534	0.0000	2.3900	-15.5300	-0.1390	0.4690	0.0580
14:10:49.173	15554	0.1100	1.7600	-15.3000	-0.1360	0.3610	0.0480
14:10:49.192	15574	0.7000	2.0100	-15.8400	-0.1400	0.4230	0.0590
14:10:49.214	15594	0.4000	2.0300	-14.4200	-0.1230	0.4240	0.0630
14:10:49.233	15614	0.3600	2.4700	-12.8000	-0.1410	0.4350	0.0470
14:10:49.254	15634	0.7700	2.5000	-15.6000	-0.1350	0.4580	0.0650
14:10:49.273	15654	-0.3300	2.4100	-12.1800	-0.1300	0.3560	0.0400
14:10:49.293	15674	0.9100	2.3400	-15.2500	-0.1510	0.4670	0.0520
14:10:49.313	15694	0.1300	1.6600	-14.6600	-0.1280	0.3320	0.0530
14:10:49.333	15714	0.5100	2.1400	-15.7100	-0.1470	0.4650	0.0620
14:10:49.353	15734	0.3100	2.2900	-14.3400	-0.1200	0.4410	0.0530
14:10:49.372	15754	-0.6700	2.2400	-13.6300	-0.1260	0.3800	0.0370
14:10:49.394	15774	0.0700	2.3200	-14.8900	-0.1290	0.4750	0.0480
14:10:49.413	15794	-0.3300	2.4300	-14.4100	-0.1180	0.3620	0.0460
14:10:49.431	15814	0.5400	2.0600	-16.5900	-0.1340	0.4990	0.0750
14:10:49.454	15834	-0.1400	2.3300	-13.9100	-0.1160	0.4090	0.0530
14:10:49.473	15854	0.3500	1.8600	-15.6300	-0.1360	0.4150	0.0530
14:10:49.493	15874	0.0100	2.2300	-15.4100	-0.1110	0.4540	0.0610
14:10:49.513	15894	0.1000	2.3500	-14.6600	-0.1240	0.3850	0.0470
14:10:49.533	15914	1.1600	2.1400	-15.0200	-0.1360	0.4850	0.0620
14:10:49.554	15934	0.1500	1.8200	-13.2900	-0.1450	0.3720	0.0430
14:10:49.572	15954	0.8400	2.2400	-15.1400	-0.1490	0.4710	0.0600
14:10:49.592	15974	0.7200	2.2900	-13.6700	-0.1290	0.4400	0.0500
14:10:49.613	15994	0.0300	1.8400	-13.7500	-0.1460	0.3850	0.0420
14:10:49.633	16014	0.5100	2.1000	-16.4700	-0.1370	0.4690	0.0740
14:10:49.653	16034	-0.3000	2.3500	-12.2700	-0.1330	0.3550	0.0350
14:10:49.672	16054	0.2900	2.0500	-15.4800	-0.1430	0.5120	0.0650
14:10:49.694	16074	-0.3300	2.0400	-13.4700	-0.1280	0.3820	0.0520
14:10:49.713	16094	0.7000	2.4300	-16.0200	-0.1270	0.4440	0.0570
14:10:49.733	16114	0.0800	2.2300	-13.9500	-0.1280	0.4900	0.0580
14:10:49.753	16134	-0.0300	1.9500	-14.7700	-0.1420	0.3650	0.0480
14:10:49.773	16154	0.5000	2.1900	-16.1600	-0.1290	0.5010	0.0660
14:10:49.792	16174	-0.6300	1.9200	-16.1900	-0.1160	0.3620	0.0660
14:10:49.813	16194	0.5400	2.3400	-15.7100	-0.1230	0.4830	0.0570
14:10:49.832	16214	-0.1600	1.5200	-15.9000	-0.1340	0.4090	0.0650
14:10:49.853	16234	0.3900	1.9600	-14.3300	-0.1430	0.3890	0.0540
14:10:49.872	16254	-0.2900	2.4700	-13.6700	-0.1330	0.4770	0.0490
14:10:49.893	16274	0.1900	2.0000	-12.9800	-0.1160	0.3830	0.0430
14:10:49.913	16294	0.5500	2.4000	-15.2000	-0.1330	0.4910	0.0680
14:10:49.933	16314	-0.3200	1.8900	-15.7400	-0.1270	0.3660	0.0610
14:10:49.953	16334	0.3300	2.3500	-14.7600	-0.1290	0.4240	0.0500
14:10:49.973	16354	-0.0600	2.0600	-15.8700	-0.1150	0.4420	0.0690
14:10:49.994	16374	-0.3500	1.9300	-15.7000	-0.1290	0.4000	0.0470
14:10:50.012	16394	0.8200	2.1500	-15.8700	-0.1420	0.4890	0.0630
14:10:50.034	16414	-0.6200	2.1300	-12.7800	-0.1350	0.3800	0.0420
14:10:50.055	16434	0.3500	2.3200	-15.2300	-0.1390	0.4550	0.0500
14:10:50.072	16454	-0.0100	2.2600	-14.2900	-0.1250	0.3910	0.0450
14:10:50.093	16474	-0.1400	1.6100	-13.9600	-0.1380	0.4210	0.0510
14:10:50.114	16494	0.2000	2.4100	-14.4600	-0.1300	0.4620	0.0550
14:10:50.133	16514	0.3100	1.9400	-11.7000	-0.1460	0.3770	0.0290
14:10:50.153	16534	0.7400	2.5500	-15.1100	-0.1390	0.5080	0.0560
14:10:50.173	16554	-0.5200	2.1300	-14.3600	-0.1180	0.4070	0.0440
14:10:50.194	16574	0.7400	2.0700	-14.3500	-0.1480	0.4250	0.0380
14:10:50.215	16594	0.1600	2.4600	-15.2600	-0.1270	0.4370	0.0570
14:10:50.234	16614	0.7500	1.9400	-14.7100	-0.1200	0.3940	0.0580
14:10:50.254	16634	0.7600	2.5500	-15.3800	-0.1220	0.4590	0.0650
14:10:50.275	16654	0.4700	2.0400	-15.5300	-0.1220	0.3780	0.0630
14:10:50.293	16674	0.3900	2.3500	-14.1600	-0.1310	0.4570	0.0570
14:10:50.313	16694	0.9900	2.3200	-15.3100	-0.1260	0.4330	0.0610
14:10:50.332	16714	0.3800	2.3000	-12.7800	-0.1330	0.4140	0.0370
14:10:50.354	16734	0.4700	2.0500	-16.9300	-0.1360	0.4890	0.0720
14:10:50.374	16754	0.4500	1.6500	-15.0700	-0.1090	0.3500	0.0560
14:10:50.392	16774	0.5000	2.3900	-16.4600	-0.1490	0.4910	0.0700
14:10:50.415	16794	0.2700	2.4500	-12.3400	-0.1260	0.3940	0.0420
14:10:50.433	16814	0.2800	2.2600	-15.4200	-0.1360	0.4320	0.0560
14:10:50.454	16834	-0.5900	2.1100	-16.3300	-0.1360	0.4540	0.0650
14:10:50.474	16854	-0.1000	2.0000	-14.4800	-0.1130	0.3890	0.0450
14:10:50.494	16874	0.1400	2.1700	-16.1500	-0.1400	0.4840	0.0690
14:10:50.514	16894	-0.5700	2.1700	-14.7900	-0.1140	0.3570	0.0480
14:10:50.535	16914	-0.1000	2.4800	-14.5300	-0.1300	0.4410	0.0560
14:10:50.553	16934	-0.1600	2.0500	-16.0700	-0.1280	0.3830	0.0550
14:10:50.574	16954	0.2700	2.0000	-15.7700	-0.1260	0.3680	0.0460
14:10:50.595	16974	0.5200	1.9500	-17.4200	-0.1250	0.5120	0.0720
14:10:50.615	16994	0.3600	1.9000	-14.2700	-0.1100	0.3700	0.0500
14:10:50.633	17014	0.1400	2.1400	-16.1600	-0.1300	0.4930	0.0660
14:10:50.654	17034	-0.4700	2.2300	-14.2200	-0.1140	0.3680	0.0410
14:10:50.674	17054	0.7100	2.3200	-14.5800	-0.1160	0.4100	0.0440
14:10:50.695	17074	0.6200	2.1900	-15.4100	-0.1280	0.4280	0.0580
14:10:50.713	17094	0.3700	1.9200	-15.7200	-0.1220	0.3770	0.0540
14:10:50.733	17114	0.0300	2.6100	-15.2100	-0.1330	0.4450	0.0570
14:10:50.752	17134	-0.5900	1.6800	-15.5400	-0.1240	0.3250	0.0580
14:10:50.774	17154	0.7600	1.9700	-15.9500	-0.1460	0.4600	0.0680
14:10:50.793	17174	0.3200	2.0800	-14.4100	-0.1310	0.4090	0.0510
14:10:50.814	17194	0.7800	1.9000	-14.4300	-0.1370	0.4280	0.0560
14:10:50.834	17214	0.6500	2.3900	-14.9200	-0.1400	0.4460	0.0530
14:10:50.854	17234	1.2100	2.0200	-13.4100	-0.1350	0.3710	0.0480
14:10:50.874	17254	0.7000	2.4000	-15.3600	-0.1450	0.5090	0.0620
14:10:50.894	17274	-0.1100	1.9000	-13.4300	-0.1250	0.3860	0.0570
14:10:50.912	17294	0.4800	2.2200	-12.2800	-0.1440	0.4100	0.0520
14:10:50.935	17314	0.5200	2.2500	-16.2700	-0.1370	0.4680	0.0780
14:10:50.954	17334	0.4900	2.4800	-13.0800	-0.1200	0.4260	0.0470
14:10:50.975	17354	0.7300	2.4700	-15.9100	-0.1150	0.4690	0.0650
14:10:50.993	17374	-0.4500	1.9500	-15.3400	-0.1140	0.3170	0.0550
14:10:51.014	17394	0.7900	2.0800	-15.6000	-0.1410	0.4910	0.0580
14:10:51.032	17414	0.0400	1.9500	-17.0400	-0.1150	0.4400	0.0640
14:10:51.054	17434	0.4200	2.0200	-14.1300	-0.1250	0.4310	0.0540
14:10:51.073	17454	0.3600	2.2600	-15.2800	-0.1360	0.4990	0.0650
14:10:51.094	17474	-0.7900	2.1900	-14.6300	-0.1260	0.3560	0.0540
14:10:51.115	17494	1.2400	2.1800	-14.3000	-0.1390	0.4650	0.0560
14:10:51.133	17514	0.0700	2.0200	-14.6600	-0.1320	0.4190	0.0510
14:10:51.153	17534	0.7500	2.1400	-15.1100	-0.1380	0.4300	0.0530
14:10:51.173	17554	-0.0500	2.5400	-15.3400	-0.1070	0.4360	0.0520
14:10:51.195	17574	-0.0800	2.0300	-16.6400	-0.1320	0.4190	0.0730
14:10:51.215	17594	0.0700	2.4200	-16.2200	-0.1340	0.4900	0.0760
14:10:51.233	17614	-0.7000	1.7800	-15.0500	-0.1430	0.3630	0.0470
14:10:51.254	17634	1.0000	2.2700	-16.0600	-0.1320	0.4160	0.0670
14:10:51.274	17654	0.3000	1.8100	-15.7800	-0.1480	0.3650	0.0560
14:10:51.295	17674	0.7100	2.0400	-16.0700	-0.1190	0.3780	0.0680
14:10:51.314	17694	0.7400	2.1600	-15.1000	-0.1400	0.5070	0.0710
14:10:51.333	17714	0.0000	2.2300	-13.0800	-0.1340	0.3720	0.0460
14:10:51.354	17734	-0.0200	1.9200	-17.5600	-0.1380	0.4280	0.0610
14:10:51.374	17754	0.2600	1.9600	-16.0300	-0.1340	0.3610	0.0530
14:10:51.396	17774	1.5100	2.4400	-14.6300	-0.1200	0.4360	0.0570
14:10:51.413	17794	0.5800	2.1300	-15.1400	-0.1380	0.4330	0.0540
14:10:51.436	17814	-0.1000	1.9900	-14.8600	-0.1280	0.3850	0.0450
14:10:51.454	17834	0.1500	1.9400	-14.7200	-0.1320	0.4460	0.0470
14:10:51.474	17854	-0.0600	2.3800	-12.6900	-0.1270	0.3610	0.0340
14:10:51.494	17874	1.0400	2.2800	-13.3500	-0.1340	0.4920	0.0460
14:10:51.514	17894	0.6400	2.2800	-14.5200	-0.1250	0.4140	0.0520
14:10:51.536	17914	-0.0900	1.5900	-16.3600	-0.1220	0.3760	0.0570
14:10:51.555	17934	0.5800	2.4200	-14.2000	-0.1310	0.4540	0.0440
14:10:51.576	17954	0.5500	2.0300	-13.5800	-0.1310	0.3770	0.0410
14:10:51.595	17974	1.4700	2.3500	-15.3200	-0.1320	0.5130	0.0640
14:10:51.613	17994	-0.0400	2.1400	-13.4900	-0.1210	0.3460	0.0370
14:10:51.634	18014	0.5200	2.6900	-12.9000	-0.1350	0.4360	0.0370
14:10:51.655	18034	0.8200	2.2800	-14.6600	-0.1410	0.4730	0.0570
14:10:51.674	18054	0.4500	1.8800	-15.8800	-0.1320	0.4060	0.0560
14:10:51.693	18074	0.2700	2.2000	-16.4400	-0.1350	0.4610	0.0630
14:10:51.715	18094	-0.3600	1.6600	-14.6200	-0.1280	0.3400	0.0510
14:10:51.733	18114	0.7600	2.2300	-16.0600	-0.1380	0.4510	0.0620
14:10:51.754	18134	-0.1300	2.3300	-16.2600	-0.1300	0.4540	0.0720
14:10:51.774	18154	0.3700	1.9800	-15.0800	-0.1310	0.4450	0.0530
14:10:51.795	18174	0.2600	2.2400	-17.4100	-0.1310	0.4830	0.0700
14:10:51.816	18194	-0.1800	1.9100	-15.2300	-0.1360	0.3560	0.0470
14:10:51.834	18214	0.3700	2.1500	-14.5900	-0.1280	0.4580	0.0520
14:10:51.855	18234	-0.3800	2.3500	-14.4500	-0.1160	0.4020	0.0520
14:10:51.875	18254	1.2900	2.3200	-15.2900	-0.1280	0.4710	0.0620
14:10:51.896	18274	0.0700	2.3200	-15.8600	-0.1260	0.4550	0.0620
14:10:51.914	18294	-0.0700	2.4200	-14.5300	-0.1230	0.3600	0.0430
14:10:51.935	18314	0.9900	2.4400	-13.7900	-0.1210	0.4420	0.0500
14:10:51.955	18334	0.0300	1.6500	-15.5100	-0.1340	0.3790	0.0490
14:10:51.975	18354	0.8300	2.7000	-13.9000	-0.1360	0.4820	0.0520
14:10:51.995	18374	-0.2200	2.0300	-14.7400	-0.1370	0.3870	0.0370
14:10:52.016	18394	0.2800	2.0500	-16.0500	-0.1260	0.4270	0.0550
14:10:52.034	18414	0.1500	2.3700	-15.0400	-0.1380	0.4450	0.0580
14:10:52.053	18434	-0.1900	2.1100	-14.5900	-0.1230	0.3870	0.0480
14:10:52.076	18454	0.4100	2.0100	-15.5700	-0.1400	0.4900	0.0560
14:10:52.095	18474	0.3500	2.2300	-14.8800	-0.1160	0.3650	0.0570
14:10:52.116	18494	0.4900	2.6000	-15.8200	-0.1410	0.4230	0.0600
14:10:52.134	18514	0.2900	2.1100	-13.0600	-0.1270	0.4560	0.0460
14:10:52.155	18534	0.1200	1.9600	-16.2500	-0.1520	0.4220	0.0590
14:10:52.174	18554	0.3700	2.1900	-17.0400	-0.1330	0.4760	0.0730
14:10:52.195	18574	0.1900	1.6500	-14.9600	-0.1380	0.3960	0.0560
14:10:52.213	18594	1.1600	2.2200	-14.8200	-0.1410	0.4600	0.0450
14:10:52.234	18614	0.1700	2.3300	-15.4700	-0.1280	0.4290	0.0570
14:10:52.254	18634	0.0200	2.1600	-14.5500	-0.1320	0.3800	0.0420
14:10:52.276	18654	0.2700	2.3300	-14.7100	-0.1270	0.4640	0.0560
14:10:52.296	18674	-0.6800	2.1000	-14.7300	-0.1250	0.3640	0.0420
14:10:52.315	18694	0.8600	2.1900	-17.2400	-0.1220	0.4920	0.0750
14:10:52.335	18714	0.1500	2.1000	-15.2200	-0.1160	0.4230	0.0510
14:10:52.354	18734	0.2000	2.0200	-14.9500	-0.1410	0.4330	0.0510
14:10:52.376	18754	-0.0800	1.9900	-16.5000	-0.1370	0.4340	0.0650
14:10:52.394	18774	0.6500	1.5400	-13.6800	-0.1450	0.4040	0.0420
14:10:52.414	18794	1.2100	2.6600	-14.7000	-0.1130	0.4840	0.0590
14:10:52.435	18814	0.0600	2.1100	-13.6800	-0.1270	0.3530	0.0460
14:10:52.455	18834	0.5300	2.3400	-14.7600	-0.1350	0.4740	0.0550
14:10:52.476	18854	-0.4400	2.0100	-16.9600	-0.1280	0.4130	0.0550
14:10:52.495	18874	0.1300	1.9100	-15.4900	-0.1300	0.3810	0.0460
14:10:52.514	18894	0.3400	2.0700	-17.6600	-0.1390	0.4680	0.0640
14:10:52.535	18914	0.5200	2.2500	-13.2100	-0.1080	0.3560	0.0500
14:10:52.556	18934	0.1800	2.2100	-16.5100	-0.1410	0.4990	0.0650
14:10:52.574	18954	-1.0000	2.1200	-13.5900	-0.1260	0.3600	0.0420
14:10:52.595	18974	0.3100	2.1300	-15.7200	-0.1460	0.4600	0.0520
14:10:52.616	18994	-0.4900	2.1300	-14.6500	-0.1310	0.4370	0.0420
14:10:52.635	19014	0.6900	1.8500	-13.7000	-0.1260	0.3990	0.0430
14:10:52.655	19034	0.7800	2.2200	-16.1900	-0.1420	0.5250	0.0630
14:10:52.675	19054	-0.3100	2.0100	-13.2900	-0.1280	0.3610	0.0410
14:10:52.696	19074	0.3200	2.2200	-15.9000	-0.1390	0.4770	0.0610
14:10:52.715	19094	-0.4900	2.2700	-13.9300	-0.1140	0.3680	0.0460
14:10:52.737	19114	0.2300	2.1200	-13.4000	-0.1240	0.4130	0.0490
14:10:52.755	19134	0.5000	2.2800	-15.6000	-0.1330	0.5240	0.0670
14:10:52.775	19154	0.0700	1.9200	-14.5100	-0.1260	0.3670	0.0450
14:10:52.795	19174	0.5600	2.3000	-16.2800	-0.1110	0.4550	0.0670
14:10:52.814	19194	0.0000	2.0800	-14.5600	-0.1300	0.3490	0.0470
14:10:52.834	19214	0.8300	2.0800	-16.0800	-0.1370	0.4840	0.0660
14:10:52.855	19234	0.0500	1.9600	-15.4900	-0.1150	0.4040	0.0520
14:10:52.875	19254	-0.0800	1.8200	-15.2400	-0.1340	0.3660	0.0490
14:10:52.896	19274	0.5500	2.3900	-16.5200	-0.1200	0.4850	0.0620
14:10:52.917	19294	0.3500	2.2800	-14.6200	-0.1060	0.3690	0.0520
14:10:52.936	19314	0.9800	2.0000	-14.7100	-0.1530	0.4810	0.0530
14:10:52.956	19334	-0.4600	2.1200	-15.5000	-0.1250	0.3710	0.0520
14:10:52.976	19354	0.5900	2.2500	-14.1200	-0.1140	0.4380	0.0560
14:10:52.996	19374	0.3700	2.3200	-14.5500	-0.1300	0.4740	0.0480
14:10:53.016	19394	1.0100	1.7700	-15.1400	-0.1110	0.3980	0.0530
14:10:53.035	19414	1.1300	2.4400	-15.8100	-0.1150	0.4460	0.0620
14:10:53.055	19434	-0.7000	2.2500	-14.8900	-0.1280	0.3790	0.0430
14:10:53.077	19454	-0.1500	2.3800	-14.6100	-0.1300	0.4210	0.0490
14:10:53.095	19474	-0.1900	2.1400	-16.1900	-0.1200	0.4100	0.0580
14:10:53.116	19494	-0.3500	2.1200	-15.4900	-0.1320	0.4050	0.0500
14:10:53.135	19514	0.3600	2.0600	-15.8000	-0.1180	0.4460	0.0600
14:10:53.154	19534	-0.0500	2.1500	-14.1900	-0.1190	0.4030	0.0320
14:10:53.176	19554	0.6500	2.5300	-14.5400	-0.1200	0.4570	0.0410
14:10:53.196	19574	-0.4400	1.7700	-15.3900	-0.1240	0.3670	0.0570
14:10:53.216	19594	0.4900	2.0000	-14.2800	-0.1130	0.4180	0.0400
14:10:53.236	19614	-0.1600	2.2000	-16.0500	-0.1420	0.4850	0.0660
14:10:53.256	19634	0.3500	2.0000	-15.2800	-0.1310	0.4230	0.0480
14:10:53.276	19654	0.6200	2.2700	-16.6200	-0.1370	0.4910	0.0640
14:10:53.296	19674	-0.4900	2.0500	-14.0800	-0.1090	0.3490	0.0400
14:10:53.316	19694	1.0800	1.6300	-16.3200	-0.1330	0.4280	0.0670
14:10:53.336	19714	0.8800	2.0800	-15.8100	-0.1250	0.4200	0.0560
14:10:53.356	19734	-0.5000	1.9200	-13.9500	-0.1340	0.4200	0.0440
14:10:53.376	19754	0.3100	2.0000	-16.6500	-0.1250	0.5390	0.0760
14:10:53.396	19774	-0.1800	1.9900	-14.4800	-0.1430	0.3820	0.0510
14:10:53.415	19794	0.4800	2.2000	-18.7500	-0.1430	0.4830	0.0880
14:10:53.435	19814	0.0500	1.9300	-14.4000	-0.1320	0.4280	0.0580
14:10:53.455	19834	0.0700	2.3400	-13.7300	-0.1150	0.4000	0.0470
14:10:53.476	19854	0.8800	2.1100	-16.0700	-0.1170	0.4660	0.0670
14:10:53.495	19874	-0.2600	2.1200	-14.1500	-0.1080	0.3520	0.0500
14:10:53.515	19894	-0.0100	2.1800	-14.4600	-0.1210	0.5260	0.0420
14:10:53.538	19914	-0.2300	2.0300	-13.5400	-0.1180	0.3800	0.0480
14:10:53.555	19934	0.2900	2.3100	-15.7800	-0.1080	0.4930	0.0660
14:10:53.577	19954	0.3100	2.2200	-14.7500	-0.1190	0.3980	0.0580
14:10:53.595	19974	-0.2500	2.0900	-15.4200	-0.1250	0.4310	0.0460
14:10:53.616	19994	-0.2900	2.4200	-16.5500	-0.1180	0.4690	0.0590
14:10:53.635	20014	-0.0500	1.8900	-14.2600	-0.1180	0.3430	0.0380
14:10:53.655	20034	0.6200	2.2000	-15.7700	-0.1310	0.4730	0.0570
14:10:53.676	20054	0.3100	2.0000	-13.9000	-0.1060	0.3490	0.0530
14:10:53.695	20074	0.9000	2.2300	-14.4100	-0.1230	0.4660	0.0520
14:10:53.716	20094	-0.0800	1.9600	-16.4500	-0.1480	0.4870	0.0670
14:10:53.736	20114	-0.6400	1.6500	-15.1400	-0.1470	0.4010	0.0460
14:10:53.757	20134	-0.5000	2.1700	-16.1400	-0.1440	0.4710	0.0570
14:10:53.775	20154	0.3900	2.0500	-16.2500	-0.1030	0.3810	0.0710
14:10:53.797	20174	-0.1200	2.3300	-16.9400	-0.1380	0.4710	0.0700
14:10:53.817	20194	0.1700	2.0500	-15.5100	-0.1270	0.4100	0.0530
14:10:53.836	20214	0.7400	2.4700	-14.0100	-0.1300	0.4200	0.0520
14:10:53.856	20234	0.4300	2.0800	-16.3600	-0.1190	0.4280	0.0690
14:10:53.877	20254	-0.2100	1.6900	-14.6600	-0.1520	0.3770	0.0410
14:10:53.896	20274	0.6100	2.4100	-15.8500	-0.1200	0.4820	0.0630
14:10:53.916	20294	0.0700	2.3100	-13.4900	-0.1020	0.3730	0.0440
14:10:53.935	20314	0.0800	1.9100	-15.9600	-0.1410	0.4520	0.0520
14:10:53.955	20334	-0.5800	2.2200	-16.2200	-0.1410	0.4520	0.0510
14:10:53.977	20354	0.3100	1.9900	-15.8800	-0.1230	0.3640	0.0590
14:10:53.998	20374	0.5900	2.2500	-15.5100	-0.1230	0.4780	0.0610
14:10:54.016	20394	0.1100	1.7900	-15.8000	-0.1460	0.3820	0.0450
14:10:54.035	20414	0.0100	2.1000	-17.1400	-0.1410	0.4510	0.0660
14:10:54.055	20434	-0.3900	1.6500	-16.8600	-0.1330	0.3820	0.0640
14:10:54.076	20454	0.4400	1.9700	-15.5000	-0.1180	0.4460	0.0680
14:10:54.096	20474	0.1400	1.8800	-17.5100	-0.1300	0.4710	0.0760
14:10:54.117	20494	-0.1200	1.6600	-14.2700	-0.1410	0.3420	0.0410
14:10:54.136	20514	0.5200	1.7900	-16.2900	-0.1430	0.4440	0.0600
14:10:54.156	20534	-0.1500	2.1700	-14.4500	-0.1360	0.4080	0.0470
14:10:54.175	20554	0.6100	2.1700	-15.2700	-0.1530	0.4540	0.0640
14:10:54.197	20574	-0.4600	1.8600	-17.9900	-0.1450	0.4650	0.0690
14:10:54.217	20594	-0.0200	2.3300	-12.8600	-0.1250	0.3760	0.0430
14:10:54.236	20614	0.7400	2.3600	-15.8900	-0.1360	0.4930	0.0630
14:10:54.257	20634	0.6700	2.0000	-13.4400	-0.1360	0.3870	0.0370
14:10:54.277	20654	1.2300	1.8900	-16.0000	-0.1410	0.4830	0.0740
14:10:54.298	20674	0.1000	2.0900	-13.9200	-0.1290	0.3890	0.0430
14:10:54.317	20694	-0.2700	2.0300	-15.7600	-0.1200	0.3910	0.0540
14:10:54.335	20714	0.2700	2.2600	-16.1400	-0.1320	0.5110	0.0670
14:10:54.357	20734	-0.4900	2.0300	-14.1000	-0.1430	0.3730	0.0360
14:10:54.376	20754	0.9100	2.2700	-14.7300	-0.1310	0.4770	0.0630
14:10:54.397	20774	0.3800	2.1000	-13.9000	-0.1250	0.3890	0.0570
14:10:54.415	20794	0.6300	1.6100	-15.4500	-0.1440	0.3880	0.0530
14:10:54.436	20814	0.3200	1.7300	-16.4600	-0.1380	0.4600	0.0660
14:10:54.456	20834	-0.1000	1.8300	-14.2300	-0.1340	0.3820	0.0480
14:10:54.476	20854	0.5900	2.3800	-15.7100	-0.1400	0.4820	0.0590
14:10:54.497	20874	0.0500	2.0700	-12.8100	-0.1230	0.3690	0.0330
14:10:54.515	20894	0.7400	1.7200	-18.1900	-0.1410	0.4920	0.0830
14:10:54.537	20914	0.1900	2.0000	-15.5400	-0.1220	0.3960	0.0590
14:10:54.557	20934	0.4400	2.1700	-13.4200	-0.1450	0.4010	0.0350
14:10:54.577	20954	0.2400	2.0700	-16.9600	-0.1290	0.4870	0.0690
14:10:54.596	20974	-0.1900	2.4700	-14.5000	-0.1180	0.3650	0.0490
14:10:54.617	20994	0.4000	2.2700	-15.9700	-0.1320	0.4570	0.0580
14:10:54.636	21014	-0.4000	2.6100	-14.9900	-0.1230	0.3950	0.0420
14:10:54.656	21034	1.0800	2.2600	-15.4100	-0.1470	0.4580	0.0570
14:10:54.677	21054	0.1700	2.2000	-15.0600	-0.1180	0.4230	0.0570
14:10:54.696	21074	0.0600	2.0700	-14.2500	-0.1170	0.3530	0.0510
14:10:54.717	21094	0.8600	1.9700	-14.9600	-0.1310	0.4520	0.0480
14:10:54.738	21114	0.2000	1.9100	-15.3200	-0.1210	0.4180	0.0530
14:10:54.757	21134	0.8100	1.8800	-14.7200	-0.1380	0.4570	0.0500
14:10:54.776	21154	-0.4400	2.0700	-14.6100	-0.1350	0.4160	0.0560
14:10:54.797	21174	0.6600	1.8800	-13.8700	-0.1310	0.3980	0.0460
14:10:54.817	21194	0.5900	2.3800	-14.3700	-0.1160	0.5040	0.0540
14:10:54.837	21214	-0.0300	1.9800	-14.2200	-0.1290	0.3870	0.0490
14:10:54.857	21234	0.7600	2.0200	-16.2300	-0.1370	0.4940	0.0670
14:10:54.877	21254	-0.8400	1.8400	-15.8200	-0.1320	0.3370	0.0430
14:10:54.895	21274	-0.1800	2.1100	-15.3500	-0.1450	0.4430	0.0580
14:10:54.917	21294	-0.2400	2.4600	-14.8500	-0.1290	0.4300	0.0560
14:10:54.937	21314	0.2900	1.7500	-14.5200	-0.1450	0.3910	0.0520
14:10:54.958	21334	1.1000	2.2900	-16.4400	-0.1390	0.5070	0.0770
14:10:54.976	21354	0.1900	2.1900	-13.5600	-0.1300	0.3690	0.0500
14:10:54.998	21374	0.5400	2.5000	-13.7500	-0.1520	0.4460	0.0490
14:10:55.018	21394	-0.2700	2.6100	-15.8700	-0.1210	0.4340	0.0590
14:10:55.037	21414	0.1100	2.2200	-13.6200	-0.1260	0.3750	0.0490
14:10:55.057	21434	0.4400	2.0800	-16.0500	-0.1390	0.4340	0.0590
14:10:55.076	21454	0.7500	1.7300	-13.2300	-0.1390	0.3660	0.0450
14:10:55.097	21474	0.7700	2.1900	-14.8200	-0.1470	0.4910	0.0480
14:10:55.117	21494	0.2700	2.2600	-15.2500	-0.1130	0.4030	0.0470
14:10:55.138	21514	0.6400	1.9600	-15.1800	-0.1360	0.4270	0.0510
14:10:55.156	21534	0.4500	2.4400	-16.2400	-0.1180	0.4850	0.0620
14:10:55.179	21554	0.2300	2.0500	-14.4100	-0.1290	0.3480	0.0500
14:10:55.197	21574	0.1900	2.2100	-16.0100	-0.1350	0.4850	0.0670
14:10:55.218	21594	-0.1300	2.3900	-14.0400	-0.1040	0.3670	0.0480
14:10:55.236	21614	0.3900	2.3200	-14.5300	-0.1280	0.4790	0.0470
14:10:55.257	21634	0.1200	2.2200	-14.5800	-0.1150	0.3820	0.0570
14:10:55.278	21654	0.7700	1.7200	-14.2000	-0.1490	0.4060	0.0510
14:10:55.297	21674	0.7800	2.3000	-16.7300	-0.1330	0.4910	0.0710
14:10:55.317	21694	0.3500	1.9800	-15.8000	-0.1320	0.3630	0.0530
14:10:55.337	21714	-0.3100	2.3400	-16.7800	-0.1440	0.5090	0.0600
14:10:55.357	21734	-0.5800	2.2500	-16.3500	-0.1240	0.3980	0.0680
14:10:55.379	21754	0.4200	2.0600	-15.2600	-0.1430	0.4600	0.0610
14:10:55.399	21774	0.0000	2.0600	-14.5600	-0.1340	0.4580	0.0490
14:10:55.418	21794	-0.1000	1.9300	-15.7300	-0.1230	0.3750	0.0570
14:10:55.439	21814	0.7800	2.2200	-16.4900	-0.1480	0.5110	0.0640
14:10:55.458	21834	0.2500	1.9000	-14.9800	-0.1240	0.3420	0.0450
14:10:55.479	21854	-0.0700	2.0000	-16.4100	-0.1560	0.4570	0.0640
14:10:55.497	21874	-0.0100	2.2300	-15.5000	-0.1240	0.4300	0.0630
14:10:55.516	21894	-0.4100	2.3300	-14.3700	-0.1340	0.3680	0.0430
14:10:55.538	21914	0.7900	2.0100	-16.1100	-0.1340	0.4900	0.0680
14:10:55.557	21934	0.1200	2.0700	-12.6900	-0.1280	0.3600	0.0320
14:10:55.577	21954	0.7200	2.0900	-14.5600	-0.1360	0.4880	0.0490
14:10:55.599	21974	0.2200	2.3000	-13.5800	-0.1210	0.3810	0.0390
14:10:55.618	21994	1.0800	2.2600	-15.6600	-0.1400	0.4660	0.0570
14:10:55.639	22014	0.2000	2.1900	-14.2800	-0.1190	0.4460	0.0460
14:10:55.659	22034	0.1800	2.1900	-15.3500	-0.1190	0.4100	0.0460
14:10:55.677	22054	0.3300	2.5300	-15.4400	-0.1220	0.4700	0.0560
14:10:55.698	22074	0.0000	2.1600	-13.7700	-0.1380	0.3280	0.0330
14:10:55.718	22094	0.5500	2.0700	-14.9900	-0.1440	0.4460	0.0570
14:10:55.738	22114	0.2700	2.2700	-15.5300	-0.1280	0.3970	0.0600
14:10:55.757	22134	0.6200	2.0600	-14.8300	-0.1290	0.4180	0.0510
14:10:55.777	22154	0.6200	2.3400	-16.8400	-0.1390	0.4930	0.0690
14:10:55.797	22174	-0.5100	2.1800	-14.8200	-0.1350	0.3810	0.0410
14:10:55.817	22194	0.0700	2.3300	-14.6200	-0.1500	0.4440	0.0560
14:10:55.838	22214	0.1800	2.0500	-15.3500	-0.1090	0.3690	0.0560
14:10:55.857	22234	0.9000	2.1400	-14.7600	-0.1260	0.4630	0.0620
14:10:55.878	22254	-0.1300	1.9500	-17.1300	-0.1170	0.4870	0.0740
14:10:55.897	22274	0.4300	2.2100	-15.3200	-0.1200	0.3950	0.0570
14:10:55.918	22294	0.4900	2.1900	-16.1000	-0.1320	0.4590	0.0450
14:10:55.938	22314	-1.2100	2.3200	-14.8100	-0.1120	0.3720	0.0490
14:10:55.957	22334	0.4300	2.1600	-14.3300	-0.1150	0.4450	0.0490
14:10:55.979	22354	0.2000	2.0300	-14.1800	-0.1210	0.4440	0.0530
14:10:55.997	22374	0.5600	2.1200	-15.5800	-0.1320	0.4240	0.0480
14:10:56.017	22394	0.3000	2.2400	-16.5200	-0.1140	0.4530	0.0640
14:10:56.037	22414	-0.3800	1.9900	-13.1400	-0.1310	0.3450	0.0300
14:10:56.057	22434	0.8600	2.3700	-15.9800	-0.1410	0.5060	0.0570
14:10:56.078	22454	0.4200	2.4200	-14.3000	-0.1180	0.4120	0.0490
14:10:56.097	22474	0.7800	2.2800	-15.2200	-0.1370	0.4470	0.0600
14:10:56.119	22494	0.0400	2.1800	-15.3500	-0.1410	0.4810	0.0560
14:10:56.137	22514	0.1700	1.9700	-13.8700	-0.1490	0.3900	0.0400
14:10:56.159	22534	0.7800	2.4000	-14.3800	-0.1270	0.4580	0.0570
14:10:56.179	22554	0.8900	2.0400	-16.0700	-0.1270	0.3770	0.0650
14:10:56.197	22574	0.4500	1.9200	-14.8600	-0.1670	0.4480	0.0520
14:10:56.216	22594	0.1100	2.4000	-14.2400	-0.1340	0.4370	0.0530
14:10:56.238	22614	0.6300	2.4400	-14.0900	-0.1290	0.3940	0.0550
14:10:56.258	22634	0.5700	2.4600	-16.3000	-0.1310	0.4490	0.0680
14:10:56.278	22654	0.7800	1.6400	-15.1900	-0.1410	0.4070	0.0550
14:10:56.300	22674	0.3300	2.5500	-15.3600	-0.1490	0.4610	0.0560
14:10:56.317	22694	-0.4700	2.2900	-15.5300	-0.1310	0.3700	0.0460
14:10:56.338	22714	0.3600	1.9500	-14.0000	-0.1230	0.4020	0.0440
14:10:56.358	22734	0.4500	2.3700	-14.9200	-0.1170	0.4840	0.0530
14:10:56.378	22754	-0.1000	2.0300	-15.5800	-0.1270	0.4080	0.0610
14:10:56.399	22774	0.7700	2.1600	-15.6900	-0.1250	0.4610	0.0610
14:10:56.419	22794	-0.6800	1.7400	-13.6300	-0.1190	0.3150	0.0380
14:10:56.437	22814	1.2400	2.3000	-15.5800	-0.1280	0.4720	0.0670
14:10:56.459	22834	0.0900	1.9900	-14.1600	-0.1240	0.4440	0.0500
14:10:56.478	22854	-0.1300	1.6900	-14.9600	-0.1350	0.4060	0.0560
14:10:56.499	22874	0.2700	2.1000	-16.1300	-0.1350	0.4750	0.0590
14:10:56.517	22894	-0.1000	1.9700	-13.6100	-0.1270	0.3720	0.0390
14:10:56.539	22914	1.1800	1.9900	-14.4000	-0.1500	0.4850	0.0470
14:10:56.557	22934	0.2100	1.7100	-14.6500	-0.1270	0.3660	0.0490
14:10:56.577	22954	0.4300	1.6500	-15.9900	-0.1500	0.4950	0.0610
14:10:56.599	22974	0.7500	2.5300	-14.2000	-0.1090	0.4900	0.0600
14:10:56.617	22994	0.3500	2.5000	-14.7200	-0.1210	0.3810	0.0520
14:10:56.637	23014	-0.0400	2.2100	-17.0300	-0.1460	0.4780	0.0700
14:10:56.659	23034	-0.0300	2.0300	-13.9000	-0.1180	0.3680	0.0510
14:10:56.679	23054	0.8200	2.0300	-15.4200	-0.1200	0.4660	0.0630
14:10:56.699	23074	0.2700	1.9800	-14.8300	-0.1220	0.4010	0.0470
14:10:56.717	23094	0.7800	2.0700	-15.0500	-0.1190	0.4480	0.0600
14:10:56.737	23114	0.4600	2.1000	-15.2600	-0.1240	0.4870	0.0690
14:10:56.760	23134	-0.0500	1.8600	-14.7400	-0.1380	0.3150	0.0430
14:10:56.778	23154	0.5500	2.1900	-15.9000	-0.1040	0.4510	0.0590
14:10:56.799	23174	-0.3000	1.8600	-15.1400	-0.1150	0.3820	0.0510
14:10:56.819	23194	-0.0700	2.1000	-15.4400	-0.1200	0.4360	0.0540
14:10:56.839	23214	0.3600	2.1600	-15.3400	-0.1270	0.4360	0.0560
14:10:56.860	23234	-0.5300	2.5000	-15.8000	-0.1240	0.3780	0.0490
14:10:56.880	23254	0.8400	2.5000	-14.3400	-0.1350	0.4670	0.0540
14:10:56.899	23274	0.1900	2.1900	-15.4500	-0.1120	0.3820	0.0580
14:10:56.920	23294	0.1600	1.9400	-16.1900	-0.1290	0.4360	0.0600
14:10:56.938	23314	0.1400	2.1600	-15.3200	-0.1140	0.4060	0.0600
14:10:56.958	23334	0.3400	2.1000	-15.0700	-0.1310	0.4600	0.0630
14:10:56.977	23354	0.6200	2.1500	-15.4000	-0.1250	0.4790	0.0580
14:10:56.999	23374	0.3200	2.1800	-14.8600	-0.1370	0.3930	0.0560
14:10:57.017	23394	1.1700	2.1400	-15.1400	-0.1360	0.4530	0.0500
14:10:57.038	23414	-0.5000	2.2300	-14.3500	-0.1260	0.3780	0.0400
14:10:57.059	23434	0.8800	2.3200	-14.8100	-0.1350	0.4310	0.0610
14:10:57.078	23454	0.3300	1.9900	-16.2300	-0.1380	0.4570	0.0680
14:10:57.099	23474	-0.1700	2.0100	-14.6500	-0.1220	0.3810	0.0480
14:10:57.118	23494	0.5500	2.4800	-15.5400	-0.1350	0.4420	0.0670
14:10:57.140	23514	0.1500	2.0300	-13.8400	-0.1160	0.3400	0.0430
14:10:57.160	23534	1.0700	2.2600	-15.1100	-0.1280	0.4870	0.0550
14:10:57.177	23554	0.4900	2.1000	-15.2100	-0.1190	0.4670	0.0600
14:10:57.199	23574	0.1900	1.7400	-15.0200	-0.1390	0.4170	0.0510
14:10:57.219	23594	0.5700	2.5000	-14.9300	-0.1190	0.4800	0.0530
14:10:57.239	23614	-0.0400	2.0800	-13.4900	-0.1330	0.3630	0.0380
14:10:57.259	23634	0.8900	2.2700	-15.8400	-0.1310	0.4990	0.0640
14:10:57.279	23654	-0.2700	2.0500	-16.2500	-0.1240	0.4030	0.0640
14:10:57.298	23674	0.6900	1.9900	-14.5200	-0.1190	0.4160	0.0550
14:10:57.319	23694	-0.0500	1.9900	-16.3900	-0.1270	0.4420	0.0570
14:10:57.338	23714	-0.0100	1.8200	-15.6200	-0.1240	0.3720	0.0490
14:10:57.358	23734	1.0600	2.0000	-16.4900	-0.1300	0.4970	0.0620
14:10:57.378	23754	-0.2100	2.0000	-13.9200	-0.1220	0.3510	0.0450
14:10:57.399	23774	1.0600	2.3600	-14.3300	-0.1320	0.4500	0.0540
14:10:57.418	23794	0.3100	2.1400	-16.0700	-0.1340	0.4410	0.0560
14:10:57.439	23814	0.0800	2.0300	-15.2700	-0.1380	0.3830	0.0510
14:10:57.459	23834	0.0100	2.4000	-16.7200	-0.1480	0.4900	0.0750
14:10:57.480	23854	-0.5000	2.1500	-13.9900	-0.1210	0.3540	0.0450
14:10:57.498	23874	0.2500	2.3900	-14.5900	-0.1350	0.4800	0.0540
14:10:57.517	23894	-0.1100	2.3800	-14.2900	-0.1100	0.3830	0.0470
14:10:57.541	23914	0.2700	2.2900	-15.1100	-0.1210	0.4150	0.0450
14:10:57.559	23934	0.0900	1.9200	-15.8400	-0.1350	0.4620	0.0540
14:10:57.579	23954	-0.2000	1.9900	-13.9200	-0.1290	0.3930	0.0430
14:10:57.599	23974	0.5500	1.8800	-16.5900	-0.1250	0.4760	0.0680
14:10:57.618	23994	-0.5900	1.6800	-14.5300	-0.1210	0.3860	0.0450
14:10:57.639	24014	0.9300	1.9600	-15.5600	-0.1330	0.5190	0.0650
14:10:57.659	24034	-0.1800	2.3300	-15.0300	-0.1270	0.4530	0.0550
14:10:57.679	24054	0.3000	1.9000	-13.5500	-0.1380	0.3730	0.0320
14:10:57.699	24074	-0.0400	1.9500	-16.5900	-0.1190	0.5220	0.0720
14:10:57.718	24094	0.9300	1.9200	-15.2700	-0.1250	0.3560	0.0570
14:10:57.739	24114	1.3400	2.1500	-15.8400	-0.1180	0.5120	0.0720
14:10:57.760	24134	-0.2100	1.9600	-15.9800	-0.1230	0.3780	0.0580
14:10:57.779	24154	1.0100	2.2400	-14.8100	-0.1330	0.4170	0.0580
14:10:57.800	24174	-0.0400	2.0100	-15.4200	-0.1320	0.4640	0.0550
14:10:57.818	24194	-0.3300	2.3100	-14.2900	-0.1520	0.3870	0.0430
14:10:57.839	24214	0.7400	2.0700	-15.1900	-0.1440	0.4970	0.0650
14:10:57.860	24234	0.1400	2.2700	-14.7200	-0.1170	0.3660	0.0580
14:10:57.878	24254	0.5900	2.3500	-14.2500	-0.1500	0.4550	0.0430
14:10:57.899	24274	0.2500	2.1900	-16.0900	-0.1320	0.4440	0.0700
14:10:57.919	24294	0.5400	1.7000	-15.5800	-0.1270	0.3950	0.0570
14:10:57.939	24314	0.6000	2.0600	-16.6600	-0.1420	0.5250	0.0620
14:10:57.959	24334	0.6900	2.3700	-13.3000	-0.1120	0.3710	0.0510
14:10:57.980	24354	0.2800	2.2600	-15.5700	-0.1330	0.4340	0.0510
14:10:58.000	24374	0.0500	2.3700	-13.5800	-0.1200	0.3700	0.0440
14:10:58.019	24394	0.5100	2.2200	-13.8400	-0.1130	0.4060	0.0390
14:10:58.039	24414	-0.3800	1.9700	-16.4800	-0.1280	0.4810	0.0750
14:10:58.059	24434	-0.7800	2.1100	-14.9900	-0.1180	0.3550	0.0470
14:10:58.080	24454	0.2100	2.1700	-17.2200	-0.1330	0.4970	0.0730
14:10:58.098	24474	0.0600	2.1600	-13.6100	-0.1250	0.4100	0.0490
14:10:58.119	24494	0.3700	2.2200	-15.6900	-0.1200	0.3800	0.0600
14:10:58.138	24514	0.0100	2.0300	-14.8400	-0.1260	0.4670	0.0450
14:10:58.160	24534	1.2500	2.2100	-14.7000	-0.1270	0.4260	0.0500
14:10:58.179	24554	0.8600	2.2800	-14.6500	-0.1240	0.4960	0.0640
14:10:58.199	24574	0.1500	2.1200	-12.4100	-0.1290	0.3620	0.0280
14:10:58.219	24594	0.0100	2.3700	-14.9700	-0.1370	0.4780	0.0500
14:10:58.240	24614	0.3600	2.3800	-14.4100	-0.1260	0.3810	0.0530
14:10:58.261	24634	0.2300	2.0900	-15.0400	-0.1460	0.4600	0.0540
14:10:58.281	24654	-0.3500	2.1900	-15.3700	-0.1460	0.4860	0.0520
14:10:58.299	24674	-0.2300	2.0000	-14.4800	-0.1420	0.3550	0.0420
14:10:58.320	24694	0.4500	2.3600	-15.8600	-0.1420	0.4820	0.0570
14:10:58.339	24714	-0.1100	2.2800	-13.5300	-0.1280	0.3560	0.0470
14:10:58.359	24734	0.3000	2.4800	-15.9700	-0.1270	0.4350	0.0670
14:10:58.380	24754	-0.2300	1.9200	-15.7000	-0.1250	0.4660	0.0670
14:10:58.401	24774	0.2100	1.8100	-13.0100	-0.1270	0.4110	0.0380
14:10:58.418	24794	0.5900	2.2300	-15.3000	-0.1270	0.4770	0.0530
14:10:58.440	24814	-0.0900	2.1700	-12.4300	-0.1280	0.3660	0.0320
14:10:58.459	24834	0.8200	2.0300	-15.4300	-0.1280	0.4610	0.0570
14:10:58.480	24854	0.0000	2.2800	-15.2200	-0.1070	0.4060	0.0590
14:10:58.500	24874	0.5700	2.1000	-15.0100	-0.1250	0.4340	0.0630
14:10:58.520	24894	0.2000	2.2600	-14.5800	-0.1040	0.4320	0.0460
14:10:58.539	24914	-0.1400	2.3000	-16.3900	-0.1110	0.3910	0.0640
14:10:58.560	24934	0.8600	2.0400	-16.6100	-0.1150	0.5020	0.0620
14:10:58.580	24954	0.3700	1.9000	-16.5400	-0.1240	0.3380	0.0550
14:10:58.600	24974	0.2000	2.1500	-15.8600	-0.1290	0.4560	0.0590
14:10:58.620	24994	0.1300	1.9900	-14.0100	-0.1360	0.4260	0.0500
14:10:58.639	25014	-0.0700	1.9500	-14.9200	-0.1300	0.4480	0.0440
14:10:58.660	25034	0.4700	1.8700	-16.5400	-0.1360	0.5200	0.0660
14:10:58.680	25054	-0.0400	1.8400	-15.5300	-0.1220	0.3880	0.0640
14:10:58.700	25074	0.2700	2.5500	-16.2300	-0.1440	0.4820	0.0640
14:10:58.720	25094	-0.2200	2.0500	-14.6000	-0.1210	0.3840	0.0460
14:10:58.739	25114	0.6200	1.9300	-16.3800	-0.1190	0.4750	0.0660
14:10:58.761	25134	0.5300	2.1700	-15.5300	-0.1400	0.4790	0.0510
14:10:58.779	25154	0.0300	1.8900	-16.1100	-0.1140	0.3780	0.0550
14:10:58.801	25174	0.9900	2.3800	-16.3500	-0.1250	0.4740	0.0660
14:10:58.819	25194	-0.5900	2.1000	-13.7900	-0.1250	0.3790	0.0410
14:10:58.840	25214	0.0100	2.6800	-14.7300	-0.1170	0.4520	0.0440
14:10:58.859	25234	-0.2700	2.2900	-14.6400	-0.1310	0.4420	0.0430
14:10:58.880	25254	0.1900	1.9400	-14.3500	-0.1340	0.4160	0.0420
14:10:58.900	25274	0.3300	2.0100	-15.4300	-0.1280	0.4830	0.0570
14:10:58.920	25294	-0.3600	1.8800	-14.6100	-0.1250	0.3650	0.0500
14:10:58.939	25314	0.5700	1.7700	-16.0600	-0.1380	0.4150	0.0630
14:10:58.960	25334	-0.1500	2.2400	-15.4400	-0.1140	0.4360	0.0520
14:10:58.979	25354	0.2400	2.0200	-15.4500	-0.1240	0.4560	0.0530
14:10:59.001	25374	0.6300	2.4000	-14.8600	-0.1470	0.4500	0.0460
14:10:59.020	25394	-0.3000	2.0100	-13.6600	-0.1270	0.3860	0.0410
14:10:59.040	25414	-0.0700	2.2300	-15.7600	-0.1420	0.4730	0.0520
14:10:59.060	25434	-0.2300	1.9800	-15.0300	-0.1320	0.3690	0.0490
14:10:59.081	25454	0.3600	1.9200	-15.5600	-0.1320	0.4470	0.0610
14:10:59.100	25474	0.0200	2.1200	-14.5700	-0.1270	0.4560	0.0490
14:10:59.120	25494	0.4700	2.0500	-12.8400	-0.1370	0.3990	0.0460
14:10:59.140	25514	-0.1500	2.6300	-16.5100	-0.1290	0.4750	0.0640
14:10:59.161	25534	-0.2100	2.3800	-13.5700	-0.1260	0.3560	0.0370
14:10:59.179	25554	0.2100	2.4000	-14.1700	-0.1430	0.4290	0.0460
14:10:59.202	25574	-0.0300	1.9100	-14.7700	-0.1280	0.3910	0.0480
14:10:59.221	25594	0.1100	1.9300	-15.1900	-0.1340	0.4350	0.0610
14:10:59.241	25614	0.5000	2.1200	-14.9100	-0.1310	0.4610	0.0620
14:10:59.261	25634	0.1300	1.8200	-13.7900	-0.1490	0.3770	0.0400
14:10:59.282	25654	0.4300	2.3400	-16.1600	-0.1350	0.4760	0.0630
14:10:59.301	25674	-0.3600	1.9800	-13.8900	-0.1220	0.3320	0.0320
14:10:59.321	25694	1.2800	2.0000	-14.7600	-0.1430	0.4900	0.0590
14:10:59.340	25714	-0.4000	1.8900	-16.5900	-0.1450	0.4540	0.0650
14:10:59.360	25734	0.1100	1.5600	-15.5000	-0.1440	0.4390	0.0610
14:10:59.381	25754	0.5400	2.2600	-15.6800	-0.1440	0.4880	0.0470
14:10:59.400	25774	-0.7000	2.3400	-12.8400	-0.1220	0.3400	0.0410
14:10:59.420	25794	1.2000	2.3700	-16.1600	-0.1270	0.4860	0.0660
14:10:59.440	25814	0.0700	2.1400	-14.2800	-0.1320	0.3710	0.0510
14:10:59.460	25834	1.2000	2.1200	-15.0200	-0.1440	0.4480	0.0570
14:10:59.482	25854	1.1000	2.3500	-14.9200	-0.1350	0.4910	0.0540
14:10:59.501	25874	0.4700	2.0400	-14.2500	-0.1230	0.3750	0.0580
14:10:59.521	25894	0.2700	2.7100	-14.3100	-0.1430	0.4600	0.0480
14:10:59.541	25914	-0.4900	1.9000	-15.4100	-0.1330	0.3620	0.0540
14:10:59.561	25934	0.4600	2.2600	-14.0100	-0.1500	0.4650	0.0470
14:10:59.581	25954	0.5500	2.5800	-13.3100	-0.1210	0.4280	0.0410
14:10:59.602	25974	0.5600	1.7000	-15.9400	-0.1390	0.4420	0.0640
14:10:59.620	25994	0.2100	2.4900	-14.5000	-0.1290	0.4690	0.0520
14:10:59.640	26014	0.0200	1.8700	-13.8800	-0.1290	0.3430	0.0400
14:10:59.662	26034	0.4000	2.3000	-14.9900	-0.1250	0.4570	0.0530
14:10:59.680	26054	0.0000	1.9700	-14.9300	-0.1190	0.4280	0.0560
14:10:59.701	26074	0.8900	2.0000	-15.7400	-0.1480	0.4580	0.0470
14:10:59.721	26094	0.2100	2.1800	-15.3000	-0.1270	0.4320	0.0540
14:10:59.740	26114	-0.3900	1.8200	-14.1200	-0.1380	0.3460	0.0330
14:10:59.760	26134	1.1700	1.9200	-15.5700	-0.1230	0.4950	0.0590
14:10:59.781	26154	0.1900	2.2300	-14.0500	-0.1130	0.4050	0.0500
14:10:59.800	26174	0.5900	2.4900	-14.2800	-0.1320	0.4800	0.0500
14:10:59.822	26194	-0.2800	2.0700	-16.6400	-0.1220	0.4570	0.0660
14:10:59.841	26214	-0.2400	1.8500	-16.0300	-0.1330	0.3970	0.0560
14:10:59.861	26234	0.2900	2.4500	-16.3500	-0.1330	0.4790	0.0610
14:10:59.880	26254	0.2700	1.8900	-14.5300	-0.1330	0.3920	0.0490
14:10:59.901	26274	0.9400	2.2500	-15.6800	-0.1420	0.4200	0.0580
14:10:59.921	26294	0.3200	1.8000	-14.7400	-0.1390	0.4230	0.0520
14:10:59.941	26314	0.2500	2.1200	-13.8300	-0.1420	0.4330	0.0450
14:10:59.961	26334	-0.7200	2.2600	-15.1400	-0.1430	0.4470	0.0510
14:10:59.981	26354	0.1200	2.1900	-14.7000	-0.1220	0.3840	0.0480
14:11:00.001	26374	0.6800	2.2900	-16.2300	-0.1300	0.4610	0.0680
14:11:00.022	26394	0.1100	2.0400	-13.2800	-0.1140	0.3160	0.0300
14:11:00.042	26414	1.3100	1.9600	-14.7500	-0.1430	0.4670	0.0580
14:11:00.061	26434	-0.2200	1.9300	-15.4600	-0.1160	0.4460	0.0640
14:11:00.081	26454	0.4200	2.0100	-14.6900	-0.1140	0.4130	0.0470
14:11:00.100	26474	0.3800	2.3300	-15.2100	-0.1110	0.4510	0.0540
14:11:00.121	26494	-0.2100	1.7300	-15.2700	-0.1270	0.3170	0.0450
14:11:00.140	26514	1.0000	2.3700	-15.7000	-0.1250	0.4900	0.0550
14:11:00.161	26534	0.7800	2.4200	-15.1200	-0.0960	0.4240	0.0520
14:11:00.180	26554	0.1400	2.0300	-15.4300	-0.1150	0.3740	0.0480
14:11:00.200	26574	0.1300	2.3400	-17.6000	-0.0970	0.4290	0.0710
14:11:00.222	26594	0.3800	2.0000	-13.3300	-0.1350	0.3370	0.0280
14:11:00.242	26614	1.4500	2.5300	-16.7800	-0.1170	0.5120	0.0710
14:11:00.261	26634	0.0400	2.3200	-13.5500	-0.1120	0.3720	0.0470
14:11:00.282	26654	0.9900	2.1100	-15.0900	-0.1340	0.4690	0.0570
14:11:00.301	26674	0.2000	2.5700	-14.0000	-0.1190	0.4510	0.0520
14:11:00.322	26694	0.6300	2.1000	-14.4500	-0.1260	0.4200	0.0440
14:11:00.342	26714	0.1500	2.7100	-15.1400	-0.1420	0.4490	0.0530
14:11:00.362	26734	-0.5200	2.0300	-14.4800	-0.1310	0.3160	0.0380
14:11:00.382	26754	1.1200	2.2000	-17.3000	-0.1330	0.4810	0.0660
14:11:00.401	26774	0.7500	2.1200	-14.4900	-0.1270	0.4370	0.0550
14:11:00.422	26794	0.0200	2.3200	-14.9500	-0.1300	0.4120	0.0430
14:11:00.442	26814	-0.8400	1.9700	-18.2800	-0.1300	0.4500	0.0720
14:11:00.462	26834	-0.2400	2.1800	-14.3200	-0.1330	0.3710	0.0410
14:11:00.481	26854	0.2200	1.7600	-16.8100	-0.1270	0.5150	0.0650
14:11:00.501	26874	0.5500	1.8600	-15.2000	-0.1170	0.3800	0.0500
14:11:00.521	26894	-0.2000	1.9400	-15.2800	-0.1380	0.4780	0.0460
14:11:00.541	26914	0.1800	1.8400	-17.2500	-0.1290	0.3990	0.0690
14:11:00.562	26934	0.8000	1.7500	-15.0900	-0.1340	0.3880	0.0550
14:11:00.582	26954	0.1900	2.1900	-15.8000	-0.1210	0.4660	0.0550
14:11:00.601	26974	0.2800	1.6000	-15.6800	-0.1380	0.4010	0.0580
14:11:00.621	26994	1.0000	2.0100	-17.2500	-0.1480	0.5470	0.0840
14:11:00.641	27014	0.0100	1.6900	-13.8000	-0.1220	0.3520	0.0440
14:11:00.661	27034	0.2500	2.1000	-15.4000	-0.1320	0.4740	0.0480
14:11:00.682	27054	-0.2400	1.8300	-15.6400	-0.1190	0.4010	0.0460
14:11:00.701	27074	0.7000	1.7600	-14.9100	-0.1370	0.4070	0.0610
14:11:00.721	27094	1.0100	1.7900	-16.3000	-0.1300	0.4650	0.0650
14:11:00.743	27114	0.1200	1.9900	-12.9600	-0.1130	0.3610	0.0300
14:11:00.762	27134	1.3300	2.2500	-14.2400	-0.1270	0.5120	0.0500
14:11:00.782	27154	0.4800	1.8100	-17.0600	-0.1280	0.4530	0.0680
14:11:00.802	27174	0.7300	1.9900	-14.8400	-0.1260	0.4050	0.0520
14:11:00.822	27194	0.1100	2.3800	-15.6100	-0.1150	0.4050	0.0600
14:11:00.841	27214	0.6000	1.5200	-13.5400	-0.1150	0.4070	0.0540
14:11:00.863	27234	0.8400	1.8800	-14.4900	-0.1300	0.5310	0.0550
14:11:00.882	27254	0.0100	1.9500	-15.4100	-0.1070	0.3840	0.0540
14:11:00.902	27274	0.5500	1.8200	-14.8200	-0.1380	0.3760	0.0460
14:11:00.920	27294	0.5900	2.0300	-16.2500	-0.1230	0.4650	0.0650
14:11:00.942	27314	1.2400	1.9700	-14.0900	-0.1290	0.4220	0.0530
14:11:00.962	27334	0.4600	2.2200	-16.6800	-0.1220	0.4520	0.0720
14:11:00.982	27354	-0.0800	2.3500	-14.2100	-0.1110	0.3490	0.0510
14:11:01.000	27374	0.5800	2.3400	-13.6300	-0.1350	0.4370	0.0390
14:11:01.020	27394	-0.4600	2.1100	-13.6700	-0.1200	0.3880	0.0370
14:11:01.041	27414	0.3000	1.9900	-15.5500	-0.1370	0.4360	0.0490
14:11:01.061	27434	0.3700	2.3800	-16.7100	-0.1170	0.4900	0.0660
14:11:01.083	27454	0.7400	2.0500	-16.5800	-0.1220	0.3510	0.0650
14:11:01.102	27474	0.0900	2.1900	-15.6500	-0.1400	0.5070	0.0650
14:11:01.122	27494	-0.0800	2.4100	-16.5300	-0.1320	0.4250	0.0630
14:11:01.142	27514	0.7600	1.7600	-15.9200	-0.1450	0.4200	0.0630
14:11:01.162	27534	-0.2700	2.3600	-14.8300	-0.1530	0.4610	0.0510
14:11:01.183	27554	0.0400	1.7800	-14.0100	-0.1370	0.3560	0.0450
14:11:01.201	27574	0.6100	2.3400	-16.0800	-0.1400	0.5300	0.0720
14:11:01.222	27594	0.5000	2.4300	-14.1800	-0.1300	0.3950	0.0510
14:11:01.242	27614	0.0600	2.5500	-14.5500	-0.1300	0.4370	0.0520
14:11:01.261	27634	0.1100	2.3900	-15.8500	-0.1310	0.4000	0.0630
14:11:01.282	27654	-0.1000	1.9800	-14.2900	-0.1140	0.3950	0.0480
14:11:01.302	27674	0.4800	2.5700	-15.7700	-0.1160	0.4620	0.0660
14:11:01.322	27694	-0.1100	1.8300	-16.6000	-0.1400	0.4090	0.0670
14:11:01.342	27714	0.6100	2.2300	-16.6000	-0.1360	0.4960	0.0750
14:11:01.364	27734	-0.6900	2.0900	-16.3500	-0.1270	0.3750	0.0500
14:11:01.381	27754	0.5900	2.2600	-14.8700	-0.1270	0.4140	0.0480
14:11:01.401	27774	0.5600	1.7100	-14.5900	-0.1260	0.4520	0.0540
14:11:01.422	27794	0.0400	2.4100	-13.2400	-0.1130	0.3910	0.0380
14:11:01.443	27814	0.3500	2.5900	-15.8900	-0.1310	0.4910	0.0590
14:11:01.462	27834	-0.7900	2.0500	-15.9500	-0.1230	0.3110	0.0460
14:11:01.481	27854	0.9500	2.1200	-17.2900	-0.1380	0.5230	0.0770
14:11:01.501	27874	-0.0400	2.4300	-15.0600	-0.1220	0.4170	0.0590
14:11:01.521	27894	0.4500	2.1300	-15.4300	-0.1320	0.3900	0.0510
14:11:01.543	27914	0.6700	2.5600	-14.4300	-0.1380	0.4740	0.0540
14:11:01.562	27934	-0.0300	1.7900	-16.0800	-0.1380	0.3690	0.0500
14:11:01.582	27954	0.5800	2.2500	-15.4300	-0.1450	0.4470	0.0620
14:11:01.601	27974	-0.1600	1.9600	-14.8600	-0.1130	0.3770	0.0610
14:11:01.623	27994	0.4300	2.1200	-15.3300	-0.1380	0.4650	0.0600
14:11:01.642	28014	0.5400	2.1000	-15.2900	-0.1210	0.4660	0.0530
14:11:01.662	28034	1.1700	1.9400	-13.2600	-0.1480	0.4350	0.0420
14:11:01.682	28054	0.7300	1.8400	-16.4000	-0.1230	0.4760	0.0630
14:11:01.701	28074	-1.1100	2.4700	-14.2300	-0.1310	0.3660	0.0270
14:11:01.724	28094	0.3800	1.9300	-14.3700	-0.1430	0.4210	0.0460
14:11:01.742	28114	-0.2200	1.9300	-16.4700	-0.1210	0.4470	0.0680
14:11:01.762	28134	0.3800	2.2000	-14.1700	-0.1250	0.4270	0.0560
14:11:01.782	28154	0.3800	2.5000	-15.7700	-0.1140	0.4830	0.0570
14:11:01.802	28174	0.0400	2.3100	-14.9100	-0.1210	0.3720	0.0440
14:11:01.823	28194	0.6000	2.2000	-15.0400	-0.1260	0.4720	0.0600
14:11:01.842	28214	0.5100	2.4100	-14.4900	-0.1020	0.3610	0.0550
14:11:01.863	28234	0.0100	2.0400	-14.5800	-0.1240	0.4540	0.0470
14:11:01.883	28254	0.1200	2.4000	-16.7300	-0.1170	0.4730	0.0710
14:11:01.903	28274	0.4500	2.0200	-13.7600	-0.1310	0.3860	0.0500
14:11:01.924	28294	0.3200	2.4100	-17.5300	-0.1250	0.4810	0.0690
14:11:01.942	28314	-0.1800	1.6900	-15.2700	-0.1260	0.3230	0.0490
14:11:01.962	28334	1.2700	1.8300	-16.5900	-0.1450	0.4450	0.0690
14:11:01.982	28354	0.5400	2.0300	-15.4200	-0.1310	0.4200	0.0580
14:11:02.003	28374	0.7000	1.8900	-16.0700	-0.1230	0.4040	0.0690
14:11:02.024	28394	0.3700	2.3400	-15.6300	-0.1360	0.4650	0.0560
14:11:02.043	28414	-0.0400	2.1800	-14.5500	-0.1270	0.3620	0.0510
14:11:02.063	28434	-0.2300	2.2500	-17.5100	-0.1310	0.4420	0.0660
14:11:02.083	28454	-0.3200	1.7700	-14.7900	-0.1290	0.3940	0.0510
14:11:02.101	28474	0.5700	1.9900	-15.0100	-0.1260	0.4500	0.0570
14:11:02.122	28494	0.3900	1.8700	-15.8100	-0.1380	0.4950	0.0640
14:11:02.142	28514	-0.2000	2.0300	-14.0600	-0.1190	0.3500	0.0380
14:11:02.162	28534	0.0500	2.3000	-14.8900	-0.1250	0.4590	0.0460
14:11:02.182	28554	0.6600	1.9800	-13.4300	-0.1270	0.3540	0.0380
14:11:02.202	28574	0.7500	1.6900	-16.0400	-0.1410	0.4760	0.0590
14:11:02.223	28594	0.2600	2.2900	-14.4500	-0.1410	0.4520	0.0510
14:11:02.243	28614	0.1600	1.9600	-15.1400	-0.1270	0.3740	0.0500
14:11:02.263	28634	0.8400	2.2600	-16.8100	-0.1250	0.4840	0.0740
14:11:02.283	28654	0.3300	1.7900	-13.6500	-0.1310	0.3520	0.0430
14:11:02.301	28674	0.4200	2.1800	-15.5500	-0.1430	0.4780	0.0710
14:11:02.322	28694	-0.0900	2.0800	-15.3600	-0.1140	0.3610	0.0530
14:11:02.342	28714	0.3200	2.0000	-14.1700	-0.1380	0.4350	0.0500
14:11:02.364	28734	0.4600	2.1200	-14.7200	-0.1340	0.4700	0.0560
14:11:02.384	28754	0.5900	2.4400	-13.3000	-0.1410	0.3970	0.0390
14:11:02.402	28774	0.5000	2.5300	-15.5500	-0.1260	0.4410	0.0580
14:11:02.423	28794	-0.0200	2.0200	-13.7900	-0.1140	0.3410	0.0370
14:11:02.444	28814	0.5800	2.0300	-15.2800	-0.1350	0.4490	0.0580
14:11:02.463	28834	0.2000	1.8100	-15.9300	-0.1340	0.4430	0.0690
14:11:02.483	28854	0.0600	2.1000	-13.8800	-0.1260	0.4550	0.0450
14:11:02.502	28874	0.3700	2.3300	-15.6900	-0.1390	0.4720	0.0580
14:11:02.525	28894	0.0400	2.0100	-14.3100	-0.1400	0.3580	0.0480
14:11:02.543	28914	1.0800	1.9000	-15.0900	-0.1380	0.4830	0.0610
14:11:02.564	28934	0.4500	2.2200	-14.3600	-0.1150	0.3620	0.0490
14:11:02.582	28954	1.0500	2.0000	-15.1600	-0.1250	0.4650	0.0590
14:11:02.602	28974	0.4000	1.7600	-15.9900	-0.1160	0.4410	0.0590
14:11:02.622	28994	-0.6600	2.1400	-14.8700	-0.1200	0.3650	0.0460
14:11:02.643	29014	1.2400	2.2700	-14.7200	-0.1240	0.4860	0.0570
14:11:02.662	29034	-0.3300	2.2100	-12.6900	-0.1100	0.3610	0.0380
14:11:02.683	29054	0.9400	2.3200	-14.8600	-0.1320	0.4400	0.0500
14:11:02.703	29074	0.0100	1.9500	-16.4900	-0.1320	0.4580	0.0650
14:11:02.723	29094	0.0800	2.0600	-15.3900	-0.1330	0.4100	0.0630
14:11:02.743	29114	-0.3500	2.1800	-15.6900	-0.1450	0.5090	0.0590
14:11:02.764	29134	-0.2200	2.2400	-16.2500	-0.1190	0.3440	0.0490
14:11:02.783	29154	0.3700	2.0700	-16.2900	-0.1390	0.4750	0.0530
14:11:02.803	29174	-0.3900	1.9200	-15.0800	-0.1420	0.3890	0.0480
14:11:02.823	29194	0.8500	1.6000	-16.9600	-0.1510	0.4400	0.0820
14:11:02.843	29214	0.4500	2.3900	-15.3900	-0.1320	0.4270	0.0560
14:11:02.864	29234	0.1100	1.6600	-16.8200	-0.1210	0.3830	0.0630
14:11:02.885	29254	0.8500	1.9200	-17.3500	-0.1420	0.4690	0.0680
14:11:02.904	29274	-0.5900	2.1300	-14.6600	-0.1320	0.3850	0.0410
14:11:02.924	29294	1.3900	2.1800	-15.2300	-0.1390	0.4650	0.0530
14:11:02.944	29314	0.3000	2.0100	-16.5000	-0.1230	0.4600	0.0610
14:11:02.964	29334	0.3000	2.0800	-15.2100	-0.1230	0.3610	0.0350
14:11:02.983	29354	0.1200	2.0500	-15.2500	-0.1240	0.4990	0.0630
14:11:03.003	29374	0.5900	2.0600	-14.4100	-0.1190	0.3960	0.0560
14:11:03.025	29394	0.8100	2.1600	-14.8900	-0.1190	0.4830	0.0550
14:11:03.043	29414	-0.0100	2.1100	-14.4400	-0.1270	0.4470	0.0520
14:11:03.062	29434	0.3000	2.1900	-13.4400	-0.1110	0.3930	0.0380
14:11:03.083	29454	0.2200	2.1200	-16.8100	-0.1110	0.4640	0.0590
14:11:03.103	29474	0.8800	1.8500	-14.9300	-0.1380	0.3920	0.0460
14:11:03.122	29494	1.1800	2.4000	-16.4400	-0.1380	0.5290	0.0670
14:11:03.145	29514	0.6800	2.0100	-14.0600	-0.1370	0.3410	0.0460
14:11:03.164	29534	0.7300	2.1400	-15.2500	-0.1480	0.4780	0.0670
14:11:03.183	29554	0.3400	2.2100	-16.5800	-0.1240	0.4470	0.0710
14:11:03.204	29574	0.0500	1.9800	-12.1100	-0.1510	0.4250	0.0390
14:11:03.224	29594	-0.0400	2.6800	-16.5400	-0.1460	0.4820	0.0560
14:11:03.242	29614	-0.4500	1.9800	-15.5700	-0.1190	0.3520	0.0580
14:11:03.264	29634	0.2700	2.3700	-15.4800	-0.1430	0.4700	0.0570
14:11:03.283	29654	0.1200	1.7500	-15.4800	-0.1370	0.3680	0.0470
14:11:03.304	29674	-0.1200	1.9600	-15.3400	-0.1440	0.4190	0.0540
14:11:03.324	29694	0.0900	2.3900	-16.2100	-0.1350	0.4860	0.0600
14:11:03.344	29714	-0.4700	1.7900	-13.4300	-0.1310	0.3360	0.0460
14:11:03.363	29734	-0.2100	2.4100	-16.4200	-0.1220	0.5120	0.0690
14:11:03.384	29754	0.0100	1.9200	-15.3400	-0.1110	0.3700	0.0540
14:11:03.403	29774	0.2500	2.0400	-16.2200	-0.1450	0.4480	0.0590
14:11:03.424	29794	-0.1700	2.1900	-16.0100	-0.1180	0.3850	0.0560
14:11:03.443	29814	0.1400	1.7900	-15.1900	-0.1220	0.4070	0.0580
14:11:03.464	29834	0.2700	2.0400	-14.7300	-0.1330	0.4500	0.0490
14:11:03.484	29854	0.3000	1.7400	-15.4100	-0.1200	0.3240	0.0530
14:11:03.505	29874	0.3900	2.2700	-15.5900	-0.1340	0.4840	0.0580
14:11:03.524	29894	-0.4900	1.8800	-14.8600	-0.1340	0.4040	0.0400
14:11:03.543	29914	0.6300	1.9700	-17.3400	-0.1440	0.4440	0.0660
14:11:03.562	29934	-0.1300	1.9300	-16.2300	-0.1400	0.4560	0.0590
14:11:03.583	29954	-0.4400	2.0000	-14.4200	-0.1350	0.3820	0.0480
14:11:03.604	29974	1.0300	2.4400	-14.7100	-0.1390	0.5040	0.0530
14:11:03.623	29994	-0.2600	1.9700	-15.4300	-0.1370	0.3580	0.0520
14:11:03.645	30014	0.5500	2.2600	-14.9500	-0.1480	0.4810	0.0610
14:11:03.664	30034	0.1200	2.4500	-14.4400	-0.1370	0.4370	0.0580
14:11:03.685	30054	0.3500	2.4700	-15.3400	-0.1140	0.4240	0.0640
14:11:03.702	30074	0.4600	2.1300	-14.5800	-0.1340	0.4940	0.0580
14:11:03.724	30094	0.3100	1.8100	-12.9800	-0.1270	0.3610	0.0310
14:11:03.744	30114	0.5700	1.8600	-17.1900	-0.1330	0.5160	0.0730
14:11:03.763	30134	0.2200	2.2600	-14.3300	-0.1220	0.4120	0.0540
14:11:03.785	30154	-0.4500	2.0200	-15.2300	-0.1490	0.3930	0.0370
14:11:03.803	30174	0.5600	2.1100	-15.1600	-0.1250	0.4150	0.0490
14:11:03.823	30194	0.2500	1.9000	-15.0300	-0.1180	0.3700	0.0540
14:11:03.844	30214	0.4900	2.3000	-15.4600	-0.1320	0.5070	0.0540
14:11:03.864	30234	0.1800	1.9000	-13.9500	-0.1100	0.3990	0.0510
14:11:03.883	30254	0.5100	2.1400	-15.6500	-0.1200	0.4390	0.0580
14:11:03.904	30274	-0.3200	2.0700	-16.6500	-0.1160	0.4680	0.0720
14:11:03.923	30294	0.4500	2.0000	-13.5500	-0.1320	0.4280	0.0430
14:11:03.945	30314	1.4700	2.4600	-15.4100	-0.1260	0.4880	0.0680
14:11:03.965	30334	0.2400	1.6900	-15.5800	-0.1320	0.3640	0.0530
14:11:03.983	30354	0.8700	2.1400	-17.1300	-0.1400	0.4600	0.0730
14:11:04.003	30374	0.5000	2.2200	-14.8500	-0.1220	0.4020	0.0600
14:11:04.024	30394	0.2300	1.7900	-14.8800	-0.1290	0.4180	0.0490
14:11:04.044	30414	0.1800	2.2700	-16.0100	-0.1380	0.4420	0.0510
14:11:04.065	30434	-0.2300	2.0500	-14.7600	-0.1220	0.3530	0.0500
14:11:04.083	30454	0.6600	2.2200	-16.0200	-0.1490	0.4980	0.0550
14:11:04.104	30474	-0.3000	2.1200	-15.0900	-0.1310	0.4350	0.0520
14:11:04.124	30494	0.2000	2.3800	-15.7000	-0.1260	0.4700	0.0530
14:11:04.146	30514	-0.5300	2.5300	-15.6900	-0.1170	0.3960	0.0560
14:11:04.164	30534	0.0000	2.0100	-15.3300	-0.1310	0.3950	0.0460
14:11:04.184	30554	0.1900	2.2200	-17.1100	-0.1200	0.4930	0.0740
14:11:04.204	30574	-0.2500	1.7900	-15.5300	-0.1210	0.3790	0.0560
14:11:04.223	30594	0.6500	2.1600	-15.4400	-0.1180	0.5160	0.0650
14:11:04.244	30614	0.3600	1.9300	-15.9900	-0.1200	0.3730	0.0580
14:11:04.265	30634	0.3900	1.8500	-15.5500	-0.1330	0.4570	0.0540
14:11:04.284	30654	0.4300	2.1500	-16.3500	-0.1160	0.4830	0.0680
14:11:04.305	30674	0.4800	1.7900	-14.8400	-0.1320	0.3870	0.0530
14:11:04.324	30694	0.7400	1.9800	-15.1800	-0.1210	0.5000	0.0600
14:11:04.344	30714	-0.6600	1.7500	-14.3800	-0.1330	0.3650	0.0490
14:11:04.365	30734	0.7600	2.0200	-16.8800	-0.1380	0.4880	0.0680
14:11:04.385	30754	-0.4300	2.2600	-15.2800	-0.1370	0.3930	0.0500
14:11:04.404	30774	0.0000	1.9100	-14.7200	-0.1260	0.3920	0.0520
14:11:04.424	30794	0.6000	2.3500	-16.6200	-0.1220	0.4940	0.0760
14:11:04.445	30814	0.1200	1.9000	-14.6400	-0.1240	0.3500	0.0500
14:11:04.465	30834	1.0600	2.1800	-15.1400	-0.1480	0.4920	0.0640
14:11:04.484	30854	-0.3500	1.6100	-15.5700	-0.1390	0.4060	0.0620
14:11:04.503	30874	0.6700	2.3000	-13.6700	-0.1240	0.4250	0.0440
14:11:04.523	30894	0.3000	1.9800	-15.3200	-0.1380	0.4600	0.0610
14:11:04.545	30914	0.7900	2.0900	-13.2700	-0.1150	0.3840	0.0440
14:11:04.565	30934	0.5200	2.3800	-15.2800	-0.1210	0.4930	0.0660
14:11:04.583	30954	-0.4700	2.1000	-14.7100	-0.1240	0.3850	0.0480
14:11:04.605	30974	0.6300	2.2900	-14.4100	-0.1260	0.4010	0.0410
14:11:04.626	30994	-0.0100	2.2000	-16.2300	-0.1170	0.4810	0.0500
14:11:04.645	31014	0.5000	1.8000	-12.9200	-0.1280	0.4000	0.0390
14:11:04.665	31034	0.2800	2.5800	-15.2400	-0.1260	0.4770	0.0590
14:11:04.685	31054	-0.3100	2.1200	-14.8500	-0.1150	0.3820	0.0400
14:11:04.706	31074	0.6700	1.9400	-15.2100	-0.1270	0.4630	0.0620
14:11:04.726	31094	0.0500	1.6900	-15.4400	-0.1200	0.4080	0.0550
14:11:04.745	31114	0.7600	2.1700	-14.3700	-0.1360	0.4390	0.0420
14:11:04.765	31134	0.4400	2.5000	-17.2000	-0.1200	0.4550	0.0650
14:11:04.786	31154	0.4800	2.0700	-13.7000	-0.1180	0.3670	0.0460
14:11:04.804	31174	0.8400	2.4900	-16.0300	-0.1400	0.5080	0.0620
14:11:04.825	31194	0.1600	2.1500	-13.9000	-0.1370	0.3750	0.0310
14:11:04.845	31214	-0.2700	2.1600	-16.6500	-0.1350	0.4280	0.0620
14:11:04.866	31234	-0.2000	2.2500	-15.2500	-0.1170	0.3810	0.0590
14:11:04.884	31254	0.6900	1.7300	-14.7400	-0.1520	0.3950	0.0510
14:11:04.904	31274	-0.4200	2.2900	-17.2400	-0.1420	0.4740	0.0670
14:11:04.924	31294	-0.7100	2.2900	-13.7400	-0.1200	0.3840	0.0430
14:11:04.946	31314	0.0100	2.4800	-15.5100	-0.1300	0.4540	0.0590
14:11:04.964	31334	0.1400	1.9300	-14.3500	-0.1230	0.3870	0.0470
14:11:04.985	31354	-0.0600	1.8200	-14.7200	-0.1270	0.4330	0.0530
14:11:05.006	31374	0.6700	1.7500	-16.4500	-0.1230	0.4850	0.0690
14:11:05.025	31394	0.4100	1.7900	-14.0600	-0.1310	0.3350	0.0430
14:11:05.046	31414	-0.2200	2.3900	-16.1300	-0.1450	0.4890	0.0590
14:11:05.065	31434	-0.1500	1.9800	-13.9200	-0.1400	0.3780	0.0480
14:11:05.085	31454	0.4300	1.9900	-15.7400	-0.1290	0.4670	0.0560
14:11:05.104	31474	0.4000	1.9500	-16.4600	-0.1170	0.4820	0.0680
14:11:05.126	31494	0.0400	2.2100	-13.5500	-0.1210	0.3420	0.0370
14:11:05.144	31514	-0.1800	2.2400	-16.2100	-0.1360	0.4350	0.0610
14:11:05.166	31534	0.5600	2.1800	-13.6000	-0.1210	0.3100	0.0440
14:11:05.185	31554	0.7900	2.3700	-16.3200	-0.1410	0.5060	0.0740
14:11:05.205	31574	0.1500	2.1300	-11.6900	-0.1230	0.3980	0.0300
14:11:05.226	31594	0.8400	2.0300	-15.2200	-0.1290	0.4010	0.0510
14:11:05.244	31614	1.0100	1.8600	-15.8000	-0.1490	0.4800	0.0730
14:11:05.266	31634	0.4500	2.3600	-12.2100	-0.1330	0.4140	0.0350
14:11:05.284	31654	0.4200	2.0200	-17.8300	-0.1640	0.5200	0.0790
14:11:05.304	31674	0.0100	2.3500	-13.3600	-0.1220	0.3550	0.0460
14:11:05.326	31694	0.4300	1.6900	-16.2900	-0.1420	0.4660	0.0660
14:11:05.344	31714	-0.0100	2.3500	-14.7700	-0.1300	0.4290	0.0480
14:11:05.364	31734	0.0400	2.2200	-14.5600	-0.1230	0.4210	0.0620
14:11:05.385	31754	0.0400	2.3000	-15.1700	-0.1190	0.4450	0.0540
14:11:05.406	31774	-0.2100	2.5000	-14.3000	-0.1180	0.3620	0.0510
14:11:05.426	31794	0.6300	2.1400	-16.0000	-0.1280	0.4450	0.0560
14:11:05.445	31814	0.3000	2.0800	-14.8000	-0.1210	0.4010	0.0530
14:11:05.466	31834	0.8900	1.8900	-13.8200	-0.1460	0.4530	0.0420
14:11:05.487	31854	0.4600	1.9300	-16.0400	-0.1200	0.4300	0.0600
14:11:05.505	31874	-0.0200	1.9100	-16.7000	-0.1250	0.3890	0.0550
14:11:05.525	31894	0.7300	2.3800	-15.3700	-0.1190	0.5010	0.0570
14:11:05.545	31914	-0.2700	2.3300	-14.0600	-0.1270	0.4190	0.0410
14:11:05.565	31934	0.4700	2.0100	-15.1400	-0.1370	0.4590	0.0580
14:11:05.585	31954	0.0200	2.1000	-15.8800	-0.1320	0.4420	0.0530
14:11:05.605	31974	0.5100	2.0600	-15.4500	-0.1170	0.3830	0.0540
14:11:05.627	31994	0.7400	2.5300	-16.4200	-0.1260	0.4610	0.0620
14:11:05.645	32014	-0.0400	1.8000	-15.3200	-0.1340	0.3840	0.0520
14:11:05.666	32034	0.6200	2.1900	-15.2100	-0.1360	0.4470	0.0580
14:11:05.685	32054	-0.3400	2.0200	-16.1800	-0.1320	0.4150	0.0600
14:11:05.705	32074	0.8800	1.9600	-14.4300	-0.1390	0.4320	0.0550
14:11:05.726	32094	0.7600	2.4500	-14.4800	-0.1360	0.4450	0.0550
14:11:05.744	32114	0.0200	2.1800	-15.1300	-0.1260	0.3350	0.0450
14:11:05.765	32134	0.2800	2.2500	-16.5100	-0.1400	0.4620	0.0610
14:11:05.785	32154	-0.2700	2.2400	-14.8100	-0.1170	0.4520	0.0520
14:11:05.806	32174	0.9600	2.0300	-13.0400	-0.1330	0.4460	0.0410
14:11:05.826	32194	0.3500	1.9700	-17.4900	-0.1140	0.4810	0.0660
14:11:05.845	32214	-0.0900	1.8000	-14.2500	-0.1330	0.3760	0.0410
14:11:05.866	32234	0.6800	2.3300	-15.4400	-0.1200	0.4610	0.0600
14:11:05.887	32254	0.1800	1.8500	-13.5800	-0.1160	0.3740	0.0350
14:11:05.906	32274	1.4000	1.9000	-14.5400	-0.1330	0.4640	0.0600
14:11:05.925	32294	-0.2800	1.7900	-16.2100	-0.1230	0.4560	0.0530
14:11:05.946	32314	-0.0600	2.3100	-14.0700	-0.1170	0.3890	0.0480
14:11:05.966	32334	0.4700	2.3000	-14.5500	-0.1320	0.4760	0.0470
14:11:05.985	32354	0.5100	2.1000	-14.4500	-0.1300	0.3900	0.0430
14:11:06.005	32374	1.0200	2.1100	-15.8500	-0.1370	0.4770	0.0590
14:11:06.025	32394	-0.3300	1.9300	-12.9800	-0.1340	0.3710	0.0350
14:11:06.045	32414	1.3300	2.3000	-13.0000	-0.1270	0.4610	0.0420
14:11:06.065	32434	0.3300	2.4800	-15.1100	-0.1380	0.5120	0.0630
14:11:06.086	32454	0.0200	2.2200	-14.7600	-0.1400	0.4090	0.0430
14:11:06.105	32474	-0.0500	2.6200	-15.7200	-0.1350	0.4650	0.0620
14:11:06.126	32494	-0.0900	1.8500	-14.5400	-0.1150	0.3350	0.0470
14:11:06.147	32514	0.5300	2.5000	-14.7500	-0.1310	0.4730	0.0640
14:11:06.167	32534	0.4200	1.7900	-15.7000	-0.1420	0.4060	0.0550
14:11:06.186	32554	-0.0600	2.4400	-15.3200	-0.1170	0.4430	0.0560
14:11:06.205	32574	0.4600	1.7900	-17.0800	-0.1260	0.4990	0.0760
14:11:06.227	32594	0.1500	2.1400	-13.0600	-0.1210	0.3310	0.0360
14:11:06.247	32614	-0.1900	1.9100	-14.7100	-0.1260	0.4580	0.0490
14:11:06.264	32634	-0.0700	2.2000	-12.3600	-0.1250	0.4060	0.0380
14:11:06.286	32654	0.8100	2.2700	-15.1200	-0.1290	0.4530	0.0590
14:11:06.307	32674	-0.4600	2.3600	-13.3600	-0.1320	0.4000	0.0410
14:11:06.326	32694	0.0400	1.9800	-14.3600	-0.1410	0.3620	0.0440
14:11:06.346	32714	0.0100	2.0300	-16.2000	-0.1420	0.4850	0.0620
14:11:06.366	32734	0.0900	1.6900	-14.8800	-0.1290	0.4010	0.0580
14:11:06.385	32754	0.7100	2.1600	-14.6600	-0.1260	0.4540	0.0500
14:11:06.406	32774	-0.3300	2.0600	-15.4900	-0.1260	0.4150	0.0520
14:11:06.425	32794	0.1000	2.2400	-14.2600	-0.1380	0.4300	0.0440
14:11:06.446	32814	0.1000	2.2100	-17.1700	-0.1260	0.4840	0.0610
14:11:06.466	32834	0.1000	1.8900	-16.5900	-0.1250	0.3770	0.0580
14:11:06.487	32854	0.7900	2.1100	-15.8500	-0.1390	0.4530	0.0570
14:11:06.506	32874	-0.3100	1.7600	-15.4900	-0.1420	0.3690	0.0540
14:11:06.526	32894	0.9000	1.9500	-15.1800	-0.1380	0.4490	0.0610
14:11:06.546	32914	0.1500	2.3200	-15.8700	-0.1270	0.4660	0.0590
14:11:06.568	32934	0.0800	1.6100	-15.2800	-0.1440	0.4130	0.0480
14:11:06.587	32954	0.4100	2.0500	-17.5700	-0.1460	0.4950	0.0680
14:11:06.606	32974	0.3300	2.0300	-14.6000	-0.1200	0.3900	0.0550
14:11:06.626	32994	0.6400	2.3100	-16.2500	-0.1340	0.4800	0.0580
14:11:06.645	33014	0.0100	1.9400	-16.6200	-0.1310	0.4670	0.0600
14:11:06.665	33034	-0.1100	2.0900	-15.8200	-0.1310	0.3990	0.0530
14:11:06.686	33054	0.0100	2.1500	-15.6300	-0.1310	0.4670	0.0610
14:11:06.706	33074	0.4600	1.6900	-16.1300	-0.1220	0.4010	0.0600
14:11:06.727	33094	0.7200	2.4600	-16.0000	-0.1210	0.5000	0.0760
14:11:06.747	33114	0.3500	2.3000	-14.9300	-0.1120	0.4080	0.0550
14:11:06.767	33134	0.4100	2.3500	-15.0100	-0.1300	0.4110	0.0490
14:11:06.785	33154	-0.3200	1.8200	-16.8600	-0.1330	0.4510	0.0640
14:11:06.807	33174	0.4800	2.0200	-12.7200	-0.1370	0.4040	0.0400
14:11:06.827	33194	0.7400	2.3900	-16.2200	-0.1280	0.5430	0.0770
14:11:06.846	33214	0.4400	2.2400	-13.3700	-0.1270	0.3430	0.0420
14:11:06.867	33234	0.6800	2.1200	-16.2700	-0.1310	0.4710	0.0560
14:11:06.888	33254	0.0900	2.0200	-14.4900	-0.1360	0.4070	0.0430
14:11:06.907	33274	0.1600	2.1500	-13.5000	-0.1310	0.4200	0.0370
14:11:06.928	33294	0.0400	2.1400	-15.6700	-0.1500	0.4960	0.0600
14:11:06.948	33314	0.3700	1.7600	-16.6500	-0.1250	0.3430	0.0660
14:11:06.967	33334	0.0300	2.1400	-17.1000	-0.1380	0.4910	0.0670
14:11:06.987	33354	0.0000	2.0600	-13.8500	-0.1270	0.3820	0.0390
14:11:07.006	33374	-0.1300	2.1500	-15.7400	-0.1500	0.4280	0.0510
14:11:07.026	33394	0.7900	2.2500	-15.8900	-0.1210	0.4470	0.0590
14:11:07.047	33414	0.2300	1.9600	-14.2200	-0.1230	0.4000	0.0460
14:11:07.067	33434	-0.0900	2.2900	-15.6300	-0.1270	0.4940	0.0520
14:11:07.087	33454	0.0900	2.3700	-14.9900	-0.1080	0.3820	0.0510
14:11:07.108	33474	0.4200	2.5300	-14.5800	-0.1200	0.4100	0.0480
14:11:07.127	33494	-0.5300	1.4900	-17.2700	-0.1300	0.4020	0.0640
14:11:07.147	33514	0.7300	2.3400	-15.0900	-0.1140	0.4430	0.0560
14:11:07.168	33534	0.4100	2.1300	-16.0400	-0.1140	0.4620	0.0680
14:11:07.187	33554	-0.1600	2.0100	-13.0100	-0.1210	0.3470	0.0370
14:11:07.206	33574	0.6700	2.0500	-16.6600	-0.1270	0.5210	0.0670
14:11:07.227	33594	0.2000	2.1300	-13.9900	-0.1330	0.3630	0.0490
14:11:07.247	33614	0.3200	2.0100	-15.9100	-0.1320	0.4750	0.0580
14:11:07.266	33634	-0.2900	1.9300	-15.2700	-0.1260	0.4130	0.0480
14:11:07.286	33654	-0.2300	2.2800	-13.2600	-0.1220	0.3890	0.0370
14:11:07.307	33674	0.8400	2.1100	-16.4400	-0.1230	0.5120	0.0660
14:11:07.328	33694	0.4200	2.2200	-13.9800	-0.1160	0.3770	0.0490
14:11:07.348	33714	0.6500	2.3500	-14.4500	-0.1300	0.4550	0.0470
14:11:07.367	33734	-0.0100	2.0400	-13.2500	-0.1210	0.4080	0.0350
14:11:07.386	33754	0.3300	2.2900	-14.4100	-0.1260	0.4210	0.0510
14:11:07.408	33774	0.6600	1.9700	-16.7500	-0.1120	0.4650	0.0740
14:11:07.428	33794	0.7300	2.1400	-14.5900	-0.1130	0.3930	0.0460
14:11:07.448	33814	0.6100	2.1500	-14.6700	-0.1260	0.4910	0.0670
14:11:07.467	33834	-0.5200	1.9500	-15.4900	-0.1170	0.3700	0.0540
14:11:07.487	33854	-0.5300	2.1400	-15.8100	-0.1200	0.4400	0.0540
14:11:07.506	33874	-0.2700	2.0900	-17.3900	-0.1080	0.4230	0.0560
14:11:07.526	33894	0.5100	2.1000	-15.5900	-0.1180	0.4040	0.0530
14:11:07.547	33914	0.3600	2.2900	-15.5200	-0.1120	0.5150	0.0610
14:11:07.568	33934	-0.1400	2.2400	-14.8800	-0.1270	0.3760	0.0470
14:11:07.588	33954	-0.6700	2.2100	-15.1800	-0.1280	0.4560	0.0360
14:11:07.606	33974	0.0000	1.8800	-15.2900	-0.1190	0.3820	0.0500
14:11:07.625	33994	0.8000	2.2200	-13.8900	-0.1240	0.4930	0.0570
14:11:07.648	34014	1.0900	2.2700	-15.3000	-0.1290	0.4850	0.0640
14:11:07.667	34034	0.3900	2.2700	-14.0800	-0.1090	0.3840	0.0490
14:11:07.687	34054	0.1500	2.4200	-15.6400	-0.1320	0.4570	0.0590
14:11:07.705	34074	-0.0400	2.1500	-14.1600	-0.1330	0.3440	0.0350
14:11:07.726	34094	0.5500	2.0100	-15.3100	-0.1380	0.4320	0.0510
14:11:07.748	34114	-0.7300	2.2000	-16.3200	-0.1320	0.4620	0.0640
14:11:07.768	34134	-0.1400	2.2200	-13.6700	-0.1230	0.3980	0.0420
14:11:07.787	34154	0.6600	2.3200	-16.2900	-0.1100	0.4800	0.0680
14:11:07.808	34174	0.0000	2.1700	-13.8900	-0.1330	0.3890	0.0400
14:11:07.828	34194	1.0200	2.5700	-16.1400	-0.1540	0.5520	0.0660
14:11:07.846	34214	-0.5400	2.0700	-13.8500	-0.1290	0.4100	0.0520
14:11:07.866	34234	0.5100	2.2500	-13.4200	-0.1260	0.3870	0.0380
14:11:07.886	34254	0.8300	2.3400	-16.0600	-0.1060	0.4860	0.0620
14:11:07.909	34274	0.0400	1.7800	-14.6900	-0.1260	0.4150	0.0410
14:11:07.929	34294	0.6300	2.1300	-15.1900	-0.0880	0.4880	0.0590
14:11:07.949	34314	-0.8200	2.3700	-14.4800	-0.1050	0.3440	0.0380
14:11:07.968	34334	0.4300	1.8700	-16.6000	-0.1340	0.4420	0.0640
14:11:07.988	34354	-0.9100	2.0200	-15.6200	-0.1400	0.4360	0.0470
14:11:08.008	34374	-0.4500	2.0700	-14.8600	-0.1110	0.3750	0.0470
14:11:08.028	34394	-0.1500	2.6400	-18.0200	-0.1040	0.4790	0.0640
14:11:08.047	34414	-0.2000	2.1700	-15.5400	-0.1300	0.3510	0.0360
14:11:08.067	34434	1.0100	1.4300	-17.4300	-0.1230	0.5040	0.0810
14:11:08.087	34454	-0.3000	2.2700	-14.4400	-0.1150	0.3690	0.0480
14:11:08.107	34474	0.5700	2.1100	-17.4200	-0.1360	0.4430	0.0650
14:11:08.127	34494	-0.1200	2.1000	-17.7300	-0.1330	0.4850	0.0730
14:11:08.148	34514	0.3600	1.9700	-15.7900	-0.1320	0.3750	0.0460
14:11:08.168	34534	0.8300	2.2600	-17.6700	-0.1350	0.5260	0.0800
14:11:08.188	34554	-0.6100	2.1800	-16.3200	-0.1290	0.3680	0.0630
14:11:08.208	34574	0.5900	2.0400	-14.4600	-0.1370	0.4650	0.0530
14:11:08.229	34594	0.4400	2.1500	-14.9800	-0.1280	0.4230	0.0580
14:11:08.248	34614	0.1400	1.8700	-14.7000	-0.1260	0.3910	0.0530
14:11:08.268	34634	0.5000	2.3600	-16.2300	-0.1230	0.4990	0.0610
14:11:08.287	34654	-0.3200	2.1800	-13.6200	-0.1260	0.3740	0.0310
14:11:08.309	34674	0.9300	2.4300	-15.6900	-0.1250	0.4680	0.0500
14:11:08.327	34694	-0.3300	1.8400	-15.0000	-0.1130	0.3770	0.0470
14:11:08.348	34714	0.4200	2.1300	-16.2800	-0.1240	0.4710	0.0600
14:11:08.368	34734	0.3600	2.2500	-14.7600	-0.1200	0.4530	0.0590
14:11:08.388	34754	-0.7700	1.8700	-13.3500	-0.1360	0.3360	0.0370
14:11:08.408	34774	0.1500	2.0000	-15.1100	-0.1250	0.4600	0.0520
14:11:08.427	34794	-0.4700	2.0800	-14.7700	-0.1190	0.3970	0.0550
14:11:08.449	34814	-0.0400	2.1800	-16.2800	-0.1390	0.4820	0.0660
14:11:08.467	34834	-0.6000	2.2900	-15.8000	-0.1190	0.4480	0.0610
14:11:08.488	34854	0.4700	2.0100	-16.3300	-0.1280	0.3920	0.0660
14:11:08.507	34874	0.3700	2.2600	-15.8900	-0.1220	0.4290	0.0650
14:11:08.527	34894	-0.0200	1.9500	-15.1700	-0.1310	0.3740	0.0560
14:11:08.547	34914	0.9800	2.0800	-15.3700	-0.1320	0.4480	0.0600
14:11:08.568	34934	-0.0600	1.7600	-14.6500	-0.1200	0.4320	0.0580
14:11:08.588	34954	0.4000	2.3700	-14.9900	-0.1370	0.4280	0.0560
14:11:08.607	34974	0.6200	2.1900	-15.8200	-0.1240	0.4620	0.0570
14:11:08.626	34994	-0.4100	1.8300	-16.1800	-0.1440	0.3980	0.0550
14:11:08.648	35014	0.8900	2.0300	-13.5500	-0.1540	0.4940	0.0420
14:11:08.668	35034	0.0400	2.1200	-13.6700	-0.1260	0.3840	0.0400
14:11:08.687	35054	0.5800	1.8600	-14.3100	-0.1240	0.4190	0.0470
14:11:08.707	35074	-0.8700	2.2000	-16.4900	-0.1150	0.4840	0.0690
14:11:08.727	35094	-0.2800	2.0200	-14.4200	-0.1300	0.3930	0.0510
14:11:08.747	35114	0.2400	2.1900	-16.6400	-0.1330	0.4690	0.0690
14:11:08.767	35134	-0.2600	2.0200	-13.8100	-0.1320	0.3510	0.0400
14:11:08.787	35154	1.1700	2.0200	-15.1200	-0.1270	0.4680	0.0580
14:11:08.809	35174	0.4200	2.0800	-14.2500	-0.1330	0.4000	0.0430
14:11:08.829	35194	0.2700	2.0400	-16.0300	-0.1250	0.3710	0.0520
14:11:08.849	35214	-0.8300	2.3000	-15.5200	-0.1170	0.4550	0.0560
14:11:08.868	35234	0.3300	1.8300	-14.7700	-0.1280	0.3900	0.0470
14:11:08.888	35254	1.1100	1.9400	-16.2800	-0.1310	0.4680	0.0610
14:11:08.909	35274	-0.1100	2.3200	-13.8300	-0.1230	0.4000	0.0430
14:11:08.928	35294	0.6100	2.2100	-15.9000	-0.1430	0.4700	0.0620
14:11:08.946	35314	0.6700	2.5100	-15.5800	-0.1270	0.4240	0.0540
14:11:08.966	35334	0.3800	2.1300	-15.3600	-0.1500	0.4180	0.0530
14:11:08.987	35354	0.1600	2.3300	-15.8200	-0.1410	0.5090	0.0660
14:11:09.006	35374	-0.4300	1.9000	-14.6000	-0.1180	0.3230	0.0480
14:11:09.028	35394	0.3500	2.3500	-15.5200	-0.1340	0.4810	0.0590
14:11:09.048	35414	0.3700	2.0000	-14.9200	-0.1250	0.4550	0.0610
14:11:09.067	35434	0.2400	2.2900	-14.3300	-0.1250	0.4280	0.0520
14:11:09.087	35454	-0.0700	2.2700	-15.6100	-0.1180	0.4400	0.0600
14:11:09.109	35474	0.0700	1.5400	-15.0700	-0.1320	0.3020	0.0540
14:11:09.128	35494	1.1400	2.0100	-15.5100	-0.1190	0.5000	0.0700
14:11:09.147	35514	0.8900	1.9700	-13.1300	-0.1260	0.4190	0.0450
14:11:09.169	35534	0.0400	2.4600	-15.4400	-0.1340	0.4400	0.0470
14:11:09.187	35554	0.0100	2.1400	-14.9000	-0.1070	0.4020	0.0620
14:11:09.208	35574	-0.2700	2.4200	-14.4100	-0.1260	0.3750	0.0400
14:11:09.228	35594	1.0800	1.9600	-15.9200	-0.1220	0.4750	0.0670
14:11:09.248	35614	0.6200	2.2600	-15.3400	-0.1100	0.4270	0.0630
14:11:09.269	35634	0.5100	1.9900	-17.0200	-0.1330	0.4900	0.0690
14:11:09.289	35654	-0.6700	2.0500	-14.7700	-0.1170	0.3690	0.0520
14:11:09.307	35674	0.2600	2.2700	-15.5800	-0.1330	0.4210	0.0570
14:11:09.329	35694	0.3800	2.2100	-15.3100	-0.1220	0.4420	0.0550
14:11:09.348	35714	0.0500	1.9200	-15.3400	-0.1430	0.3970	0.0540
14:11:09.369	35734	0.7400	2.3800	-15.8400	-0.1340	0.4780	0.0600
14:11:09.390	35754	0.2300	2.2000	-13.3300	-0.1220	0.3370	0.0330
14:11:09.408	35774	1.2300	2.1500	-14.1400	-0.1430	0.4350	0.0550
14:11:09.429	35794	0.1400	2.0800	-16.8200	-0.1330	0.4460	0.0630
14:11:09.449	35814	-0.1600	1.9300	-15.3300	-0.1240	0.3900	0.0550
14:11:09.467	35834	0.5400	2.1300	-15.3900	-0.1430	0.4470	0.0560
14:11:09.489	35854	-0.1600	1.7300	-15.1200	-0.1320	0.3580	0.0470
14:11:09.509	35874	1.0500	1.8900	-15.9800	-0.1260	0.4610	0.0680
14:11:09.529	35894	0.0100	2.1600	-15.8600	-0.1230	0.4440	0.0630
14:11:09.550	35914	0.2800	1.8300	-15.6100	-0.1210	0.3940	0.0500
14:11:09.569	35934	-0.2100	2.2200	-15.2100	-0.1220	0.4220	0.0530
14:11:09.588	35954	-0.0300	2.1200	-15.9000	-0.1150	0.4060	0.0650
14:11:09.609	35974	0.8100	2.2300	-15.8200	-0.1330	0.4980	0.0650
14:11:09.629	35994	-0.1600	2.1600	-13.8900	-0.1140	0.4220	0.0470
14:11:09.648	36014	0.3100	2.2500	-14.1100	-0.1350	0.4130	0.0420
14:11:09.670	36034	0.1200	2.0700	-16.0700	-0.1190	0.3920	0.0610
14:11:09.689	36054	0.5500	2.2100	-12.4600	-0.1290	0.3970	0.0370
14:11:09.709	36074	0.9300	2.4300	-14.5600	-0.1410	0.4550	0.0570
14:11:09.728	36094	-0.6200	2.1800	-14.9500	-0.1150	0.3320	0.0470
14:11:09.749	36114	0.3600	2.4000	-17.0500	-0.1180	0.4880	0.0750
14:11:09.770	36134	-0.4000	2.0000	-16.1600	-0.1340	0.4500	0.0620
14:11:09.788	36154	0.4800	2.1300	-15.4000	-0.1390	0.4300	0.0580
14:11:09.808	36174	-0.0800	2.8700	-14.7900	-0.1370	0.4730	0.0400
14:11:09.829	36194	0.1000	2.1000	-14.5600	-0.1220	0.3570	0.0550
14:11:09.849	36214	0.6200	2.3500	-16.6400	-0.1500	0.5170	0.0570
14:11:09.869	36234	-0.3100	2.0600	-15.7800	-0.1270	0.3870	0.0640
14:11:09.888	36254	0.2700	2.2000	-16.4400	-0.1420	0.4520	0.0570
14:11:09.907	36274	-0.5700	2.1200	-15.8400	-0.1390	0.4570	0.0590
14:11:09.928	36294	0.3100	1.8900	-13.9200	-0.1420	0.3730	0.0430
14:11:09.949	36314	0.5200	2.0400	-17.2200	-0.1300	0.5110	0.0760
14:11:09.968	36334	0.2000	1.7900	-14.9700	-0.1290	0.4080	0.0560
14:11:09.990	36354	1.1900	2.0600	-14.8300	-0.1330	0.4710	0.0660
14:11:10.009	36374	0.3200	2.0100	-14.8200	-0.1350	0.4060	0.0580
14:11:10.029	36394	0.4300	1.8900	-13.7900	-0.1170	0.4070	0.0390
14:11:10.049	36414	0.4100	2.5100	-15.8700	-0.1210	0.4980	0.0590
14:11:10.069	36434	0.0700	1.8400	-16.2200	-0.1320	0.3720	0.0530
14:11:10.088	36454	0.8100	2.1400	-15.2300	-0.1200	0.4990	0.0690
14:11:10.108	36474	-0.3200	1.9600	-16.2000	-0.1290	0.3700	0.0530
14:11:10.129	36494	0.5400	1.8300	-15.7700	-0.1570	0.4620	0.0680
14:11:10.148	36514	0.4800	1.7600	-17.0100	-0.1360	0.4850	0.0710
14:11:10.168	36534	0.3700	2.1200	-13.9100	-0.1200	0.3790	0.0400
14:11:10.188	36554	0.4400	2.0900	-15.7900	-0.1470	0.4620	0.0660
14:11:10.209	36574	-0.1300	2.1800	-14.3400	-0.1390	0.3640	0.0390
14:11:10.228	36594	0.8000	2.2700	-15.9600	-0.1390	0.4800	0.0660
14:11:10.248	36614	0.6700	2.0500	-16.2500	-0.1190	0.4380	0.0730
14:11:10.268	36634	0.0300	2.3600	-15.4500	-0.1260	0.4460	0.0550
14:11:10.288	36654	0.1200	2.2900	-16.3900	-0.1340	0.4590	0.0620
14:11:10.310	36674	0.3100	1.6800	-14.3600	-0.1310	0.3820	0.0430
14:11:10.328	36694	-0.0500	2.3200	-16.1200	-0.1210	0.4930	0.0660
14:11:10.348	36714	-0.2600	1.7400	-15.6700	-0.1270	0.4000	0.0540
14:11:10.368	36734	-0.0100	2.2900	-13.6200	-0.1300	0.4350	0.0330
14:11:10.388	36754	-0.3000	1.8000	-16.7400	-0.1220	0.4480	0.0590
14:11:10.409	36774	0.0200	2.3000	-15.7500	-0.1270	0.4070	0.0480
14:11:10.430	36794	1.0200	2.3100	-16.1000	-0.1250	0.4780	0.0580
14:11:10.448	36814	-0.2300	1.9300	-14.7700	-0.1270	0.3830	0.0460
14:11:10.470	36834	0.2600	2.3600	-14.2700	-0.1320	0.4530	0.0550
14:11:10.490	36854	-0.1400	2.3000	-15.2500	-0.1270	0.4140	0.0540
14:11:10.509	36874	0.2100	2.3300	-15.8300	-0.1310	0.4280	0.0480
14:11:10.531	36894	0.2800	2.2900	-15.5900	-0.1450	0.4710	0.0640
14:11:10.549	36914	0.2200	2.0800	-15.0500	-0.1400	0.3690	0.0460
14:11:10.569	36934	1.1000	2.0100	-15.3600	-0.1500	0.4630	0.0640
14:11:10.590	36954	0.1200	2.1100	-15.2100	-0.1210	0.3890	0.0580
14:11:10.609	36974	0.9500	2.0000	-16.5800	-0.1340	0.4560	0.0740
14:11:10.629	36994	0.1100	2.3800	-14.4800	-0.1450	0.4400	0.0510
14:11:10.649	37014	0.0800	2.1900	-13.1600	-0.1260	0.3960	0.0410
14:11:10.669	37034	0.5600	2.1900	-16.0100	-0.1570	0.5460	0.0640
14:11:10.690	37054	0.3200	2.2800	-13.6600	-0.1290	0.3760	0.0470
14:11:10.709	37074	-0.0700	2.5000	-14.2900	-0.1520	0.4410	0.0520
14:11:10.730	37094	-0.5100	2.1700	-15.0600	-0.1320	0.4210	0.0530
14:11:10.750	37114	0.2000	1.7800	-14.5600	-0.1360	0.3980	0.0590
14:11:10.770	37134	0.9100	2.2000	-15.0000	-0.1280	0.5160	0.0540
14:11:10.790	37154	-0.1400	1.9300	-13.2700	-0.1270	0.3810	0.0370
14:11:10.810	37174	0.2600	2.4900	-14.7900	-0.1330	0.4920	0.0480
14:11:10.831	37194	0.3300	1.9700	-15.1100	-0.1310	0.3840	0.0540
14:11:10.849	37214	0.1400	2.1500	-14.5600	-0.1400	0.4430	0.0480
14:11:10.869	37234	0.7800	2.3900	-15.3000	-0.1100	0.4540	0.0650
14:11:10.890	37254	0.0300	2.4200	-13.0500	-0.1270	0.3860	0.0340
14:11:10.909	37274	0.1300	1.7800	-17.9700	-0.1310	0.4900	0.0690
14:11:10.929	37294	0.2600	2.1800	-15.1000	-0.1270	0.3610	0.0550
14:11:10.951	37314	0.9100	2.0500	-14.0200	-0.1380	0.4580	0.0510
14:11:10.971	37334	0.2600	2.1200	-15.9900	-0.1340	0.4290	0.0600
14:11:10.990	37354	1.0000	1.6700	-14.4700	-0.1500	0.4110	0.0530
14:11:11.011	37374	0.9700	2.1600	-15.8400	-0.1280	0.4870	0.0680
14:11:11.030	37394	0.1400	2.3500	-14.7400	-0.1270	0.3900	0.0460
14:11:11.050	37414	0.5800	2.6100	-14.5300	-0.1320	0.4810	0.0480
14:11:11.070	37434	-0.1700	2.3600	-12.1700	-0.1260	0.3830	0.0360
14:11:11.089	37454	0.6500	1.7800	-15.6400	-0.1450	0.4520	0.0530
14:11:11.109	37474	0.6500	2.4100	-14.9500	-0.1150	0.4210	0.0590
14:11:11.128	37494	0.3000	1.8300	-15.7500	-0.1390	0.3830	0.0590
14:11:11.150	37514	0.6900	2.1600	-17.1200	-0.1160	0.5030	0.0740
14:11:11.171	37534	-0.5500	2.3100	-13.9800	-0.1210	0.3420	0.0420
14:11:11.190	37554	-0.0100	2.3500	-15.7100	-0.1080	0.4130	0.0510
14:11:11.209	37574	0.0300	2.1500	-15.1600	-0.1090	0.4200	0.0450
14:11:11.231	37594	0.2900	1.7300	-14.9100	-0.1290	0.4260	0.0490
14:11:11.249	37614	0.0500	2.2600	-17.2300	-0.1250	0.4860	0.0690
14:11:11.269	37634	0.0200	1.8600	-15.4700	-0.1280	0.3820	0.0470
14:11:11.289	37654	0.0400	2.2400	-15.1600	-0.1330	0.4800	0.0550
14:11:11.310	37674	0.0100	1.9200	-14.9800	-0.1300	0.3800	0.0520
14:11:11.329	37694	0.7900	2.0200	-15.2800	-0.1310	0.4430	0.0440
14:11:11.351	37714	0.2800	2.3800	-16.6100	-0.1320	0.4940	0.0620
14:11:11.369	37734	0.2400	1.8700	-13.3800	-0.1400	0.4300	0.0500
14:11:11.390	37754	0.6600	2.3200	-16.0500	-0.1410	0.5230	0.0590
14:11:11.410	37774	0.1200	1.8400	-16.4000	-0.1310	0.3490	0.0570
14:11:11.429	37794	-0.1600	1.9200	-16.5700	-0.1410	0.4430	0.0550
14:11:11.450	37814	0.2500	1.9400	-15.5300	-0.1310	0.4500	0.0650
14:11:11.470	37834	0.5800	2.0000	-14.2600	-0.1410	0.3810	0.0420
14:11:11.489	37854	0.5000	2.5000	-17.1600	-0.1350	0.4700	0.0680
14:11:11.511	37874	0.5200	1.7700	-15.6400	-0.1250	0.3420	0.0580
14:11:11.530	37894	-0.1200	2.4400	-15.5800	-0.1420	0.4350	0.0470
14:11:11.550	37914	-0.1400	2.0700	-14.6100	-0.1170	0.3630	0.0430
14:11:11.571	37934	0.6400	1.8400	-14.9700	-0.1460	0.4580	0.0620
14:11:11.590	37954	1.1500	2.3600	-15.1800	-0.1130	0.4710	0.0660
14:11:11.610	37974	0.0600	1.7600	-14.3900	-0.1280	0.3800	0.0430
14:11:11.631	37994	0.7600	2.2400	-15.4500	-0.1200	0.4930	0.0680
14:11:11.650	38014	-0.2800	1.9300	-14.4400	-0.1220	0.3390	0.0450
14:11:11.670	38034	0.2300	2.3300	-15.3000	-0.1230	0.4660	0.0630
14:11:11.689	38054	0.7800	2.1800	-15.1900	-0.1250	0.4550	0.0570
14:11:11.710	38074	-0.3000	2.0200	-15.1200	-0.1180	0.3820	0.0470
14:11:11.730	38094	-0.3600	1.8800	-16.7900	-0.1370	0.4520	0.0690
14:11:11.749	38114	-0.1100	1.5900	-15.8400	-0.1380	0.3580	0.0620
14:11:11.770	38134	0.6100	2.0500	-17.5300	-0.1480	0.5050	0.0670
14:11:11.790	38154	-0.4000	1.8100	-13.7500	-0.1350	0.3860	0.0470
14:11:11.811	38174	0.4700	2.2200	-15.2000	-0.1320	0.4580	0.0640
14:11:11.831	38194	-0.1500	2.2500	-14.1700	-0.1400	0.4620	0.0470
14:11:11.851	38214	0.3200	2.0400	-16.3300	-0.1250	0.3860	0.0620
14:11:11.871	38234	0.1200	2.1900	-18.6200	-0.1470	0.4890	0.0700
14:11:11.890	38254	0.0000	1.9600	-14.2400	-0.1200	0.3210	0.0440
14:11:11.911	38274	0.2800	2.0500	-16.0300	-0.1360	0.4380	0.0630
14:11:11.930	38294	0.4600	2.0900	-15.6400	-0.1280	0.4550	0.0630
14:11:11.952	38314	0.2600	2.1700	-15.0200	-0.1350	0.4440	0.0520
14:11:11.972	38334	0.1500	2.4200	-16.2800	-0.1300	0.4800	0.0620
14:11:11.990	38354	-0.5200	2.0900	-14.3900	-0.1260	0.3440	0.0400
14:11:12.010	38374	0.3700	2.3300	-15.8100	-0.1180	0.4560	0.0520
14:11:12.030	38394	0.9200	2.0000	-14.4600	-0.1160	0.4210	0.0590
14:11:12.052	38414	1.5700	1.8100	-15.6100	-0.1380	0.4870	0.0570
14:11:12.071	38434	0.8000	2.4000	-15.4300	-0.1220	0.4520	0.0590
14:11:12.091	38454	-0.2500	2.3600	-14.1500	-0.1150	0.3610	0.0440
14:11:12.110	38474	1.2900	2.0400	-15.0600	-0.1340	0.4480	0.0440
14:11:12.130	38494	-0.1600	2.2000	-16.0600	-0.1190	0.4000	0.0630
14:11:12.151	38514	0.2900	2.1300	-15.7700	-0.1340	0.4880	0.0600
14:11:12.170	38534	0.3100	2.0300	-16.6900	-0.1260	0.4450	0.0700
14:11:12.189	38554	0.5200	2.2300	-15.4200	-0.1310	0.4120	0.0670
14:11:12.209	38574	0.5000	2.0500	-16.6100	-0.1380	0.4640	0.0610
14:11:12.231	38594	0.0000	1.8700	-17.0400	-0.1320	0.3440	0.0610
14:11:12.250	38614	0.2000	1.9400	-15.5500	-0.1440	0.4940	0.0540
14:11:12.271	38634	0.0100	2.2700	-14.0300	-0.1370	0.3900	0.0580
14:11:12.291	38654	0.7900	2.1500	-16.2300	-0.1390	0.4110	0.0570
14:11:12.311	38674	0.5800	1.8900	-16.1600	-0.1310	0.4490	0.0670
14:11:12.330	38694	0.8400	1.9800	-14.4300	-0.1170	0.4190	0.0520
14:11:12.352	38714	0.2600	2.2600	-14.9300	-0.1380	0.5170	0.0630
14:11:12.372	38734	-0.0900	2.1600	-14.1100	-0.1240	0.3570	0.0430
14:11:12.390	38754	0.7200	2.2000	-15.3800	-0.1250	0.4110	0.0500
14:11:12.411	38774	0.1700	2.4000	-15.6400	-0.1170	0.4560	0.0570
14:11:12.430	38794	0.6200	2.0600	-15.5700	-0.1240	0.3810	0.0610
14:11:12.451	38814	-0.5400	2.2900	-15.9100	-0.1310	0.4640	0.0470
14:11:12.470	38834	0.5800	1.8400	-16.2600	-0.1230	0.3620	0.0600
14:11:12.490	38854	0.6000	2.1100	-16.4800	-0.1280	0.4850	0.0600
14:11:12.510	38874	0.0900	1.7000	-16.1700	-0.1250	0.4520	0.0650
14:11:12.531	38894	0.2000	2.1800	-14.5800	-0.1310	0.4040	0.0430
14:11:12.550	38914	-0.2500	2.2900	-14.8400	-0.1100	0.4580	0.0630
14:11:12.571	38934	0.3800	1.7900	-14.5600	-0.1360	0.3730	0.0450
14:11:12.591	38954	0.8200	2.1000	-16.6100	-0.1460	0.5010	0.0670
14:11:12.612	38974	0.1700	1.9800	-14.7800	-0.1380	0.3790	0.0540
14:11:12.631	38994	1.2000	1.9000	-15.1700	-0.1330	0.4410	0.0570
14:11:12.651	39014	-0.1200	2.1000	-15.1200	-0.1320	0.4410	0.0530
14:11:12.671	39034	0.2200	2.1900	-13.5900	-0.1370	0.4140	0.0410
14:11:12.690	39054	-0.1800	2.2700	-16.2200	-0.1370	0.4960	0.0710
14:11:12.711	39074	-0.1600	2.1900	-14.5700	-0.1240	0.3620	0.0510
14:11:12.731	39094	-0.2100	2.2200	-16.6400	-0.1410	0.5170	0.0620
14:11:12.751	39114	-0.0900	2.2200	-15.1200	-0.1230	0.3790	0.0530
14:11:12.771	39134	-0.1900	2.2300	-14.3100	-0.1320	0.4490	0.0450
14:11:12.791	39154	0.4700	2.2400	-17.7400	-0.1300	0.4830	0.0760
14:11:12.810	39174	0.1500	2.3100	-14.1600	-0.1210	0.3720	0.0430
14:11:12.831	39194	0.0800	2.1300	-15.9100	-0.1200	0.4870	0.0660
14:11:12.850	39214	-0.0500	2.1200	-13.9700	-0.1280	0.3980	0.0490
14:11:12.872	39234	0.6700	2.3600	-15.1500	-0.1140	0.4910	0.0570
14:11:12.889	39254	-0.4200	2.1600	-14.9000	-0.1200	0.4000	0.0480
14:11:12.911	39274	0.0000	2.1300	-15.3200	-0.1190	0.3390	0.0460
14:11:12.931	39294	0.3800	2.0700	-16.4400	-0.1330	0.4970	0.0610
14:11:12.950	39314	0.2700	2.2400	-12.3000	-0.1240	0.3790	0.0320
14:11:12.970	39334	0.0900	2.2200	-16.6700	-0.1320	0.4930	0.0620
14:11:12.991	39354	-1.0900	1.8000	-16.0300	-0.1260	0.4030	0.0580
14:11:13.011	39374	0.4100	2.0000	-16.1400	-0.1450	0.4520	0.0570
14:11:13.031	39394	-0.0600	2.0800	-17.0300	-0.1190	0.4780	0.0710
14:11:13.051	39414	-0.3400	2.0100	-15.0400	-0.1420	0.3880	0.0540
14:11:13.072	39434	0.5700	2.0700	-16.3000	-0.1410	0.4810	0.0640
14:11:13.091	39454	-0.0300	2.4700	-14.3300	-0.1190	0.4000	0.0510
14:11:13.111	39474	0.5700	2.0900	-16.7900	-0.1600	0.4670	0.0660
14:11:13.131	39494	0.2100	2.0800	-15.6300	-0.1390	0.4750	0.0610
14:11:13.152	39514	0.4700	2.2700	-15.4000	-0.1370	0.3610	0.0460
14:11:13.171	39534	-0.2300	2.4300	-17.1500	-0.1180	0.4520	0.0630
14:11:13.190	39554	0.7000	2.2900	-13.6700	-0.1170	0.3860	0.0510
14:11:13.211	39574	0.2700	1.9800	-15.1600	-0.1190	0.4730	0.0610
14:11:13.231	39594	-0.2600	2.1700	-15.6800	-0.1110	0.4400	0.0590
14:11:13.252	39614	-0.3500	2.4200	-14.5300	-0.1180	0.3990	0.0480
14:11:13.271	39634	-0.6500	2.2400	-16.8500	-0.1230	0.4360	0.0550
14:11:13.291	39654	0.4800	2.3100	-14.4100	-0.1150	0.4050	0.0560
14:11:13.313	39674	0.5000	2.3500	-16.6100	-0.1170	0.4730	0.0680
14:11:13.331	39694	0.1400	2.3800	-14.1500	-0.1040	0.3830	0.0360
14:11:13.352	39714	0.2300	2.2200	-15.6000	-0.1390	0.4250	0.0510
14:11:13.370	39734	0.0700	1.7400	-17.2200	-0.1320	0.4200	0.0600
14:11:13.391	39754	0.1000	2.0800	-15.6900	-0.1310	0.4180	0.0570
14:11:13.413	39774	1.1000	2.0100	-17.0100	-0.1510	0.5060	0.0720
14:11:13.433	39794	-0.0600	2.1800	-14.9000	-0.1450	0.3900	0.0470
14:11:13.451	39814	0.5100	2.1000	-17.1800	-0.1480	0.4870	0.0720
14:11:13.472	39834	-0.3900	2.3500	-16.8400	-0.1310	0.4050	0.0700
14:11:13.492	39854	0.4800	2.0800	-15.6800	-0.1390	0.4230	0.0570
14:11:13.511	39874	0.9700	1.9700	-16.6500	-0.1400	0.4490	0.0560
14:11:13.531	39894	-0.1500	1.7600	-14.7100	-0.1340	0.4020	0.0490
14:11:13.551	39914	0.6900	2.2700	-16.9900	-0.1350	0.5160	0.0790
14:11:13.571	39934	-0.8800	1.8200	-15.8600	-0.1280	0.3910	0.0610
14:11:13.591	39954	0.1800	1.9500	-16.2700	-0.1550	0.4830	0.0650
14:11:13.612	39974	-0.1400	2.1400	-16.2600	-0.1330	0.4340	0.0590
14:11:13.631	39994	0.9800	1.8000	-14.5100	-0.1330	0.3510	0.0470
14:11:13.651	40014	0.8800	2.4000	-15.5800	-0.1140	0.4500	0.0670
14:11:13.673	40034	0.1000	2.0300	-13.0800	-0.1070	0.3790	0.0430
14:11:13.692	40054	0.7300	2.2000	-16.4300	-0.1190	0.4780	0.0590
14:11:13.711	40074	-0.3800	2.2800	-12.9500	-0.1130	0.3900	0.0320
14:11:13.731	40094	0.9500	2.0400	-16.6900	-0.1310	0.4290	0.0680
14:11:13.753	40114	1.1700	2.2500	-15.7900	-0.1210	0.4720	0.0630
14:11:13.771	40134	-0.1700	2.1700	-13.3400	-0.1280	0.3710	0.0390
14:11:13.791	40154	0.8700	2.2700	-14.9400	-0.1250	0.4610	0.0480
14:11:13.812	40174	0.2100	2.0500	-13.4300	-0.1200	0.3430	0.0320
14:11:13.831	40194	0.1900	2.1200	-16.3300	-0.1380	0.4750	0.0670
14:11:13.852	40214	-0.0500	2.2900	-14.8400	-0.1250	0.4380	0.0620
14:11:13.871	40234	-0.2300	2.0500	-13.0400	-0.1390	0.4370	0.0460
14:11:13.891	40254	1.0500	1.6800	-14.8200	-0.1410	0.4960	0.0600
14:11:13.911	40274	0.6700	2.1400	-14.0800	-0.1300	0.3690	0.0490
14:11:13.931	40294	0.4400	2.4700	-14.4800	-0.1420	0.4430	0.0410
14:11:13.951	40314	0.3100	1.8500	-14.6900	-0.1480	0.4110	0.0500
14:11:13.971	40334	0.4300	2.2400	-14.4700	-0.1400	0.4100	0.0480
14:11:13.991	40354	0.1100	2.5200	-15.5800	-0.1290	0.4650	0.0590
14:11:14.012	40374	-0.0200	1.8300	-14.8600	-0.1330	0.4230	0.0490
14:11:14.031	40394	0.7200	2.3000	-14.8400	-0.1330	0.4470	0.0490
14:11:14.053	40414	-0.3800	2.0000	-15.6500	-0.1290	0.3530	0.0490
14:11:14.071	40434	0.7400	2.1300	-15.7100	-0.1190	0.4290	0.0530
14:11:14.092	40454	0.6300	2.2000	-15.7100	-0.1080	0.4680	0.0580
14:11:14.112	40474	-0.2400	2.4700	-12.8100	-0.1280	0.3880	0.0310
14:11:14.131	40494	0.8100	2.4800	-16.3300	-0.1040	0.4540	0.0610
14:11:14.152	40514	-0.2000	2.4000	-12.4100	-0.1270	0.3610	0.0260
14:11:14.173	40534	0.8500	1.8700	-16.1900	-0.1310	0.4730	0.0690
14:11:14.191	40554	0.4100	2.4200	-15.4200	-0.1150	0.4170	0.0650
14:11:14.211	40574	0.3000	2.0600	-13.3900	-0.1350	0.4160	0.0400
14:11:14.231	40594	-0.2500	2.3900	-15.9500	-0.1240	0.4300	0.0490
14:11:14.251	40614	0.0900	1.9400	-14.0200	-0.1380	0.3550	0.0410
14:11:14.272	40634	0.4900	2.0400	-15.0700	-0.1340	0.4850	0.0570
14:11:14.292	40654	-0.4600	2.2000	-14.2500	-0.1410	0.3790	0.0330
14:11:14.312	40674	0.6600	2.1900	-14.0400	-0.1500	0.4810	0.0450
14:11:14.333	40694	-0.2000	1.9700	-16.2800	-0.1370	0.3860	0.0620
14:11:14.352	40714	-0.4300	1.8200	-14.8900	-0.1520	0.4170	0.0530
14:11:14.372	40734	0.7900	2.3700	-16.2000	-0.1300	0.5080	0.0680
14:11:14.392	40754	-0.2600	2.0400	-15.5700	-0.1150	0.3750	0.0500
14:11:14.413	40774	0.1400	2.6500	-16.2400	-0.1290	0.4180	0.0540
14:11:14.431	40794	-0.1000	2.0600	-13.1000	-0.1310	0.3440	0.0410
14:11:14.453	40814	0.7200	1.9300	-14.0000	-0.1300	0.4260	0.0480
14:11:14.474	40834	0.9700	1.8700	-16.5100	-0.1260	0.4970	0.0620
14:11:14.492	40854	-0.2200	2.0500	-14.0300	-0.1100	0.3830	0.0500
14:11:14.512	40874	-0.1200	2.1300	-17.0400	-0.0970	0.4750	0.0650
14:11:14.534	40894	-0.8300	1.9700	-13.9900	-0.1300	0.3580	0.0390
14:11:14.551	40914	0.8200	1.7600	-15.4300	-0.1310	0.4840	0.0570
14:11:14.573	40934	0.4400	1.9200	-16.2200	-0.1210	0.4370	0.0640
14:11:14.591	40954	-0.0500	2.1600	-14.4500	-0.1070	0.3640	0.0480
14:11:14.612	40974	-0.1000	2.3100	-15.6300	-0.1190	0.4100	0.0500
14:11:14.633	40994	-0.5600	1.8000	-15.8400	-0.1250	0.3860	0.0540
14:11:14.653	41014	0.5400	2.0100	-15.3800	-0.1420	0.5000	0.0550
14:11:14.672	41034	0.0600	1.9100	-14.3700	-0.1200	0.3690	0.0500
14:11:14.694	41054	0.9600	2.2000	-14.9400	-0.1350	0.4700	0.0570
14:11:14.713	41074	0.8800	2.2500	-13.7200	-0.1190	0.4500	0.0500
14:11:14.733	41094	0.0000	2.1500	-16.0300	-0.1250	0.3760	0.0520
14:11:14.753	41114	0.7700	2.1300	-16.9000	-0.1450	0.4810	0.0660
14:11:14.773	41134	-0.2300	1.7800	-14.5900	-0.1220	0.4000	0.0540
14:11:14.794	41154	0.7900	1.9000	-15.3800	-0.1430	0.4940	0.0570
14:11:14.812	41174	-0.3600	2.4500	-13.5700	-0.1170	0.4040	0.0460
14:11:14.831	41194	0.1200	2.6100	-14.7800	-0.1170	0.3870	0.0470
14:11:14.852	41214	0.1900	2.0100	-15.7000	-0.1300	0.4840	0.0550
14:11:14.873	41234	-0.3600	1.8100	-15.3000	-0.1140	0.3320	0.0370
14:11:14.892	41254	0.4700	2.0800	-15.4500	-0.1260	0.4600	0.0580
14:11:14.913	41274	-0.2000	1.9200	-15.2300	-0.1210	0.4470	0.0570
14:11:14.933	41294	0.2800	1.8300	-12.9100	-0.1320	0.4320	0.0350
14:11:14.954	41314	0.2800	2.0800	-14.5600	-0.1220	0.4200	0.0500
14:11:14.971	41334	0.3200	1.8600	-13.8900	-0.1170	0.3510	0.0320
14:11:14.992	41354	0.6400	2.1900	-14.7200	-0.1250	0.4730	0.0540
14:11:15.014	41374	0.7500	2.1700	-13.2300	-0.1220	0.4080	0.0430
14:11:15.034	41394	0.4300	1.9900	-16.5000	-0.1550	0.4940	0.0570
14:11:15.052	41414	-0.3500	1.7900	-16.3800	-0.1180	0.3970	0.0650
14:11:15.071	41434	-0.3800	2.2200	-13.9200	-0.1380	0.4050	0.0470
14:11:15.094	41454	0.7000	2.3700	-14.9000	-0.1220	0.5100	0.0660
14:11:15.113	41474	-0.5700	1.9800	-14.4400	-0.1320	0.3820	0.0520
14:11:15.133	41494	1.1600	1.6800	-14.7400	-0.1110	0.4920	0.0530
14:11:15.151	41514	0.7200	1.9300	-13.8400	-0.1460	0.4260	0.0460
14:11:15.173	41534	1.5500	1.8600	-14.0900	-0.1440	0.4900	0.0600
14:11:15.194	41554	0.6100	2.3500	-14.6600	-0.1240	0.4950	0.0580
14:11:15.213	41574	-0.7800	1.7500	-14.9200	-0.1260	0.3030	0.0330
14:11:15.233	41594	0.9900	1.9300	-15.9600	-0.1340	0.4860	0.0510
14:11:15.253	41614	0.3400	1.5100	-15.0200	-0.1210	0.3940	0.0470
14:11:15.272	41634	1.1200	1.7200	-13.4000	-0.1260	0.4610	0.0420
14:11:15.294	41654	0.0200	1.8400	-16.8700	-0.1390	0.4250	0.0660
14:11:15.314	41674	0.0000	1.6900	-14.3000	-0.1310	0.3830	0.0480
14:11:15.333	41694	0.5100	1.8100	-14.7700	-0.1180	0.5080	0.0550
14:11:15.352	41714	0.3000	2.0100	-12.4100	-0.1270	0.3670	0.0300
14:11:15.371	41734	0.5000	2.3200	-15.0000	-0.1160	0.4520	0.0540
14:11:15.394	41754	0.0700	1.5400	-16.2300	-0.1270	0.4060	0.0670
14:11:15.412	41774	-0.3900	2.1000	-14.0200	-0.1300	0.4350	0.0510
14:11:15.432	41794	0.0300	1.9900	-16.0700	-0.1200	0.4860	0.0650
14:11:15.453	41814	0.7600	1.8800	-12.8900	-0.1330	0.3770	0.0240
14:11:15.473	41834	0.5000	2.0700	-16.4100	-0.1370	0.5210	0.0750
14:11:15.493	41854	0.0700	2.2600	-14.8400	-0.1190	0.3370	0.0540
14:11:15.513	41874	1.4600	2.2100	-15.5500	-0.1370	0.4950	0.0650
14:11:15.534	41894	0.7900	2.1700	-13.7200	-0.1380	0.4240	0.0430
14:11:15.553	41914	-0.1600	2.1500	-15.0600	-0.1410	0.4020	0.0520
14:11:15.573	41934	0.4500	2.2100	-15.8500	-0.1300	0.4700	0.0610
14:11:15.595	41954	0.4400	2.1300	-13.9400	-0.1300	0.3820	0.0550
14:11:15.615	41974	1.1700	2.3300	-14.9100	-0.1470	0.4860	0.0670
14:11:15.633	41994	0.7300	2.5000	-13.6200	-0.1260	0.4110	0.0380
14:11:15.652	42014	0.3700	2.0800	-15.6600	-0.1390	0.4300	0.0570
14:11:15.675	42034	0.8800	2.2900	-15.1700	-0.1150	0.4370	0.0560
14:11:15.693	42054	0.5600	1.6700	-15.4900	-0.1410	0.3760	0.0460
14:11:15.712	42074	0.6100	2.1500	-14.8000	-0.1180	0.5150	0.0600
14:11:15.734	42094	0.6000	1.9000	-13.6800	-0.1250	0.3950	0.0420
14:11:15.754	42114	0.2800	1.8100	-16.2500	-0.1330	0.4890	0.0640
14:11:15.775	42134	0.4300	1.9400	-15.2000	-0.1330	0.3780	0.0530
14:11:15.793	42154	-0.3700	1.7600	-14.8300	-0.1380	0.3890	0.0550
14:11:15.815	42174	0.9900	2.0400	-16.3000	-0.1140	0.4950	0.0700
14:11:15.833	42194	-0.1700	2.0600	-14.2200	-0.1270	0.4170	0.0470
14:11:15.855	42214	-0.3000	2.0200	-15.5600	-0.1200	0.5040	0.0600
14:11:15.873	42234	0.1200	1.7900	-16.5300	-0.1410	0.3900	0.0550
14:11:15.892	42254	0.5600	1.9600	-15.2800	-0.1290	0.4320	0.0660
14:11:15.912	42274	-0.1900	2.5900	-14.6900	-0.1210	0.4460	0.0610
14:11:15.933	42294	-0.1400	1.9500	-13.4600	-0.1250	0.3590	0.0460
14:11:15.954	42314	0.8400	2.2200	-16.5900	-0.1330	0.4550	0.0640
14:11:15.974	42334	0.1400	1.9800	-14.0700	-0.1430	0.3980	0.0450
14:11:15.992	42354	0.0500	2.2900	-16.2700	-0.1510	0.4810	0.0670
14:11:16.013	42374	0.0400	2.2200	-17.1400	-0.1240	0.4370	0.0750
14:11:16.033	42394	0.5100	2.1800	-14.8300	-0.1390	0.3950	0.0480
14:11:16.054	42414	1.0800	2.1800	-12.6700	-0.1300	0.4530	0.0520
14:11:16.073	42434	0.2700	1.5000	-16.3000	-0.1290	0.3920	0.0690
14:11:16.094	42454	1.2300	1.7300	-14.9400	-0.1420	0.4870	0.0540
14:11:16.113	42474	-0.3500	2.2000	-14.5000	-0.1170	0.3700	0.0460
14:11:16.133	42494	0.7300	1.9700	-15.6500	-0.1250	0.3940	0.0640
14:11:16.153	42514	0.3900	2.3600	-15.9000	-0.1180	0.4500	0.0540
14:11:16.173	42534	0.4400	2.0000	-14.4800	-0.1190	0.3580	0.0410
14:11:16.192	42554	0.8700	2.1200	-15.6900	-0.1180	0.5070	0.0660
14:11:16.214	42574	0.2500	1.8800	-15.6800	-0.1210	0.4260	0.0610
14:11:16.234	42594	0.3500	2.1500	-14.4200	-0.1280	0.4550	0.0510
14:11:16.252	42614	-0.5200	2.0300	-18.1600	-0.1160	0.3940	0.0640
14:11:16.274	42634	0.6700	1.7000	-13.9900	-0.1320	0.4080	0.0490
14:11:16.294	42654	1.7700	2.4000	-15.2500	-0.1270	0.4980	0.0720
14:11:16.315	42674	0.1800	1.9500	-13.1000	-0.1310	0.3540	0.0370
14:11:16.334	42694	0.3700	2.5600	-14.0700	-0.1350	0.4310	0.0440
14:11:16.353	42714	-0.1100	2.3200	-14.6300	-0.1190	0.3960	0.0500
14:11:16.373	42734	0.2300	2.2900	-12.5700	-0.1290	0.4200	0.0280
14:11:16.394	42754	0.3400	2.2200	-16.5700	-0.1410	0.5060	0.0670
14:11:16.414	42774	-0.4700	2.2900	-13.1000	-0.1260	0.3580	0.0380
14:11:16.435	42794	0.0900	2.3100	-16.2600	-0.1260	0.4530	0.0680
14:11:16.455	42814	-0.5200	2.2100	-15.0500	-0.1340	0.3910	0.0520
14:11:16.475	42834	0.5500	2.0500	-15.7100	-0.1400	0.4820	0.0590
14:11:16.493	42854	-0.8100	1.9700	-16.2700	-0.1350	0.4710	0.0510
14:11:16.513	42874	0.2000	2.3000	-13.7200	-0.1310	0.3830	0.0440
14:11:16.533	42894	0.2100	2.2800	-16.9800	-0.1290	0.5030	0.0680
14:11:16.554	42914	0.3000	2.0700	-14.4600	-0.1150	0.3750	0.0490
14:11:16.573	42934	0.6400	2.2300	-16.1800	-0.1200	0.4590	0.0660
14:11:16.595	42954	-0.4800	2.0200	-15.4900	-0.1260	0.3700	0.0490
14:11:16.614	42974	1.0100	1.9700	-15.0900	-0.1290	0.3930	0.0500
14:11:16.633	42994	0.8600	2.1500	-15.1300	-0.1080	0.4850	0.0590
14:11:16.654	43014	0.4800	1.5900	-15.4300	-0.1260	0.3860	0.0590
14:11:16.673	43034	0.1300	2.1100	-14.2500	-0.1320	0.4650	0.0520
14:11:16.694	43054	-0.2100	1.9000	-14.4300	-0.1370	0.3390	0.0390
14:11:16.716	43074	0.5700	2.2000	-15.6400	-0.1380	0.4540	0.0560
14:11:16.735	43094	-0.4200	2.3000	-14.7400	-0.1140	0.4130	0.0530
14:11:16.755	43114	0.2900	2.0900	-14.2900	-0.1440	0.3980	0.0510
14:11:16.773	43134	0.5900	1.9200	-15.8000	-0.1340	0.5080	0.0770
14:11:16.794	43154	-0.3100	2.1500	-13.0700	-0.1290	0.3520	0.0390
14:11:16.814	43174	0.0300	2.2400	-17.5100	-0.1430	0.4700	0.0700
14:11:16.834	43194	0.0400	1.9600	-15.0500	-0.1220	0.4270	0.0590
14:11:16.854	43214	0.9200	1.9800	-15.8900	-0.1380	0.4560	0.0580
14:11:16.875	43234	0.5900	2.1200	-14.8100	-0.1390	0.4560	0.0520
14:11:16.893	43254	0.4900	1.8200	-15.2000	-0.1360	0.3490	0.0450
14:11:16.915	43274	0.8300	2.0300	-14.2400	-0.1280	0.4610	0.0520
14:11:16.935	43294	-0.0600	2.1400	-14.3500	-0.1180	0.3590	0.0440
14:11:16.954	43314	-0.0400	2.0500	-15.5100	-0.1180	0.4160	0.0580
14:11:16.975	43334	0.1900	1.9700	-15.5300	-0.1300	0.4720	0.0590
