# Supplementary material for: A slanted castor wheel enables pushing manual wheelchairs from the side to improve social interaction
Source: PLoS One. 2024 Sep 12;19(9):e0307759. doi: 10.1371/journal.pone.0307759 (PMC11392412; doi:10.1371/journal.pone.0307759)
Supplement: S1 File — Contains the data collected during the validation experiments and the code for calculating the reaction forces for a castor wheel using the vector equations and the cosine approximation. 4TU.ResearchData repository: https://doi.org/10.4121/82afa4e1-bdf1-4bf4-8682-32e62f6c3d68, GitLab repository: https://gitlab.tudelft.nl/ziggy/evaluation_paper. (ZIP) [file pone.0307759.s002.zip › S2 File - Experimental data and the MATLAB code for calculations of the castor wheel/Data/Test6_30-5-2022/0.15rad_3.4kg_6.txt]

TimeStamp	SampleCounter	Fx(N)	Fy(N)	Fz(N)	Tx(Nm)	Ty(Nm)	Tz(Nm)
14:16:59.704	58114	1.3500	5.1600	-33.4500	-0.3790	1.0430	0.1380
14:16:59.723	58134	1.7500	5.5700	-38.4500	-0.3420	1.1020	0.1760
14:16:59.743	58154	0.8400	5.2900	-30.3500	-0.3630	0.8420	0.1150
14:16:59.762	58174	2.0700	6.0800	-37.2600	-0.3610	1.2390	0.1800
14:16:59.781	58194	-0.5800	5.4000	-30.7800	-0.3250	0.8230	0.1240
14:16:59.801	58214	1.1200	5.7100	-36.5300	-0.3720	1.1420	0.1600
14:16:59.821	58234	0.0900	5.0900	-34.2500	-0.3260	1.0420	0.1490
14:16:59.842	58254	1.0100	5.1200	-31.0500	-0.3520	0.9490	0.1140
14:16:59.862	58274	1.2500	5.9400	-37.4200	-0.3480	1.2000	0.1740
14:16:59.882	58294	-0.3400	5.4500	-30.7900	-0.3550	0.7980	0.1070
14:16:59.901	58314	1.9600	6.0600	-36.1200	-0.3420	1.1700	0.1540
14:16:59.923	58334	-0.6000	5.0100	-32.3000	-0.3390	0.8770	0.1310
14:16:59.941	58354	1.5300	5.6300	-35.8000	-0.3930	1.0880	0.1420
14:16:59.963	58374	0.6500	5.3900	-35.8200	-0.3280	1.1080	0.1750
14:16:59.983	58394	-0.0200	5.8000	-30.4000	-0.3710	0.8730	0.1060
14:17:00.004	58414	1.4200	5.9700	-39.4900	-0.3410	1.2190	0.1900
14:17:00.023	58434	0.0400	5.2300	-30.5300	-0.3840	0.8260	0.1170
14:17:00.042	58454	1.8000	5.8200	-37.0400	-0.3650	1.1540	0.1690
14:17:00.063	58474	0.2500	5.2800	-33.2600	-0.3310	0.9370	0.1380
14:17:00.083	58494	1.2600	5.0700	-34.0000	-0.3740	0.9810	0.1400
14:17:00.103	58514	0.8500	5.7500	-38.0300	-0.3450	1.1490	0.1730
14:17:00.122	58534	-0.4100	5.3700	-33.1400	-0.3600	0.8290	0.1240
14:17:00.143	58554	1.1700	6.3400	-36.5700	-0.3560	1.1880	0.1640
14:17:00.163	58574	-1.0300	5.2700	-32.0000	-0.3370	0.8660	0.1230
14:17:00.183	58594	1.1600	5.7500	-34.0000	-0.3760	1.0880	0.1370
14:17:00.203	58614	1.1800	5.7800	-36.5400	-0.3420	1.1300	0.1690
14:17:00.223	58634	0.5300	5.4000	-32.3800	-0.3560	0.8860	0.1220
14:17:00.242	58654	0.6600	5.5500	-39.7900	-0.3410	1.2080	0.1820
14:17:00.263	58674	0.0200	5.3300	-29.8200	-0.3460	0.7850	0.1110
14:17:00.283	58694	1.7700	5.9600	-35.9400	-0.3660	1.1700	0.1570
14:17:00.304	58714	0.1300	5.1400	-34.0600	-0.3360	0.9810	0.1520
14:17:00.323	58734	1.0100	4.9200	-32.5900	-0.3550	0.9920	0.1360
14:17:00.343	58754	0.7900	5.9400	-36.8200	-0.3410	1.1970	0.1750
14:17:00.363	58774	-0.1000	5.6500	-29.7300	-0.3600	0.7830	0.1060
14:17:00.383	58794	0.9300	5.5900	-38.7200	-0.3540	1.1980	0.1890
14:17:00.403	58814	-0.2700	5.4100	-31.7200	-0.3660	0.8620	0.1260
14:17:00.422	58834	1.7800	5.2700	-32.6500	-0.3480	1.0830	0.1510
14:17:00.443	58854	1.2500	5.1000	-38.4600	-0.3500	1.1640	0.1850
14:17:00.463	58874	0.2300	5.6100	-30.0300	-0.3550	0.8700	0.1190
14:17:00.483	58894	1.3400	5.9700	-37.1400	-0.3480	1.1960	0.1730
14:17:00.504	58914	-0.1600	5.3300	-31.8500	-0.3780	0.8260	0.1120
14:17:00.523	58934	1.8200	5.3900	-33.7600	-0.3520	1.1360	0.1590
14:17:00.544	58954	0.3800	5.7200	-33.3900	-0.3460	1.0060	0.1350
14:17:00.562	58974	1.2100	4.9900	-31.8600	-0.3770	0.9920	0.1240
14:17:00.583	58994	1.0900	5.6000	-38.3700	-0.3140	1.1430	0.1920
14:17:00.603	59014	-0.2000	5.6700	-32.8700	-0.3550	0.8500	0.1290
14:17:00.623	59034	1.4400	5.8900	-36.9800	-0.3180	1.1810	0.1820
14:17:00.645	59054	0.0100	5.2900	-32.4200	-0.3530	0.8950	0.1260
14:17:00.663	59074	1.5000	5.7800	-34.1200	-0.3580	1.0770	0.1500
14:17:00.683	59094	0.4100	5.2100	-35.2800	-0.3270	1.0250	0.1580
14:17:00.703	59114	0.0700	5.7300	-32.9900	-0.3710	0.9910	0.1130
14:17:00.723	59134	1.1400	5.8700	-38.0100	-0.3360	1.1740	0.1730
14:17:00.742	59154	0.0800	5.5400	-31.2600	-0.3490	0.8700	0.1190
14:17:00.764	59174	1.9500	5.7400	-38.2000	-0.3520	1.2480	0.1960
14:17:00.783	59194	0.2000	5.2200	-33.0200	-0.3460	0.8910	0.1440
14:17:00.802	59214	1.6800	5.4600	-35.1100	-0.3960	1.0870	0.1450
14:17:00.823	59234	0.9500	5.4400	-34.5100	-0.3440	1.0760	0.1650
14:17:00.842	59254	0.1300	5.4400	-32.8500	-0.4040	0.9040	0.1130
14:17:00.864	59274	0.8800	5.8800	-40.3200	-0.3580	1.1870	0.1850
14:17:00.883	59294	-0.0900	5.5100	-32.9700	-0.3580	0.8470	0.1210
14:17:00.904	59314	2.0100	6.1500	-35.3700	-0.3700	1.1220	0.1580
14:17:00.922	59334	1.1300	5.6200	-33.4100	-0.3300	0.9820	0.1590
14:17:00.943	59354	0.7000	4.7300	-34.1000	-0.3750	0.9590	0.1500
14:17:00.964	59374	0.0500	5.7200	-39.1200	-0.3390	1.1340	0.1810
14:17:00.984	59394	-0.2000	5.9100	-33.4500	-0.3630	0.8350	0.1340
14:17:01.004	59414	1.7600	5.5900	-36.0900	-0.3520	1.1780	0.1680
14:17:01.022	59434	0.8200	5.3000	-32.5500	-0.3300	0.9450	0.1490
14:17:01.042	59454	2.3300	5.9600	-33.9900	-0.3610	1.0940	0.1410
14:17:01.062	59474	0.7700	5.4400	-35.1400	-0.3250	1.0360	0.1580
14:17:01.084	59494	0.6400	5.9500	-32.5700	-0.3750	0.9530	0.1230
14:17:01.103	59514	1.1700	5.4900	-38.2300	-0.3390	1.1840	0.1780
14:17:01.122	59534	-0.3500	5.6600	-33.9400	-0.3640	0.8660	0.1300
14:17:01.144	59554	2.4500	5.7900	-36.6400	-0.3520	1.1240	0.1640
14:17:01.163	59574	0.4900	5.1600	-34.3200	-0.3290	0.9750	0.1660
14:17:01.184	59594	2.0300	5.6600	-32.7500	-0.3990	1.0610	0.1240
14:17:01.203	59614	1.2000	5.2100	-35.7100	-0.3190	1.1020	0.1830
14:17:01.224	59634	0.2200	5.7400	-33.2500	-0.3920	0.9230	0.1250
14:17:01.245	59654	2.1100	6.1000	-36.9300	-0.3550	1.2030	0.1760
14:17:01.264	59674	-0.9000	5.5100	-33.4700	-0.3580	0.9140	0.1300
14:17:01.284	59694	1.5500	6.0600	-36.2000	-0.3790	1.1250	0.1490
14:17:01.304	59714	-0.2700	5.2800	-35.3700	-0.3480	1.0420	0.1540
14:17:01.323	59734	0.6000	5.3700	-35.6300	-0.4070	0.9380	0.1280
14:17:01.343	59754	1.2700	6.1300	-37.1100	-0.3370	1.1540	0.1720
14:17:01.363	59774	-0.0700	5.2900	-32.6500	-0.3630	0.9310	0.1350
14:17:01.385	59794	1.5700	5.8900	-37.2400	-0.3780	1.1700	0.1610
14:17:01.403	59814	-0.0400	4.9900	-34.3500	-0.3150	0.9060	0.1580
14:17:01.423	59834	1.4200	5.4500	-33.5400	-0.3730	1.0040	0.1270
14:17:01.444	59854	0.3700	5.3500	-36.5400	-0.3170	1.0960	0.1640
14:17:01.463	59874	-0.7000	5.6300	-31.6400	-0.3640	0.8800	0.1020
14:17:01.483	59894	0.7700	5.7100	-39.0700	-0.3660	1.2180	0.1820
14:17:01.504	59914	-0.9600	5.2900	-32.7800	-0.3380	0.8440	0.1320
14:17:01.524	59934	2.1800	5.6200	-36.7900	-0.3850	1.1830	0.1650
14:17:01.544	59954	0.6300	5.0700	-35.9200	-0.3220	1.0290	0.1690
14:17:01.564	59974	1.1900	5.0200	-31.4200	-0.3520	0.9480	0.1250
14:17:01.585	59994	1.3800	5.8400	-38.1200	-0.3370	1.2240	0.1790
14:17:01.605	60014	-0.8800	5.6000	-30.2000	-0.3560	0.7930	0.1070
14:17:01.624	60034	1.8300	6.0500	-37.6100	-0.3690	1.2320	0.1680
14:17:01.645	60054	0.0400	4.9600	-34.3900	-0.3300	0.9280	0.1560
14:17:01.665	60074	0.9600	5.2700	-34.1700	-0.3840	1.0500	0.1330
14:17:01.684	60094	0.7500	5.5900	-37.5500	-0.3470	1.1690	0.1850
14:17:01.704	60114	-0.3000	5.5200	-31.9400	-0.3670	0.8700	0.1130
14:17:01.724	60134	2.4200	6.4300	-37.3600	-0.3390	1.2690	0.1840
14:17:01.744	60154	-0.1000	5.1100	-31.6500	-0.3560	0.8680	0.1290
14:17:01.764	60174	1.5800	5.2700	-35.5700	-0.3660	1.0960	0.1530
14:17:01.784	60194	0.4500	5.2100	-34.4900	-0.3440	1.0620	0.1480
14:17:01.804	60214	1.3500	5.5100	-31.1900	-0.3610	0.9350	0.1150
14:17:01.824	60234	1.0300	5.7800	-37.1500	-0.3260	1.1720	0.1720
14:17:01.845	60254	-0.9700	5.5600	-32.7000	-0.3300	0.8260	0.1180
14:17:01.864	60274	1.1500	6.0100	-36.5300	-0.3590	1.1780	0.1590
14:17:01.885	60294	-0.2800	4.6200	-33.6700	-0.3340	0.9300	0.1370
14:17:01.903	60314	1.9000	5.5300	-32.3200	-0.3540	1.0690	0.1230
14:17:01.925	60334	0.9600	5.2700	-37.0700	-0.3170	1.0860	0.1710
14:17:01.943	60354	0.1300	5.1300	-32.5800	-0.3660	0.8880	0.1120
14:17:01.964	60374	1.4400	5.3200	-37.0300	-0.3450	1.2130	0.1670
14:17:01.984	60394	-0.0400	5.1500	-31.1800	-0.3480	0.8230	0.1160
14:17:02.003	60414	2.0400	5.4400	-37.0700	-0.3560	1.1710	0.1670
14:17:02.024	60434	0.1900	5.0500	-33.3200	-0.3260	0.9790	0.1490
14:17:02.044	60454	0.9100	5.3100	-34.4000	-0.3710	0.9880	0.1370
14:17:02.064	60474	0.2200	6.0000	-38.5100	-0.3460	1.1900	0.1790
14:17:02.084	60494	-1.0600	5.7200	-31.8100	-0.3660	0.8000	0.1160
14:17:02.105	60514	2.1700	6.0000	-38.7000	-0.3670	1.2520	0.1880
14:17:02.125	60534	0.1900	5.1000	-30.8600	-0.3470	0.9160	0.1310
14:17:02.145	60554	1.9100	5.8400	-33.9400	-0.3830	1.0720	0.1410
14:17:02.164	60574	0.5100	5.7600	-36.0900	-0.3180	1.0730	0.1640
14:17:02.184	60594	-0.6000	5.2300	-31.7200	-0.3700	0.8280	0.1090
14:17:02.203	60614	0.8500	5.9600	-38.2100	-0.3570	1.1980	0.1730
14:17:02.224	60634	-0.6600	5.1000	-32.8200	-0.3580	0.8050	0.1220
14:17:02.244	60654	2.5100	5.8200	-36.6100	-0.3610	1.2220	0.1690
14:17:02.264	60674	2.1200	5.1500	-33.2500	-0.3380	1.1050	0.1660
14:17:02.284	60694	2.0600	4.5300	-30.5800	-0.3650	0.9620	0.1190
14:17:02.305	60714	1.1100	5.4000	-35.4700	-0.2970	1.1530	0.1550
14:17:02.324	60734	-0.6400	5.1700	-29.1700	-0.3520	0.7410	0.0830
14:17:02.344	60754	2.3200	5.6800	-38.7000	-0.3140	1.2080	0.1920
14:17:02.364	60774	0.8300	5.2900	-32.7800	-0.3430	0.9960	0.1300
14:17:02.383	60794	1.6700	5.7600	-31.4400	-0.3300	1.0320	0.1330
14:17:02.405	60814	-0.2400	4.9400	-37.0700	-0.2850	0.9920	0.1600
14:17:02.423	60834	0.7900	5.5700	-34.8400	-0.3470	0.9800	0.1360
14:17:02.443	60854	0.8200	5.4900	-35.9200	-0.2930	1.1350	0.1620
14:17:02.465	60874	-1.2300	5.8700	-35.2700	-0.3440	0.9350	0.1220
14:17:02.485	60894	1.8100	5.8700	-36.7800	-0.3570	1.1380	0.1530
14:17:02.505	60914	0.9300	4.6200	-34.9600	-0.3270	0.9910	0.1600
14:17:02.524	60934	1.3300	6.0500	-35.6100	-0.3600	1.0880	0.1370
14:17:02.544	60954	0.1700	5.8300	-37.1600	-0.3180	1.1350	0.1750
14:17:02.565	60974	-0.8300	5.6200	-32.5100	-0.3890	0.8630	0.1160
14:17:02.585	60994	1.8500	5.8100	-37.5100	-0.3660	1.2190	0.1780
14:17:02.605	61014	-0.1000	5.1300	-32.8300	-0.3520	0.9680	0.1400
14:17:02.625	61034	1.4900	5.7900	-35.6900	-0.3840	1.1300	0.1470
14:17:02.646	61054	-0.2200	5.5400	-34.7700	-0.3180	1.0150	0.1640
14:17:02.665	61074	0.1100	5.6500	-32.4100	-0.3700	0.8770	0.1120
14:17:02.684	61094	1.0400	6.0400	-37.4200	-0.3390	1.1940	0.1730
14:17:02.705	61114	-0.5000	5.5000	-31.1000	-0.3560	0.8440	0.1110
14:17:02.724	61134	1.1500	5.7000	-35.9800	-0.3870	1.1710	0.1520
14:17:02.745	61154	0.3400	5.1900	-32.7800	-0.3300	0.9700	0.1410
14:17:02.764	61174	1.0300	5.4700	-35.0700	-0.3630	1.0160	0.1410
14:17:02.786	61194	0.7700	5.6300	-37.3900	-0.3130	1.1510	0.1810
14:17:02.804	61214	0.1300	5.4500	-30.7800	-0.3600	0.8100	0.1130
14:17:02.825	61234	1.7100	5.9100	-38.5600	-0.3550	1.2300	0.1850
14:17:02.845	61254	-0.0500	5.1100	-31.5300	-0.3650	0.8540	0.1290
14:17:02.865	61274	1.8900	5.6900	-35.2600	-0.3760	1.1590	0.1550
14:17:02.884	61294	0.3000	5.5300	-34.7000	-0.3390	1.0720	0.1610
14:17:02.905	61314	0.7700	5.2500	-32.2200	-0.3730	0.9310	0.1110
14:17:02.925	61334	1.6200	6.0700	-37.4800	-0.3420	1.1890	0.1780
14:17:02.944	61354	-0.2700	5.3200	-30.3700	-0.3710	0.8330	0.1140
14:17:02.965	61374	2.0000	6.0800	-35.3800	-0.3610	1.1600	0.1670
14:17:02.985	61394	0.6600	5.0700	-32.0900	-0.3330	0.9790	0.1410
14:17:03.005	61414	1.1900	5.4700	-30.5000	-0.3680	0.9750	0.1290
14:17:03.024	61434	0.8300	5.6500	-36.5900	-0.3430	1.1370	0.1710
14:17:03.044	61454	0.2600	5.0300	-31.3500	-0.3780	0.8320	0.1130
14:17:03.063	61474	1.9200	5.5500	-36.6300	-0.3570	1.1600	0.1770
14:17:03.086	61494	0.0900	5.4100	-30.8500	-0.3360	0.9110	0.1200
14:17:03.106	61514	1.5100	5.4800	-33.6900	-0.3750	1.0980	0.1360
14:17:03.126	61534	0.5200	4.8400	-36.3200	-0.3230	1.0520	0.1790
14:17:03.145	61554	1.1000	5.5900	-30.1800	-0.3750	0.8860	0.1120
14:17:03.166	61574	1.3400	5.6500	-37.7100	-0.3310	1.1890	0.1860
14:17:03.184	61594	-0.2300	5.2400	-31.0900	-0.3730	0.8460	0.1150
14:17:03.204	61614	1.1800	5.4700	-36.7700	-0.3570	1.1160	0.1570
14:17:03.225	61634	0.3600	5.2800	-34.1900	-0.3310	0.9310	0.1460
14:17:03.245	61654	1.6100	5.6200	-31.3500	-0.3770	1.0570	0.1200
14:17:03.264	61674	1.4300	5.2200	-34.2300	-0.3020	1.1380	0.1680
14:17:03.285	61694	-0.4000	5.5600	-32.0900	-0.3780	0.8930	0.1310
14:17:03.304	61714	2.4100	5.9400	-37.3400	-0.3460	1.2090	0.1850
14:17:03.325	61734	-0.2500	5.7800	-32.8700	-0.3400	0.8770	0.1270
14:17:03.345	61754	1.2600	5.8400	-33.2800	-0.3890	1.0880	0.1380
14:17:03.364	61774	0.9400	5.3900	-34.3300	-0.3490	1.0970	0.1670
14:17:03.385	61794	0.5800	5.7200	-32.8700	-0.3930	0.9260	0.1140
14:17:03.405	61814	1.4800	5.7600	-39.0000	-0.3200	1.1560	0.1960
14:17:03.424	61834	-0.4600	5.3600	-34.1900	-0.3640	0.8760	0.1360
14:17:03.445	61854	1.7600	6.0900	-36.8800	-0.3710	1.1830	0.1610
14:17:03.465	61874	-0.1400	5.1700	-34.0300	-0.3230	0.9590	0.1590
14:17:03.485	61894	1.4400	5.4500	-34.4300	-0.3770	0.9960	0.1280
14:17:03.506	61914	0.5700	5.2600	-36.1100	-0.3280	1.1510	0.1740
14:17:03.526	61934	0.2300	5.5200	-33.4300	-0.3630	0.8820	0.1240
14:17:03.544	61954	1.2200	5.2800	-37.9400	-0.3600	1.2010	0.1700
14:17:03.564	61974	-0.9800	5.5700	-33.8700	-0.3410	0.9060	0.1330
14:17:03.587	61994	1.6700	5.6200	-35.2600	-0.3700	1.1190	0.1470
14:17:03.606	62014	0.3700	4.9100	-36.2400	-0.3170	1.0810	0.1780
14:17:03.625	62034	0.0800	5.2500	-33.3800	-0.3660	0.9370	0.1140
14:17:03.647	62054	1.5500	5.6700	-38.4700	-0.3270	1.2250	0.1810
14:17:03.665	62074	-1.2800	5.6100	-31.7300	-0.3600	0.8520	0.1230
14:17:03.685	62094	1.9400	6.0100	-35.3900	-0.3680	1.1980	0.1600
14:17:03.707	62114	-0.1700	5.2200	-32.7900	-0.3360	0.9700	0.1440
14:17:03.727	62134	1.7300	5.5200	-30.9300	-0.3840	1.0170	0.1140
14:17:03.746	62154	1.3100	5.1100	-35.8100	-0.3300	1.1260	0.1670
14:17:03.766	62174	0.1200	5.4000	-31.8600	-0.3780	0.8730	0.1150
14:17:03.786	62194	1.7600	6.0400	-36.2500	-0.3520	1.1810	0.1720
14:17:03.807	62214	0.2500	5.4200	-32.4100	-0.3290	0.9220	0.1480
14:17:03.824	62234	1.7100	5.1400	-34.0200	-0.3890	1.1050	0.1420
14:17:03.846	62254	0.4900	5.2300	-35.9800	-0.3360	1.0820	0.1650
14:17:03.867	62274	1.2600	5.4400	-31.3200	-0.3800	0.9550	0.1210
14:17:03.885	62294	1.7500	5.6100	-35.7500	-0.3350	1.1600	0.1650
14:17:03.906	62314	-0.3000	5.5200	-32.3700	-0.3510	0.8520	0.1210
14:17:03.925	62334	1.4900	5.7800	-35.2800	-0.3750	1.1830	0.1420
14:17:03.947	62354	0.8000	5.2400	-33.7000	-0.3220	0.9790	0.1470
14:17:03.965	62374	1.6300	5.2300	-32.5400	-0.3770	1.0220	0.1210
14:17:03.985	62394	0.9000	5.5800	-37.1500	-0.3140	1.1300	0.1740
14:17:04.005	62414	-1.4400	5.8500	-32.6100	-0.3760	0.8300	0.1200
14:17:04.026	62434	1.4400	5.7900	-36.0300	-0.3470	1.1650	0.1570
14:17:04.045	62454	0.1100	4.8900	-32.5000	-0.3200	0.8760	0.1300
14:17:04.066	62474	2.2900	5.8100	-34.1500	-0.3780	1.1410	0.1390
14:17:04.084	62494	0.5900	5.2100	-33.0700	-0.3320	1.0610	0.1610
14:17:04.107	62514	1.3500	5.3100	-32.1100	-0.3870	0.9430	0.1130
14:17:04.126	62534	2.1200	5.6000	-36.8400	-0.3570	1.2230	0.1830
14:17:04.146	62554	-0.0400	5.7100	-32.3300	-0.3530	0.8960	0.1210
14:17:04.166	62574	1.5700	6.0200	-35.9500	-0.3800	1.1270	0.1500
14:17:04.187	62594	0.1000	5.1800	-33.8100	-0.3340	0.9410	0.1530
14:17:04.206	62614	1.6900	6.0000	-32.1900	-0.3860	1.0380	0.1210
14:17:04.227	62634	1.3400	5.2800	-36.3100	-0.3330	1.1500	0.1750
14:17:04.246	62654	-0.8900	5.7400	-31.1900	-0.3520	0.8510	0.1160
14:17:04.265	62674	1.2000	5.8100	-38.5100	-0.3670	1.1900	0.1830
14:17:04.285	62694	-0.4500	4.8400	-33.4500	-0.3470	0.8830	0.1320
14:17:04.305	62714	2.2600	5.7400	-35.4500	-0.3640	1.1440	0.1430
14:17:04.325	62734	0.8200	5.4600	-35.2600	-0.3040	1.0900	0.1770
14:17:04.345	62754	0.5500	5.5900	-33.5300	-0.3560	0.8650	0.1130
14:17:04.366	62774	0.9000	5.4700	-38.9200	-0.3410	1.1960	0.1770
14:17:04.387	62794	-1.2400	5.2100	-31.3300	-0.3510	0.8210	0.1170
14:17:04.407	62814	2.4000	5.8900	-36.7200	-0.3820	1.2080	0.1650
14:17:04.426	62834	0.8600	5.4200	-34.5800	-0.3190	0.9820	0.1600
14:17:04.447	62854	0.3400	5.2800	-35.0100	-0.3680	0.9300	0.1230
14:17:04.466	62874	1.0300	5.5600	-36.4800	-0.3220	1.1600	0.1750
14:17:04.486	62894	-0.4100	5.3300	-31.6700	-0.3860	0.8530	0.1100
14:17:04.507	62914	1.9500	6.1000	-37.9700	-0.3390	1.2310	0.1860
14:17:04.527	62934	-0.9500	5.3600	-30.3500	-0.3490	0.8340	0.1250
14:17:04.546	62954	2.0000	5.7700	-35.0100	-0.3780	1.1250	0.1380
14:17:04.567	62974	1.2600	4.9100	-35.6300	-0.3440	1.0780	0.1750
14:17:04.586	62994	0.8800	5.5000	-31.4300	-0.3690	0.8910	0.1070
14:17:04.605	63014	1.6800	5.8800	-36.2100	-0.3600	1.2110	0.1780
14:17:04.627	63034	-0.6900	5.4500	-31.2400	-0.3540	0.8420	0.1280
14:17:04.646	63054	1.8400	5.8600	-35.3900	-0.3640	1.1520	0.1560
14:17:04.666	63074	0.6300	5.4600	-31.2600	-0.3470	1.0100	0.1350
14:17:04.686	63094	1.1700	5.3600	-33.3600	-0.3770	1.0440	0.1370
14:17:04.706	63114	1.4100	5.5600	-36.4000	-0.3220	1.1380	0.1670
14:17:04.726	63134	-0.5500	5.2000	-30.7600	-0.3640	0.8050	0.1070
14:17:04.745	63154	1.5300	5.4400	-36.2500	-0.3620	1.1580	0.1590
14:17:04.766	63174	0.0500	5.1300	-32.5100	-0.3430	0.9040	0.1340
14:17:04.785	63194	1.8100	5.7300	-34.4300	-0.3670	1.1220	0.1330
14:17:04.805	63214	0.8700	5.2500	-37.6600	-0.3260	1.0890	0.1770
14:17:04.826	63234	0.0700	5.5100	-33.3300	-0.3570	0.8870	0.1270
14:17:04.847	63254	1.2200	6.0000	-36.4400	-0.3270	1.1740	0.1710
14:17:04.867	63274	-0.8300	5.0500	-32.7700	-0.3650	0.7950	0.1220
14:17:04.887	63294	2.5700	5.7400	-35.5500	-0.3730	1.2030	0.1490
14:17:04.907	63314	1.1200	5.1000	-34.6700	-0.3250	0.9580	0.1680
14:17:04.927	63334	1.8900	5.2800	-32.0500	-0.3980	1.0150	0.1220
14:17:04.945	63354	0.8600	5.6900	-38.9300	-0.3320	1.1890	0.2000
14:17:04.966	63374	-0.9800	6.0100	-31.2900	-0.3640	0.8190	0.0980
14:17:04.986	63394	1.8600	6.0400	-38.5900	-0.3870	1.2280	0.1740
14:17:05.007	63414	-0.5000	5.1200	-31.8000	-0.3600	0.8700	0.1270
14:17:05.028	63434	2.3700	6.1100	-33.3300	-0.3780	1.1270	0.1380
14:17:05.046	63454	0.8500	5.4500	-36.0800	-0.3450	1.0470	0.1720
14:17:05.067	63474	-0.0900	5.3600	-31.8600	-0.3760	0.9030	0.1070
14:17:05.087	63494	0.9800	6.4200	-36.9300	-0.3400	1.1840	0.1660
14:17:05.107	63514	-0.9400	5.3300	-29.8500	-0.3530	0.8350	0.1120
14:17:05.127	63534	1.8000	5.8300	-36.5900	-0.3670	1.1850	0.1560
14:17:05.148	63554	0.2500	5.1600	-33.3300	-0.3260	0.9950	0.1530
14:17:05.166	63574	1.3200	5.1700	-33.1200	-0.3660	0.9470	0.1240
14:17:05.186	63594	0.4100	5.7700	-36.9700	-0.3260	1.1310	0.1700
14:17:05.208	63614	-0.9200	5.2700	-32.3100	-0.3710	0.8570	0.1150
14:17:05.226	63634	1.2900	6.0700	-37.6700	-0.3510	1.2160	0.1640
14:17:05.247	63654	-0.3000	5.0700	-32.9100	-0.3390	0.9240	0.1400
14:17:05.267	63674	1.7300	5.2200	-34.2500	-0.3660	1.0370	0.1400
14:17:05.287	63694	0.7300	5.5300	-36.5100	-0.3240	1.1070	0.1770
14:17:05.307	63714	1.2300	5.5600	-30.1000	-0.3890	0.8910	0.1080
14:17:05.327	63734	1.5100	6.0900	-37.7500	-0.3320	1.1810	0.1880
14:17:05.347	63754	-0.4900	5.7900	-31.5400	-0.3760	0.8020	0.0990
14:17:05.368	63774	2.9600	5.6200	-35.1900	-0.3750	1.1980	0.1680
14:17:05.387	63794	0.8600	5.5200	-32.5500	-0.3220	1.0220	0.1520
14:17:05.406	63814	2.0000	5.2500	-32.7300	-0.3630	0.9820	0.1270
14:17:05.427	63834	0.1900	6.0700	-37.1100	-0.3380	1.1690	0.1730
14:17:05.446	63854	-0.6300	5.1000	-30.5000	-0.3710	0.8270	0.1070
14:17:05.468	63874	1.9600	6.2800	-37.7900	-0.3480	1.2130	0.1760
14:17:05.487	63894	0.1000	4.7900	-34.6100	-0.3610	0.9400	0.1500
14:17:05.507	63914	1.3600	5.3600	-33.9400	-0.3890	1.0880	0.1390
14:17:05.528	63934	0.6700	5.3800	-36.0700	-0.3020	1.0680	0.1720
14:17:05.547	63954	-0.0800	5.6100	-31.7700	-0.3340	0.8640	0.1010
14:17:05.567	63974	1.3100	5.6400	-38.6700	-0.3440	1.2110	0.1870
14:17:05.587	63994	0.3700	5.1700	-30.8300	-0.3300	0.8270	0.1130
14:17:05.607	64014	1.9100	6.1400	-33.9100	-0.3560	1.1340	0.1430
14:17:05.627	64034	0.8500	4.9600	-34.6100	-0.3230	0.9840	0.1620
14:17:05.648	64054	0.6100	5.4400	-32.3600	-0.3630	0.9840	0.1280
14:17:05.668	64074	0.5500	5.3700	-37.3700	-0.3310	1.1450	0.1750
14:17:05.688	64094	-0.1500	5.6800	-31.8200	-0.3430	0.8080	0.1150
14:17:05.706	64114	1.8800	5.6800	-39.3900	-0.3540	1.2400	0.1890
14:17:05.727	64134	0.2400	5.4000	-31.7300	-0.3410	0.8860	0.1240
14:17:05.747	64154	1.7600	5.8500	-33.9300	-0.3770	1.0900	0.1290
14:17:05.767	64174	-0.2000	5.7600	-35.1400	-0.3170	1.0650	0.1580
14:17:05.786	64194	0.3100	5.7600	-32.9800	-0.3880	0.9610	0.1180
14:17:05.807	64214	1.6200	5.7100	-38.9900	-0.3460	1.2170	0.1890
14:17:05.827	64234	-0.0500	5.5100	-32.3100	-0.3650	0.8680	0.1280
14:17:05.847	64254	2.2100	6.0100	-35.4100	-0.3480	1.1940	0.1610
14:17:05.866	64274	0.6000	5.1400	-33.2100	-0.3410	0.9990	0.1690
14:17:05.888	64294	0.7700	5.3800	-32.3800	-0.3740	0.9730	0.1190
14:17:05.906	64314	0.6800	5.9200	-38.2200	-0.3390	1.1650	0.1850
14:17:05.927	64334	-0.2000	5.5600	-32.0200	-0.3700	0.8700	0.1170
14:17:05.948	64354	1.6000	5.9900	-37.7500	-0.3560	1.1830	0.1770
14:17:05.966	64374	-0.2300	5.0500	-31.8800	-0.3310	0.9140	0.1290
14:17:05.987	64394	1.5500	5.3600	-35.9000	-0.3720	1.0660	0.1490
14:17:06.007	64414	0.5600	5.1000	-35.0500	-0.3370	1.0820	0.1570
14:17:06.028	64434	0.5700	5.2200	-30.2600	-0.3710	0.8400	0.1050
14:17:06.047	64454	1.4900	5.9400	-38.5300	-0.3450	1.2190	0.1820
14:17:06.068	64474	-0.3800	5.2900	-32.6900	-0.3580	0.8790	0.1200
14:17:06.088	64494	1.4400	5.6900	-35.9300	-0.3430	1.1350	0.1560
14:17:06.107	64514	0.5100	5.1800	-35.1000	-0.3230	1.0200	0.1570
14:17:06.128	64534	2.0300	5.6800	-32.6200	-0.3700	1.0000	0.1230
14:17:06.146	64554	1.4200	5.7700	-35.4800	-0.3260	1.1780	0.1650
14:17:06.166	64574	0.6000	5.7300	-29.5200	-0.3730	0.7980	0.1030
14:17:06.188	64594	2.3600	5.6200	-37.2700	-0.3460	1.2120	0.1830
14:17:06.207	64614	0.4200	5.5100	-33.7100	-0.3520	0.9910	0.1350
14:17:06.226	64634	1.0000	5.4500	-32.4300	-0.3730	1.0620	0.1470
14:17:06.248	64654	0.2700	5.2800	-36.8500	-0.3420	1.0770	0.1670
14:17:06.269	64674	0.2800	5.6300	-31.8500	-0.3800	0.8620	0.1160
14:17:06.287	64694	1.5900	6.2300	-36.7800	-0.3470	1.2100	0.1650
14:17:06.306	64714	0.6400	5.3100	-31.5000	-0.3450	0.9160	0.1260
14:17:06.326	64734	1.9400	5.8300	-34.1400	-0.3680	1.1050	0.1520
14:17:06.347	64754	0.2800	5.4300	-34.6800	-0.3200	1.0490	0.1570
14:17:06.368	64774	1.0700	5.2800	-31.4400	-0.3620	0.9530	0.1150
14:17:06.387	64794	1.2200	5.4400	-38.7400	-0.3210	1.1780	0.1760
14:17:06.409	64814	-0.4300	5.3600	-31.4200	-0.3530	0.8580	0.1210
14:17:06.429	64834	1.4500	5.8600	-36.5100	-0.3560	1.1790	0.1710
14:17:06.448	64854	0.0600	5.1500	-33.0300	-0.3390	0.9230	0.1490
14:17:06.468	64874	1.9300	5.3900	-33.4700	-0.3780	1.0480	0.1350
14:17:06.488	64894	1.3400	5.3100	-35.3500	-0.3240	1.1260	0.1740
14:17:06.507	64914	0.0200	5.0800	-31.5000	-0.3520	0.8960	0.1150
14:17:06.527	64934	1.1700	5.6500	-37.8200	-0.3450	1.2020	0.1750
14:17:06.548	64954	-0.5600	5.6400	-31.2600	-0.3570	0.8520	0.1190
14:17:06.566	64974	1.9400	5.7400	-37.1200	-0.3620	1.1650	0.1670
14:17:06.587	64994	-0.0100	5.5000	-35.2600	-0.3310	0.9520	0.1500
14:17:06.607	65014	1.4100	5.0100	-33.9100	-0.3750	0.9730	0.1270
14:17:06.627	65034	1.2200	5.4800	-37.6300	-0.3460	1.1940	0.1780
14:17:06.647	65054	0.0100	5.7000	-32.1700	-0.3600	0.8750	0.1300
14:17:06.667	65074	2.3300	5.7800	-37.3300	-0.3560	1.2130	0.1680
14:17:06.687	65094	-0.2800	5.0500	-32.3000	-0.3490	0.9120	0.1280
14:17:06.708	65114	1.5100	5.5300	-32.8200	-0.3710	1.0200	0.1250
14:17:06.729	65134	0.5000	5.0700	-35.7400	-0.3400	1.0510	0.1540
14:17:06.748	65154	0.5800	5.4600	-33.9800	-0.3820	0.9070	0.1360
14:17:06.767	65174	1.9100	5.6900	-36.8400	-0.3360	1.2010	0.1780
14:17:06.788	65194	-0.6100	5.5500	-32.5400	-0.3470	0.8800	0.1140
14:17:06.809	65214	2.0200	5.3900	-35.2200	-0.3640	1.1370	0.1510
14:17:06.828	65234	0.5900	5.0300	-32.4100	-0.3280	0.9810	0.1340
14:17:06.848	65254	1.0500	5.1600	-33.9800	-0.3710	0.9800	0.1340
14:17:06.868	65274	0.8800	5.6300	-37.3800	-0.3260	1.1550	0.1800
14:17:06.888	65294	-0.1900	5.5200	-32.8600	-0.3650	0.8380	0.1250
14:17:06.909	65314	2.0200	5.9000	-35.6200	-0.3510	1.1720	0.1690
14:17:06.928	65334	0.0500	5.3000	-32.9300	-0.3360	0.9650	0.1490
14:17:06.947	65354	2.1200	5.9800	-33.7800	-0.3650	1.1370	0.1410
14:17:06.969	65374	0.7900	5.2900	-33.8900	-0.3230	1.0530	0.1730
14:17:06.989	65394	0.6400	5.4400	-33.4700	-0.3830	0.9370	0.1250
14:17:07.008	65414	1.6400	5.4300	-39.1100	-0.3300	1.1970	0.1840
14:17:07.027	65434	-1.1700	5.5600	-32.9200	-0.3790	0.8660	0.1210
14:17:07.047	65454	2.0000	5.8000	-35.1400	-0.3810	1.0940	0.1470
14:17:07.068	65474	0.2000	5.3500	-33.1500	-0.3580	1.0430	0.1430
14:17:07.088	65494	0.7500	5.4700	-36.3500	-0.3890	0.9970	0.1410
14:17:07.109	65514	0.5600	5.8300	-37.0300	-0.3200	1.1350	0.1770
14:17:07.127	65534	-0.5400	5.5300	-31.8700	-0.3780	0.8610	0.1100
14:17:07.147	18	1.5000	5.6600	-37.7000	-0.3670	1.1570	0.1630
14:17:07.167	38	-0.4400	5.2600	-32.9400	-0.3290	0.9300	0.1370
14:17:07.188	58	1.4900	5.1600	-34.0800	-0.3630	1.0300	0.1420
14:17:07.208	78	0.6300	5.3500	-35.7900	-0.3090	1.0990	0.1620
14:17:07.230	98	0.2700	6.0200	-30.5700	-0.3640	0.8970	0.1000
14:17:07.249	118	1.4400	5.9500	-36.4600	-0.3340	1.1560	0.1760
14:17:07.268	138	-0.6300	5.2100	-31.9700	-0.3560	0.8440	0.1120
14:17:07.289	158	2.2200	5.3200	-36.0000	-0.3600	1.1090	0.1580
14:17:07.308	178	0.2400	5.0900	-34.6700	-0.3080	1.0290	0.1660
14:17:07.328	198	0.9200	5.3900	-33.2500	-0.3620	0.9770	0.1120
14:17:07.350	218	1.1500	5.6900	-36.4000	-0.3180	1.1390	0.1720
14:17:07.368	238	-0.5600	5.5900	-32.2100	-0.3820	0.8490	0.1110
14:17:07.388	258	1.6300	5.6000	-37.7100	-0.3620	1.1890	0.1740
14:17:07.409	278	-0.1400	5.0800	-33.0900	-0.3440	0.9080	0.1470
14:17:07.427	298	2.0500	5.2200	-34.0900	-0.3860	1.0590	0.1450
14:17:07.447	318	0.8300	5.3700	-36.8600	-0.3340	1.0980	0.1710
14:17:07.467	338	0.6900	5.6100	-31.1400	-0.3610	0.9370	0.1200
14:17:07.489	358	1.6900	5.9400	-36.7400	-0.3480	1.2080	0.1710
14:17:07.509	378	-0.5300	5.5200	-31.8800	-0.3570	0.8640	0.1250
14:17:07.529	398	2.6500	5.8200	-32.9200	-0.3570	1.1250	0.1360
14:17:07.548	418	0.3900	5.2500	-34.7600	-0.3240	1.0630	0.1660
14:17:07.567	438	1.4600	5.4100	-31.9100	-0.3720	0.9310	0.1260
14:17:07.588	458	0.6200	5.7100	-38.0200	-0.3120	1.1610	0.1740
14:17:07.608	478	-0.5900	5.4200	-31.6800	-0.3560	0.8150	0.1110
14:17:07.630	498	1.6500	6.0600	-36.2900	-0.3560	1.1590	0.1580
14:17:07.648	518	0.1800	5.1500	-33.9100	-0.3280	0.9710	0.1470
14:17:07.668	538	1.4000	5.6500	-33.6500	-0.3610	1.0650	0.1330
14:17:07.688	558	1.2500	5.4500	-36.9700	-0.3080	1.0900	0.1720
14:17:07.710	578	-0.1900	5.4300	-29.5600	-0.3700	0.8310	0.0980
14:17:07.727	598	1.5900	5.6900	-35.8200	-0.3260	1.1580	0.1770
14:17:07.748	618	-0.0700	5.2000	-31.9400	-0.3270	0.8700	0.1220
14:17:07.768	638	2.3200	5.7400	-34.5900	-0.3850	1.1810	0.1430
14:17:07.789	658	0.6600	5.2900	-34.9400	-0.3090	0.9940	0.1730
14:17:07.808	678	1.2100	5.5200	-32.0600	-0.3830	0.9570	0.1260
14:17:07.828	698	1.5300	5.5400	-37.8900	-0.3390	1.1850	0.1850
14:17:07.850	718	-1.0300	5.4700	-33.7800	-0.3670	0.7990	0.1250
14:17:07.868	738	1.3400	5.9300	-36.8700	-0.3870	1.1830	0.1580
14:17:07.888	758	-0.2000	4.6500	-34.5600	-0.3510	0.9050	0.1490
14:17:07.910	778	1.2900	5.5400	-34.7800	-0.3880	1.1100	0.1350
14:17:07.928	798	0.8100	5.2600	-36.4600	-0.3200	1.0700	0.1760
14:17:07.948	818	-0.1200	5.5800	-32.8100	-0.3890	0.9020	0.1140
14:17:07.969	838	1.6000	6.1800	-38.9300	-0.3320	1.2210	0.1810
14:17:07.988	858	-0.2700	5.1400	-31.8500	-0.3480	0.8410	0.1300
14:17:08.010	878	1.5300	5.7000	-36.3900	-0.3900	1.1460	0.1390
14:17:08.029	898	0.8900	4.9500	-33.1600	-0.3140	0.9980	0.1530
14:17:08.049	918	1.2300	5.5200	-32.0400	-0.3520	0.9780	0.1130
14:17:08.069	938	0.7100	5.7500	-38.2100	-0.3230	1.1400	0.1750
14:17:08.089	958	-1.8000	5.6200	-32.5300	-0.3680	0.8070	0.1170
14:17:08.109	978	1.4000	6.0500	-37.0400	-0.3800	1.2420	0.1590
14:17:08.130	998	0.1800	5.1700	-30.7800	-0.3300	0.9280	0.1240
14:17:08.150	1018	1.0900	5.3900	-34.9900	-0.3600	1.0710	0.1440
14:17:08.169	1038	0.1700	5.4000	-36.7100	-0.3290	1.1080	0.1730
14:17:08.189	1058	-0.4600	5.5800	-33.0800	-0.3750	0.8640	0.1170
14:17:08.209	1078	1.5000	5.8500	-38.9100	-0.3600	1.2370	0.1760
14:17:08.230	1098	-0.4600	5.5500	-30.9600	-0.3650	0.8490	0.1150
14:17:08.249	1118	2.5700	5.5300	-35.2600	-0.3980	1.1910	0.1450
14:17:08.269	1138	1.0600	5.6800	-33.1100	-0.3300	1.0390	0.1550
14:17:08.289	1158	0.7600	5.2000	-34.0200	-0.3740	0.9670	0.1280
14:17:08.308	1178	1.1000	5.9000	-38.4200	-0.3690	1.1920	0.1800
14:17:08.328	1198	-0.6100	5.4300	-31.0800	-0.3700	0.8460	0.1150
14:17:08.349	1218	2.3500	6.0700	-36.2500	-0.3720	1.2040	0.1660
14:17:08.369	1238	0.1300	5.1800	-32.4300	-0.3300	0.9070	0.1380
14:17:08.389	1258	1.8400	5.5200	-32.2700	-0.3730	1.1020	0.1330
14:17:08.410	1278	0.9200	5.4600	-36.6300	-0.3160	1.1100	0.1780
14:17:08.430	1298	0.0500	5.2900	-30.4200	-0.3620	0.8350	0.1150
14:17:08.450	1318	1.5600	5.8700	-37.7600	-0.3400	1.1990	0.1680
14:17:08.469	1338	-1.0200	4.9600	-33.9500	-0.3330	0.8810	0.1350
14:17:08.489	1358	2.3100	6.0200	-34.9500	-0.3640	1.1700	0.1440
14:17:08.508	1378	1.0800	5.0200	-34.3700	-0.3110	1.0330	0.1650
14:17:08.530	1398	0.1100	5.2700	-32.5600	-0.3880	0.9260	0.1130
14:17:08.548	1418	1.6900	5.7500	-38.2400	-0.3220	1.1800	0.1760
14:17:08.570	1438	-0.4100	5.0900	-32.1300	-0.3310	0.8010	0.1220
14:17:08.588	1458	2.0300	5.9700	-37.2200	-0.3590	1.1990	0.1650
14:17:08.608	1478	-0.3000	4.9200	-33.5900	-0.3330	0.8970	0.1560
14:17:08.628	1498	1.3000	5.8100	-34.1000	-0.3880	1.0730	0.1260
14:17:08.648	1518	0.8400	5.3400	-37.5700	-0.3320	1.1460	0.1850
14:17:08.668	1538	-0.5300	5.6700	-32.7400	-0.3780	0.8490	0.1180
14:17:08.690	1558	1.4100	5.9800	-37.4400	-0.3780	1.2570	0.1660
14:17:08.708	1578	0.2300	5.0400	-32.6800	-0.3520	0.8700	0.1380
14:17:08.729	1598	1.8400	5.3400	-35.7900	-0.3960	1.1770	0.1620
14:17:08.748	1618	0.3500	5.2400	-33.8200	-0.3270	1.0180	0.1550
14:17:08.769	1638	0.4200	5.4000	-31.0900	-0.3530	0.9480	0.1210
14:17:08.789	1658	1.8300	5.8700	-37.9200	-0.3320	1.1590	0.1830
14:17:08.809	1678	-0.2700	5.2400	-29.5700	-0.3560	0.7970	0.1110
14:17:08.829	1698	2.0400	6.0200	-36.3600	-0.3620	1.1740	0.1590
14:17:08.849	1718	0.2200	5.3800	-32.8200	-0.3060	0.9780	0.1410
14:17:08.870	1738	1.6400	5.5800	-34.9100	-0.3630	1.0340	0.1440
14:17:08.890	1758	0.9900	5.0100	-37.3100	-0.3220	1.0990	0.1780
14:17:08.910	1778	-0.9800	5.6600	-30.6700	-0.3580	0.8150	0.1120
14:17:08.931	1798	1.4600	5.9600	-35.8100	-0.3330	1.2160	0.1710
14:17:08.949	1818	0.1400	5.2700	-31.6500	-0.3270	0.8690	0.1340
14:17:08.969	1838	1.4800	5.9600	-36.2500	-0.3440	1.0880	0.1530
14:17:08.989	1858	0.7100	5.3600	-34.7500	-0.3170	1.0570	0.1540
14:17:09.010	1878	0.8400	5.6200	-33.0500	-0.3590	0.9210	0.1300
14:17:09.030	1898	0.8700	6.0300	-35.5600	-0.3200	1.1760	0.1690
14:17:09.050	1918	-0.2400	5.2600	-30.3100	-0.3530	0.8310	0.1150
14:17:09.070	1938	1.8900	6.1000	-36.7500	-0.3470	1.2190	0.1670
14:17:09.090	1958	0.0300	5.2600	-33.1400	-0.3400	0.9550	0.1390
14:17:09.109	1978	1.2200	5.4300	-33.0600	-0.3730	1.0200	0.1290
14:17:09.129	1998	0.7800	5.4600	-36.0400	-0.3400	1.1000	0.1720
14:17:09.150	2018	-0.4700	5.2300	-31.7200	-0.3790	0.8280	0.1100
14:17:09.169	2038	1.3900	5.6500	-39.5100	-0.3440	1.2120	0.1870
14:17:09.189	2058	-0.2100	5.0400	-32.5600	-0.3610	0.8900	0.1280
14:17:09.210	2078	1.1100	5.3700	-36.5700	-0.3740	1.1140	0.1560
14:17:09.231	2098	-0.1200	5.5000	-35.8500	-0.3170	1.0260	0.1690
14:17:09.251	2118	-0.3100	5.3200	-31.8400	-0.3860	0.9520	0.1080
14:17:09.271	2138	1.6600	5.8400	-39.0000	-0.3120	1.1990	0.1790
14:17:09.289	2158	-0.9900	5.1800	-33.0700	-0.3470	0.8520	0.1210
14:17:09.310	2178	1.5500	5.9500	-37.1400	-0.3450	1.2390	0.1730
14:17:09.329	2198	0.2300	5.2000	-32.8000	-0.3460	0.9650	0.1390
14:17:09.350	2218	1.8700	5.5700	-34.0200	-0.3600	1.0410	0.1420
14:17:09.370	2238	0.5100	5.2600	-38.7100	-0.3190	1.1360	0.1840
14:17:09.390	2258	-0.6100	5.5400	-31.4900	-0.3600	0.8720	0.1080
14:17:09.410	2278	1.0900	5.7700	-41.4000	-0.3550	1.2410	0.2020
14:17:09.430	2298	-1.4600	5.2900	-33.6100	-0.3660	0.8470	0.1360
14:17:09.450	2318	2.1600	5.7300	-37.1500	-0.3710	1.2270	0.1620
14:17:09.470	2338	0.3400	5.6300	-34.0100	-0.3510	1.0100	0.1560
14:17:09.490	2358	1.5400	4.5100	-30.5100	-0.3760	0.9280	0.1170
14:17:09.510	2378	2.0100	5.7400	-37.2300	-0.3080	1.2420	0.1880
14:17:09.529	2398	-0.9500	5.4000	-32.0200	-0.3410	0.7710	0.1230
14:17:09.549	2418	2.3200	5.8300	-36.7300	-0.3070	1.1860	0.1590
14:17:09.569	2438	1.0800	5.0400	-33.8800	-0.3340	1.0850	0.1530
14:17:09.590	2458	1.8100	4.9300	-32.2300	-0.3370	0.9690	0.1340
14:17:09.610	2478	0.2800	5.4600	-37.4000	-0.3050	1.1360	0.1600
14:17:09.630	2498	1.0100	5.3400	-30.8200	-0.3190	0.9010	0.1110
14:17:09.650	2518	1.4400	5.1800	-35.4300	-0.2850	1.0880	0.1520
14:17:09.671	2538	0.4500	5.7500	-35.2400	-0.3310	1.0640	0.1550
14:17:09.690	2558	1.3000	5.2700	-33.5900	-0.3530	1.0220	0.1310
14:17:09.709	2578	0.7300	4.6800	-33.5500	-0.3120	1.0470	0.1460
14:17:09.729	2598	1.7800	5.2300	-33.0200	-0.3610	0.9890	0.1390
14:17:09.749	2618	1.2700	5.4000	-35.5700	-0.3090	1.1510	0.1730
14:17:09.769	2638	-0.8700	5.4500	-33.9800	-0.3530	0.8510	0.1230
14:17:09.789	2658	1.6300	5.6000	-34.4500	-0.3240	1.0670	0.1510
14:17:09.809	2678	0.1900	5.3000	-35.1500	-0.3260	0.9810	0.1510
14:17:09.829	2698	2.3800	5.6700	-34.1300	-0.3570	1.0860	0.1390
14:17:09.849	2718	0.7300	4.5400	-34.6200	-0.3120	1.0400	0.1610
14:17:09.870	2738	0.2400	5.5700	-33.4000	-0.3900	0.9650	0.1180
14:17:09.891	2758	0.9100	5.4700	-38.4500	-0.3300	1.1650	0.1850
14:17:09.909	2778	-0.9400	6.0200	-34.6400	-0.3470	0.9270	0.1330
14:17:09.930	2798	1.4700	5.1800	-34.9900	-0.3760	1.0590	0.1510
14:17:09.949	2818	-0.4200	5.4700	-37.2000	-0.3540	1.0390	0.1680
14:17:09.969	2838	0.9300	5.6600	-34.2300	-0.3950	0.9880	0.1360
14:17:09.991	2858	0.9800	5.6900	-34.9900	-0.3180	1.1120	0.1700
14:17:10.011	2878	-0.2800	5.5500	-33.4400	-0.3650	0.9010	0.1220
14:17:10.031	2898	1.3700	5.7700	-35.5400	-0.3630	1.0820	0.1430
14:17:10.049	2918	-0.2700	5.5100	-33.9700	-0.3300	0.9230	0.1470
14:17:10.071	2938	2.0700	5.4600	-33.8500	-0.3590	0.9800	0.1340
14:17:10.089	2958	1.1800	4.9300	-36.0500	-0.3170	1.1210	0.1800
14:17:10.111	2978	-0.0800	5.6800	-32.4200	-0.3540	0.8800	0.1160
14:17:10.130	2998	0.9300	5.8600	-36.6900	-0.3330	1.1580	0.1710
14:17:10.151	3018	-0.7500	5.4100	-32.2900	-0.3490	0.8620	0.1240
14:17:10.170	3038	1.9700	5.4400	-33.5600	-0.3740	1.1020	0.1440
14:17:10.190	3058	0.3900	5.1200	-36.4600	-0.3170	1.0690	0.1770
14:17:10.211	3078	0.4300	5.3500	-34.1900	-0.3660	0.9560	0.1200
14:17:10.231	3098	0.9000	5.8000	-37.1500	-0.3080	1.1600	0.1790
14:17:10.250	3118	-0.6800	5.5900	-32.3400	-0.3760	0.8560	0.1230
14:17:10.270	3138	2.0200	5.6000	-35.5300	-0.3620	1.1540	0.1580
14:17:10.289	3158	-0.1500	5.4000	-33.6900	-0.3500	0.9650	0.1380
14:17:10.311	3178	1.2700	5.4200	-31.7100	-0.3910	1.0210	0.1170
14:17:10.331	3198	1.0800	5.0300	-37.3700	-0.3240	1.1570	0.1810
14:17:10.351	3218	-0.3500	5.6600	-31.9100	-0.3750	0.9050	0.1110
14:17:10.371	3238	2.0100	5.8900	-36.7600	-0.3330	1.1890	0.1870
14:17:10.390	3258	-0.3000	5.8900	-33.4800	-0.3470	0.9160	0.1360
14:17:10.411	3278	1.6900	5.7600	-33.8700	-0.3770	1.0820	0.1390
14:17:10.430	3298	0.6400	5.3800	-32.7500	-0.3390	1.0310	0.1490
14:17:10.451	3318	1.3100	5.3600	-32.5100	-0.3700	0.9710	0.1360
14:17:10.471	3338	1.1800	5.1700	-36.8400	-0.3180	1.1080	0.1800
14:17:10.490	3358	-0.5000	5.5500	-32.4600	-0.3530	0.8550	0.1230
14:17:10.510	3378	1.9500	5.2000	-35.2800	-0.3600	1.1570	0.1620
14:17:10.530	3398	0.1500	5.0600	-33.6500	-0.3300	0.9820	0.1460
14:17:10.551	3418	1.6000	5.6900	-31.3000	-0.3700	1.0260	0.1180
14:17:10.571	3438	1.4100	4.8600	-36.1400	-0.3130	1.1530	0.1820
14:17:10.590	3458	0.4700	5.5200	-30.8200	-0.3740	0.9020	0.1150
14:17:10.612	3478	1.8300	5.5200	-36.3800	-0.3240	1.1690	0.1760
14:17:10.631	3498	-0.7400	5.3600	-31.7800	-0.3400	0.8660	0.1260
14:17:10.651	3518	2.1400	5.9900	-34.6300	-0.3820	1.1440	0.1330
14:17:10.671	3538	0.8600	5.0700	-32.7600	-0.3250	1.0620	0.1660
14:17:10.692	3558	1.4700	5.7200	-33.5500	-0.3840	0.9920	0.1160
14:17:10.710	3578	1.2800	5.3900	-37.5700	-0.3140	1.1800	0.1800
14:17:10.732	3598	-0.7700	5.6800	-33.1900	-0.3720	0.8250	0.1230
14:17:10.751	3618	2.0800	5.7100	-36.2800	-0.3810	1.1440	0.1590
14:17:10.771	3638	0.3200	5.0200	-31.8200	-0.3460	0.9210	0.1370
14:17:10.792	3658	1.6100	5.8000	-33.0700	-0.3890	1.0460	0.1290
14:17:10.810	3678	0.5700	5.1900	-36.0600	-0.3130	1.1180	0.1650
14:17:10.832	3698	-0.4200	5.7900	-32.7500	-0.3760	0.8770	0.1120
14:17:10.852	3718	0.8900	5.8600	-36.7900	-0.3570	1.1930	0.1660
14:17:10.870	3738	-0.1000	5.4600	-34.2700	-0.3360	0.8630	0.1440
14:17:10.890	3758	2.0100	5.7100	-34.6800	-0.3790	1.0830	0.1370
14:17:10.910	3778	0.6600	4.9700	-34.1600	-0.3220	1.0340	0.1670
14:17:10.931	3798	0.1400	5.6500	-33.9600	-0.3570	0.9410	0.1220
14:17:10.952	3818	0.6800	5.6200	-38.0200	-0.3290	1.1490	0.1740
14:17:10.970	3838	-0.6200	5.3200	-33.4100	-0.3640	0.8650	0.1400
14:17:10.991	3858	2.6400	6.0100	-34.1600	-0.3560	1.1720	0.1570
14:17:11.011	3878	0.4400	5.4300	-33.2200	-0.3180	0.9690	0.1540
14:17:11.030	3898	1.2900	5.5800	-32.4700	-0.3660	1.0110	0.1180
14:17:11.050	3918	0.9900	5.4000	-35.4200	-0.3230	1.1030	0.1590
14:17:11.071	3938	-0.6400	5.6800	-32.3400	-0.3770	0.8380	0.1120
14:17:11.090	3958	1.2700	5.6400	-35.4700	-0.3460	1.1620	0.1680
14:17:11.111	3978	-0.5700	5.4700	-32.1100	-0.3610	0.8900	0.1230
14:17:11.130	3998	2.8100	5.3200	-34.2800	-0.3830	1.1060	0.1420
14:17:11.151	4018	0.8800	5.5500	-32.5600	-0.3150	1.0640	0.1590
14:17:11.170	4038	0.7700	5.0700	-31.7600	-0.3850	0.9460	0.1160
14:17:11.190	4058	1.4700	5.7300	-36.0100	-0.3290	1.1730	0.1730
14:17:11.211	4078	-1.2900	6.0000	-30.7500	-0.3760	0.8560	0.1030
14:17:11.230	4098	1.6700	6.2900	-34.7500	-0.3690	1.0790	0.1440
14:17:11.252	4118	0.4500	5.4400	-32.8800	-0.3280	1.0020	0.1520
14:17:11.270	4138	1.5700	5.6700	-32.9500	-0.3920	1.0490	0.1230
14:17:11.290	4158	1.4900	5.4400	-36.2700	-0.3070	1.1360	0.1820
14:17:11.311	4178	-1.3100	5.4800	-33.0400	-0.3630	0.8000	0.1170
14:17:11.331	4198	2.2600	5.7600	-36.2500	-0.3610	1.1430	0.1600
14:17:11.353	4218	0.6200	5.1500	-32.2900	-0.3270	0.9150	0.1370
14:17:11.372	4238	2.7100	5.6100	-33.8600	-0.3630	1.1010	0.1430
14:17:11.393	4258	0.6000	4.8300	-33.7900	-0.2960	1.0140	0.1660
14:17:11.412	4278	-0.1300	5.3200	-31.4300	-0.3680	0.9020	0.1060
14:17:11.433	4298	1.7900	5.5100	-36.3800	-0.3370	1.1740	0.1680
14:17:11.452	4318	0.1800	5.0800	-31.4700	-0.3530	0.8780	0.1240
14:17:11.471	4338	2.4000	5.9700	-34.4300	-0.3580	1.1760	0.1430
14:17:11.492	4358	0.2900	4.9200	-32.2000	-0.3340	0.9290	0.1430
14:17:11.512	4378	1.3200	5.6100	-32.8000	-0.3900	1.0280	0.1150
14:17:11.530	4398	1.0400	5.1100	-37.5900	-0.3340	1.1440	0.1770
14:17:11.552	4418	-0.6700	5.2500	-31.1700	-0.3760	0.8300	0.1130
14:17:11.573	4438	2.1400	6.3000	-36.6300	-0.3530	1.1710	0.1700
14:17:11.593	4458	0.0300	4.8200	-32.8700	-0.3430	0.8550	0.1460
14:17:11.613	4478	2.3700	5.9500	-33.2800	-0.3860	1.0880	0.1300
14:17:11.631	4498	0.9600	4.7500	-35.2300	-0.3340	1.0920	0.1570
14:17:11.652	4518	0.2300	5.7300	-31.5600	-0.3630	0.8680	0.1050
14:17:11.672	4538	1.2900	5.9500	-38.9300	-0.3580	1.1860	0.1840
14:17:11.692	4558	-0.5300	5.3400	-30.3300	-0.3410	0.7770	0.1130
14:17:11.713	4578	1.9400	6.4000	-33.9400	-0.3670	1.1520	0.1360
14:17:11.731	4598	0.6200	4.9300	-33.5900	-0.3260	1.0150	0.1590
14:17:11.753	4618	1.4400	5.2400	-33.1300	-0.3670	0.9870	0.1260
14:17:11.773	4638	0.6100	5.6200	-36.2000	-0.3010	1.1400	0.1660
14:17:11.793	4658	-1.0600	5.5600	-30.5900	-0.3600	0.8090	0.1150
14:17:11.810	4678	1.7100	5.6800	-39.3000	-0.3550	1.1900	0.1780
14:17:11.833	4698	0.4400	4.9500	-31.7000	-0.3170	0.8870	0.1480
14:17:11.851	4718	1.4700	5.6800	-33.4300	-0.3630	1.0850	0.1250
14:17:11.872	4738	0.5600	5.3600	-34.2900	-0.2990	1.0440	0.1560
14:17:11.893	4758	0.8100	5.2100	-31.7900	-0.3770	0.8950	0.1160
14:17:11.911	4778	1.5400	5.9000	-36.4500	-0.3470	1.2430	0.1720
14:17:11.931	4798	-1.0600	5.5900	-29.7900	-0.3650	0.7860	0.0950
14:17:11.952	4818	2.6800	5.8000	-35.0600	-0.3620	1.1540	0.1550
14:17:11.972	4838	0.7400	5.3700	-33.4200	-0.3360	0.9810	0.1560
14:17:11.991	4858	1.3000	5.6600	-32.7700	-0.3670	0.9960	0.1250
14:17:12.012	4878	1.4600	5.2900	-34.5800	-0.3500	1.1010	0.1590
14:17:12.032	4898	0.3400	5.2700	-30.4600	-0.3770	0.8470	0.1070
14:17:12.052	4918	1.7200	6.0100	-34.9300	-0.3520	1.2090	0.1470
14:17:12.072	4938	0.2600	5.3300	-32.7500	-0.3330	0.9400	0.1370
14:17:12.092	4958	1.3400	5.6200	-34.8300	-0.3720	1.0790	0.1340
14:17:12.112	4978	0.4000	5.0500	-36.2800	-0.3230	1.0780	0.1730
14:17:12.131	4998	-0.3500	5.4100	-32.6200	-0.3610	0.8360	0.1130
14:17:12.153	5018	1.8500	5.6500	-36.4900	-0.3380	1.2040	0.1660
14:17:12.172	5038	-0.3300	5.2400	-31.0900	-0.3280	0.8050	0.1210
14:17:12.192	5058	1.9100	6.3000	-34.3700	-0.3650	1.1700	0.1380
14:17:12.214	5078	0.1800	5.4400	-32.5700	-0.3170	0.9880	0.1490
14:17:12.232	5098	0.3700	5.5000	-33.6100	-0.3670	0.9520	0.1230
14:17:12.251	5118	1.3300	5.5800	-36.6700	-0.3270	1.1460	0.1740
14:17:12.273	5138	-0.2200	5.4600	-31.1300	-0.3640	0.8000	0.1100
14:17:12.292	5158	2.3700	6.1000	-38.9100	-0.3590	1.2470	0.1780
14:17:12.313	5178	-0.7200	5.1600	-30.6800	-0.3470	0.8250	0.1210
14:17:12.332	5198	2.5000	5.9600	-32.8300	-0.3770	1.1580	0.1440
14:17:12.351	5218	0.8700	5.6700	-35.1500	-0.3280	1.0850	0.1710
14:17:12.371	5238	-0.3300	5.0800	-32.0100	-0.3850	0.8660	0.1090
14:17:12.391	5258	1.8600	6.1000	-37.8300	-0.3600	1.2220	0.1710
14:17:12.411	5278	0.1000	5.3400	-31.1600	-0.3610	0.8190	0.1210
14:17:12.431	5298	2.0400	5.7900	-35.9000	-0.3740	1.1450	0.1510
14:17:12.454	5318	-0.2300	5.2300	-34.2500	-0.3350	0.9720	0.1560
14:17:12.471	5338	0.9700	5.2900	-34.3100	-0.3680	0.9280	0.1370
14:17:12.492	5358	1.0800	5.9200	-37.7700	-0.3410	1.1420	0.1790
14:17:12.512	5378	-0.5300	5.2700	-30.6300	-0.3620	0.8180	0.1140
14:17:12.532	5398	2.2100	5.6000	-37.6100	-0.3640	1.2290	0.1740
14:17:12.552	5418	-0.1800	5.2600	-32.2700	-0.3220	0.8930	0.1320
14:17:12.572	5438	1.2400	5.6500	-31.8900	-0.3600	1.0150	0.1260
14:17:12.592	5458	1.1200	5.2200	-35.3200	-0.3160	1.0860	0.1610
14:17:12.612	5478	0.7200	5.4200	-31.8800	-0.3670	0.8610	0.1200
14:17:12.633	5498	2.0300	5.5500	-38.5900	-0.3440	1.2210	0.1880
14:17:12.652	5518	-0.9500	5.3300	-29.9500	-0.3270	0.8120	0.1120
14:17:12.673	5538	1.9600	6.1000	-34.4000	-0.3430	1.1140	0.1440
14:17:12.692	5558	0.6400	4.7500	-34.5700	-0.3120	1.0110	0.1550
14:17:12.712	5578	1.2100	5.4500	-30.2200	-0.3740	0.9430	0.1070
14:17:12.731	5598	1.6700	5.6100	-38.0900	-0.3160	1.1970	0.1880
14:17:12.753	5618	-0.5500	5.2500	-31.2800	-0.3620	0.7770	0.1120
14:17:12.773	5638	2.3400	5.7900	-36.7400	-0.3390	1.1740	0.1740
14:17:12.792	5658	-0.3800	5.2300	-32.8900	-0.3460	0.9450	0.1400
14:17:12.814	5678	1.4600	5.8500	-32.6900	-0.3760	1.0440	0.1270
14:17:12.833	5698	0.1100	5.2200	-36.0400	-0.3590	1.1240	0.1630
14:17:12.853	5718	0.3200	5.5000	-31.9000	-0.3750	0.8880	0.1110
14:17:12.872	5738	1.0600	5.9600	-38.1000	-0.3480	1.2040	0.1760
14:17:12.893	5758	0.0700	5.3600	-30.6500	-0.3490	0.8600	0.1070
14:17:12.914	5778	1.8200	5.6200	-34.4300	-0.3590	1.1450	0.1490
14:17:12.932	5798	-0.2500	5.0600	-34.8900	-0.3330	0.9980	0.1540
14:17:12.954	5818	0.8000	5.5100	-31.6200	-0.3490	0.9510	0.1110
14:17:12.974	5838	0.9900	5.5500	-38.6700	-0.3170	1.1830	0.1780
14:17:12.993	5858	-0.2800	5.4400	-31.4500	-0.3390	0.8110	0.1150
14:17:13.013	5878	1.6700	5.5600	-37.7500	-0.3420	1.2020	0.1680
14:17:13.034	5898	0.0300	5.0700	-32.9400	-0.3270	0.8620	0.1440
14:17:13.053	5918	1.4900	5.2200	-33.7000	-0.3670	1.0410	0.1330
14:17:13.072	5938	0.5500	5.3300	-35.0900	-0.3230	1.1220	0.1630
14:17:13.094	5958	0.2400	5.3500	-32.1600	-0.3550	0.8680	0.1200
14:17:13.113	5978	1.6300	6.0200	-38.7600	-0.3360	1.2340	0.1850
14:17:13.134	5998	-0.8900	5.1600	-32.0400	-0.3580	0.8150	0.1200
14:17:13.154	6018	1.8400	5.9800	-35.1000	-0.3560	1.1540	0.1530
14:17:13.173	6038	-0.1300	5.3500	-36.2300	-0.3330	1.0270	0.1570
14:17:13.194	6058	1.1700	5.1000	-34.2400	-0.3860	0.9830	0.1360
14:17:13.213	6078	1.3300	5.8300	-37.5400	-0.3290	1.1970	0.1740
14:17:13.233	6098	-0.5500	5.3700	-33.0300	-0.3720	0.8450	0.1220
14:17:13.253	6118	2.0300	5.9200	-37.2600	-0.3410	1.1790	0.1660
14:17:13.272	6138	-0.3300	5.2800	-32.0100	-0.3240	0.9250	0.1350
14:17:13.294	6158	2.2800	5.3300	-32.2900	-0.3620	1.0320	0.1300
14:17:13.314	6178	1.5800	5.4600	-35.8100	-0.3280	1.1490	0.1650
14:17:13.333	6198	0.7200	5.0300	-30.1900	-0.3630	0.8580	0.1130
14:17:13.352	6218	1.9600	5.6000	-36.6900	-0.3370	1.2100	0.1670
14:17:13.373	6238	-0.9500	5.4100	-32.6500	-0.3320	0.8380	0.1220
14:17:13.393	6258	1.2300	5.5900	-36.2900	-0.3520	1.0530	0.1460
14:17:13.414	6278	0.7500	5.0400	-34.5900	-0.3310	1.0200	0.1520
14:17:13.434	6298	1.5700	5.3300	-32.6400	-0.3450	0.9210	0.1210
14:17:13.454	6318	1.2900	5.4500	-37.0300	-0.3330	1.1850	0.1830
14:17:13.474	6338	-1.1500	5.3600	-31.2500	-0.3540	0.8180	0.1160
14:17:13.493	6358	1.0100	5.6500	-36.3700	-0.3490	1.1270	0.1610
14:17:13.513	6378	0.0300	5.1300	-34.9900	-0.3340	0.9530	0.1570
14:17:13.533	6398	1.5600	5.6800	-33.2300	-0.3720	1.0650	0.1270
14:17:13.553	6418	0.8900	5.1000	-36.6500	-0.3210	1.0980	0.1770
14:17:13.574	6438	0.5400	5.7800	-30.7400	-0.3640	0.8560	0.1080
14:17:13.593	6458	1.8200	5.8600	-37.8700	-0.3230	1.2340	0.1830
14:17:13.614	6478	-0.7200	5.4100	-32.8200	-0.3560	0.9000	0.1250
14:17:13.633	6498	1.3800	5.3400	-34.9000	-0.3770	1.0690	0.1470
14:17:13.653	6518	0.8800	5.5800	-33.9100	-0.3450	1.0390	0.1510
14:17:13.673	6538	0.7300	5.2400	-31.5900	-0.4030	0.9810	0.1230
14:17:13.693	6558	1.2300	5.5300	-39.2900	-0.3370	1.1590	0.1930
14:17:13.713	6578	-0.4700	5.2600	-33.9700	-0.3530	0.8580	0.1350
14:17:13.734	6598	1.7600	6.0000	-34.3700	-0.3500	1.1760	0.1410
14:17:13.754	6618	-0.2000	5.4300	-33.6700	-0.3240	0.9370	0.1410
14:17:13.772	6638	2.0700	5.5100	-32.6800	-0.3640	1.0100	0.1250
14:17:13.794	6658	0.9400	5.2200	-36.7500	-0.3130	1.1580	0.1850
14:17:13.814	6678	-0.6600	6.0300	-30.9500	-0.3460	0.8800	0.1070
14:17:13.834	6698	1.5400	5.9100	-36.1600	-0.3320	1.1730	0.1660
14:17:13.854	6718	-0.6200	5.1200	-32.5500	-0.3430	0.8360	0.1200
14:17:13.873	6738	1.8500	5.9200	-33.9900	-0.3580	1.0970	0.1320
14:17:13.893	6758	0.5600	5.1200	-36.5100	-0.3090	1.0830	0.1760
14:17:13.915	6778	0.7900	5.5900	-33.5400	-0.3520	0.9580	0.1310
14:17:13.934	6798	0.7100	6.0800	-37.4900	-0.3380	1.1860	0.1710
14:17:13.953	6818	-1.6800	5.5400	-32.7300	-0.3860	0.8120	0.1090
14:17:13.975	6838	1.4200	6.0000	-35.9200	-0.3540	1.1730	0.1590
14:17:13.993	6858	-0.4000	5.3800	-33.4900	-0.3360	0.9110	0.1470
14:17:14.013	6878	1.6200	5.3600	-33.9700	-0.3770	1.0630	0.1440
14:17:14.034	6898	1.1800	5.7100	-37.0400	-0.3210	1.1320	0.1850
14:17:14.054	6918	-0.1700	5.7200	-32.9200	-0.3800	0.8980	0.1250
14:17:14.073	6938	2.0700	6.1300	-36.5100	-0.3370	1.2000	0.1670
14:17:14.093	6958	-0.1800	5.5200	-31.8500	-0.3550	0.8610	0.1240
14:17:14.114	6978	1.7200	5.4900	-33.3500	-0.3590	1.0940	0.1460
14:17:14.133	6998	1.0100	4.9900	-33.5700	-0.3330	1.0570	0.1500
14:17:14.153	7018	1.6400	5.4400	-30.0700	-0.3710	0.9350	0.1120
14:17:14.174	7038	1.5700	5.6800	-36.5500	-0.3250	1.1760	0.1690
14:17:14.194	7058	-1.0100	5.5400	-34.0500	-0.3450	0.8040	0.1240
14:17:14.212	7078	1.6900	5.9900	-36.3700	-0.3560	1.1900	0.1650
14:17:14.233	7098	0.4300	5.1700	-32.3300	-0.3260	0.9800	0.1390
14:17:14.253	7118	1.6800	5.9200	-33.1300	-0.3600	1.0370	0.1230
14:17:14.272	7138	0.7200	5.1900	-37.5900	-0.3150	1.0940	0.1830
14:17:14.293	7158	0.0300	5.2300	-33.7600	-0.3680	0.8580	0.1240
14:17:14.313	7178	1.4900	5.5400	-37.8500	-0.3380	1.1420	0.1750
14:17:14.334	7198	-1.0700	5.0700	-32.8000	-0.3460	0.8730	0.1250
14:17:14.355	7218	2.2700	5.8500	-34.4800	-0.3710	1.1540	0.1340
14:17:14.374	7238	0.4700	5.2200	-35.2600	-0.3290	1.0510	0.1620
14:17:14.393	7258	1.4900	5.4100	-33.8100	-0.3880	0.9750	0.1240
14:17:14.414	7278	1.3800	5.4900	-38.2900	-0.3210	1.1900	0.1920
14:17:14.434	7298	-0.8100	5.6900	-32.3300	-0.3600	0.8130	0.1120
14:17:14.453	7318	1.7600	5.7000	-37.2100	-0.3700	1.1510	0.1650
14:17:14.474	7338	-0.0400	5.2900	-34.0100	-0.3460	0.9510	0.1400
14:17:14.494	7358	1.3600	5.6500	-33.6500	-0.3840	1.0390	0.1280
14:17:14.514	7378	0.7000	5.8100	-35.3500	-0.2980	1.1310	0.1690
14:17:14.534	7398	0.2000	5.7100	-32.6300	-0.3610	0.9010	0.1260
14:17:14.554	7418	1.3800	6.1400	-35.8500	-0.3380	1.1490	0.1630
14:17:14.574	7438	-0.3600	4.9900	-34.0200	-0.3350	0.8400	0.1330
14:17:14.594	7458	2.6100	5.7700	-33.1400	-0.3830	1.0940	0.1310
14:17:14.614	7478	0.7900	5.3500	-33.4800	-0.3070	1.0450	0.1500
14:17:14.634	7498	0.2200	5.4500	-34.5000	-0.3700	0.9890	0.1200
14:17:14.653	7518	1.2700	5.2500	-36.2000	-0.3260	1.1290	0.1700
14:17:14.673	7538	-0.7700	5.3500	-33.2300	-0.3450	0.8220	0.1190
14:17:14.694	7558	1.5500	5.3800	-37.4200	-0.3650	1.2030	0.1660
14:17:14.714	7578	-0.1900	4.8500	-35.4200	-0.3170	0.9520	0.1530
14:17:14.733	7598	1.5100	5.2500	-33.9300	-0.3730	1.0400	0.1280
14:17:14.753	7618	1.0300	5.3200	-35.7200	-0.3150	1.1240	0.1560
14:17:14.773	7638	-0.2600	5.8000	-30.3200	-0.3680	0.8870	0.0990
14:17:14.794	7658	1.6500	5.8600	-38.2000	-0.3450	1.1680	0.1770
14:17:14.814	7678	-0.6000	5.7000	-32.2300	-0.3450	0.8440	0.1250
14:17:14.834	7698	1.8100	5.4500	-34.6300	-0.3910	1.1560	0.1450
14:17:14.853	7718	1.1300	5.0700	-34.9900	-0.3360	1.0750	0.1600
14:17:14.873	7738	1.0000	5.5800	-32.4800	-0.3490	0.9420	0.1160
14:17:14.894	7758	0.9400	6.1900	-36.1000	-0.3390	1.1680	0.1700
14:17:14.914	7778	-0.4000	5.6500	-31.0100	-0.3610	0.8240	0.1200
14:17:14.933	7798	1.9800	5.6600	-36.1100	-0.3690	1.1700	0.1630
14:17:14.954	7818	0.7500	5.0700	-33.3300	-0.3380	0.9930	0.1430
14:17:14.974	7838	1.3700	5.4500	-34.1400	-0.3780	1.0520	0.1240
14:17:14.994	7858	0.9600	5.1800	-37.2200	-0.3130	1.1430	0.1790
14:17:15.014	7878	-0.3900	5.5000	-31.6600	-0.3550	0.8010	0.1110
14:17:15.034	7898	2.0100	5.5400	-38.6500	-0.3420	1.2050	0.1860
14:17:15.053	7918	0.4400	4.9700	-33.1500	-0.3230	0.9070	0.1450
14:17:15.074	7938	1.7800	5.6900	-35.1800	-0.3640	1.1360	0.1520
14:17:15.095	7958	0.5200	4.7200	-35.7000	-0.3090	1.0150	0.1710
14:17:15.115	7978	0.5100	5.5300	-33.4800	-0.3620	0.9550	0.1130
14:17:15.133	7998	1.3700	5.5000	-37.8700	-0.3090	1.1890	0.1850
14:17:15.154	8018	-0.2300	5.0600	-31.5100	-0.3430	0.7910	0.1200
14:17:15.174	8038	2.2000	6.0000	-36.5600	-0.3740	1.2370	0.1500
14:17:15.194	8058	0.3500	5.1900	-31.8500	-0.3100	0.9260	0.1430
14:17:15.213	8078	1.6500	5.6000	-35.3200	-0.3950	1.0970	0.1450
14:17:15.234	8098	0.8500	4.9700	-36.6100	-0.3120	1.0850	0.1830
14:17:15.255	8118	-0.1600	5.9700	-33.0100	-0.3650	0.8510	0.1060
14:17:15.274	8138	1.8900	5.6400	-37.1300	-0.3770	1.2460	0.1710
14:17:15.294	8158	0.0800	5.2400	-31.8300	-0.3460	0.8590	0.1250
14:17:15.315	8178	1.6300	5.5500	-34.8900	-0.3780	1.1450	0.1400
14:17:15.336	8198	0.1100	5.1700	-34.7000	-0.3220	1.0540	0.1490
14:17:15.355	8218	0.7300	5.2000	-33.7400	-0.3820	0.9320	0.1330
14:17:15.374	8238	2.4300	5.9600	-38.3100	-0.3290	1.2190	0.1870
14:17:15.395	8258	-0.3900	5.5000	-30.4600	-0.3300	0.7640	0.1150
14:17:15.416	8278	2.6200	6.0800	-35.8300	-0.3710	1.1580	0.1570
14:17:15.434	8298	0.3800	4.5900	-33.3400	-0.3140	0.9700	0.1570
14:17:15.456	8318	1.5500	5.6800	-31.4100	-0.3590	0.9890	0.1140
14:17:15.476	8338	1.1700	5.1900	-37.3200	-0.3210	1.1220	0.1760
14:17:15.496	8358	-0.3000	5.4100	-32.1000	-0.3630	0.8190	0.1170
14:17:15.516	8378	2.3500	6.0700	-36.7800	-0.3450	1.2120	0.1730
14:17:15.535	8398	0.2400	5.3700	-31.9900	-0.3190	0.8920	0.1330
14:17:15.555	8418	1.0700	5.5900	-35.8200	-0.3570	1.0850	0.1430
14:17:15.575	8438	0.5500	4.9500	-35.2500	-0.3140	1.0590	0.1620
14:17:15.596	8458	1.0800	5.1400	-33.1900	-0.3790	0.8890	0.1270
14:17:15.615	8478	1.7300	5.6700	-37.2900	-0.3330	1.1720	0.1760
14:17:15.634	8498	-0.5200	5.4200	-32.4800	-0.3730	0.8010	0.1210
14:17:15.655	8518	2.5000	6.0200	-36.8100	-0.3690	1.2540	0.1680
14:17:15.675	8538	1.1800	5.2900	-32.0600	-0.3190	0.9750	0.1520
14:17:15.695	8558	1.8300	5.6600	-31.4800	-0.3690	0.9790	0.1190
14:17:15.714	8578	1.0100	5.3700	-37.2900	-0.3450	1.1330	0.1720
14:17:15.735	8598	-0.2000	5.3400	-29.8000	-0.3750	0.8130	0.1050
14:17:15.755	8618	1.7700	6.0400	-37.4700	-0.3520	1.2250	0.1670
14:17:15.775	8638	-0.4300	5.1200	-32.6100	-0.3370	0.8900	0.1350
14:17:15.794	8658	1.6100	5.7500	-35.9000	-0.3670	1.1360	0.1420
14:17:15.815	8678	0.2300	5.7400	-35.3900	-0.3100	1.0900	0.1580
14:17:15.834	8698	0.5500	5.4400	-31.1200	-0.3540	0.8650	0.1010
14:17:15.855	8718	1.4400	5.7600	-37.6500	-0.3260	1.2220	0.1730
14:17:15.876	8738	0.1100	5.1600	-29.5500	-0.3320	0.8270	0.1000
14:17:15.894	8758	2.1500	5.3300	-36.2500	-0.3760	1.2140	0.1550
14:17:15.915	8778	0.4200	5.1400	-32.4100	-0.3200	0.9520	0.1460
14:17:15.935	8798	0.9100	5.4600	-34.6900	-0.3690	0.9990	0.1260
14:17:15.955	8818	0.6500	5.8500	-37.6700	-0.3000	1.1320	0.1790
14:17:15.976	8838	-0.6300	5.1400	-32.1400	-0.3520	0.7950	0.1110
14:17:15.996	8858	1.4900	6.2900	-38.8900	-0.3550	1.2230	0.1790
14:17:16.014	8878	-0.3900	4.9900	-33.1400	-0.3410	0.8330	0.1380
14:17:16.034	8898	2.7700	5.5500	-35.1500	-0.3800	1.1260	0.1400
14:17:16.055	8918	0.9000	5.3900	-35.7100	-0.3020	1.0740	0.1800
14:17:16.074	8938	0.4200	5.1700	-31.5800	-0.3600	0.8850	0.1160
14:17:16.095	8958	1.5000	5.8400	-38.8000	-0.3520	1.2410	0.1850
14:17:16.114	8978	-0.1800	5.1300	-29.5000	-0.3420	0.8150	0.1130
14:17:16.135	8998	1.8800	5.5300	-37.1900	-0.3650	1.1850	0.1730
14:17:16.155	9018	0.9200	4.9100	-34.1400	-0.3140	1.0090	0.1580
14:17:16.175	9038	0.9900	5.4400	-31.5500	-0.3350	0.9670	0.1090
14:17:16.195	9058	0.8300	5.7200	-36.9900	-0.3160	1.1330	0.1670
14:17:16.214	9078	0.2500	5.0700	-31.0900	-0.3540	0.8560	0.1180
14:17:16.236	9098	1.6100	6.3000	-39.0900	-0.3430	1.2260	0.1750
14:17:16.257	9118	0.3800	5.0300	-31.0100	-0.2930	0.8550	0.1290
14:17:16.275	9138	1.7300	5.8300	-33.9200	-0.3410	1.0790	0.1290
14:17:16.295	9158	0.3400	5.3000	-34.1900	-0.3130	1.0280	0.1610
14:17:16.315	9178	0.8900	5.2300	-32.2800	-0.3440	0.8630	0.1170
14:17:16.335	9198	1.1700	5.3300	-40.6400	-0.3270	1.2430	0.1970
14:17:16.354	9218	-0.4000	5.2900	-31.3700	-0.3330	0.7980	0.1090
14:17:16.376	9238	1.3200	5.8100	-35.6800	-0.3600	1.1840	0.1550
14:17:16.394	9258	0.6400	5.0300	-32.2800	-0.3190	0.9720	0.1450
14:17:16.414	9278	1.6500	5.5500	-33.4400	-0.3510	1.0580	0.1290
14:17:16.435	9298	1.6800	5.5900	-36.1500	-0.3070	1.1590	0.1780
14:17:16.456	9318	0.7300	5.6800	-28.9100	-0.3470	0.8150	0.1050
14:17:16.474	9338	2.2600	6.0700	-37.8400	-0.3450	1.2840	0.1860
14:17:16.495	9358	-0.0700	5.0200	-31.6100	-0.3370	0.8760	0.1260
14:17:16.515	9378	1.3900	5.0500	-35.9000	-0.3790	1.0600	0.1540
14:17:16.535	9398	0.4300	5.2300	-35.6900	-0.3220	1.0320	0.1580
14:17:16.556	9418	-0.0500	5.6000	-33.3300	-0.3850	0.9270	0.1160
14:17:16.575	9438	1.6500	5.8000	-39.1500	-0.3260	1.1900	0.1880
14:17:16.594	9458	-0.3400	5.3100	-30.8600	-0.3370	0.7940	0.1130
14:17:16.617	9478	1.8400	6.1200	-36.4100	-0.3490	1.2180	0.1610
14:17:16.636	9498	0.1300	5.1400	-33.8900	-0.3360	0.9970	0.1510
14:17:16.655	9518	2.1800	5.6300	-33.1600	-0.3780	1.1190	0.1260
14:17:16.676	9538	0.5500	5.8600	-39.0200	-0.3230	1.2100	0.1880
14:17:16.696	9558	-0.3600	4.8600	-28.9400	-0.3420	0.7530	0.0950
14:17:16.714	9578	1.5800	5.8500	-40.9200	-0.3490	1.2700	0.1970
14:17:16.736	9598	-0.5400	5.5200	-32.7300	-0.3070	0.8580	0.1230
14:17:16.756	9618	1.6800	5.5900	-37.0000	-0.3480	1.1090	0.1430
14:17:16.774	9638	0.8800	5.0600	-35.3100	-0.3130	1.0660	0.1620
14:17:16.796	9658	1.6800	4.6100	-30.0800	-0.3190	0.8380	0.1120
14:17:16.816	9678	1.5200	6.0300	-38.0500	-0.2920	1.2350	0.1780
14:17:16.835	9698	-1.2200	5.0300	-31.1100	-0.3070	0.7230	0.1190
14:17:16.857	9718	1.0600	5.4600	-33.9000	-0.2940	1.0580	0.1450
14:17:16.876	9738	0.1200	5.3100	-35.8400	-0.3220	0.9890	0.1450
14:17:16.897	9758	1.6000	4.9000	-32.6100	-0.3180	0.9450	0.1360
14:17:16.916	9778	1.2700	5.2400	-36.5000	-0.3150	1.1410	0.1700
14:17:16.935	9798	0.0600	5.7800	-30.7000	-0.3590	0.8840	0.1120
14:17:16.956	9818	2.2300	5.7500	-35.4500	-0.3080	1.1540	0.1720
14:17:16.975	9838	0.0500	5.1100	-33.3200	-0.3450	0.9540	0.1430
14:17:16.997	9858	1.4800	5.4400	-31.7300	-0.3340	0.9940	0.1330
14:17:17.016	9878	0.6200	5.3300	-37.4000	-0.3400	1.1010	0.1720
14:17:17.035	9898	1.3800	5.4000	-30.9500	-0.3360	0.9040	0.1240
14:17:17.055	9918	1.5100	5.5200	-36.3900	-0.3020	1.1630	0.1740
14:17:17.075	9938	-0.7400	5.7000	-33.6400	-0.3420	0.8820	0.1250
14:17:17.096	9958	1.9100	5.1800	-35.4100	-0.3120	1.0740	0.1620
14:17:17.115	9978	0.4600	5.3700	-33.2300	-0.3220	1.0040	0.1420
14:17:17.135	9998	1.9600	4.8400	-34.2000	-0.3560	0.9910	0.1400
14:17:17.157	10018	1.0500	5.6800	-37.0900	-0.3120	1.1350	0.1770
14:17:17.177	10038	-0.3900	5.6000	-32.9200	-0.3700	0.8440	0.1150
14:17:17.195	10058	1.3200	5.6000	-37.7200	-0.3150	1.1430	0.1800
14:17:17.216	10078	-0.1300	5.5300	-33.1900	-0.3280	0.9250	0.1350
14:17:17.235	10098	2.0800	5.8200	-33.5100	-0.3680	1.0810	0.1330
14:17:17.256	10118	0.4900	5.2300	-36.1900	-0.3270	1.0960	0.1750
14:17:17.277	10138	0.5100	5.8100	-32.6000	-0.3960	0.9660	0.1070
14:17:17.296	10158	1.0500	5.5500	-40.6300	-0.3210	1.2080	0.1930
14:17:17.317	10178	-1.0500	5.2800	-33.8500	-0.3820	0.8760	0.1230
14:17:17.335	10198	1.8300	5.7300	-33.4600	-0.3610	1.1110	0.1460
14:17:17.355	10218	0.5000	5.5200	-35.4400	-0.3470	0.9980	0.1610
14:17:17.377	10238	0.9700	5.4000	-34.4000	-0.3850	1.0180	0.1340
14:17:17.396	10258	0.6000	5.5900	-37.0000	-0.3320	1.1040	0.1630
14:17:17.415	10278	0.7300	5.5000	-33.3300	-0.3660	0.8980	0.1200
14:17:17.437	10298	1.8700	5.6700	-35.9700	-0.3420	1.1530	0.1690
14:17:17.455	10318	-0.5600	5.0300	-34.1300	-0.3660	0.8690	0.1320
14:17:17.475	10338	1.8200	5.5200	-34.2000	-0.3700	1.0810	0.1310
14:17:17.497	10358	1.1500	5.3200	-35.1400	-0.3170	1.1010	0.1590
14:17:17.517	10378	0.3000	5.3800	-31.4300	-0.3620	0.8810	0.1060
14:17:17.537	10398	1.2800	5.6000	-36.1700	-0.3200	1.1450	0.1620
14:17:17.558	10418	-1.0100	5.1900	-35.6000	-0.3660	0.8860	0.1390
14:17:17.577	10438	1.9500	5.4400	-34.9100	-0.3660	1.0990	0.1430
14:17:17.597	10458	0.8200	5.2200	-34.9200	-0.3200	1.0370	0.1580
14:17:17.616	10478	1.4400	5.4500	-32.8400	-0.3530	0.9910	0.1260
14:17:17.635	10498	0.4400	5.1600	-37.0700	-0.3220	1.1790	0.1750
14:17:17.655	10518	-0.6300	5.7100	-32.3500	-0.3750	0.8600	0.1040
14:17:17.675	10538	0.6800	6.1400	-37.0700	-0.3350	1.2010	0.1640
14:17:17.696	10558	-0.6300	5.7200	-33.7300	-0.3560	0.8930	0.1350
14:17:17.716	10578	2.2400	5.7000	-31.9700	-0.3670	1.0810	0.1330
14:17:17.736	10598	0.8100	5.5200	-36.0500	-0.3260	1.1410	0.1730
14:17:17.757	10618	0.9500	5.3500	-33.7200	-0.3660	0.9110	0.1260
14:17:17.776	10638	0.7800	5.8100	-38.1800	-0.3350	1.1440	0.1900
14:17:17.796	10658	-0.5600	5.1600	-33.1300	-0.3720	0.8310	0.1360
14:17:17.817	10678	1.8700	5.7000	-34.6100	-0.3640	1.1440	0.1480
14:17:17.838	10698	0.6300	5.4900	-34.6600	-0.3380	1.0390	0.1690
14:17:17.858	10718	1.1600	5.3800	-33.0900	-0.3850	1.0010	0.1290
14:17:17.878	10738	0.9400	5.3000	-36.6100	-0.3130	1.1420	0.1710
14:17:17.897	10758	-0.7600	5.3100	-33.0500	-0.3710	0.8440	0.1150
14:17:17.917	10778	1.0500	5.6000	-36.2700	-0.3340	1.1370	0.1590
14:17:17.937	10798	0.2400	5.2000	-31.7800	-0.3400	0.9470	0.1300
14:17:17.956	10818	2.5600	6.0000	-32.5600	-0.3510	1.0440	0.1280
14:17:17.977	10838	0.7800	5.2900	-34.6600	-0.3010	1.0700	0.1600
14:17:17.997	10858	0.1600	5.6800	-32.1500	-0.3570	0.9040	0.1110
14:17:18.016	10878	1.7500	5.5000	-36.4600	-0.3250	1.1790	0.1630
14:17:18.036	10898	-0.2100	5.4700	-30.4800	-0.3270	0.8300	0.1130
14:17:18.057	10918	2.2500	5.9300	-35.9300	-0.3660	1.1590	0.1580
14:17:18.077	10938	0.4300	5.4100	-32.7700	-0.3250	0.9480	0.1540
14:17:18.098	10958	0.8600	5.7300	-33.3600	-0.3860	1.1020	0.1210
14:17:18.117	10978	1.0500	5.3100	-39.8300	-0.3220	1.1640	0.1890
14:17:18.136	10998	-0.4000	5.9200	-34.2100	-0.3580	0.8830	0.1330
14:17:18.157	11018	1.8300	5.4800	-36.0000	-0.3680	1.1610	0.1610
14:17:18.176	11038	0.3800	4.8000	-33.3000	-0.3400	0.9200	0.1490
14:17:18.196	11058	0.9200	5.4200	-35.0000	-0.3910	1.1000	0.1360
14:17:18.215	11078	0.4800	4.9500	-37.9700	-0.3190	1.1070	0.1820
14:17:18.237	11098	-0.3900	5.7600	-33.0500	-0.3770	0.8910	0.1170
14:17:18.257	11118	1.3900	5.7100	-37.1300	-0.3360	1.1640	0.1770
14:17:18.275	11138	-0.3500	5.3900	-33.4700	-0.3440	0.8300	0.1360
14:17:18.297	11158	1.9100	5.7400	-36.0400	-0.3630	1.1450	0.1490
14:17:18.318	11178	1.1700	4.8100	-33.7900	-0.3150	0.9880	0.1640
14:17:18.336	11198	1.3800	5.2900	-33.5600	-0.3590	0.9820	0.1190
14:17:18.358	11218	1.4300	5.3900	-37.1200	-0.3180	1.1090	0.1780
14:17:18.376	11238	-0.6800	5.5900	-31.3300	-0.3530	0.8420	0.1070
14:17:18.397	11258	2.4400	6.1100	-36.9600	-0.3500	1.1740	0.1660
14:17:18.417	11278	0.8400	5.2600	-33.3700	-0.3150	0.9640	0.1500
14:17:18.437	11298	2.1000	5.6300	-34.0200	-0.3600	1.0630	0.1350
14:17:18.457	11318	0.7400	5.1100	-34.4100	-0.3110	1.0490	0.1690
14:17:18.476	11338	0.1300	5.8600	-32.5600	-0.3900	0.8920	0.1130
14:17:18.497	11358	1.7700	5.9600	-38.6100	-0.3170	1.1890	0.1840
14:17:18.517	11378	-0.5900	5.3600	-32.4600	-0.3490	0.8640	0.1280
14:17:18.537	11398	1.4100	5.9100	-35.6200	-0.3730	1.1240	0.1400
14:17:18.556	11418	0.6800	5.3400	-33.4900	-0.3270	1.0000	0.1490
14:17:18.577	11438	1.3400	5.1400	-36.2500	-0.3720	1.0220	0.1490
14:17:18.597	11458	0.7800	5.6000	-39.5900	-0.3500	1.1800	0.1870
14:17:18.616	11478	-0.7600	5.7900	-31.3600	-0.3670	0.8080	0.1100
14:17:18.636	11498	1.6600	5.9800	-36.5600	-0.3630	1.1560	0.1640
14:17:18.658	11518	0.4800	5.3700	-32.1000	-0.3240	0.9390	0.1420
14:17:18.676	11538	2.0100	5.5900	-34.5100	-0.3730	1.1430	0.1410
14:17:18.698	11558	0.6300	5.3400	-36.3800	-0.2910	1.0690	0.1660
14:17:18.717	11578	-0.3800	5.8100	-32.8800	-0.3700	0.8560	0.0990
14:17:18.736	11598	1.2500	5.5000	-36.6800	-0.3300	1.1850	0.1640
14:17:18.758	11618	-0.4000	4.7800	-30.5600	-0.3370	0.8610	0.1130
14:17:18.777	11638	1.8600	6.2000	-34.1200	-0.3700	1.1430	0.1360
14:17:18.797	11658	0.5000	5.0800	-34.7100	-0.3020	0.9850	0.1590
14:17:18.819	11678	0.9400	5.9900	-33.0000	-0.3510	0.9340	0.1070
14:17:18.837	11698	1.1900	5.4800	-38.3900	-0.3250	1.1560	0.1770
14:17:18.857	11718	0.5000	5.4700	-31.6600	-0.3450	0.8230	0.1100
14:17:18.876	11738	1.9500	5.7900	-38.3100	-0.3730	1.2370	0.1690
14:17:18.896	11758	-0.4400	4.8900	-31.3300	-0.3310	0.8860	0.1320
14:17:18.917	11778	1.5600	5.8100	-35.0200	-0.3890	1.0970	0.1420
14:17:18.936	11798	0.5600	5.7700	-35.3800	-0.3180	1.1070	0.1630
14:17:18.956	11818	0.1300	5.5800	-32.9700	-0.3750	0.8650	0.1150
14:17:18.976	11838	1.7600	6.4800	-36.1000	-0.3450	1.2100	0.1660
14:17:18.997	11858	-0.2600	4.8400	-32.9300	-0.3530	0.8640	0.1370
14:17:19.017	11878	1.7700	5.8400	-36.6100	-0.3840	1.1550	0.1530
14:17:19.036	11898	0.2300	5.2600	-33.1000	-0.3440	1.0120	0.1490
14:17:19.058	11918	0.8300	5.3700	-34.7100	-0.3650	0.9800	0.1370
14:17:19.077	11938	1.1600	5.7400	-36.7700	-0.3380	1.1510	0.1760
14:17:19.097	11958	-0.8200	5.2400	-31.8200	-0.3570	0.7800	0.1160
14:17:19.118	11978	2.0600	6.0900	-38.4700	-0.3460	1.2130	0.1820
14:17:19.138	11998	0.5300	4.5700	-33.0400	-0.3190	0.9240	0.1490
14:17:19.158	12018	1.8900	5.7000	-33.2100	-0.3560	1.0720	0.1330
14:17:19.176	12038	0.5600	5.0300	-36.0900	-0.3220	1.0770	0.1760
14:17:19.199	12058	0.0200	5.8700	-30.1300	-0.3560	0.8500	0.0990
14:17:19.218	12078	0.9700	5.6700	-40.2600	-0.3460	1.2580	0.1860
14:17:19.239	12098	-0.8700	5.1300	-31.4400	-0.3380	0.7970	0.1220
14:17:19.258	12118	1.9200	5.9700	-33.1600	-0.3570	1.1630	0.1370
14:17:19.279	12138	0.9900	5.0100	-34.3500	-0.3240	1.0260	0.1580
14:17:19.298	12158	0.8800	5.9600	-31.4600	-0.3700	0.9980	0.1170
14:17:19.316	12178	1.0900	5.7900	-37.7500	-0.3290	1.1610	0.1720
14:17:19.339	12198	-0.5300	5.2900	-32.4800	-0.3710	0.8130	0.1300
14:17:19.358	12218	2.4100	5.6600	-36.5600	-0.3780	1.2250	0.1630
14:17:19.379	12238	0.4600	5.0700	-31.8200	-0.3220	1.0090	0.1400
14:17:19.398	12258	1.2400	5.9600	-33.8000	-0.3600	1.0580	0.1460
14:17:19.418	12278	0.6700	5.8100	-35.9700	-0.3340	1.1280	0.1710
14:17:19.438	12298	0.0700	5.5500	-31.7200	-0.3740	0.8300	0.1080
14:17:19.459	12318	0.7000	6.1800	-38.0300	-0.3530	1.2100	0.1610
14:17:19.479	12338	-0.9600	5.2900	-32.9800	-0.3440	0.8550	0.1330
14:17:19.497	12358	1.0700	6.0700	-37.3600	-0.3730	1.1910	0.1600
14:17:19.518	12378	0.2900	5.4300	-35.0300	-0.3200	1.0010	0.1570
14:17:19.539	12398	0.4300	5.4100	-31.8300	-0.3560	0.9420	0.1150
14:17:19.557	12418	1.3200	5.4800	-38.9800	-0.3210	1.1980	0.1860
14:17:19.578	12438	-0.2700	5.5000	-31.2600	-0.3480	0.8080	0.1100
14:17:19.597	12458	1.8900	5.8900	-38.6200	-0.3530	1.1680	0.1680
14:17:19.618	12478	-0.0500	5.2700	-31.8100	-0.3210	0.8690	0.1310
14:17:19.638	12498	1.3500	5.7700	-33.1900	-0.3670	1.0720	0.1260
14:17:19.657	12518	1.2300	5.4400	-35.8200	-0.2970	1.1180	0.1700
14:17:19.678	12538	0.3900	5.3800	-33.1200	-0.3440	0.8140	0.1310
14:17:19.699	12558	1.3000	6.0600	-38.9500	-0.3350	1.2360	0.1680
14:17:19.717	12578	-0.8000	4.9400	-31.6100	-0.3450	0.7750	0.1230
14:17:19.738	12598	2.8400	5.8000	-36.5800	-0.3700	1.1700	0.1550
14:17:19.757	12618	0.5000	5.6900	-34.5600	-0.3120	1.0120	0.1630
14:17:19.779	12638	0.0900	4.9200	-35.2200	-0.3830	0.9220	0.1310
14:17:19.797	12658	1.0100	5.8200	-41.2300	-0.3460	1.2130	0.1880
14:17:19.819	12678	0.1000	5.3600	-29.8600	-0.3550	0.7740	0.1120
14:17:19.838	12698	2.2100	6.3600	-35.4500	-0.3620	1.2040	0.1510
14:17:19.858	12718	0.3800	4.7900	-32.6500	-0.3290	0.9080	0.1420
14:17:19.878	12738	1.8400	5.1000	-32.6300	-0.3550	0.9950	0.1360
14:17:19.898	12758	0.9600	5.2800	-38.2000	-0.3210	1.1310	0.1850
14:17:19.917	12778	0.1100	4.9500	-31.6300	-0.3550	0.8480	0.1200
14:17:19.938	12798	1.9900	6.1800	-38.6400	-0.3510	1.2600	0.1770
14:17:19.959	12818	-0.5500	4.5900	-32.4800	-0.3220	0.8550	0.1390
14:17:19.977	12838	1.4400	6.0900	-34.5900	-0.3660	1.1460	0.1300
14:17:19.999	12858	1.0700	4.9100	-35.9200	-0.3120	1.0360	0.1670
14:17:20.017	12878	1.0900	5.2800	-32.8800	-0.3450	0.9200	0.1290
14:17:20.037	12898	1.1100	6.1200	-38.8000	-0.2980	1.1850	0.1780
14:17:20.058	12918	-0.2800	4.9000	-30.6800	-0.3490	0.8050	0.1130
14:17:20.078	12938	2.0000	5.9900	-36.5600	-0.3330	1.1890	0.1640
14:17:20.097	12958	-0.3900	5.2900	-32.9800	-0.3240	0.9340	0.1360
14:17:20.118	12978	1.2700	5.5300	-33.7600	-0.3630	1.0480	0.1320
14:17:20.138	12998	1.5600	5.7300	-35.2200	-0.3190	1.1000	0.1650
14:17:20.159	13018	0.3900	5.3000	-31.4000	-0.3680	0.8630	0.1080
14:17:20.177	13038	1.5200	5.9200	-38.7600	-0.3470	1.2150	0.1840
14:17:20.198	13058	-0.5500	5.1800	-31.9600	-0.3550	0.8610	0.1160
14:17:20.219	13078	1.7100	5.5600	-36.2800	-0.3730	1.1540	0.1480
14:17:20.238	13098	-0.0400	5.3600	-34.4400	-0.3470	1.0210	0.1550
14:17:20.259	13118	0.3200	5.5100	-32.1200	-0.3840	0.9480	0.1200
14:17:20.278	13138	1.0100	5.7200	-39.1000	-0.3460	1.1880	0.1830
14:17:20.300	13158	-0.4800	5.3300	-32.1200	-0.3550	0.8470	0.1170
14:17:20.319	13178	1.3600	6.1400	-35.6900	-0.3560	1.1710	0.1520
14:17:20.339	13198	-0.1100	5.4400	-34.2400	-0.3280	0.9530	0.1460
14:17:20.359	13218	1.7100	4.9000	-31.4700	-0.3690	0.9890	0.1170
14:17:20.378	13238	1.4200	5.6300	-36.9200	-0.3070	1.1690	0.1750
14:17:20.398	13258	-0.2500	5.1700	-31.6400	-0.3480	0.8210	0.1150
14:17:20.418	13278	1.4800	5.4500	-39.9800	-0.3490	1.1980	0.1850
14:17:20.440	13298	-0.3200	5.0800	-31.3200	-0.3520	0.8660	0.1260
14:17:20.458	13318	1.4600	5.5700	-34.2900	-0.3640	1.0870	0.1380
14:17:20.478	13338	0.4800	5.5900	-36.3800	-0.3270	1.0750	0.1590
14:17:20.499	13358	0.1400	5.4300	-31.0800	-0.3550	0.8800	0.1080
14:17:20.519	13378	0.4900	5.9400	-41.2400	-0.3440	1.2120	0.1890
14:17:20.539	13398	-1.3200	5.6800	-30.7900	-0.3650	0.7940	0.1110
14:17:20.559	13418	1.7500	6.1600	-37.5600	-0.3620	1.1900	0.1600
14:17:20.578	13438	0.1000	5.5400	-33.6500	-0.3400	1.0210	0.1530
14:17:20.599	13458	1.6700	5.2900	-32.0000	-0.3680	0.9760	0.1200
14:17:20.619	13478	1.2300	5.5400	-37.3900	-0.3250	1.1360	0.1740
14:17:20.639	13498	0.8200	5.3300	-31.9200	-0.3650	0.8790	0.1170
14:17:20.658	13518	2.3400	5.9800	-37.4100	-0.3320	1.2160	0.1830
14:17:20.679	13538	-0.1100	5.5100	-33.2600	-0.3340	0.8860	0.1390
14:17:20.698	13558	1.4800	5.1700	-34.7700	-0.3590	1.0390	0.1400
14:17:20.718	13578	0.5800	5.5000	-37.6600	-0.3370	1.1230	0.1780
14:17:20.738	13598	1.1200	5.0600	-31.1300	-0.3680	0.9090	0.1240
14:17:20.759	13618	1.0400	5.7900	-36.8500	-0.3330	1.1950	0.1760
14:17:20.778	13638	-0.6700	5.0500	-32.7700	-0.3630	0.7990	0.1130
14:17:20.799	13658	0.8400	5.5300	-37.8900	-0.3580	1.1330	0.1560
14:17:20.819	13678	0.7400	5.1000	-34.1100	-0.3280	1.0180	0.1480
14:17:20.839	13698	1.6800	5.2300	-32.6300	-0.3500	0.9880	0.1340
14:17:20.858	13718	0.1500	5.5900	-39.0400	-0.3370	1.1320	0.1800
14:17:20.880	13738	-0.1400	5.0900	-32.4200	-0.3740	0.8340	0.1140
14:17:20.898	13758	1.2800	5.5000	-38.9300	-0.3340	1.1610	0.1880
14:17:20.920	13778	-0.0300	5.3300	-31.8000	-0.3300	0.8770	0.1340
14:17:20.939	13798	1.7500	5.3700	-35.8500	-0.3720	1.1330	0.1570
14:17:20.960	13818	0.5800	5.5600	-36.4300	-0.3170	1.0300	0.1690
14:17:20.980	13838	0.8300	5.5400	-32.0300	-0.3790	0.9540	0.1230
14:17:20.998	13858	1.9100	5.6800	-38.4700	-0.3310	1.2210	0.1900
14:17:21.019	13878	-0.2100	5.8600	-32.2800	-0.3570	0.8110	0.1170
14:17:21.039	13898	1.0900	5.6900	-35.8300	-0.3630	1.1010	0.1600
14:17:21.058	13918	0.1700	5.4200	-34.8700	-0.3530	0.9610	0.1470
14:17:21.079	13938	1.2900	5.2500	-34.8600	-0.3830	1.0190	0.1460
14:17:21.100	13958	1.3900	5.4900	-36.6600	-0.3100	1.1440	0.1730
14:17:21.120	13978	0.4600	5.4300	-31.2000	-0.3450	0.7970	0.1260
14:17:21.138	13998	1.1400	5.8600	-36.6500	-0.3530	1.1850	0.1760
14:17:21.158	14018	-0.3400	5.3400	-33.1500	-0.3270	0.9090	0.1350
14:17:21.180	14038	1.6000	5.6000	-34.0100	-0.3780	1.0680	0.1440
14:17:21.201	14058	0.5200	5.3200	-34.7200	-0.3010	1.0770	0.1620
14:17:21.219	14078	0.4800	5.6800	-32.3800	-0.3680	0.9140	0.1030
14:17:21.239	14098	1.3800	5.3100	-37.3800	-0.3130	1.1560	0.1780
14:17:21.260	14118	-0.3200	5.3700	-32.3000	-0.3490	0.8550	0.1260
14:17:21.280	14138	1.9000	5.5200	-36.3800	-0.3530	1.1450	0.1680
14:17:21.299	14158	0.6300	5.3300	-34.8000	-0.3140	1.0420	0.1700
14:17:21.320	14178	1.0100	5.1500	-33.5600	-0.3600	0.9810	0.1300
14:17:21.340	14198	0.5900	5.5000	-37.3200	-0.3210	1.1150	0.1710
14:17:21.358	14218	-0.4000	5.6400	-34.3200	-0.3880	0.8750	0.1140
14:17:21.378	14238	1.7000	5.5100	-37.4100	-0.3460	1.1960	0.1770
14:17:21.399	14258	0.1900	5.7700	-32.6700	-0.3430	0.9140	0.1340
14:17:21.418	14278	2.3900	5.3300	-33.0900	-0.3740	1.0890	0.1440
14:17:21.441	14298	1.3200	4.5600	-35.0600	-0.3170	1.0710	0.1680
14:17:21.459	14318	0.7600	5.5400	-34.7000	-0.3600	0.9620	0.1350
14:17:21.480	14338	0.9800	6.1400	-35.3600	-0.3230	1.1110	0.1630
14:17:21.499	14358	-0.9800	5.5900	-31.8500	-0.3540	0.8420	0.1200
14:17:21.520	14378	2.3000	5.6300	-36.5100	-0.3650	1.1410	0.1670
14:17:21.540	14398	0.8400	5.2400	-34.2400	-0.3200	1.0040	0.1560
14:17:21.559	14418	1.6200	5.0600	-35.1300	-0.3760	1.0620	0.1440
14:17:21.579	14438	1.4400	5.2900	-36.0700	-0.3030	1.1420	0.1750
14:17:21.599	14458	-0.3000	5.1900	-32.7400	-0.3660	0.8280	0.1170
14:17:21.619	14478	1.3600	5.7600	-36.7100	-0.3390	1.2030	0.1700
14:17:21.640	14498	-0.2500	5.5900	-33.5900	-0.3260	0.9200	0.1370
14:17:21.660	14518	1.9200	5.9500	-34.5100	-0.3550	1.0610	0.1330
14:17:21.679	14538	1.0100	5.2300	-35.6800	-0.2940	1.0430	0.1660
14:17:21.701	14558	0.6200	6.1700	-32.5500	-0.3580	0.9190	0.1100
14:17:21.719	14578	1.6600	5.2300	-37.5100	-0.3240	1.1550	0.1710
14:17:21.740	14598	-0.8600	5.0800	-33.3600	-0.3470	0.8460	0.1230
14:17:21.761	14618	2.3600	5.5900	-36.6900	-0.3550	1.1670	0.1510
14:17:21.781	14638	0.1000	5.3700	-33.6800	-0.3180	0.9830	0.1450
14:17:21.800	14658	1.8500	5.3700	-32.9500	-0.3800	1.0210	0.1280
14:17:21.819	14678	1.0200	5.5600	-37.2400	-0.3100	1.1470	0.1690
14:17:21.840	14698	-0.6100	5.5300	-32.8500	-0.3760	0.8980	0.1130
14:17:21.858	14718	1.4900	5.5300	-37.0600	-0.3580	1.1560	0.1540
14:17:21.880	14738	-0.2700	4.9700	-32.5800	-0.3440	0.9310	0.1350
14:17:21.900	14758	2.1500	5.6100	-34.9000	-0.3840	1.0960	0.1330
14:17:21.919	14778	0.8800	5.2100	-34.7300	-0.3090	1.0870	0.1700
14:17:21.941	14798	-0.3400	5.8300	-34.3100	-0.3700	0.9170	0.1160
14:17:21.959	14818	0.7800	5.5300	-36.8700	-0.3290	1.1240	0.1670
14:17:21.980	14838	0.1600	5.2900	-33.0400	-0.3580	0.8810	0.1300
14:17:22.000	14858	2.3800	5.4400	-33.6000	-0.3840	1.1340	0.1340
14:17:22.019	14878	0.6400	4.8600	-33.7000	-0.3020	1.0380	0.1550
14:17:22.040	14898	1.2300	5.5500	-34.0800	-0.3520	0.9910	0.1170
14:17:22.061	14918	0.4500	4.8700	-35.7400	-0.3150	1.0560	0.1650
14:17:22.079	14938	-0.3300	5.8600	-33.0000	-0.3480	0.9050	0.1150
14:17:22.100	14958	2.0700	6.0400	-37.0000	-0.3410	1.1620	0.1620
14:17:22.120	14978	0.4500	5.1300	-32.8100	-0.3140	0.9170	0.1400
14:17:22.140	14998	1.5200	5.9100	-33.5900	-0.3690	1.0570	0.1260
14:17:22.160	15018	0.2300	4.7700	-36.3500	-0.3140	1.0550	0.1700
14:17:22.179	15038	0.7900	5.7900	-32.4100	-0.3670	0.9110	0.1210
14:17:22.199	15058	1.1600	5.3700	-37.9500	-0.3490	1.1870	0.1770
14:17:22.221	15078	-1.0400	5.7000	-33.0700	-0.3730	0.8670	0.1210
14:17:22.240	15098	1.8600	5.5600	-37.9200	-0.3750	1.1310	0.1560
14:17:22.260	15118	0.9800	4.9900	-34.6000	-0.3140	1.0190	0.1670
14:17:22.279	15138	1.5400	5.6100	-32.4600	-0.3650	1.0190	0.1270
14:17:22.300	15158	0.7400	5.4200	-37.1000	-0.3310	1.1280	0.1700
14:17:22.320	15178	-1.0800	5.3700	-33.1300	-0.3820	0.8010	0.1110
14:17:22.340	15198	1.7800	5.8200	-39.2700	-0.3620	1.1940	0.1790
14:17:22.361	15218	0.8700	5.0500	-33.2900	-0.3320	0.9910	0.1370
14:17:22.380	15238	1.4700	5.9000	-36.3200	-0.3650	1.0650	0.1490
14:17:22.399	15258	0.2400	5.2000	-35.2100	-0.3040	1.0570	0.1640
14:17:22.419	15278	0.4900	5.6900	-31.7100	-0.3580	0.8810	0.1110
14:17:22.440	15298	0.9200	5.7900	-39.5900	-0.3380	1.2060	0.1890
14:17:22.460	15318	-0.7500	5.4200	-30.5500	-0.3350	0.8060	0.1100
14:17:22.480	15338	1.9800	5.9800	-35.6100	-0.3650	1.1580	0.1470
14:17:22.500	15358	0.7000	4.9300	-32.8700	-0.3170	0.9750	0.1470
14:17:22.520	15378	1.4100	5.5500	-34.1900	-0.3680	1.0070	0.1260
14:17:22.542	15398	1.1600	5.4400	-36.0400	-0.3050	1.1410	0.1730
14:17:22.560	15418	0.5200	5.3900	-32.3500	-0.3340	0.7860	0.1200
14:17:22.581	15438	1.8700	5.7600	-37.7500	-0.3610	1.2460	0.1770
14:17:22.599	15458	-0.4000	4.6500	-31.1500	-0.3150	0.8240	0.1340
14:17:22.620	15478	1.8100	5.8200	-34.9600	-0.3810	1.1270	0.1310
14:17:22.640	15498	0.2900	5.2700	-36.5900	-0.3200	1.0860	0.1790
14:17:22.660	15518	-0.4900	5.1300	-34.2000	-0.3840	0.8920	0.1110
14:17:22.680	15538	1.7100	6.2300	-36.4900	-0.3650	1.2140	0.1630
14:17:22.699	15558	0.3100	5.3900	-30.3900	-0.3460	0.8250	0.1220
14:17:22.720	15578	1.7200	6.5400	-34.0100	-0.3720	1.1400	0.1350
14:17:22.740	15598	0.3600	4.8600	-34.7600	-0.3360	1.0090	0.1630
14:17:22.760	15618	1.0900	5.5300	-31.9500	-0.3690	0.9420	0.1180
14:17:22.779	15638	1.0800	5.7100	-37.8800	-0.3390	1.1610	0.1760
14:17:22.802	15658	-0.3400	5.3900	-31.3600	-0.3550	0.8290	0.1190
14:17:22.819	15678	1.6500	6.3300	-37.8600	-0.3560	1.1960	0.1560
14:17:22.840	15698	0.2300	5.3200	-33.0600	-0.3160	0.9190	0.1400
14:17:22.862	15718	1.2000	5.9200	-34.6300	-0.3790	1.0690	0.1330
14:17:22.879	15738	0.6100	4.8400	-36.4600	-0.3100	1.0990	0.1860
14:17:22.901	15758	-0.4400	5.7500	-32.2800	-0.3690	0.8660	0.1170
14:17:22.921	15778	0.9200	5.8700	-39.3900	-0.3430	1.2120	0.1890
14:17:22.940	15798	-0.6300	5.3600	-30.6900	-0.3280	0.8230	0.1190
14:17:22.961	15818	1.7300	5.7700	-36.2100	-0.3590	1.1450	0.1460
14:17:22.981	15838	0.5300	4.9200	-32.8700	-0.3210	0.9970	0.1550
14:17:23.000	15858	1.3600	5.7400	-31.9700	-0.3740	1.0040	0.1160
14:17:23.020	15878	1.8000	5.6500	-37.9900	-0.3290	1.2160	0.1930
14:17:23.041	15898	-0.3100	5.1900	-30.7900	-0.3660	0.8380	0.1040
14:17:23.062	15918	1.8600	5.7600	-38.1600	-0.3580	1.2380	0.1790
14:17:23.082	15938	-0.1400	4.8000	-34.1300	-0.3450	0.9250	0.1360
14:17:23.102	15958	1.3500	5.4300	-35.7900	-0.3920	1.0560	0.1340
14:17:23.120	15978	0.4600	5.4800	-37.1700	-0.3330	1.0650	0.1690
14:17:23.142	15998	0.5400	5.5100	-33.5600	-0.3780	0.8860	0.1240
14:17:23.161	16018	1.4400	5.8900	-37.4000	-0.3540	1.2230	0.1690
14:17:23.181	16038	0.1600	5.4900	-28.9000	-0.3330	0.8850	0.1050
14:17:23.202	16058	1.4000	5.8900	-36.4100	-0.3780	1.1680	0.1570
14:17:23.222	16078	-0.1600	4.6900	-35.2300	-0.3140	0.9690	0.1690
14:17:23.241	16098	0.6900	5.1800	-33.8000	-0.3580	0.9480	0.1260
14:17:23.261	16118	0.6700	5.8700	-39.7400	-0.3230	1.1640	0.1810
14:17:23.282	16138	-0.5500	5.1500	-32.0300	-0.3470	0.7900	0.1140
14:17:23.301	16158	0.8800	6.1100	-38.2800	-0.3490	1.2080	0.1680
14:17:23.322	16178	0.0300	5.1500	-34.0000	-0.3210	0.9400	0.1450
14:17:23.341	16198	1.4200	5.8300	-33.0900	-0.3550	1.0650	0.1290
14:17:23.361	16218	0.7900	5.5500	-33.5600	-0.3120	1.0680	0.1580
14:17:23.380	16238	-0.0200	5.2100	-31.7800	-0.3410	0.8550	0.1120
14:17:23.402	16258	1.0100	6.0600	-40.1400	-0.3380	1.2580	0.1860
14:17:23.420	16278	-0.6300	4.7600	-29.9000	-0.3270	0.7960	0.1150
14:17:23.441	16298	2.0500	5.9400	-38.5500	-0.3520	1.2130	0.1730
14:17:23.462	16318	0.1700	4.9600	-35.3800	-0.3090	0.9870	0.1640
14:17:23.481	16338	1.0800	5.5900	-34.2400	-0.3640	1.0200	0.1360
14:17:23.502	16358	0.6000	5.2900	-38.0100	-0.3330	1.1510	0.1820
14:17:23.522	16378	0.1900	5.3900	-30.3100	-0.3430	0.8910	0.1180
14:17:23.540	16398	2.4300	6.1600	-35.3100	-0.3500	1.2500	0.1630
14:17:23.560	16418	0.2600	4.8300	-30.5200	-0.3220	0.8940	0.1340
14:17:23.581	16438	2.2200	5.3100	-32.9700	-0.3620	1.0820	0.1290
14:17:23.601	16458	0.6400	5.2200	-36.8100	-0.3150	1.0350	0.1730
14:17:23.621	16478	1.4000	5.6800	-28.7000	-0.3480	0.8620	0.1040
14:17:23.643	16498	1.4400	5.8100	-39.3200	-0.3250	1.2020	0.1900
14:17:23.660	16518	-1.5600	5.4400	-30.7300	-0.3250	0.7570	0.1070
14:17:23.680	16538	0.8700	5.7600	-37.7500	-0.3720	1.1480	0.1460
14:17:23.701	16558	0.8100	4.6300	-34.9400	-0.3270	1.0110	0.1640
14:17:23.721	16578	1.2800	5.5500	-31.8400	-0.3310	0.9740	0.1160
14:17:23.741	16598	0.7100	5.7100	-38.7700	-0.3150	1.1700	0.1900
14:17:23.761	16618	-0.6200	5.2400	-29.8900	-0.3450	0.7520	0.1160
14:17:23.780	16638	2.0900	5.9800	-38.0900	-0.3330	1.1890	0.1720
14:17:23.802	16658	0.1500	4.6900	-31.3000	-0.3300	0.8900	0.1250
14:17:23.820	16678	2.2100	5.6000	-35.2500	-0.3550	1.1450	0.1440
14:17:23.840	16698	1.0400	4.9900	-35.5600	-0.3340	1.0760	0.1670
14:17:23.860	16718	1.8400	5.9100	-32.0500	-0.3860	1.0730	0.1250
14:17:23.880	16738	3.1700	6.1600	-34.5700	-0.3160	1.2490	0.1820
14:17:23.900	16758	-1.0900	5.1700	-31.6700	-0.3370	0.7790	0.1210
14:17:23.920	16778	1.7200	5.7100	-37.5500	-0.3490	1.1730	0.1620
14:17:23.941	16798	1.0800	4.6200	-34.4100	-0.3310	1.0310	0.1620
14:17:23.960	16818	1.8300	5.3100	-35.2200	-0.3750	1.0970	0.1320
14:17:23.981	16838	0.5300	5.4000	-37.3600	-0.2930	1.1200	0.1720
14:17:24.001	16858	-1.0600	5.6800	-30.6600	-0.3050	0.7270	0.1030
14:17:24.023	16878	1.3000	6.2300	-41.9200	-0.3170	1.3100	0.1830
14:17:24.041	16898	-1.0800	4.4700	-32.3800	-0.3010	0.8250	0.1280
14:17:24.061	16918	0.5500	5.3900	-37.4200	-0.3400	1.0820	0.1410
14:17:24.080	16938	0.1500	5.2700	-37.2000	-0.3320	1.0970	0.1660
14:17:24.102	16958	-0.0800	5.5700	-31.8900	-0.3460	0.8920	0.1150
14:17:24.120	16978	0.4800	5.8500	-40.6200	-0.3260	1.2240	0.1720
14:17:24.143	16998	-0.8900	5.3300	-33.7600	-0.3300	0.8570	0.1270
14:17:24.161	17018	1.3200	5.7700	-37.8000	-0.3440	1.1560	0.1560
14:17:24.180	17038	0.8400	5.3100	-35.3300	-0.3160	1.0680	0.1570
14:17:24.202	17058	1.7400	5.1700	-31.5200	-0.3180	0.9450	0.1230
14:17:24.222	17078	0.4600	5.7300	-39.2400	-0.3130	1.2120	0.1770
14:17:24.242	17098	-0.9800	5.2900	-29.0200	-0.3650	0.7890	0.0960
14:17:24.262	17118	1.4100	5.8600	-39.1100	-0.3320	1.2220	0.1780
14:17:24.281	17138	-0.0800	5.4900	-33.2000	-0.3350	0.8980	0.1320
14:17:24.301	17158	1.7700	5.4900	-34.2600	-0.3510	1.0440	0.1430
14:17:24.322	17178	1.0300	5.7400	-36.0400	-0.3210	1.1120	0.1570
14:17:24.341	17198	0.5400	4.9800	-32.4800	-0.3690	0.8850	0.1390
14:17:24.361	17218	1.7500	5.9300	-38.7800	-0.3250	1.1960	0.1880
14:17:24.381	17238	-0.6600	5.0600	-33.9600	-0.3550	0.8380	0.1330
14:17:24.401	17258	2.0600	5.5500	-34.4300	-0.3440	1.0790	0.1480
14:17:24.421	17278	1.4200	5.6000	-34.2500	-0.3190	1.0690	0.1570
14:17:24.443	17298	1.6400	4.9600	-31.3400	-0.3570	0.9410	0.1170
14:17:24.462	17318	1.2900	5.0500	-38.2200	-0.3350	1.1540	0.1820
14:17:24.480	17338	-1.1400	5.7200	-30.7900	-0.3510	0.8160	0.1030
14:17:24.502	17358	1.7200	5.5500	-38.2500	-0.3410	1.1570	0.1710
14:17:24.523	17378	0.0500	5.2600	-33.1900	-0.3330	0.9860	0.1440
14:17:24.543	17398	1.9300	5.4400	-33.5500	-0.3560	1.0440	0.1310
14:17:24.562	17418	0.6100	5.5500	-36.6900	-0.3270	1.1220	0.1700
14:17:24.581	17438	0.0100	5.6400	-30.5100	-0.3620	0.8680	0.1060
14:17:24.602	17458	1.1100	5.6700	-38.9600	-0.3320	1.1660	0.1770
14:17:24.622	17478	-0.2900	5.3500	-31.8400	-0.3360	0.8640	0.1150
14:17:24.641	17498	1.8800	5.5000	-35.0800	-0.3620	1.1430	0.1440
14:17:24.660	17518	0.2200	5.2000	-34.6400	-0.3310	1.0690	0.1680
14:17:24.683	17538	1.3200	5.3200	-32.1200	-0.3790	0.9840	0.1200
14:17:24.701	17558	1.1200	5.8200	-38.4400	-0.3300	1.1540	0.1820
14:17:24.722	17578	-1.0700	5.5800	-32.6500	-0.3700	0.8630	0.1150
14:17:24.742	17598	2.0600	5.8100	-33.3000	-0.3580	1.1560	0.1420
14:17:24.763	17618	0.1000	5.1400	-33.7500	-0.3520	0.9450	0.1410
14:17:24.781	17638	1.7500	5.2200	-33.2800	-0.3840	1.0200	0.1340
14:17:24.802	17658	0.4500	4.9400	-36.7800	-0.3290	1.0510	0.1720
14:17:24.822	17678	-0.1300	5.6500	-33.8100	-0.3850	0.9200	0.1240
14:17:24.843	17698	1.3200	5.5900	-37.9900	-0.3500	1.1640	0.1690
14:17:24.861	17718	-0.6700	5.2700	-32.6300	-0.3480	0.8580	0.1200
14:17:24.882	17738	1.7600	5.4300	-33.1200	-0.3790	1.1200	0.1330
14:17:24.903	17758	0.5000	5.3500	-36.0300	-0.3240	1.0880	0.1690
14:17:24.923	17778	1.2100	5.1000	-31.5200	-0.3550	0.9330	0.1130
14:17:24.942	17798	1.2000	5.0400	-38.7500	-0.3350	1.1420	0.1790
14:17:24.962	17818	-0.4100	5.6400	-31.4400	-0.3660	0.8790	0.1170
14:17:24.983	17838	1.7600	6.0900	-35.4200	-0.3350	1.1500	0.1570
14:17:25.001	17858	0.4000	5.1500	-37.1200	-0.3240	0.9470	0.1680
14:17:25.021	17878	1.5400	5.6600	-32.5000	-0.3640	1.0140	0.1150
14:17:25.041	17898	0.7200	5.3200	-38.0700	-0.3210	1.1340	0.1890
14:17:25.062	17918	0.5300	5.2400	-32.6500	-0.3700	0.8380	0.1160
14:17:25.082	17938	0.2700	5.7500	-36.8000	-0.3360	1.1590	0.1790
14:17:25.101	17958	-0.5400	5.5000	-33.1000	-0.3580	0.8630	0.1260
14:17:25.122	17978	2.2300	6.2200	-32.6500	-0.3650	1.1160	0.1290
14:17:25.143	17998	1.0600	5.1800	-35.6100	-0.3330	1.0890	0.1800
14:17:25.162	18018	1.0000	5.5900	-33.0500	-0.3720	0.9560	0.1280
14:17:25.182	18038	1.3100	5.6700	-38.7000	-0.3140	1.1950	0.1900
14:17:25.203	18058	-0.4300	5.7600	-31.1600	-0.3650	0.8390	0.1070
14:17:25.223	18078	1.6400	5.5800	-34.7300	-0.3580	1.1360	0.1550
14:17:25.242	18098	0.5200	4.8800	-35.8900	-0.3570	1.0800	0.1640
14:17:25.262	18118	1.0700	5.5500	-33.2800	-0.3790	1.0550	0.1330
14:17:25.282	18138	0.4600	5.6000	-36.2600	-0.3140	1.1550	0.1660
14:17:25.303	18158	0.0500	5.9900	-30.3000	-0.3390	0.8660	0.0950
14:17:25.322	18178	1.7900	5.2700	-37.0800	-0.3480	1.1350	0.1590
14:17:25.342	18198	-0.3300	5.2500	-30.9500	-0.3360	0.8770	0.1230
14:17:25.362	18218	1.8000	5.4400	-36.5000	-0.3550	1.1630	0.1480
14:17:25.381	18238	0.2200	5.3200	-34.0200	-0.3160	1.0370	0.1510
14:17:25.404	18258	0.5200	6.1400	-31.6700	-0.3690	0.9440	0.1010
14:17:25.423	18278	0.7600	5.5300	-36.9100	-0.3080	1.1720	0.1810
14:17:25.442	18298	-0.3400	5.5200	-32.4800	-0.3460	0.8500	0.1210
14:17:25.462	18318	1.8000	5.8600	-36.4400	-0.3550	1.1830	0.1530
14:17:25.482	18338	0.2100	5.0300	-32.3600	-0.3290	0.9500	0.1440
14:17:25.504	18358	2.4300	5.7600	-32.6100	-0.3910	1.0920	0.1200
14:17:25.523	18378	0.6300	5.4000	-36.8700	-0.3080	1.1350	0.1690
14:17:25.544	18398	-0.9400	5.6700	-34.6100	-0.3590	0.8410	0.1170
14:17:25.563	18418	1.4900	5.2100	-37.1900	-0.3710	1.1650	0.1700
14:17:25.583	18438	-0.1300	5.4100	-32.3300	-0.3350	0.9100	0.1350
14:17:25.601	18458	1.5200	5.7000	-35.6600	-0.3780	1.1020	0.1510
14:17:25.624	18478	0.9000	4.7600	-33.8800	-0.3200	1.0060	0.1590
14:17:25.643	18498	0.5500	5.8700	-32.4000	-0.3940	0.9850	0.1210
14:17:25.662	18518	1.0900	5.7200	-38.3900	-0.3200	1.0910	0.1760
14:17:25.684	18538	-0.7100	5.6100	-33.4200	-0.3650	0.9010	0.1250
14:17:25.702	18558	1.9400	5.6900	-33.9500	-0.3670	1.1460	0.1330
14:17:25.723	18578	0.6600	4.4700	-34.8900	-0.3290	1.0080	0.1660
14:17:25.744	18598	1.9200	5.6100	-33.8500	-0.3570	1.0470	0.1340
14:17:25.763	18618	0.8000	5.2600	-34.2300	-0.3220	1.0810	0.1460
14:17:25.783	18638	-0.3700	5.6500	-32.9800	-0.3680	0.8440	0.1050
14:17:25.802	18658	2.1400	6.0100	-37.9000	-0.3400	1.1820	0.1650
14:17:25.823	18678	-0.1700	4.9500	-32.9600	-0.3430	0.9650	0.1400
14:17:25.842	18698	1.1100	5.8100	-33.4100	-0.3660	1.0960	0.1200
14:17:25.864	18718	0.1800	5.3900	-36.7100	-0.3100	1.0470	0.1690
14:17:25.884	18738	0.7300	5.9300	-32.9700	-0.3840	0.9920	0.1180
14:17:25.904	18758	1.4500	5.5800	-34.3700	-0.3470	1.1540	0.1570
14:17:25.923	18778	-0.0700	5.4800	-32.6100	-0.3730	0.8550	0.1140
14:17:25.943	18798	2.3100	5.5000	-35.5800	-0.3750	1.1470	0.1470
14:17:25.962	18818	0.3400	5.4000	-34.0900	-0.3300	0.9910	0.1490
14:17:25.983	18838	1.6200	5.5800	-34.0500	-0.3790	1.0290	0.1250
14:17:26.003	18858	0.4600	5.2800	-37.6900	-0.3480	1.1160	0.1760
14:17:26.023	18878	-0.1100	5.8600	-33.7600	-0.3820	0.8910	0.1310
14:17:26.043	18898	1.5800	5.9400	-36.2200	-0.3590	1.1290	0.1610
14:17:26.063	18918	-0.0300	4.9000	-32.7700	-0.3630	0.9390	0.1400
14:17:26.083	18938	1.8700	5.7300	-34.8900	-0.3790	1.1240	0.1390
14:17:26.103	18958	0.6700	5.2700	-36.7600	-0.2970	1.0860	0.1780
14:17:26.124	18978	0.0600	5.7500	-32.9800	-0.3620	0.8880	0.1130
14:17:26.143	18998	1.6300	5.4800	-37.7100	-0.3410	1.1740	0.1780
14:17:26.162	19018	-0.5100	5.4600	-31.5700	-0.3370	0.8280	0.1140
14:17:26.183	19038	1.9400	5.8700	-35.6000	-0.3830	1.1710	0.1410
14:17:26.203	19058	0.3900	4.7200	-31.9000	-0.3220	0.9500	0.1440
14:17:26.222	19078	1.4700	5.6300	-33.2700	-0.3670	1.0440	0.1220
14:17:26.243	19098	0.8900	5.4600	-36.4300	-0.3160	1.1470	0.1690
14:17:26.262	19118	-0.4300	5.1800	-31.5300	-0.3520	0.8550	0.1110
14:17:26.283	19138	1.8600	6.2000	-36.0800	-0.3660	1.2330	0.1630
14:17:26.303	19158	-0.3300	5.2200	-32.2000	-0.3300	0.8680	0.1300
14:17:26.324	19178	2.0000	6.1400	-33.6900	-0.3750	1.1060	0.1270
14:17:26.343	19198	0.3000	5.1300	-35.8200	-0.3200	1.0410	0.1740
14:17:26.363	19218	0.3100	5.4300	-34.0000	-0.3980	0.9240	0.1170
14:17:26.383	19238	1.0900	5.7800	-37.2200	-0.3470	1.1880	0.1770
14:17:26.402	19258	-0.0800	5.1900	-33.0200	-0.3520	0.8510	0.1420
14:17:26.423	19278	2.5000	6.1200	-35.6400	-0.3650	1.2000	0.1560
14:17:26.443	19298	0.1300	5.1900	-33.3600	-0.3270	0.9720	0.1510
14:17:26.462	19318	0.7700	5.6900	-33.0500	-0.3660	0.9980	0.1200
14:17:26.482	19338	1.4300	5.5000	-35.4100	-0.3560	1.1410	0.1600
14:17:26.503	19358	0.8100	5.3800	-30.9800	-0.3540	0.8450	0.1180
14:17:26.522	19378	2.4000	5.7700	-39.2100	-0.3560	1.2350	0.1860
14:17:26.544	19398	-0.3600	5.1100	-30.9800	-0.3280	0.8910	0.1230
14:17:26.563	19418	1.1400	5.6400	-35.0800	-0.3740	1.0680	0.1300
14:17:26.583	19438	0.6900	5.0000	-35.3900	-0.3190	1.0340	0.1650
14:17:26.603	19458	0.7500	5.8200	-32.2800	-0.3560	0.9010	0.1330
14:17:26.624	19478	1.3600	5.7300	-37.5800	-0.3330	1.1770	0.1650
14:17:26.643	19498	-0.3600	5.1400	-32.1100	-0.3420	0.8330	0.1270
14:17:26.662	19518	2.0300	5.8900	-34.2900	-0.3620	1.1450	0.1310
14:17:26.684	19538	0.1400	5.2200	-31.8900	-0.3040	0.9870	0.1440
14:17:26.703	19558	1.6200	5.8400	-32.4200	-0.3770	1.0300	0.1140
14:17:26.723	19578	1.4200	5.0200	-37.8200	-0.3380	1.1290	0.1830
14:17:26.744	19598	-0.0100	5.3900	-32.1100	-0.3930	0.8640	0.1050
14:17:26.764	19618	2.3600	5.9400	-36.8500	-0.3680	1.2400	0.1780
14:17:26.784	19638	-0.7100	5.3100	-32.0000	-0.3480	0.8980	0.1310
14:17:26.804	19658	1.2100	5.8600	-34.0000	-0.4020	1.1250	0.1370
14:17:26.823	19678	0.5100	4.8700	-37.9700	-0.3480	1.0400	0.1760
14:17:26.843	19698	0.2200	5.4500	-33.9600	-0.4010	0.9370	0.1270
14:17:26.863	19718	1.4100	5.8700	-37.5700	-0.3570	1.1870	0.1800
14:17:26.883	19738	-0.4400	5.2000	-31.9400	-0.3680	0.8680	0.1220
14:17:26.903	19758	2.0000	6.0700	-35.3600	-0.3660	1.1630	0.1600
14:17:26.924	19778	-0.2500	4.8100	-34.7600	-0.3180	0.9840	0.1540
14:17:26.943	19798	0.9000	5.5100	-32.4000	-0.3630	0.9510	0.1110
14:17:26.963	19818	0.8400	5.6000	-37.3200	-0.3340	1.1940	0.1790
14:17:26.983	19838	-0.1400	5.6600	-32.4600	-0.3450	0.8450	0.1150
14:17:27.004	19858	1.9200	5.9000	-38.1700	-0.3530	1.2070	0.1710
14:17:27.025	19878	-0.9900	4.8800	-33.1300	-0.3280	0.8840	0.1490
14:17:27.044	19898	2.0600	5.4600	-34.3400	-0.3840	1.0740	0.1270
14:17:27.064	19918	1.2300	5.3200	-36.5100	-0.3030	1.0980	0.1680
14:17:27.083	19938	0.1600	5.4500	-31.4600	-0.3410	0.8510	0.0980
14:17:27.104	19958	2.1000	6.2300	-39.7600	-0.3260	1.2260	0.1880
14:17:27.124	19978	-1.2000	5.0400	-31.3900	-0.3430	0.7770	0.1220
14:17:27.144	19998	2.1800	5.7200	-36.6600	-0.3760	1.1930	0.1650
14:17:27.164	20018	0.6600	5.1000	-33.2100	-0.3340	0.9790	0.1600
14:17:27.184	20038	1.7400	5.1300	-33.4800	-0.3730	0.9890	0.1270
14:17:27.203	20058	0.9200	5.1800	-38.4300	-0.3340	1.1680	0.1810
14:17:27.224	20078	0.4100	5.3900	-30.5300	-0.3600	0.8470	0.1130
14:17:27.244	20098	1.8000	5.8200	-37.1100	-0.3660	1.2230	0.1770
14:17:27.264	20118	-0.3800	4.9300	-31.8500	-0.3300	0.8540	0.1360
14:17:27.285	20138	1.2200	5.6500	-34.4500	-0.3700	1.0800	0.1350
14:17:27.304	20158	1.2100	5.2600	-35.8900	-0.3310	1.0940	0.1650
14:17:27.324	20178	1.2100	5.1000	-29.9700	-0.3680	0.8910	0.1040
14:17:27.344	20198	1.6900	5.3600	-38.0400	-0.3300	1.2170	0.1820
14:17:27.365	20218	-1.0300	4.7200	-31.1300	-0.3380	0.8090	0.1050
14:17:27.384	20238	1.6400	5.7000	-38.5100	-0.3720	1.1780	0.1620
14:17:27.405	20258	0.5200	4.5900	-34.0600	-0.3230	1.0240	0.1540
14:17:27.424	20278	1.0500	5.3900	-32.0400	-0.3580	0.9830	0.1170
14:17:27.444	20298	1.0500	5.6900	-39.0200	-0.3270	1.1840	0.1900
14:17:27.465	20318	-0.5700	5.2000	-32.5400	-0.3580	0.8100	0.1210
14:17:27.484	20338	1.4200	5.8200	-38.1100	-0.3530	1.2010	0.1690
14:17:27.503	20358	-0.4000	4.9600	-32.0400	-0.3280	0.8730	0.1310
14:17:27.523	20378	2.0400	5.7700	-34.2100	-0.3820	1.1520	0.1290
14:17:27.544	20398	0.6800	5.0900	-36.5600	-0.3250	1.0750	0.1750
14:17:27.564	20418	0.2100	5.5700	-32.2700	-0.3820	0.9180	0.1110
14:17:27.583	20438	1.7700	5.9500	-38.2600	-0.3480	1.2260	0.1760
14:17:27.604	20458	-0.5800	5.2800	-32.1100	-0.3540	0.8490	0.1140
14:17:27.623	20478	2.1800	6.2900	-33.6400	-0.3650	1.0800	0.1320
14:17:27.645	20498	0.3700	5.3300	-34.2900	-0.3540	1.0050	0.1630
14:17:27.665	20518	0.8000	5.2700	-34.2700	-0.3850	1.0190	0.1350
14:17:27.684	20538	0.5300	6.1200	-39.8300	-0.3420	1.2030	0.1930
14:17:27.703	20558	-0.4800	5.2200	-33.2500	-0.3500	0.8300	0.1290
14:17:27.724	20578	1.8300	6.2600	-36.2600	-0.3660	1.2160	0.1600
14:17:27.744	20598	-0.2100	5.2500	-33.9200	-0.3350	0.9340	0.1420
14:17:27.765	20618	2.1500	5.7600	-31.1200	-0.3730	0.9980	0.1090
14:17:27.784	20638	1.5400	5.2000	-37.9300	-0.3260	1.1800	0.1850
14:17:27.804	20658	0.5600	5.0400	-32.2400	-0.3520	0.8860	0.1210
14:17:27.825	20678	1.0400	5.7100	-39.3700	-0.3410	1.2100	0.1770
14:17:27.843	20698	-1.2600	5.1200	-31.3300	-0.3370	0.7990	0.1020
14:17:27.864	20718	1.6600	5.7200	-34.3100	-0.3710	1.1260	0.1350
14:17:27.884	20738	1.4500	4.9900	-36.0100	-0.3220	1.0590	0.1550
14:17:27.905	20758	1.4600	5.1200	-30.7000	-0.3420	0.9190	0.1100
14:17:27.925	20778	1.6800	6.0300	-37.1400	-0.3310	1.1930	0.1760
14:17:27.944	20798	-0.3600	5.4300	-29.2100	-0.3650	0.8030	0.0990
14:17:27.965	20818	1.1300	5.7800	-37.8300	-0.3440	1.2180	0.1840
14:17:27.985	20838	-0.6300	5.5100	-32.9100	-0.3510	0.9270	0.1390
14:17:28.005	20858	1.7600	5.2000	-33.6100	-0.3590	1.0050	0.1400
14:17:28.025	20878	1.5300	5.3900	-39.2900	-0.3220	1.1380	0.1890
14:17:28.044	20898	0.6300	5.6000	-31.6000	-0.3710	0.9070	0.1250
14:17:28.064	20918	1.9500	6.1100	-35.6300	-0.3380	1.1860	0.1700
14:17:28.085	20938	0.0500	5.1300	-31.4800	-0.3660	0.8400	0.1180
14:17:28.104	20958	1.4200	5.3800	-33.1300	-0.3580	1.0800	0.1410
14:17:28.126	20978	0.9700	5.2100	-34.9900	-0.3400	1.0830	0.1520
14:17:28.145	20998	1.1700	5.4100	-31.1500	-0.3730	0.9510	0.1250
14:17:28.165	21018	1.0700	5.7100	-38.2200	-0.3290	1.2080	0.1810
14:17:28.186	21038	-1.2500	5.4400	-31.9300	-0.3500	0.7510	0.1170
14:17:28.205	21058	1.1900	5.7500	-37.5700	-0.3560	1.1730	0.1690
14:17:28.224	21078	-0.0200	5.0700	-33.7700	-0.3290	0.9870	0.1390
14:17:28.245	21098	1.6900	5.3000	-32.8700	-0.3550	1.0320	0.1260
14:17:28.265	21118	0.8200	5.6200	-37.3000	-0.3160	1.1220	0.1740
14:17:28.286	21138	-0.5800	5.3100	-32.6300	-0.3620	0.8380	0.1190
14:17:28.305	21158	0.9100	5.6800	-37.7300	-0.3560	1.1940	0.1680
14:17:28.324	21178	-0.5200	4.8700	-33.1600	-0.3410	0.8500	0.1330
14:17:28.345	21198	2.2800	5.7700	-35.6400	-0.3750	1.1330	0.1490
14:17:28.365	21218	0.7700	5.2400	-35.5200	-0.3130	1.0470	0.1800
14:17:28.384	21238	1.6600	5.5100	-32.5600	-0.3690	0.9500	0.1240
14:17:28.406	21258	1.3000	5.7200	-37.5500	-0.3210	1.1870	0.1880
14:17:28.426	21278	-0.7200	5.4600	-32.5400	-0.3750	0.8050	0.1070
14:17:28.445	21298	1.4800	5.8400	-37.6000	-0.3520	1.1300	0.1690
14:17:28.466	21318	0.3100	5.0800	-33.8800	-0.3370	0.9010	0.1470
14:17:28.484	21338	1.6700	5.2900	-33.4300	-0.3710	0.9770	0.1310
14:17:28.504	21358	1.4700	5.5600	-36.7300	-0.3250	1.1230	0.1830
14:17:28.525	21378	-0.0300	5.5000	-32.2900	-0.3800	0.9250	0.1140
14:17:28.546	21398	1.5400	6.0900	-35.9100	-0.3560	1.2080	0.1550
14:17:28.566	21418	-0.2600	5.3500	-32.5900	-0.3430	0.8590	0.1270
14:17:28.585	21438	1.8400	5.1800	-34.6900	-0.3760	1.0570	0.1310
14:17:28.605	21458	1.2600	5.1700	-35.3600	-0.3260	1.0950	0.1560
14:17:28.624	21478	0.2700	5.7000	-32.7000	-0.3590	0.8840	0.1050
14:17:28.645	21498	1.2700	5.9400	-35.7600	-0.3200	1.1100	0.1620
14:17:28.665	21518	-0.5000	5.0100	-31.9100	-0.3610	0.8190	0.1160
14:17:28.686	21538	1.8700	5.8900	-34.2500	-0.3470	1.1360	0.1510
14:17:28.706	21558	0.3700	5.2300	-35.5000	-0.3150	0.9900	0.1600
14:17:28.725	21578	0.8300	5.4300	-32.3900	-0.3470	0.9750	0.1230
14:17:28.746	21598	0.4500	5.2800	-38.4100	-0.3370	1.1350	0.1810
14:17:28.765	21618	-0.0400	5.2200	-32.0000	-0.3850	0.8330	0.1070
14:17:28.784	21638	1.5700	6.0400	-36.0900	-0.3320	1.1880	0.1720
14:17:28.805	21658	-0.9300	5.2600	-32.0300	-0.3520	0.8560	0.1190
14:17:28.825	21678	2.7300	5.4200	-32.2100	-0.3750	1.0800	0.1370
14:17:28.846	21698	1.3800	5.5000	-33.6900	-0.3370	1.1150	0.1720
14:17:28.866	21718	1.1100	5.4200	-31.7500	-0.3700	0.9620	0.1170
14:17:28.884	21738	1.4300	5.9000	-36.9900	-0.3220	1.1850	0.1840
14:17:28.905	21758	-0.5600	5.7600	-32.8000	-0.3610	0.8120	0.1240
14:17:28.926	21778	1.4200	5.6900	-33.0800	-0.3720	1.1330	0.1310
14:17:28.946	21798	0.7100	5.7300	-33.3200	-0.3340	1.0150	0.1390
14:17:28.966	21818	1.7000	5.4700	-31.7800	-0.3680	1.0020	0.1210
14:17:28.985	21838	0.7500	5.3600	-37.7000	-0.2950	1.1800	0.1840
14:17:29.005	21858	-0.7600	5.3800	-32.9400	-0.3600	0.8000	0.1060
14:17:29.025	21878	1.1800	5.4300	-36.6500	-0.3430	1.1670	0.1620
14:17:29.045	21898	-0.6600	5.3500	-34.0700	-0.3280	0.9080	0.1370
14:17:29.065	21918	2.3700	5.9000	-32.2600	-0.3560	1.0810	0.1210
14:17:29.085	21938	0.5000	5.5500	-35.7300	-0.3060	1.0530	0.1680
14:17:29.106	21958	0.3800	5.5300	-33.3000	-0.3640	0.9410	0.1190
14:17:29.124	21978	1.4800	5.6600	-37.5300	-0.3120	1.2080	0.1790
14:17:29.146	21998	-0.4100	5.6300	-31.9700	-0.3280	0.8780	0.1210
14:17:29.166	22018	2.3600	5.6700	-36.2400	-0.3500	1.1180	0.1580
14:17:29.186	22038	-0.6900	5.2100	-34.7900	-0.3350	0.9480	0.1590
14:17:29.206	22058	1.6800	5.2500	-32.6900	-0.3910	1.0190	0.1280
14:17:29.226	22078	1.2800	5.3200	-37.3200	-0.3170	1.1350	0.1800
14:17:29.246	22098	-0.4300	5.5800	-34.9400	-0.3760	0.8930	0.1280
14:17:29.265	22118	1.1300	5.9100	-34.0200	-0.3380	1.1360	0.1490
14:17:29.285	22138	-0.0900	5.4100	-33.4000	-0.3490	0.9400	0.1390
14:17:29.305	22158	1.8700	5.2200	-34.3200	-0.3920	1.0760	0.1420
14:17:29.326	22178	0.6400	5.2000	-34.8800	-0.3100	1.0650	0.1730
14:17:29.346	22198	0.4600	5.8300	-32.4700	-0.3630	0.9170	0.1090
14:17:29.366	22218	0.7400	5.8800	-36.6700	-0.3140	1.1370	0.1750
14:17:29.386	22238	-0.3300	5.3200	-31.8200	-0.3370	0.8280	0.1150
14:17:29.406	22258	2.2900	5.7000	-35.6700	-0.3650	1.1240	0.1570
14:17:29.425	22278	1.3900	4.9700	-33.8700	-0.3200	1.0510	0.1570
14:17:29.445	22298	1.2100	5.9100	-31.6300	-0.3610	0.9960	0.1170
14:17:29.465	22318	0.3500	5.2800	-37.7800	-0.3020	1.0630	0.1720
14:17:29.487	22338	-0.7300	5.3500	-32.6600	-0.3850	0.8610	0.1050
14:17:29.505	22358	1.9300	5.9100	-35.7500	-0.3630	1.2240	0.1570
14:17:29.526	22378	0.4100	4.9300	-32.2900	-0.3100	0.9470	0.1430
14:17:29.545	22398	1.1300	5.6500	-33.4700	-0.3530	1.0390	0.1330
14:17:29.566	22418	0.5700	5.3600	-35.0300	-0.3120	1.1160	0.1740
14:17:29.585	22438	0.7000	5.6200	-32.6200	-0.3750	0.9190	0.1230
14:17:29.606	22458	0.8400	5.2800	-37.3000	-0.3230	1.1500	0.1840
14:17:29.626	22478	-0.3800	5.5900	-32.8600	-0.3710	0.8430	0.1150
14:17:29.645	22498	2.9000	5.5500	-34.8700	-0.3790	1.1820	0.1620
14:17:29.666	22518	1.0600	5.2700	-33.1300	-0.3260	1.0280	0.1590
14:17:29.687	22538	1.1800	5.5900	-34.6200	-0.3790	0.9930	0.1270
14:17:29.704	22558	0.4100	5.3800	-38.3400	-0.3370	1.1390	0.1830
14:17:29.725	22578	-0.6200	5.6000	-30.8500	-0.3760	0.8700	0.1170
14:17:29.745	22598	2.4800	5.9800	-37.0900	-0.3620	1.1690	0.1680
14:17:29.766	22618	-0.0400	5.2900	-33.9700	-0.3530	0.9450	0.1400
14:17:29.787	22638	1.6000	5.9200	-35.1200	-0.3940	1.0890	0.1380
14:17:29.806	22658	0.1400	5.2600	-33.9600	-0.3010	1.0660	0.1650
14:17:29.825	22678	0.3300	5.5900	-31.9900	-0.3710	0.9200	0.1210
14:17:29.847	22698	1.6700	5.7800	-36.7500	-0.3280	1.2010	0.1670
14:17:29.865	22718	-0.7000	5.2600	-32.2700	-0.3470	0.8860	0.1280
14:17:29.887	22738	1.9000	5.8600	-37.0600	-0.3650	1.1220	0.1570
