# Supplementary material for: A slanted castor wheel enables pushing manual wheelchairs from the side to improve social interaction
Source: PLoS One. 2024 Sep 12;19(9):e0307759. doi: 10.1371/journal.pone.0307759 (PMC11392412; doi:10.1371/journal.pone.0307759)
Supplement: S1 File — Contains the data collected during the validation experiments and the code for calculating the reaction forces for a castor wheel using the vector equations and the cosine approximation. 4TU.ResearchData repository: https://doi.org/10.4121/82afa4e1-bdf1-4bf4-8682-32e62f6c3d68, GitLab repository: https://gitlab.tudelft.nl/ziggy/evaluation_paper. (ZIP) [file pone.0307759.s002.zip › S2 File - Experimental data and the MATLAB code for calculations of the castor wheel/Data/Test6_30-5-2022/0.15rad_5.4kg_6.txt]

TimeStamp	SampleCounter	Fx(N)	Fy(N)	Fz(N)	Tx(Nm)	Ty(Nm)	Tz(Nm)
14:15:49.907	53910	0.4600	7.1800	-49.1700	-0.4280	1.3020	0.1890
14:15:49.927	53930	2.7200	9.3400	-60.0000	-0.5040	1.9300	0.2640
14:15:49.946	53950	-1.0300	7.3200	-47.8000	-0.3920	1.2600	0.1970
14:15:49.969	53970	2.8700	8.6400	-52.8500	-0.4910	1.7740	0.2170
14:15:49.988	53990	0.7100	8.2100	-51.5700	-0.4040	1.5310	0.2320
14:15:50.007	54010	0.5100	7.3400	-50.3600	-0.4580	1.4260	0.2010
14:15:50.029	54030	2.8100	8.8400	-57.2800	-0.4640	1.8700	0.2630
14:15:50.048	54050	-1.0200	7.1800	-47.2400	-0.3900	1.2010	0.1820
14:15:50.068	54070	3.0100	9.1300	-58.6600	-0.4670	1.8940	0.2510
14:15:50.087	54090	-0.3800	7.1400	-47.7000	-0.3870	1.3140	0.2060
14:15:50.107	54110	3.5700	8.3400	-53.9900	-0.4730	1.7590	0.2330
14:15:50.127	54130	1.2100	8.1800	-52.2500	-0.4210	1.6070	0.2430
14:15:50.148	54150	0.5300	7.3300	-48.8400	-0.4540	1.3570	0.1940
14:15:50.168	54170	2.8800	9.6000	-61.4400	-0.4720	2.0020	0.2750
14:15:50.187	54190	-1.3900	6.9100	-47.1200	-0.4080	1.1650	0.1880
14:15:50.207	54210	3.4000	9.5000	-58.0800	-0.5170	1.9220	0.2500
14:15:50.229	54230	0.3700	7.8300	-48.0500	-0.3910	1.3620	0.2060
14:15:50.249	54250	1.2800	7.8500	-53.1800	-0.4750	1.5470	0.2220
14:15:50.268	54270	1.2000	8.6700	-56.7800	-0.4360	1.7420	0.2440
14:15:50.287	54290	-0.1500	7.2300	-48.7700	-0.4190	1.2530	0.2020
14:15:50.308	54310	2.6400	9.3000	-59.7000	-0.4900	1.9110	0.2500
14:15:50.328	54330	-1.1500	7.7400	-47.2800	-0.3820	1.2190	0.1740
14:15:50.349	54350	2.8700	8.2400	-58.3000	-0.4940	1.7990	0.2640
14:15:50.368	54370	0.7300	7.5900	-52.6400	-0.4240	1.5760	0.2300
14:15:50.389	54390	1.0000	7.1300	-49.3700	-0.4420	1.3690	0.1930
14:15:50.407	54410	2.4000	9.4000	-59.4500	-0.4710	1.9120	0.2630
14:15:50.428	54430	-1.3900	6.7000	-47.1600	-0.4090	1.1410	0.1890
14:15:50.448	54450	2.3900	8.9900	-58.5600	-0.4940	1.8590	0.2490
14:15:50.467	54470	-0.2600	7.2600	-50.4300	-0.4000	1.3830	0.2100
14:15:50.488	54490	2.5100	8.3800	-52.7400	-0.4730	1.6030	0.2160
14:15:50.508	54510	1.4500	8.7800	-55.1200	-0.4250	1.7070	0.2480
14:15:50.528	54530	-0.7400	7.3600	-47.5600	-0.4380	1.2630	0.1710
14:15:50.548	54550	1.9800	9.5200	-61.6700	-0.4860	1.9380	0.2640
14:15:50.568	54570	-1.7700	7.2400	-47.7000	-0.3850	1.1580	0.1800
14:15:50.588	54590	3.8900	9.1400	-56.6200	-0.5250	1.8920	0.2460
14:15:50.608	54610	1.4600	7.9300	-50.3100	-0.4150	1.5050	0.2190
14:15:50.628	54630	1.5400	7.5000	-51.3700	-0.4500	1.4490	0.2150
14:15:50.649	54650	1.9500	9.3600	-57.9200	-0.4690	1.8800	0.2590
14:15:50.668	54670	-0.6400	7.1000	-47.3400	-0.4070	1.1990	0.1800
14:15:50.687	54690	2.6500	9.6600	-62.9200	-0.4820	1.9400	0.2810
14:15:50.707	54710	-0.1000	7.6200	-46.8500	-0.3860	1.2970	0.1880
14:15:50.728	54730	2.3100	8.3800	-55.3000	-0.4950	1.7360	0.2350
14:15:50.749	54750	0.7400	7.9800	-53.2100	-0.4160	1.5750	0.2290
14:15:50.767	54770	0.6800	7.6400	-48.8900	-0.4560	1.3680	0.1890
14:15:50.789	54790	2.2800	9.0900	-60.2900	-0.4850	1.9040	0.2700
14:15:50.808	54810	-0.4200	7.3900	-47.7700	-0.4080	1.2320	0.1870
14:15:50.830	54830	3.4300	9.1300	-56.8200	-0.4940	1.8510	0.2490
14:15:50.848	54850	0.6500	7.5000	-47.9700	-0.4090	1.3950	0.1970
14:15:50.869	54870	1.7000	8.0100	-51.9700	-0.4480	1.5240	0.2150
14:15:50.887	54890	0.9100	9.1300	-57.5400	-0.4500	1.7870	0.2500
14:15:50.909	54910	0.0500	7.2400	-46.4000	-0.3900	1.2200	0.1800
14:15:50.930	54930	2.5700	9.5700	-62.2300	-0.4930	1.9860	0.2760
14:15:50.947	54950	-1.7800	7.6200	-48.2600	-0.3860	1.1730	0.1850
14:15:50.968	54970	3.4200	8.5600	-56.3100	-0.5310	1.8450	0.2410
14:15:50.989	54990	0.1000	8.1000	-51.2900	-0.4040	1.5700	0.2300
14:15:51.009	55010	0.1300	7.8700	-49.2400	-0.4710	1.3900	0.1940
14:15:51.029	55030	1.7700	9.2500	-62.1300	-0.4780	1.9100	0.2770
14:15:51.048	55050	-0.6400	7.2100	-45.0100	-0.4150	1.1970	0.1790
14:15:51.067	55070	3.1900	9.2500	-57.5300	-0.5160	1.8490	0.2430
14:15:51.089	55090	0.3500	7.3400	-48.2500	-0.4120	1.3800	0.1980
14:15:51.109	55110	2.3000	7.7600	-52.7700	-0.4880	1.5950	0.2210
14:15:51.129	55130	1.1400	8.1200	-54.3600	-0.4280	1.6850	0.2340
14:15:51.148	55150	-0.2900	7.5800	-48.1800	-0.4260	1.2710	0.1790
14:15:51.169	55170	2.8100	9.8400	-60.7800	-0.4840	1.9620	0.2710
14:15:51.188	55190	-1.4300	7.4600	-48.1800	-0.3820	1.2310	0.1940
14:15:51.208	55210	2.3000	8.8600	-56.8000	-0.4790	1.7470	0.2390
14:15:51.227	55230	0.4800	7.5100	-53.9100	-0.4030	1.4750	0.2330
14:15:51.250	55250	1.6500	7.3200	-50.3600	-0.4430	1.4740	0.2040
14:15:51.268	55270	1.3300	8.7100	-58.5600	-0.4600	1.7910	0.2510
14:15:51.289	55290	-0.5200	7.2900	-48.9000	-0.3970	1.2940	0.1870
14:15:51.308	55310	2.3300	9.4300	-58.4900	-0.4660	1.8730	0.2510
14:15:51.329	55330	-0.5700	7.3900	-48.5200	-0.3960	1.2970	0.2040
14:15:51.347	55350	3.2900	8.4600	-53.7500	-0.4610	1.6980	0.2250
14:15:51.368	55370	1.2300	8.1400	-53.9400	-0.4180	1.6450	0.2350
14:15:51.390	55390	1.3400	7.4400	-48.1300	-0.4370	1.3950	0.1950
14:15:51.408	55410	2.9200	9.6000	-59.1200	-0.4510	1.9060	0.2670
14:15:51.430	55430	-0.5800	7.7100	-47.8800	-0.4070	1.2520	0.1890
14:15:51.448	55450	3.2700	9.0100	-57.0400	-0.4960	1.8300	0.2510
14:15:51.470	55470	0.2100	7.6100	-51.9700	-0.4160	1.4450	0.2370
14:15:51.488	55490	1.4800	8.2700	-53.0700	-0.4590	1.5700	0.2210
14:15:51.508	55510	1.8500	8.7000	-55.5600	-0.4270	1.7410	0.2440
14:15:51.529	55530	0.3300	7.3600	-46.1600	-0.4170	1.2820	0.1820
14:15:51.549	55550	2.6600	9.4000	-58.1300	-0.4600	1.8420	0.2450
14:15:51.570	55570	-1.1800	7.2700	-49.2900	-0.4080	1.2810	0.1980
14:15:51.590	55590	3.1600	8.1600	-54.6700	-0.4640	1.7120	0.2380
14:15:51.609	55610	1.0500	7.8300	-53.8900	-0.4160	1.5680	0.2340
14:15:51.629	55630	0.3400	7.1000	-50.2200	-0.4490	1.4030	0.2100
14:15:51.649	55650	2.5000	9.4400	-57.8100	-0.4800	1.8960	0.2480
14:15:51.669	55670	-2.0700	7.1100	-47.8800	-0.4140	1.1840	0.1860
14:15:51.688	55690	2.8500	8.6800	-57.6800	-0.5040	1.8320	0.2520
14:15:51.708	55710	1.6600	7.5300	-49.0200	-0.4110	1.4400	0.2160
14:15:51.730	55730	1.9400	7.7800	-49.6200	-0.4430	1.5430	0.1990
14:15:51.748	55750	1.2800	8.2200	-55.6300	-0.4390	1.7280	0.2450
14:15:51.770	55770	-0.5900	7.4600	-49.2200	-0.4320	1.2930	0.1900
14:15:51.789	55790	3.2600	9.5900	-61.5800	-0.4860	2.0120	0.2730
14:15:51.809	55810	-1.1100	7.2000	-46.7300	-0.3900	1.1690	0.1880
14:15:51.830	55830	2.7400	8.5900	-54.5700	-0.4830	1.7480	0.2310
14:15:51.849	55850	1.5600	7.6500	-52.2500	-0.4420	1.6030	0.2350
14:15:51.870	55870	1.5600	7.4000	-50.3300	-0.4670	1.5000	0.2180
14:15:51.889	55890	1.8600	8.8200	-56.4400	-0.4610	1.7900	0.2440
14:15:51.909	55910	-0.3300	7.4400	-47.8200	-0.3970	1.2410	0.1890
14:15:51.929	55930	2.9000	9.2700	-60.1300	-0.4930	1.9020	0.2620
14:15:51.948	55950	-0.0600	7.4400	-47.3900	-0.3890	1.3430	0.2130
14:15:51.969	55970	1.9200	7.4100	-55.4700	-0.4800	1.6310	0.2300
14:15:51.989	55990	1.4600	8.1600	-54.6300	-0.4580	1.7080	0.2320
14:15:52.009	56010	-0.8800	7.1500	-48.7200	-0.4330	1.2770	0.1910
14:15:52.029	56030	2.6000	9.3000	-59.0200	-0.4820	1.9100	0.2510
14:15:52.048	56050	-0.9900	7.7200	-47.7600	-0.3940	1.3000	0.1820
14:15:52.069	56070	2.6300	8.3000	-56.6200	-0.4810	1.7080	0.2350
14:15:52.089	56090	0.8900	7.8800	-51.2100	-0.4120	1.5490	0.2310
14:15:52.108	56110	1.2000	7.8700	-51.5200	-0.4340	1.4360	0.2190
14:15:52.129	56130	1.8600	9.3600	-58.8100	-0.4620	1.8280	0.2550
14:15:52.149	56150	-1.4400	7.2100	-46.0700	-0.3870	1.2060	0.1840
14:15:52.169	56170	3.8600	9.1000	-60.1300	-0.4980	1.9840	0.2800
14:15:52.189	56190	-0.2800	7.1900	-47.7300	-0.4050	1.3310	0.2020
14:15:52.209	56210	3.1400	7.8700	-53.4000	-0.4900	1.6960	0.2350
14:15:52.230	56230	1.1900	8.4900	-56.1500	-0.4380	1.7300	0.2610
14:15:52.249	56250	-0.3300	7.3600	-50.7600	-0.4400	1.2720	0.2000
14:15:52.269	56270	2.8100	9.8800	-58.4700	-0.4950	1.9310	0.2480
14:15:52.291	56290	-0.0800	7.4400	-46.4300	-0.3920	1.2070	0.1950
14:15:52.310	56310	2.9400	8.7000	-57.9000	-0.5210	1.8710	0.2550
14:15:52.330	56330	0.0200	7.7100	-52.8900	-0.4120	1.5140	0.2260
14:15:52.348	56350	1.3300	7.4900	-51.9000	-0.4650	1.4740	0.2120
14:15:52.368	56370	1.6000	8.9900	-58.1400	-0.4610	1.7980	0.2520
14:15:52.390	56390	-1.2300	7.2000	-48.3800	-0.4060	1.1710	0.1820
14:15:52.410	56410	2.9400	9.3200	-59.1400	-0.5220	1.9450	0.2490
14:15:52.428	56430	0.2500	7.7000	-46.3300	-0.3880	1.3200	0.1930
14:15:52.450	56450	2.1900	8.2200	-54.3300	-0.4820	1.6550	0.2240
14:15:52.470	56470	1.3800	8.7400	-54.1900	-0.4330	1.6730	0.2380
14:15:52.490	56490	-0.3000	7.0800	-47.8400	-0.4470	1.2470	0.1770
14:15:52.510	56510	2.4900	9.5100	-61.0500	-0.4800	1.9530	0.2660
14:15:52.530	56530	-0.7200	7.3400	-47.2700	-0.4090	1.2660	0.1880
14:15:52.550	56550	3.0900	9.1000	-57.1300	-0.4850	1.8180	0.2600
14:15:52.570	56570	0.7900	7.8100	-49.5200	-0.4070	1.4600	0.2110
14:15:52.591	56590	1.8500	7.5100	-52.4700	-0.4660	1.5390	0.2220
14:15:52.609	56610	2.1400	9.2100	-58.4700	-0.4490	1.8340	0.2680
14:15:52.631	56630	-0.9500	6.8000	-48.5700	-0.4140	1.1900	0.1820
14:15:52.649	56650	3.6000	9.7900	-57.7200	-0.4990	1.9730	0.2520
14:15:52.669	56670	-0.2800	7.7500	-48.1800	-0.3870	1.3430	0.2030
14:15:52.691	56690	2.4400	7.8400	-52.8800	-0.5040	1.6360	0.2230
14:15:52.709	56710	0.6400	8.1300	-55.0800	-0.4370	1.6770	0.2520
14:15:52.731	56730	0.4600	7.5000	-48.1600	-0.4320	1.3270	0.1840
14:15:52.751	56750	2.4500	9.9400	-59.1800	-0.4790	1.9000	0.2600
14:15:52.771	56770	-1.4100	7.4000	-46.8800	-0.4060	1.2180	0.1800
14:15:52.791	56790	3.0700	9.0400	-55.7300	-0.5070	1.8050	0.2340
14:15:52.810	56810	-0.2800	8.0000	-51.2800	-0.3960	1.5270	0.2320
14:15:52.830	56830	1.8300	7.4400	-49.5300	-0.4520	1.4170	0.1950
14:15:52.850	56850	1.4500	8.7100	-57.8200	-0.4650	1.8410	0.2580
14:15:52.870	56870	-0.7100	7.0500	-47.1400	-0.3860	1.1920	0.1810
14:15:52.889	56890	3.1500	9.5000	-59.2500	-0.4900	1.9010	0.2580
14:15:52.910	56910	-0.6300	7.2300	-47.8900	-0.4110	1.3170	0.2050
14:15:52.930	56930	1.9700	7.6000	-53.9800	-0.4880	1.6540	0.2260
14:15:52.950	56950	0.7200	8.3600	-57.3200	-0.4300	1.6930	0.2570
14:15:52.970	56970	0.5000	7.6200	-46.2100	-0.4100	1.2900	0.1770
14:15:52.990	56990	1.9900	9.9300	-59.9800	-0.4690	1.9180	0.2630
14:15:53.011	57010	-1.5100	7.1500	-50.7200	-0.3990	1.1540	0.2060
14:15:53.029	57030	3.4800	9.2800	-59.1100	-0.5050	1.9290	0.2560
14:15:53.051	57050	-0.4200	7.4500	-49.8700	-0.4090	1.3930	0.2070
14:15:53.069	57070	1.6100	7.5000	-51.2800	-0.4620	1.5130	0.2140
14:15:53.091	57090	1.7600	8.9300	-59.2400	-0.4630	1.8650	0.2640
14:15:53.110	57110	-0.4200	7.1900	-45.4000	-0.4220	1.2240	0.1770
14:15:53.130	57130	2.8900	9.7500	-58.4100	-0.5030	1.8820	0.2620
14:15:53.151	57150	-0.5200	7.3100	-48.1800	-0.3980	1.2920	0.1980
14:15:53.169	57170	2.0300	8.4400	-53.5900	-0.4810	1.6590	0.2300
14:15:53.190	57190	1.3000	8.3000	-54.8700	-0.4340	1.6930	0.2470
14:15:53.210	57210	0.6400	7.5200	-50.0500	-0.4200	1.2640	0.1950
14:15:53.229	57230	2.0400	9.2800	-61.5000	-0.4950	1.9020	0.2670
14:15:53.251	57250	-1.1700	7.4700	-48.2300	-0.3860	1.2170	0.1870
14:15:53.269	57270	2.7000	8.7400	-54.9100	-0.4980	1.7570	0.2320
14:15:53.291	57290	0.3700	7.9000	-54.4100	-0.4040	1.5240	0.2300
14:15:53.311	57310	1.5800	7.1700	-50.4200	-0.4540	1.4520	0.2050
14:15:53.330	57330	1.3500	8.7100	-58.5900	-0.4600	1.7780	0.2640
14:15:53.349	57350	-0.3600	7.2900	-48.5600	-0.3960	1.2650	0.1860
14:15:53.370	57370	2.4400	9.7200	-57.7600	-0.4780	1.8440	0.2340
14:15:53.391	57390	-0.7900	7.6100	-49.9700	-0.3760	1.3040	0.1980
14:15:53.409	57410	3.0300	7.9000	-54.0300	-0.4840	1.6770	0.2250
14:15:53.429	57430	1.5200	8.3500	-55.0700	-0.4270	1.6690	0.2520
14:15:53.450	57450	0.7500	7.3800	-47.4200	-0.4350	1.3240	0.1920
14:15:53.470	57470	2.9200	9.7200	-59.7900	-0.4810	1.9500	0.2690
14:15:53.490	57490	-1.0800	7.5300	-46.8100	-0.3910	1.2010	0.1860
14:15:53.510	57510	2.9000	9.2500	-56.3600	-0.4920	1.8330	0.2380
14:15:53.530	57530	0.1700	7.9300	-49.9200	-0.4030	1.4750	0.2160
14:15:53.549	57550	1.7200	7.8400	-49.6500	-0.4630	1.5290	0.2070
14:15:53.569	57570	1.8300	8.7800	-57.8700	-0.4320	1.8080	0.2650
14:15:53.590	57590	-0.2000	7.4800	-46.1600	-0.3990	1.2260	0.1780
14:15:53.611	57610	3.3100	9.2600	-58.9700	-0.5020	1.9210	0.2600
14:15:53.632	57630	-1.2700	7.6900	-47.7300	-0.3950	1.2660	0.1960
14:15:53.652	57650	2.6600	8.2800	-53.1800	-0.4720	1.6160	0.2180
14:15:53.670	57670	0.9000	8.1000	-55.0900	-0.4330	1.6910	0.2510
14:15:53.692	57690	0.6700	7.6100	-50.7300	-0.4310	1.3800	0.2060
14:15:53.711	57710	2.0600	9.1500	-60.7700	-0.4830	1.8920	0.2700
14:15:53.731	57730	-1.4500	7.3600	-48.6400	-0.4070	1.1720	0.1890
14:15:53.751	57750	2.3400	9.1500	-55.9500	-0.4750	1.8340	0.2390
14:15:53.772	57770	0.5200	7.7000	-52.1700	-0.3950	1.4980	0.2280
14:15:53.791	57790	1.7000	7.9100	-51.3300	-0.4280	1.5200	0.2130
14:15:53.810	57810	1.8000	8.9100	-57.7100	-0.4490	1.8080	0.2560
14:15:53.832	57830	-0.3800	7.2700	-48.3000	-0.3950	1.1850	0.1860
14:15:53.851	57850	2.9600	9.7300	-60.4300	-0.4870	1.9760	0.2710
14:15:53.871	57870	-1.1100	7.0800	-49.4500	-0.4020	1.2540	0.2070
14:15:53.891	57890	3.5600	8.5400	-55.2400	-0.4950	1.7400	0.2330
14:15:53.910	57910	1.0900	8.4800	-51.6100	-0.4310	1.6210	0.2160
14:15:53.930	57930	1.2300	7.7600	-48.2400	-0.4440	1.4040	0.1930
14:15:53.951	57950	2.3000	9.3400	-56.3700	-0.4700	1.8550	0.2530
14:15:53.971	57970	-0.4300	7.1900	-47.0700	-0.3820	1.2310	0.2000
14:15:53.991	57990	3.7400	9.1800	-55.3900	-0.4980	1.8210	0.2470
14:15:54.011	58010	0.5400	7.2700	-49.1700	-0.4040	1.4090	0.2130
14:15:54.031	58030	2.4500	7.8600	-50.5400	-0.4660	1.5500	0.2140
14:15:54.050	58050	2.3500	8.4500	-55.7600	-0.4460	1.7680	0.2550
14:15:54.070	58070	0.1900	7.5900	-45.4300	-0.4160	1.2610	0.1750
14:15:54.091	58090	2.6300	9.5600	-57.7100	-0.4840	1.8740	0.2470
14:15:54.111	58110	-1.2300	7.2900	-50.4200	-0.4000	1.3310	0.2060
14:15:54.130	58130	3.3200	8.5500	-52.5300	-0.4570	1.6700	0.2180
14:15:54.152	58150	1.7200	8.3200	-53.6800	-0.4080	1.6170	0.2450
14:15:54.171	58170	0.2800	7.3400	-49.6800	-0.4350	1.3610	0.1950
14:15:54.191	58190	2.2000	9.6700	-57.1100	-0.4590	1.8480	0.2350
14:15:54.211	58210	-0.0400	7.2000	-48.7500	-0.3780	1.2190	0.2030
14:15:54.230	58230	3.5200	8.8300	-57.4500	-0.4800	1.9220	0.2480
14:15:54.251	58250	-0.0300	7.4300	-49.2900	-0.4140	1.4050	0.2120
14:15:54.271	58270	2.5000	7.8500	-52.9500	-0.4730	1.5940	0.2130
14:15:54.291	58290	1.5300	8.2800	-59.1000	-0.4430	1.8010	0.2630
14:15:54.311	58310	-0.9300	7.4700	-48.8700	-0.4310	1.2510	0.1790
14:15:54.332	58330	3.7500	9.7800	-59.9400	-0.4890	1.9370	0.2580
14:15:54.350	58350	-0.0500	7.7500	-46.1100	-0.3850	1.2690	0.1980
14:15:54.370	58370	2.5400	8.2100	-53.7200	-0.5170	1.7330	0.2230
14:15:54.390	58390	0.8200	7.6900	-57.0100	-0.4400	1.5980	0.2620
14:15:54.412	58410	0.5700	7.0000	-49.0700	-0.4670	1.3660	0.1890
14:15:54.431	58430	2.6600	9.2500	-59.3400	-0.4770	1.8370	0.2670
14:15:54.451	58450	-0.5700	7.0900	-47.3800	-0.4090	1.2090	0.1880
14:15:54.471	58470	2.8500	9.0800	-56.3800	-0.4970	1.8410	0.2380
14:15:54.491	58490	0.1100	7.8900	-50.5000	-0.3850	1.4390	0.2220
14:15:54.512	58510	1.9700	7.6200	-52.1300	-0.4630	1.5370	0.2110
14:15:54.530	58530	1.1200	8.8200	-57.2300	-0.4530	1.7570	0.2510
14:15:54.550	58550	-1.1200	7.3200	-48.3700	-0.4070	1.2110	0.1820
14:15:54.571	58570	2.8400	9.3600	-59.2800	-0.4800	1.9030	0.2580
14:15:54.590	58590	-0.6800	7.1200	-49.1800	-0.3770	1.3180	0.2200
14:15:54.612	58610	2.4500	8.2100	-54.7700	-0.4630	1.6900	0.2250
14:15:54.633	58630	0.6500	7.6900	-53.5600	-0.4210	1.6110	0.2360
14:15:54.650	58650	1.5200	7.5300	-50.1800	-0.4470	1.4190	0.2050
14:15:54.671	58670	2.2400	9.0600	-60.7000	-0.4770	1.9120	0.2690
14:15:54.691	58690	-1.4100	7.2300	-47.1900	-0.3820	1.1630	0.1870
14:15:54.711	58710	3.9600	9.2500	-58.1800	-0.4840	1.9100	0.2540
14:15:54.731	58730	0.4900	7.8800	-49.5600	-0.3970	1.4140	0.2170
14:15:54.752	58750	1.8100	7.7800	-53.3200	-0.4690	1.5980	0.2280
14:15:54.771	58770	1.3400	8.3900	-54.6000	-0.4280	1.6690	0.2400
14:15:54.791	58790	-0.4600	7.1800	-48.3200	-0.4260	1.3070	0.1920
14:15:54.810	58810	2.8600	9.5100	-60.0700	-0.4890	1.9090	0.2620
14:15:54.830	58830	-0.6400	7.4400	-47.1100	-0.3880	1.2870	0.1890
14:15:54.852	58850	2.9900	8.5700	-54.1900	-0.4720	1.7460	0.2370
14:15:54.873	58870	-0.0300	8.2000	-52.9700	-0.4070	1.5460	0.2230
14:15:54.891	58890	1.2000	7.6200	-48.0000	-0.4400	1.4070	0.1960
14:15:54.913	58910	2.0100	8.9500	-56.9400	-0.4390	1.8670	0.2510
14:15:54.933	58930	-0.5800	7.1800	-49.0100	-0.3910	1.2160	0.1890
14:15:54.952	58950	2.8800	9.7300	-57.1100	-0.4730	1.8890	0.2400
14:15:54.973	58970	-0.5300	7.4000	-48.7500	-0.3830	1.3580	0.2050
14:15:54.991	58990	2.2100	7.5400	-53.2500	-0.4640	1.6190	0.2250
14:15:55.012	59010	1.4800	8.5400	-55.5800	-0.4070	1.6980	0.2510
14:15:55.031	59030	-0.2800	6.9900	-47.4400	-0.4050	1.2550	0.1960
14:15:55.051	59050	2.0200	9.4400	-62.0100	-0.4590	1.9730	0.2720
14:15:55.071	59070	-1.4100	7.6300	-48.7400	-0.3960	1.2260	0.1900
14:15:55.091	59090	4.0400	9.2100	-58.8000	-0.5020	2.0190	0.2670
14:15:55.112	59110	0.9000	8.0300	-51.7100	-0.4320	1.5180	0.2280
14:15:55.133	59130	2.0500	6.7300	-48.6200	-0.4380	1.4280	0.2080
14:15:55.152	59150	2.5200	8.7700	-57.6300	-0.4630	1.8890	0.2580
14:15:55.173	59170	-1.8000	6.9000	-48.8900	-0.3900	1.1700	0.1890
14:15:55.192	59190	2.6300	9.0900	-57.7200	-0.4820	1.8900	0.2470
14:15:55.212	59210	1.4800	7.7900	-50.2300	-0.3950	1.4900	0.2210
14:15:55.231	59230	2.3000	7.9400	-53.4100	-0.4250	1.6600	0.2320
14:15:55.251	59250	0.4200	7.8300	-53.3500	-0.4120	1.5680	0.2250
14:15:55.271	59270	0.9000	7.5600	-52.9300	-0.3840	1.4230	0.2000
14:15:55.291	59290	2.4100	9.1500	-59.1400	-0.4050	1.8460	0.2510
14:15:55.311	59310	0.3100	7.3000	-48.8200	-0.3440	1.3840	0.2140
14:15:55.333	59330	3.0100	8.4900	-54.6900	-0.4260	1.7630	0.2060
14:15:55.351	59350	0.9100	7.4200	-48.4400	-0.3800	1.4250	0.2130
14:15:55.373	59370	1.5500	7.6800	-50.7200	-0.3930	1.5280	0.2020
14:15:55.391	59390	1.9200	8.6000	-57.9400	-0.4050	1.8510	0.2660
14:15:55.412	59410	-0.9700	7.0500	-46.2200	-0.3590	1.1530	0.1840
14:15:55.432	59430	3.1500	9.0500	-58.0800	-0.4520	1.9110	0.2560
14:15:55.451	59450	0.5600	7.2500	-47.3800	-0.3930	1.3650	0.2000
14:15:55.473	59470	3.2200	7.6900	-53.3300	-0.4520	1.6700	0.2330
14:15:55.491	59490	1.9900	8.6000	-55.2000	-0.4280	1.7150	0.2430
14:15:55.513	59510	0.4900	6.8600	-48.2800	-0.4480	1.2570	0.1950
14:15:55.532	59530	2.9000	9.4800	-63.3300	-0.4760	2.0160	0.2730
14:15:55.551	59550	-0.4600	7.1200	-47.1300	-0.4120	1.2820	0.1920
14:15:55.572	59570	2.5500	8.5500	-55.3400	-0.4920	1.7790	0.2420
14:15:55.592	59590	0.4400	7.7600	-53.2300	-0.4210	1.5230	0.2250
14:15:55.613	59610	1.0300	6.8800	-53.4100	-0.4620	1.4670	0.2310
14:15:55.633	59630	1.4300	8.9700	-57.8500	-0.4540	1.8510	0.2540
14:15:55.653	59650	-1.0200	7.1800	-45.9200	-0.4080	1.2510	0.1780
14:15:55.672	59670	2.2100	9.2700	-60.9900	-0.4940	1.9470	0.2610
14:15:55.692	59690	-0.5900	7.5500	-48.4000	-0.3930	1.3420	0.1980
14:15:55.711	59710	2.4300	8.2000	-53.6900	-0.4680	1.5830	0.2170
14:15:55.732	59730	1.3800	8.4700	-54.1700	-0.4380	1.7040	0.2340
14:15:55.752	59750	0.0700	7.4200	-47.0200	-0.4220	1.2520	0.1820
14:15:55.772	59770	2.0600	9.4400	-60.1900	-0.4910	1.9370	0.2460
14:15:55.792	59790	-1.0500	7.3200	-45.4500	-0.3870	1.1650	0.1820
14:15:55.812	59810	2.6000	8.4200	-58.8000	-0.5040	1.8380	0.2510
14:15:55.832	59830	0.6900	7.8800	-53.1000	-0.4020	1.5770	0.2310
14:15:55.852	59850	0.8000	7.4200	-49.9000	-0.4300	1.3930	0.1990
14:15:55.871	59870	1.4200	9.4800	-59.9100	-0.4800	1.8900	0.2530
14:15:55.892	59890	-1.4600	6.9800	-47.2600	-0.4120	1.1690	0.1770
14:15:55.912	59910	2.7500	9.5800	-60.0600	-0.5100	1.9900	0.2590
14:15:55.932	59930	-0.4500	7.4000	-48.2700	-0.4010	1.3220	0.2050
14:15:55.953	59950	1.9200	7.9300	-53.8300	-0.4820	1.6140	0.2210
14:15:55.973	59970	1.3600	8.6900	-56.0600	-0.4550	1.7500	0.2470
14:15:55.992	59990	-0.4400	7.5000	-48.0800	-0.4260	1.2460	0.1830
14:15:56.012	60010	2.4500	9.4900	-60.5800	-0.4990	1.9190	0.2540
14:15:56.033	60030	-0.6900	7.3400	-49.4600	-0.4020	1.2710	0.1970
14:15:56.052	60050	2.2600	8.6000	-56.0200	-0.4950	1.7590	0.2440
14:15:56.073	60070	0.9200	8.0000	-52.5600	-0.4040	1.5260	0.2220
14:15:56.092	60090	1.6900	7.2600	-48.5900	-0.4410	1.4070	0.2060
14:15:56.113	60110	2.1400	9.2600	-58.0200	-0.4750	1.8720	0.2610
14:15:56.134	60130	-1.0800	7.3100	-46.7300	-0.3930	1.2080	0.1890
14:15:56.152	60150	2.7300	9.8200	-59.3300	-0.4940	1.9310	0.2570
14:15:56.172	60170	-0.0900	7.4500	-50.9900	-0.3980	1.3860	0.2110
14:15:56.192	60190	2.3700	7.9300	-51.7600	-0.4540	1.5570	0.2210
14:15:56.213	60210	1.6200	8.8500	-55.7600	-0.4340	1.7460	0.2460
14:15:56.233	60230	-0.5600	7.3100	-48.9600	-0.4210	1.3270	0.1910
14:15:56.253	60250	2.3400	9.4400	-60.2000	-0.4830	1.8860	0.2630
14:15:56.274	60270	-1.0400	7.3300	-47.3900	-0.3830	1.1850	0.1830
14:15:56.292	60290	3.3400	8.7900	-56.5500	-0.4900	1.8520	0.2470
14:15:56.312	60310	0.6700	7.9100	-50.5000	-0.4220	1.5400	0.2170
14:15:56.333	60330	1.3100	7.8100	-49.3000	-0.4480	1.4540	0.2020
14:15:56.351	60350	2.2000	9.2300	-59.6800	-0.4510	1.8720	0.2660
14:15:56.371	60370	-1.0700	7.4700	-47.7500	-0.4020	1.2310	0.1750
14:15:56.393	60390	3.2200	9.1300	-59.0000	-0.4910	1.9040	0.2570
14:15:56.413	60410	0.0600	7.6100	-48.5400	-0.4050	1.3610	0.1990
14:15:56.433	60430	1.9100	7.8600	-54.1800	-0.4790	1.6180	0.2280
14:15:56.452	60450	1.4700	8.5100	-54.8300	-0.4450	1.7350	0.2290
14:15:56.471	60470	-0.5600	7.3000	-49.0600	-0.4250	1.2640	0.1990
14:15:56.494	60490	2.2700	9.5000	-58.9200	-0.4910	1.8740	0.2560
14:15:56.513	60510	-1.3300	7.3700	-49.7800	-0.4120	1.2950	0.2000
14:15:56.534	60530	3.1300	8.4100	-54.7000	-0.4940	1.7110	0.2300
14:15:56.552	60550	1.1700	7.8600	-52.2200	-0.4070	1.5320	0.2360
14:15:56.573	60570	0.0900	7.5400	-51.2600	-0.4390	1.4000	0.2200
14:15:56.593	60590	1.5400	9.3000	-61.0400	-0.4770	1.8520	0.2600
14:15:56.612	60610	-1.4800	7.0600	-48.5000	-0.3990	1.2270	0.1860
14:15:56.634	60630	3.7400	9.1800	-56.7700	-0.4940	1.8630	0.2530
14:15:56.653	60650	-0.0500	7.8700	-50.6700	-0.3960	1.4250	0.2120
14:15:56.674	60670	2.0100	7.5800	-52.6400	-0.4570	1.5370	0.2200
14:15:56.692	60690	1.7100	8.3400	-56.3000	-0.4420	1.7630	0.2580
14:15:56.713	60710	-0.2300	7.1700	-49.6200	-0.4350	1.2270	0.1860
14:15:56.733	60730	1.9900	9.6500	-61.2900	-0.5070	1.9480	0.2660
14:15:56.753	60750	-1.3600	7.0200	-48.7600	-0.4010	1.2000	0.2030
14:15:56.773	60770	4.3800	8.9800	-51.6800	-0.5000	1.8260	0.2330
14:15:56.793	60790	0.8300	8.1500	-51.4000	-0.4220	1.5600	0.2260
14:15:56.814	60810	0.8100	7.5100	-50.4300	-0.4540	1.3570	0.2060
14:15:56.833	60830	2.2900	9.0600	-58.5500	-0.4710	1.8460	0.2580
14:15:56.853	60850	-0.8900	7.0600	-48.6700	-0.3940	1.2150	0.1920
14:15:56.873	60870	2.8500	9.0500	-57.2500	-0.4910	1.8290	0.2520
14:15:56.893	60890	0.0300	7.5700	-48.5900	-0.4030	1.3970	0.2110
14:15:56.913	60910	2.4000	8.1600	-51.0400	-0.4520	1.6080	0.2070
14:15:56.933	60930	1.8700	8.4600	-54.8800	-0.4450	1.7060	0.2510
14:15:56.953	60950	-0.5200	7.4700	-49.0200	-0.4220	1.2120	0.1990
14:15:56.973	60970	2.9400	9.0900	-59.4500	-0.4880	1.8770	0.2500
14:15:56.993	60990	0.2300	7.6400	-47.4700	-0.3910	1.3510	0.1940
14:15:57.012	61010	3.2200	8.2400	-53.3200	-0.4720	1.6920	0.2180
14:15:57.033	61030	0.4200	8.2800	-51.9400	-0.4090	1.5950	0.2300
14:15:57.054	61050	1.2900	7.8100	-48.7700	-0.4100	1.3810	0.1910
14:15:57.073	61070	1.9100	9.8100	-57.9500	-0.4430	1.8950	0.2560
14:15:57.093	61090	-0.8400	7.2600	-45.4400	-0.3920	1.1940	0.1850
14:15:57.114	61110	3.2100	9.5300	-57.1700	-0.4840	1.9040	0.2490
14:15:57.134	61130	0.3400	7.4700	-48.4800	-0.4000	1.3830	0.2060
14:15:57.153	61150	3.2000	7.7800	-49.8200	-0.4670	1.5770	0.2020
14:15:57.173	61170	1.3800	8.3400	-57.1700	-0.4360	1.7800	0.2670
14:15:57.193	61190	-0.2700	7.3900	-48.0300	-0.4220	1.2280	0.1910
14:15:57.213	61210	3.2400	9.4400	-57.0500	-0.4970	1.9550	0.2430
14:15:57.234	61230	-0.6300	7.3300	-46.8800	-0.4100	1.2620	0.1880
14:15:57.253	61250	2.6400	8.3200	-54.2200	-0.4950	1.6810	0.2320
14:15:57.273	61270	1.3100	7.8400	-55.2700	-0.4320	1.6210	0.2400
14:15:57.294	61290	0.9100	7.7000	-49.3900	-0.4290	1.3710	0.1990
14:15:57.314	61310	1.3100	9.2400	-57.3000	-0.4480	1.7750	0.2540
14:15:57.333	61330	-0.7500	7.3100	-47.6900	-0.3900	1.2210	0.1810
14:15:57.354	61350	3.2800	8.6000	-58.4000	-0.4980	1.8870	0.2600
14:15:57.374	61370	0.1800	7.2800	-50.6800	-0.3930	1.3920	0.2220
14:15:57.395	61390	1.8600	7.4300	-53.1800	-0.4560	1.5180	0.2120
14:15:57.413	61410	1.0400	8.4400	-56.1600	-0.4340	1.7400	0.2450
14:15:57.433	61430	-0.5000	7.2000	-47.0300	-0.4020	1.1890	0.1680
14:15:57.452	61450	3.1000	9.2300	-58.2000	-0.4860	1.8890	0.2510
14:15:57.473	61470	0.3700	7.2800	-48.1900	-0.3870	1.3080	0.2080
14:15:57.494	61490	2.8400	8.9400	-53.1100	-0.4490	1.7090	0.2210
14:15:57.514	61510	0.7300	8.1300	-51.0600	-0.3970	1.4950	0.2240
14:15:57.533	61530	1.4600	7.2900	-48.6200	-0.4520	1.4030	0.1920
14:15:57.554	61550	2.2000	9.2800	-60.5900	-0.4560	1.9100	0.2760
14:15:57.573	61570	-1.1100	7.2000	-44.4400	-0.4020	1.1440	0.1670
14:15:57.595	61590	3.6100	8.9000	-58.4200	-0.5040	1.9220	0.2540
14:15:57.615	61610	1.2000	7.8300	-50.1000	-0.3900	1.4800	0.2250
14:15:57.635	61630	1.5600	7.7500	-52.6900	-0.4780	1.5600	0.2140
14:15:57.654	61650	1.8200	8.2900	-52.5600	-0.4550	1.7220	0.2270
14:15:57.674	61670	0.4200	7.8200	-46.8500	-0.4190	1.2870	0.1870
14:15:57.694	61690	2.9100	9.3100	-58.8500	-0.4810	1.8640	0.2600
14:15:57.715	61710	-0.4900	7.6000	-47.9100	-0.3930	1.2600	0.1950
14:15:57.733	61730	2.4000	8.5500	-57.1200	-0.4720	1.7690	0.2410
14:15:57.754	61750	1.2400	8.0000	-51.5500	-0.4140	1.5880	0.2310
14:15:57.774	61770	0.9100	7.6000	-51.1000	-0.4480	1.4480	0.1970
14:15:57.794	61790	2.3300	9.0500	-57.6100	-0.4680	1.8730	0.2410
14:15:57.815	61810	-1.4000	7.1400	-46.6900	-0.3990	1.1710	0.1810
14:15:57.835	61830	3.1700	9.1500	-57.2500	-0.4760	1.8790	0.2450
14:15:57.855	61850	0.3800	7.7300	-48.1800	-0.3900	1.4200	0.2140
14:15:57.873	61870	0.9600	7.3800	-53.5900	-0.4530	1.5410	0.2270
14:15:57.893	61890	1.7000	8.2600	-55.5500	-0.4330	1.7090	0.2460
14:15:57.915	61910	0.2100	7.1100	-49.1400	-0.4090	1.2790	0.2000
14:15:57.933	61930	2.9100	9.2700	-61.6800	-0.4870	1.9620	0.2610
14:15:57.954	61950	-0.7300	7.3500	-47.3300	-0.3950	1.1630	0.1900
14:15:57.974	61970	3.5600	8.4400	-57.2800	-0.4990	1.8740	0.2490
14:15:57.994	61990	0.8700	8.6100	-50.9200	-0.4070	1.5330	0.2230
14:15:58.015	62010	0.6100	7.6900	-51.7000	-0.4410	1.4330	0.2230
14:15:58.034	62030	2.0700	9.0900	-59.9100	-0.4800	1.8510	0.2550
14:15:58.055	62050	0.1200	7.3100	-48.3100	-0.4180	1.2500	0.2070
14:15:58.075	62070	3.4000	8.7900	-59.2200	-0.5160	1.8600	0.2610
14:15:58.094	62090	-0.2800	7.1700	-47.6300	-0.4270	1.3570	0.1900
14:15:58.114	62110	1.0500	7.8100	-54.1200	-0.4850	1.5990	0.2190
14:15:58.134	62130	1.1100	8.5800	-55.5100	-0.4420	1.7010	0.2340
14:15:58.155	62150	0.3700	7.1500	-49.0900	-0.4240	1.2870	0.1950
14:15:58.175	62170	2.8000	9.0600	-62.2100	-0.4990	1.9380	0.2670
14:15:58.193	62190	-1.4200	7.3200	-48.7000	-0.3990	1.2220	0.1900
14:15:58.215	62210	2.5600	8.4800	-54.1400	-0.4960	1.7390	0.2220
14:15:58.234	62230	1.1700	8.0300	-51.4300	-0.4200	1.5800	0.2180
14:15:58.256	62250	0.4500	7.1300	-50.6000	-0.4680	1.3630	0.2010
14:15:58.275	62270	2.1700	9.3100	-59.7000	-0.4780	1.8820	0.2550
14:15:58.293	62290	-0.8200	7.6000	-46.8200	-0.3980	1.2330	0.1880
14:15:58.314	62310	2.6500	8.9100	-60.2600	-0.4800	1.8620	0.2600
14:15:58.334	62330	-0.5300	7.4000	-49.1200	-0.3950	1.3590	0.1950
14:15:58.354	62350	2.7500	7.9700	-54.1600	-0.4500	1.6110	0.2310
14:15:58.374	62370	1.8200	8.3700	-55.2800	-0.4430	1.7340	0.2430
14:15:58.393	62390	-0.0500	7.0800	-48.4000	-0.4330	1.2220	0.1890
14:15:58.415	62410	3.1500	9.3700	-59.5400	-0.4980	1.9700	0.2590
14:15:58.433	62430	-0.4800	7.4600	-46.5600	-0.4020	1.2750	0.2010
14:15:58.455	62450	2.6800	9.0000	-54.1800	-0.4920	1.7670	0.2270
14:15:58.474	62470	0.5500	7.5400	-52.9400	-0.4200	1.5190	0.2370
14:15:58.494	62490	1.1700	7.7600	-50.5000	-0.4440	1.4690	0.2120
14:15:58.514	62510	1.7800	8.9400	-58.0800	-0.4540	1.7990	0.2520
14:15:58.535	62530	-0.3800	7.3100	-47.9000	-0.4010	1.2500	0.1920
14:15:58.554	62550	2.8800	9.2600	-57.1300	-0.4830	1.8670	0.2420
14:15:58.574	62570	0.1000	7.6200	-49.8500	-0.3920	1.4080	0.2160
14:15:58.594	62590	1.0900	8.1000	-52.0100	-0.4490	1.5420	0.2220
14:15:58.614	62610	1.4300	8.1800	-57.7300	-0.4270	1.7230	0.2630
14:15:58.636	62630	0.0300	7.0700	-51.0000	-0.4140	1.3010	0.1980
14:15:58.653	62650	2.8200	9.4800	-58.7300	-0.4680	1.8780	0.2510
14:15:58.674	62670	-0.5500	7.2800	-47.1200	-0.3850	1.2540	0.1890
14:15:58.693	62690	3.1500	8.6200	-52.8700	-0.4670	1.7280	0.2190
14:15:58.713	62710	0.9100	8.2600	-53.3400	-0.4110	1.6020	0.2330
14:15:58.735	62730	0.5300	7.2400	-48.4300	-0.4300	1.3830	0.1960
14:15:58.753	62750	1.6500	9.7200	-58.6100	-0.4600	1.9010	0.2510
14:15:58.774	62770	-1.1100	7.3900	-46.9700	-0.3810	1.1810	0.1840
14:15:58.793	62790	3.7300	9.3300	-58.2900	-0.5060	1.9280	0.2620
14:15:58.816	62810	-0.1800	7.7300	-47.4100	-0.3800	1.3600	0.1980
14:15:58.836	62830	1.6100	7.5800	-51.7700	-0.4820	1.5990	0.2150
14:15:58.854	62850	1.7300	8.8600	-54.9300	-0.4500	1.7820	0.2380
14:15:58.874	62870	-0.1700	7.3200	-44.9300	-0.4290	1.2080	0.1770
14:15:58.894	62890	2.8600	9.1200	-59.9700	-0.4900	1.8850	0.2760
14:15:58.914	62910	0.0400	7.0000	-47.1600	-0.3990	1.3110	0.1980
14:15:58.934	62930	3.1400	8.1400	-54.1200	-0.4940	1.7390	0.2400
14:15:58.955	62950	0.8000	8.2300	-52.6900	-0.4130	1.5550	0.2370
14:15:58.975	62970	1.6500	7.4600	-45.8400	-0.4390	1.3580	0.1890
14:15:58.995	62990	2.5600	9.4300	-59.7400	-0.4670	1.9190	0.2560
14:15:59.016	63010	-1.1700	7.2000	-45.8800	-0.3930	1.1570	0.1730
14:15:59.036	63030	2.4400	8.7400	-59.1500	-0.4980	1.8090	0.2610
14:15:59.056	63050	0.8900	7.6400	-51.3700	-0.4140	1.5290	0.2240
14:15:59.075	63070	1.8000	7.7500	-49.8000	-0.4480	1.4300	0.2010
14:15:59.095	63090	1.1000	9.1800	-57.0800	-0.4390	1.7780	0.2540
14:15:59.116	63110	-0.6200	7.5500	-45.6300	-0.4110	1.2210	0.1710
14:15:59.135	63130	2.2300	8.9700	-61.1600	-0.4900	1.9210	0.2700
14:15:59.154	63150	-0.6600	7.0400	-46.3600	-0.3760	1.2410	0.1880
14:15:59.174	63170	3.0600	8.1800	-53.7700	-0.4940	1.7100	0.2240
14:15:59.195	63190	0.8900	8.1600	-54.0200	-0.4450	1.6330	0.2340
14:15:59.214	63210	1.1100	7.4600	-47.7100	-0.4350	1.3100	0.1900
14:15:59.235	63230	2.8900	9.8700	-59.5100	-0.4810	1.9310	0.2530
14:15:59.255	63250	-1.4900	6.9900	-47.4100	-0.4190	1.1850	0.1760
14:15:59.275	63270	3.1400	9.1500	-57.7400	-0.5180	1.8590	0.2470
14:15:59.296	63290	0.9000	7.4300	-50.0400	-0.4180	1.4300	0.2150
14:15:59.315	63310	1.4300	7.7500	-51.5400	-0.4600	1.5470	0.2110
14:15:59.336	63330	1.0200	8.5200	-58.7000	-0.4510	1.8050	0.2600
14:15:59.355	63350	-0.3200	7.2000	-48.2600	-0.4130	1.1950	0.1850
14:15:59.374	63370	2.4700	9.6200	-60.3600	-0.4920	1.9040	0.2520
14:15:59.394	63390	-0.4700	7.2500	-49.2900	-0.3950	1.2770	0.1950
14:15:59.415	63410	2.2200	8.5500	-54.1300	-0.4910	1.6800	0.2230
14:15:59.435	63430	1.1300	8.0800	-55.3900	-0.4350	1.6390	0.2290
14:15:59.455	63450	0.1700	7.5300	-50.3800	-0.4380	1.3260	0.1880
14:15:59.475	63470	2.4100	9.8400	-59.7000	-0.4780	1.8980	0.2550
14:15:59.494	63490	-1.2100	7.3000	-45.9800	-0.4020	1.1840	0.1770
14:15:59.514	63510	2.7300	8.9600	-57.5900	-0.5000	1.8370	0.2540
14:15:59.536	63530	0.5300	7.9500	-51.4800	-0.3880	1.4560	0.2220
14:15:59.554	63550	0.8100	7.7600	-50.2900	-0.4410	1.4860	0.2090
14:15:59.574	63570	0.8500	9.1800	-59.0400	-0.4450	1.8020	0.2590
14:15:59.594	63590	-1.1500	7.2900	-48.1000	-0.4060	1.1530	0.1810
14:15:59.615	63610	3.4400	9.5500	-63.6700	-0.5180	2.0080	0.2820
14:15:59.636	63630	-0.4900	7.2100	-46.9500	-0.4070	1.2280	0.1920
14:15:59.655	63650	2.3400	8.1500	-54.9700	-0.4990	1.7460	0.2360
14:15:59.674	63670	0.8300	8.5000	-55.4500	-0.4240	1.6390	0.2420
14:15:59.695	63690	0.2600	7.7500	-48.3800	-0.4580	1.3190	0.1860
14:15:59.715	63710	2.5000	9.6700	-59.3900	-0.4800	1.8610	0.2590
14:15:59.735	63730	-0.7500	7.6300	-47.7100	-0.3970	1.2270	0.1940
14:15:59.756	63750	2.9500	9.1300	-56.9200	-0.5070	1.8470	0.2520
14:15:59.777	63770	1.1600	7.6400	-49.3400	-0.4060	1.4380	0.1980
14:15:59.794	63790	1.9700	7.8700	-51.4200	-0.4530	1.4860	0.2170
14:15:59.816	63810	1.8100	9.1300	-56.6200	-0.4510	1.8020	0.2530
14:15:59.835	63830	-0.8300	7.2400	-48.4900	-0.4030	1.1770	0.1870
14:15:59.855	63850	2.5200	9.3800	-58.1400	-0.4860	1.8980	0.2520
14:15:59.876	63870	-1.0400	7.3400	-51.1400	-0.4080	1.3680	0.2080
14:15:59.895	63890	2.1400	7.9500	-50.6800	-0.4680	1.5780	0.2090
14:15:59.915	63910	1.3500	8.3700	-53.9600	-0.4480	1.7260	0.2350
14:15:59.935	63930	0.4300	7.6300	-49.6300	-0.4160	1.2910	0.1990
14:15:59.955	63950	2.2900	9.6300	-61.1000	-0.4710	1.8550	0.2670
14:15:59.975	63970	-1.4700	7.2200	-47.4600	-0.4120	1.2040	0.1850
14:15:59.995	63990	3.3100	9.2500	-56.7700	-0.4940	1.8700	0.2480
14:16:00.017	64010	0.5000	7.7800	-52.3100	-0.4090	1.4880	0.2330
14:16:00.035	64030	1.6100	7.6700	-50.7700	-0.4650	1.5050	0.1990
14:16:00.057	64050	1.7800	8.6800	-58.5400	-0.4680	1.8230	0.2670
14:16:00.075	64070	-0.6500	7.1400	-47.7400	-0.4160	1.2390	0.1770
14:16:00.096	64090	3.0000	9.3200	-59.0400	-0.5030	1.9000	0.2470
14:16:00.116	64110	-0.1200	7.3100	-46.9400	-0.4110	1.2950	0.1920
14:16:00.135	64130	2.2200	8.0000	-53.2400	-0.4820	1.6500	0.2140
14:16:00.156	64150	0.8100	8.2200	-55.7700	-0.4190	1.6510	0.2520
14:16:00.176	64170	-0.2600	7.6800	-49.1200	-0.4310	1.3450	0.1920
14:16:00.196	64190	2.2400	9.0200	-59.0400	-0.4650	1.8280	0.2590
14:16:00.216	64210	-0.5900	7.3200	-48.7600	-0.4150	1.2450	0.1890
14:16:00.235	64230	3.0400	8.9500	-57.4000	-0.4820	1.8170	0.2470
14:16:00.256	64250	0.6200	7.7600	-51.6600	-0.4090	1.4880	0.2310
14:16:00.276	64270	1.0100	7.5000	-50.9600	-0.4330	1.4530	0.2140
14:16:00.297	64290	1.9100	9.1500	-59.2300	-0.4500	1.8130	0.2610
14:16:00.316	64310	-0.7100	7.1300	-45.8100	-0.4000	1.1830	0.1840
14:16:00.336	64330	3.0000	9.0200	-57.8900	-0.4970	1.8710	0.2430
14:16:00.355	64350	-0.5500	7.6500	-48.9900	-0.4100	1.3740	0.1970
14:16:00.376	64370	2.3000	7.9200	-53.7400	-0.4650	1.6700	0.2280
14:16:00.397	64390	1.7600	8.4500	-56.4300	-0.4280	1.6830	0.2480
14:16:00.416	64410	-0.3600	7.5000	-48.8000	-0.4360	1.3140	0.1920
14:16:00.437	64430	1.6600	9.5400	-61.5100	-0.4810	1.9120	0.2740
14:16:00.456	64450	-1.4800	7.2300	-48.7900	-0.4000	1.1820	0.1920
14:16:00.477	64470	4.0400	8.7800	-55.7800	-0.5090	1.8230	0.2430
14:16:00.496	64490	0.6000	7.6600	-54.3700	-0.4440	1.6030	0.2470
14:16:00.517	64510	0.6100	7.9000	-49.1200	-0.4440	1.4090	0.1970
14:16:00.536	64530	1.9700	9.1900	-56.9600	-0.4520	1.7520	0.2470
14:16:00.556	64550	0.2500	7.5800	-46.5300	-0.4110	1.3020	0.1840
14:16:00.576	64570	2.6800	9.5700	-56.5700	-0.4800	1.8310	0.2410
14:16:00.595	64590	-0.3400	7.6900	-49.4900	-0.4000	1.3510	0.2150
14:16:00.615	64610	2.5000	8.0300	-53.9000	-0.4480	1.6690	0.2420
14:16:00.635	64630	1.0700	8.5400	-55.5700	-0.4300	1.6840	0.2470
14:16:00.656	64650	0.3100	7.2100	-47.7300	-0.4030	1.2900	0.1870
14:16:00.675	64670	2.9900	9.6700	-59.3600	-0.4780	1.9140	0.2480
14:16:00.696	64690	-0.6400	7.6300	-46.2100	-0.3760	1.2480	0.1820
14:16:00.717	64710	3.2300	8.8800	-56.5500	-0.4460	1.7630	0.2420
14:16:00.737	64730	0.7400	7.9900	-51.9600	-0.4110	1.5190	0.2300
14:16:00.757	64750	1.3400	7.6900	-50.6900	-0.4270	1.4170	0.2100
14:16:00.777	64770	2.1600	9.4300	-57.2200	-0.4360	1.8220	0.2640
14:16:00.797	64790	-0.0600	6.8800	-47.1800	-0.4070	1.2040	0.1890
14:16:00.817	64810	3.5700	8.9900	-58.8600	-0.4880	1.9640	0.2560
14:16:00.836	64830	-0.9500	7.6100	-48.7000	-0.3950	1.3310	0.1990
14:16:00.855	64850	2.7600	8.0800	-54.3100	-0.4730	1.6680	0.2390
14:16:00.878	64870	1.2100	8.3400	-55.0000	-0.4260	1.6540	0.2470
14:16:00.896	64890	0.3700	7.7000	-50.4000	-0.4350	1.3590	0.2060
14:16:00.916	64910	2.5100	9.9000	-59.3700	-0.4940	1.9420	0.2450
14:16:00.936	64930	-1.0700	7.5300	-47.0700	-0.3960	1.2130	0.1970
14:16:00.956	64950	2.9500	8.6600	-58.3000	-0.4890	1.8240	0.2480
14:16:00.978	64970	0.0200	7.8400	-49.3900	-0.4220	1.4840	0.2100
14:16:00.996	64990	1.1700	7.5200	-52.9400	-0.4530	1.4760	0.2190
14:16:01.016	65010	1.2400	8.9700	-57.7900	-0.4610	1.8210	0.2530
14:16:01.036	65030	-0.7800	7.3700	-48.6300	-0.4000	1.1950	0.1910
14:16:01.056	65050	3.0900	9.3400	-57.9400	-0.4800	1.8880	0.2420
14:16:01.077	65070	0.1100	7.5000	-47.1000	-0.3890	1.3520	0.2040
14:16:01.096	65090	2.7500	8.0000	-53.9400	-0.4700	1.6110	0.2210
14:16:01.117	65110	0.8400	8.5300	-54.2100	-0.4450	1.6790	0.2330
14:16:01.137	65130	-0.0700	7.1500	-48.8200	-0.4450	1.3150	0.1910
14:16:01.157	65150	2.8500	9.2300	-60.7300	-0.4720	1.9230	0.2670
14:16:01.175	65170	-0.5000	7.4400	-46.7100	-0.3750	1.2730	0.1910
14:16:01.198	65190	2.9900	8.8500	-54.6300	-0.4680	1.7800	0.2350
14:16:01.217	65210	0.4800	7.3700	-51.0000	-0.4180	1.4690	0.2170
14:16:01.237	65230	2.2700	7.6800	-51.2800	-0.4430	1.5220	0.2210
14:16:01.256	65250	2.0600	8.9300	-57.3300	-0.4490	1.8570	0.2530
14:16:01.277	65270	0.1100	7.0000	-46.2500	-0.4120	1.2350	0.1900
14:16:01.296	65290	3.6300	9.2800	-59.4600	-0.4960	1.9720	0.2640
14:16:01.316	65310	-0.0100	7.2700	-46.2600	-0.4010	1.3720	0.2060
14:16:01.337	65330	2.3400	8.1200	-52.5700	-0.5000	1.6910	0.2160
14:16:01.356	65350	1.6900	8.6700	-53.3800	-0.4340	1.6510	0.2380
14:16:01.377	65370	0.6800	7.4800	-48.7800	-0.4340	1.3370	0.2020
14:16:01.397	65390	3.1400	9.7700	-58.3800	-0.4510	1.8530	0.2530
14:16:01.417	65410	-0.3800	7.2900	-45.8700	-0.3950	1.2690	0.1800
14:16:01.436	65430	2.7300	8.4000	-56.9800	-0.4950	1.7870	0.2430
14:16:01.457	65450	-0.2500	7.7900	-52.4500	-0.4060	1.5230	0.2250
14:16:01.477	65470	0.8300	7.6100	-49.4900	-0.4660	1.5010	0.2020
14:16:01.497	65490	1.8300	9.1300	-57.3200	-0.4510	1.8150	0.2450
14:16:01.517	65510	-0.6400	6.8900	-48.3500	-0.3990	1.2510	0.1920
14:16:01.537	65530	3.1600	9.3900	-58.1400	-0.4920	1.9390	0.2630
14:16:01.557	14	-0.3200	7.6700	-46.4300	-0.3850	1.3020	0.1950
14:16:01.577	34	2.4400	7.9100	-52.0600	-0.4950	1.6210	0.2060
14:16:01.597	54	0.9800	8.5300	-55.7900	-0.4180	1.6660	0.2420
14:16:01.617	74	0.3900	7.2200	-47.3500	-0.4280	1.2440	0.1780
14:16:01.636	94	2.3700	9.5700	-60.3100	-0.4760	1.9750	0.2580
14:16:01.657	114	-0.9500	7.3300	-46.8500	-0.4040	1.2190	0.1860
14:16:01.677	134	3.4000	9.3000	-57.6900	-0.4740	1.8350	0.2590
14:16:01.697	154	0.6500	7.9800	-50.8200	-0.3970	1.5230	0.2300
14:16:01.718	174	1.7200	7.9000	-49.6000	-0.4420	1.4550	0.2060
14:16:01.738	194	2.1700	8.9200	-58.8900	-0.4560	1.8450	0.2650
14:16:01.757	214	-0.0400	6.8500	-47.7700	-0.4070	1.2350	0.1890
14:16:01.776	234	3.4200	9.2400	-57.5000	-0.5060	1.8780	0.2470
14:16:01.797	254	-0.4200	7.3400	-49.4800	-0.4040	1.3500	0.2050
14:16:01.816	274	1.9200	8.3000	-52.4600	-0.4510	1.5950	0.2190
14:16:01.836	294	1.1300	8.1000	-54.6800	-0.4320	1.6650	0.2400
14:16:01.857	314	0.5100	7.2900	-48.9400	-0.4230	1.3240	0.2000
14:16:01.876	334	2.5700	9.3500	-59.5700	-0.4690	1.9100	0.2580
14:16:01.897	354	-1.2500	7.4600	-47.2400	-0.3950	1.2180	0.1850
14:16:01.917	374	2.5600	8.3700	-57.5800	-0.4880	1.8010	0.2440
14:16:01.937	394	0.5300	7.9700	-51.8800	-0.4150	1.5080	0.2170
14:16:01.957	414	2.0700	6.8900	-48.3600	-0.4520	1.4180	0.1950
14:16:01.977	434	1.3900	8.9100	-58.4300	-0.4500	1.8340	0.2500
14:16:01.997	454	-0.6700	7.2300	-48.2400	-0.4000	1.2060	0.1790
14:16:02.016	474	2.6900	9.0300	-61.3800	-0.4810	1.9760	0.2720
14:16:02.038	494	-0.9800	7.3800	-49.2100	-0.3900	1.3120	0.1960
14:16:02.056	514	3.1400	8.3700	-53.0100	-0.4660	1.7140	0.2300
14:16:02.078	534	0.8200	7.9100	-57.1400	-0.4280	1.6620	0.2470
14:16:02.097	554	0.7400	7.1500	-48.9800	-0.4390	1.3380	0.2110
14:16:02.117	574	2.5100	9.3800	-60.4100	-0.4820	1.9830	0.2620
14:16:02.137	594	-1.6100	7.4000	-47.5700	-0.4070	1.1810	0.1810
14:16:02.156	614	3.1100	9.0500	-56.4300	-0.5140	1.8500	0.2470
14:16:02.178	634	0.1100	7.5500	-51.6000	-0.4090	1.4490	0.2240
14:16:02.197	654	1.7100	7.4000	-53.8800	-0.4510	1.5260	0.2320
14:16:02.216	674	1.3300	8.7800	-57.9900	-0.4380	1.7920	0.2520
14:16:02.237	694	-0.9500	7.3700	-48.5500	-0.4150	1.2200	0.1780
14:16:02.257	714	2.5100	9.5200	-59.5200	-0.4830	1.9450	0.2550
14:16:02.277	734	-0.4700	7.4600	-47.8100	-0.4020	1.3270	0.1890
14:16:02.297	754	2.7900	8.6000	-56.7600	-0.4800	1.7800	0.2500
14:16:02.316	774	0.8000	7.8200	-55.6900	-0.4360	1.6850	0.2420
14:16:02.338	794	0.1000	6.5200	-46.9800	-0.4370	1.2950	0.1810
14:16:02.356	814	2.4500	8.8800	-60.5500	-0.4550	1.9300	0.2710
14:16:02.378	834	-2.2900	6.6000	-49.7200	-0.3610	1.1710	0.1840
14:16:02.397	854	3.0700	8.4600	-56.3200	-0.4590	1.8040	0.2480
14:16:02.417	874	1.6800	7.5300	-54.1300	-0.4000	1.6450	0.2350
14:16:02.438	894	1.7800	7.1100	-50.0100	-0.4110	1.4760	0.2070
14:16:02.457	914	0.7200	8.6800	-56.7100	-0.4270	1.7550	0.2420
14:16:02.477	934	-0.7200	7.1700	-49.6200	-0.3840	1.2690	0.1710
14:16:02.498	954	2.3300	9.2200	-57.5700	-0.4600	1.8500	0.2410
14:16:02.516	974	0.8900	8.2000	-49.7400	-0.3550	1.4550	0.2180
14:16:02.538	994	2.8500	8.0700	-54.0800	-0.4280	1.6610	0.2260
14:16:02.556	1014	1.1700	7.7100	-51.1000	-0.4390	1.5720	0.2160
14:16:02.576	1034	1.2900	7.6500	-53.6100	-0.4030	1.4990	0.2170
14:16:02.596	1054	2.5000	9.3900	-57.1400	-0.4510	1.8500	0.2530
14:16:02.616	1074	-0.8100	6.9100	-45.8700	-0.3740	1.1630	0.1840
14:16:02.638	1094	3.1200	8.7200	-55.9600	-0.4710	1.8570	0.2380
14:16:02.656	1114	0.8500	7.6200	-49.5700	-0.3930	1.4260	0.2190
14:16:02.679	1134	2.0100	7.7100	-50.8900	-0.4490	1.5240	0.1980
14:16:02.696	1154	2.4500	9.0700	-57.3600	-0.4260	1.8040	0.2540
14:16:02.718	1174	-1.0100	6.8000	-46.8000	-0.4050	1.1780	0.1860
14:16:02.737	1194	2.8200	8.8500	-61.0900	-0.4600	1.9410	0.2560
14:16:02.758	1214	0.4100	7.0800	-48.7700	-0.3870	1.3600	0.1990
14:16:02.779	1234	2.7200	7.6300	-51.6800	-0.4430	1.5960	0.2220
14:16:02.799	1254	1.4500	8.4800	-54.6200	-0.4250	1.6760	0.2320
14:16:02.819	1274	-0.0800	7.2300	-49.0500	-0.4370	1.3170	0.1900
14:16:02.839	1294	2.1100	9.5900	-58.9800	-0.4550	1.9020	0.2480
14:16:02.858	1314	-0.5100	6.8300	-47.7400	-0.3980	1.1890	0.1980
14:16:02.878	1334	3.2800	9.0200	-58.5500	-0.5070	1.8340	0.2440
14:16:02.898	1354	0.4200	7.6500	-50.8000	-0.4080	1.4660	0.2270
14:16:02.917	1374	2.2100	7.4400	-50.6800	-0.4680	1.5180	0.2130
14:16:02.938	1394	1.9300	9.1700	-58.9000	-0.4460	1.8340	0.2720
14:16:02.958	1414	-0.6900	7.0700	-48.1300	-0.4230	1.2350	0.1800
14:16:02.978	1434	2.7600	9.3600	-59.8000	-0.5020	1.8770	0.2610
14:16:02.997	1454	-0.2500	7.4200	-47.8400	-0.4140	1.2960	0.1830
14:16:03.017	1474	1.8100	7.9700	-54.5600	-0.4900	1.6560	0.2280
14:16:03.038	1494	0.4000	7.7400	-55.0600	-0.4380	1.6280	0.2370
14:16:03.058	1514	0.1800	7.8200	-49.2400	-0.4400	1.3580	0.1980
14:16:03.078	1534	1.6300	9.5800	-58.6700	-0.4800	1.8840	0.2500
14:16:03.099	1554	-1.0100	7.3300	-49.1100	-0.4070	1.2560	0.1930
14:16:03.117	1574	3.0400	8.7600	-55.6900	-0.4910	1.8150	0.2470
14:16:03.137	1594	0.9300	7.9200	-50.2100	-0.4030	1.4940	0.2160
14:16:03.157	1614	1.2700	7.3500	-50.7100	-0.4370	1.4540	0.2130
14:16:03.179	1634	1.8100	9.2600	-58.6100	-0.4570	1.8220	0.2490
14:16:03.197	1654	-1.1800	6.9500	-48.8100	-0.4120	1.1720	0.1870
14:16:03.217	1674	3.0900	9.5300	-58.2400	-0.4920	1.8690	0.2410
14:16:03.237	1694	0.1100	7.5200	-50.2600	-0.4110	1.4560	0.2060
14:16:03.257	1714	2.4700	7.9800	-52.6600	-0.4510	1.6200	0.2140
14:16:03.278	1734	1.0000	8.7000	-54.5700	-0.4350	1.6530	0.2320
14:16:03.298	1754	0.6700	7.4600	-49.6800	-0.4420	1.3180	0.1930
14:16:03.318	1774	2.4100	9.5700	-59.9000	-0.5050	1.9330	0.2660
14:16:03.338	1794	-1.4000	7.0000	-47.6400	-0.4090	1.2120	0.1900
14:16:03.358	1814	4.1200	9.0600	-56.5100	-0.4960	1.8470	0.2520
14:16:03.380	1834	0.8400	8.1900	-50.8500	-0.4260	1.6060	0.2240
14:16:03.399	1854	0.7300	7.5300	-48.4500	-0.4680	1.3860	0.2000
14:16:03.418	1874	2.9300	9.3000	-57.4600	-0.4670	1.8560	0.2570
14:16:03.437	1894	0.3500	7.4700	-46.8200	-0.3890	1.2560	0.1980
14:16:03.457	1914	3.0400	9.2100	-59.4800	-0.4950	1.8380	0.2520
14:16:03.479	1934	-0.9200	7.5100	-50.0800	-0.4110	1.3300	0.2070
14:16:03.499	1954	2.9000	8.3200	-53.5400	-0.4620	1.6550	0.2260
14:16:03.517	1974	1.0400	8.3500	-56.9500	-0.4370	1.7140	0.2570
14:16:03.537	1994	0.0200	7.7500	-47.2700	-0.4130	1.2410	0.1780
14:16:03.557	2014	2.0500	9.7200	-60.5700	-0.4880	1.9000	0.2610
14:16:03.579	2034	-1.3500	7.7800	-49.2300	-0.4050	1.2700	0.1920
14:16:03.597	2054	3.2800	8.7600	-53.3700	-0.4900	1.7760	0.2370
14:16:03.619	2074	1.0900	7.8900	-51.9600	-0.4070	1.5190	0.2280
14:16:03.639	2094	1.1000	7.5500	-53.1200	-0.4410	1.4620	0.2180
14:16:03.658	2114	1.2000	9.2500	-57.2200	-0.4440	1.8450	0.2680
14:16:03.677	2134	-0.3800	7.1500	-46.9600	-0.3870	1.1820	0.1780
14:16:03.698	2154	3.4800	9.3000	-59.7400	-0.4830	1.9170	0.2640
14:16:03.719	2174	-0.4200	7.7800	-48.6500	-0.3930	1.3430	0.2030
14:16:03.738	2194	2.9500	7.8900	-51.6500	-0.4850	1.6240	0.2230
14:16:03.759	2214	1.0000	8.7000	-55.1600	-0.4340	1.7160	0.2500
14:16:03.778	2234	-0.5700	7.3900	-49.1600	-0.4400	1.2810	0.1760
14:16:03.798	2254	2.2600	9.4500	-61.9600	-0.4960	1.9380	0.2670
14:16:03.818	2274	-0.4300	7.0700	-46.6400	-0.4100	1.2630	0.1900
14:16:03.838	2294	2.9700	8.3700	-55.1900	-0.5140	1.7690	0.2370
14:16:03.858	2314	0.8100	7.7500	-53.5800	-0.4280	1.5600	0.2320
14:16:03.879	2334	1.0700	7.7000	-49.8100	-0.4490	1.4140	0.2020
14:16:03.899	2354	1.5700	8.9900	-55.9700	-0.4620	1.8490	0.2430
14:16:03.919	2374	-0.7600	7.3800	-47.1700	-0.4070	1.2100	0.1850
14:16:03.938	2394	3.1400	9.3400	-56.8700	-0.4800	1.8380	0.2360
14:16:03.958	2414	0.3800	7.5900	-49.4900	-0.3870	1.3700	0.2090
14:16:03.979	2434	3.0000	7.4900	-53.0600	-0.4700	1.5700	0.2240
14:16:03.999	2454	1.6900	8.6300	-57.4400	-0.4630	1.7840	0.2490
14:16:04.019	2474	-0.8700	7.3900	-46.5800	-0.4210	1.1930	0.1700
14:16:04.039	2494	2.3700	9.2400	-59.9200	-0.4670	1.9130	0.2620
14:16:04.059	2514	-1.0600	7.5700	-48.0400	-0.4010	1.3210	0.1900
14:16:04.078	2534	2.4000	8.2700	-55.0900	-0.4650	1.7070	0.2410
14:16:04.099	2554	1.2400	7.6800	-52.7800	-0.3910	1.5500	0.2380
14:16:04.120	2574	1.8500	7.6800	-49.1300	-0.4300	1.4140	0.2010
14:16:04.139	2594	2.2700	9.4900	-58.4200	-0.4610	1.8890	0.2620
14:16:04.159	2614	-1.5800	6.7200	-47.3100	-0.4240	1.1380	0.1710
14:16:04.178	2634	3.6000	9.0800	-56.8000	-0.4850	1.9220	0.2540
14:16:04.199	2654	0.8600	7.8300	-46.7300	-0.4190	1.4540	0.2020
14:16:04.219	2674	1.8800	8.1300	-51.1600	-0.4790	1.6030	0.2090
14:16:04.238	2694	1.1900	8.4500	-53.6400	-0.4400	1.6780	0.2290
14:16:04.258	2714	0.1300	7.3100	-47.0000	-0.4210	1.2800	0.1830
14:16:04.278	2734	3.0800	9.5900	-58.5000	-0.4840	1.9290	0.2510
14:16:04.299	2754	-0.0500	7.3900	-46.4400	-0.4030	1.2630	0.1880
14:16:04.318	2774	2.9100	8.4800	-55.6800	-0.4670	1.7670	0.2370
14:16:04.338	2794	0.7100	8.3300	-52.1900	-0.4080	1.5210	0.2240
14:16:04.358	2814	1.1000	7.4600	-48.3300	-0.4360	1.3820	0.2020
14:16:04.379	2834	2.3300	9.1800	-59.1700	-0.4480	1.8700	0.2540
14:16:04.399	2854	-0.2600	7.2100	-47.2200	-0.3820	1.1900	0.1890
14:16:04.420	2874	3.5000	9.2100	-57.5500	-0.4850	1.9070	0.2490
14:16:04.440	2894	0.0100	8.1000	-48.2900	-0.3850	1.3630	0.2110
14:16:04.458	2914	2.0600	7.5500	-52.7200	-0.4660	1.5580	0.2190
14:16:04.478	2934	1.9400	8.7200	-57.7100	-0.4420	1.8070	0.2520
14:16:04.499	2954	0.1100	7.4600	-47.1100	-0.3940	1.2240	0.1870
14:16:04.519	2974	2.8000	9.9200	-61.3200	-0.4690	1.9620	0.2680
14:16:04.540	2994	-1.1200	7.5700	-48.9300	-0.4020	1.1990	0.1860
14:16:04.558	3014	3.0100	8.4700	-56.9700	-0.4730	1.8070	0.2500
14:16:04.578	3034	0.5600	8.2000	-52.3700	-0.4150	1.5790	0.2330
14:16:04.599	3054	0.4900	7.1500	-53.2200	-0.4580	1.4370	0.2270
14:16:04.618	3074	1.6200	9.1700	-58.6000	-0.4800	1.8500	0.2570
14:16:04.638	3094	-0.7900	7.1600	-46.7300	-0.4120	1.2290	0.1790
14:16:04.658	3114	2.9000	8.9400	-59.8700	-0.4950	1.8690	0.2620
14:16:04.678	3134	0.9400	7.4900	-48.9300	-0.4120	1.3900	0.2050
14:16:04.699	3154	1.6300	7.8300	-53.9400	-0.4630	1.5930	0.2270
14:16:04.718	3174	1.4800	8.2500	-55.2900	-0.4360	1.6870	0.2390
14:16:04.739	3194	-0.1100	7.3200	-48.0700	-0.4340	1.2770	0.1870
14:16:04.759	3214	3.1500	9.6300	-59.1600	-0.4880	1.9570	0.2600
14:16:04.779	3234	-0.2400	7.3800	-45.4200	-0.3920	1.2170	0.1810
14:16:04.799	3254	2.4700	8.5400	-54.9500	-0.4690	1.7460	0.2320
14:16:04.819	3274	1.0000	7.9500	-53.3800	-0.4230	1.5740	0.2220
14:16:04.838	3294	0.9400	7.2200	-48.9700	-0.4440	1.3960	0.1950
14:16:04.859	3314	2.3100	8.9400	-57.8100	-0.4670	1.8620	0.2490
14:16:04.880	3334	-0.8300	7.3600	-48.0600	-0.3970	1.2590	0.1890
14:16:04.900	3354	3.0200	9.3800	-59.0500	-0.4860	1.8930	0.2490
14:16:04.919	3374	-0.6700	7.3400	-50.7200	-0.4030	1.3730	0.2090
14:16:04.939	3394	1.7200	7.6200	-52.9500	-0.4720	1.5840	0.2160
14:16:04.960	3414	1.3200	8.1200	-56.5900	-0.4220	1.7110	0.2600
14:16:04.978	3434	-0.2500	7.1700	-47.4700	-0.4380	1.3070	0.1830
14:16:04.999	3454	3.7800	9.1300	-59.2600	-0.5060	2.0050	0.2600
14:16:05.021	3474	-0.0900	7.4500	-46.3300	-0.4020	1.2850	0.1900
14:16:05.039	3494	2.9200	8.8600	-53.6100	-0.4870	1.7060	0.2190
14:16:05.061	3514	0.6500	8.1900	-52.2000	-0.4170	1.5710	0.2310
14:16:05.079	3534	0.5400	7.3300	-51.4100	-0.4400	1.4200	0.2070
14:16:05.098	3554	2.1400	9.4100	-57.6700	-0.4590	1.8440	0.2560
14:16:05.119	3574	-0.3000	7.4400	-48.0200	-0.3970	1.2430	0.2070
14:16:05.141	3594	2.8400	8.8800	-57.4700	-0.5070	1.8740	0.2430
14:16:05.161	3614	-0.4900	7.5700	-50.3800	-0.4010	1.4080	0.2240
14:16:05.179	3634	1.9900	7.2000	-52.4100	-0.4590	1.5080	0.2190
14:16:05.201	3654	1.6400	8.1400	-57.4800	-0.4420	1.7600	0.2550
14:16:05.221	3674	-0.3500	7.5300	-47.4400	-0.4270	1.3050	0.1870
14:16:05.239	3694	2.7600	9.2500	-58.8400	-0.4910	1.8710	0.2480
14:16:05.259	3714	-0.5900	7.2900	-47.2300	-0.4000	1.2890	0.1910
14:16:05.281	3734	2.7800	8.4000	-53.1700	-0.4730	1.6850	0.2280
14:16:05.300	3754	0.8500	8.5600	-53.6500	-0.4160	1.6220	0.2320
14:16:05.320	3774	0.4200	7.1400	-49.5000	-0.4410	1.3710	0.2060
14:16:05.339	3794	2.1800	9.3300	-59.0700	-0.4770	1.8950	0.2440
14:16:05.360	3814	-1.3500	7.0600	-48.0100	-0.4020	1.1880	0.1910
14:16:05.380	3834	3.1900	9.1200	-59.1000	-0.5050	1.9510	0.2580
14:16:05.399	3854	-1.1900	7.5000	-48.6400	-0.3990	1.3370	0.2050
14:16:05.420	3874	2.3500	7.7500	-52.7700	-0.4830	1.5910	0.2200
14:16:05.439	3894	1.5800	8.4000	-56.6700	-0.4580	1.7920	0.2610
14:16:05.461	3914	0.0000	7.4300	-46.4400	-0.4250	1.2450	0.1780
14:16:05.480	3934	3.3200	9.6000	-57.9000	-0.4990	1.8960	0.2550
14:16:05.501	3954	-0.6300	7.5500	-46.9700	-0.4000	1.2710	0.1880
14:16:05.519	3974	2.5500	8.6600	-54.6700	-0.4770	1.7300	0.2220
14:16:05.539	3994	0.3600	8.0800	-52.8500	-0.4110	1.5590	0.2240
14:16:05.560	4014	0.9500	7.3600	-50.0200	-0.4360	1.3810	0.1970
14:16:05.580	4034	1.9400	9.2000	-59.2900	-0.4570	1.9000	0.2630
14:16:05.601	4054	-1.6000	6.9700	-48.1900	-0.3980	1.1710	0.1880
14:16:05.619	4074	2.5900	8.9600	-58.2100	-0.4920	1.8420	0.2470
14:16:05.639	4094	0.7300	7.7000	-50.3000	-0.4020	1.4590	0.2220
14:16:05.659	4114	2.2600	7.1700	-52.5900	-0.4620	1.5140	0.2160
14:16:05.680	4134	1.4400	8.7700	-57.9900	-0.4390	1.8030	0.2620
14:16:05.700	4154	-0.2600	7.4000	-47.9100	-0.4160	1.3100	0.1830
14:16:05.719	4174	1.7300	9.4900	-59.7600	-0.4690	1.9000	0.2600
14:16:05.739	4194	-0.9300	7.7600	-47.7400	-0.3870	1.3000	0.1960
14:16:05.759	4214	3.3100	8.2300	-54.6000	-0.4780	1.7620	0.2350
14:16:05.781	4234	1.6900	7.9400	-52.7300	-0.4210	1.6010	0.2310
14:16:05.800	4254	0.7100	7.7700	-48.8100	-0.4450	1.4110	0.1950
14:16:05.820	4274	2.3200	9.4000	-59.7500	-0.4640	1.8670	0.2590
14:16:05.841	4294	-0.4500	7.2300	-47.2500	-0.4200	1.2510	0.1770
14:16:05.860	4314	2.4200	8.7400	-57.5200	-0.5100	1.8710	0.2520
14:16:05.880	4334	0.3200	7.4400	-49.3400	-0.4030	1.4080	0.2160
14:16:05.900	4354	1.6500	7.8400	-53.4100	-0.4670	1.5580	0.2240
14:16:05.920	4374	1.7300	8.4900	-58.2000	-0.4390	1.8110	0.2600
14:16:05.941	4394	0.0100	7.1900	-47.7400	-0.4220	1.2520	0.1840
14:16:05.961	4414	2.5600	9.1900	-60.0900	-0.4630	1.8770	0.2590
14:16:05.980	4434	-0.6700	7.2800	-48.6000	-0.4030	1.3100	0.1890
14:16:05.999	4454	2.5100	8.4100	-55.1300	-0.4820	1.6620	0.2280
14:16:06.021	4474	1.2700	7.9600	-54.0900	-0.4170	1.5840	0.2400
14:16:06.039	4494	0.4700	7.5400	-47.9600	-0.4410	1.3700	0.1890
14:16:06.059	4514	2.5500	9.4200	-59.8400	-0.4670	1.8910	0.2660
14:16:06.080	4534	-1.4000	6.9000	-49.0700	-0.4040	1.1490	0.1920
14:16:06.100	4554	2.4600	9.2300	-57.7000	-0.4830	1.8670	0.2500
14:16:06.120	4574	0.6900	7.6400	-50.0300	-0.4110	1.4980	0.2200
14:16:06.141	4594	1.9400	7.9200	-49.8600	-0.4360	1.5070	0.2060
14:16:06.160	4614	1.8600	8.9300	-54.6800	-0.4400	1.7990	0.2300
14:16:06.180	4634	-0.6400	7.2400	-48.2800	-0.4090	1.2360	0.1820
14:16:06.200	4654	3.5500	9.5800	-60.4600	-0.5050	2.0020	0.2620
14:16:06.221	4674	-1.0900	7.5000	-46.9500	-0.3980	1.2110	0.1870
14:16:06.239	4694	1.9700	8.2300	-54.3700	-0.4930	1.7280	0.2290
14:16:06.259	4714	1.6000	8.1800	-55.4600	-0.4540	1.6880	0.2430
14:16:06.280	4734	0.9400	7.8500	-47.2300	-0.4350	1.3270	0.1890
14:16:06.301	4754	2.7500	9.4300	-58.6300	-0.4880	1.8600	0.2510
14:16:06.322	4774	-0.6400	7.5700	-45.7900	-0.4010	1.1970	0.1810
14:16:06.340	4794	2.9300	8.5600	-56.3300	-0.4990	1.8080	0.2460
14:16:06.359	4814	0.8300	7.8100	-50.6200	-0.4160	1.4510	0.2130
14:16:06.380	4834	1.3300	7.3800	-50.3800	-0.4630	1.4820	0.2020
14:16:06.401	4854	2.2200	8.8300	-57.8800	-0.4560	1.8410	0.2590
14:16:06.420	4874	-0.8200	7.0000	-48.6600	-0.4000	1.1740	0.1930
14:16:06.442	4894	2.7500	9.2500	-60.8900	-0.4890	1.9120	0.2690
14:16:06.461	4914	-1.1300	7.5000	-49.7800	-0.4070	1.3700	0.1960
14:16:06.480	4934	2.4100	8.2200	-52.8400	-0.4750	1.5870	0.2280
14:16:06.501	4954	1.5200	8.5200	-55.5700	-0.4380	1.7130	0.2520
14:16:06.520	4974	0.0500	7.4300	-49.3300	-0.4310	1.3190	0.1980
14:16:06.541	4994	2.1400	9.0500	-62.3900	-0.4900	1.8930	0.2790
14:16:06.559	5014	-1.2400	7.2300	-48.7200	-0.3830	1.1860	0.1900
14:16:06.581	5034	3.5600	8.8700	-57.0000	-0.4910	1.9080	0.2600
14:16:06.600	5054	0.8200	7.4400	-52.5900	-0.4050	1.4720	0.2350
14:16:06.620	5074	2.4400	7.6600	-52.3500	-0.4370	1.5370	0.2300
14:16:06.640	5094	1.5500	9.2000	-59.4900	-0.4520	1.8620	0.2620
14:16:06.661	5114	-1.0100	6.9900	-49.4000	-0.3980	1.1830	0.1960
14:16:06.680	5134	2.9600	9.4400	-58.5600	-0.4990	1.9500	0.2640
14:16:06.702	5154	-0.0300	7.2200	-47.6700	-0.4020	1.3080	0.2000
14:16:06.720	5174	1.7500	8.2000	-52.6400	-0.4930	1.6750	0.2150
14:16:06.741	5194	0.3600	8.1900	-56.8000	-0.4320	1.6910	0.2510
14:16:06.760	5214	-0.0900	7.2700	-49.2400	-0.4290	1.3220	0.1960
14:16:06.781	5234	2.0600	9.5100	-58.8100	-0.4670	1.8630	0.2700
14:16:06.802	5254	-0.8800	7.3500	-50.2000	-0.3960	1.2310	0.2000
14:16:06.821	5274	2.6600	8.9300	-55.3800	-0.5050	1.7810	0.2270
14:16:06.841	5294	0.4800	7.5800	-50.1700	-0.4050	1.5030	0.2080
14:16:06.859	5314	1.5200	7.8900	-50.4800	-0.4320	1.4870	0.2090
14:16:06.882	5334	1.4800	9.2200	-59.5900	-0.4560	1.8230	0.2580
14:16:06.901	5354	-1.1800	7.3600	-47.1400	-0.3930	1.1630	0.1750
14:16:06.921	5374	3.5700	9.5000	-57.8600	-0.4810	1.9010	0.2510
14:16:06.940	5394	0.1400	7.4200	-48.6400	-0.3830	1.3650	0.2050
14:16:06.962	5414	2.0400	7.6900	-52.3100	-0.4640	1.5850	0.2220
14:16:06.981	5434	1.0300	8.2800	-53.9100	-0.4350	1.6810	0.2350
14:16:07.000	5454	0.7600	7.3000	-50.6900	-0.4330	1.2950	0.2110
14:16:07.022	5474	2.6900	9.8300	-60.6100	-0.4790	1.9790	0.2740
14:16:07.040	5494	-1.0700	7.4200	-46.5900	-0.4040	1.1500	0.1800
14:16:07.062	5514	3.8300	9.1300	-56.8700	-0.5000	1.9000	0.2420
14:16:07.080	5534	1.0300	7.9200	-50.1400	-0.4110	1.5020	0.2270
14:16:07.100	5554	0.7300	7.6900	-49.4000	-0.4550	1.4520	0.2110
14:16:07.121	5574	1.5100	9.0300	-58.4100	-0.4780	1.8450	0.2620
14:16:07.141	5594	-0.0700	7.1200	-47.4000	-0.4080	1.2540	0.1980
14:16:07.161	5614	2.9500	9.5400	-57.4600	-0.4830	1.8510	0.2470
14:16:07.181	5634	-0.3500	7.7800	-48.9800	-0.3980	1.3610	0.2020
14:16:07.201	5654	2.4000	8.0200	-54.3900	-0.4730	1.6860	0.2370
14:16:07.221	5674	1.3900	8.3000	-56.5100	-0.4230	1.6800	0.2460
14:16:07.241	5694	0.0200	7.5200	-47.9100	-0.4220	1.2960	0.1860
14:16:07.261	5714	2.1000	9.3500	-60.4500	-0.4720	1.8730	0.2620
14:16:07.280	5734	-0.5000	7.3500	-46.8300	-0.3920	1.2080	0.1880
14:16:07.301	5754	3.0000	8.9300	-57.5800	-0.4760	1.8180	0.2440
14:16:07.321	5774	0.5500	7.8400	-50.4100	-0.4140	1.4720	0.2130
14:16:07.340	5794	1.3000	8.0400	-51.1400	-0.4090	1.4700	0.2090
14:16:07.361	5814	1.5600	8.9500	-59.5500	-0.4580	1.8720	0.2610
14:16:07.380	5834	-0.4600	7.2300	-45.6300	-0.3850	1.2290	0.1740
14:16:07.400	5854	2.4400	9.0800	-59.8700	-0.4720	1.9280	0.2720
14:16:07.420	5874	-0.6800	7.6500	-47.8600	-0.3910	1.3210	0.2020
14:16:07.440	5894	2.5300	8.2000	-53.4200	-0.4770	1.7250	0.2260
14:16:07.463	5914	0.5400	8.2200	-54.2200	-0.4270	1.6770	0.2390
14:16:07.480	5934	-0.1200	7.4600	-50.9700	-0.4350	1.3180	0.1970
14:16:07.500	5954	2.6500	9.5400	-58.0800	-0.4790	1.8760	0.2440
14:16:07.520	5974	-0.2400	7.9000	-46.0100	-0.3960	1.2760	0.1820
14:16:07.540	5994	2.3700	8.7600	-56.2500	-0.4860	1.7370	0.2360
14:16:07.562	6014	-0.1100	7.6500	-53.5900	-0.4200	1.5150	0.2230
14:16:07.582	6034	1.4200	7.5200	-52.2500	-0.4410	1.4770	0.2210
14:16:07.600	6054	2.1500	8.7800	-57.5500	-0.4460	1.8070	0.2500
14:16:07.622	6074	-1.1000	6.8200	-49.8200	-0.4190	1.2360	0.2040
14:16:07.642	6094	2.6400	9.1700	-58.1200	-0.4770	1.8750	0.2500
14:16:07.662	6114	-0.4900	7.4300	-50.5100	-0.3920	1.3660	0.2170
14:16:07.682	6134	1.8800	7.3600	-53.2900	-0.4480	1.5900	0.2210
14:16:07.703	6154	1.0500	8.4800	-56.4300	-0.4240	1.7210	0.2500
14:16:07.722	6174	-0.3300	7.3000	-47.6100	-0.4280	1.2800	0.1820
14:16:07.742	6194	2.4800	9.5200	-57.1400	-0.4530	1.8330	0.2460
14:16:07.761	6214	-0.1000	7.3800	-49.0200	-0.4020	1.3290	0.1990
14:16:07.780	6234	2.5000	8.4300	-54.2500	-0.4530	1.7000	0.2330
14:16:07.802	6254	0.4000	8.1700	-50.9300	-0.3890	1.5410	0.2210
14:16:07.821	6274	1.4900	7.1700	-50.3300	-0.4360	1.4390	0.2140
14:16:07.840	6294	2.1200	9.1300	-56.6900	-0.4510	1.8730	0.2660
14:16:07.861	6314	-0.5700	7.0900	-46.5700	-0.4210	1.2090	0.1860
14:16:07.881	6334	4.3700	9.2300	-57.6800	-0.4850	1.9210	0.2600
14:16:07.901	6354	0.6500	7.2100	-48.7700	-0.4020	1.4120	0.2140
14:16:07.923	6374	2.0400	8.0900	-53.7000	-0.4500	1.5820	0.2290
14:16:07.941	6394	1.3200	8.3500	-54.4500	-0.4320	1.6920	0.2470
14:16:07.961	6414	0.4300	7.3400	-46.7300	-0.4250	1.3760	0.1900
14:16:07.982	6434	2.3600	9.5100	-57.1700	-0.4670	1.8780	0.2470
14:16:08.002	6454	-0.5800	7.1200	-46.7100	-0.3920	1.2340	0.1950
14:16:08.023	6474	2.9100	8.6300	-55.3400	-0.4620	1.8260	0.2340
14:16:08.043	6494	0.9600	7.7100	-53.4600	-0.4070	1.5360	0.2370
14:16:08.062	6514	0.6500	7.5700	-49.5500	-0.4330	1.3720	0.2020
14:16:08.082	6534	2.0100	9.1500	-59.4100	-0.4540	1.8590	0.2620
14:16:08.101	6554	-0.3400	7.2300	-46.0800	-0.4030	1.2520	0.1750
14:16:08.123	6574	3.1500	9.3100	-57.8600	-0.4670	1.9120	0.2500
14:16:08.141	6594	-0.1600	7.7600	-48.6000	-0.3930	1.3690	0.2020
14:16:08.163	6614	1.6200	7.9300	-52.7900	-0.4530	1.5810	0.2270
14:16:08.182	6634	1.1400	8.5000	-56.7500	-0.4180	1.7250	0.2500
14:16:08.203	6654	0.2300	6.9900	-47.9200	-0.4080	1.2780	0.2020
14:16:08.222	6674	3.3500	9.5100	-61.3000	-0.4660	2.0240	0.2660
14:16:08.242	6694	-1.2800	7.3400	-47.4300	-0.4030	1.2120	0.1860
14:16:08.261	6714	3.3800	8.7800	-55.5900	-0.4810	1.8400	0.2470
14:16:08.282	6734	0.9200	8.1400	-51.0000	-0.4010	1.5170	0.2270
14:16:08.302	6754	0.9700	7.1600	-51.5400	-0.4650	1.4400	0.2150
14:16:08.322	6774	2.0800	9.3400	-58.7500	-0.4790	1.8950	0.2580
14:16:08.341	6794	-0.1300	7.0300	-46.0800	-0.4070	1.2500	0.1890
14:16:08.362	6814	3.2200	9.0600	-58.1200	-0.5050	1.9010	0.2440
14:16:08.382	6834	-0.0100	7.7100	-47.0800	-0.4050	1.3890	0.1900
14:16:08.403	6854	1.9400	7.7300	-53.4100	-0.4750	1.5820	0.2240
14:16:08.422	6874	0.7800	8.2600	-55.5400	-0.4410	1.6660	0.2360
14:16:08.443	6894	-0.0500	7.4400	-48.6200	-0.4340	1.3040	0.1900
14:16:08.462	6914	3.3500	9.2100	-58.3900	-0.4780	1.8920	0.2560
14:16:08.482	6934	0.3900	7.1300	-47.2700	-0.4150	1.2650	0.1930
14:16:08.501	6954	2.5900	8.2800	-56.8300	-0.4680	1.7540	0.2490
14:16:08.522	6974	0.8500	7.9700	-51.8800	-0.4180	1.5580	0.2190
14:16:08.543	6994	1.7000	7.4100	-48.7900	-0.4470	1.3940	0.2050
14:16:08.562	7014	2.5800	8.9800	-58.0900	-0.4570	1.8430	0.2570
14:16:08.582	7034	-0.7000	7.7800	-46.1800	-0.4040	1.2350	0.1840
14:16:08.602	7054	2.9600	9.2100	-57.2000	-0.4740	1.8690	0.2410
14:16:08.622	7074	0.2700	7.4900	-47.6500	-0.3990	1.3310	0.1890
14:16:08.642	7094	2.4500	7.9200	-53.1300	-0.4760	1.6220	0.2280
14:16:08.662	7114	1.3200	8.6700	-54.1900	-0.4340	1.7250	0.2350
14:16:08.681	7134	0.0900	7.1900	-46.1500	-0.4360	1.3450	0.1800
14:16:08.703	7154	3.2600	9.3600	-59.6600	-0.4810	1.9670	0.2640
14:16:08.723	7174	-0.1000	7.7700	-46.4900	-0.4090	1.3090	0.1930
14:16:08.742	7194	3.2200	8.5300	-55.6700	-0.5090	1.7830	0.2520
14:16:08.761	7214	0.9900	8.1800	-49.2900	-0.4150	1.5240	0.2010
14:16:08.781	7234	1.0800	7.6400	-50.9900	-0.4510	1.4590	0.2110
14:16:08.803	7254	1.7000	8.9000	-59.8000	-0.4540	1.8470	0.2620
14:16:08.822	7274	-0.9900	7.3700	-46.6500	-0.4030	1.1840	0.1780
14:16:08.843	7294	3.2200	9.3200	-59.0400	-0.4820	1.9030	0.2620
14:16:08.861	7314	0.4700	7.6200	-50.7500	-0.3870	1.3550	0.2210
14:16:08.883	7334	2.6000	7.6100	-52.4500	-0.4740	1.5340	0.2130
14:16:08.901	7354	1.7800	8.5600	-54.8500	-0.4340	1.7060	0.2440
14:16:08.924	7374	0.3800	6.9600	-47.2800	-0.4140	1.2770	0.1870
14:16:08.941	7394	2.4500	9.4700	-58.3800	-0.4840	1.9310	0.2520
14:16:08.964	7414	-0.9800	7.6900	-45.3600	-0.3940	1.2460	0.1790
14:16:08.983	7434	2.2200	8.1600	-54.6700	-0.4760	1.6920	0.2340
14:16:09.004	7454	0.8300	7.8900	-53.4300	-0.4210	1.5910	0.2310
14:16:09.022	7474	1.1600	7.1900	-49.7700	-0.4240	1.3920	0.2050
14:16:09.044	7494	2.0000	9.0000	-60.7700	-0.4570	1.8860	0.2590
14:16:09.063	7514	-1.2500	7.2100	-48.2400	-0.3950	1.1720	0.1850
14:16:09.084	7534	3.2700	9.0100	-60.8000	-0.4890	1.9230	0.2580
14:16:09.104	7554	-0.6800	7.2200	-48.7200	-0.3880	1.3040	0.1940
14:16:09.122	7574	2.4900	7.2000	-53.4900	-0.4870	1.6590	0.2270
14:16:09.143	7594	1.3800	8.9500	-55.1000	-0.4510	1.7770	0.2380
14:16:09.162	7614	0.6500	7.4000	-46.3900	-0.4310	1.2790	0.1780
14:16:09.184	7634	2.5000	9.6900	-59.3600	-0.4820	1.9350	0.2500
14:16:09.203	7654	-1.3400	7.4400	-47.8100	-0.4020	1.2140	0.1880
14:16:09.223	7674	2.9600	8.7500	-55.8800	-0.4980	1.7850	0.2420
14:16:09.244	7694	0.3100	7.8800	-52.5600	-0.4040	1.5480	0.2260
14:16:09.263	7714	1.4000	7.5400	-49.7700	-0.4310	1.4040	0.2010
14:16:09.283	7734	1.9600	9.1000	-60.0900	-0.4540	1.8890	0.2620
14:16:09.303	7754	-0.6200	7.3700	-46.3900	-0.3900	1.1940	0.1890
14:16:09.322	7774	2.8600	9.1600	-59.0600	-0.4870	1.9500	0.2600
14:16:09.343	7794	-0.0300	7.6100	-49.8400	-0.3920	1.3770	0.2010
14:16:09.364	7814	2.1900	8.0700	-50.7400	-0.4510	1.5700	0.2130
14:16:09.383	7834	1.3500	8.5200	-55.7100	-0.4430	1.6820	0.2430
14:16:09.403	7854	-0.2600	7.5100	-48.5500	-0.4050	1.3100	0.1800
14:16:09.422	7874	2.0200	9.5900	-59.5400	-0.4660	1.9370	0.2510
14:16:09.444	7894	-0.9400	7.2400	-46.2600	-0.3880	1.2180	0.1730
14:16:09.463	7914	3.5900	8.9100	-56.3500	-0.4920	1.9110	0.2500
14:16:09.483	7934	1.2700	8.4100	-51.8600	-0.3820	1.5490	0.2260
14:16:09.503	7954	1.9800	7.6600	-52.4700	-0.4640	1.6050	0.2340
14:16:09.522	7974	1.7800	9.5600	-60.2600	-0.4680	1.9530	0.2770
14:16:09.542	7994	-0.7900	6.6700	-43.9100	-0.3860	1.0460	0.1530
14:16:09.564	8014	2.6400	9.3300	-60.4600	-0.4930	2.0390	0.2650
14:16:09.583	8034	-0.8600	7.2300	-48.9800	-0.3870	1.3810	0.1940
14:16:09.603	8054	1.7800	7.4100	-52.6300	-0.4730	1.5800	0.2210
14:16:09.623	8074	1.8700	8.5100	-57.6400	-0.4320	1.7620	0.2480
14:16:09.644	8094	0.5900	6.9100	-45.5400	-0.4170	1.2540	0.1630
14:16:09.662	8114	1.9700	8.9100	-59.9300	-0.4570	1.8720	0.2580
14:16:09.683	8134	-1.4200	7.3300	-49.1400	-0.3550	1.2230	0.1740
14:16:09.703	8154	2.5000	8.1100	-52.7700	-0.4430	1.5850	0.2170
14:16:09.722	8174	1.8500	8.3500	-55.2900	-0.3890	1.7090	0.2280
14:16:09.743	8194	0.7300	7.3700	-52.3900	-0.3900	1.4070	0.2120
14:16:09.762	8214	1.4600	8.5000	-54.8700	-0.4390	1.7480	0.2290
14:16:09.783	8234	-0.7200	7.3000	-50.1200	-0.3800	1.3070	0.1700
14:16:09.804	8254	3.2200	9.1700	-55.5300	-0.4620	1.8180	0.2340
14:16:09.823	8274	-0.8700	7.5500	-52.7000	-0.3910	1.3920	0.2270
14:16:09.843	8294	1.0500	7.6600	-52.0900	-0.4480	1.5620	0.2100
14:16:09.862	8314	1.0700	8.4400	-56.8100	-0.4390	1.7150	0.2630
14:16:09.882	8334	-0.4700	7.8300	-49.0700	-0.4220	1.3470	0.1780
14:16:09.904	8354	2.3800	9.6800	-58.4900	-0.4750	1.9060	0.2620
14:16:09.923	8374	-1.3400	7.2700	-47.6000	-0.3680	1.1790	0.1880
14:16:09.944	8394	3.3500	8.7900	-55.8900	-0.4730	1.8590	0.2450
14:16:09.964	8414	2.0200	7.9700	-51.2700	-0.4190	1.5400	0.2280
14:16:09.985	8434	1.1700	7.2400	-49.3300	-0.4650	1.4270	0.2080
14:16:10.003	8454	2.2600	9.2600	-58.7200	-0.4640	1.8910	0.2600
14:16:10.024	8474	-0.4000	7.4600	-46.1500	-0.4030	1.2020	0.1790
14:16:10.044	8494	3.2100	8.9000	-57.2100	-0.4870	1.8630	0.2540
14:16:10.064	8514	-0.1800	7.4500	-50.6100	-0.3990	1.4180	0.2190
14:16:10.085	8534	1.2700	7.9500	-51.6300	-0.4670	1.6090	0.2150
14:16:10.104	8554	1.2100	8.8100	-57.0000	-0.4200	1.7220	0.2500
14:16:10.123	8574	-0.3700	7.4500	-47.1000	-0.4130	1.2320	0.1870
14:16:10.144	8594	1.8000	9.6700	-60.4600	-0.4600	1.9220	0.2750
14:16:10.164	8614	-0.6400	7.7500	-49.2000	-0.3920	1.3100	0.1920
14:16:10.183	8634	2.8600	8.4500	-53.0000	-0.4850	1.7330	0.2320
14:16:10.202	8654	0.8500	7.9100	-54.1100	-0.4130	1.5710	0.2420
14:16:10.224	8674	0.3200	7.8800	-51.3400	-0.4260	1.4070	0.2180
14:16:10.244	8694	2.0300	9.4300	-60.8600	-0.4770	1.8870	0.2750
14:16:10.263	8714	-0.8700	6.9200	-46.0100	-0.3920	1.1920	0.1800
14:16:10.285	8734	3.6900	9.4700	-57.4500	-0.4780	1.8720	0.2570
14:16:10.304	8754	-0.1000	7.7800	-49.1400	-0.3890	1.4060	0.2110
14:16:10.324	8774	2.4900	8.0100	-50.9500	-0.4610	1.5990	0.2180
14:16:10.343	8794	1.3500	8.6000	-55.7800	-0.4250	1.7590	0.2580
14:16:10.363	8814	-0.3500	7.6500	-47.9600	-0.4170	1.2590	0.1890
14:16:10.384	8834	2.9400	9.8200	-59.4400	-0.5010	1.9300	0.2600
14:16:10.405	8854	-0.3000	7.5500	-48.4400	-0.4040	1.2640	0.2000
14:16:10.422	8874	2.1900	8.2500	-56.4200	-0.4940	1.7300	0.2420
14:16:10.443	8894	0.7200	7.9200	-53.6000	-0.4350	1.6060	0.2330
14:16:10.463	8914	1.5800	7.6800	-48.3000	-0.4310	1.3630	0.2070
14:16:10.484	8934	1.7800	8.9800	-57.5300	-0.4530	1.8270	0.2480
14:16:10.503	8954	-0.5900	7.3000	-49.1000	-0.4130	1.2200	0.1950
14:16:10.523	8974	2.3900	8.6600	-58.7900	-0.4830	1.8580	0.2620
14:16:10.543	8994	0.0700	7.8500	-47.6700	-0.3900	1.4110	0.1960
14:16:10.564	9014	1.9000	7.8900	-52.0100	-0.4430	1.6040	0.2170
14:16:10.584	9034	1.5800	8.8300	-55.4300	-0.4370	1.7480	0.2310
14:16:10.604	9054	-0.5900	6.7900	-46.3700	-0.4330	1.1430	0.1740
14:16:10.624	9074	3.2900	9.2300	-58.3700	-0.4880	1.8900	0.2460
14:16:10.643	9094	-0.4500	7.3300	-49.7200	-0.4130	1.3070	0.1970
14:16:10.664	9114	2.1300	8.2900	-55.8700	-0.4710	1.7100	0.2400
14:16:10.683	9134	0.6700	7.8200	-53.0000	-0.4210	1.5590	0.2270
14:16:10.703	9154	1.6100	7.5700	-48.7900	-0.4400	1.3990	0.1930
14:16:10.725	9174	1.9000	9.3900	-59.7900	-0.4860	1.9210	0.2630
14:16:10.744	9194	-0.9300	7.1900	-47.8400	-0.3960	1.1710	0.1890
14:16:10.765	9214	3.9200	9.2400	-54.8500	-0.4890	1.9120	0.2380
14:16:10.784	9234	0.6400	7.7900	-50.4700	-0.4060	1.4770	0.2160
14:16:10.805	9254	1.8900	7.6600	-51.2900	-0.4770	1.5520	0.2110
14:16:10.824	9274	1.6000	7.8200	-57.8600	-0.4550	1.7510	0.2640
14:16:10.843	9294	-0.0300	7.6600	-48.6500	-0.4220	1.3250	0.1920
14:16:10.865	9314	2.9100	9.6300	-57.8600	-0.4820	1.9130	0.2460
14:16:10.885	9334	-0.1100	7.6500	-46.4300	-0.4130	1.2860	0.1850
14:16:10.904	9354	2.4700	8.5300	-55.5200	-0.4710	1.7360	0.2370
14:16:10.925	9374	1.0200	7.8800	-53.6400	-0.4340	1.6230	0.2330
14:16:10.943	9394	-0.4400	7.4000	-48.1400	-0.4390	1.3600	0.1870
14:16:10.964	9414	1.9300	9.4100	-60.0200	-0.4580	1.8360	0.2540
14:16:10.983	9434	-0.8100	7.5200	-49.5700	-0.4060	1.2620	0.1910
14:16:11.004	9454	3.2100	8.9900	-56.5500	-0.4740	1.8390	0.2530
14:16:11.024	9474	1.2400	8.0200	-49.4100	-0.3970	1.4280	0.2190
14:16:11.043	9494	1.3600	7.6200	-51.6000	-0.4470	1.5330	0.2180
14:16:11.063	9514	1.2600	8.7700	-57.7700	-0.4450	1.7980	0.2530
14:16:11.084	9534	-0.9600	7.0800	-46.6400	-0.3970	1.1730	0.1650
14:16:11.103	9554	3.3200	9.0700	-60.0100	-0.4790	1.9760	0.2580
14:16:11.125	9574	-0.7800	7.6400	-49.9300	-0.4000	1.2760	0.2040
14:16:11.143	9594	2.8500	8.5100	-55.1500	-0.4730	1.7350	0.2350
14:16:11.165	9614	1.3800	7.8600	-54.4200	-0.4260	1.5650	0.2300
14:16:11.184	9634	0.2800	7.4300	-50.5500	-0.4340	1.4060	0.2090
14:16:11.204	9654	2.3600	9.2700	-58.5300	-0.4880	1.9190	0.2460
14:16:11.225	9674	-0.7000	7.1800	-46.2400	-0.4090	1.2190	0.1880
14:16:11.243	9694	3.2600	9.0100	-56.1600	-0.5030	1.8330	0.2300
14:16:11.264	9714	0.2600	7.7900	-50.7200	-0.4140	1.5030	0.2170
14:16:11.285	9734	1.5000	7.9700	-51.4700	-0.4490	1.4680	0.2130
14:16:11.304	9754	1.3900	8.7500	-56.2500	-0.4440	1.7080	0.2500
14:16:11.324	9774	0.2300	7.2200	-47.4600	-0.4130	1.2610	0.1940
14:16:11.345	9794	2.6400	9.2100	-59.3300	-0.4880	1.8850	0.2610
14:16:11.364	9814	-0.2900	7.3300	-51.1100	-0.3910	1.3620	0.2180
14:16:11.383	9834	1.6700	7.8800	-52.7600	-0.4490	1.5840	0.2200
14:16:11.403	9854	0.9100	8.0200	-55.7100	-0.4430	1.6870	0.2410
14:16:11.423	9874	0.9400	7.2600	-49.0100	-0.4290	1.3170	0.1950
14:16:11.444	9894	2.5400	9.4700	-59.3100	-0.4620	1.8940	0.2500
14:16:11.465	9914	-1.1400	7.6000	-48.1800	-0.3880	1.2170	0.1920
14:16:11.485	9934	3.3100	8.8100	-54.3300	-0.4560	1.7430	0.2330
14:16:11.504	9954	0.5800	7.3300	-49.9500	-0.3960	1.5160	0.2230
14:16:11.524	9974	1.7900	7.5500	-51.0800	-0.4420	1.5050	0.2230
14:16:11.545	9994	1.2900	8.8000	-58.4300	-0.4460	1.8040	0.2420
14:16:11.565	10014	-0.8100	6.7300	-48.8300	-0.4190	1.2340	0.1950
14:16:11.585	10034	4.0800	9.1800	-59.6400	-0.4930	1.9860	0.2610
14:16:11.604	10054	0.3400	7.5200	-46.0100	-0.3850	1.3570	0.2070
14:16:11.624	10074	2.4700	8.1600	-54.5800	-0.4740	1.6820	0.2390
14:16:11.644	10094	1.2600	8.0700	-54.3200	-0.4300	1.6290	0.2470
14:16:11.666	10114	-0.1000	7.6700	-46.7600	-0.4360	1.3040	0.1720
14:16:11.686	10134	2.8300	9.2500	-60.4600	-0.4640	1.9400	0.2710
14:16:11.705	10154	-0.1900	7.1200	-46.9300	-0.4060	1.2410	0.1890
14:16:11.724	10174	3.0800	8.8800	-56.9900	-0.4780	1.8170	0.2460
14:16:11.745	10194	0.2700	7.7700	-51.6500	-0.4170	1.4980	0.2170
14:16:11.765	10214	1.4800	7.4200	-50.4900	-0.4420	1.4220	0.2010
14:16:11.785	10234	1.8500	8.7700	-59.9400	-0.4460	1.8610	0.2770
14:16:11.805	10254	-0.5600	6.8400	-48.0600	-0.3960	1.2080	0.1810
14:16:11.826	10274	3.4100	9.3900	-59.6700	-0.4690	1.9200	0.2660
14:16:11.844	10294	-0.2500	7.8500	-48.2300	-0.3810	1.3250	0.2020
14:16:11.865	10314	1.9700	7.4300	-53.8900	-0.4630	1.5860	0.2250
14:16:11.885	10334	1.5800	8.0600	-55.6500	-0.4240	1.7120	0.2560
14:16:11.906	10354	0.3800	7.1100	-46.8200	-0.4180	1.2950	0.1860
14:16:11.926	10374	2.3600	9.3700	-60.1800	-0.4620	1.9280	0.2590
14:16:11.945	10394	-1.5700	7.2300	-46.1500	-0.4170	1.2070	0.1760
14:16:11.964	10414	4.0500	8.8900	-58.2100	-0.4820	1.8930	0.2560
14:16:11.985	10434	0.2200	7.5200	-52.1800	-0.4130	1.4880	0.2310
14:16:12.004	10454	1.3000	7.3000	-51.5300	-0.4530	1.4590	0.2160
14:16:12.025	10474	1.7900	9.1900	-58.9100	-0.4600	1.8670	0.2500
14:16:12.046	10494	-0.3300	7.0100	-46.8300	-0.4200	1.2090	0.1800
14:16:12.065	10514	3.0700	8.9900	-58.3000	-0.5060	1.8920	0.2450
14:16:12.085	10534	0.0000	7.3700	-48.0800	-0.4110	1.3090	0.2020
14:16:12.104	10554	1.9900	8.0600	-54.5600	-0.4960	1.6790	0.2230
14:16:12.125	10574	1.1900	8.2800	-55.4500	-0.4260	1.6480	0.2440
14:16:12.144	10594	0.1300	7.6500	-48.6700	-0.4300	1.2870	0.1900
14:16:12.166	10614	2.3300	9.2000	-58.3800	-0.4780	1.8660	0.2440
14:16:12.187	10634	0.1500	7.4800	-46.0800	-0.3940	1.2620	0.1820
14:16:12.206	10654	3.2300	8.6400	-55.7100	-0.4890	1.8030	0.2390
14:16:12.224	10674	0.6300	8.2200	-49.6600	-0.4120	1.5170	0.2000
14:16:12.245	10694	0.9700	7.3800	-49.6200	-0.4420	1.4050	0.1970
14:16:12.265	10714	1.8900	9.4900	-59.1000	-0.4430	1.8640	0.2600
14:16:12.287	10734	-0.8300	6.8800	-47.1800	-0.4050	1.2000	0.1740
14:16:12.304	10754	2.4400	9.2200	-59.6300	-0.4890	1.8910	0.2590
14:16:12.325	10774	-0.0200	7.0900	-48.0400	-0.3920	1.3280	0.1890
14:16:12.346	10794	2.6600	8.1800	-52.7300	-0.4620	1.6570	0.2230
14:16:12.365	10814	0.9000	8.1200	-52.7900	-0.4330	1.6450	0.2240
14:16:12.385	10834	0.9200	7.5500	-48.1300	-0.4360	1.3240	0.1940
14:16:12.404	10854	3.0400	9.6800	-60.9800	-0.4820	1.9820	0.2590
14:16:12.425	10874	-0.4700	7.7700	-46.2300	-0.4200	1.2410	0.1810
14:16:12.445	10894	2.4000	9.0200	-57.2400	-0.5030	1.8130	0.2420
14:16:12.467	10914	0.8400	7.8400	-51.7600	-0.4180	1.5110	0.2310
14:16:12.486	10934	0.6000	7.5200	-53.0500	-0.4570	1.4700	0.2280
14:16:12.504	10954	2.3000	9.0700	-58.8100	-0.4500	1.8150	0.2530
14:16:12.526	10974	-0.0400	7.6500	-46.1200	-0.4200	1.2600	0.1730
14:16:12.545	10994	2.7600	9.2000	-58.9900	-0.4810	1.8830	0.2580
14:16:12.565	11014	-0.5600	7.5200	-48.3500	-0.4150	1.3560	0.2040
14:16:12.585	11034	1.7400	7.9300	-52.8500	-0.4780	1.6000	0.2220
14:16:12.605	11054	1.4900	8.5600	-55.6000	-0.4420	1.7390	0.2410
14:16:12.625	11074	-0.4200	7.0200	-48.6800	-0.4250	1.2490	0.1960
14:16:12.645	11094	2.7600	9.1600	-61.0700	-0.4910	1.9510	0.2640
14:16:12.665	11114	-0.8400	7.3900	-47.3600	-0.4050	1.2290	0.1890
14:16:12.685	11134	2.7000	8.4200	-54.9200	-0.4950	1.7600	0.2290
14:16:12.705	11154	1.2300	8.1700	-52.3700	-0.4180	1.5410	0.2260
14:16:12.725	11174	1.3600	7.5100	-49.9600	-0.4390	1.4150	0.2040
14:16:12.746	11194	1.6600	8.9900	-60.1900	-0.4530	1.8530	0.2540
14:16:12.765	11214	-1.8400	7.1600	-47.5300	-0.4210	1.1410	0.1760
14:16:12.786	11234	3.2000	9.9100	-60.4600	-0.4960	2.0180	0.2640
14:16:12.806	11254	-0.8500	7.4700	-50.0900	-0.3800	1.2940	0.2080
14:16:12.825	11274	2.1800	7.7800	-53.3500	-0.4920	1.6340	0.2180
14:16:12.847	11294	1.3700	8.5000	-56.3400	-0.4590	1.7200	0.2390
14:16:12.865	11314	0.0300	7.1700	-49.6900	-0.4370	1.3240	0.2040
14:16:12.886	11334	2.1500	9.1600	-58.6900	-0.4920	1.8840	0.2620
14:16:12.906	11354	-0.5500	7.4900	-48.1200	-0.4090	1.2870	0.1960
14:16:12.926	11374	2.8400	8.9800	-55.2100	-0.4960	1.7740	0.2350
14:16:12.947	11394	0.1300	8.0700	-51.4700	-0.4160	1.5510	0.2170
14:16:12.966	11414	1.4500	7.3000	-50.3300	-0.4390	1.4220	0.2140
14:16:12.986	11434	1.9300	9.3400	-58.3000	-0.4630	1.8770	0.2580
14:16:13.007	11454	-0.5500	7.6200	-47.3400	-0.4040	1.2400	0.1830
14:16:13.027	11474	2.3700	9.4200	-55.1200	-0.4770	1.8210	0.2340
14:16:13.047	11494	0.5200	7.6700	-49.9400	-0.3850	1.3670	0.2210
14:16:13.067	11514	2.2800	7.4600	-52.8400	-0.4570	1.5860	0.2240
14:16:13.086	11534	0.9800	8.3900	-57.1200	-0.4380	1.7110	0.2610
14:16:13.105	11554	-0.1600	7.1800	-49.1800	-0.4220	1.3030	0.1850
14:16:13.127	11574	2.6200	9.1500	-61.1600	-0.4700	1.9000	0.2610
14:16:13.146	11594	-0.3500	7.4600	-46.7500	-0.3830	1.2530	0.1880
14:16:13.167	11614	3.4900	8.3900	-54.2400	-0.4920	1.8000	0.2340
14:16:13.186	11634	1.0700	8.0900	-52.4900	-0.4040	1.5510	0.2370
14:16:13.205	11654	1.8800	7.4900	-48.9500	-0.4390	1.3800	0.1970
14:16:13.226	11674	1.5900	9.3500	-60.1000	-0.4650	1.9190	0.2680
14:16:13.245	11694	-1.5900	7.1000	-47.5900	-0.4150	1.1970	0.1870
14:16:13.267	11714	3.0800	9.2000	-58.9500	-0.5160	1.9220	0.2590
14:16:13.285	11734	-0.2800	7.4300	-51.2000	-0.4190	1.4190	0.2210
14:16:13.307	11754	1.2800	7.5900	-53.9500	-0.4660	1.5430	0.2260
14:16:13.325	11774	1.4400	8.4900	-56.7900	-0.4460	1.7470	0.2540
14:16:13.345	11794	0.5700	7.3300	-48.0500	-0.4210	1.2870	0.1890
14:16:13.366	11814	2.1500	9.1200	-60.3100	-0.4920	1.8810	0.2620
14:16:13.385	11834	-1.4300	7.3000	-50.0500	-0.4010	1.2560	0.2000
14:16:13.406	11854	2.3000	8.7000	-56.1100	-0.4890	1.7440	0.2280
14:16:13.426	11874	0.6500	7.9600	-54.5600	-0.4210	1.6260	0.2340
14:16:13.446	11894	0.1900	7.4200	-48.5000	-0.4470	1.3350	0.1860
14:16:13.466	11914	1.7900	9.3400	-61.0200	-0.4700	1.8750	0.2590
14:16:13.486	11934	-0.2200	7.2200	-46.1900	-0.3960	1.1660	0.1790
14:16:13.505	11954	2.8700	8.9600	-56.6400	-0.4990	1.8540	0.2500
14:16:13.528	11974	0.0800	8.0400	-51.9700	-0.4050	1.5000	0.2240
14:16:13.546	11994	1.3300	7.5900	-53.3400	-0.4500	1.4620	0.2180
14:16:13.565	12014	1.0500	9.0200	-59.9900	-0.4520	1.8220	0.2610
14:16:13.587	12034	-0.9800	7.2400	-49.0000	-0.4230	1.2050	0.1820
14:16:13.606	12054	2.9200	9.5000	-61.3200	-0.4990	1.9600	0.2660
14:16:13.627	12074	-0.5900	7.2800	-49.5200	-0.3920	1.2770	0.2020
14:16:13.646	12094	2.3900	8.1800	-54.4000	-0.5010	1.7190	0.2280
14:16:13.667	12114	1.1700	8.6200	-55.6200	-0.4490	1.7240	0.2400
14:16:13.687	12134	0.0600	7.3300	-48.3900	-0.4490	1.3110	0.1890
14:16:13.707	12154	2.8800	9.3300	-59.5600	-0.4840	1.8630	0.2610
14:16:13.728	12174	-0.1500	7.4900	-48.0200	-0.3920	1.2450	0.1940
14:16:13.745	12194	2.9400	9.1400	-57.5500	-0.4860	1.8430	0.2500
14:16:13.765	12214	0.1500	7.7600	-51.2700	-0.3870	1.4130	0.2180
14:16:13.787	12234	2.3200	7.7600	-50.2600	-0.4630	1.5150	0.2040
14:16:13.805	12254	1.5800	8.6600	-59.0500	-0.4490	1.8030	0.2630
14:16:13.827	12274	-0.1300	7.2800	-48.5800	-0.4040	1.2080	0.1820
14:16:13.845	12294	2.9800	9.5100	-58.9100	-0.4840	1.9100	0.2480
14:16:13.865	12314	-0.2700	8.1300	-47.3400	-0.3960	1.2690	0.1790
14:16:13.886	12334	2.7900	8.1900	-53.0400	-0.4630	1.6910	0.2120
14:16:13.906	12354	0.8600	8.4200	-54.0100	-0.4240	1.6090	0.2290
14:16:13.926	12374	0.2500	7.7000	-50.7200	-0.4220	1.3640	0.2000
14:16:13.947	12394	2.3600	9.9700	-57.6000	-0.4570	1.9030	0.2480
14:16:13.967	12414	-0.2200	7.6600	-45.4000	-0.3830	1.2000	0.1880
14:16:13.986	12434	3.7700	9.4200	-58.2600	-0.4780	1.9220	0.2520
14:16:14.007	12454	-0.1100	7.8800	-51.2800	-0.3870	1.4170	0.2200
14:16:14.027	12474	2.0600	7.8000	-51.1100	-0.4530	1.5170	0.2120
14:16:14.046	12494	1.8400	8.7600	-56.9900	-0.4280	1.7900	0.2660
14:16:14.068	12514	-0.3800	6.8400	-50.5400	-0.4480	1.2890	0.1890
14:16:14.087	12534	3.1900	9.1800	-60.3900	-0.5020	1.9590	0.2690
14:16:14.106	12554	0.1300	7.3100	-46.2600	-0.4200	1.2640	0.1920
14:16:14.126	12574	1.7000	8.3300	-54.7700	-0.4880	1.7540	0.2290
14:16:14.146	12594	0.5800	8.2200	-53.8800	-0.4290	1.6210	0.2420
14:16:14.166	12614	0.3500	7.3900	-51.2500	-0.4490	1.3900	0.2140
14:16:14.187	12634	1.7800	9.2000	-59.5600	-0.4590	1.8420	0.2610
14:16:14.207	12654	-1.5300	7.1600	-45.7100	-0.4090	1.1980	0.1650
14:16:14.227	12674	3.3300	8.8400	-58.0200	-0.4840	1.8610	0.2620
14:16:14.247	12694	0.2500	7.4300	-49.7600	-0.4130	1.4550	0.2230
14:16:14.267	12714	1.9500	7.8300	-49.5600	-0.4470	1.5120	0.2000
14:16:14.288	12734	1.8200	8.8300	-58.0200	-0.4610	1.7970	0.2560
14:16:14.308	12754	-1.0800	7.1700	-47.4900	-0.4070	1.1620	0.1870
14:16:14.326	12774	2.7300	9.2500	-58.1100	-0.4850	1.8950	0.2510
14:16:14.347	12794	0.4300	7.4100	-48.4200	-0.3990	1.4010	0.2050
14:16:14.366	12814	2.2400	8.1300	-53.0700	-0.4680	1.6750	0.2200
14:16:14.387	12834	0.8700	8.3500	-55.8800	-0.4210	1.6160	0.2450
14:16:14.407	12854	0.6000	7.5900	-46.9900	-0.4310	1.3400	0.1900
14:16:14.426	12874	2.3400	9.4400	-59.7000	-0.4840	1.9140	0.2580
14:16:14.447	12894	-0.9200	7.3300	-45.9300	-0.4030	1.1820	0.1810
14:16:14.468	12914	3.6300	9.0200	-55.4700	-0.4970	1.8650	0.2440
14:16:14.488	12934	0.9100	7.8500	-50.6000	-0.4290	1.4760	0.2120
14:16:14.507	12954	0.8700	8.1800	-49.6600	-0.4630	1.5000	0.1990
14:16:14.527	12974	1.5100	9.0800	-56.4500	-0.4510	1.7710	0.2520
14:16:14.548	12994	-0.2800	7.2300	-47.6200	-0.4050	1.2780	0.1930
14:16:14.567	13014	3.0000	8.8100	-59.0500	-0.4820	1.8630	0.2660
14:16:14.588	13034	0.4700	7.8600	-49.4900	-0.4100	1.3470	0.2050
14:16:14.607	13054	2.1600	7.8900	-54.3100	-0.4660	1.6600	0.2290
14:16:14.627	13074	1.1400	8.2800	-54.3500	-0.4340	1.6860	0.2420
14:16:14.647	13094	0.2500	7.4600	-49.0200	-0.4240	1.3280	0.1900
14:16:14.667	13114	2.5400	9.5100	-60.8800	-0.4760	1.8510	0.2650
14:16:14.687	13134	-0.1300	7.7000	-47.7800	-0.3830	1.2620	0.1990
14:16:14.707	13154	3.2000	8.6800	-54.6200	-0.4630	1.7830	0.2410
14:16:14.727	13174	0.9600	7.7000	-51.1000	-0.4090	1.4910	0.2240
14:16:14.747	13194	0.9200	8.0000	-52.6100	-0.4280	1.5300	0.2180
14:16:14.768	13214	1.0900	8.9900	-57.5200	-0.4390	1.7820	0.2570
14:16:14.787	13234	-0.4500	7.1200	-47.5700	-0.4100	1.2470	0.1870
14:16:14.807	13254	3.6900	9.4500	-61.2900	-0.4790	1.9530	0.2730
14:16:14.828	13274	0.1900	7.9600	-47.6700	-0.3880	1.2940	0.2020
14:16:14.846	13294	3.4700	7.9800	-54.6800	-0.4690	1.7260	0.2460
14:16:14.866	13314	1.4500	8.4800	-55.2200	-0.4260	1.6480	0.2460
14:16:14.888	13334	-0.6400	7.2600	-50.3700	-0.4420	1.3120	0.1890
14:16:14.907	13354	2.6400	9.3100	-57.6800	-0.5010	1.9340	0.2360
14:16:14.927	13374	-0.2700	7.6600	-46.8900	-0.4170	1.2880	0.1850
14:16:14.947	13394	2.4800	8.6300	-56.4000	-0.4830	1.8000	0.2440
14:16:14.967	13414	0.9700	7.8700	-53.1900	-0.4050	1.4740	0.2320
14:16:14.988	13434	1.1200	7.8300	-51.1900	-0.4470	1.4630	0.2100
14:16:15.008	13454	1.5400	9.0400	-56.6300	-0.4400	1.7830	0.2540
14:16:15.027	13474	-0.5700	6.7300	-51.3900	-0.4040	1.2280	0.2080
14:16:15.049	13494	2.9500	9.1300	-56.4000	-0.4800	1.9050	0.2440
14:16:15.066	13514	0.3300	7.3400	-48.6600	-0.3980	1.3540	0.2030
14:16:15.088	13534	2.2500	7.6800	-52.7100	-0.4630	1.5610	0.2200
14:16:15.107	13554	1.3500	8.4500	-56.4000	-0.4200	1.6950	0.2480
14:16:15.126	13574	-0.0300	7.0700	-49.4000	-0.4300	1.2850	0.1950
14:16:15.147	13594	2.2800	9.4600	-58.4000	-0.4780	1.8250	0.2410
14:16:15.167	13614	0.1400	7.3700	-49.2800	-0.3990	1.2740	0.1960
14:16:15.187	13634	2.6700	8.6900	-55.0800	-0.4730	1.7730	0.2270
14:16:15.207	13654	-0.0500	7.7200	-52.2900	-0.4000	1.4760	0.2320
14:16:15.228	13674	1.7000	7.3000	-51.3700	-0.4460	1.4760	0.2160
14:16:15.246	13694	1.8500	9.1000	-59.9300	-0.4590	1.9050	0.2740
14:16:15.266	13714	-0.8200	7.1600	-47.4700	-0.4000	1.1850	0.1720
14:16:15.287	13734	3.3000	9.8200	-57.0000	-0.4810	1.9270	0.2540
14:16:15.307	13754	0.5500	7.2500	-48.6500	-0.4300	1.3990	0.2090
14:16:15.328	13774	2.6500	7.7000	-53.3500	-0.4760	1.6230	0.2320
14:16:15.348	13794	1.3400	8.1800	-55.6600	-0.4370	1.6860	0.2500
14:16:15.368	13814	0.3500	7.7400	-48.5500	-0.4530	1.3630	0.1890
14:16:15.389	13834	3.0600	9.5600	-57.7700	-0.4630	1.8830	0.2590
14:16:15.407	13854	0.2700	7.5200	-46.3600	-0.4050	1.2190	0.1910
14:16:15.428	13874	4.0300	8.6400	-53.4900	-0.4920	1.8110	0.2330
14:16:15.449	13894	0.6400	8.2300	-52.8100	-0.4200	1.5190	0.2370
14:16:15.468	13914	1.0300	7.7200	-50.3600	-0.4450	1.4220	0.1990
14:16:15.487	13934	1.6600	9.1800	-57.0500	-0.4500	1.8220	0.2420
14:16:15.508	13954	-0.5600	7.3400	-48.0300	-0.3980	1.2190	0.1890
14:16:15.527	13974	3.2000	9.1900	-59.5200	-0.4980	1.9010	0.2700
14:16:15.548	13994	-0.3400	7.5600	-47.8500	-0.4050	1.3450	0.2070
14:16:15.567	14014	2.5000	7.7100	-52.1600	-0.4870	1.5650	0.2040
14:16:15.587	14034	1.3100	8.9200	-55.1800	-0.4220	1.7310	0.2380
14:16:15.607	14054	-0.3900	7.1900	-47.3500	-0.4220	1.2490	0.1850
14:16:15.629	14074	2.3500	9.8000	-59.0300	-0.4820	1.9430	0.2490
14:16:15.647	14094	-1.4600	7.5000	-48.0400	-0.4040	1.2280	0.1890
14:16:15.668	14114	2.5100	8.6700	-55.6600	-0.5050	1.7940	0.2320
14:16:15.688	14134	-0.0300	7.5000	-53.3800	-0.4190	1.5070	0.2260
14:16:15.707	14154	1.5200	7.4000	-52.1300	-0.4570	1.4800	0.2270
14:16:15.728	14174	1.7400	9.0400	-57.2300	-0.4670	1.8710	0.2540
14:16:15.747	14194	-0.6400	7.1100	-47.5100	-0.4180	1.1790	0.1870
14:16:15.768	14214	3.1300	9.1800	-58.5200	-0.5090	1.8940	0.2530
14:16:15.787	14234	-0.0100	7.5000	-48.0700	-0.4150	1.3660	0.1980
14:16:15.807	14254	1.5200	8.0900	-52.8500	-0.4740	1.6020	0.2080
14:16:15.828	14274	1.3200	8.6000	-55.3400	-0.4320	1.7090	0.2420
14:16:15.847	14294	0.1200	6.7400	-47.5700	-0.4540	1.2880	0.1810
14:16:15.868	14314	3.0600	9.3400	-60.1300	-0.4790	1.9010	0.2490
14:16:15.887	14334	-0.4500	7.2500	-47.5200	-0.3960	1.2490	0.1960
14:16:15.907	14354	2.5500	8.2200	-54.7700	-0.4810	1.7770	0.2340
14:16:15.929	14374	0.8000	8.1600	-51.7000	-0.4180	1.5070	0.2240
14:16:15.948	14394	1.4600	7.4500	-48.5200	-0.4510	1.3800	0.1960
14:16:15.968	14414	1.7600	9.3600	-60.9100	-0.4640	1.8710	0.2680
14:16:15.989	14434	-0.5400	7.1300	-48.3900	-0.3980	1.2360	0.1970
14:16:16.009	14454	2.5500	9.3300	-58.5400	-0.4820	1.9100	0.2530
14:16:16.029	14474	-0.6500	7.3000	-49.0800	-0.3820	1.3230	0.2010
14:16:16.047	14494	2.5000	7.8200	-53.8600	-0.4720	1.6280	0.2260
14:16:16.068	14514	1.6600	8.0900	-55.7600	-0.4430	1.6880	0.2440
14:16:16.089	14534	0.2500	7.1500	-48.5600	-0.4470	1.2810	0.1950
14:16:16.109	14554	2.9100	9.4800	-58.0300	-0.4840	1.9220	0.2410
14:16:16.128	14574	-0.5600	6.9700	-47.3800	-0.4100	1.2680	0.2020
14:16:16.148	14594	3.3000	8.7800	-54.8800	-0.4990	1.8340	0.2390
14:16:16.169	14614	0.0800	7.9000	-53.2400	-0.4270	1.5370	0.2290
14:16:16.188	14634	0.7700	7.3900	-51.1500	-0.4570	1.4180	0.2090
14:16:16.209	14654	2.6400	9.4600	-57.7400	-0.4420	1.8490	0.2500
14:16:16.228	14674	-0.3600	7.5500	-46.3400	-0.4090	1.2420	0.1740
14:16:16.248	14694	2.3000	8.9600	-59.1500	-0.4710	1.8380	0.2540
14:16:16.268	14714	0.2200	7.4000	-50.8200	-0.3850	1.4080	0.2160
14:16:16.287	14734	1.9000	7.9500	-52.6200	-0.4270	1.5730	0.2200
14:16:16.309	14754	1.6400	8.2200	-55.8600	-0.4240	1.6650	0.2440
14:16:16.328	14774	0.4700	7.3400	-48.1300	-0.4090	1.2970	0.1890
14:16:16.347	14794	2.8700	9.3500	-59.6400	-0.4740	1.8870	0.2480
14:16:16.367	14814	-1.1800	7.1900	-48.2500	-0.3950	1.2020	0.1910
14:16:16.388	14834	2.7800	8.6100	-55.0500	-0.4570	1.7760	0.2320
14:16:16.407	14854	0.9300	7.9100	-53.3200	-0.3890	1.5280	0.2360
14:16:16.428	14874	0.9800	7.2100	-50.8000	-0.4150	1.4270	0.2160
14:16:16.448	14894	2.1000	9.3700	-58.0100	-0.4480	1.8280	0.2530
14:16:16.469	14914	-0.8000	7.3000	-47.9200	-0.4110	1.1870	0.1860
14:16:16.487	14934	3.0000	9.0200	-58.8900	-0.5040	1.9660	0.2560
14:16:16.509	14954	-0.4100	7.1400	-47.7300	-0.3930	1.2650	0.2050
14:16:16.528	14974	3.0500	8.0300	-53.1100	-0.4940	1.6910	0.2260
14:16:16.548	14994	1.5100	8.8000	-55.3100	-0.4420	1.7640	0.2450
14:16:16.569	15014	0.6200	7.0000	-48.3700	-0.4450	1.2720	0.1990
14:16:16.588	15034	2.8300	9.8800	-60.5500	-0.4820	1.9340	0.2560
14:16:16.609	15054	-0.7700	7.8900	-45.3700	-0.3920	1.1980	0.1770
14:16:16.627	15074	3.4500	8.7400	-57.3300	-0.4810	1.8100	0.2590
14:16:16.648	15094	0.9600	7.9300	-51.8800	-0.4040	1.4920	0.2260
14:16:16.667	15114	2.1400	7.1400	-49.5700	-0.4470	1.4670	0.2010
14:16:16.688	15134	2.4700	8.9800	-59.3000	-0.4690	1.9270	0.2640
14:16:16.708	15154	-0.3200	7.7900	-49.8100	-0.4350	1.4410	0.2030
14:16:16.729	15174	3.6400	9.4900	-58.1500	-0.4680	1.9370	0.2570
14:16:16.748	15194	-1.4800	6.9700	-45.1300	-0.3810	1.1420	0.1730
14:16:16.770	15214	3.3900	8.0100	-55.0200	-0.4300	1.7320	0.2340
14:16:16.789	15234	2.0700	8.5900	-56.5200	-0.3840	1.7430	0.2480
14:16:16.808	15254	-0.3900	7.0500	-48.9800	-0.4030	1.2810	0.1910
14:16:16.829	15274	2.5400	8.6000	-59.5500	-0.4450	1.9330	0.2650
14:16:16.849	15294	-0.6500	7.0600	-42.5500	-0.3680	1.1020	0.1500
14:16:16.869	15314	2.9000	9.0600	-59.9100	-0.4490	1.9720	0.2650
14:16:16.889	15334	-0.1700	7.5300	-52.8200	-0.3760	1.4240	0.2140
14:16:16.909	15354	-0.2800	6.4600	-50.5600	-0.4470	1.3200	0.2030
14:16:16.928	15374	2.2300	9.2300	-63.5200	-0.4160	2.0770	0.2580
14:16:16.948	15394	-0.9000	7.0300	-46.3800	-0.3850	1.1670	0.1650
14:16:16.970	15414	2.1200	8.5800	-58.4300	-0.4600	1.8650	0.2540
14:16:16.989	15434	0.0700	7.3900	-50.8900	-0.3910	1.3970	0.1990
14:16:17.009	15454	1.7200	7.3400	-53.9700	-0.5030	1.5710	0.2250
14:16:17.030	15474	0.6600	8.4600	-58.8500	-0.4180	1.7840	0.2570
14:16:17.049	15494	-0.3200	6.8400	-46.8500	-0.4000	1.2230	0.1760
14:16:17.070	15514	2.4300	9.0700	-60.8400	-0.4770	1.8870	0.2650
14:16:17.088	15534	-1.5200	7.7800	-48.7100	-0.3950	1.2740	0.1860
14:16:17.108	15554	2.4800	8.2400	-54.5100	-0.4650	1.6900	0.2380
14:16:17.129	15574	0.9200	7.5500	-53.4800	-0.4200	1.6120	0.2250
14:16:17.148	15594	1.0400	7.9800	-50.7500	-0.4160	1.4220	0.1970
14:16:17.169	15614	1.7500	9.1400	-58.5800	-0.4800	1.8130	0.2500
14:16:17.188	15634	-1.2700	7.0500	-47.3800	-0.3950	1.1820	0.1840
14:16:17.208	15654	3.0700	9.4500	-59.6400	-0.4680	1.9320	0.2610
14:16:17.229	15674	-0.3300	7.5800	-48.4700	-0.4020	1.3780	0.2000
14:16:17.250	15694	1.4400	7.5900	-52.2700	-0.4320	1.5290	0.2310
14:16:17.268	15714	1.7700	9.0300	-55.7600	-0.4430	1.7390	0.2360
14:16:17.289	15734	-0.2000	7.1700	-49.1200	-0.4280	1.2720	0.1970
14:16:17.309	15754	2.8200	9.6400	-63.2500	-0.4930	1.9420	0.2780
14:16:17.329	15774	-1.2700	7.3300	-47.2100	-0.3920	1.1850	0.1910
14:16:17.349	15794	3.1600	8.6500	-55.1500	-0.4940	1.8210	0.2420
14:16:17.368	15814	1.0800	8.1900	-52.2500	-0.4300	1.5970	0.2260
14:16:17.388	15834	1.0900	7.7700	-48.7800	-0.4440	1.3740	0.1920
14:16:17.410	15854	2.4600	9.5000	-58.8400	-0.4770	1.8520	0.2600
14:16:17.431	15874	-0.1100	7.4700	-47.7800	-0.4100	1.2400	0.1950
14:16:17.450	15894	2.6100	9.2500	-56.0200	-0.5010	1.8080	0.2520
14:16:17.470	15914	0.7000	7.5600	-48.6000	-0.4150	1.4040	0.2080
14:16:17.488	15934	1.7500	7.8500	-53.2000	-0.4640	1.5520	0.2210
14:16:17.509	15954	0.9500	8.8900	-57.0000	-0.4570	1.7750	0.2430
14:16:17.530	15974	-0.3700	7.2900	-48.5000	-0.3960	1.2500	0.1980
14:16:17.549	15994	2.7800	9.7600	-60.1300	-0.4680	1.8960	0.2690
14:16:17.569	16014	-0.8400	7.4800	-50.2200	-0.4020	1.2730	0.2010
14:16:17.589	16034	2.9500	8.3400	-53.7400	-0.4700	1.7330	0.2340
14:16:17.608	16054	0.8800	8.1400	-53.9800	-0.4260	1.6130	0.2330
14:16:17.628	16074	1.0500	7.7500	-50.4900	-0.4500	1.3670	0.1880
14:16:17.649	16094	2.5800	9.3800	-59.5600	-0.4590	1.8430	0.2700
14:16:17.668	16114	-0.5200	7.1300	-47.9900	-0.3950	1.2130	0.1870
14:16:17.690	16134	3.0600	9.3600	-58.4200	-0.4870	1.9170	0.2570
14:16:17.709	16154	-0.5000	7.9300	-49.9900	-0.4070	1.3850	0.2040
14:16:17.728	16174	2.0000	7.9600	-51.8700	-0.4720	1.5820	0.2130
14:16:17.750	16194	1.3700	8.5100	-59.0800	-0.4220	1.7540	0.2660
14:16:17.769	16214	-0.6200	7.3100	-48.8400	-0.4260	1.2670	0.1890
14:16:17.789	16234	2.8200	9.5900	-59.6900	-0.5030	1.9610	0.2470
14:16:17.809	16254	-0.9300	7.7000	-46.5200	-0.3880	1.2140	0.1880
14:16:17.829	16274	1.5500	8.1400	-58.0200	-0.5060	1.7470	0.2420
14:16:17.849	16294	0.1700	7.9700	-55.0800	-0.4220	1.5720	0.2440
14:16:17.869	16314	1.5400	7.8300	-49.4500	-0.4460	1.4440	0.1990
14:16:17.889	16334	2.4000	8.9800	-57.2900	-0.4510	1.7780	0.2530
14:16:17.909	16354	-1.2300	7.6700	-46.3800	-0.3880	1.1730	0.1680
14:16:17.928	16374	2.9500	8.8000	-58.1200	-0.4890	1.8520	0.2490
14:16:17.948	16394	-0.1500	7.3400	-51.1900	-0.4000	1.4300	0.2320
14:16:17.969	16414	1.7300	7.8300	-52.1400	-0.4650	1.5620	0.2130
14:16:17.990	16434	1.6000	8.8900	-56.2400	-0.4540	1.7540	0.2440
14:16:18.010	16454	-0.6800	7.2300	-46.9400	-0.4280	1.2250	0.1760
14:16:18.030	16474	2.4800	9.2300	-58.6800	-0.4890	1.8920	0.2500
14:16:18.049	16494	0.2400	7.0500	-50.0700	-0.4090	1.3330	0.2060
14:16:18.071	16514	2.6600	8.0300	-54.8200	-0.4600	1.6720	0.2340
14:16:18.089	16534	0.8700	8.1500	-54.0900	-0.4180	1.5910	0.2290
14:16:18.109	16554	0.9200	7.4700	-49.4300	-0.4410	1.3720	0.2110
14:16:18.131	16574	1.9300	9.1500	-61.0100	-0.4830	1.9120	0.2730
14:16:18.151	16594	-0.6000	7.4200	-46.8400	-0.4020	1.2070	0.1780
14:16:18.171	16614	3.2700	9.0300	-56.0000	-0.5010	1.9190	0.2480
14:16:18.191	16634	1.2000	7.6700	-49.7700	-0.4130	1.4880	0.2260
14:16:18.209	16654	1.9700	7.8700	-49.5100	-0.4620	1.4900	0.2080
14:16:18.229	16674	1.7600	8.5500	-57.0500	-0.4530	1.7610	0.2580
14:16:18.251	16694	-0.4700	7.2600	-46.6500	-0.4160	1.2390	0.1770
14:16:18.270	16714	2.7200	9.7300	-57.4800	-0.4900	1.9160	0.2520
14:16:18.290	16734	-0.2800	7.2500	-47.7900	-0.3910	1.2690	0.1930
14:16:18.310	16754	2.1900	8.0600	-55.7600	-0.4750	1.7200	0.2450
14:16:18.330	16774	1.0900	8.1900	-55.8000	-0.4290	1.6090	0.2410
14:16:18.350	16794	0.4400	7.5600	-50.7300	-0.4360	1.3570	0.2050
14:16:18.370	16814	1.8600	9.3000	-60.0200	-0.4550	1.8450	0.2570
14:16:18.390	16834	-1.7200	7.3900	-48.3100	-0.4140	1.2440	0.1860
14:16:18.410	16854	3.0000	8.9400	-57.3500	-0.4700	1.8430	0.2500
14:16:18.429	16874	0.8500	7.7900	-49.4300	-0.3930	1.4200	0.2090
14:16:18.449	16894	1.1900	7.7500	-49.5000	-0.4220	1.4790	0.2060
14:16:18.469	16914	2.2300	9.0500	-56.6900	-0.4390	1.8250	0.2510
14:16:18.489	16934	-0.3400	7.1000	-46.1400	-0.3940	1.2430	0.1880
14:16:18.509	16954	2.8500	9.3000	-60.2200	-0.4810	1.9250	0.2600
14:16:18.529	16974	-1.2400	7.3800	-50.5900	-0.4040	1.2940	0.2050
14:16:18.550	16994	3.7500	8.1500	-55.6200	-0.4710	1.7550	0.2370
14:16:18.570	17014	1.6100	8.4200	-53.4000	-0.4240	1.6550	0.2420
14:16:18.591	17034	0.1100	7.3600	-51.4800	-0.4390	1.2780	0.2080
14:16:18.611	17054	2.0400	9.5800	-61.2400	-0.4820	1.9230	0.2640
14:16:18.629	17074	-0.1500	6.8800	-46.8600	-0.4270	1.2420	0.1890
14:16:18.651	17094	2.9500	8.5300	-57.3900	-0.5050	1.8420	0.2570
14:16:18.671	17114	0.0500	8.0200	-51.1200	-0.3970	1.4700	0.2170
14:16:18.691	17134	0.8900	8.0100	-51.2200	-0.4600	1.4540	0.2120
14:16:18.709	17154	1.5200	8.6000	-58.2500	-0.4530	1.8020	0.2610
14:16:18.731	17174	-0.4200	7.2300	-47.7200	-0.4060	1.2470	0.1910
14:16:18.751	17194	2.3100	9.2000	-58.4000	-0.4750	1.8960	0.2560
14:16:18.769	17214	-0.1900	7.8800	-48.0100	-0.3880	1.3410	0.2000
14:16:18.789	17234	2.0400	8.1300	-52.3900	-0.4530	1.5790	0.2200
14:16:18.811	17254	1.1300	8.5900	-56.9200	-0.4340	1.6870	0.2530
14:16:18.831	17274	-0.5500	7.4700	-48.5500	-0.4300	1.2940	0.1810
14:16:18.850	17294	3.0400	9.4800	-60.5300	-0.4800	1.9060	0.2690
14:16:18.870	17314	-0.8000	7.3400	-46.8000	-0.3770	1.2230	0.1830
14:16:18.891	17334	2.7400	8.4700	-55.2500	-0.4700	1.7590	0.2380
14:16:18.911	17354	0.8100	7.6100	-51.0700	-0.4190	1.5080	0.2240
14:16:18.930	17374	1.6700	7.6400	-50.4400	-0.4480	1.5100	0.2250
14:16:18.950	17394	1.9200	9.0000	-57.7900	-0.4520	1.8520	0.2560
14:16:18.969	17414	-0.7000	6.8600	-48.1200	-0.4140	1.1890	0.1850
14:16:18.991	17434	3.8500	9.4900	-58.6700	-0.4870	1.9900	0.2550
14:16:19.010	17454	-0.0600	7.7500	-45.3700	-0.3990	1.3270	0.1940
14:16:19.030	17474	3.0400	8.1700	-54.9800	-0.4850	1.6850	0.2370
14:16:19.050	17494	1.4500	8.3600	-52.3200	-0.4390	1.6750	0.2340
14:16:19.071	17514	-0.4700	7.6100	-47.2300	-0.4360	1.3120	0.1900
14:16:19.091	17534	2.4200	9.6900	-58.9500	-0.4580	1.8590	0.2550
14:16:19.109	17554	-0.4100	7.6500	-48.0400	-0.3930	1.2710	0.1990
14:16:19.130	17574	2.7800	8.8800	-54.1200	-0.4820	1.8330	0.2310
14:16:19.151	17594	0.0700	8.1100	-50.5100	-0.3970	1.4860	0.2170
14:16:19.170	17614	0.9700	7.6700	-51.2700	-0.4440	1.4600	0.2150
14:16:19.190	17634	1.9100	8.7000	-58.3700	-0.4560	1.8270	0.2580
14:16:19.211	17654	0.0300	7.2900	-48.1400	-0.4060	1.2330	0.1930
14:16:19.230	17674	3.1400	9.4700	-58.2200	-0.4710	1.8620	0.2660
14:16:19.250	17694	-0.5200	7.3500	-50.1500	-0.4060	1.3610	0.2150
14:16:19.271	17714	1.8300	8.0900	-53.3100	-0.4560	1.5880	0.2200
14:16:19.291	17734	1.1000	8.0600	-56.8700	-0.4300	1.6600	0.2460
14:16:19.310	17754	1.1000	7.1900	-46.7800	-0.4160	1.3070	0.1860
14:16:19.331	17774	3.0600	9.5700	-60.9800	-0.4800	2.0060	0.2700
14:16:19.350	17794	-1.2500	7.2000	-46.3600	-0.4030	1.1740	0.1820
14:16:19.371	17814	3.6900	9.1300	-56.5700	-0.4960	1.8630	0.2400
14:16:19.390	17834	-0.1500	7.5000	-53.2200	-0.4220	1.4990	0.2300
14:16:19.410	17854	1.0600	7.5600	-51.1300	-0.4650	1.4400	0.2160
14:16:19.431	17874	2.3400	9.0100	-58.6700	-0.4870	1.8530	0.2600
14:16:19.450	17894	-0.5600	7.3000	-45.2200	-0.4130	1.1940	0.1750
14:16:19.470	17914	3.5300	8.8900	-58.5500	-0.5240	1.9230	0.2590
14:16:19.492	17934	-0.4000	7.5700	-47.1600	-0.4040	1.3410	0.1960
14:16:19.512	17954	2.1600	7.9600	-53.7300	-0.4920	1.6400	0.2290
14:16:19.532	17974	0.9700	7.9100	-54.7300	-0.4360	1.6320	0.2320
14:16:19.551	17994	0.6200	7.1400	-48.7800	-0.4330	1.3330	0.1940
14:16:19.570	18014	2.2000	9.0900	-58.6000	-0.4850	1.8860	0.2490
14:16:19.590	18034	-0.9800	7.0500	-48.8200	-0.4160	1.2940	0.2040
14:16:19.610	18054	2.4100	8.3900	-57.2100	-0.4940	1.7840	0.2430
14:16:19.632	18074	0.6400	7.9900	-50.0500	-0.4260	1.4850	0.2070
14:16:19.650	18094	1.1600	7.2200	-49.2700	-0.4590	1.4250	0.2080
14:16:19.670	18114	1.7800	9.1300	-59.0700	-0.4610	1.8450	0.2560
14:16:19.691	18134	-0.2800	7.3800	-46.7900	-0.4130	1.2730	0.1900
14:16:19.710	18154	2.9600	9.2700	-57.2900	-0.4790	1.8400	0.2530
14:16:19.731	18174	0.2100	7.6200	-47.4200	-0.4060	1.3350	0.1920
14:16:19.751	18194	2.6300	7.9600	-53.6500	-0.4860	1.6840	0.2310
14:16:19.770	18214	1.8400	8.3500	-53.9000	-0.4330	1.6120	0.2390
14:16:19.791	18234	0.3200	7.1100	-48.0500	-0.4550	1.3420	0.2030
14:16:19.810	18254	4.0000	9.6800	-59.0900	-0.4930	2.0000	0.2570
14:16:19.830	18274	-1.4500	7.4200	-46.1800	-0.4050	1.2130	0.1880
14:16:19.850	18294	2.4600	8.8700	-56.9400	-0.5050	1.7880	0.2450
14:16:19.871	18314	0.3600	7.7400	-50.9400	-0.4180	1.5010	0.2200
14:16:19.890	18334	0.7300	7.7500	-53.0400	-0.4450	1.4720	0.2150
14:16:19.910	18354	1.5800	9.3900	-57.6200	-0.4330	1.8470	0.2500
14:16:19.931	18374	0.4300	7.4100	-46.2700	-0.4080	1.2160	0.1830
14:16:19.951	18394	2.8900	9.1100	-59.7700	-0.4950	1.9130	0.2630
14:16:19.970	18414	-0.4800	7.1000	-48.6800	-0.3910	1.3120	0.2020
14:16:19.993	18434	2.1800	8.2100	-53.6600	-0.4760	1.6350	0.2170
14:16:20.012	18454	1.7200	8.6100	-55.7600	-0.4330	1.7400	0.2430
14:16:20.030	18474	0.1600	7.3400	-48.7500	-0.4350	1.2770	0.1930
14:16:20.051	18494	2.7200	9.3000	-59.7600	-0.4740	1.9060	0.2570
14:16:20.071	18514	-0.7700	7.7200	-47.3400	-0.3980	1.2320	0.1820
14:16:20.091	18534	2.5200	8.5600	-56.3700	-0.4680	1.7940	0.2510
14:16:20.111	18554	1.1300	7.6500	-52.6400	-0.4150	1.4950	0.2290
14:16:20.131	18574	1.4300	7.4500	-51.2100	-0.4380	1.4780	0.2210
14:16:20.151	18594	1.9300	8.9500	-57.5700	-0.4570	1.8320	0.2500
14:16:20.173	18614	-1.6100	7.0600	-47.2200	-0.4090	1.1800	0.1780
