# Supplementary material for: A slanted castor wheel enables pushing manual wheelchairs from the side to improve social interaction
Source: PLoS One. 2024 Sep 12;19(9):e0307759. doi: 10.1371/journal.pone.0307759 (PMC11392412; doi:10.1371/journal.pone.0307759)
Supplement: S1 File — Contains the data collected during the validation experiments and the code for calculating the reaction forces for a castor wheel using the vector equations and the cosine approximation. 4TU.ResearchData repository: https://doi.org/10.4121/82afa4e1-bdf1-4bf4-8682-32e62f6c3d68, GitLab repository: https://gitlab.tudelft.nl/ziggy/evaluation_paper. (ZIP) [file pone.0307759.s002.zip › S2 File - Experimental data and the MATLAB code for calculations of the castor wheel/Data/Test6_30-5-2022/0.15rad_7.4kg_6.txt]

TimeStamp	SampleCounter	Fx(N)	Fy(N)	Fz(N)	Tx(Nm)	Ty(Nm)	Tz(Nm)
14:14:08.268	17886	0.8100	9.9400	-64.2100	-0.5330	1.8770	0.2770
14:14:08.288	17906	3.1800	10.6500	-71.3700	-0.5570	2.1380	0.3030
14:14:08.308	17926	2.8600	10.4500	-69.4300	-0.5100	2.1560	0.2910
14:14:08.328	17946	-0.2800	10.0800	-67.5400	-0.5430	1.8380	0.2630
14:14:08.348	17966	2.7900	11.4500	-76.6000	-0.5700	2.3910	0.3270
14:14:08.369	17986	-0.8500	9.8300	-64.6200	-0.5140	1.7180	0.2620
14:14:08.388	18006	3.3800	10.7200	-74.4300	-0.5510	2.2750	0.2960
14:14:08.408	18026	1.6500	10.8400	-67.8700	-0.5330	2.0880	0.2840
14:14:08.427	18046	0.2600	10.4500	-69.7600	-0.5340	1.9240	0.2750
14:14:08.448	18066	2.6700	11.5800	-76.1700	-0.4930	2.3860	0.3130
14:14:08.468	18086	-1.3100	9.3100	-64.8400	-0.5270	1.7100	0.2660
14:14:08.487	18106	4.1000	11.5700	-75.6500	-0.5730	2.5280	0.3370
14:14:08.507	18126	-0.3500	10.0700	-62.5500	-0.5130	1.8770	0.2580
14:14:08.527	18146	1.8600	10.7200	-69.8300	-0.5640	2.1310	0.2790
14:14:08.548	18166	2.3400	11.1600	-73.7500	-0.5580	2.3260	0.3210
14:14:08.568	18186	-0.8500	9.6700	-65.6800	-0.5530	1.7610	0.2530
14:14:08.589	18206	3.5700	11.3000	-76.6300	-0.5190	2.4650	0.3250
14:14:08.609	18226	0.3800	9.4300	-63.5600	-0.5600	1.8070	0.2640
14:14:08.628	18246	3.3200	11.0300	-72.7300	-0.5860	2.2560	0.3070
14:14:08.648	18266	1.2900	10.4100	-67.4600	-0.5080	2.0260	0.2840
14:14:08.668	18286	1.1600	10.1400	-70.4400	-0.5570	1.9740	0.2860
14:14:08.687	18306	2.7300	11.5900	-75.3600	-0.5710	2.3700	0.3270
14:14:08.708	18326	-1.6200	9.6200	-63.9200	-0.5270	1.6990	0.2530
14:14:08.728	18346	3.4700	11.0000	-75.9700	-0.5310	2.4190	0.2980
14:14:08.748	18366	0.3300	9.9300	-68.6100	-0.5410	1.9700	0.2940
14:14:08.768	18386	1.6100	9.9500	-70.6100	-0.5660	2.0710	0.2900
14:14:08.788	18406	2.3800	10.9800	-72.2500	-0.5010	2.2620	0.3070
14:14:08.807	18426	-1.0100	9.7000	-65.9700	-0.5230	1.7260	0.2600
14:14:08.829	18446	3.9000	11.4000	-76.3100	-0.5860	2.4980	0.3250
14:14:08.849	18466	-0.5500	9.8900	-62.7600	-0.4910	1.7350	0.2360
14:14:08.870	18486	2.9100	10.6700	-73.3100	-0.5570	2.2620	0.2940
14:14:08.889	18506	0.8900	10.5400	-69.9100	-0.5530	2.1070	0.3040
14:14:08.908	18526	0.6800	10.2000	-69.8000	-0.5720	1.9580	0.2760
14:14:08.928	18546	3.0600	11.5900	-77.0000	-0.4870	2.4460	0.3410
14:14:08.948	18566	-0.7900	9.7100	-64.5900	-0.5420	1.6970	0.2690
14:14:08.968	18586	4.5200	11.4000	-74.5800	-0.6120	2.4760	0.3060
14:14:08.988	18606	0.6600	9.9200	-64.5500	-0.5080	1.8840	0.2730
14:14:09.008	18626	2.3000	10.6100	-70.0800	-0.5690	2.1520	0.2750
14:14:09.028	18646	2.6800	10.9200	-72.6300	-0.5840	2.2650	0.3250
14:14:09.050	18666	0.1700	10.0300	-63.4800	-0.5340	1.7770	0.2440
14:14:09.068	18686	3.6100	11.1100	-75.3900	-0.5210	2.4080	0.3260
14:14:09.090	18706	0.4000	9.6400	-65.5800	-0.5320	1.8390	0.2770
14:14:09.108	18726	3.4500	11.0000	-74.6000	-0.5800	2.3070	0.3180
14:14:09.129	18746	1.5900	9.9300	-71.8200	-0.5140	2.0810	0.3170
14:14:09.149	18766	-0.0800	9.8900	-69.1500	-0.5380	1.8410	0.2740
14:14:09.169	18786	3.3100	11.4400	-76.1800	-0.5660	2.4640	0.3330
14:14:09.188	18806	-0.2200	9.3900	-63.3300	-0.5210	1.7240	0.2530
14:14:09.210	18826	3.9700	11.3500	-73.5800	-0.5110	2.4020	0.3010
14:14:09.229	18846	0.5100	10.1700	-67.1200	-0.5160	1.9330	0.2870
14:14:09.250	18866	2.1900	10.3600	-69.3200	-0.5610	2.0760	0.2790
14:14:09.268	18886	2.2500	10.7700	-73.4500	-0.5080	2.2470	0.3280
14:14:09.289	18906	-0.4400	9.7100	-65.7100	-0.5400	1.7890	0.2650
14:14:09.308	18926	4.1100	11.7800	-78.7300	-0.5540	2.5570	0.3460
14:14:09.330	18946	-1.7200	9.6900	-65.0000	-0.5190	1.6470	0.2610
14:14:09.349	18966	3.6300	11.1700	-73.5100	-0.5710	2.3650	0.2870
14:14:09.370	18986	1.2400	10.2400	-71.4200	-0.5360	2.0920	0.3310
14:14:09.388	19006	0.7600	9.7800	-69.2900	-0.5790	1.8910	0.2870
14:14:09.409	19026	2.9300	11.5400	-76.0600	-0.5390	2.4200	0.3340
14:14:09.429	19046	-0.4100	9.5000	-64.5800	-0.5760	1.7460	0.2640
14:14:09.449	19066	3.5800	11.7200	-75.8900	-0.6190	2.4260	0.3240
14:14:09.470	19086	0.9700	9.8000	-65.1700	-0.5340	1.9080	0.2680
14:14:09.489	19106	1.1000	10.6700	-72.9000	-0.5770	2.1230	0.2960
14:14:09.509	19126	2.3600	10.9300	-73.3000	-0.5670	2.2550	0.3210
14:14:09.528	19146	-0.1300	9.7200	-64.6700	-0.5500	1.7600	0.2470
14:14:09.550	19166	3.4900	11.6100	-74.8900	-0.5060	2.4490	0.3130
14:14:09.570	19186	0.7800	9.6500	-64.6200	-0.5240	1.8910	0.2760
14:14:09.588	19206	2.3000	10.7100	-73.5000	-0.5680	2.1770	0.3060
14:14:09.608	19226	0.6400	10.5100	-71.9200	-0.5130	2.1090	0.3020
14:14:09.629	19246	0.4300	9.9200	-67.6500	-0.5440	1.8380	0.2720
14:14:09.649	19266	2.8600	11.4000	-76.2800	-0.5620	2.4620	0.3390
14:14:09.669	19286	-0.8200	9.5400	-65.4300	-0.5180	1.7150	0.2560
14:14:09.688	19306	3.7400	10.9200	-75.1400	-0.5310	2.3610	0.3100
14:14:09.709	19326	1.5300	9.7700	-66.1900	-0.5250	1.9320	0.2870
14:14:09.729	19346	2.4600	10.1400	-70.7200	-0.5530	2.0820	0.2910
14:14:09.750	19366	2.4900	10.3800	-73.6300	-0.5230	2.2720	0.3180
14:14:09.769	19386	-0.0800	9.5800	-62.6600	-0.5750	1.7760	0.2430
14:14:09.791	19406	4.6000	11.7500	-76.8300	-0.5660	2.5860	0.3250
14:14:09.810	19426	-0.0800	9.4100	-63.6400	-0.5040	1.7330	0.2510
14:14:09.829	19446	3.4600	10.8000	-74.8400	-0.5670	2.3530	0.2940
14:14:09.849	19466	1.0700	10.3900	-70.1300	-0.5410	2.0580	0.3150
14:14:09.869	19486	1.1000	10.0100	-69.0300	-0.5680	1.9180	0.2730
14:14:09.891	19506	3.0100	11.1100	-76.5800	-0.4880	2.3690	0.3300
14:14:09.911	19526	-0.0600	9.4200	-65.8900	-0.5310	1.7480	0.2760
14:14:09.930	19546	3.3100	11.9200	-76.9900	-0.5580	2.4480	0.3210
14:14:09.950	19566	-0.2800	9.5100	-64.5300	-0.4920	1.8130	0.2650
14:14:09.968	19586	1.8500	10.4200	-71.7700	-0.5290	2.0890	0.2870
14:14:09.989	19606	2.6000	10.8900	-73.7600	-0.5560	2.3210	0.3210
14:14:10.010	19626	0.0400	9.8500	-66.9100	-0.5120	1.7530	0.2630
14:14:10.029	19646	3.4400	11.4200	-76.8400	-0.4820	2.4820	0.3110
14:14:10.049	19666	-0.6100	10.0900	-65.4700	-0.5140	1.7330	0.2630
14:14:10.070	19686	2.3300	10.8500	-73.1300	-0.5690	2.2280	0.2930
14:14:10.090	19706	1.2900	10.2600	-70.9200	-0.4880	2.1160	0.3060
14:14:10.110	19726	0.8900	10.0500	-67.6200	-0.5400	1.9070	0.2730
14:14:10.130	19746	2.9500	11.5200	-76.3300	-0.5650	2.4300	0.3220
14:14:10.150	19766	-0.7900	9.6100	-65.7000	-0.5260	1.7000	0.2500
14:14:10.170	19786	4.1300	11.8100	-75.9700	-0.5060	2.5010	0.3050
14:14:10.189	19806	-0.2000	10.3500	-67.7900	-0.5310	1.9030	0.2950
14:14:10.210	19826	1.5300	10.4900	-70.9200	-0.5770	2.1440	0.2890
14:14:10.230	19846	2.6800	10.5300	-73.6900	-0.5340	2.2930	0.3130
14:14:10.250	19866	0.7600	9.7800	-67.4000	-0.5540	1.8690	0.2760
14:14:10.269	19886	3.0200	11.7800	-73.1600	-0.5850	2.3680	0.2920
14:14:10.289	19906	-0.5900	9.5300	-64.9700	-0.5230	1.7310	0.2610
14:14:10.311	19926	2.4900	11.2300	-75.9700	-0.5430	2.2570	0.3090
14:14:10.331	19946	1.6700	10.1500	-70.0800	-0.5490	2.0470	0.3150
14:14:10.351	19966	1.6300	9.4900	-68.4200	-0.5550	1.9670	0.2770
14:14:10.369	19986	3.6700	10.9500	-74.5000	-0.5030	2.4040	0.3110
14:14:10.390	20006	0.2700	9.7900	-63.0700	-0.5170	1.8020	0.2640
14:14:10.411	20026	3.5000	11.6900	-72.3900	-0.5650	2.3840	0.2990
14:14:10.429	20046	-0.1500	10.0800	-65.4500	-0.4910	1.8230	0.2660
14:14:10.450	20066	2.1000	10.4500	-69.4300	-0.5330	2.0740	0.2690
14:14:10.471	20086	2.8000	11.0400	-74.0100	-0.5450	2.3210	0.3230
14:14:10.489	20106	-0.5500	9.4100	-67.2700	-0.5320	1.7570	0.2730
14:14:10.509	20126	3.3200	11.4300	-74.5600	-0.5120	2.3810	0.3030
14:14:10.529	20146	0.1600	9.4700	-65.4400	-0.5240	1.8590	0.2820
14:14:10.550	20166	3.5900	10.9400	-71.9300	-0.5740	2.2940	0.3030
14:14:10.569	20186	1.8300	10.4700	-67.4800	-0.4980	2.0440	0.2950
14:14:10.590	20206	0.8500	10.4400	-67.9400	-0.5420	1.9610	0.2800
14:14:10.611	20226	3.3700	11.4400	-76.1500	-0.5760	2.4670	0.3310
14:14:10.630	20246	-0.9200	9.7000	-65.1300	-0.5430	1.7220	0.2630
14:14:10.650	20266	3.8700	11.4400	-75.3400	-0.5280	2.3590	0.3050
14:14:10.670	20286	0.3800	10.1200	-66.4200	-0.5350	1.9940	0.2840
14:14:10.691	20306	0.9600	10.4900	-72.6900	-0.5660	2.0950	0.3110
14:14:10.711	20326	1.9800	10.7500	-71.9700	-0.5390	2.2440	0.3100
14:14:10.729	20346	-0.2100	9.7800	-65.4300	-0.5440	1.8360	0.2560
14:14:10.751	20366	3.9300	11.8500	-77.1000	-0.5690	2.4460	0.3300
14:14:10.769	20386	-0.9200	9.6000	-65.4400	-0.5070	1.7780	0.2650
14:14:10.791	20406	1.6200	10.6300	-72.0800	-0.5480	2.1650	0.2910
14:14:10.811	20426	1.3500	10.2200	-72.4400	-0.5490	2.1820	0.3090
14:14:10.829	20446	0.5100	9.7600	-69.2300	-0.5470	1.8810	0.2790
14:14:10.851	20466	2.8500	11.6200	-76.6200	-0.4780	2.3950	0.3170
14:14:10.870	20486	-1.2900	9.9400	-66.2600	-0.5070	1.7220	0.2670
14:14:10.890	20506	3.5900	11.2600	-74.4800	-0.5580	2.3220	0.3130
14:14:10.909	20526	0.9200	9.8100	-66.5900	-0.5010	1.9290	0.2810
14:14:10.930	20546	1.6900	10.2600	-69.6500	-0.5410	2.0520	0.2890
14:14:10.949	20566	2.0800	11.2800	-73.8100	-0.5740	2.3750	0.3160
14:14:10.970	20586	-0.8700	9.6600	-67.3400	-0.5250	1.7370	0.2550
14:14:10.989	20606	3.9600	11.5800	-77.3500	-0.5080	2.5050	0.3160
14:14:11.009	20626	-0.0200	9.9400	-64.6600	-0.5250	1.7320	0.2760
14:14:11.029	20646	3.6500	10.7700	-72.0900	-0.5760	2.3060	0.3070
14:14:11.049	20666	1.8300	10.1700	-69.6100	-0.5210	2.0870	0.3060
14:14:11.069	20686	0.5800	10.1400	-68.1300	-0.5700	1.9310	0.2710
14:14:11.090	20706	3.1000	11.5000	-73.7600	-0.5880	2.4020	0.3130
14:14:11.111	20726	-0.4900	9.4000	-62.5200	-0.5330	1.7170	0.2460
14:14:11.131	20746	3.4700	11.4200	-76.4100	-0.5360	2.4380	0.3110
14:14:11.149	20766	0.7500	9.6600	-68.1600	-0.5490	1.9290	0.2830
14:14:11.170	20786	1.9200	10.0000	-69.1800	-0.5660	2.0800	0.2820
14:14:11.190	20806	2.8900	11.0400	-73.1200	-0.4960	2.3070	0.3110
14:14:11.210	20826	-0.7000	10.0800	-65.4800	-0.5180	1.7730	0.2600
14:14:11.230	20846	3.0100	11.3200	-74.0400	-0.5770	2.3880	0.3170
14:14:11.249	20866	0.4000	10.0900	-64.9700	-0.5060	1.8600	0.2660
14:14:11.270	20886	2.5900	10.5200	-71.2400	-0.5420	2.1800	0.2820
14:14:11.291	20906	1.0700	10.5700	-71.7600	-0.5510	2.1510	0.3110
14:14:11.309	20926	0.3000	9.9600	-68.3000	-0.5450	1.8380	0.2760
14:14:11.329	20946	3.1800	11.3200	-76.5500	-0.4800	2.4310	0.3140
14:14:11.352	20966	-0.6000	10.0600	-63.6200	-0.5150	1.6990	0.2520
14:14:11.369	20986	3.7900	11.2400	-74.2000	-0.5740	2.4660	0.3210
14:14:11.390	21006	0.3600	9.5600	-64.9900	-0.5010	1.9280	0.2830
14:14:11.410	21026	1.5500	10.0800	-70.6800	-0.5860	2.1130	0.2840
14:14:11.429	21046	1.8400	11.4100	-78.8300	-0.5640	2.4030	0.3460
14:14:11.451	21066	-0.6100	9.9000	-64.8700	-0.5400	1.7350	0.2350
14:14:11.470	21086	4.3600	11.7600	-76.2300	-0.5120	2.4930	0.3140
14:14:11.491	21106	-0.3400	9.6400	-64.3800	-0.5310	1.8030	0.2710
14:14:11.511	21126	1.9600	10.8700	-72.2500	-0.5800	2.2240	0.2980
14:14:11.530	21146	1.4000	10.5300	-72.0300	-0.5050	2.1590	0.3150
14:14:11.550	21166	1.3600	9.9500	-68.0900	-0.5580	1.9480	0.2850
14:14:11.571	21186	2.9800	11.2900	-76.0600	-0.5560	2.4120	0.3320
14:14:11.591	21206	-1.2000	9.5900	-65.6400	-0.5130	1.6870	0.2590
14:14:11.611	21226	3.0900	10.8000	-73.2600	-0.5420	2.3210	0.2860
14:14:11.631	21246	1.6700	9.9700	-69.4500	-0.5240	2.0910	0.3160
14:14:11.651	21266	1.0200	10.1400	-69.6200	-0.5420	1.9720	0.2790
14:14:11.672	21286	1.8200	11.1800	-74.2100	-0.4790	2.3260	0.3080
14:14:11.692	21306	-0.9600	9.3600	-66.8200	-0.5270	1.7160	0.2680
14:14:11.711	21326	4.5200	11.4100	-74.7500	-0.5690	2.4630	0.3170
14:14:11.731	21346	0.6200	9.4300	-63.3900	-0.4730	1.8120	0.2650
14:14:11.751	21366	2.0100	10.6300	-73.4400	-0.5410	2.2180	0.2980
14:14:11.770	21386	1.0900	10.8100	-71.3700	-0.5540	2.1880	0.3050
14:14:11.791	21406	0.1700	9.8400	-67.1200	-0.5490	1.8310	0.2590
14:14:11.811	21426	4.0600	11.4800	-77.8800	-0.5070	2.5280	0.3270
14:14:11.830	21446	-0.3900	9.1900	-64.4100	-0.5330	1.7180	0.2700
14:14:11.851	21466	4.2600	11.1500	-75.0200	-0.5770	2.4330	0.3240
14:14:11.871	21486	0.6800	10.1400	-65.6900	-0.4900	1.9160	0.2760
14:14:11.891	21506	2.2800	10.5300	-68.1900	-0.5560	2.0700	0.2720
14:14:11.912	21526	3.1800	11.1600	-73.7200	-0.5670	2.3550	0.3230
14:14:11.932	21546	-1.0500	9.6600	-63.9700	-0.5250	1.6630	0.2390
14:14:11.952	21566	3.4900	12.0300	-76.7700	-0.5050	2.4730	0.3150
14:14:11.970	21586	-0.0900	10.1300	-63.7900	-0.5030	1.8700	0.2700
14:14:11.991	21606	3.0000	10.5200	-71.5600	-0.5540	2.1870	0.2900
14:14:12.011	21626	1.8100	10.5000	-71.8500	-0.4980	2.1640	0.3160
14:14:12.033	21646	-0.7000	9.8500	-67.0100	-0.5250	1.7450	0.2590
14:14:12.052	21666	3.1700	11.4700	-76.9700	-0.5650	2.4450	0.3240
14:14:12.072	21686	-0.5600	9.6700	-61.3300	-0.5040	1.7100	0.2360
14:14:12.091	21706	3.1500	10.8900	-73.8700	-0.5350	2.3200	0.2920
14:14:12.111	21726	1.0900	10.5500	-69.5000	-0.5220	2.0200	0.3080
14:14:12.131	21746	0.7200	10.3200	-70.2000	-0.5320	1.9830	0.2840
14:14:12.151	21766	2.6800	11.3200	-76.3000	-0.4760	2.3480	0.3190
14:14:12.172	21786	-0.8900	9.2200	-65.0900	-0.5330	1.6650	0.2640
14:14:12.190	21806	4.7300	11.9700	-77.2500	-0.5480	2.5790	0.3430
14:14:12.210	21826	0.9100	9.8400	-62.0100	-0.4940	1.7810	0.2570
14:14:12.231	21846	2.6000	10.4300	-72.8700	-0.5660	2.2410	0.2900
14:14:12.250	21866	1.8500	10.9300	-73.9300	-0.5690	2.2590	0.3280
14:14:12.271	21886	-0.2100	9.9300	-67.6800	-0.5700	1.7690	0.2480
14:14:12.291	21906	3.6300	11.6000	-78.9000	-0.5110	2.5190	0.3390
14:14:12.312	21926	-0.2500	9.5700	-64.1100	-0.5480	1.7250	0.2680
14:14:12.331	21946	2.9400	11.6500	-73.8700	-0.5990	2.3460	0.3130
14:14:12.351	21966	1.0300	9.9600	-66.2600	-0.5130	1.9990	0.2770
14:14:12.370	21986	0.6000	10.5400	-70.0900	-0.5540	2.0010	0.2760
14:14:12.390	22006	1.7600	11.4700	-76.0600	-0.5700	2.3150	0.3280
14:14:12.411	22026	-1.0900	9.5100	-64.2700	-0.5420	1.7300	0.2410
14:14:12.432	22046	3.7700	11.2500	-77.2300	-0.5010	2.4570	0.3140
14:14:12.451	22066	1.1400	9.7500	-66.7900	-0.5280	1.9160	0.2890
14:14:12.471	22086	2.1200	10.3600	-71.9200	-0.5830	2.1490	0.2930
14:14:12.492	22106	2.4600	10.7700	-72.2000	-0.5090	2.2050	0.3030
14:14:12.510	22126	-0.5500	9.9700	-66.3500	-0.5140	1.7370	0.2580
14:14:12.530	22146	3.7800	12.2100	-76.4300	-0.5450	2.4370	0.3310
14:14:12.551	22166	-0.2300	9.5700	-63.5600	-0.5090	1.7420	0.2490
14:14:12.570	22186	2.5300	10.9700	-75.3700	-0.5390	2.3090	0.3020
14:14:12.592	22206	0.4800	10.6500	-67.2500	-0.5340	2.0390	0.2850
14:14:12.610	22226	1.5300	9.9800	-70.9600	-0.5570	2.0170	0.2920
14:14:12.630	22246	2.3400	11.2700	-77.2900	-0.4940	2.4010	0.3400
14:14:12.652	22266	-1.2100	9.2000	-67.1400	-0.5470	1.6750	0.2730
14:14:12.673	22286	5.2600	11.7800	-78.1800	-0.5780	2.6100	0.3440
14:14:12.692	22306	0.4200	9.5200	-64.8600	-0.5110	1.8000	0.2740
14:14:12.710	22326	1.9500	10.6900	-72.7200	-0.5680	2.1810	0.2870
14:14:12.732	22346	2.0100	10.7900	-72.4400	-0.5800	2.2410	0.3130
14:14:12.753	22366	-0.0800	9.9200	-67.3700	-0.5500	1.8110	0.2640
14:14:12.772	22386	3.2800	11.1300	-77.0000	-0.5050	2.4350	0.3300
14:14:12.792	22406	0.0600	9.9400	-64.9500	-0.5180	1.7710	0.2660
14:14:12.812	22426	3.1500	11.1500	-75.1800	-0.5790	2.3580	0.3240
14:14:12.832	22446	1.0800	10.2000	-68.5600	-0.4960	2.0230	0.2990
14:14:12.851	22466	0.5200	10.0300	-69.3900	-0.5380	1.9410	0.2770
14:14:12.871	22486	2.8000	11.3800	-76.0800	-0.5500	2.3460	0.3210
14:14:12.892	22506	-0.8100	9.6400	-66.1800	-0.5250	1.7470	0.2550
14:14:12.912	22526	3.0900	11.3500	-75.1900	-0.5020	2.4530	0.3120
14:14:12.932	22546	-0.1200	10.0000	-67.5100	-0.5280	1.8660	0.2920
14:14:12.952	22566	1.8700	10.7400	-71.6100	-0.5690	2.1450	0.2860
14:14:12.973	22586	2.2000	10.2800	-73.6900	-0.5210	2.2520	0.3180
14:14:12.992	22606	0.4700	9.6500	-65.9200	-0.5310	1.7840	0.2750
14:14:13.013	22626	3.4400	12.0300	-79.5000	-0.5660	2.5180	0.3520
14:14:13.032	22646	-1.8000	9.4400	-64.2000	-0.5320	1.6560	0.2490
14:14:13.053	22666	3.7500	10.9600	-77.2800	-0.5280	2.4520	0.3190
14:14:13.072	22686	-0.1200	10.5400	-69.1400	-0.5420	2.0390	0.3010
14:14:13.091	22706	1.3600	10.2500	-69.4100	-0.5540	1.9430	0.2830
14:14:13.113	22726	2.8100	11.3100	-77.3900	-0.5180	2.3920	0.3350
14:14:13.131	22746	-0.0900	9.6700	-64.4500	-0.5500	1.7990	0.2630
14:14:13.151	22766	3.5900	11.6900	-76.2600	-0.5740	2.4040	0.3210
14:14:13.172	22786	-0.0100	9.6400	-64.7800	-0.5150	1.7810	0.2560
14:14:13.192	22806	2.7800	10.7000	-71.5700	-0.5560	2.2110	0.2760
14:14:13.212	22826	1.2900	10.9100	-70.2600	-0.5460	2.1660	0.3030
14:14:13.233	22846	0.5000	9.8700	-65.4100	-0.5280	1.8260	0.2500
14:14:13.253	22866	3.5700	10.9100	-77.7200	-0.4700	2.4240	0.3330
14:14:13.271	22886	0.1900	9.4600	-65.3700	-0.5060	1.7740	0.2690
14:14:13.292	22906	3.7800	11.0400	-74.2200	-0.5680	2.3670	0.3060
14:14:13.312	22926	0.7600	9.7900	-68.0100	-0.4950	1.9340	0.2760
14:14:13.332	22946	1.6700	10.1300	-68.1500	-0.5450	2.0210	0.2770
14:14:13.352	22966	3.0600	11.1800	-75.4600	-0.5240	2.4000	0.3400
14:14:13.373	22986	-1.5900	9.7100	-63.7800	-0.5190	1.7160	0.2330
14:14:13.393	23006	2.9200	11.1800	-75.8100	-0.4890	2.4530	0.3040
14:14:13.412	23026	-0.1600	10.2300	-65.1000	-0.4960	1.8170	0.2740
14:14:13.432	23046	4.1300	10.6200	-72.3200	-0.5690	2.2480	0.2930
14:14:13.453	23066	1.1300	10.2800	-71.9500	-0.5010	2.1460	0.3140
14:14:13.472	23086	0.8700	9.5800	-67.6300	-0.5440	1.8870	0.2760
14:14:13.493	23106	3.7100	11.2200	-77.6800	-0.5710	2.5400	0.3430
14:14:13.513	23126	-1.3400	9.5500	-64.1600	-0.5100	1.6750	0.2470
14:14:13.533	23146	2.7300	11.1300	-75.5800	-0.5320	2.3730	0.3060
14:14:13.552	23166	0.6300	10.3300	-68.7100	-0.5430	2.0660	0.2960
14:14:13.573	23186	1.7100	9.9400	-70.5700	-0.5640	2.0190	0.2880
14:14:13.593	23206	2.4100	11.0300	-74.1900	-0.5050	2.3130	0.3280
14:14:13.613	23226	-0.1900	9.8000	-65.1800	-0.5410	1.7830	0.2650
14:14:13.633	23246	4.5700	11.3600	-76.1700	-0.5650	2.4960	0.3320
14:14:13.652	23266	-0.4300	9.9000	-67.0300	-0.5050	1.8610	0.2680
14:14:13.672	23286	4.9400	10.3500	-75.0600	-0.5710	2.4870	0.3090
14:14:13.691	23306	2.6700	10.1400	-68.2900	-0.5250	2.1740	0.3000
14:14:13.711	23326	-0.5100	9.2500	-64.8600	-0.5020	1.6530	0.2490
14:14:13.733	23346	4.7000	11.2800	-79.6900	-0.4160	2.6040	0.3360
14:14:13.752	23366	0.2700	10.2300	-65.5100	-0.4690	1.8480	0.2590
14:14:13.772	23386	2.8700	10.8300	-70.6000	-0.4880	2.1770	0.2920
14:14:13.794	23406	1.9300	9.6800	-70.7300	-0.4840	2.1660	0.3000
14:14:13.814	23426	0.2700	9.7400	-67.8600	-0.5030	1.8230	0.2630
14:14:13.832	23446	2.0600	11.6300	-78.2500	-0.4860	2.4020	0.3260
14:14:13.853	23466	-0.9800	9.5100	-67.5500	-0.4770	1.7220	0.2630
14:14:13.872	23486	1.8000	11.4600	-78.6300	-0.4350	2.4210	0.3130
14:14:13.892	23506	-2.7300	10.5900	-71.6500	-0.5130	1.8940	0.2810
14:14:13.912	23526	3.4400	9.5600	-70.2300	-0.5240	2.2030	0.2930
14:14:13.932	23546	2.2000	9.3300	-69.7000	-0.4900	2.1120	0.3150
14:14:13.951	23566	0.9400	9.8600	-71.8900	-0.5400	2.0230	0.2950
14:14:13.973	23586	3.6900	10.7900	-73.2100	-0.5020	2.4040	0.3150
14:14:13.992	23606	-0.0700	9.2700	-63.2300	-0.4980	1.7200	0.2480
14:14:14.012	23626	2.6000	10.8300	-75.9100	-0.5470	2.3580	0.3040
14:14:14.033	23646	0.0300	10.1200	-68.2100	-0.5060	1.9690	0.2800
14:14:14.052	23666	2.0800	10.2600	-69.1300	-0.5350	2.1040	0.2810
14:14:14.072	23686	2.9900	10.4300	-71.0800	-0.5150	2.2530	0.3000
14:14:14.094	23706	-0.7700	9.5900	-64.1800	-0.5320	1.7150	0.2440
14:14:14.112	23726	3.9100	12.1300	-79.3800	-0.5020	2.5550	0.3200
14:14:14.133	23746	0.1100	9.1000	-61.6800	-0.4970	1.7460	0.2550
14:14:14.151	23766	1.9400	10.4600	-71.4200	-0.5530	2.1490	0.2870
14:14:14.171	23786	1.5800	10.7800	-74.2600	-0.5360	2.2810	0.3220
14:14:14.193	23806	-0.3100	9.9500	-67.0500	-0.5130	1.8210	0.2610
14:14:14.212	23826	3.0000	11.0700	-77.1700	-0.4890	2.4070	0.3400
14:14:14.233	23846	-0.9600	9.5300	-64.6700	-0.5310	1.6950	0.2650
14:14:14.253	23866	4.8200	11.2500	-76.3500	-0.5370	2.4360	0.3300
14:14:14.273	23886	0.6100	9.9700	-65.1200	-0.5040	1.9560	0.2750
14:14:14.293	23906	1.6200	9.9800	-70.6800	-0.5750	2.0490	0.2920
14:14:14.313	23926	3.0200	11.2300	-76.3500	-0.5520	2.4140	0.3270
14:14:14.333	23946	-0.6500	9.9700	-65.3500	-0.5320	1.7550	0.2570
14:14:14.352	23966	3.9600	11.7000	-76.1700	-0.5300	2.4410	0.3170
14:14:14.373	23986	-0.0200	9.7700	-64.8200	-0.5350	1.8470	0.2890
14:14:14.394	24006	2.4600	10.8900	-75.3700	-0.5930	2.2130	0.3200
14:14:14.412	24026	1.9200	10.2300	-71.4600	-0.5000	2.1570	0.3100
14:14:14.434	24046	0.5700	9.9700	-69.4900	-0.5530	1.8780	0.2860
14:14:14.452	24066	2.9600	11.1700	-76.6100	-0.5880	2.3640	0.3220
14:14:14.473	24086	-0.4600	9.8200	-66.2500	-0.5040	1.7510	0.2610
14:14:14.493	24106	2.5200	10.7000	-73.2300	-0.5360	2.2610	0.2900
14:14:14.512	24126	1.0800	10.1700	-70.0000	-0.5450	2.0750	0.3030
14:14:14.533	24146	0.7000	10.4100	-68.4800	-0.5640	1.9920	0.2700
14:14:14.553	24166	3.2600	10.6900	-75.2100	-0.4810	2.3500	0.3210
14:14:14.573	24186	-0.6300	9.9600	-63.3400	-0.5350	1.7380	0.2440
14:14:14.594	24206	4.0400	11.5300	-75.4500	-0.5740	2.4410	0.3270
14:14:14.613	24226	1.3300	9.9100	-66.8400	-0.4890	1.8980	0.2780
14:14:14.634	24246	2.3700	10.4200	-71.0300	-0.5350	2.1440	0.2900
14:14:14.654	24266	2.6600	11.0000	-71.9000	-0.5320	2.1400	0.3100
14:14:14.673	24286	-0.1000	9.7400	-68.5000	-0.5460	1.8600	0.2710
14:14:14.693	24306	3.3000	11.8700	-76.1200	-0.4740	2.5060	0.3080
14:14:14.713	24326	-2.2400	9.1500	-65.4100	-0.5330	1.7000	0.2670
14:14:14.733	24346	3.9100	11.3200	-76.5400	-0.6100	2.4390	0.3180
14:14:14.752	24366	1.6000	10.1900	-68.6900	-0.5190	2.0750	0.2950
14:14:14.772	24386	1.2900	10.4500	-69.3700	-0.5570	2.0710	0.2730
14:14:14.792	24406	3.2500	10.9700	-73.7500	-0.5770	2.3200	0.3270
14:14:14.813	24426	-0.1300	9.8900	-64.6400	-0.5390	1.7570	0.2590
14:14:14.834	24446	3.6500	11.2800	-73.8900	-0.5320	2.4110	0.3000
14:14:14.852	24466	0.2100	9.7100	-64.2700	-0.5310	1.8390	0.2650
14:14:14.873	24486	2.2900	10.5400	-72.1300	-0.5650	2.1760	0.2980
14:14:14.893	24506	2.0500	10.7900	-73.3000	-0.5050	2.2590	0.3220
14:14:14.914	24526	-0.3400	9.6200	-66.2700	-0.5130	1.7600	0.2500
14:14:14.933	24546	3.5100	11.3500	-77.9900	-0.5490	2.4610	0.3350
14:14:14.953	24566	-0.2600	9.3200	-64.8700	-0.5030	1.7050	0.2540
14:14:14.973	24586	3.8600	10.6300	-71.6600	-0.5460	2.3130	0.2800
14:14:14.993	24606	1.5200	10.5100	-68.4800	-0.5190	2.1090	0.2960
14:14:15.015	24626	0.2000	9.9000	-67.8200	-0.5470	1.9140	0.2730
14:14:15.034	24646	2.6100	11.4200	-73.7300	-0.5050	2.3700	0.3050
14:14:15.053	24666	-0.1700	9.7300	-64.0900	-0.5280	1.7210	0.2630
14:14:15.072	24686	4.6100	11.3000	-77.3000	-0.5610	2.4950	0.3410
14:14:15.092	24706	-0.3200	9.7100	-64.8700	-0.5030	1.8220	0.2650
14:14:15.113	24726	2.7400	10.6300	-71.2400	-0.5600	2.2260	0.2880
14:14:15.134	24746	1.9900	10.8400	-73.6400	-0.5540	2.2910	0.3230
14:14:15.153	24766	-0.2500	9.9400	-66.8100	-0.5730	1.7860	0.2520
14:14:15.175	24786	3.9600	12.0500	-77.1600	-0.5040	2.5250	0.3270
14:14:15.193	24806	-0.1500	9.9400	-64.8900	-0.5370	1.7520	0.2640
14:14:15.215	24826	2.8800	11.1800	-73.9300	-0.5900	2.2580	0.3100
14:14:15.234	24846	1.3500	9.9100	-70.3100	-0.5320	2.0870	0.3010
14:14:15.252	24866	0.2000	10.6000	-70.0100	-0.5550	1.9980	0.2810
14:14:15.274	24886	1.6300	11.4100	-75.0300	-0.5700	2.2910	0.3210
14:14:15.293	24906	-0.9900	9.3600	-64.2000	-0.5380	1.6950	0.2410
14:14:15.315	24926	4.3100	11.1800	-75.3400	-0.5390	2.4970	0.3110
14:14:15.332	24946	0.8300	10.0600	-66.8400	-0.5110	1.9650	0.2900
14:14:15.353	24966	1.7400	10.4600	-68.7400	-0.5680	2.0250	0.2690
14:14:15.373	24986	2.2000	10.9200	-73.9700	-0.5250	2.3080	0.3100
14:14:15.393	25006	-0.7900	9.3500	-64.8500	-0.5400	1.7470	0.2560
14:14:15.413	25026	3.7200	11.5400	-75.4400	-0.5610	2.4380	0.3250
14:14:15.435	25046	0.3200	9.3000	-63.6500	-0.5240	1.8700	0.2550
14:14:15.453	25066	2.9200	10.8400	-74.3100	-0.5350	2.3080	0.2970
14:14:15.474	25086	1.3400	10.6800	-68.4500	-0.5270	2.0590	0.2900
14:14:15.494	25106	1.6100	10.1200	-67.9700	-0.5560	1.9400	0.2680
14:14:15.514	25126	3.1000	11.0900	-75.7800	-0.5020	2.3990	0.3230
14:14:15.534	25146	-0.4200	9.3900	-64.6800	-0.5430	1.7030	0.2640
14:14:15.555	25166	4.1800	11.9600	-75.1000	-0.5660	2.5240	0.3200
14:14:15.573	25186	0.6500	9.3400	-65.9500	-0.5080	1.8580	0.2740
14:14:15.593	25206	2.0900	10.4900	-71.5100	-0.5780	2.1870	0.2860
14:14:15.615	25226	2.3700	10.5600	-71.6200	-0.5760	2.2600	0.3120
14:14:15.634	25246	0.1900	9.8400	-66.0800	-0.5520	1.8130	0.2630
14:14:15.655	25266	3.5200	11.5000	-76.8500	-0.5140	2.3830	0.3310
14:14:15.674	25286	-0.1500	9.4500	-66.3200	-0.5190	1.8130	0.2850
14:14:15.695	25306	3.3500	10.8700	-74.9600	-0.5710	2.3290	0.3130
14:14:15.715	25326	1.6700	10.2900	-70.4900	-0.5030	2.1080	0.3090
14:14:15.734	25346	-0.2800	10.2300	-67.5000	-0.5260	1.8410	0.2660
14:14:15.755	25366	3.2300	11.9500	-76.1200	-0.5350	2.4210	0.3310
14:14:15.774	25386	-0.5300	9.5900	-63.4100	-0.5100	1.6870	0.2470
14:14:15.794	25406	4.2700	11.0600	-74.5900	-0.5030	2.3880	0.3050
14:14:15.814	25426	1.3400	10.1900	-66.9100	-0.5100	1.9870	0.2870
14:14:15.835	25446	1.6000	9.9400	-69.4300	-0.5520	2.0250	0.2750
14:14:15.854	25466	2.0800	10.6900	-73.8300	-0.5040	2.3010	0.3150
14:14:15.874	25486	0.2600	9.6900	-66.4500	-0.5280	1.7350	0.2590
14:14:15.895	25506	4.3100	11.9100	-80.1800	-0.5300	2.5430	0.3590
14:14:15.913	25526	-1.1400	9.5700	-63.1100	-0.4890	1.6410	0.2510
14:14:15.935	25546	3.3700	10.6700	-74.0600	-0.5520	2.3580	0.3000
14:14:15.955	25566	0.6300	10.6100	-70.2500	-0.5570	2.1360	0.3040
14:14:15.973	25586	0.5500	10.0100	-68.3100	-0.5730	1.9060	0.2670
14:14:15.993	25606	3.3600	11.1800	-77.5800	-0.5100	2.4670	0.3390
14:14:16.014	25626	-0.4000	9.4400	-64.7900	-0.5590	1.7350	0.2710
14:14:16.033	25646	4.0300	11.4900	-77.2900	-0.5710	2.4020	0.3310
14:14:16.055	25666	-0.1700	9.8400	-65.1000	-0.4990	1.8570	0.2700
14:14:16.075	25686	1.3300	10.8000	-72.0100	-0.5490	2.1060	0.2850
14:14:16.094	25706	1.1700	11.0600	-73.2900	-0.5660	2.2590	0.3160
14:14:16.115	25726	-0.1100	9.4600	-67.2200	-0.5280	1.8330	0.2640
14:14:16.135	25746	3.2100	11.2200	-77.0000	-0.4880	2.3950	0.3130
14:14:16.153	25766	0.5700	9.5900	-65.6000	-0.5190	1.8520	0.2730
14:14:16.175	25786	2.3000	10.7800	-74.2200	-0.5640	2.2300	0.3030
14:14:16.194	25806	1.5800	10.5200	-69.8100	-0.4990	2.0850	0.2950
14:14:16.215	25826	0.1400	9.9000	-68.0500	-0.5230	1.8880	0.2710
14:14:16.233	25846	2.9100	11.5300	-75.1000	-0.5710	2.4270	0.3310
14:14:16.255	25866	-0.2700	9.5100	-65.9200	-0.5080	1.7110	0.2560
14:14:16.275	25886	3.2200	10.9400	-74.9600	-0.5240	2.3740	0.3080
14:14:16.295	25906	0.6100	10.3100	-65.5700	-0.5210	1.9380	0.2750
14:14:16.314	25926	2.4100	10.2200	-70.6100	-0.5570	2.1160	0.2900
14:14:16.334	25946	2.1800	10.5700	-72.4700	-0.5090	2.2720	0.3130
14:14:16.355	25966	-0.5600	9.2400	-66.3600	-0.5640	1.7110	0.2620
14:14:16.374	25986	5.4100	11.8100	-77.4700	-0.5800	2.5680	0.3420
14:14:16.393	26006	-0.0100	9.6800	-62.1400	-0.5170	1.7670	0.2480
14:14:16.414	26026	3.1700	10.5200	-73.7600	-0.5630	2.2570	0.2990
14:14:16.434	26046	2.0700	10.6000	-70.4000	-0.5630	2.1240	0.3120
14:14:16.454	26066	1.5300	9.9000	-68.8400	-0.5460	1.9320	0.2840
14:14:16.474	26086	3.8300	11.0500	-76.0900	-0.5130	2.3230	0.3210
14:14:16.496	26106	-0.6900	9.4100	-63.8500	-0.5430	1.7580	0.2530
14:14:16.514	26126	3.9000	11.7300	-74.8100	-0.5770	2.4350	0.3090
14:14:16.535	26146	0.0800	10.0700	-67.9600	-0.5090	1.9430	0.2900
14:14:16.554	26166	0.9300	10.5900	-69.6700	-0.5320	1.9840	0.2830
14:14:16.574	26186	2.3200	11.0200	-75.5300	-0.5710	2.3320	0.3320
14:14:16.594	26206	-1.1200	9.6600	-66.3000	-0.5320	1.7620	0.2520
14:14:16.614	26226	3.5400	11.5700	-77.5100	-0.4920	2.3800	0.3300
14:14:16.636	26246	-0.3100	9.8500	-66.9500	-0.5300	1.8150	0.2810
14:14:16.655	26266	2.3600	11.0000	-72.3600	-0.5710	2.2630	0.3000
14:14:16.675	26286	2.1900	10.0600	-71.9100	-0.5110	2.1540	0.3130
14:14:16.695	26306	0.5900	9.7800	-66.1000	-0.5480	1.8480	0.2680
14:14:16.714	26326	3.3000	11.9500	-77.1700	-0.5690	2.5190	0.3270
14:14:16.735	26346	-1.8400	9.6800	-62.4400	-0.5310	1.6140	0.2250
14:14:16.755	26366	4.6500	11.5000	-73.8700	-0.5220	2.4900	0.2990
14:14:16.775	26386	0.4400	10.2400	-67.3500	-0.5380	1.9820	0.2920
14:14:16.795	26406	1.6800	10.2100	-72.3900	-0.5850	2.0770	0.2960
14:14:16.814	26426	2.0300	10.8400	-75.2600	-0.5350	2.3050	0.3240
14:14:16.833	26446	0.7900	9.7700	-66.3200	-0.5510	1.8180	0.2750
14:14:16.855	26466	3.4700	11.6500	-74.8300	-0.5800	2.4230	0.3220
14:14:16.875	26486	-1.0800	9.5000	-64.6600	-0.5170	1.7010	0.2490
14:14:16.895	26506	2.9300	10.8100	-72.9200	-0.5470	2.2630	0.2840
14:14:16.914	26526	1.8500	10.3900	-68.8700	-0.5270	2.1260	0.2960
14:14:16.935	26546	0.6400	9.6800	-66.5900	-0.5520	1.8980	0.2530
14:14:16.955	26566	3.8600	11.0300	-73.4700	-0.4890	2.4260	0.3040
14:14:16.974	26586	-0.0500	9.8900	-63.6600	-0.5190	1.7700	0.2530
14:14:16.996	26606	3.6300	11.1300	-74.9200	-0.5630	2.3500	0.3100
14:14:17.016	26626	0.4400	9.9400	-66.7000	-0.4840	1.9180	0.2840
14:14:17.035	26646	1.7900	9.8600	-71.4700	-0.5340	2.0590	0.2880
14:14:17.055	26666	2.2700	11.1100	-75.6800	-0.5370	2.3540	0.3290
14:14:17.074	26686	-0.9000	9.6900	-65.6100	-0.5050	1.7080	0.2490
14:14:17.096	26706	3.7200	11.4100	-77.3500	-0.4730	2.5210	0.3200
14:14:17.116	26726	-1.1800	9.8900	-63.1800	-0.5190	1.7540	0.2470
14:14:17.135	26746	3.5400	10.7900	-73.3100	-0.5590	2.3060	0.2970
14:14:17.156	26766	1.3800	10.5200	-70.4300	-0.4960	2.0650	0.3070
14:14:17.176	26786	0.9600	9.6800	-68.6800	-0.5530	1.9280	0.2860
14:14:17.196	26806	3.7800	11.4100	-75.8900	-0.5600	2.5130	0.3340
14:14:17.215	26826	-0.4900	9.4400	-65.9200	-0.5150	1.7250	0.2420
14:14:17.234	26846	3.5500	11.3300	-76.0600	-0.5190	2.4220	0.3060
14:14:17.256	26866	-0.0200	10.0200	-67.6300	-0.5300	1.9320	0.2870
14:14:17.275	26886	1.7900	10.5700	-71.4700	-0.5560	2.0770	0.2950
14:14:17.295	26906	1.9200	10.6300	-73.8900	-0.5140	2.2500	0.3180
14:14:17.314	26926	0.4100	9.7400	-67.9900	-0.5400	1.8240	0.2760
14:14:17.335	26946	3.2500	11.2400	-76.6100	-0.5630	2.4430	0.3260
14:14:17.355	26966	-0.2500	9.4300	-67.2700	-0.5100	1.7910	0.2620
14:14:17.375	26986	2.2400	10.0900	-73.1800	-0.5380	2.2020	0.2910
14:14:17.395	27006	2.0200	10.6700	-72.0500	-0.5390	2.1940	0.3140
14:14:17.417	27026	0.4400	10.1100	-67.5600	-0.5310	1.8610	0.2510
14:14:17.435	27046	3.0500	10.9800	-75.2800	-0.4740	2.4000	0.3140
14:14:17.455	27066	0.4300	10.0900	-63.3600	-0.5030	1.7730	0.2470
14:14:17.474	27086	3.5300	11.0900	-75.4100	-0.5440	2.3670	0.3210
14:14:17.497	27106	0.3400	9.8900	-65.5800	-0.4940	1.9460	0.2700
14:14:17.516	27126	1.2000	10.1300	-70.7700	-0.5290	2.0530	0.2890
14:14:17.535	27146	2.4900	11.1600	-75.6400	-0.5550	2.3710	0.3260
14:14:17.554	27166	-0.4500	9.8100	-66.5100	-0.5290	1.7230	0.2540
14:14:17.575	27186	4.2300	11.3200	-77.3200	-0.5010	2.5120	0.3180
14:14:17.595	27206	0.2200	9.9300	-61.8100	-0.5320	1.7740	0.2480
14:14:17.614	27226	3.5200	10.8100	-73.3600	-0.5650	2.3100	0.3050
14:14:17.635	27246	1.8200	10.6500	-68.8800	-0.5060	2.0870	0.2910
14:14:17.657	27266	1.1000	10.0700	-68.3300	-0.5500	1.9470	0.2750
14:14:17.675	27286	3.7000	11.7500	-74.1600	-0.5820	2.4340	0.3200
14:14:17.697	27306	-0.1300	9.7300	-64.2000	-0.5310	1.7120	0.2550
14:14:17.716	27326	3.2600	11.1100	-76.7000	-0.5350	2.3760	0.3150
14:14:17.735	27346	1.1500	10.1200	-66.0200	-0.5420	1.9550	0.2780
14:14:17.757	27366	2.0800	10.0800	-70.8100	-0.5520	2.1030	0.2890
14:14:17.775	27386	3.1800	11.0200	-69.3200	-0.4970	2.2660	0.2860
14:14:17.796	27406	-0.9000	9.9700	-68.3400	-0.5310	1.8070	0.2810
14:14:17.816	27426	3.1000	11.7500	-73.9800	-0.5520	2.3710	0.3120
14:14:17.837	27446	-0.0800	10.1000	-65.8500	-0.4970	1.8300	0.2550
14:14:17.855	27466	2.7300	10.5300	-74.2100	-0.5390	2.2150	0.3030
14:14:17.874	27486	2.2100	10.5600	-70.6100	-0.5410	2.2010	0.2990
14:14:17.895	27506	-0.5400	9.8200	-67.7800	-0.5310	1.8320	0.2630
14:14:17.915	27526	3.4300	11.4100	-75.4600	-0.4720	2.4030	0.3120
14:14:17.936	27546	-0.5100	9.5400	-64.6400	-0.5140	1.7810	0.2590
14:14:17.957	27566	4.1600	11.2800	-73.5900	-0.5630	2.4280	0.3130
14:14:17.977	27586	0.3300	10.2300	-66.9000	-0.4910	1.9620	0.2930
14:14:17.996	27606	1.7100	10.0900	-70.7100	-0.5610	2.0530	0.2880
14:14:18.015	27626	3.0800	11.3700	-75.5600	-0.5550	2.4190	0.3300
14:14:18.036	27646	-1.0900	9.8800	-65.8600	-0.5230	1.7190	0.2570
14:14:18.056	27666	3.5600	11.6600	-77.0100	-0.5210	2.4780	0.3090
14:14:18.077	27686	-0.0500	9.7900	-67.0100	-0.5270	1.8500	0.2890
14:14:18.095	27706	2.0100	10.7600	-74.7500	-0.5750	2.1720	0.3020
14:14:18.115	27726	1.0800	10.3000	-72.1200	-0.5190	2.1570	0.3060
14:14:18.137	27746	0.4000	9.8500	-68.2800	-0.5490	1.8590	0.2820
14:14:18.155	27766	3.6300	11.5200	-75.5600	-0.5680	2.3910	0.3160
14:14:18.177	27786	-1.2700	9.7200	-65.7100	-0.5010	1.7320	0.2630
14:14:18.195	27806	2.8900	10.9900	-73.8800	-0.5290	2.2800	0.2900
14:14:18.217	27826	1.4400	10.2600	-70.2800	-0.5220	2.0660	0.3100
14:14:18.236	27846	1.3900	9.8700	-71.9100	-0.5490	1.9960	0.2950
14:14:18.256	27866	2.7100	11.1300	-76.2800	-0.5160	2.3150	0.3190
14:14:18.276	27886	-1.4900	9.9400	-66.0700	-0.5400	1.7410	0.2610
14:14:18.296	27906	3.8100	11.3400	-75.0900	-0.5730	2.4460	0.3120
14:14:18.316	27926	0.4900	9.4400	-65.0600	-0.4980	1.8520	0.2710
14:14:18.336	27946	2.3500	10.3200	-72.5300	-0.5560	2.2120	0.2870
14:14:18.357	27966	1.3500	10.8500	-72.7600	-0.5430	2.1860	0.3120
14:14:18.375	27986	-0.2400	9.9100	-66.5400	-0.5520	1.7930	0.2570
14:14:18.396	28006	3.8100	11.4900	-79.7800	-0.4880	2.5470	0.3330
14:14:18.416	28026	-1.4900	9.5900	-63.4800	-0.5250	1.6540	0.2580
14:14:18.436	28046	4.2600	11.1700	-73.8800	-0.5900	2.4400	0.3120
14:14:18.456	28066	2.0300	10.0700	-67.7000	-0.5090	2.0260	0.2950
14:14:18.476	28086	2.0100	10.0900	-70.4000	-0.5560	2.0150	0.2810
14:14:18.497	28106	2.6500	11.0700	-75.4300	-0.5720	2.3230	0.3300
14:14:18.516	28126	-0.1800	9.7100	-63.8400	-0.5300	1.7370	0.2510
14:14:18.537	28146	3.5600	11.6800	-74.0800	-0.4990	2.3800	0.3030
14:14:18.556	28166	0.5600	9.7200	-66.2600	-0.5370	1.8690	0.2850
14:14:18.575	28186	3.0000	10.2400	-73.5900	-0.5580	2.2050	0.3090
14:14:18.595	28206	1.6200	10.6400	-70.4300	-0.5050	2.1990	0.2990
14:14:18.617	28226	-0.8500	9.8000	-68.4700	-0.5300	1.7760	0.2660
14:14:18.636	28246	2.7600	11.8900	-79.1600	-0.5500	2.4980	0.3410
14:14:18.658	28266	0.1100	9.5000	-64.9400	-0.5080	1.7460	0.2600
14:14:18.676	28286	4.5200	10.8400	-73.8200	-0.5350	2.3040	0.2940
14:14:18.697	28306	1.3600	10.4400	-69.3000	-0.5240	2.0370	0.2960
14:14:18.717	28326	0.5600	9.9600	-67.3500	-0.5520	1.9020	0.2560
14:14:18.735	28346	2.6600	11.3900	-77.7600	-0.4640	2.3950	0.3330
14:14:18.755	28366	-0.5200	9.4000	-62.7500	-0.5160	1.7270	0.2530
14:14:18.776	28386	4.2600	11.9100	-76.2700	-0.5370	2.5170	0.3330
14:14:18.796	28406	-0.2800	10.3600	-62.0600	-0.4810	1.7860	0.2400
14:14:18.816	28426	2.7800	10.6100	-72.1300	-0.5630	2.2210	0.2860
14:14:18.836	28446	2.3600	10.8200	-74.7100	-0.5450	2.2420	0.3350
14:14:18.856	28466	-0.5200	10.3400	-66.9300	-0.5320	1.8120	0.2640
14:14:18.878	28486	3.4700	11.7200	-78.2000	-0.4870	2.5060	0.3360
14:14:18.896	28506	-0.7200	9.6100	-65.3100	-0.5430	1.7380	0.2600
14:14:18.916	28526	3.9300	10.9800	-73.1800	-0.5640	2.3190	0.3110
14:14:18.936	28546	1.0700	9.7900	-67.5500	-0.5100	2.0350	0.2860
14:14:18.956	28566	1.2000	10.3800	-70.7900	-0.5320	1.9890	0.2790
14:14:18.977	28586	2.3900	11.1700	-76.1900	-0.5480	2.3000	0.3280
14:14:18.997	28606	-0.4800	9.6800	-63.7300	-0.5040	1.6750	0.2440
14:14:19.017	28626	3.6500	11.0200	-74.7900	-0.5180	2.4360	0.3030
14:14:19.037	28646	0.6600	9.6000	-65.8500	-0.5290	1.9770	0.2760
14:14:19.055	28666	2.0500	10.3500	-71.3600	-0.5560	2.1240	0.2780
14:14:19.075	28686	1.1500	10.4900	-72.9200	-0.4980	2.1640	0.2940
14:14:19.096	28706	0.0800	9.4800	-67.5700	-0.5270	1.8220	0.2660
14:14:19.117	28726	3.5400	11.7400	-76.2800	-0.5390	2.5000	0.3280
14:14:19.138	28746	-0.8200	9.2600	-63.0100	-0.5030	1.6540	0.2320
14:14:19.158	28766	2.6700	10.7800	-73.8700	-0.5340	2.3060	0.2840
14:14:19.177	28786	1.4900	10.4100	-69.7200	-0.5160	2.0520	0.3010
14:14:19.197	28806	1.6600	10.0000	-69.3700	-0.5370	1.9680	0.2840
14:14:19.216	28826	2.5900	11.4000	-77.8200	-0.4620	2.4260	0.3290
14:14:19.235	28846	-0.9500	9.5900	-66.9000	-0.5260	1.6440	0.2790
14:14:19.257	28866	4.4700	11.8500	-76.8000	-0.5700	2.5720	0.3230
14:14:19.276	28886	0.9800	9.7300	-65.2700	-0.5080	1.8910	0.2760
14:14:19.297	28906	1.5000	10.4800	-71.9700	-0.5500	2.1320	0.2810
14:14:19.316	28926	2.1800	10.8100	-72.5400	-0.5620	2.2420	0.3110
14:14:19.337	28946	0.1400	9.7500	-68.0100	-0.5490	1.8170	0.2730
14:14:19.357	28966	3.5700	11.2100	-77.1400	-0.5100	2.4380	0.3230
14:14:19.377	28986	-0.2300	9.4400	-65.7800	-0.5300	1.7880	0.2860
14:14:19.397	29006	3.5200	11.0900	-75.4500	-0.5520	2.3720	0.3230
14:14:19.416	29026	1.7200	9.9500	-67.9400	-0.4930	2.0460	0.2830
14:14:19.437	29046	0.4500	9.8600	-69.1400	-0.5190	1.9040	0.2750
14:14:19.457	29066	2.8200	11.2200	-74.7400	-0.5760	2.3770	0.3070
14:14:19.478	29086	-1.0600	9.5600	-63.3100	-0.5070	1.6530	0.2510
14:14:19.497	29106	3.6400	11.0400	-76.7300	-0.5080	2.4110	0.3200
14:14:19.517	29126	0.3700	9.7500	-65.8000	-0.5130	1.8480	0.2750
14:14:19.536	29146	2.5900	10.2900	-72.3400	-0.5410	2.1110	0.3030
14:14:19.558	29166	2.8500	10.3500	-75.0500	-0.4920	2.3010	0.3310
14:14:19.576	29186	-1.0300	9.5200	-65.6200	-0.5230	1.7230	0.2610
14:14:19.597	29206	3.2400	11.9200	-78.8800	-0.5800	2.5580	0.3310
14:14:19.617	29226	-1.0800	9.7100	-65.7400	-0.5050	1.7390	0.2690
14:14:19.638	29246	4.0500	10.9500	-73.3000	-0.5280	2.3590	0.3040
14:14:19.656	29266	1.1400	10.5900	-68.8900	-0.5370	2.0960	0.3020
14:14:19.677	29286	1.1100	10.1000	-69.8900	-0.5460	1.9100	0.2870
14:14:19.698	29306	3.4100	11.2100	-78.1200	-0.5060	2.4540	0.3370
14:14:19.717	29326	0.0000	9.5600	-64.9600	-0.5330	1.7450	0.2630
14:14:19.737	29346	3.3500	11.1800	-75.4600	-0.5990	2.4020	0.3240
14:14:19.757	29366	0.1400	10.2400	-65.7400	-0.5180	1.9040	0.2780
14:14:19.778	29386	1.7900	10.5600	-72.8700	-0.5540	2.1400	0.2910
14:14:19.798	29406	1.7500	11.1200	-73.6000	-0.5450	2.2560	0.3160
14:14:19.816	29426	0.2100	9.6300	-65.5600	-0.5430	1.7870	0.2520
14:14:19.836	29446	3.5200	11.3600	-76.3900	-0.4740	2.4400	0.3180
14:14:19.858	29466	-0.0800	9.8100	-65.4700	-0.5270	1.7890	0.2710
14:14:19.876	29486	2.5600	10.4100	-74.4100	-0.5740	2.2250	0.3010
14:14:19.897	29506	1.2400	10.1700	-71.1500	-0.4970	2.0560	0.2960
14:14:19.917	29526	0.5400	9.8900	-68.2800	-0.5400	1.8980	0.2700
14:14:19.937	29546	3.1000	11.5300	-76.4400	-0.5570	2.4440	0.3320
14:14:19.956	29566	-0.8400	9.5600	-65.7000	-0.5000	1.6870	0.2630
14:14:19.978	29586	3.6600	11.1200	-77.2400	-0.5030	2.4710	0.3120
14:14:19.998	29606	0.0600	9.7800	-66.1000	-0.5170	1.8530	0.2780
14:14:20.018	29626	2.7000	10.5700	-71.4200	-0.5610	2.1490	0.2960
14:14:20.036	29646	1.9300	10.7900	-73.1300	-0.5110	2.2490	0.3200
14:14:20.057	29666	-0.1200	9.7400	-65.7100	-0.5420	1.7810	0.2670
14:14:20.076	29686	4.1500	11.8800	-77.7800	-0.5800	2.5380	0.3370
14:14:20.096	29706	-0.2700	9.7000	-63.8200	-0.5140	1.7450	0.2460
14:14:20.118	29726	3.3100	11.0900	-75.8600	-0.5390	2.3110	0.3000
14:14:20.138	29746	0.6200	10.6200	-69.6500	-0.5340	2.0510	0.3020
14:14:20.158	29766	0.8000	10.3800	-70.6400	-0.5560	1.9630	0.2800
14:14:20.176	29786	3.5300	11.3000	-76.9400	-0.5070	2.4150	0.3390
14:14:20.197	29806	0.2000	9.3300	-65.1900	-0.5330	1.7520	0.2720
14:14:20.216	29826	3.6800	11.5600	-76.0600	-0.5460	2.4010	0.3270
14:14:20.237	29846	-0.2000	10.0300	-66.8200	-0.4890	1.8700	0.2800
14:14:20.257	29866	1.0100	10.5000	-72.4700	-0.5430	2.0980	0.2890
14:14:20.277	29886	1.0700	10.9700	-74.6000	-0.5500	2.2710	0.3230
14:14:20.296	29906	-0.6200	9.5300	-65.5100	-0.5380	1.7760	0.2550
14:14:20.316	29926	3.3100	11.8100	-76.6700	-0.4750	2.4610	0.3170
14:14:20.336	29946	-0.0500	9.8500	-64.9600	-0.5220	1.7810	0.2640
14:14:20.356	29966	2.7600	11.0300	-71.0200	-0.5490	2.2680	0.2800
14:14:20.377	29986	1.0000	10.0200	-69.4000	-0.4770	2.0430	0.2910
14:14:20.397	30006	1.2500	9.9800	-69.4200	-0.5170	1.9550	0.2820
14:14:20.417	30026	2.5200	11.2300	-76.8200	-0.5380	2.4160	0.3290
14:14:20.438	30046	-1.6400	9.2900	-65.8700	-0.5110	1.6520	0.2530
14:14:20.458	30066	3.9200	11.2700	-76.8700	-0.4830	2.4890	0.3100
14:14:20.478	30086	-0.0500	9.9900	-66.2000	-0.5220	1.8310	0.2810
14:14:20.496	30106	3.4100	10.1400	-71.2800	-0.5740	2.2490	0.2860
14:14:20.517	30126	1.7500	10.3900	-72.9600	-0.5270	2.2090	0.3100
14:14:20.537	30146	1.2200	9.8700	-65.8600	-0.5520	1.8500	0.2690
14:14:20.558	30166	4.1200	11.4000	-75.1400	-0.5650	2.5210	0.3220
14:14:20.578	30186	-0.5500	9.5600	-62.8800	-0.4980	1.6860	0.2400
14:14:20.598	30206	2.9600	11.0900	-76.0500	-0.5200	2.3290	0.3100
14:14:20.619	30226	0.6500	10.5800	-67.4000	-0.5400	2.0210	0.2800
14:14:20.637	30246	2.5100	9.8400	-66.8800	-0.5370	2.0110	0.2680
14:14:20.659	30266	3.1400	10.5500	-75.1300	-0.4690	2.3790	0.3180
14:14:20.678	30286	-0.7600	9.5300	-65.9400	-0.5280	1.6920	0.2700
14:14:20.696	30306	3.6300	11.7400	-75.3800	-0.5490	2.4490	0.3090
14:14:20.718	30326	0.1300	9.7000	-67.7100	-0.4980	1.8530	0.2780
14:14:20.739	30346	2.4200	9.8000	-72.5700	-0.5220	2.0860	0.2910
14:14:20.758	30366	1.9800	11.0800	-74.0600	-0.5540	2.2710	0.3130
14:14:20.777	30386	-0.2700	9.7100	-67.7600	-0.5200	1.8090	0.2580
14:14:20.799	30406	3.7800	11.6300	-77.1200	-0.4520	2.4570	0.3100
14:14:20.818	30426	-0.6700	9.5500	-64.1300	-0.5220	1.7230	0.2600
14:14:20.837	30446	4.6500	10.8700	-75.1200	-0.5480	2.4620	0.3280
14:14:20.857	30466	1.3100	9.9500	-68.8800	-0.5080	2.1160	0.2960
14:14:20.878	30486	4.4300	10.0500	-71.0300	-0.5630	2.2610	0.3160
14:14:20.898	30506	4.6600	10.7600	-71.9400	-0.5410	2.4110	0.3340
14:14:20.919	30526	-1.7200	9.4200	-61.9700	-0.4930	1.5350	0.2420
14:14:20.939	30546	4.3500	11.7300	-78.9400	-0.4490	2.6040	0.3190
14:14:20.959	30566	0.8800	9.8200	-65.5800	-0.4900	1.9500	0.2720
14:14:20.978	30586	1.3800	10.1000	-70.3600	-0.5250	2.0990	0.2780
14:14:20.998	30606	2.7600	10.4500	-73.7100	-0.4810	2.3030	0.2970
14:14:21.019	30626	-1.3900	9.4900	-65.6200	-0.4830	1.7260	0.2490
14:14:21.038	30646	2.0800	11.6400	-78.8900	-0.4850	2.4770	0.3270
14:14:21.057	30666	-1.4500	9.1800	-67.2000	-0.4750	1.7150	0.2530
14:14:21.077	30686	1.2300	10.6300	-74.6400	-0.4640	2.2520	0.2790
14:14:21.098	30706	0.1900	11.0200	-76.2000	-0.4840	2.1970	0.3110
14:14:21.117	30726	1.0000	9.0100	-66.5100	-0.4780	1.8410	0.2610
14:14:21.137	30746	2.2700	10.4600	-74.6300	-0.4340	2.3170	0.3170
14:14:21.157	30766	-1.1200	10.3900	-71.6400	-0.4760	1.8660	0.2870
14:14:21.177	30786	4.3300	10.2000	-73.6000	-0.4600	2.3330	0.3140
14:14:21.199	30806	1.2200	9.9900	-64.3000	-0.4710	1.9400	0.2690
14:14:21.218	30826	3.0600	9.9900	-71.9900	-0.5150	2.1560	0.2960
14:14:21.237	30846	1.6300	10.6900	-72.2500	-0.5060	2.1880	0.3100
14:14:21.258	30866	-0.3700	10.1300	-67.9800	-0.5250	1.8620	0.2830
14:14:21.277	30886	3.4800	10.9500	-75.1500	-0.4990	2.4340	0.3240
14:14:21.298	30906	-1.6700	9.6300	-65.9300	-0.5240	1.7450	0.2770
14:14:21.319	30926	4.2600	10.7000	-78.1100	-0.5590	2.5190	0.3260
14:14:21.338	30946	1.4300	9.7800	-64.9100	-0.4960	1.9690	0.2850
14:14:21.358	30966	1.5400	10.2800	-70.2300	-0.5470	2.0110	0.2770
14:14:21.379	30986	3.0100	11.6300	-74.7500	-0.5630	2.3930	0.3260
14:14:21.397	31006	-0.8000	9.4800	-62.1100	-0.5120	1.7120	0.2300
14:14:21.417	31026	3.8000	11.3000	-74.5800	-0.5150	2.4210	0.2970
14:14:21.439	31046	0.0800	9.9300	-67.5000	-0.5400	1.8720	0.2850
14:14:21.459	31066	2.5300	10.4200	-72.6100	-0.5430	2.1840	0.2980
14:14:21.477	31086	2.5700	11.1700	-73.6500	-0.4670	2.2630	0.3110
14:14:21.497	31106	-0.5200	9.6600	-65.9300	-0.5410	1.7570	0.2570
14:14:21.519	31126	4.0700	11.3800	-77.8200	-0.5800	2.4880	0.3340
14:14:21.537	31146	-0.4100	9.3400	-63.0500	-0.5050	1.7520	0.2440
14:14:21.557	31166	3.3400	10.1700	-72.1000	-0.5410	2.2010	0.2890
14:14:21.579	31186	1.7900	10.9200	-70.7200	-0.5270	2.1500	0.3160
14:14:21.599	31206	-0.0900	9.9200	-70.7500	-0.5210	1.9040	0.2850
14:14:21.618	31226	2.8000	11.1800	-74.8700	-0.4540	2.3670	0.3100
14:14:21.638	31246	-0.3900	9.9400	-65.2100	-0.5180	1.7420	0.2770
14:14:21.659	31266	4.4800	11.2500	-75.8800	-0.5600	2.4800	0.3290
14:14:21.678	31286	0.2000	9.7800	-65.4900	-0.4700	1.8630	0.2840
14:14:21.698	31306	2.4000	10.2800	-70.8500	-0.5540	2.1140	0.2840
14:14:21.718	31326	1.6400	11.1900	-75.9100	-0.5690	2.3350	0.3310
14:14:21.738	31346	-0.7900	9.9600	-68.3900	-0.5460	1.7850	0.2670
14:14:21.758	31366	3.9000	11.9300	-75.5700	-0.5000	2.4510	0.3230
14:14:21.778	31386	-0.0200	9.4000	-66.3700	-0.5340	1.8110	0.2900
14:14:21.800	31406	2.7100	11.3500	-72.9900	-0.5910	2.2700	0.3100
14:14:21.819	31426	1.2600	10.3100	-71.1400	-0.4990	2.1550	0.3160
14:14:21.839	31446	0.8000	9.9300	-68.5800	-0.5550	1.9510	0.2730
14:14:21.858	31466	2.2400	11.5200	-74.8500	-0.5570	2.3570	0.3170
14:14:21.879	31486	-0.5500	9.1300	-67.0600	-0.5230	1.7680	0.2700
14:14:21.900	31506	3.6300	10.7300	-74.4500	-0.5170	2.3790	0.2940
14:14:21.919	31526	0.6100	9.7000	-67.2400	-0.5120	1.9630	0.2870
14:14:21.938	31546	1.4400	10.4100	-72.0500	-0.5650	2.0850	0.2950
14:14:21.960	31566	2.2300	10.6600	-72.4200	-0.5090	2.2600	0.3020
14:14:21.979	31586	-0.5300	9.2100	-68.3700	-0.5250	1.7810	0.2620
14:14:22.000	31606	3.6300	11.4500	-77.2600	-0.5560	2.4460	0.3430
14:14:22.019	31626	0.1000	9.7000	-65.1100	-0.4900	1.8190	0.2730
14:14:22.039	31646	2.9900	10.7600	-71.3000	-0.5590	2.2470	0.2790
14:14:22.059	31666	1.5500	10.0400	-70.1400	-0.5240	2.0870	0.3070
14:14:22.078	31686	0.5000	9.9100	-68.8200	-0.5620	1.8760	0.2700
14:14:22.099	31706	3.5300	11.6500	-79.6000	-0.4740	2.5340	0.3350
14:14:22.119	31726	-0.8400	9.3800	-63.0900	-0.5200	1.6380	0.2560
14:14:22.139	31746	4.4200	11.4100	-75.4900	-0.5880	2.4880	0.3260
14:14:22.159	31766	1.3300	9.6500	-66.6100	-0.4980	1.9430	0.2880
14:14:22.179	31786	2.2900	10.0600	-69.1300	-0.5570	2.0770	0.2770
14:14:22.199	31806	2.9400	11.1000	-74.8100	-0.5570	2.3080	0.3270
14:14:22.219	31826	-0.2400	9.6500	-62.2900	-0.5310	1.7310	0.2390
14:14:22.239	31846	3.7300	12.0300	-78.3400	-0.4960	2.4590	0.3270
14:14:22.258	31866	0.3500	9.7200	-63.5500	-0.5080	1.7910	0.2680
14:14:22.280	31886	2.8300	10.7000	-72.8900	-0.5630	2.2940	0.2980
14:14:22.300	31906	1.6800	10.7000	-71.5400	-0.5000	2.1590	0.3060
14:14:22.318	31926	0.4600	9.8000	-66.3900	-0.5330	1.8350	0.2610
14:14:22.339	31946	3.1600	11.4300	-76.7100	-0.5490	2.4120	0.3310
14:14:22.360	31966	-1.0100	9.7000	-64.3800	-0.5110	1.6940	0.2470
14:14:22.380	31986	3.6400	11.2600	-73.6800	-0.5170	2.3920	0.3080
14:14:22.399	32006	0.7700	9.7800	-69.2000	-0.5320	2.0080	0.3040
14:14:22.418	32026	1.1500	10.2800	-70.6400	-0.5400	1.9290	0.2840
14:14:22.440	32046	2.9800	11.2300	-75.3500	-0.4820	2.3620	0.3180
14:14:22.460	32066	0.1000	10.1800	-63.7700	-0.5190	1.7710	0.2570
14:14:22.479	32086	3.9600	11.6900	-77.0500	-0.5470	2.4520	0.3300
14:14:22.500	32106	-1.1000	9.5800	-64.2300	-0.4910	1.7210	0.2580
14:14:22.518	32126	4.0200	10.7400	-74.9600	-0.5560	2.3540	0.3050
14:14:22.539	32146	1.4000	10.9200	-70.2800	-0.5450	2.1970	0.3030
14:14:22.559	32166	0.1400	9.7000	-68.8600	-0.5470	1.8000	0.2590
14:14:22.578	32186	3.4600	11.6700	-76.7800	-0.4890	2.4760	0.3280
14:14:22.600	32206	-0.0500	9.6800	-65.3900	-0.5390	1.7080	0.2670
14:14:22.620	32226	3.1400	11.3500	-74.8200	-0.5870	2.3650	0.3200
14:14:22.639	32246	1.1500	9.8700	-67.2600	-0.5200	1.9720	0.2770
14:14:22.658	32266	1.3700	10.6400	-71.3100	-0.5440	2.0980	0.2910
14:14:22.681	32286	2.1400	11.4500	-74.9200	-0.5460	2.2940	0.3190
14:14:22.699	32306	-0.1400	9.3200	-66.5200	-0.5210	1.7550	0.2610
14:14:22.720	32326	3.6700	10.8700	-74.6700	-0.5090	2.4170	0.3010
14:14:22.738	32346	0.8900	10.1400	-65.2600	-0.5150	1.9560	0.2710
14:14:22.759	32366	2.4600	10.0800	-73.9300	-0.5530	2.1750	0.3070
14:14:22.780	32386	1.4900	10.4200	-72.1100	-0.5010	2.1450	0.2980
14:14:22.799	32406	-0.2200	10.0300	-69.2200	-0.5140	1.8840	0.2720
14:14:22.819	32426	3.7900	11.6900	-76.2600	-0.5500	2.4600	0.3180
14:14:22.838	32446	-0.7400	9.4600	-64.7700	-0.5130	1.7640	0.2560
14:14:22.859	32466	3.2600	11.0700	-75.6400	-0.5260	2.3660	0.2930
14:14:22.881	32486	0.2300	10.0900	-69.3500	-0.5210	1.9290	0.2920
14:14:22.900	32506	2.4700	10.2400	-70.2600	-0.5440	2.1040	0.2890
14:14:22.919	32526	3.1000	11.0700	-74.8600	-0.5010	2.3830	0.3220
14:14:22.939	32546	-1.3500	9.4900	-63.4000	-0.5510	1.7100	0.2500
14:14:22.960	32566	4.7200	11.5300	-76.4600	-0.5670	2.5440	0.3280
14:14:22.980	32586	0.4800	9.4900	-64.3000	-0.5010	1.8470	0.2640
14:14:23.000	32606	2.3900	10.7000	-72.7200	-0.5510	2.2180	0.2820
14:14:23.020	32626	1.7800	10.8800	-70.9800	-0.5480	2.1730	0.3120
14:14:23.040	32646	1.1200	10.2300	-65.8900	-0.5260	1.8870	0.2690
14:14:23.059	32666	3.0600	11.3100	-73.3800	-0.4920	2.3580	0.2980
14:14:23.080	32686	-0.2800	9.8400	-63.4700	-0.5220	1.7760	0.2630
14:14:23.101	32706	3.6800	11.0700	-75.3000	-0.5620	2.4210	0.3190
14:14:23.119	32726	0.4500	9.9200	-69.5800	-0.4860	2.0150	0.2970
14:14:23.141	32746	1.0300	9.9900	-71.2700	-0.5310	1.9480	0.2880
14:14:23.159	32766	2.5100	11.2500	-76.9100	-0.5450	2.3830	0.3320
14:14:23.180	32786	-0.7200	9.1800	-65.0200	-0.5310	1.7080	0.2610
14:14:23.200	32806	3.9800	10.7700	-76.6900	-0.5110	2.4760	0.3190
14:14:23.221	32826	-0.0500	9.6200	-68.1900	-0.5230	1.8910	0.2880
14:14:23.240	32846	2.3500	10.5800	-72.7500	-0.5610	2.2030	0.2930
14:14:23.261	32866	1.7500	10.7100	-72.6000	-0.4830	2.1680	0.3070
14:14:23.280	32886	0.4400	9.9900	-66.4900	-0.5190	1.8060	0.2760
14:14:23.301	32906	3.4700	11.9900	-78.2100	-0.5580	2.5160	0.3350
14:14:23.320	32926	-1.4700	9.3400	-65.3000	-0.5030	1.6630	0.2620
14:14:23.340	32946	4.1400	10.9200	-75.2700	-0.5230	2.4550	0.3010
14:14:23.359	32966	0.8000	10.0200	-68.0800	-0.5360	2.0280	0.2950
14:14:23.381	32986	1.0800	9.9100	-70.2100	-0.5570	2.0280	0.2810
14:14:23.402	33006	2.4100	10.9700	-77.0600	-0.4980	2.3430	0.3360
14:14:23.420	33026	0.0600	9.8500	-66.8200	-0.5300	1.8600	0.2710
14:14:23.439	33046	3.4700	11.5300	-75.5700	-0.5590	2.4110	0.3300
14:14:23.460	33066	-0.1200	9.8600	-65.8000	-0.5010	1.8260	0.2700
14:14:23.480	33086	1.8300	11.0500	-72.1000	-0.5490	2.1740	0.2790
14:14:23.500	33106	1.5800	10.5800	-72.4900	-0.5460	2.2040	0.3160
14:14:23.521	33126	1.2000	9.5600	-65.4900	-0.5250	1.8700	0.2710
14:14:23.539	33146	3.1400	10.9200	-76.8000	-0.4930	2.4330	0.3290
14:14:23.560	33166	-0.5300	9.6800	-65.0300	-0.5300	1.8200	0.2650
14:14:23.580	33186	3.0400	11.3200	-72.1100	-0.5580	2.2690	0.2910
14:14:23.600	33206	1.2900	9.9100	-69.2600	-0.5090	2.0230	0.2930
14:14:23.621	33226	1.3700	10.0500	-68.8300	-0.5230	1.9480	0.2800
14:14:23.640	33246	3.2200	11.4800	-75.2600	-0.5480	2.3980	0.3390
14:14:23.660	33266	-0.4600	9.7200	-63.3700	-0.5030	1.7300	0.2460
14:14:23.680	33286	3.0300	11.5400	-76.2000	-0.5000	2.4390	0.3070
14:14:23.702	33306	-0.1600	10.1700	-66.5900	-0.5010	1.8200	0.2820
14:14:23.720	33326	3.6300	10.6000	-72.1800	-0.5590	2.2500	0.2900
14:14:23.739	33346	1.7600	10.5800	-73.3500	-0.5050	2.2130	0.3180
14:14:23.760	33366	0.1600	9.5200	-65.6400	-0.5460	1.7820	0.2600
14:14:23.780	33386	4.2100	11.9800	-78.4700	-0.5680	2.5570	0.3370
14:14:23.800	33406	-0.7700	10.0100	-64.3300	-0.5140	1.7080	0.2500
14:14:23.820	33426	2.8700	11.3300	-75.7400	-0.5500	2.3810	0.3010
14:14:23.840	33446	0.3700	10.4800	-70.1400	-0.5510	2.0750	0.3090
14:14:23.860	33466	1.4000	10.4600	-69.6000	-0.5610	1.9740	0.2750
14:14:23.880	33486	2.8400	10.8100	-75.4700	-0.5140	2.3530	0.3330
14:14:23.901	33506	-0.0300	9.7000	-65.1600	-0.5480	1.7800	0.2730
14:14:23.919	33526	4.0600	11.6100	-75.3000	-0.5640	2.4770	0.3140
14:14:23.940	33546	-0.4200	9.4800	-66.0400	-0.4810	1.8110	0.2690
14:14:23.960	33566	2.3700	10.2500	-71.3800	-0.5420	2.0990	0.2880
14:14:23.981	33586	2.4900	11.0500	-74.1700	-0.5480	2.3050	0.3250
14:14:24.000	33606	-0.2100	9.9400	-66.7100	-0.5180	1.8080	0.2530
14:14:24.021	33626	3.2700	11.4900	-77.4600	-0.4790	2.4650	0.3190
14:14:24.042	33646	-0.9700	9.6700	-64.0800	-0.5130	1.7040	0.2610
14:14:24.061	33666	2.9500	10.7000	-74.9300	-0.5600	2.3540	0.3170
14:14:24.079	33686	0.6700	9.9600	-69.4500	-0.4960	2.0380	0.2930
14:14:24.101	33706	1.1200	9.7400	-67.7800	-0.5350	1.9310	0.2690
14:14:24.120	33726	3.3300	11.0600	-77.8000	-0.5450	2.3950	0.3470
14:14:24.139	33746	-1.1600	9.0700	-65.6100	-0.5090	1.6740	0.2570
14:14:24.159	33766	4.2500	11.6700	-76.4300	-0.4800	2.5280	0.3080
14:14:24.180	33786	-0.1800	9.5700	-64.8900	-0.5300	1.7760	0.2640
14:14:24.200	33806	2.9300	10.1100	-72.9300	-0.5640	2.2640	0.2970
14:14:24.221	33826	1.7300	10.2300	-70.7400	-0.5170	2.1730	0.2990
14:14:24.240	33846	0.8800	9.9800	-66.3200	-0.5450	1.8830	0.2690
14:14:24.260	33866	3.3900	11.6000	-76.7200	-0.5670	2.4520	0.3230
14:14:24.280	33886	-0.6900	9.6900	-64.1500	-0.4900	1.6700	0.2540
14:14:24.301	33906	3.4000	10.8300	-76.6400	-0.5200	2.3890	0.3060
14:14:24.322	33926	0.9000	10.2700	-68.0500	-0.5380	2.0080	0.2880
14:14:24.341	33946	1.5400	9.9200	-69.5600	-0.5320	2.0660	0.2880
14:14:24.361	33966	2.4300	10.9200	-72.7000	-0.4740	2.3150	0.3020
14:14:24.381	33986	-1.3800	10.0200	-65.8200	-0.5090	1.7770	0.2630
14:14:24.400	34006	3.4400	11.3100	-77.3300	-0.5460	2.4010	0.3250
14:14:24.421	34026	0.3300	10.0500	-65.7100	-0.4780	1.8570	0.2620
14:14:24.441	34046	2.1400	10.0800	-72.2300	-0.5220	2.1390	0.2850
14:14:24.462	34066	2.0100	10.9200	-73.6100	-0.5340	2.2480	0.3130
14:14:24.482	34086	-1.2600	9.8900	-66.6500	-0.5160	1.7740	0.2600
14:14:24.501	34106	2.8500	11.6900	-77.8000	-0.4500	2.4280	0.3190
14:14:24.521	34126	-0.4700	9.6600	-66.5500	-0.5090	1.7680	0.2720
14:14:24.541	34146	3.8800	10.8100	-74.9300	-0.5680	2.3930	0.3120
14:14:24.561	34166	1.5600	10.1600	-66.0300	-0.4910	2.0010	0.2730
14:14:24.579	34186	1.8900	10.2100	-69.8600	-0.5280	2.0150	0.2860
14:14:24.601	34206	3.5000	11.1700	-76.1500	-0.5670	2.4540	0.3280
14:14:24.620	34226	-0.9500	9.8200	-66.0000	-0.5160	1.7240	0.2630
14:14:24.641	34246	3.8400	11.3200	-74.7300	-0.5210	2.4360	0.2900
14:14:24.661	34266	1.4700	9.7400	-66.8200	-0.5250	1.9070	0.2930
14:14:24.681	34286	2.2800	10.7900	-70.9900	-0.5540	2.1420	0.2940
14:14:24.703	34306	1.7100	10.7300	-72.2900	-0.5130	2.1940	0.3180
14:14:24.720	34326	0.2100	10.4500	-67.6200	-0.5270	1.8520	0.2680
14:14:24.740	34346	3.3700	11.5600	-74.7100	-0.5310	2.3820	0.3090
14:14:24.760	34366	-1.1700	9.9700	-65.6600	-0.5000	1.7980	0.2660
14:14:24.780	34386	2.9500	10.4900	-72.3700	-0.5280	2.1880	0.2870
14:14:24.801	34406	2.3900	10.1400	-69.3500	-0.5240	2.1270	0.3080
14:14:24.821	34426	1.3700	9.8700	-71.5000	-0.5400	1.9960	0.2820
14:14:24.840	34446	2.4800	11.1000	-76.1400	-0.4680	2.3170	0.3140
14:14:24.862	34466	-1.1400	9.7000	-66.9700	-0.5220	1.7840	0.2580
14:14:24.880	34486	3.7800	11.4200	-74.5700	-0.5420	2.4190	0.3090
14:14:24.900	34506	1.0300	9.7400	-66.3000	-0.4820	1.9620	0.2920
14:14:24.921	34526	2.0400	10.5000	-70.9900	-0.5190	2.0670	0.2840
14:14:24.940	34546	2.0000	11.0100	-72.8800	-0.5470	2.3090	0.3150
14:14:24.961	34566	-0.0100	10.2500	-67.8600	-0.5250	1.7720	0.2640
14:14:24.981	34586	3.9100	11.5900	-77.8600	-0.4860	2.5020	0.3170
14:14:25.002	34606	-1.0300	9.5600	-65.4700	-0.5230	1.7360	0.2770
14:14:25.020	34626	4.0400	10.7400	-74.3500	-0.5790	2.3440	0.3210
14:14:25.040	34646	1.6000	10.2400	-69.0100	-0.5050	2.0520	0.2910
14:14:25.062	34666	0.9300	10.1100	-69.3500	-0.5640	2.0270	0.2810
14:14:25.082	34686	3.7400	11.2700	-72.7200	-0.5660	2.4060	0.3190
14:14:25.101	34706	-1.2400	9.6800	-64.3300	-0.5150	1.6970	0.2500
14:14:25.120	34726	4.4000	11.3800	-77.3200	-0.5140	2.4280	0.3230
14:14:25.142	34746	1.0100	9.5700	-66.1900	-0.5210	1.9280	0.2870
14:14:25.162	34766	2.8000	10.4200	-69.1300	-0.5380	2.1130	0.2800
14:14:25.180	34786	2.9400	10.8300	-71.2500	-0.4890	2.2860	0.3000
14:14:25.201	34806	-0.7600	9.9000	-66.6500	-0.5170	1.7540	0.2520
14:14:25.221	34826	3.2300	11.4000	-76.0300	-0.5550	2.4350	0.3220
14:14:25.241	34846	-0.3200	9.3900	-65.3100	-0.5010	1.8220	0.2610
14:14:25.262	34866	2.7300	10.4100	-74.3300	-0.5400	2.2210	0.3000
14:14:25.281	34886	1.5800	10.7700	-71.8100	-0.5240	2.1350	0.3140
14:14:25.303	34906	0.0900	9.9500	-69.4400	-0.5200	1.8590	0.2680
14:14:25.321	34926	2.8500	11.3900	-76.6100	-0.4670	2.4270	0.3150
14:14:25.341	34946	-0.8500	9.7200	-64.2700	-0.5080	1.6630	0.2600
14:14:25.360	34966	4.5500	11.1400	-74.3600	-0.5760	2.4640	0.3230
14:14:25.383	34986	0.8500	9.6900	-66.9000	-0.4860	1.9630	0.2840
14:14:25.400	35006	2.2200	10.1500	-69.6000	-0.5500	2.0930	0.2750
14:14:25.420	35026	2.3900	11.0400	-76.4700	-0.5560	2.3820	0.3240
14:14:25.443	35046	-0.7800	9.6300	-66.1700	-0.5440	1.6920	0.2430
14:14:25.462	35066	2.8600	11.7500	-78.1300	-0.5050	2.5340	0.3240
14:14:25.481	35086	-0.2800	9.4100	-65.2900	-0.5350	1.7910	0.2790
14:14:25.503	35106	2.6300	11.0600	-74.2200	-0.5810	2.2550	0.3030
14:14:25.521	35126	1.3600	10.4400	-70.3600	-0.4880	2.0850	0.3100
14:14:25.541	35146	0.7200	9.8700	-70.1400	-0.5510	1.9580	0.2840
14:14:25.561	35166	3.2200	11.1600	-76.5400	-0.5640	2.3750	0.3210
14:14:25.582	35186	-1.0100	9.5800	-64.0200	-0.5120	1.7160	0.2480
14:14:25.603	35206	3.2300	10.6200	-75.7800	-0.5200	2.3670	0.3110
14:14:25.621	35226	1.2400	9.9900	-67.9400	-0.5180	2.0000	0.2930
14:14:25.642	35246	1.1700	10.5500	-69.7700	-0.5570	2.0330	0.2870
14:14:25.661	35266	2.6200	10.8400	-75.1700	-0.4900	2.3360	0.3130
14:14:25.682	35286	-0.8000	9.5500	-66.7600	-0.5150	1.7550	0.2710
14:14:25.701	35306	3.3000	11.2900	-76.5400	-0.5550	2.4640	0.3250
14:14:25.722	35326	-0.0200	9.3200	-65.5100	-0.4930	1.8010	0.2680
14:14:25.740	35346	2.4500	10.4300	-71.7000	-0.5330	2.1970	0.2930
14:14:25.762	35366	1.1700	10.4600	-72.7500	-0.5410	2.1940	0.3140
14:14:25.781	35386	-0.3400	9.8500	-67.4800	-0.5420	1.8540	0.2620
14:14:25.803	35406	3.2900	11.5400	-79.5800	-0.4810	2.5270	0.3360
14:14:25.821	35426	-1.4500	9.7000	-63.5600	-0.5230	1.6860	0.2500
14:14:25.842	35446	4.9100	10.9500	-78.1300	-0.5740	2.4820	0.3420
14:14:25.863	35466	1.7600	9.8800	-66.5500	-0.4910	1.9960	0.2870
14:14:25.881	35486	1.9800	10.3400	-70.8800	-0.5500	2.0740	0.2870
14:14:25.902	35506	3.0100	11.3900	-72.6800	-0.5680	2.3100	0.3020
14:14:25.921	35526	-0.4100	9.7600	-63.5200	-0.5350	1.7240	0.2390
14:14:25.942	35546	3.6300	11.2800	-78.0900	-0.5140	2.4630	0.3190
14:14:25.961	35566	0.4000	9.7300	-65.9800	-0.5150	1.8190	0.2820
14:14:25.983	35586	3.5600	10.4200	-73.1300	-0.5500	2.2620	0.3080
14:14:26.001	35606	1.7800	10.7100	-68.1600	-0.4820	2.1790	0.2930
14:14:26.022	35626	-0.6600	9.9600	-65.9200	-0.5070	1.8000	0.2550
14:14:26.042	35646	3.1300	11.9800	-75.8400	-0.5230	2.4730	0.3170
14:14:26.062	35666	-0.6100	9.9200	-63.3800	-0.5000	1.7130	0.2390
14:14:26.082	35686	3.6800	10.9300	-73.9800	-0.4970	2.3670	0.2940
14:14:26.102	35706	0.7600	10.1100	-70.4200	-0.5230	2.0250	0.2960
14:14:26.122	35726	1.3400	10.1000	-69.9800	-0.5210	1.9860	0.2840
14:14:26.142	35746	2.7500	11.2400	-75.0900	-0.4700	2.3650	0.3150
14:14:26.163	35766	-0.9800	9.7800	-64.6300	-0.5150	1.7220	0.2540
14:14:26.182	35786	4.3100	11.9500	-78.9700	-0.5280	2.5480	0.3400
14:14:26.201	35806	-0.7700	9.8600	-63.3700	-0.4830	1.7330	0.2620
14:14:26.221	35826	3.1800	10.2300	-73.2400	-0.5430	2.2510	0.2970
14:14:26.243	35846	2.3500	10.8500	-73.0700	-0.5450	2.2600	0.3230
14:14:26.262	35866	0.5100	10.0800	-67.7000	-0.5300	1.8250	0.2590
14:14:26.281	35886	2.6400	11.1200	-77.5300	-0.4890	2.4760	0.3280
14:14:26.303	35906	0.2600	9.5600	-63.4500	-0.5350	1.7600	0.2660
14:14:26.322	35926	3.4200	11.1700	-75.6200	-0.5740	2.4290	0.3230
14:14:26.343	35946	0.3900	9.8600	-67.2900	-0.4880	1.9420	0.2910
14:14:26.362	35966	1.6300	10.3200	-70.6400	-0.5490	2.0400	0.2840
14:14:26.383	35986	2.8200	11.2900	-75.8500	-0.5450	2.3270	0.3320
14:14:26.402	36006	-0.8100	9.4600	-65.6600	-0.5020	1.6940	0.2570
14:14:26.422	36026	3.4900	10.9500	-76.0200	-0.4760	2.4440	0.3120
14:14:26.443	36046	0.7300	9.6800	-66.2400	-0.5300	1.9290	0.2810
14:14:26.462	36066	1.5400	10.6400	-71.1600	-0.5370	2.0900	0.2790
14:14:26.482	36086	1.7100	10.7200	-72.0500	-0.4830	2.2180	0.3010
14:14:26.502	36106	-0.8900	9.3400	-67.5000	-0.5200	1.8010	0.2650
14:14:26.524	36126	3.3300	11.7800	-76.8900	-0.5440	2.4830	0.3280
14:14:26.543	36146	-0.7300	9.9900	-65.9600	-0.4850	1.7930	0.2600
14:14:26.563	36166	2.9000	10.8400	-73.7700	-0.5200	2.2800	0.2920
14:14:26.581	36186	1.1900	10.8100	-68.1600	-0.5100	2.0590	0.2970
14:14:26.602	36206	1.4000	9.8700	-68.6500	-0.5400	1.9760	0.2720
14:14:26.622	36226	3.1300	11.0600	-76.4100	-0.4860	2.4230	0.3310
14:14:26.644	36246	-0.8300	10.0200	-64.0700	-0.5230	1.7170	0.2590
14:14:26.662	36266	5.2200	11.5600	-75.6800	-0.5590	2.5150	0.3190
14:14:26.682	36286	0.1200	9.8200	-64.2900	-0.5030	1.8180	0.2640
14:14:26.702	36306	2.0900	10.6500	-73.6000	-0.5530	2.1970	0.2890
14:14:26.723	36326	1.5900	10.6600	-73.4900	-0.5410	2.2010	0.3290
14:14:26.742	36346	0.3100	9.7800	-65.5700	-0.5500	1.8250	0.2690
14:14:26.762	36366	3.3900	11.5800	-77.0200	-0.4770	2.4800	0.3280
14:14:26.784	36386	-0.7300	10.0600	-64.5200	-0.5190	1.7530	0.2550
14:14:26.801	36406	3.4600	10.8000	-77.3300	-0.5700	2.3610	0.3270
14:14:26.821	36426	1.5500	10.2800	-67.7600	-0.4870	2.0310	0.2870
14:14:26.842	36446	0.1600	9.6900	-68.4400	-0.5270	1.8970	0.2760
14:14:26.862	36466	2.7600	11.3000	-77.5500	-0.5470	2.4270	0.3400
14:14:26.881	36486	-1.1200	9.3400	-65.2100	-0.5200	1.7030	0.2530
14:14:26.904	36506	4.5500	10.9600	-75.5600	-0.4850	2.4510	0.3070
14:14:26.923	36526	0.2600	10.3500	-66.5900	-0.5340	1.9010	0.2750
14:14:26.942	36546	2.0900	10.0500	-71.8700	-0.5390	2.1010	0.3020
14:14:26.964	36566	2.5600	11.1400	-72.0700	-0.4920	2.2760	0.3050
14:14:26.984	36586	-0.2800	9.6100	-66.2900	-0.5120	1.7880	0.2720
14:14:27.003	36606	4.2900	11.7900	-77.2000	-0.5480	2.5100	0.3290
14:14:27.023	36626	-0.5400	9.8500	-63.0200	-0.4830	1.7050	0.2540
14:14:27.044	36646	4.5800	11.0100	-72.7500	-0.5240	2.3980	0.2940
14:14:27.064	36666	0.8900	10.7200	-67.7900	-0.5290	2.0000	0.2920
14:14:27.083	36686	0.8500	9.9800	-69.7400	-0.5600	1.9960	0.2860
14:14:27.104	36706	3.3600	10.9800	-77.5500	-0.4940	2.4340	0.3350
14:14:27.123	36726	-0.2200	9.3600	-65.7000	-0.5500	1.7850	0.2650
14:14:27.143	36746	3.7700	11.4800	-76.3400	-0.5750	2.4360	0.3360
14:14:27.163	36766	0.1700	9.7300	-66.3100	-0.4920	1.8440	0.2750
14:14:27.183	36786	1.7100	10.4700	-72.4800	-0.5510	2.2130	0.2900
14:14:27.203	36806	1.6700	10.7700	-70.2400	-0.5560	2.1370	0.2930
14:14:27.223	36826	0.2700	9.8500	-65.8200	-0.5410	1.8810	0.2580
14:14:27.243	36846	3.3600	11.3100	-74.6000	-0.4890	2.4310	0.2970
14:14:27.264	36866	-0.5900	9.4200	-65.4900	-0.5030	1.7870	0.2700
14:14:27.283	36886	3.1600	11.1700	-75.2100	-0.5430	2.2810	0.3130
14:14:27.303	36906	0.5600	10.1700	-69.5000	-0.4950	1.9950	0.2850
14:14:27.323	36926	0.7900	9.9900	-68.6600	-0.5380	1.9950	0.2720
14:14:27.343	36946	2.2400	11.3500	-76.8100	-0.5450	2.4280	0.3410
14:14:27.363	36966	-0.8900	9.7000	-64.7500	-0.5090	1.7180	0.2500
14:14:27.383	36986	3.5600	10.7800	-77.3000	-0.4880	2.4400	0.3190
14:14:27.403	37006	0.1000	9.7400	-66.1300	-0.5020	1.8850	0.2930
14:14:27.423	37026	2.8700	10.6800	-71.3000	-0.5480	2.2080	0.3030
14:14:27.443	37046	1.6800	10.4600	-71.2200	-0.5060	2.1990	0.3060
14:14:27.463	37066	0.4300	10.0200	-67.8800	-0.5300	1.8860	0.2790
14:14:27.484	37086	3.8000	11.5000	-78.7200	-0.5520	2.5120	0.3470
14:14:27.503	37106	-0.7200	10.1800	-62.6100	-0.5130	1.7400	0.2340
14:14:27.522	37126	2.3200	10.6100	-75.4000	-0.5490	2.3580	0.2970
14:14:27.542	37146	1.0800	10.2100	-67.0400	-0.5290	2.0550	0.2960
14:14:27.562	37166	1.6800	9.7200	-72.6100	-0.5260	2.0060	0.2970
14:14:27.583	37186	2.2900	10.9500	-74.0400	-0.4770	2.3190	0.3190
14:14:27.603	37206	-0.1300	10.1800	-65.9600	-0.5140	1.8040	0.2640
14:14:27.623	37226	3.5700	11.2900	-77.5700	-0.5310	2.4440	0.3420
14:14:27.643	37246	-0.6000	9.6900	-66.5700	-0.4700	1.8520	0.2730
14:14:27.662	37266	1.6600	10.2300	-73.0800	-0.5120	2.0830	0.2830
14:14:27.682	37286	1.3700	10.9000	-73.6400	-0.5240	2.2370	0.3200
14:14:27.703	37306	0.4200	9.7800	-66.5800	-0.5160	1.8410	0.2510
14:14:27.723	37326	3.2700	11.4400	-76.9000	-0.4480	2.4370	0.3180
14:14:27.744	37346	-1.2800	9.5600	-65.1900	-0.5090	1.6740	0.2480
14:14:27.762	37366	3.8400	10.6100	-74.7100	-0.5620	2.3430	0.3090
14:14:27.784	37386	1.5200	9.9700	-71.1500	-0.4670	2.0740	0.3020
14:14:27.803	37406	0.7900	9.8500	-70.2900	-0.5190	1.9420	0.2860
14:14:27.822	37426	1.9600	11.3800	-77.1200	-0.5410	2.3880	0.3310
14:14:27.842	37446	-0.5100	9.5400	-65.3300	-0.5150	1.6930	0.2480
14:14:27.864	37466	3.9000	11.4500	-79.6600	-0.4650	2.5680	0.3370
14:14:27.883	37486	-0.5600	10.0700	-65.5500	-0.5160	1.7720	0.2720
14:14:27.904	37506	3.0100	10.6300	-72.2800	-0.5560	2.2030	0.2990
14:14:27.923	37526	1.6000	10.6500	-72.4500	-0.5170	2.2170	0.3090
14:14:27.943	37546	0.5800	9.9800	-66.4500	-0.5350	1.8680	0.2670
14:14:27.963	37566	3.7700	11.5300	-76.6600	-0.5640	2.4490	0.3280
14:14:27.984	37586	-0.7100	9.9700	-62.2700	-0.4970	1.6930	0.2330
14:14:28.003	37606	3.8000	10.7500	-76.6100	-0.5050	2.3470	0.3160
14:14:28.025	37626	0.2400	10.0600	-66.8100	-0.5150	1.9320	0.2820
14:14:28.045	37646	2.1600	9.7500	-70.3100	-0.5380	2.1410	0.2810
14:14:28.062	37666	3.8200	10.8800	-75.0500	-0.4810	2.4350	0.3220
14:14:28.084	37686	1.5200	10.1700	-67.2700	-0.5250	1.9830	0.2800
14:14:28.103	37706	5.3300	11.0100	-70.8400	-0.5450	2.4090	0.3140
14:14:28.123	37726	0.0400	8.9800	-59.2900	-0.4620	1.6540	0.2410
14:14:28.143	37746	3.2300	9.9500	-74.8900	-0.5000	2.3370	0.2850
14:14:28.165	37766	2.7200	9.8900	-70.7500	-0.4750	2.2140	0.2940
14:14:28.184	37786	0.4500	9.7000	-67.0900	-0.4660	1.8530	0.2570
14:14:28.204	37806	3.5700	10.8200	-75.0300	-0.4490	2.4860	0.2900
14:14:28.224	37826	-1.7000	9.3600	-63.0700	-0.4740	1.5860	0.2440
14:14:28.245	37846	4.2000	11.0900	-78.0900	-0.4930	2.5110	0.3080
14:14:28.264	37866	0.7500	9.1500	-64.6300	-0.4320	1.8440	0.2650
14:14:28.283	37886	1.0500	10.2100	-67.6400	-0.5080	2.0770	0.2610
14:14:28.305	37906	2.7600	11.6600	-79.6100	-0.4700	2.5720	0.3090
14:14:28.323	37926	-1.5500	8.9900	-63.0200	-0.4620	1.5730	0.2160
14:14:28.345	37946	3.3300	11.5100	-78.1300	-0.4370	2.4670	0.3270
14:14:28.363	37966	0.2300	10.0000	-69.2100	-0.4960	1.9600	0.2860
14:14:28.384	37986	2.1600	10.1900	-70.2400	-0.4910	2.0580	0.2830
14:14:28.403	38006	1.9600	10.6100	-71.0600	-0.4680	2.2610	0.2970
14:14:28.423	38026	0.8300	10.0600	-66.3300	-0.5080	1.9020	0.2740
14:14:28.444	38046	3.0800	11.0300	-76.3400	-0.4880	2.4490	0.3360
14:14:28.464	38066	-1.2600	9.8800	-67.1400	-0.4750	1.7670	0.2600
14:14:28.483	38086	2.8900	10.3300	-71.1500	-0.5200	2.2100	0.2910
14:14:28.503	38106	0.9100	9.7300	-72.5600	-0.5410	2.1330	0.3100
14:14:28.524	38126	0.9300	9.8700	-71.7000	-0.5350	2.0500	0.2840
14:14:28.544	38146	2.6500	10.5700	-71.7600	-0.4650	2.2560	0.3000
14:14:28.564	38166	-0.9900	9.3500	-66.6300	-0.5320	1.7560	0.2620
14:14:28.585	38186	3.3300	11.5600	-74.8700	-0.5150	2.4990	0.3150
14:14:28.604	38206	0.5300	9.5300	-64.4100	-0.4650	1.8610	0.2670
14:14:28.625	38226	1.9800	10.3900	-71.1200	-0.5270	2.1470	0.2830
14:14:28.643	38246	1.4000	11.0100	-73.0900	-0.5540	2.1880	0.2990
14:14:28.665	38266	0.1200	9.7000	-69.0400	-0.5290	1.8080	0.2660
14:14:28.686	38286	3.8700	11.7600	-78.8800	-0.4760	2.5600	0.3210
14:14:28.705	38306	-1.4800	9.0700	-63.2700	-0.5250	1.6470	0.2560
14:14:28.724	38326	4.3900	11.2400	-74.3000	-0.5770	2.4440	0.3130
14:14:28.744	38346	1.4500	10.2500	-68.8200	-0.4890	2.0420	0.2940
14:14:28.765	38366	1.6100	10.0900	-69.0800	-0.5570	1.9550	0.2750
14:14:28.785	38386	3.3300	11.2700	-76.8900	-0.5790	2.3950	0.3370
14:14:28.804	38406	-0.7800	9.6700	-65.1800	-0.5420	1.7200	0.2520
14:14:28.825	38426	2.7400	11.3000	-77.1600	-0.5010	2.4450	0.3180
14:14:28.844	38446	-0.0800	9.6300	-67.7800	-0.5290	1.8920	0.2910
14:14:28.866	38466	2.6200	10.6400	-72.4500	-0.5580	2.1810	0.3020
14:14:28.883	38486	2.1500	10.8000	-74.2200	-0.4630	2.2460	0.3160
14:14:28.906	38506	-1.0100	9.9200	-66.9400	-0.5050	1.7520	0.2540
14:14:28.923	38526	3.1300	11.7300	-77.6300	-0.5510	2.4590	0.3320
14:14:28.943	38546	-0.8500	9.5800	-65.3500	-0.4810	1.7240	0.2560
14:14:28.963	38566	3.3400	10.7700	-74.2200	-0.5330	2.2870	0.2910
14:14:28.986	38586	1.1300	10.1500	-71.1400	-0.5310	2.1020	0.3090
14:14:29.006	38606	1.3000	10.0200	-69.2300	-0.5440	1.9300	0.2750
14:14:29.025	38626	2.4700	11.2400	-78.0000	-0.4570	2.4010	0.3280
14:14:29.044	38646	-0.0500	9.5500	-63.9800	-0.5100	1.7200	0.2620
14:14:29.064	38666	4.9800	11.6800	-75.8100	-0.5440	2.4990	0.3340
14:14:29.085	38686	-0.1600	9.9400	-63.8300	-0.4820	1.7920	0.2530
14:14:29.104	38706	2.9500	10.6700	-70.0400	-0.5280	2.1910	0.2750
14:14:29.125	38726	2.5000	11.1600	-73.9400	-0.5370	2.3270	0.3220
14:14:29.144	38746	-1.0600	9.5500	-69.0700	-0.5550	1.7620	0.2510
14:14:29.164	38766	3.2800	11.1900	-78.3900	-0.4970	2.4950	0.3310
14:14:29.184	38786	0.8400	9.6300	-64.0700	-0.5170	1.8280	0.2670
14:14:29.205	38806	2.6600	10.9700	-74.5800	-0.5700	2.2470	0.3070
14:14:29.224	38826	1.3400	10.1400	-68.6700	-0.4970	2.0440	0.3050
14:14:29.244	38846	1.1000	10.2300	-70.3000	-0.5430	1.9910	0.2860
14:14:29.264	38866	2.1500	11.3900	-74.4900	-0.5470	2.3350	0.3260
14:14:29.284	38886	-0.9000	9.1400	-66.3500	-0.5350	1.7460	0.2610
14:14:29.305	38906	3.6300	10.6600	-77.4900	-0.5140	2.4320	0.3160
14:14:29.326	38926	0.8700	9.8500	-66.6900	-0.5170	1.9590	0.2950
14:14:29.344	38946	2.0000	10.3000	-71.6100	-0.5470	2.0730	0.2920
14:14:29.364	38966	2.3900	10.8000	-73.6100	-0.4950	2.2800	0.3120
14:14:29.386	38986	-0.3400	9.5900	-66.9300	-0.5130	1.7600	0.2570
14:14:29.404	39006	4.4100	11.4800	-76.0600	-0.5400	2.4970	0.3270
14:14:29.425	39026	-0.2900	9.5100	-62.5200	-0.4920	1.7640	0.2500
14:14:29.445	39046	2.4800	10.6200	-73.1000	-0.5360	2.2630	0.2830
14:14:29.465	39066	0.9300	10.5200	-70.9100	-0.5350	2.0780	0.2970
14:14:29.485	39086	0.7700	9.9900	-69.4200	-0.5570	1.9350	0.2710
14:14:29.505	39106	3.0200	11.3400	-77.8700	-0.4860	2.4770	0.3310
14:14:29.524	39126	-1.1000	9.5400	-62.0100	-0.5310	1.6420	0.2440
14:14:29.545	39146	4.3800	11.6100	-76.1100	-0.5530	2.5370	0.3220
14:14:29.564	39166	0.5700	9.6200	-67.0900	-0.5160	1.9420	0.2750
14:14:29.585	39186	1.6100	10.2300	-70.9300	-0.5510	2.1160	0.2800
14:14:29.603	39206	3.0300	11.2800	-72.2600	-0.5510	2.3020	0.3180
14:14:29.624	39226	-0.9400	10.0200	-66.2500	-0.5260	1.7400	0.2530
14:14:29.645	39246	3.7500	11.4500	-76.3800	-0.5040	2.4550	0.3130
14:14:29.664	39266	0.4200	9.9700	-63.7300	-0.5150	1.8500	0.2700
14:14:29.685	39286	2.8300	10.5700	-73.3100	-0.5580	2.2820	0.3020
14:14:29.704	39306	0.5800	10.3900	-69.3700	-0.4880	2.0790	0.2880
14:14:29.725	39326	0.1900	10.0800	-68.0100	-0.5270	1.8820	0.2660
14:14:29.746	39346	4.0200	11.3700	-75.8700	-0.5400	2.4280	0.3350
14:14:29.765	39366	-0.9100	9.4200	-65.1300	-0.4870	1.6900	0.2600
14:14:29.785	39386	3.8900	10.9500	-74.2700	-0.5110	2.4140	0.2960
14:14:29.805	39406	0.0200	9.9100	-67.0800	-0.5080	1.9540	0.2910
14:14:29.825	39426	1.3500	10.1200	-71.2500	-0.5400	2.0040	0.2850
14:14:29.844	39446	1.8700	11.1900	-73.7300	-0.5010	2.3010	0.3070
14:14:29.865	39466	0.1300	9.4900	-66.4300	-0.5160	1.7900	0.2840
14:14:29.884	39486	4.3100	11.9000	-78.2300	-0.5370	2.5390	0.3400
14:14:29.906	39506	-0.6200	9.4300	-63.2000	-0.4990	1.7050	0.2490
14:14:29.927	39526	3.3900	10.5600	-72.4200	-0.5570	2.2920	0.2840
14:14:29.945	39546	1.9600	10.6300	-71.2600	-0.5330	2.1400	0.3120
14:14:29.965	39566	0.4700	9.7600	-66.9400	-0.5490	1.9060	0.2600
14:14:29.985	39586	3.6000	11.5700	-76.3400	-0.5030	2.4610	0.3210
14:14:30.005	39606	-0.1700	9.6100	-64.0400	-0.5380	1.7500	0.2510
14:14:30.026	39626	3.9800	11.1400	-74.2800	-0.5680	2.3440	0.3150
14:14:30.046	39646	0.6400	10.3600	-65.9300	-0.4880	1.9680	0.2820
14:14:30.065	39666	1.8200	10.2700	-71.7300	-0.5400	2.0450	0.2970
14:14:30.085	39686	1.4800	10.9800	-73.5900	-0.5570	2.2690	0.3180
14:14:30.106	39706	0.1700	9.6200	-65.9500	-0.5250	1.7880	0.2530
14:14:30.125	39726	3.9800	10.8700	-76.3700	-0.4920	2.4750	0.3250
14:14:30.144	39746	0.1100	10.1000	-65.2500	-0.5180	1.8700	0.2710
14:14:30.165	39766	2.1800	10.6900	-72.1300	-0.5360	2.2010	0.2980
14:14:30.185	39786	1.6700	10.1400	-69.4400	-0.5110	2.1320	0.2850
14:14:30.206	39806	0.0900	9.7200	-68.1300	-0.5320	1.8590	0.2710
14:14:30.225	39826	3.9500	11.5200	-77.2500	-0.5370	2.4920	0.3380
14:14:30.244	39846	0.3600	9.6600	-63.6500	-0.5000	1.7290	0.2420
14:14:30.266	39866	2.6800	10.8000	-75.0000	-0.5230	2.3510	0.2990
14:14:30.286	39886	0.3300	10.1300	-67.8500	-0.5150	1.9900	0.2870
14:14:30.304	39906	2.1500	9.8900	-70.6900	-0.5390	2.0440	0.2890
14:14:30.324	39926	2.3000	10.6000	-75.8400	-0.4940	2.3790	0.3300
14:14:30.345	39946	-0.5400	9.1600	-66.2100	-0.5440	1.7120	0.2660
14:14:30.365	39966	4.4400	11.9300	-77.0800	-0.5510	2.5930	0.3280
14:14:30.386	39986	-0.3700	9.5600	-64.1400	-0.4820	1.7210	0.2580
14:14:30.406	40006	2.5500	10.4800	-75.0100	-0.5590	2.2280	0.2920
14:14:30.425	40026	2.1700	10.7300	-73.1600	-0.5620	2.1660	0.3310
14:14:30.445	40046	0.9700	10.1500	-66.9100	-0.5480	1.9020	0.2660
14:14:30.465	40066	3.3700	11.1300	-77.1400	-0.4750	2.3770	0.3330
14:14:30.485	40086	-0.5000	9.5000	-62.7300	-0.5410	1.7360	0.2500
14:14:30.507	40106	3.3600	11.0100	-75.9300	-0.5520	2.4190	0.3220
14:14:30.527	40126	1.0200	10.0900	-66.8000	-0.4680	1.9640	0.2830
14:14:30.545	40146	1.0700	10.0900	-70.9400	-0.5150	1.9620	0.2870
14:14:30.564	40166	2.7800	10.9200	-74.5400	-0.5460	2.3300	0.3280
14:14:30.585	40186	-0.2100	9.5900	-64.6300	-0.4960	1.7380	0.2520
14:14:30.605	40206	3.5300	11.5100	-77.5600	-0.4590	2.4410	0.3100
14:14:30.625	40226	0.8500	9.5800	-65.5800	-0.5160	1.8210	0.2730
14:14:30.646	40246	2.5600	10.5000	-71.4900	-0.5320	2.1600	0.2950
14:14:30.666	40266	1.6300	10.6900	-71.6400	-0.4870	2.2100	0.3050
14:14:30.685	40286	0.0800	9.7200	-68.8200	-0.5190	1.8400	0.2910
14:14:30.705	40306	3.1700	11.4900	-77.0500	-0.5660	2.4940	0.3270
14:14:30.725	40326	-0.1900	9.5900	-64.3900	-0.4980	1.6980	0.2550
14:14:30.746	40346	4.4900	11.2100	-76.0100	-0.5070	2.4660	0.3100
14:14:30.765	40366	0.1900	10.4200	-68.7200	-0.5180	1.9540	0.2930
14:14:30.786	40386	1.2600	10.1000	-71.8100	-0.5590	2.0700	0.2910
14:14:30.805	40406	2.6400	10.6400	-76.0900	-0.5160	2.3520	0.3370
14:14:30.827	40426	0.1400	9.5100	-63.1900	-0.5350	1.8030	0.2610
14:14:30.845	40446	4.0700	11.6100	-76.0700	-0.5800	2.4790	0.3260
14:14:30.866	40466	0.3000	9.5400	-63.6600	-0.5030	1.7660	0.2600
14:14:30.886	40486	2.5200	10.8400	-74.2800	-0.5450	2.2650	0.2940
14:14:30.905	40506	1.4000	10.5500	-70.5200	-0.5450	2.1070	0.2950
14:14:30.927	40526	1.2100	9.7900	-67.1100	-0.5270	1.9090	0.2730
14:14:30.947	40546	3.8100	11.0800	-74.1200	-0.4620	2.3940	0.3090
14:14:30.965	40566	0.0800	9.4800	-64.3400	-0.4990	1.8000	0.2610
14:14:30.986	40586	3.4900	10.9600	-75.5000	-0.5540	2.3720	0.3100
14:14:31.007	40606	0.3100	10.0500	-65.8800	-0.4990	1.9290	0.2630
14:14:31.026	40626	0.7400	10.1200	-69.0800	-0.5430	2.0140	0.2640
14:14:31.046	40646	2.4600	11.4000	-73.8100	-0.5640	2.3820	0.3110
14:14:31.066	40666	-0.5300	9.2900	-65.0200	-0.5050	1.7510	0.2530
14:14:31.085	40686	3.8500	11.3000	-76.7500	-0.5020	2.4410	0.3110
14:14:31.106	40706	0.2700	9.8800	-65.2700	-0.5120	1.8070	0.2730
14:14:31.127	40726	3.7500	9.8500	-75.0700	-0.5680	2.2730	0.3200
14:14:31.145	40746	1.8900	10.4100	-71.5300	-0.4940	2.1120	0.3140
14:14:31.165	40766	0.4200	10.0500	-66.3000	-0.5640	1.8590	0.2710
14:14:31.186	40786	4.2700	11.8900	-74.6600	-0.5710	2.5540	0.3200
14:14:31.205	40806	-0.8500	9.9500	-62.9400	-0.5030	1.7050	0.2450
14:14:31.226	40826	3.6600	11.1500	-75.5100	-0.5350	2.4250	0.2980
14:14:31.246	40846	0.4300	10.2700	-66.5300	-0.5260	1.9360	0.2910
14:14:31.266	40866	1.7300	10.3700	-70.7400	-0.5460	2.0640	0.2900
14:14:31.286	40886	2.3500	10.6800	-76.1400	-0.4920	2.2970	0.3320
14:14:31.307	40906	-0.2800	9.4800	-66.6100	-0.5220	1.7520	0.2820
14:14:31.325	40926	3.6300	11.2300	-77.9900	-0.5440	2.4940	0.3280
14:14:31.347	40946	-1.1400	9.5400	-66.0900	-0.4880	1.8360	0.2650
14:14:31.366	40966	1.4700	10.3600	-70.0000	-0.5440	2.1480	0.2690
14:14:31.386	40986	2.0700	10.6700	-74.3900	-0.5390	2.2590	0.3220
14:14:31.407	41006	0.0100	9.4400	-69.0800	-0.5210	1.8540	0.2750
14:14:31.425	41026	2.8600	11.2900	-76.4100	-0.4650	2.4070	0.3130
14:14:31.446	41046	-0.3300	9.9000	-64.8900	-0.5160	1.7540	0.2480
14:14:31.466	41066	3.3100	10.7100	-73.8500	-0.5460	2.2880	0.3030
14:14:31.487	41086	0.8400	10.2000	-67.1000	-0.4750	1.9920	0.2660
14:14:31.507	41106	1.9100	9.9200	-69.1600	-0.5220	1.9760	0.2830
14:14:31.527	41126	2.6900	10.9900	-76.2800	-0.5310	2.3760	0.3220
14:14:31.546	41146	-0.5400	9.5900	-65.6800	-0.5000	1.7620	0.2510
14:14:31.565	41166	3.1200	11.4700	-77.5400	-0.4640	2.4830	0.3130
14:14:31.587	41186	-1.0100	9.7500	-64.8100	-0.5090	1.7790	0.2660
14:14:31.608	41206	3.2500	10.2000	-75.4400	-0.5490	2.2660	0.3200
14:14:31.627	41226	2.6500	10.0200	-71.3200	-0.5090	2.1760	0.3050
14:14:31.645	41246	1.3100	9.6200	-66.1300	-0.5450	1.9010	0.2680
14:14:31.667	41266	3.4200	11.3100	-75.4100	-0.5650	2.4490	0.3130
14:14:31.685	41286	-0.7600	9.2300	-66.1000	-0.5040	1.7180	0.2660
14:14:31.705	41306	2.9800	10.9200	-75.9600	-0.5190	2.3500	0.3010
14:14:31.727	41326	0.9300	10.4300	-68.3600	-0.5180	2.0010	0.2930
14:14:31.746	41346	2.2000	9.8100	-69.9300	-0.5170	2.0390	0.2810
14:14:31.765	41366	2.7300	10.4400	-71.7900	-0.4610	2.3450	0.3020
14:14:31.786	41386	-0.0400	9.6100	-64.8800	-0.5040	1.7350	0.2610
14:14:31.806	41406	4.3400	11.2800	-77.0100	-0.5420	2.4660	0.3260
14:14:31.826	41426	0.6700	9.6700	-65.2800	-0.4700	1.8360	0.2740
14:14:31.847	41446	2.8800	9.9300	-69.9600	-0.5260	2.1240	0.2790
14:14:31.867	41466	2.2600	10.3100	-71.4000	-0.5430	2.2250	0.3080
14:14:31.886	41486	0.7800	9.9500	-66.1900	-0.4920	1.8600	0.2590
14:14:31.906	41506	3.1000	11.5600	-77.3200	-0.4380	2.4410	0.3190
14:14:31.926	41526	-0.8700	9.8000	-63.6900	-0.5090	1.6980	0.2590
14:14:31.946	41546	4.8500	11.5300	-73.4300	-0.5460	2.4230	0.3070
14:14:31.967	41566	1.0800	9.9100	-66.1700	-0.4830	1.9870	0.2810
14:14:31.987	41586	1.9900	9.9200	-67.5900	-0.5310	2.0060	0.2790
14:14:32.007	41606	3.5500	11.1100	-74.1900	-0.5400	2.3870	0.3280
14:14:32.027	41626	-0.3200	9.6200	-65.9100	-0.5200	1.7990	0.2590
14:14:32.046	41646	3.0600	11.5400	-76.6800	-0.4950	2.4050	0.2970
14:14:32.068	41666	0.0600	9.6600	-66.0800	-0.5340	1.8340	0.2740
14:14:32.085	41686	2.1700	10.5400	-72.8300	-0.5470	2.1750	0.3150
14:14:32.107	41706	1.8000	10.3900	-70.9600	-0.4950	2.1900	0.3120
14:14:32.127	41726	0.6600	9.8900	-68.3300	-0.5200	1.9040	0.2720
14:14:32.146	41746	2.8800	11.4400	-74.5400	-0.5400	2.3670	0.3120
14:14:32.167	41766	-0.7100	9.7400	-64.4800	-0.4920	1.7600	0.2460
14:14:32.188	41786	2.1700	10.8300	-73.6900	-0.5150	2.3000	0.2850
14:14:32.207	41806	1.3400	10.0800	-70.7900	-0.5030	2.0990	0.3080
14:14:32.227	41826	0.7700	9.6500	-70.4200	-0.5290	1.9370	0.2860
14:14:32.246	41846	2.4500	10.8800	-77.7700	-0.4810	2.3710	0.3230
14:14:32.267	41866	-0.7100	9.9800	-63.9900	-0.5110	1.7400	0.2490
14:14:32.287	41886	4.1100	11.2900	-75.9000	-0.5290	2.4070	0.3210
14:14:32.307	41906	0.3000	9.8100	-65.4200	-0.4910	1.8480	0.2640
14:14:32.326	41926	2.2800	10.3700	-70.6300	-0.5070	2.1070	0.2790
14:14:32.347	41946	1.8500	10.9300	-73.2000	-0.5380	2.3010	0.3200
14:14:32.367	41966	-0.4400	9.6700	-66.3600	-0.5250	1.8010	0.2560
14:14:32.387	41986	3.8100	11.6800	-78.6500	-0.4690	2.5730	0.3300
14:14:32.407	42006	-0.9300	9.4200	-63.6000	-0.5110	1.6830	0.2660
14:14:32.426	42026	4.9200	10.9600	-75.2200	-0.5540	2.4080	0.3220
14:14:32.448	42046	1.3000	9.8100	-67.1200	-0.4930	2.0420	0.2910
14:14:32.467	42066	0.9500	10.0200	-70.8100	-0.5370	2.0260	0.2800
14:14:32.486	42086	2.7600	11.3200	-74.5100	-0.5530	2.4060	0.3190
14:14:32.506	42106	-0.4200	9.8800	-64.1100	-0.5000	1.6710	0.2410
14:14:32.526	42126	3.1100	11.8300	-77.0100	-0.4900	2.4120	0.3070
14:14:32.548	42146	-0.0900	9.9700	-66.3200	-0.5070	1.8370	0.2830
14:14:32.567	42166	2.5700	10.1400	-70.8700	-0.5440	2.1530	0.2890
14:14:32.587	42186	2.6200	10.4600	-72.3000	-0.4750	2.2570	0.3050
14:14:32.606	42206	-0.4500	10.1100	-66.0000	-0.5110	1.7900	0.2540
14:14:32.626	42226	2.9600	11.6800	-77.3900	-0.5370	2.4360	0.3190
14:14:32.647	42246	-0.9800	9.8100	-65.2900	-0.4850	1.7270	0.2580
14:14:32.666	42266	3.0900	10.7600	-73.9200	-0.5330	2.2590	0.2910
14:14:32.687	42286	1.5500	10.3600	-71.6800	-0.5200	2.0950	0.3160
14:14:32.707	42306	0.4200	9.8000	-68.9700	-0.5340	1.9380	0.2760
14:14:32.727	42326	2.6500	11.5000	-74.2600	-0.4580	2.4050	0.3030
14:14:32.747	42346	-0.6300	9.7300	-64.5400	-0.5070	1.7520	0.2650
14:14:32.767	42366	4.2100	11.5100	-77.5100	-0.5300	2.4910	0.3290
14:14:32.786	42386	-0.1800	10.0400	-64.6700	-0.4620	1.8160	0.2600
14:14:32.807	42406	2.7700	10.2300	-72.4300	-0.5460	2.1730	0.2890
14:14:32.828	42426	2.7500	10.6700	-77.0800	-0.5380	2.2750	0.3350
14:14:32.847	42446	-0.7900	9.5200	-68.5800	-0.5440	1.7500	0.2640
14:14:32.867	42466	3.7100	11.3000	-77.5500	-0.4950	2.5050	0.3260
14:14:32.888	42486	-0.3300	9.6600	-62.9600	-0.5420	1.8190	0.2510
14:14:32.906	42506	2.5200	11.1100	-76.0100	-0.5670	2.3120	0.3210
14:14:32.927	42526	0.6700	10.1500	-69.2400	-0.4890	2.0070	0.2930
14:14:32.947	42546	0.8700	10.1600	-71.5000	-0.5320	1.9900	0.2920
14:14:32.967	42566	1.8000	11.0100	-76.9100	-0.5470	2.3830	0.3350
14:14:32.986	42586	-0.8200	8.8500	-65.0200	-0.5060	1.6970	0.2550
14:14:33.008	42606	3.8000	10.9900	-78.1400	-0.4840	2.5160	0.3210
14:14:33.027	42626	0.3000	9.6800	-66.4300	-0.5100	1.8960	0.2840
14:14:33.046	42646	2.5300	9.7800	-71.7200	-0.5550	2.1350	0.2830
14:14:33.068	42666	2.2200	10.8800	-73.0700	-0.4730	2.2740	0.3100
14:14:33.087	42686	-0.4500	9.8500	-65.0900	-0.4970	1.7160	0.2430
14:14:33.107	42706	4.1800	11.2200	-77.9200	-0.5480	2.5060	0.3430
14:14:33.129	42726	-0.3800	9.6700	-65.0100	-0.4940	1.8000	0.2550
14:14:33.148	42746	2.8100	10.4400	-75.0800	-0.5150	2.2790	0.2980
14:14:33.168	42766	1.0000	9.9600	-71.2600	-0.5320	2.0520	0.2970
14:14:33.188	42786	0.1200	10.3300	-67.6000	-0.5260	1.9480	0.2660
14:14:33.207	42806	3.0500	11.1400	-77.2200	-0.4610	2.4960	0.3200
14:14:33.229	42826	-1.1700	9.6500	-64.7300	-0.5180	1.6730	0.2510
14:14:33.249	42846	5.1100	11.4400	-76.8300	-0.5650	2.4990	0.3170
14:14:33.268	42866	1.0000	9.6700	-68.1700	-0.4900	1.9360	0.2920
14:14:33.287	42886	2.3600	10.3900	-72.1200	-0.5320	2.1250	0.2750
14:14:33.307	42906	2.0300	10.8600	-74.9800	-0.5420	2.2780	0.3230
14:14:33.326	42926	-0.3600	9.7000	-64.5500	-0.5250	1.7630	0.2480
14:14:33.347	42946	3.7200	11.4600	-78.2800	-0.4710	2.4690	0.3210
14:14:33.367	42966	0.2000	9.3100	-66.3300	-0.5180	1.7880	0.2760
14:14:33.387	42986	2.8100	10.6700	-73.1000	-0.5470	2.3030	0.2980
14:14:33.408	43006	0.7900	10.4300	-68.7400	-0.4750	2.0330	0.2830
14:14:33.429	43026	0.0500	10.0600	-68.8100	-0.5110	1.8820	0.2760
14:14:33.448	43046	3.4600	11.3100	-77.2200	-0.5190	2.4500	0.3340
14:14:33.468	43066	-0.9000	9.3200	-65.2200	-0.4880	1.6980	0.2560
14:14:33.488	43086	3.6700	10.7500	-77.9800	-0.4650	2.3920	0.3170
14:14:33.507	43106	1.0900	9.7100	-66.6700	-0.5220	1.9240	0.2720
14:14:33.528	43126	2.0300	10.0600	-72.3800	-0.5390	2.1130	0.2950
14:14:33.549	43146	2.1600	10.6600	-72.7600	-0.4660	2.2530	0.3000
14:14:33.568	43166	-1.0100	9.5500	-64.9300	-0.5150	1.7470	0.2600
14:14:33.587	43186	4.1700	11.8300	-77.3700	-0.5210	2.5280	0.3240
14:14:33.609	43206	-1.2300	10.1200	-62.3300	-0.4740	1.7190	0.2300
14:14:33.627	43226	3.5000	11.0100	-72.9300	-0.5060	2.3200	0.2880
14:14:33.649	43246	1.4100	11.1500	-70.3600	-0.5250	2.1780	0.3080
14:14:33.667	43266	0.4800	9.9700	-68.8800	-0.5370	1.8770	0.2740
14:14:33.687	43286	2.5900	11.5500	-75.8300	-0.4780	2.4390	0.3220
14:14:33.707	43306	-0.2900	9.4200	-65.0900	-0.5320	1.7620	0.2730
14:14:33.728	43326	3.7400	11.1100	-76.5700	-0.5640	2.4310	0.3310
14:14:33.748	43346	0.2700	9.7400	-67.5600	-0.4860	1.9380	0.2850
14:14:33.768	43366	1.7200	10.3700	-69.5400	-0.5380	2.0860	0.2730
14:14:33.788	43386	2.5400	10.9200	-73.6700	-0.5440	2.2910	0.3180
14:14:33.808	43406	-0.7500	9.4700	-64.8800	-0.5100	1.7000	0.2470
14:14:33.828	43426	3.4900	11.1000	-75.7200	-0.4730	2.4550	0.3010
14:14:33.848	43446	0.6200	9.6200	-66.6400	-0.4990	1.8610	0.2790
14:14:33.868	43466	2.9700	10.4000	-73.9800	-0.5330	2.2160	0.3110
14:14:33.887	43486	0.3700	10.3700	-71.1600	-0.4650	2.1160	0.2980
14:14:33.907	43506	-0.4900	9.7800	-69.8700	-0.5150	1.8310	0.2710
14:14:33.927	43526	3.0800	11.6300	-78.5800	-0.5480	2.4700	0.3410
14:14:33.947	43546	-0.7300	9.3300	-65.1700	-0.4790	1.7250	0.2630
14:14:33.967	43566	3.4500	10.5200	-77.2100	-0.4990	2.4010	0.3100
14:14:33.989	43586	-0.4400	10.1700	-67.6600	-0.5070	1.9380	0.2810
14:14:34.008	43606	1.6600	10.3200	-72.1100	-0.5530	2.1040	0.2880
14:14:34.027	43626	1.7900	11.0000	-74.9100	-0.4860	2.3400	0.3260
14:14:34.049	43646	-0.1700	9.5600	-66.6100	-0.5320	1.7260	0.2740
14:14:34.068	43666	4.9900	11.8000	-78.1500	-0.5430	2.5920	0.3460
14:14:34.089	43686	0.0200	9.7500	-62.5500	-0.4850	1.7430	0.2500
14:14:34.108	43706	2.9500	10.8500	-74.3800	-0.5340	2.2970	0.2930
14:14:34.127	43726	1.6000	10.5200	-69.7400	-0.5400	2.1040	0.3080
14:14:34.148	43746	1.4000	10.0000	-67.9400	-0.5350	1.9210	0.2780
14:14:34.168	43766	3.4600	11.6300	-75.0600	-0.4560	2.4130	0.3200
14:14:34.187	43786	-0.5500	9.5100	-65.4500	-0.5240	1.7150	0.2680
14:14:34.208	43806	4.3300	11.2500	-75.8800	-0.5470	2.3990	0.3240
14:14:34.227	43826	1.0900	10.1100	-66.9100	-0.4780	1.9690	0.2880
14:14:34.247	43846	2.0500	10.3900	-69.2600	-0.5050	2.0220	0.2760
14:14:34.268	43866	2.1700	10.9900	-73.4700	-0.5190	2.2630	0.3110
14:14:34.288	43886	-0.3100	9.3200	-66.9100	-0.5260	1.7330	0.2640
14:14:34.308	43906	3.9600	11.3000	-78.1700	-0.4670	2.4930	0.3230
14:14:34.327	43926	-0.0600	9.7400	-67.0800	-0.5040	1.7690	0.2790
14:14:34.348	43946	2.7600	10.6300	-71.9200	-0.5380	2.1920	0.2910
14:14:34.368	43966	1.5400	10.3100	-71.1200	-0.4870	2.1310	0.3000
14:14:34.389	43986	0.9800	10.0200	-67.6300	-0.4980	1.8640	0.2750
14:14:34.409	44006	2.8800	11.5700	-76.6100	-0.5370	2.4110	0.3290
14:14:34.430	44026	-1.0900	9.6300	-64.2200	-0.4840	1.6620	0.2560
14:14:34.450	44046	4.0200	11.4000	-75.1600	-0.5150	2.4460	0.2970
14:14:34.468	44066	0.4100	10.4500	-68.5500	-0.5170	1.9600	0.2880
14:14:34.490	44086	2.2100	9.8600	-72.0800	-0.5530	2.0680	0.3030
14:14:34.508	44106	2.6600	11.2000	-75.5000	-0.5140	2.2950	0.3150
14:14:34.529	44126	0.1200	9.6100	-65.3400	-0.5410	1.8260	0.2660
14:14:34.549	44146	3.6200	11.4900	-73.9000	-0.5650	2.4030	0.3080
14:14:34.568	44166	-0.2200	9.9200	-64.5900	-0.5000	1.7700	0.2620
14:14:34.590	44186	2.6900	11.1400	-73.9100	-0.5540	2.2400	0.2800
14:14:34.609	44206	1.4700	10.6000	-70.2100	-0.5230	2.1310	0.3100
14:14:34.629	44226	1.7700	9.7400	-66.3600	-0.5290	1.8960	0.2670
14:14:34.650	44246	3.0600	11.2500	-74.2300	-0.4790	2.4000	0.3020
14:14:34.669	44266	-0.6000	10.0200	-64.0700	-0.5030	1.7600	0.2500
14:14:34.689	44286	3.3700	11.2800	-74.7900	-0.5330	2.3710	0.3060
14:14:34.710	44306	0.2300	9.8200	-67.0800	-0.4930	1.9770	0.2790
14:14:34.729	44326	0.7900	10.1500	-71.1700	-0.5260	2.0030	0.2810
14:14:34.749	44346	2.6400	10.9200	-73.5900	-0.5270	2.3080	0.3180
14:14:34.768	44366	-0.5900	9.6400	-65.5500	-0.4860	1.7600	0.2500
14:14:34.788	44386	2.7100	11.3800	-76.2700	-0.4410	2.4340	0.3080
14:14:34.810	44406	-0.7100	9.9600	-65.8300	-0.4980	1.8060	0.2590
14:14:34.828	44426	2.9500	10.2000	-72.8300	-0.5430	2.3020	0.2960
14:14:34.849	44446	1.5000	10.4000	-68.8300	-0.4710	2.0780	0.2850
14:14:34.869	44466	0.7000	9.8100	-68.8600	-0.5300	1.9060	0.2810
14:14:34.891	44486	3.5700	11.4700	-75.9300	-0.5490	2.4680	0.3280
14:14:34.908	44506	-1.1300	9.6400	-63.7900	-0.5000	1.7250	0.2590
14:14:34.928	44526	3.4800	11.2600	-76.0000	-0.5030	2.4360	0.3010
14:14:34.948	44546	0.2300	10.0700	-66.4600	-0.5150	1.9000	0.2830
14:14:34.969	44566	1.6800	10.1300	-73.2000	-0.5390	2.0960	0.2930
14:14:34.989	44586	2.3500	10.6900	-73.8100	-0.4790	2.2890	0.3140
14:14:35.010	44606	-0.4700	9.8600	-67.7500	-0.5020	1.8060	0.2750
14:14:35.029	44626	3.2100	11.2200	-76.8200	-0.5160	2.3920	0.3280
14:14:35.049	44646	-1.5700	9.6500	-66.5100	-0.4750	1.7510	0.2710
14:14:35.070	44666	3.2500	10.4500	-74.6700	-0.5160	2.2820	0.3010
14:14:35.090	44686	1.5400	10.5300	-69.3600	-0.5130	2.1380	0.3030
14:14:35.108	44706	0.4200	9.8100	-69.6000	-0.5290	1.9180	0.2730
14:14:35.129	44726	2.8800	11.3500	-76.6100	-0.4320	2.4000	0.3230
14:14:35.149	44746	-1.7700	9.7100	-65.1300	-0.5020	1.6880	0.2650
14:14:35.168	44766	4.5000	11.0200	-75.7700	-0.5360	2.4870	0.3120
14:14:35.188	44786	0.2400	9.6700	-65.4900	-0.4740	1.8860	0.2640
14:14:35.209	44806	1.6800	10.0400	-72.2500	-0.5250	2.1020	0.2920
14:14:35.229	44826	1.5100	10.8900	-73.5700	-0.5170	2.2490	0.3160
14:14:35.251	44846	-0.1300	9.8700	-67.8400	-0.5020	1.8280	0.2660
14:14:35.268	44866	4.1700	11.7300	-81.9500	-0.4430	2.6830	0.3600
14:14:35.289	44886	-0.1400	10.1200	-67.2700	-0.5520	1.8420	0.2800
14:14:35.309	44906	5.1400	10.2600	-69.8600	-0.5530	2.3360	0.3110
14:14:35.330	44926	1.9800	9.4700	-64.5700	-0.4650	1.9930	0.2860
14:14:35.349	44946	1.6000	9.8600	-71.0100	-0.4920	2.0340	0.2750
14:14:35.369	44966	3.5900	10.6400	-73.5300	-0.4770	2.4030	0.3100
14:14:35.388	44986	0.7800	9.1300	-66.9200	-0.4670	1.8980	0.2690
14:14:35.409	45006	2.8300	10.4000	-74.7600	-0.4750	2.3710	0.2930
14:14:35.430	45026	-0.0800	9.1100	-64.3700	-0.4690	1.8170	0.2580
14:14:35.449	45046	2.5900	10.2200	-75.8100	-0.4850	2.2870	0.2820
14:14:35.469	45066	2.4800	9.7900	-67.6100	-0.4250	2.1170	0.2720
14:14:35.488	45086	0.9600	10.3500	-65.6700	-0.4630	1.9140	0.2550
14:14:35.509	45106	3.8800	10.9600	-76.3000	-0.4590	2.4240	0.2900
14:14:35.529	45126	-0.4000	9.0600	-59.4600	-0.4180	1.6120	0.2260
14:14:35.549	45146	2.8100	10.3900	-74.0700	-0.4610	2.3090	0.2800
14:14:35.569	45166	2.0900	10.2900	-72.1500	-0.4810	2.2360	0.3050
14:14:35.590	45186	-0.5000	9.6200	-66.6400	-0.4490	1.7550	0.2530
14:14:35.608	45206	3.3200	11.5000	-78.7000	-0.4100	2.4830	0.3220
14:14:35.630	45226	-0.0600	9.4600	-62.7200	-0.4880	1.7130	0.2490
14:14:35.650	45246	4.8500	11.0900	-78.2900	-0.4950	2.5200	0.3270
14:14:35.669	45266	0.1400	9.4600	-66.7800	-0.4610	1.9160	0.2750
14:14:35.689	45286	1.9100	9.9300	-67.8800	-0.5340	2.0670	0.2710
14:14:35.711	45306	1.8300	11.2500	-77.1000	-0.5420	2.4450	0.3330
14:14:35.729	45326	-0.8100	9.8000	-67.5400	-0.5070	1.7790	0.2530
14:14:35.750	45346	3.8500	11.4900	-77.0800	-0.4700	2.4570	0.3180
14:14:35.770	45366	-0.8300	9.5400	-66.1000	-0.5330	1.8180	0.2890
14:14:35.790	45386	2.8800	10.4100	-75.2300	-0.5480	2.2680	0.3100
14:14:35.811	45406	2.0700	9.6200	-70.9200	-0.4700	2.0770	0.3100
14:14:35.830	45426	-0.0700	10.0100	-69.3000	-0.5240	1.9480	0.2710
14:14:35.851	45446	2.4400	10.8400	-75.7200	-0.5470	2.3450	0.3240
14:14:35.871	45466	-0.9000	9.5700	-65.6900	-0.4820	1.7360	0.2530
14:14:35.891	45486	3.8000	10.5800	-75.8100	-0.5100	2.4030	0.3000
14:14:35.909	45506	1.4100	9.4800	-67.5200	-0.5060	1.9360	0.2920
14:14:35.929	45526	2.1600	10.1300	-70.8600	-0.5350	2.0590	0.2900
14:14:35.951	45546	2.1800	10.6300	-74.5400	-0.4630	2.3040	0.3150
14:14:35.970	45566	-1.3500	9.7800	-64.9100	-0.4930	1.6790	0.2430
14:14:35.991	45586	3.1300	11.2600	-78.9100	-0.5520	2.4830	0.3400
14:14:36.010	45606	-0.2900	9.1700	-66.5500	-0.4790	1.8160	0.2710
14:14:36.030	45626	2.4700	10.4600	-73.5500	-0.5150	2.1890	0.3020
14:14:36.050	45646	1.2700	10.2600	-72.9100	-0.5280	2.1790	0.3160
14:14:36.071	45666	1.2600	9.9900	-67.1200	-0.5380	1.8830	0.2660
14:14:36.091	45686	2.5600	11.4900	-78.4400	-0.4390	2.5320	0.3340
14:14:36.112	45706	-1.2200	9.3700	-65.3900	-0.5060	1.6610	0.2620
14:14:36.131	45726	4.5600	11.4000	-74.8300	-0.5640	2.5050	0.3160
14:14:36.150	45746	1.5100	9.8000	-66.9900	-0.4930	1.9870	0.2870
14:14:36.169	45766	1.4400	10.1800	-69.2900	-0.5370	2.0160	0.2750
14:14:36.191	45786	2.5000	11.1900	-74.5800	-0.5500	2.2970	0.3220
14:14:36.210	45806	0.2900	9.4600	-65.0000	-0.5290	1.7970	0.2630
14:14:36.231	45826	3.5100	11.3000	-77.1900	-0.4720	2.4860	0.3330
14:14:36.249	45846	0.1700	9.4900	-64.5500	-0.5000	1.7820	0.2680
14:14:36.271	45866	3.5300	10.6700	-71.0100	-0.5510	2.2340	0.2980
14:14:36.290	45886	2.2600	10.5000	-70.6600	-0.4860	2.2110	0.3000
14:14:36.310	45906	0.1200	9.9700	-67.2200	-0.5030	1.8090	0.2620
14:14:36.329	45926	3.5700	11.4900	-77.4900	-0.5100	2.4830	0.3360
14:14:36.350	45946	-0.8600	9.6400	-64.2700	-0.4910	1.7230	0.2630
14:14:36.371	45966	3.3000	10.9800	-72.5500	-0.5000	2.3190	0.2870
14:14:36.389	45986	1.5000	10.0100	-67.4100	-0.4970	2.0130	0.2970
14:14:36.410	46006	1.3500	9.8800	-69.0400	-0.5270	2.0160	0.2720
14:14:36.429	46026	2.5600	11.2100	-75.4000	-0.4670	2.3690	0.3170
14:14:36.450	46046	-0.7300	9.8100	-65.2300	-0.5010	1.6770	0.2650
14:14:36.470	46066	4.6000	11.5300	-76.9600	-0.5280	2.5720	0.3310
14:14:36.490	46086	-0.0300	9.6900	-64.0000	-0.4750	1.8140	0.2690
14:14:36.510	46106	3.4900	10.1400	-72.0100	-0.5350	2.2340	0.2890
14:14:36.529	46126	2.1400	10.8500	-72.0500	-0.5420	2.2200	0.3110
14:14:36.550	46146	-0.5100	9.8900	-69.4000	-0.5310	1.8670	0.2780
14:14:36.569	46166	3.7100	11.0000	-76.1000	-0.4690	2.4660	0.3200
14:14:36.590	46186	-0.0800	9.3600	-63.7800	-0.5220	1.7000	0.2570
14:14:36.611	46206	3.6300	11.4000	-73.8500	-0.5420	2.3900	0.3120
14:14:36.631	46226	0.9900	9.5000	-68.9700	-0.4910	1.9530	0.2940
14:14:36.649	46246	0.9000	10.1000	-72.5900	-0.5410	2.1070	0.2800
14:14:36.669	46266	2.2600	11.2600	-73.8000	-0.5380	2.3160	0.3100
14:14:36.691	46286	-0.8500	9.5300	-65.2600	-0.5140	1.7440	0.2460
14:14:36.711	46306	3.8700	10.9800	-75.6200	-0.4850	2.4460	0.2950
14:14:36.730	46326	0.7100	9.3800	-65.3000	-0.5130	1.8810	0.2700
14:14:36.750	46346	2.0900	10.4000	-73.6400	-0.5430	2.1750	0.2980
14:14:36.770	46366	1.8900	10.6000	-70.9900	-0.4950	2.1580	0.2960
14:14:36.789	46386	-0.5100	9.5800	-68.3900	-0.5060	1.7950	0.2660
14:14:36.809	46406	3.8100	11.5100	-77.2500	-0.5170	2.4920	0.3270
14:14:36.829	46426	-1.1400	9.4000	-63.4900	-0.4870	1.7080	0.2440
14:14:36.850	46446	3.6600	10.7400	-74.8300	-0.5030	2.3100	0.2950
14:14:36.870	46466	1.7200	10.1400	-69.6500	-0.5160	2.0760	0.2950
14:14:36.891	46486	0.9800	9.9600	-68.9000	-0.5230	1.9170	0.2780
14:14:36.909	46506	2.8600	10.9000	-77.7900	-0.4720	2.4040	0.3440
14:14:36.930	46526	-0.7900	9.6700	-63.5200	-0.5260	1.7170	0.2560
14:14:36.952	46546	5.3200	11.3600	-75.1100	-0.5300	2.5630	0.3240
14:14:36.972	46566	0.6800	9.7500	-63.8600	-0.4870	1.8530	0.2650
14:14:36.990	46586	2.2600	10.6500	-72.2000	-0.5570	2.1970	0.2750
14:14:37.011	46606	2.1400	10.8200	-73.0000	-0.5340	2.2090	0.3170
14:14:37.030	46626	0.0000	9.6800	-68.1200	-0.5190	1.8280	0.2720
14:14:37.049	46646	2.9900	11.4500	-75.2900	-0.4650	2.4010	0.3180
14:14:37.071	46666	-0.2200	9.3900	-66.6800	-0.5020	1.8180	0.2850
14:14:37.091	46686	3.5300	10.9500	-73.6600	-0.5340	2.3760	0.3100
14:14:37.110	46706	1.2400	9.7100	-70.1200	-0.4840	2.0490	0.2990
14:14:37.130	46726	0.1000	10.0200	-68.1500	-0.5130	1.8780	0.2630
14:14:37.151	46746	2.6500	11.4000	-74.1100	-0.5320	2.3660	0.3120
14:14:37.171	46766	0.2300	9.5500	-64.5000	-0.5030	1.7880	0.2530
14:14:37.190	46786	3.5800	10.9700	-74.2600	-0.4880	2.3830	0.3050
14:14:37.210	46806	0.6400	10.3200	-64.6700	-0.4880	1.9020	0.2620
14:14:37.232	46826	2.2200	10.2100	-67.6300	-0.5200	2.0450	0.2640
14:14:37.252	46846	3.0800	10.4200	-75.0100	-0.4660	2.3330	0.3250
14:14:37.270	46866	-0.3000	9.9000	-64.4900	-0.5070	1.7490	0.2550
14:14:37.290	46886	3.4400	11.6500	-77.6500	-0.5030	2.4870	0.3390
14:14:37.311	46906	-0.3500	9.6100	-64.0700	-0.4880	1.7220	0.2500
14:14:37.330	46926	4.2500	11.1300	-72.2400	-0.5230	2.3440	0.2870
14:14:37.350	46946	1.1700	10.2600	-71.7900	-0.5130	2.0880	0.3120
14:14:37.372	46966	1.0500	9.8000	-67.9800	-0.5270	1.9140	0.2740
14:14:37.391	46986	3.5000	11.3300	-75.6900	-0.4880	2.4240	0.3210
14:14:37.411	47006	-0.5400	9.5100	-64.5000	-0.5220	1.7350	0.2570
14:14:37.432	47026	3.9000	11.4100	-74.6700	-0.5400	2.4150	0.3060
14:14:37.450	47046	0.6500	9.7300	-66.0200	-0.4890	1.9230	0.2820
14:14:37.470	47066	2.4700	10.2200	-73.2300	-0.5460	2.1180	0.3020
14:14:37.491	47086	1.0300	10.8700	-74.1400	-0.5280	2.2300	0.3160
14:14:37.510	47106	0.2700	9.8600	-65.7900	-0.5190	1.7870	0.2560
14:14:37.531	47126	3.7000	11.2000	-76.4600	-0.4500	2.4840	0.3280
14:14:37.552	47146	-0.2600	9.8300	-63.2700	-0.4970	1.7740	0.2520
14:14:37.572	47166	3.1400	10.7200	-74.1500	-0.5520	2.2210	0.2990
14:14:37.590	47186	1.2600	10.1000	-70.9300	-0.4760	2.0840	0.3020
14:14:37.612	47206	-0.1100	9.7600	-69.4500	-0.5110	1.8440	0.2680
14:14:37.632	47226	3.3100	11.0500	-77.2700	-0.5500	2.4110	0.3280
14:14:37.652	47246	0.0100	9.7000	-64.3200	-0.4870	1.7460	0.2490
14:14:37.671	47266	3.1200	11.3100	-73.8900	-0.4780	2.3900	0.2910
14:14:37.691	47286	0.6000	9.6200	-66.8300	-0.5010	1.8890	0.2890
14:14:37.710	47306	2.7400	10.4400	-69.9800	-0.5140	2.1220	0.2880
14:14:37.731	47326	2.4100	10.7900	-73.0600	-0.4790	2.3000	0.3160
14:14:37.750	47346	0.7100	9.5500	-65.1200	-0.5280	1.7710	0.2620
14:14:37.771	47366	4.3300	11.6300	-75.0900	-0.5290	2.5330	0.3230
14:14:37.791	47386	-0.3200	9.9600	-61.8500	-0.4850	1.7840	0.2390
14:14:37.810	47406	2.8700	10.3800	-74.9900	-0.5310	2.3350	0.2940
14:14:37.831	47426	2.1600	10.4100	-68.2200	-0.5230	2.0570	0.3030
14:14:37.853	47446	1.4600	9.9800	-67.1300	-0.5130	1.9070	0.2690
14:14:37.870	47466	3.5600	11.6700	-74.6800	-0.4560	2.3910	0.3200
14:14:37.892	47486	-0.5500	9.5400	-65.7700	-0.5100	1.7000	0.2560
14:14:37.911	47506	2.9400	11.4300	-76.0400	-0.5350	2.4360	0.3200
14:14:37.931	47526	0.1800	9.7800	-64.5300	-0.4700	1.8320	0.2640
14:14:37.952	47546	1.9900	10.2200	-71.8100	-0.5230	2.1360	0.2900
14:14:37.971	47566	1.7500	10.8700	-72.9600	-0.5330	2.3110	0.3070
14:14:37.991	47586	0.0400	10.0500	-65.2000	-0.4980	1.7290	0.2430
14:14:38.012	47606	3.4400	11.4300	-79.4300	-0.4440	2.4290	0.3340
14:14:38.031	47626	-0.1500	9.8800	-64.8600	-0.5070	1.7810	0.2630
14:14:38.051	47646	2.6600	10.6000	-73.4400	-0.5430	2.2720	0.2970
14:14:38.071	47666	1.0800	10.4000	-67.1600	-0.4840	2.1010	0.2820
14:14:38.091	47686	0.5700	9.8900	-69.3100	-0.5320	1.9720	0.2850
14:14:38.111	47706	2.8500	11.3300	-77.3800	-0.5390	2.4540	0.3320
14:14:38.131	47726	-0.8400	9.6300	-64.2600	-0.5100	1.6800	0.2520
14:14:38.151	47746	4.6100	11.6200	-75.7700	-0.4900	2.5230	0.3070
14:14:38.172	47766	0.1100	10.0500	-65.9100	-0.5110	1.8460	0.2770
14:14:38.192	47786	1.6600	10.3600	-71.3200	-0.5590	2.1780	0.2820
14:14:38.210	47806	2.5200	10.6500	-72.0400	-0.4980	2.2970	0.3180
14:14:38.233	47826	0.1600	9.7100	-65.5500	-0.5360	1.8280	0.2670
14:14:38.251	47846	3.6900	11.2600	-75.8600	-0.5640	2.4180	0.3300
