# Supplementary material for: A slanted castor wheel enables pushing manual wheelchairs from the side to improve social interaction
Source: PLoS One. 2024 Sep 12;19(9):e0307759. doi: 10.1371/journal.pone.0307759 (PMC11392412; doi:10.1371/journal.pone.0307759)
Supplement: S1 File — Contains the data collected during the validation experiments and the code for calculating the reaction forces for a castor wheel using the vector equations and the cosine approximation. 4TU.ResearchData repository: https://doi.org/10.4121/82afa4e1-bdf1-4bf4-8682-32e62f6c3d68, GitLab repository: https://gitlab.tudelft.nl/ziggy/evaluation_paper. (ZIP) [file pone.0307759.s002.zip › S2 File - Experimental data and the MATLAB code for calculations of the castor wheel/Data/Test6_30-5-2022/0.1rad_1.4kg_6.txt]

TimeStamp	SampleCounter	Fx(N)	Fy(N)	Fz(N)	Tx(Nm)	Ty(Nm)	Tz(Nm)
13:58:55.133	22970	-0.1800	1.4000	-17.6600	-0.0980	0.4900	0.0410
13:58:55.154	22990	-0.4800	1.2600	-16.9300	-0.1070	0.4630	0.0490
13:58:55.175	23010	-0.3300	1.0100	-14.6000	-0.1080	0.3950	0.0310
13:58:55.194	23030	0.1300	1.0700	-17.1200	-0.1060	0.4510	0.0410
13:58:55.215	23050	0.2500	1.1000	-13.8100	-0.1140	0.3560	0.0150
13:58:55.233	23070	0.6800	1.4900	-16.2700	-0.1140	0.4850	0.0410
13:58:55.254	23090	0.1700	1.3100	-16.5600	-0.1020	0.4640	0.0440
13:58:55.274	23110	0.6300	1.2800	-16.3600	-0.1120	0.4220	0.0430
13:58:55.294	23130	-0.5800	1.2700	-18.5900	-0.1040	0.4650	0.0490
13:58:55.313	23150	-0.1400	1.1300	-16.3700	-0.1100	0.3880	0.0470
13:58:55.334	23170	0.4200	1.2400	-16.1300	-0.1130	0.4730	0.0510
13:58:55.354	23190	0.2100	1.7500	-13.7600	-0.1060	0.3870	0.0340
13:58:55.374	23210	0.0100	1.1200	-16.7300	-0.1060	0.4320	0.0400
13:58:55.394	23230	-0.3400	1.2400	-16.6400	-0.1100	0.4530	0.0450
13:58:55.414	23250	0.6600	1.0900	-13.7600	-0.1290	0.4230	0.0160
13:58:55.433	23270	0.9700	1.1400	-15.9600	-0.1020	0.4570	0.0500
13:58:55.454	23290	0.2600	1.1600	-16.2400	-0.1080	0.4290	0.0480
13:58:55.474	23310	1.7400	1.2500	-16.7100	-0.1150	0.5090	0.0460
13:58:55.494	23330	-0.1500	1.1900	-13.6300	-0.0930	0.4210	0.0320
13:58:55.514	23350	0.6400	1.2500	-14.0600	-0.1230	0.4060	0.0220
13:58:55.534	23370	0.8100	1.5600	-14.0100	-0.1120	0.4690	0.0370
13:58:55.553	23390	0.7400	1.3300	-13.3300	-0.1120	0.4390	0.0360
13:58:55.573	23410	1.0100	1.3300	-15.6400	-0.1000	0.4690	0.0460
13:58:55.594	23430	0.1400	1.2800	-15.6700	-0.1070	0.4150	0.0350
13:58:55.614	23450	0.4000	1.0500	-15.6100	-0.1170	0.4270	0.0330
13:58:55.634	23470	-0.5200	1.3400	-16.8900	-0.1200	0.4010	0.0390
13:58:55.655	23490	0.5000	1.6800	-14.3800	-0.1160	0.4320	0.0250
13:58:55.675	23510	0.2100	1.1400	-16.8400	-0.1030	0.4830	0.0370
13:58:55.694	23530	-0.1100	1.5800	-16.3700	-0.1070	0.3780	0.0410
13:58:55.715	23550	0.1700	1.3500	-13.9000	-0.1130	0.4440	0.0280
13:58:55.735	23570	-0.4900	1.2900	-15.9200	-0.1040	0.3590	0.0340
13:58:55.753	23590	1.0000	0.9900	-16.0100	-0.1250	0.4510	0.0420
13:58:55.775	23610	0.1600	1.6400	-15.6700	-0.1130	0.4520	0.0320
13:58:55.795	23630	1.3100	1.1300	-13.9500	-0.1250	0.4100	0.0300
13:58:55.813	23650	0.7700	1.4000	-15.9000	-0.1120	0.4520	0.0530
13:58:55.833	23670	-0.0700	1.2100	-15.0300	-0.1080	0.3850	0.0290
13:58:55.854	23690	0.4900	1.2100	-16.1800	-0.1170	0.4390	0.0400
13:58:55.875	23710	-0.0700	0.9700	-15.8400	-0.1210	0.4100	0.0430
13:58:55.893	23730	0.5800	1.4300	-15.5700	-0.1240	0.4430	0.0350
13:58:55.913	23750	0.7600	1.5000	-16.7000	-0.1080	0.5050	0.0500
13:58:55.933	23770	0.2500	1.2100	-16.4500	-0.1260	0.3960	0.0510
13:58:55.954	23790	0.9300	1.3300	-15.7100	-0.1160	0.4650	0.0420
13:58:55.975	23810	-0.0400	1.0400	-16.4100	-0.1260	0.3960	0.0320
13:58:55.993	23830	0.5100	1.4300	-15.9700	-0.1070	0.4460	0.0470
13:58:56.013	23850	0.1100	1.3100	-17.5000	-0.0920	0.4650	0.0590
13:58:56.035	23870	0.5400	0.7800	-14.6100	-0.1090	0.3860	0.0270
13:58:56.055	23890	0.3200	1.4000	-16.9200	-0.0880	0.4860	0.0420
13:58:56.075	23910	0.4800	1.2800	-14.8500	-0.0970	0.3700	0.0290
13:58:56.096	23930	0.8900	1.5100	-15.3400	-0.1090	0.4650	0.0450
13:58:56.115	23950	0.1100	0.9300	-17.4800	-0.1190	0.4170	0.0550
13:58:56.135	23970	0.4600	1.1500	-14.9700	-0.1150	0.4540	0.0350
13:58:56.155	23990	0.7900	0.9400	-18.0000	-0.1090	0.4720	0.0490
13:58:56.175	24010	0.3500	1.0500	-14.7700	-0.1320	0.3880	0.0380
13:58:56.195	24030	0.3900	1.0600	-16.2200	-0.1170	0.4760	0.0270
13:58:56.215	24050	0.1200	1.4300	-13.8700	-0.0960	0.3760	0.0340
13:58:56.235	24070	1.4200	1.0100	-14.5000	-0.1300	0.4790	0.0350
13:58:56.255	24090	0.3700	1.2300	-16.3800	-0.1040	0.4320	0.0410
13:58:56.275	24110	-0.2100	1.2600	-15.2700	-0.1220	0.4180	0.0370
13:58:56.294	24130	-0.1600	1.5300	-17.1700	-0.1010	0.4650	0.0560
13:58:56.313	24150	-0.1400	1.4800	-14.9800	-0.1080	0.3880	0.0310
13:58:56.334	24170	0.4800	1.4900	-14.9600	-0.1290	0.4580	0.0240
13:58:56.356	24190	0.4000	1.2600	-15.2300	-0.1070	0.4630	0.0390
13:58:56.374	24210	0.1900	1.4000	-15.5500	-0.1160	0.4590	0.0340
13:58:56.396	24230	-0.7600	1.5000	-15.8200	-0.0980	0.4210	0.0410
13:58:56.414	24250	0.2400	1.1000	-14.8200	-0.1180	0.4150	0.0300
13:58:56.436	24270	0.6500	1.0600	-17.2900	-0.1150	0.4920	0.0500
13:58:56.455	24290	-0.1100	1.3100	-15.8800	-0.1050	0.4330	0.0350
13:58:56.475	24310	0.2000	1.0200	-15.7000	-0.1230	0.4880	0.0420
13:58:56.495	24330	-0.2800	1.4700	-13.9700	-0.1010	0.3910	0.0330
13:58:56.515	24350	0.4800	1.3000	-14.5300	-0.1130	0.4390	0.0340
13:58:56.534	24370	0.5400	1.5100	-16.9400	-0.0940	0.4780	0.0500
13:58:56.556	24390	0.5200	1.6700	-14.3600	-0.1080	0.4460	0.0280
13:58:56.575	24410	0.5900	1.4100	-16.8600	-0.1060	0.4840	0.0550
13:58:56.595	24430	-0.7700	1.4300	-13.7000	-0.1110	0.3060	0.0190
13:58:56.616	24450	0.3600	1.4100	-15.8100	-0.1160	0.4470	0.0470
13:58:56.635	24470	0.4000	1.4900	-14.4400	-0.0980	0.4070	0.0410
13:58:56.656	24490	0.9600	1.2200	-15.5100	-0.1250	0.4370	0.0420
13:58:56.674	24510	1.3200	1.2700	-16.3400	-0.0990	0.5260	0.0620
13:58:56.695	24530	0.2100	1.2500	-15.2200	-0.1100	0.4290	0.0410
13:58:56.715	24550	1.3900	1.4100	-16.0000	-0.1170	0.5070	0.0390
13:58:56.735	24570	0.2500	0.8600	-16.1100	-0.1080	0.3930	0.0400
13:58:56.755	24590	0.6600	1.4400	-13.7600	-0.1350	0.4230	0.0250
13:58:56.775	24610	0.8500	1.4900	-15.8900	-0.1070	0.4400	0.0430
13:58:56.795	24630	0.5000	1.2500	-14.0800	-0.1280	0.4480	0.0400
13:58:56.815	24650	0.8500	1.1300	-16.7900	-0.1080	0.4860	0.0510
13:58:56.835	24670	0.0300	1.3400	-15.2200	-0.1000	0.4180	0.0350
13:58:56.854	24690	0.5400	1.6500	-14.8700	-0.1020	0.4430	0.0390
13:58:56.874	24710	0.1000	1.6300	-15.2600	-0.0900	0.3960	0.0320
13:58:56.895	24730	-0.1000	1.3000	-15.5800	-0.1180	0.4230	0.0270
13:58:56.915	24750	0.7300	1.4200	-15.1200	-0.0950	0.4710	0.0450
13:58:56.935	24770	-0.1000	1.0900	-16.3900	-0.0980	0.3740	0.0380
13:58:56.954	24790	0.5400	1.1200	-16.6000	-0.1130	0.4620	0.0380
13:58:56.975	24810	0.5200	1.5500	-13.8600	-0.1000	0.3990	0.0280
13:58:56.995	24830	0.9600	1.1000	-15.3200	-0.1300	0.4810	0.0340
13:58:57.015	24850	0.0200	1.2700	-16.4500	-0.1000	0.4850	0.0510
13:58:57.034	24870	-0.2600	1.2800	-15.2100	-0.1120	0.4360	0.0380
13:58:57.055	24890	-0.0500	1.1200	-16.4100	-0.1090	0.4460	0.0380
13:58:57.075	24910	0.3600	1.8100	-13.8400	-0.1040	0.3530	0.0120
13:58:57.094	24930	0.6800	1.6000	-15.5500	-0.1190	0.4570	0.0300
13:58:57.115	24950	-0.2900	1.5300	-14.4100	-0.1090	0.3980	0.0400
13:58:57.135	24970	0.6800	1.3600	-14.8000	-0.1160	0.4360	0.0340
13:58:57.155	24990	0.7400	1.0300	-16.7200	-0.0880	0.4540	0.0510
13:58:57.175	25010	-0.5400	1.2900	-15.3600	-0.1070	0.3840	0.0310
13:58:57.196	25030	0.9100	1.3000	-16.2600	-0.1090	0.4770	0.0500
13:58:57.215	25050	0.3100	1.1600	-14.8900	-0.1220	0.3970	0.0310
13:58:57.235	25070	0.6500	1.2000	-15.0000	-0.1100	0.4620	0.0330
13:58:57.257	25090	0.3900	1.4600	-14.0300	-0.0860	0.4730	0.0180
13:58:57.276	25110	0.7000	1.1300	-14.3200	-0.1140	0.4230	0.0350
13:58:57.295	25130	0.4700	1.2600	-16.4500	-0.1030	0.4690	0.0470
13:58:57.314	25150	0.1700	1.6300	-13.7400	-0.1170	0.3660	0.0270
13:58:57.334	25170	0.6600	1.2700	-17.2900	-0.1060	0.4300	0.0450
13:58:57.355	25190	0.2600	1.1700	-16.5900	-0.1010	0.4370	0.0460
13:58:57.374	25210	0.6700	1.2800	-15.5600	-0.1050	0.4310	0.0360
13:58:57.395	25230	0.3100	1.0900	-15.7100	-0.1130	0.4170	0.0520
13:58:57.416	25250	0.7000	1.1700	-17.1200	-0.1190	0.4120	0.0510
13:58:57.434	25270	1.0000	1.5100	-16.4000	-0.1040	0.4090	0.0280
13:58:57.455	25290	0.8500	0.9900	-16.3500	-0.1310	0.3370	0.0440
13:58:57.474	25310	0.3100	1.1000	-19.0300	-0.1200	0.4800	0.0610
13:58:57.495	25330	0.8400	1.6100	-14.0500	-0.1030	0.4320	0.0360
13:58:57.515	25350	0.2500	0.8300	-14.6800	-0.1180	0.4650	0.0300
13:58:57.535	25370	0.2700	1.4400	-17.6000	-0.1310	0.4770	0.0520
13:58:57.555	25390	0.6600	1.1900	-16.6100	-0.1220	0.4120	0.0440
13:58:57.576	25410	0.5200	1.0900	-15.7100	-0.1120	0.4460	0.0390
13:58:57.597	25430	-0.9300	1.3100	-16.2100	-0.1070	0.3420	0.0460
13:58:57.615	25450	0.3800	1.2800	-16.1500	-0.1130	0.4800	0.0440
13:58:57.636	25470	0.4300	0.9600	-17.5200	-0.0910	0.4530	0.0380
13:58:57.656	25490	-0.5100	1.1900	-16.2700	-0.0960	0.3660	0.0280
13:58:57.675	25510	0.0100	1.6700	-16.8500	-0.0820	0.4450	0.0370
13:58:57.695	25530	-0.5200	1.0600	-15.9700	-0.1040	0.3260	0.0310
13:58:57.717	25550	0.2400	1.2600	-18.7600	-0.1090	0.5330	0.0540
13:58:57.736	25570	0.1800	1.0700	-17.5300	-0.0870	0.4800	0.0510
13:58:57.755	25590	0.3700	1.1200	-16.8700	-0.0970	0.3890	0.0440
13:58:57.777	25610	-0.2700	1.2100	-16.2500	-0.1100	0.3910	0.0300
13:58:57.795	25630	-0.0200	0.9100	-16.0500	-0.1070	0.3820	0.0440
13:58:57.815	25650	0.7100	0.9500	-16.5400	-0.1070	0.4600	0.0480
13:58:57.836	25670	0.9500	1.0400	-15.0000	-0.1290	0.4040	0.0420
13:58:57.857	25690	0.4300	1.5800	-14.8600	-0.1130	0.4240	0.0290
13:58:57.877	25710	-0.1500	1.5400	-15.8900	-0.0970	0.3980	0.0340
13:58:57.896	25730	0.4800	1.3600	-15.2300	-0.1210	0.4170	0.0320
13:58:57.917	25750	0.6400	1.2300	-15.5500	-0.0990	0.4690	0.0430
13:58:57.935	25770	0.0100	1.0900	-15.4500	-0.1190	0.4290	0.0540
13:58:57.957	25790	0.4700	1.5300	-16.6700	-0.1190	0.4860	0.0570
13:58:57.976	25810	0.1900	1.0500	-16.4900	-0.0960	0.3880	0.0520
13:58:57.997	25830	0.8100	1.1100	-16.2000	-0.1350	0.4190	0.0400
13:58:58.017	25850	0.6300	1.3600	-14.3000	-0.1140	0.4550	0.0310
13:58:58.035	25870	0.9600	1.0400	-14.8500	-0.1240	0.4190	0.0300
13:58:58.056	25890	1.4700	0.9700	-16.4100	-0.1080	0.5150	0.0500
13:58:58.076	25910	0.0400	1.3900	-14.7900	-0.1120	0.3740	0.0290
13:58:58.096	25930	-0.2500	1.4800	-15.7800	-0.0960	0.4000	0.0280
13:58:58.115	25950	0.4200	1.2000	-16.6100	-0.0950	0.4620	0.0490
13:58:58.135	25970	1.0300	1.3500	-13.8600	-0.1160	0.4040	0.0320
13:58:58.155	25990	0.9600	1.3200	-15.7100	-0.1080	0.4470	0.0320
13:58:58.175	26010	0.4500	1.1900	-15.5300	-0.1130	0.3970	0.0360
13:58:58.197	26030	0.6700	1.1000	-14.7200	-0.1100	0.4410	0.0360
13:58:58.216	26050	0.0200	0.7200	-16.0300	-0.1320	0.4020	0.0410
13:58:58.237	26070	1.2600	1.0200	-15.4200	-0.1340	0.4560	0.0430
13:58:58.255	26090	0.2300	1.5200	-17.2900	-0.1080	0.4120	0.0380
13:58:58.276	26110	0.4900	1.7100	-14.6000	-0.0990	0.4100	0.0370
13:58:58.296	26130	0.6400	1.1300	-17.2100	-0.0890	0.4970	0.0530
13:58:58.316	26150	-1.0500	1.2700	-16.2900	-0.1270	0.3720	0.0330
13:58:58.335	26170	-0.4400	1.2500	-15.5300	-0.1200	0.4240	0.0310
13:58:58.358	26190	-0.0500	1.2300	-15.4800	-0.1140	0.4400	0.0430
13:58:58.376	26210	0.4500	1.2400	-14.5600	-0.1290	0.4110	0.0370
13:58:58.395	26230	0.8400	1.3500	-16.1400	-0.0870	0.4720	0.0440
13:58:58.415	26250	0.0700	1.1900	-12.8900	-0.1160	0.3360	0.0180
13:58:58.436	26270	-0.2900	1.7200	-13.9400	-0.0930	0.4190	0.0220
13:58:58.457	26290	0.2700	0.8300	-16.9400	-0.1230	0.3650	0.0380
13:58:58.476	26310	1.1300	1.3400	-15.8900	-0.1030	0.4540	0.0380
13:58:58.497	26330	0.5000	1.5800	-16.1500	-0.1050	0.5160	0.0480
13:58:58.517	26350	0.1000	1.6300	-13.6200	-0.0940	0.3920	0.0210
13:58:58.537	26370	-0.1000	1.3300	-16.7300	-0.1100	0.4470	0.0420
13:58:58.555	26390	0.6700	1.1100	-15.7100	-0.1130	0.3900	0.0470
13:58:58.575	26410	1.2500	1.0700	-15.7200	-0.1160	0.4390	0.0390
13:58:58.596	26430	0.1300	1.3800	-14.6300	-0.1030	0.4240	0.0380
13:58:58.617	26450	0.7800	1.0200	-16.1600	-0.1200	0.4030	0.0370
13:58:58.635	26470	-0.4500	1.1000	-17.4300	-0.0990	0.4560	0.0460
13:58:58.657	26490	-0.3200	1.4700	-14.3600	-0.1220	0.4090	0.0300
13:58:58.676	26510	0.7100	0.9500	-16.3100	-0.1070	0.4760	0.0480
13:58:58.695	26530	0.4400	1.0100	-15.1600	-0.1360	0.3760	0.0360
13:58:58.716	26550	0.7800	1.3900	-14.1700	-0.1150	0.4680	0.0350
13:58:58.735	26570	0.5400	1.3600	-15.6300	-0.1060	0.5000	0.0420
13:58:58.757	26590	0.7900	1.4500	-14.5500	-0.1170	0.3990	0.0480
13:58:58.777	26610	-0.0700	1.1900	-17.3400	-0.1290	0.4860	0.0420
13:58:58.798	26630	-0.3300	1.1900	-15.8300	-0.1110	0.3440	0.0390
13:58:58.818	26650	0.0600	1.1100	-16.2700	-0.1190	0.4080	0.0410
13:58:58.836	26670	0.6600	1.2000	-14.8000	-0.1210	0.4280	0.0400
13:58:58.855	26690	0.7200	1.4400	-16.1600	-0.1200	0.4780	0.0550
13:58:58.877	26710	0.9400	1.1500	-14.6700	-0.0980	0.4570	0.0370
13:58:58.896	26730	0.0000	1.4200	-12.3600	-0.1050	0.3530	0.0190
13:58:58.916	26750	-0.2300	1.1200	-16.1600	-0.1090	0.4530	0.0350
13:58:58.938	26770	0.2000	1.2500	-15.6900	-0.0970	0.4020	0.0410
13:58:58.957	26790	0.8200	1.0800	-16.9300	-0.1040	0.4810	0.0520
13:58:58.977	26810	0.1600	1.2800	-15.5300	-0.0900	0.4260	0.0430
13:58:58.996	26830	-0.3800	1.1000	-17.0500	-0.1230	0.3890	0.0510
13:58:59.017	26850	0.4700	1.2400	-16.6800	-0.1030	0.4690	0.0480
13:58:59.038	26870	0.0800	1.6100	-14.2300	-0.1000	0.3660	0.0280
13:58:59.056	26890	0.9100	1.1900	-14.7800	-0.1060	0.4600	0.0370
13:58:59.078	26910	-0.0900	1.4800	-14.6600	-0.1150	0.3840	0.0340
13:58:59.098	26930	0.8400	1.4200	-13.9400	-0.1150	0.4320	0.0310
13:58:59.117	26950	0.2500	1.0100	-16.2400	-0.0920	0.4580	0.0440
13:58:59.137	26970	0.7400	1.2300	-15.8700	-0.1170	0.3800	0.0410
13:58:59.156	26990	0.9800	1.5600	-14.4000	-0.1190	0.4540	0.0320
13:58:59.177	27010	0.6500	1.2100	-15.2500	-0.1120	0.4280	0.0390
13:58:59.197	27030	1.1800	1.6000	-13.8500	-0.1250	0.5310	0.0350
13:58:59.217	27050	0.8900	0.9700	-15.8100	-0.0890	0.4600	0.0510
13:58:59.236	27070	0.1700	1.3000	-14.5800	-0.1220	0.3450	0.0180
13:58:59.257	27090	0.9100	1.3300	-14.8200	-0.1130	0.4500	0.0320
13:58:59.278	27110	0.5000	0.7700	-15.4400	-0.1180	0.4280	0.0470
13:58:59.296	27130	0.8600	1.3900	-15.1700	-0.1010	0.4890	0.0370
13:58:59.317	27150	-0.2200	1.0700	-17.0400	-0.1150	0.4650	0.0440
13:58:59.337	27170	0.0200	1.2200	-16.3200	-0.1160	0.4300	0.0330
13:58:59.356	27190	0.3200	1.5000	-16.1400	-0.1150	0.4670	0.0380
13:58:59.377	27210	0.1200	1.2900	-12.9900	-0.1320	0.3940	0.0270
13:58:59.396	27230	0.6100	1.4200	-16.7200	-0.1110	0.4850	0.0420
13:58:59.417	27250	-0.0100	1.4200	-14.5200	-0.1100	0.4090	0.0220
13:58:59.438	27270	0.1000	1.1200	-16.3100	-0.1150	0.4160	0.0440
13:58:59.456	27290	0.1400	1.2800	-16.1900	-0.1110	0.4320	0.0390
13:58:59.478	27310	0.6200	1.2900	-16.1100	-0.1230	0.4300	0.0460
13:58:59.497	27330	0.7000	1.5000	-17.6400	-0.1050	0.4960	0.0500
13:58:59.516	27350	0.8300	0.9600	-14.8200	-0.1170	0.4460	0.0390
13:58:59.537	27370	0.7800	1.5600	-15.2100	-0.1130	0.4610	0.0290
13:58:59.557	27390	0.4100	1.6000	-14.7600	-0.1000	0.3910	0.0350
13:58:59.576	27410	-0.3300	1.0700	-14.0300	-0.1200	0.4190	0.0260
13:58:59.597	27430	-0.2600	1.2100	-17.7600	-0.1050	0.4610	0.0460
13:58:59.617	27450	0.0900	1.5800	-15.1600	-0.1060	0.4040	0.0330
13:58:59.637	27470	0.3200	1.4200	-18.1800	-0.1090	0.4950	0.0530
13:58:59.657	27490	0.4900	1.6400	-16.9100	-0.0930	0.4060	0.0370
13:58:59.677	27510	0.8900	1.2300	-16.6800	-0.1130	0.4510	0.0440
13:58:59.696	27530	-0.5500	1.2400	-15.8600	-0.1030	0.3860	0.0330
13:58:59.716	27550	0.3700	0.9900	-14.9200	-0.1310	0.4050	0.0360
13:58:59.737	27570	0.7000	1.3300	-15.6400	-0.1120	0.5210	0.0340
13:58:59.756	27590	1.0200	1.1800	-14.8600	-0.1080	0.4160	0.0360
13:58:59.777	27610	0.5900	1.4300	-15.7900	-0.1030	0.4730	0.0390
13:58:59.797	27630	0.5200	1.3100	-15.5000	-0.0800	0.4060	0.0430
13:58:59.817	27650	0.6200	1.1400	-16.4400	-0.1130	0.4570	0.0410
13:58:59.837	27670	-0.1600	1.0900	-16.5600	-0.0880	0.4330	0.0430
13:58:59.857	27690	-0.0200	1.3800	-15.0100	-0.1230	0.3910	0.0310
13:58:59.878	27710	-0.0100	1.2700	-17.8700	-0.1030	0.4990	0.0490
13:58:59.898	27730	0.5800	1.3600	-14.2300	-0.1200	0.3920	0.0320
13:58:59.916	27750	0.6500	1.0600	-15.3200	-0.1150	0.4740	0.0390
13:58:59.937	27770	-0.1500	1.3400	-15.3700	-0.1140	0.4100	0.0360
13:58:59.958	27790	0.6800	1.2900	-15.5000	-0.1000	0.4220	0.0380
13:58:59.979	27810	0.6700	1.1200	-15.0000	-0.1170	0.4780	0.0350
13:58:59.998	27830	0.0900	1.3900	-15.4400	-0.1200	0.4080	0.0350
13:59:00.018	27850	0.4700	1.3400	-18.1800	-0.1130	0.4980	0.0560
13:59:00.038	27870	0.1100	1.1900	-14.7900	-0.1050	0.3800	0.0260
13:59:00.057	27890	0.5400	1.3300	-14.0500	-0.1200	0.4160	0.0250
13:59:00.077	27910	0.6400	1.0700	-15.6200	-0.1140	0.4800	0.0450
13:59:00.098	27930	1.1100	0.8700	-15.2200	-0.1250	0.4620	0.0520
13:59:00.118	27950	0.4300	1.0700	-16.5200	-0.1120	0.5260	0.0410
13:59:00.138	27970	0.5500	1.2100	-15.4100	-0.0720	0.3430	0.0370
13:59:00.158	27990	0.0300	1.5200	-14.8700	-0.1080	0.4390	0.0370
13:59:00.177	28010	0.2300	1.2400	-15.2100	-0.1020	0.4330	0.0330
13:59:00.196	28030	0.3400	1.4200	-13.0300	-0.1210	0.4460	0.0180
13:59:00.217	28050	0.4300	1.2600	-14.9400	-0.1150	0.4850	0.0310
13:59:00.238	28070	0.3900	1.0300	-16.1300	-0.1070	0.3890	0.0440
13:59:00.258	28090	0.8500	1.3600	-15.6300	-0.1180	0.4600	0.0420
13:59:00.278	28110	0.5600	1.3400	-14.8000	-0.1140	0.3860	0.0310
13:59:00.296	28130	0.3600	1.3600	-15.5100	-0.1230	0.4960	0.0320
13:59:00.317	28150	0.1900	0.9600	-17.2200	-0.1160	0.5260	0.0520
13:59:00.336	28170	0.6800	1.6600	-12.7700	-0.1040	0.4370	0.0240
13:59:00.357	28190	-0.2700	1.2500	-17.1400	-0.1150	0.4420	0.0440
13:59:00.377	28210	-0.8900	1.5400	-16.0900	-0.1100	0.3340	0.0210
13:59:00.398	28230	0.7500	1.1700	-14.0400	-0.1180	0.4490	0.0340
13:59:00.418	28250	0.7000	1.5600	-15.8900	-0.1110	0.4100	0.0390
13:59:00.437	28270	1.1200	1.5500	-15.5400	-0.1260	0.4500	0.0410
13:59:00.459	28290	1.0200	1.2600	-15.4200	-0.1080	0.4900	0.0330
13:59:00.478	28310	0.0300	1.3100	-16.4300	-0.1040	0.3740	0.0390
13:59:00.498	28330	-0.2100	1.5500	-16.5900	-0.1220	0.4620	0.0290
13:59:00.518	28350	-0.2100	1.0900	-15.7700	-0.1200	0.4060	0.0300
13:59:00.538	28370	0.1400	1.2800	-17.0300	-0.1080	0.4380	0.0480
13:59:00.558	28390	0.3000	0.9300	-16.7400	-0.1150	0.4790	0.0400
13:59:00.578	28410	0.4700	1.1000	-14.2700	-0.1090	0.4260	0.0310
13:59:00.598	28430	0.1000	1.4300	-15.8400	-0.0990	0.4600	0.0380
13:59:00.618	28450	-0.0100	1.3500	-14.3200	-0.1070	0.3430	0.0250
13:59:00.639	28470	0.2100	1.3000	-16.4700	-0.1080	0.4580	0.0420
13:59:00.657	28490	0.4300	1.0800	-15.1700	-0.1200	0.4690	0.0300
13:59:00.678	28510	0.9400	1.2200	-17.0200	-0.1120	0.4700	0.0550
13:59:00.698	28530	0.2500	1.4000	-17.3700	-0.1020	0.4430	0.0430
13:59:00.719	28550	0.3700	0.8300	-16.9100	-0.1300	0.3540	0.0480
13:59:00.738	28570	0.8700	1.2200	-15.3700	-0.1040	0.4610	0.0350
13:59:00.758	28590	0.7800	1.0300	-15.0000	-0.1160	0.4260	0.0460
13:59:00.778	28610	0.7700	1.0500	-16.2200	-0.1080	0.5140	0.0490
13:59:00.797	28630	0.6600	1.1900	-15.2200	-0.1200	0.4780	0.0370
13:59:00.818	28650	-0.2000	1.3600	-15.9700	-0.1350	0.3900	0.0350
13:59:00.838	28670	-0.3700	1.4800	-16.4600	-0.1150	0.4500	0.0370
13:59:00.857	28690	-0.1300	1.5300	-16.2000	-0.1060	0.3560	0.0410
13:59:00.878	28710	0.5500	1.2800	-15.1000	-0.1220	0.4640	0.0350
13:59:00.898	28730	0.7700	1.5800	-14.9200	-0.1140	0.4430	0.0290
13:59:00.920	28750	1.4300	1.1800	-14.0200	-0.1240	0.4530	0.0260
13:59:00.937	28770	0.0600	0.9100	-16.2100	-0.1140	0.4290	0.0400
13:59:00.959	28790	-0.3200	1.2200	-15.9400	-0.1030	0.3310	0.0370
13:59:00.977	28810	0.6100	1.2500	-15.4900	-0.1070	0.4860	0.0290
13:59:00.998	28830	-0.1100	1.1800	-15.7300	-0.1070	0.4190	0.0370
13:59:01.017	28850	0.3400	1.1200	-18.3100	-0.1290	0.5090	0.0500
13:59:01.038	28870	0.2500	1.1600	-15.6200	-0.1100	0.4550	0.0390
13:59:01.057	28890	-0.1100	0.8700	-16.7100	-0.1170	0.3920	0.0400
13:59:01.079	28910	-0.1600	1.1500	-15.0000	-0.1050	0.4590	0.0350
13:59:01.099	28930	1.0700	1.1200	-13.9700	-0.1160	0.3950	0.0340
13:59:01.119	28950	0.9000	1.5300	-17.0200	-0.1200	0.4750	0.0460
13:59:01.138	28970	0.3600	1.5500	-16.3800	-0.1170	0.3960	0.0340
13:59:01.157	28990	0.0900	1.4600	-15.3700	-0.1400	0.4640	0.0300
13:59:01.178	29010	0.6800	1.5000	-16.5700	-0.1100	0.4090	0.0430
13:59:01.197	29030	0.3400	1.5400	-14.6600	-0.1230	0.3990	0.0320
13:59:01.218	29050	1.1400	0.9500	-16.2100	-0.1300	0.4700	0.0420
13:59:01.238	29070	0.6500	1.3300	-14.3700	-0.1100	0.3970	0.0360
13:59:01.258	29090	0.8400	1.2700	-14.6100	-0.1170	0.4720	0.0480
13:59:01.279	29110	0.2100	0.9200	-16.0700	-0.1190	0.4320	0.0420
13:59:01.298	29130	0.6400	1.4700	-15.9800	-0.1070	0.4150	0.0470
13:59:01.320	29150	0.6200	1.0700	-15.8000	-0.1040	0.4510	0.0400
13:59:01.338	29170	0.8600	1.2800	-15.3000	-0.1150	0.3780	0.0370
13:59:01.357	29190	0.4200	1.1100	-14.9400	-0.1210	0.4370	0.0350
13:59:01.378	29210	0.1400	1.5900	-16.6700	-0.1040	0.4480	0.0410
13:59:01.399	29230	0.7200	1.0700	-15.3500	-0.1080	0.4370	0.0360
13:59:01.419	29250	-0.9800	1.2900	-18.1500	-0.1120	0.4030	0.0450
13:59:01.438	29270	0.8800	1.1900	-14.8400	-0.1060	0.4190	0.0350
13:59:01.459	29290	1.0800	1.3800	-14.8900	-0.0990	0.4920	0.0450
13:59:01.479	29310	1.1600	1.2900	-14.9800	-0.1070	0.4370	0.0410
13:59:01.498	29330	0.4200	1.4600	-15.8000	-0.1080	0.4600	0.0410
13:59:01.519	29350	0.0700	1.2100	-14.3800	-0.1140	0.3950	0.0280
13:59:01.538	29370	0.7700	1.4600	-15.1800	-0.1120	0.3930	0.0380
13:59:01.558	29390	0.6200	1.3100	-16.9300	-0.0930	0.5160	0.0490
13:59:01.580	29410	1.0800	1.3800	-14.2200	-0.1060	0.3720	0.0350
13:59:01.598	29430	0.3400	0.8500	-17.2100	-0.1100	0.4750	0.0430
13:59:01.618	29450	0.2400	1.3400	-15.6900	-0.1200	0.3900	0.0310
13:59:01.638	29470	0.3500	1.2900	-17.0300	-0.1260	0.4350	0.0370
13:59:01.658	29490	-0.0600	1.4600	-16.4900	-0.1080	0.4250	0.0360
13:59:01.680	29510	0.3800	1.2800	-14.1900	-0.1140	0.3630	0.0200
13:59:01.700	29530	0.7000	1.3500	-15.6400	-0.1080	0.4690	0.0410
13:59:01.719	29550	0.3800	1.2000	-14.3400	-0.1060	0.4050	0.0390
13:59:01.738	29570	0.0500	1.3400	-16.3100	-0.1180	0.4940	0.0330
13:59:01.758	29590	0.5800	1.3900	-13.7700	-0.0960	0.4040	0.0380
13:59:01.780	29610	0.7200	1.4100	-15.2700	-0.1230	0.4120	0.0290
13:59:01.797	29630	0.9500	0.9600	-15.4800	-0.1060	0.5040	0.0470
13:59:01.819	29650	0.7300	1.1400	-15.0000	-0.0920	0.3890	0.0360
13:59:01.840	29670	0.8100	1.2500	-16.4800	-0.1070	0.5030	0.0500
13:59:01.860	29690	0.1400	0.9600	-16.5000	-0.0960	0.3980	0.0410
13:59:01.880	29710	0.4500	0.9500	-17.4900	-0.1190	0.4670	0.0560
13:59:01.899	29730	1.1600	1.0100	-17.0700	-0.0920	0.4430	0.0490
13:59:01.919	29750	0.3400	1.0900	-15.2200	-0.1330	0.3970	0.0260
13:59:01.938	29770	0.1100	1.3900	-17.3000	-0.0970	0.4460	0.0440
13:59:01.960	29790	0.5200	1.1600	-12.9700	-0.1150	0.3730	0.0360
13:59:01.978	29810	0.5300	1.3900	-15.1900	-0.1070	0.5020	0.0330
13:59:01.998	29830	0.3200	1.5000	-14.6600	-0.1000	0.4220	0.0400
13:59:02.019	29850	0.8500	1.1000	-14.8900	-0.1150	0.4400	0.0290
13:59:02.040	29870	0.8400	1.0600	-15.0800	-0.1240	0.4350	0.0290
13:59:02.059	29890	0.8000	1.3600	-13.4800	-0.1100	0.4600	0.0330
13:59:02.078	29910	1.0400	1.4000	-16.6600	-0.1280	0.4820	0.0570
13:59:02.098	29930	0.6000	1.1300	-16.3000	-0.0920	0.4100	0.0450
13:59:02.120	29950	0.1700	1.3700	-16.3000	-0.1210	0.4260	0.0470
13:59:02.138	29970	0.2800	0.8900	-15.5200	-0.1100	0.4420	0.0370
13:59:02.158	29990	0.3800	1.0500	-15.4200	-0.1080	0.4260	0.0430
13:59:02.178	30010	0.3000	1.1600	-16.0400	-0.1120	0.4770	0.0380
13:59:02.199	30030	-0.4200	0.9100	-16.5600	-0.1100	0.3610	0.0450
13:59:02.220	30050	0.4600	1.5000	-15.5000	-0.1130	0.4720	0.0360
13:59:02.239	30070	0.3500	1.1800	-14.6800	-0.0900	0.4100	0.0370
13:59:02.260	30090	0.8000	1.4100	-16.4900	-0.1150	0.4500	0.0440
13:59:02.279	30110	0.4600	1.1000	-16.5500	-0.1090	0.4570	0.0450
13:59:02.300	30130	0.3600	1.3000	-14.1100	-0.1090	0.3610	0.0200
13:59:02.321	30150	1.1000	1.3300	-16.8900	-0.0950	0.4810	0.0500
13:59:02.340	30170	0.6000	1.0400	-16.7000	-0.0940	0.3920	0.0420
13:59:02.360	30190	1.1200	1.1700	-14.5000	-0.1260	0.4830	0.0320
13:59:02.379	30210	0.2300	1.3200	-15.2700	-0.1010	0.4400	0.0390
13:59:02.400	30230	-0.0600	1.3800	-14.6900	-0.1150	0.4060	0.0300
13:59:02.420	30250	-0.0600	1.2800	-17.1000	-0.1050	0.4820	0.0430
13:59:02.439	30270	-0.3400	1.3600	-16.0800	-0.1070	0.3730	0.0370
13:59:02.458	30290	0.1600	1.2400	-16.0900	-0.1130	0.4940	0.0470
13:59:02.480	30310	0.9400	1.1300	-16.7900	-0.1230	0.4460	0.0510
13:59:02.500	30330	0.6800	1.5700	-17.0000	-0.1190	0.4520	0.0520
13:59:02.520	30350	0.4900	1.4100	-16.2500	-0.0980	0.4710	0.0380
13:59:02.539	30370	0.2600	1.0500	-15.5900	-0.1180	0.3770	0.0350
13:59:02.560	30390	0.2300	1.1700	-15.1700	-0.1240	0.4700	0.0400
13:59:02.580	30410	-0.1400	1.3800	-14.3700	-0.1010	0.4040	0.0310
13:59:02.600	30430	0.6700	1.2400	-14.8100	-0.1110	0.4370	0.0370
13:59:02.620	30450	0.5200	1.2900	-15.4600	-0.0860	0.4430	0.0430
13:59:02.640	30470	0.5600	0.9200	-15.7600	-0.1140	0.4210	0.0440
13:59:02.660	30490	0.7500	1.4700	-16.8600	-0.0970	0.4750	0.0470
13:59:02.681	30510	0.2600	1.1200	-14.7700	-0.1110	0.3590	0.0350
13:59:02.700	30530	0.7300	1.4900	-16.0900	-0.0990	0.4730	0.0500
13:59:02.719	30550	0.5400	1.3300	-15.6900	-0.0990	0.4520	0.0370
13:59:02.740	30570	0.6200	1.2900	-14.9800	-0.1180	0.4480	0.0320
13:59:02.760	30590	0.6200	1.6300	-15.8200	-0.0940	0.4410	0.0350
13:59:02.780	30610	0.3400	1.5500	-14.2500	-0.1260	0.3710	0.0320
13:59:02.798	30630	0.6900	1.4000	-15.9400	-0.1080	0.4890	0.0510
13:59:02.819	30650	0.3000	1.1600	-14.9400	-0.1170	0.4420	0.0310
13:59:02.841	30670	0.7000	1.6300	-16.2500	-0.1100	0.4540	0.0340
13:59:02.859	30690	0.3700	1.0300	-16.0000	-0.1080	0.4840	0.0500
13:59:02.878	30710	1.0100	1.6000	-14.0000	-0.1120	0.4370	0.0340
13:59:02.901	30730	0.4300	1.3700	-15.9800	-0.1100	0.4860	0.0480
13:59:02.921	30750	-0.3100	1.2300	-13.1500	-0.1120	0.3530	0.0190
13:59:02.940	30770	0.9100	1.6000	-15.1700	-0.1120	0.4820	0.0370
13:59:02.958	30790	-0.2800	1.4000	-15.0600	-0.1040	0.3830	0.0390
13:59:02.980	30810	0.5800	1.1600	-16.6300	-0.1180	0.4760	0.0500
13:59:03.000	30830	0.1200	1.0600	-18.1600	-0.1090	0.4780	0.0500
13:59:03.019	30850	-0.2200	1.2100	-15.4300	-0.1160	0.3890	0.0290
13:59:03.039	30870	0.6500	1.1100	-15.9600	-0.1230	0.4750	0.0380
13:59:03.059	30890	0.3900	1.4400	-15.6900	-0.1020	0.3870	0.0350
13:59:03.080	30910	0.2100	1.5200	-15.8400	-0.1290	0.4830	0.0380
13:59:03.100	30930	0.0600	1.4300	-15.6800	-0.0990	0.4380	0.0440
13:59:03.119	30950	-0.3500	1.2400	-14.9300	-0.1140	0.4090	0.0330
13:59:03.139	30970	0.2800	1.3700	-16.1100	-0.1150	0.4780	0.0330
13:59:03.161	30990	0.0600	1.3000	-16.4200	-0.1070	0.3870	0.0350
13:59:03.179	31010	-0.0800	1.6000	-15.3200	-0.1070	0.4600	0.0320
13:59:03.201	31030	0.5300	1.3400	-14.9200	-0.1170	0.4310	0.0310
13:59:03.220	31050	0.6900	1.6600	-15.8700	-0.1170	0.4540	0.0320
13:59:03.240	31070	-0.2000	0.9300	-16.8600	-0.1050	0.4380	0.0430
13:59:03.260	31090	0.4400	1.3700	-12.8000	-0.1270	0.3790	0.0170
13:59:03.279	31110	0.3400	1.3100	-16.1600	-0.1160	0.4610	0.0530
13:59:03.299	31130	0.9800	0.9600	-15.3100	-0.1230	0.4350	0.0400
13:59:03.320	31150	0.8700	1.1100	-15.3100	-0.1240	0.5010	0.0370
13:59:03.341	31170	0.4000	0.8700	-16.7000	-0.1090	0.4350	0.0370
13:59:03.361	31190	0.5700	1.2500	-15.1000	-0.1130	0.3590	0.0370
13:59:03.379	31210	0.9300	1.5000	-16.9600	-0.1080	0.4800	0.0490
13:59:03.399	31230	1.1600	1.1600	-12.8200	-0.1200	0.4290	0.0370
13:59:03.419	31250	1.0500	1.0500	-14.8500	-0.1200	0.4750	0.0390
13:59:03.440	31270	-0.1600	1.1600	-16.8200	-0.1020	0.4180	0.0320
13:59:03.461	31290	0.3400	1.2800	-15.0100	-0.1100	0.4540	0.0380
13:59:03.480	31310	0.1500	0.9900	-17.9200	-0.1060	0.4750	0.0500
13:59:03.499	31330	-0.0600	0.7200	-16.1100	-0.1240	0.3730	0.0390
13:59:03.519	31350	-0.2200	1.2100	-17.0000	-0.1030	0.4690	0.0440
13:59:03.539	31370	0.6100	1.4100	-14.2000	-0.1130	0.4050	0.0350
13:59:03.560	31390	0.6000	0.9800	-16.3500	-0.1070	0.4570	0.0400
13:59:03.580	31410	-0.0600	1.5000	-15.6700	-0.1090	0.4480	0.0410
13:59:03.600	31430	0.7400	1.0300	-15.1200	-0.1330	0.4360	0.0380
13:59:03.620	31450	0.8100	1.3500	-15.7400	-0.1020	0.4930	0.0420
13:59:03.640	31470	0.6700	1.2400	-15.5600	-0.1100	0.3920	0.0430
13:59:03.659	31490	1.3000	0.9700	-16.8500	-0.1260	0.5070	0.0620
13:59:03.680	31510	-0.0400	1.3500	-16.5000	-0.1140	0.4450	0.0410
13:59:03.699	31530	-0.4900	0.7700	-18.4400	-0.1270	0.4340	0.0590
13:59:03.719	31550	0.0800	1.2200	-15.9200	-0.1150	0.4190	0.0350
13:59:03.740	31570	0.6700	1.2100	-15.3600	-0.1160	0.3730	0.0290
13:59:03.760	31590	1.3100	1.3400	-16.5800	-0.1060	0.4610	0.0470
13:59:03.780	31610	0.1700	1.1400	-17.0500	-0.1040	0.4520	0.0490
13:59:03.802	31630	0.3900	1.1800	-16.5400	-0.1160	0.4800	0.0450
13:59:03.820	31650	-0.5700	1.1400	-17.0200	-0.1100	0.3920	0.0440
13:59:03.842	31670	-0.0200	1.3100	-16.2600	-0.1180	0.4290	0.0410
13:59:03.860	31690	0.6400	1.1900	-16.7400	-0.1070	0.4750	0.0460
13:59:03.879	31710	0.3000	1.2700	-14.5500	-0.1000	0.3680	0.0290
13:59:03.901	31730	0.2000	1.4100	-15.0400	-0.1040	0.4720	0.0270
13:59:03.921	31750	0.2800	1.0600	-16.2900	-0.1090	0.3830	0.0380
13:59:03.942	31770	0.3700	1.1600	-15.9700	-0.1180	0.4790	0.0410
13:59:03.961	31790	-0.2200	1.5500	-15.5700	-0.1000	0.4180	0.0380
13:59:03.981	31810	0.5100	1.3300	-15.9500	-0.0990	0.4120	0.0330
13:59:04.000	31830	0.2000	1.1900	-17.4100	-0.1100	0.4720	0.0530
13:59:04.020	31850	-0.0700	1.4100	-13.4900	-0.1300	0.3720	0.0230
13:59:04.041	31870	1.0800	1.2600	-15.1300	-0.1240	0.4510	0.0290
13:59:04.062	31890	0.1800	1.3900	-14.8300	-0.0970	0.4050	0.0380
13:59:04.081	31910	0.6000	1.4300	-14.3800	-0.1120	0.4410	0.0380
13:59:04.101	31930	0.8600	1.0300	-17.2800	-0.1050	0.4720	0.0470
13:59:04.121	31950	1.1200	1.2900	-16.0800	-0.1100	0.4310	0.0490
13:59:04.140	31970	1.1700	1.3200	-15.8600	-0.1080	0.4690	0.0340
13:59:04.160	31990	0.5500	1.3400	-14.1900	-0.1190	0.4040	0.0270
13:59:04.182	32010	0.2000	1.2900	-16.2500	-0.1060	0.4540	0.0400
13:59:04.200	32030	0.4300	0.7700	-16.9000	-0.1130	0.4450	0.0400
13:59:04.222	32050	1.0200	1.0600	-17.6900	-0.1140	0.4360	0.0430
13:59:04.240	32070	0.5400	1.0800	-15.4700	-0.1050	0.5020	0.0440
13:59:04.260	32090	0.3400	0.8900	-14.6800	-0.1270	0.3960	0.0290
13:59:04.282	32110	0.6400	1.3600	-16.5100	-0.1020	0.3910	0.0390
13:59:04.301	32130	0.6200	1.2800	-14.6600	-0.0860	0.4070	0.0330
13:59:04.321	32150	0.8100	1.1500	-17.3400	-0.1090	0.4830	0.0510
13:59:04.341	32170	0.4500	1.3900	-16.1900	-0.0890	0.4690	0.0430
13:59:04.361	32190	0.1500	1.2800	-15.6700	-0.1020	0.3990	0.0350
13:59:04.380	32210	0.6200	1.1900	-16.6600	-0.1100	0.4410	0.0390
13:59:04.401	32230	-0.1100	1.4700	-13.5000	-0.1110	0.3750	0.0160
13:59:04.421	32250	0.6700	1.0200	-16.6400	-0.1190	0.4770	0.0470
13:59:04.442	32270	0.2500	1.3500	-16.5600	-0.1130	0.4090	0.0350
13:59:04.461	32290	0.1000	1.4600	-15.2100	-0.1160	0.3880	0.0210
13:59:04.482	32310	0.0200	1.6300	-18.1100	-0.1020	0.4590	0.0440
13:59:04.501	32330	0.2300	1.5500	-14.7300	-0.1070	0.3760	0.0240
13:59:04.522	32350	0.7300	1.4500	-15.5300	-0.1160	0.4630	0.0400
13:59:04.541	32370	0.7100	1.2300	-15.0500	-0.1130	0.3940	0.0390
13:59:04.561	32390	0.9500	1.1000	-14.8800	-0.1270	0.4400	0.0380
13:59:04.581	32410	0.3400	0.7000	-17.6900	-0.1030	0.4840	0.0630
13:59:04.600	32430	0.4900	1.3800	-15.5300	-0.1140	0.4470	0.0500
13:59:04.621	32450	0.4800	0.9900	-18.1600	-0.1210	0.4260	0.0600
13:59:04.641	32470	0.4300	1.2200	-15.6700	-0.1130	0.3710	0.0370
13:59:04.662	32490	1.2000	1.3800	-16.0500	-0.1150	0.4900	0.0440
13:59:04.681	32510	0.0500	1.4700	-15.4000	-0.0910	0.4940	0.0310
13:59:04.701	32530	0.1500	1.0600	-16.3200	-0.1060	0.4570	0.0390
13:59:04.720	32550	0.5800	0.9900	-17.5000	-0.1120	0.4860	0.0480
13:59:04.742	32570	0.2200	1.3100	-14.6000	-0.1290	0.4200	0.0310
13:59:04.761	32590	0.7500	1.0500	-15.8700	-0.1210	0.4720	0.0270
13:59:04.781	32610	1.0700	0.8100	-14.8100	-0.0910	0.4610	0.0460
13:59:04.801	32630	0.8300	1.2800	-15.7200	-0.1170	0.4800	0.0420
13:59:04.821	32650	-0.0200	1.0500	-14.7000	-0.1000	0.3870	0.0270
13:59:04.841	32670	1.0400	0.7800	-14.1600	-0.1220	0.3910	0.0460
13:59:04.861	32690	1.2500	1.3900	-17.2600	-0.0980	0.5230	0.0530
13:59:04.881	32710	1.5700	1.0000	-14.4700	-0.1160	0.4690	0.0410
13:59:04.903	32730	1.7000	1.3900	-15.1900	-0.1160	0.5120	0.0380
13:59:04.921	32750	-0.8700	1.3500	-12.8200	-0.0900	0.3020	0.0120
13:59:04.941	32770	0.1400	1.2900	-14.0200	-0.1070	0.3480	0.0220
13:59:04.961	32790	0.9700	0.9600	-17.5300	-0.1060	0.4980	0.0550
13:59:04.981	32810	0.0800	0.9500	-13.6400	-0.0980	0.4090	0.0300
13:59:05.001	32830	1.2600	1.1600	-16.4000	-0.1160	0.5610	0.0440
13:59:05.021	32850	0.3300	1.5400	-14.5500	-0.0950	0.3700	0.0300
13:59:05.042	32870	0.4200	1.3200	-17.3600	-0.1170	0.4410	0.0450
13:59:05.061	32890	0.2300	1.0000	-16.6700	-0.1030	0.4580	0.0410
13:59:05.081	32910	0.2400	1.2800	-14.8100	-0.1120	0.3870	0.0350
13:59:05.102	32930	0.4900	1.0100	-16.8100	-0.1200	0.4650	0.0500
13:59:05.120	32950	0.8700	0.9300	-16.1600	-0.0990	0.3980	0.0460
13:59:05.140	32970	1.3000	1.1400	-16.2000	-0.1210	0.5070	0.0380
13:59:05.162	32990	0.7800	1.2100	-15.0900	-0.0910	0.3970	0.0360
13:59:05.181	33010	0.7000	1.2700	-16.2900	-0.1020	0.4310	0.0420
13:59:05.201	33030	0.2900	1.7000	-16.8600	-0.0790	0.4580	0.0400
13:59:05.221	33050	-0.3300	1.1000	-15.3100	-0.1070	0.4110	0.0450
13:59:05.241	33070	0.2200	1.3100	-15.7000	-0.1230	0.4890	0.0410
13:59:05.261	33090	-0.5800	1.2100	-15.1300	-0.1150	0.3540	0.0270
13:59:05.283	33110	1.3400	1.5000	-15.8300	-0.1270	0.4590	0.0430
13:59:05.302	33130	0.6400	1.2400	-15.8600	-0.1120	0.3960	0.0400
13:59:05.322	33150	0.3200	1.2300	-15.0700	-0.1090	0.4230	0.0350
13:59:05.342	33170	1.3200	1.1400	-15.0100	-0.1220	0.4970	0.0440
13:59:05.361	33190	-0.0300	1.2600	-14.7000	-0.1350	0.3640	0.0230
13:59:05.381	33210	0.5700	1.1100	-15.1900	-0.1280	0.5170	0.0510
13:59:05.401	33230	0.4100	1.2800	-14.8900	-0.0940	0.3950	0.0460
13:59:05.421	33250	0.3100	1.4400	-15.6300	-0.1060	0.3990	0.0340
13:59:05.442	33270	0.6100	1.3100	-16.5400	-0.1070	0.4810	0.0520
13:59:05.462	33290	0.6000	1.3300	-14.1500	-0.1260	0.4220	0.0200
13:59:05.481	33310	0.6900	1.2700	-15.8000	-0.1170	0.4920	0.0360
13:59:05.501	33330	0.1700	1.1600	-15.0400	-0.1080	0.4450	0.0300
13:59:05.521	33350	0.6500	1.3900	-14.6700	-0.1040	0.4410	0.0410
13:59:05.542	33370	0.2000	1.2400	-17.0200	-0.1050	0.4090	0.0480
13:59:05.563	33390	-0.0200	1.3100	-15.8100	-0.1150	0.4260	0.0350
13:59:05.581	33410	0.8300	1.1500	-16.7900	-0.1100	0.4870	0.0560
13:59:05.601	33430	-0.1900	1.0800	-17.1400	-0.0960	0.3860	0.0430
13:59:05.621	33450	1.0900	1.2000	-15.9300	-0.1110	0.4710	0.0500
13:59:05.641	33470	0.0100	1.3300	-15.4600	-0.1020	0.4330	0.0450
13:59:05.662	33490	0.4500	0.9600	-16.1600	-0.1180	0.4700	0.0410
13:59:05.681	33510	-0.2700	1.5500	-16.2700	-0.0910	0.4450	0.0560
13:59:05.701	33530	1.1300	0.9800	-14.2200	-0.1090	0.3880	0.0260
13:59:05.722	33550	0.6300	1.0200	-16.2100	-0.1190	0.4830	0.0450
13:59:05.742	33570	-0.4100	1.4200	-15.6500	-0.1240	0.4160	0.0350
13:59:05.762	33590	0.0100	1.1800	-15.7100	-0.1250	0.4300	0.0450
13:59:05.783	33610	0.1500	1.5200	-15.5800	-0.1150	0.4180	0.0310
13:59:05.803	33630	0.2400	1.4800	-14.1000	-0.1380	0.4280	0.0250
13:59:05.821	33650	1.1000	1.3100	-16.0700	-0.1120	0.4890	0.0420
13:59:05.841	33670	0.8600	1.6500	-14.5600	-0.1070	0.4000	0.0330
13:59:05.862	33690	0.8200	1.1500	-17.3100	-0.1210	0.4290	0.0490
13:59:05.882	33710	-0.2500	0.9300	-16.0500	-0.1080	0.3750	0.0380
13:59:05.901	33730	0.6400	1.0300	-16.2700	-0.1010	0.4310	0.0390
13:59:05.921	33750	-0.1000	1.0900	-16.4500	-0.0990	0.4750	0.0470
13:59:05.941	33770	0.4300	1.4400	-15.1500	-0.1070	0.4260	0.0380
13:59:05.961	33790	0.5400	1.3800	-16.0200	-0.1190	0.4740	0.0380
13:59:05.982	33810	0.3000	1.3300	-14.0700	-0.0980	0.3790	0.0340
13:59:06.002	33830	0.7500	1.5300	-16.1800	-0.1190	0.4950	0.0430
13:59:06.022	33850	0.2700	1.2800	-16.4100	-0.0900	0.4590	0.0430
13:59:06.042	33870	0.6600	1.3800	-15.3800	-0.1160	0.3640	0.0340
13:59:06.063	33890	-0.2100	1.5300	-17.2400	-0.0940	0.4660	0.0480
13:59:06.082	33910	0.3200	1.2600	-14.9400	-0.1220	0.3790	0.0240
13:59:06.102	33930	0.4500	1.4300	-15.2000	-0.1120	0.4780	0.0390
13:59:06.122	33950	0.3300	1.2000	-16.6300	-0.1170	0.4270	0.0440
13:59:06.142	33970	0.3800	1.2300	-15.7500	-0.1310	0.4380	0.0440
13:59:06.162	33990	0.7700	1.3800	-16.2900	-0.1070	0.4340	0.0500
13:59:06.182	34010	0.6900	1.2500	-14.9500	-0.1210	0.4320	0.0360
13:59:06.203	34030	0.6100	1.4900	-15.9800	-0.1150	0.4890	0.0410
13:59:06.223	34050	-0.1600	1.2300	-14.7400	-0.1110	0.3910	0.0280
13:59:06.241	34070	0.1100	1.2400	-16.0900	-0.1250	0.4510	0.0350
13:59:06.263	34090	0.8100	1.2900	-14.8600	-0.1120	0.4690	0.0390
13:59:06.282	34110	1.0500	0.7600	-16.0400	-0.1170	0.4570	0.0320
13:59:06.301	34130	0.7800	1.2000	-15.7900	-0.0960	0.4730	0.0480
13:59:06.322	34150	-0.0100	1.7400	-13.6600	-0.0980	0.3650	0.0190
13:59:06.342	34170	0.8200	1.2900	-16.2900	-0.1040	0.4570	0.0390
13:59:06.362	34190	-0.1100	1.0100	-16.8900	-0.0940	0.3890	0.0520
13:59:06.382	34210	0.3900	1.2200	-16.7900	-0.1050	0.4340	0.0350
13:59:06.402	34230	0.2500	1.4900	-17.2600	-0.0980	0.4370	0.0460
13:59:06.423	34250	-0.1600	1.5800	-14.9300	-0.1160	0.4180	0.0310
13:59:06.441	34270	0.5700	1.5100	-17.1100	-0.1040	0.4650	0.0490
13:59:06.463	34290	0.4600	1.1700	-16.2900	-0.1070	0.4120	0.0470
13:59:06.483	34310	0.3800	0.9400	-14.1800	-0.1340	0.4230	0.0320
13:59:06.502	34330	0.1400	0.9900	-16.7100	-0.1190	0.4040	0.0330
13:59:06.524	34350	0.8700	1.0900	-15.5400	-0.1310	0.4320	0.0380
13:59:06.543	34370	-0.4500	1.4900	-15.8900	-0.1080	0.4760	0.0370
13:59:06.563	34390	0.1700	1.4000	-16.2300	-0.1180	0.3960	0.0400
13:59:06.583	34410	0.6900	1.3300	-16.5400	-0.1140	0.4730	0.0470
13:59:06.604	34430	0.4400	1.2800	-16.3400	-0.1210	0.4170	0.0440
13:59:06.623	34450	1.7900	1.6500	-12.9600	-0.1240	0.4680	0.0250
13:59:06.643	34470	0.7100	1.3400	-17.2900	-0.0980	0.4890	0.0580
13:59:06.662	34490	0.7100	1.3200	-12.9600	-0.1150	0.3860	0.0310
13:59:06.684	34510	0.0900	1.1800	-17.3300	-0.1170	0.4570	0.0500
13:59:06.704	34530	-0.2700	1.2700	-16.0400	-0.1140	0.3730	0.0430
13:59:06.723	34550	0.8700	1.5400	-15.2800	-0.1100	0.4460	0.0430
13:59:06.744	34570	0.2700	1.1900	-17.4300	-0.0820	0.4590	0.0550
13:59:06.763	34590	0.7200	1.3000	-15.8000	-0.1070	0.4290	0.0350
13:59:06.784	34610	0.2700	1.0700	-16.2000	-0.0970	0.4670	0.0420
13:59:06.803	34630	0.1400	1.3000	-14.3400	-0.1110	0.3000	0.0260
13:59:06.823	34650	0.9900	1.4900	-15.7700	-0.0940	0.4400	0.0430
13:59:06.842	34670	0.7000	1.4300	-15.1700	-0.1060	0.4260	0.0470
13:59:06.863	34690	0.0000	1.5600	-15.2500	-0.1070	0.4600	0.0320
13:59:06.882	34710	0.6900	1.8500	-15.0100	-0.0940	0.4490	0.0320
13:59:06.904	34730	0.3000	1.1600	-14.9500	-0.1390	0.3910	0.0230
13:59:06.923	34750	1.1800	1.4000	-15.5000	-0.1040	0.4590	0.0360
13:59:06.942	34770	0.4700	1.0000	-15.8200	-0.1250	0.4220	0.0370
13:59:06.964	34790	1.0600	1.5300	-14.6700	-0.1130	0.4800	0.0360
13:59:06.984	34810	0.1200	1.6400	-16.5300	-0.1070	0.4360	0.0470
13:59:07.003	34830	0.9100	1.6100	-13.1200	-0.1210	0.3970	0.0270
13:59:07.022	34850	0.1000	1.1800	-17.4800	-0.1180	0.4600	0.0410
13:59:07.042	34870	0.5200	1.5600	-13.3700	-0.1090	0.3770	0.0310
13:59:07.064	34890	1.3300	1.4000	-15.7900	-0.1150	0.4540	0.0430
13:59:07.082	34910	-0.0400	1.2700	-15.9800	-0.0980	0.4320	0.0420
13:59:07.104	34930	0.1800	1.4200	-16.0700	-0.1200	0.4480	0.0450
13:59:07.124	34950	-0.3500	1.3500	-18.2900	-0.0770	0.4290	0.0510
13:59:07.144	34970	-0.4400	1.3300	-15.6200	-0.1200	0.3530	0.0300
13:59:07.164	34990	0.8000	1.1000	-16.4800	-0.1170	0.4720	0.0430
13:59:07.182	35010	1.0000	1.1600	-16.3800	-0.0990	0.4060	0.0430
13:59:07.202	35030	0.8500	1.4200	-14.7900	-0.1060	0.4600	0.0310
13:59:07.223	35050	0.2700	1.3100	-16.6900	-0.1010	0.4770	0.0540
13:59:07.242	35070	-0.0900	1.3800	-15.5400	-0.1170	0.4120	0.0300
13:59:07.262	35090	0.5900	1.0600	-16.8100	-0.1030	0.4650	0.0430
13:59:07.282	35110	-0.2200	1.6800	-14.3200	-0.1110	0.3810	0.0200
13:59:07.302	35130	0.0300	1.1800	-16.4300	-0.1220	0.5120	0.0370
13:59:07.324	35150	-0.0900	0.9800	-16.1400	-0.1120	0.4000	0.0320
13:59:07.342	35170	0.5500	1.0100	-15.2100	-0.1290	0.4750	0.0340
13:59:07.364	35190	0.2100	1.0900	-16.2200	-0.1090	0.4220	0.0380
13:59:07.384	35210	0.5400	1.5400	-15.7100	-0.1150	0.4140	0.0380
13:59:07.403	35230	0.5500	1.1900	-16.0500	-0.1060	0.4830	0.0420
13:59:07.422	35250	0.6700	1.2200	-16.1800	-0.1220	0.4550	0.0460
13:59:07.442	35270	0.9500	1.3200	-16.9500	-0.1080	0.5090	0.0570
13:59:07.464	35290	0.1100	1.6900	-14.8400	-0.1050	0.4040	0.0380
13:59:07.482	35310	0.5200	1.1900	-15.2600	-0.1200	0.3970	0.0320
13:59:07.502	35330	0.6300	1.3300	-14.0100	-0.1120	0.4360	0.0300
13:59:07.523	35350	0.6200	1.1700	-14.8400	-0.1390	0.3970	0.0340
13:59:07.542	35370	1.2700	1.5000	-14.3700	-0.0980	0.4830	0.0340
13:59:07.563	35390	0.7700	1.0200	-14.5400	-0.1100	0.3950	0.0310
13:59:07.582	35410	0.2000	1.1800	-15.3200	-0.1140	0.4540	0.0310
13:59:07.604	35430	0.2600	1.3100	-14.9000	-0.1100	0.4670	0.0350
13:59:07.622	35450	0.4000	1.2700	-16.6800	-0.1180	0.4450	0.0460
13:59:07.644	35470	0.2200	1.5000	-17.7500	-0.1010	0.4280	0.0450
13:59:07.664	35490	0.2800	1.2200	-15.8900	-0.1160	0.4200	0.0370
13:59:07.682	35510	0.2800	1.2500	-15.7800	-0.1190	0.4470	0.0310
13:59:07.702	35530	0.7400	0.9900	-16.6700	-0.0950	0.3890	0.0450
13:59:07.723	35550	0.4000	1.4900	-15.2600	-0.1300	0.4700	0.0310
13:59:07.742	35570	1.1100	1.2000	-15.9000	-0.1030	0.4810	0.0530
13:59:07.763	35590	0.2000	1.6000	-16.4300	-0.1040	0.3920	0.0400
13:59:07.784	35610	0.8200	1.4200	-16.5800	-0.1160	0.5180	0.0500
13:59:07.804	35630	0.2700	1.1900	-16.9200	-0.1160	0.4110	0.0430
13:59:07.823	35650	0.9500	1.2400	-16.4000	-0.1340	0.4210	0.0400
13:59:07.845	35670	-0.2900	1.3600	-16.2000	-0.1020	0.4440	0.0370
13:59:07.864	35690	0.4300	1.8400	-15.1200	-0.1070	0.3890	0.0270
13:59:07.883	35710	0.5200	0.9600	-19.4900	-0.1190	0.4720	0.0640
13:59:07.904	35730	-0.1100	1.2600	-15.1600	-0.1170	0.4060	0.0350
13:59:07.924	35750	0.3100	1.3000	-17.8700	-0.1010	0.4680	0.0500
13:59:07.944	35770	-0.4200	1.8100	-15.6100	-0.0890	0.3840	0.0280
13:59:07.963	35790	0.1700	0.9900	-15.5100	-0.1220	0.4430	0.0240
13:59:07.983	35810	0.8900	1.3900	-14.9700	-0.0830	0.4520	0.0360
13:59:08.005	35830	1.4500	1.2500	-14.9700	-0.1020	0.4180	0.0430
13:59:08.023	35850	0.7700	1.5100	-15.2400	-0.1200	0.4670	0.0300
13:59:08.044	35870	-0.3200	1.5100	-14.0200	-0.1100	0.3610	0.0190
13:59:08.063	35890	0.7700	1.4100	-15.7400	-0.0950	0.4730	0.0470
13:59:08.084	35910	0.3900	1.4400	-16.7500	-0.1000	0.4760	0.0470
13:59:08.104	35930	0.0900	1.5000	-14.8500	-0.1040	0.3980	0.0310
13:59:08.124	35950	0.3100	1.1400	-16.0500	-0.1060	0.4720	0.0470
13:59:08.142	35970	0.6100	1.2200	-13.1700	-0.1290	0.3880	0.0280
13:59:08.164	35990	1.3000	1.4600	-15.4800	-0.1150	0.4840	0.0390
13:59:08.184	36010	0.6000	1.0800	-15.2900	-0.1040	0.4010	0.0410
13:59:08.204	36030	1.8300	1.4000	-14.7100	-0.1120	0.4620	0.0470
13:59:08.222	36050	0.5500	1.4900	-16.5100	-0.0950	0.4640	0.0560
13:59:08.245	36070	0.6000	1.4200	-14.6500	-0.0990	0.4080	0.0370
13:59:08.265	36090	0.4300	1.1800	-17.1400	-0.1300	0.4940	0.0500
13:59:08.283	36110	-0.2500	1.2300	-15.4400	-0.0930	0.3870	0.0440
13:59:08.304	36130	0.6000	1.4600	-16.8900	-0.1160	0.4710	0.0500
13:59:08.323	36150	0.7700	1.0300	-14.6000	-0.1180	0.4050	0.0340
13:59:08.344	36170	0.8200	1.3200	-14.4700	-0.1300	0.4670	0.0410
13:59:08.365	36190	0.8700	1.3100	-16.7300	-0.0920	0.5300	0.0560
13:59:08.383	36210	0.4400	1.0800	-13.8700	-0.1230	0.3600	0.0230
13:59:08.404	36230	0.2600	1.3000	-18.4800	-0.0950	0.4310	0.0450
13:59:08.425	36250	0.6000	1.2500	-15.4300	-0.1040	0.4110	0.0350
13:59:08.444	36270	1.3000	1.2500	-15.7800	-0.1150	0.4820	0.0460
13:59:08.464	36290	0.5700	1.3400	-16.8900	-0.0980	0.4490	0.0420
13:59:08.484	36310	-0.1500	1.1400	-14.4200	-0.1180	0.3180	0.0140
13:59:08.504	36330	0.1200	1.4200	-14.9800	-0.1060	0.4280	0.0220
13:59:08.523	36350	0.5800	1.0500	-16.4100	-0.0990	0.4250	0.0430
13:59:08.545	36370	1.0300	1.5300	-14.9900	-0.1290	0.5080	0.0330
13:59:08.564	36390	0.1300	1.3000	-16.2500	-0.0910	0.4120	0.0330
13:59:08.584	36410	-0.2700	1.4700	-14.6300	-0.1270	0.3770	0.0220
13:59:08.605	36430	0.8200	1.4700	-15.7700	-0.1060	0.4790	0.0500
13:59:08.624	36450	-0.2700	1.4200	-15.3300	-0.1200	0.3810	0.0350
13:59:08.644	36470	-0.1400	1.7500	-14.9300	-0.1090	0.4640	0.0280
13:59:08.664	36490	-0.1300	1.3600	-17.0700	-0.1110	0.4200	0.0560
13:59:08.684	36510	0.3600	1.6500	-14.6500	-0.1180	0.4060	0.0380
13:59:08.704	36530	-0.4000	1.2700	-16.2600	-0.1040	0.4270	0.0410
13:59:08.724	36550	0.5100	1.5200	-14.1300	-0.1250	0.4300	0.0310
13:59:08.743	36570	0.4300	1.0300	-17.1100	-0.1170	0.4670	0.0480
13:59:08.764	36590	0.2600	1.1300	-15.2600	-0.1060	0.4330	0.0420
13:59:08.784	36610	1.1900	1.3500	-15.4500	-0.1090	0.4670	0.0410
13:59:08.805	36630	0.5900	1.4400	-16.5000	-0.1000	0.4420	0.0430
13:59:08.825	36650	0.4500	1.5100	-14.5600	-0.1050	0.4230	0.0230
13:59:08.843	36670	0.1100	1.3100	-14.3600	-0.1110	0.4710	0.0270
13:59:08.865	36690	0.3100	1.2300	-13.4200	-0.1040	0.3480	0.0250
13:59:08.885	36710	0.5500	0.9600	-18.4300	-0.1050	0.5040	0.0620
13:59:08.905	36730	0.6900	0.8800	-15.4000	-0.1050	0.4630	0.0470
13:59:08.923	36750	0.4300	1.2200	-16.3200	-0.1230	0.4230	0.0420
13:59:08.945	36770	-1.0600	1.3800	-16.9500	-0.1100	0.4020	0.0390
13:59:08.965	36790	-0.0400	1.3000	-16.4000	-0.1200	0.3730	0.0510
13:59:08.984	36810	0.3700	1.3200	-17.2400	-0.1090	0.5090	0.0500
13:59:09.004	36830	0.7300	1.4400	-14.3700	-0.1110	0.3990	0.0390
13:59:09.023	36850	0.8300	1.2100	-16.4100	-0.1160	0.4900	0.0560
13:59:09.043	36870	0.4300	1.1800	-14.2200	-0.1120	0.4200	0.0320
13:59:09.065	36890	0.0300	1.2400	-15.8200	-0.1030	0.3910	0.0310
13:59:09.085	36910	-0.4200	1.5500	-16.1700	-0.1240	0.4670	0.0420
13:59:09.103	36930	-0.0400	1.2900	-14.3300	-0.1190	0.3690	0.0230
13:59:09.125	36950	0.7600	1.1500	-16.7600	-0.1230	0.4490	0.0480
13:59:09.145	36970	-0.2000	1.2500	-16.7100	-0.1050	0.4310	0.0460
13:59:09.165	36990	0.4500	1.0800	-16.7600	-0.1130	0.4630	0.0440
13:59:09.185	37010	-0.2400	1.1700	-15.5900	-0.0970	0.4750	0.0420
13:59:09.204	37030	-0.9000	1.3400	-14.8300	-0.1120	0.3570	0.0240
13:59:09.225	37050	0.6600	1.1800	-15.5500	-0.1170	0.5040	0.0390
13:59:09.244	37070	0.4600	1.2700	-14.4400	-0.1080	0.4170	0.0280
13:59:09.265	37090	0.8000	1.5400	-14.3200	-0.1100	0.4880	0.0290
13:59:09.284	37110	0.0000	1.2600	-14.1900	-0.1010	0.3960	0.0290
13:59:09.304	37130	0.2900	1.2500	-15.3400	-0.1130	0.4280	0.0380
13:59:09.324	37150	0.4600	1.4500	-15.8400	-0.1130	0.4200	0.0280
13:59:09.345	37170	1.1900	1.2200	-14.4200	-0.1000	0.4090	0.0430
13:59:09.365	37190	0.6000	1.2300	-15.9700	-0.1070	0.4730	0.0500
13:59:09.386	37210	-0.0300	1.2900	-13.8800	-0.1070	0.3980	0.0290
13:59:09.405	37230	0.0900	1.2500	-17.7800	-0.1140	0.4470	0.0510
13:59:09.424	37250	0.0300	1.1900	-14.7100	-0.0970	0.4010	0.0290
13:59:09.445	37270	-0.0700	1.5300	-13.8700	-0.1070	0.4150	0.0260
13:59:09.465	37290	0.9000	1.7600	-14.5500	-0.1020	0.4840	0.0280
13:59:09.485	37310	0.5700	1.2600	-15.7300	-0.1030	0.4180	0.0500
13:59:09.504	37330	0.9800	1.3800	-15.7900	-0.1160	0.4810	0.0390
13:59:09.526	37350	0.7000	1.0500	-15.2700	-0.1020	0.4140	0.0390
13:59:09.546	37370	-0.5200	1.2600	-15.7000	-0.1110	0.3760	0.0280
13:59:09.564	37390	0.0500	1.2800	-15.6800	-0.1160	0.4570	0.0360
13:59:09.585	37410	1.1300	0.7800	-14.3900	-0.1100	0.4130	0.0390
13:59:09.605	37430	1.4500	1.6500	-15.5000	-0.1040	0.4380	0.0350
13:59:09.626	37450	0.8600	1.1400	-17.0800	-0.1000	0.4210	0.0490
13:59:09.646	37470	0.7300	1.3600	-16.1800	-0.0890	0.4540	0.0410
13:59:09.666	37490	-0.3300	1.3600	-17.0100	-0.0930	0.4380	0.0350
13:59:09.684	37510	0.1400	0.9100	-14.6200	-0.1040	0.3590	0.0290
13:59:09.704	37530	0.3900	1.3800	-16.5500	-0.0990	0.4480	0.0450
13:59:09.726	37550	0.0700	1.5100	-14.9300	-0.1110	0.4210	0.0330
13:59:09.745	37570	0.8700	1.3900	-15.8300	-0.1120	0.4610	0.0430
13:59:09.764	37590	-0.2200	1.2500	-14.1500	-0.1010	0.3850	0.0310
13:59:09.785	37610	0.3400	1.4700	-15.4800	-0.1270	0.3990	0.0330
13:59:09.805	37630	0.6900	1.3500	-16.3700	-0.1040	0.4670	0.0410
13:59:09.825	37650	1.2000	1.3600	-12.8000	-0.1230	0.4210	0.0250
13:59:09.845	37670	0.6000	1.6300	-16.7900	-0.1040	0.4870	0.0340
13:59:09.865	37690	-0.0400	1.6800	-14.3600	-0.0920	0.3830	0.0360
13:59:09.884	37710	0.1700	1.2300	-16.1900	-0.1130	0.4260	0.0440
13:59:09.905	37730	-0.4900	1.1000	-17.2000	-0.1180	0.4060	0.0460
13:59:09.926	37750	0.0100	1.4900	-13.8200	-0.1180	0.3570	0.0230
13:59:09.945	37770	0.5900	1.1500	-16.0400	-0.1130	0.5110	0.0420
13:59:09.965	37790	0.2500	1.3800	-14.0300	-0.0980	0.3870	0.0330
13:59:09.985	37810	-0.0500	1.4800	-14.7900	-0.1060	0.4780	0.0360
13:59:10.005	37830	0.0500	1.4300	-14.5300	-0.1170	0.3790	0.0210
13:59:10.025	37850	0.2200	1.0600	-15.1700	-0.1170	0.4020	0.0410
13:59:10.045	37870	0.3600	1.2700	-18.4500	-0.0990	0.4920	0.0610
13:59:10.066	37890	0.4500	1.0000	-16.3800	-0.1060	0.3840	0.0470
13:59:10.085	37910	-0.3700	1.1500	-18.9600	-0.1150	0.4720	0.0570
13:59:10.106	37930	-0.5800	1.3900	-14.8600	-0.1170	0.3720	0.0260
13:59:10.126	37950	0.2800	0.8700	-17.0100	-0.1250	0.4000	0.0460
13:59:10.145	37970	0.8700	1.5500	-15.1400	-0.0840	0.4450	0.0480
13:59:10.166	37990	0.5800	1.3000	-12.7200	-0.1140	0.4260	0.0220
13:59:10.186	38010	0.0400	1.0600	-15.9400	-0.1110	0.4990	0.0440
13:59:10.207	38030	0.4700	1.3100	-13.6800	-0.1200	0.3700	0.0420
13:59:10.227	38050	0.1200	1.4100	-15.9800	-0.1100	0.4600	0.0390
13:59:10.245	38070	0.2700	1.2700	-16.3000	-0.1140	0.4130	0.0470
13:59:10.265	38090	1.2500	1.2600	-14.3200	-0.1140	0.4530	0.0320
13:59:10.286	38110	0.4400	1.4200	-16.8100	-0.1180	0.4960	0.0390
13:59:10.306	38130	0.8400	1.3800	-13.8900	-0.1170	0.4080	0.0260
13:59:10.325	38150	0.8600	1.4600	-15.4900	-0.1150	0.4670	0.0360
13:59:10.346	38170	0.1900	1.3200	-15.0600	-0.0900	0.3830	0.0290
13:59:10.366	38190	0.1700	1.2200	-14.4300	-0.1340	0.4330	0.0290
13:59:10.386	38210	-0.1700	1.4800	-14.4900	-0.1150	0.4310	0.0350
13:59:10.406	38230	0.8100	0.8100	-16.1500	-0.1220	0.4100	0.0560
13:59:10.426	38250	0.1100	1.4900	-17.5000	-0.0890	0.5040	0.0490
13:59:10.445	38270	-0.4700	1.5100	-15.0700	-0.1100	0.3840	0.0270
13:59:10.467	38290	0.5800	1.1700	-16.0300	-0.1190	0.4150	0.0340
13:59:10.486	38310	-0.1200	1.2300	-15.7600	-0.1030	0.4140	0.0330
13:59:10.506	38330	0.3900	1.4800	-14.3800	-0.1140	0.4570	0.0330
13:59:10.525	38350	0.3100	1.0600	-15.1700	-0.1060	0.4620	0.0360
13:59:10.546	38370	0.5500	1.2000	-14.8700	-0.1080	0.4270	0.0290
13:59:10.565	38390	0.1100	1.1600	-16.3300	-0.1090	0.4600	0.0440
13:59:10.586	38410	0.1500	1.2500	-15.6700	-0.1050	0.3970	0.0380
13:59:10.605	38430	0.2300	1.5000	-15.7400	-0.1070	0.4400	0.0370
13:59:10.626	38450	0.3800	1.3400	-14.1900	-0.1020	0.4290	0.0370
13:59:10.646	38470	0.3800	1.3400	-16.2800	-0.1320	0.4040	0.0360
13:59:10.667	38490	-0.4500	1.2600	-15.2300	-0.0950	0.4540	0.0470
13:59:10.687	38510	-0.3200	1.6100	-14.1000	-0.1270	0.3620	0.0220
13:59:10.706	38530	0.8200	1.2100	-16.3100	-0.1080	0.4560	0.0430
13:59:10.726	38550	0.5700	1.3600	-16.0800	-0.1210	0.4070	0.0460
13:59:10.745	38570	1.2700	1.4200	-14.6500	-0.1140	0.4670	0.0520
13:59:10.766	38590	0.5100	1.3600	-16.4900	-0.1000	0.4820	0.0460
13:59:10.787	38610	0.1900	1.4900	-16.5000	-0.1090	0.4020	0.0370
13:59:10.806	38630	0.6700	1.0200	-16.5900	-0.1260	0.4980	0.0430
13:59:10.825	38650	0.3000	1.0500	-14.1700	-0.1200	0.4290	0.0380
13:59:10.847	38670	0.3000	0.9300	-16.4300	-0.1060	0.4560	0.0510
13:59:10.867	38690	0.7400	1.1100	-15.1800	-0.0920	0.4430	0.0390
13:59:10.885	38710	0.4100	1.3400	-14.5000	-0.1130	0.3770	0.0350
13:59:10.906	38730	0.2600	1.2600	-16.3100	-0.1010	0.4530	0.0430
13:59:10.926	38750	0.2700	1.3000	-15.6300	-0.1110	0.4050	0.0350
13:59:10.946	38770	0.5000	1.3900	-14.2300	-0.1040	0.5100	0.0300
13:59:10.966	38790	0.3300	1.2600	-16.3700	-0.1110	0.4460	0.0410
13:59:10.986	38810	-0.0800	1.3100	-15.2500	-0.1190	0.3770	0.0330
13:59:11.006	38830	-0.0900	1.0600	-15.8600	-0.1130	0.3810	0.0390
13:59:11.026	38850	0.3800	1.0500	-15.0300	-0.1350	0.3920	0.0300
13:59:11.048	38870	0.6000	1.0400	-16.8500	-0.1240	0.5130	0.0460
13:59:11.066	38890	1.1200	1.3700	-14.6400	-0.1190	0.4100	0.0290
13:59:11.085	38910	0.8900	1.2400	-15.9200	-0.1180	0.4760	0.0390
13:59:11.106	38930	0.5500	1.2200	-16.2700	-0.1000	0.4550	0.0510
13:59:11.127	38950	-0.5900	1.0600	-16.8800	-0.1180	0.4140	0.0430
13:59:11.145	38970	0.2400	1.0700	-16.9900	-0.1290	0.4770	0.0520
13:59:11.165	38990	0.4600	1.3500	-14.5200	-0.1170	0.3790	0.0350
13:59:11.186	39010	0.4600	1.3200	-15.4200	-0.1110	0.4790	0.0350
13:59:11.205	39030	0.1400	1.3500	-14.6500	-0.1080	0.4240	0.0360
13:59:11.226	39050	0.6300	1.6100	-16.6200	-0.1050	0.4730	0.0450
13:59:11.246	39070	0.1300	0.9700	-16.0600	-0.1060	0.4490	0.0440
13:59:11.265	39090	0.0600	1.4600	-15.3200	-0.0990	0.3630	0.0310
13:59:11.285	39110	0.4000	1.4600	-15.8200	-0.1070	0.4590	0.0270
13:59:11.306	39130	0.3300	1.0200	-16.2800	-0.1050	0.3870	0.0460
13:59:11.326	39150	0.4900	1.0600	-15.8900	-0.1070	0.4660	0.0430
13:59:11.345	39170	0.1800	1.2400	-16.6800	-0.1010	0.4080	0.0520
13:59:11.366	39190	0.1700	0.9100	-16.8800	-0.1180	0.4070	0.0400
13:59:11.386	39210	0.2100	1.3800	-17.3000	-0.0930	0.4320	0.0460
13:59:11.405	39230	0.5800	1.0400	-15.4600	-0.1110	0.4290	0.0370
13:59:11.427	39250	0.5900	1.4100	-16.9700	-0.0990	0.5000	0.0480
13:59:11.445	39270	0.3700	1.3800	-14.0400	-0.1140	0.3710	0.0250
13:59:11.465	39290	0.4400	1.1500	-16.4200	-0.1100	0.3910	0.0420
13:59:11.486	39310	0.0000	1.4000	-15.9100	-0.0800	0.4270	0.0430
13:59:11.507	39330	0.2700	1.4300	-14.5500	-0.1010	0.4060	0.0280
13:59:11.528	39350	0.4900	1.3600	-16.0300	-0.1150	0.4680	0.0410
13:59:11.548	39370	0.8400	0.9900	-15.6400	-0.1250	0.3970	0.0370
13:59:11.566	39390	0.5900	1.4000	-16.1700	-0.1160	0.4740	0.0450
13:59:11.587	39410	0.6900	0.9900	-17.0400	-0.0970	0.4460	0.0610
13:59:11.605	39430	0.3800	1.2800	-15.7700	-0.1150	0.4460	0.0370
13:59:11.626	39450	0.0800	1.3500	-15.8400	-0.1100	0.4220	0.0330
13:59:11.645	39470	0.9300	1.0600	-14.4600	-0.1220	0.4250	0.0330
13:59:11.666	39490	1.0100	1.2300	-16.9900	-0.1020	0.5100	0.0560
13:59:11.686	39510	-0.0200	1.2000	-14.1800	-0.0900	0.3950	0.0290
13:59:11.705	39530	0.3000	1.2100	-17.6300	-0.0940	0.4650	0.0590
13:59:11.727	39550	0.1100	1.4200	-14.1900	-0.1100	0.4340	0.0230
13:59:11.747	39570	0.4400	1.0500	-16.6000	-0.1260	0.4300	0.0400
13:59:11.766	39590	1.0000	1.3600	-16.5000	-0.1030	0.4820	0.0460
13:59:11.788	39610	0.1800	1.2100	-15.3400	-0.0990	0.4310	0.0350
13:59:11.807	39630	0.3600	1.3800	-15.4500	-0.1050	0.4790	0.0320
13:59:11.827	39650	0.7400	1.2100	-14.2600	-0.0960	0.3880	0.0370
13:59:11.847	39670	0.0400	1.2300	-15.4800	-0.1190	0.4230	0.0360
13:59:11.867	39690	0.5800	1.1100	-17.4000	-0.0950	0.4410	0.0520
13:59:11.886	39710	0.0700	0.9300	-15.6800	-0.1210	0.4020	0.0380
13:59:11.907	39730	0.2800	1.5900	-16.1700	-0.1020	0.4840	0.0450
13:59:11.928	39750	-0.6200	1.6800	-15.2800	-0.1090	0.4480	0.0350
13:59:11.946	39770	1.0800	1.4100	-15.7800	-0.1210	0.4320	0.0460
13:59:11.966	39790	-0.7200	1.4000	-17.4800	-0.0980	0.4120	0.0370
13:59:11.987	39810	-0.1400	1.5000	-15.9200	-0.1190	0.3770	0.0330
13:59:12.006	39830	0.1300	0.8500	-17.3000	-0.1120	0.5070	0.0510
13:59:12.028	39850	0.5000	0.8600	-16.5200	-0.1120	0.4150	0.0480
13:59:12.047	39870	-0.0800	1.5700	-16.6500	-0.0980	0.4470	0.0270
13:59:12.067	39890	-0.1800	0.9700	-18.1500	-0.0870	0.4440	0.0490
13:59:12.087	39910	0.1700	1.0200	-15.1500	-0.1150	0.4380	0.0340
13:59:12.106	39930	0.7400	1.3000	-15.8900	-0.1140	0.4700	0.0380
13:59:12.127	39950	0.6400	1.0200	-16.5200	-0.1030	0.4710	0.0490
13:59:12.147	39970	0.4500	1.4700	-16.7000	-0.1000	0.4840	0.0400
13:59:12.166	39990	0.1000	1.3300	-15.2400	-0.0940	0.3260	0.0260
13:59:12.187	40010	0.5600	1.5500	-15.3800	-0.1050	0.4400	0.0400
13:59:12.208	40030	0.2100	1.0000	-14.9300	-0.1000	0.4120	0.0400
13:59:12.227	40050	0.6900	1.1300	-17.5000	-0.1070	0.4260	0.0470
13:59:12.248	40070	-0.3700	1.2200	-17.3200	-0.0920	0.4400	0.0410
13:59:12.265	40090	0.1700	1.3800	-15.6100	-0.1100	0.3750	0.0280
13:59:12.286	40110	0.9100	1.1400	-16.7000	-0.1000	0.4950	0.0520
13:59:12.307	40130	-0.2800	1.7600	-15.0000	-0.1040	0.3800	0.0290
13:59:12.326	40150	0.7200	1.2700	-14.6700	-0.1170	0.4650	0.0350
13:59:12.347	40170	0.2000	1.3600	-17.1400	-0.1080	0.4920	0.0470
13:59:12.367	40190	0.5800	1.1300	-15.7100	-0.1100	0.4030	0.0380
13:59:12.387	40210	0.3700	1.2500	-16.9600	-0.1270	0.4660	0.0450
13:59:12.406	40230	0.4400	0.8400	-16.4600	-0.0980	0.3140	0.0500
13:59:12.428	40250	0.5600	1.6300	-14.4200	-0.1210	0.4420	0.0250
13:59:12.447	40270	1.0000	1.0300	-14.6800	-0.1220	0.4530	0.0360
13:59:12.467	40290	0.3100	1.5400	-16.0700	-0.1060	0.4900	0.0350
13:59:12.488	40310	0.3000	1.7800	-16.1800	-0.0850	0.4960	0.0350
13:59:12.506	40330	-0.4000	1.1300	-14.1400	-0.1130	0.3100	0.0210
13:59:12.527	40350	-0.0900	1.4300	-16.1600	-0.1160	0.4100	0.0340
13:59:12.547	40370	0.2600	1.2000	-13.6200	-0.1210	0.4120	0.0330
13:59:12.566	40390	0.5000	1.3600	-16.9700	-0.1190	0.5100	0.0450
13:59:12.587	40410	-0.1900	1.2000	-17.6100	-0.0830	0.4640	0.0500
13:59:12.607	40430	0.2100	1.4600	-14.5100	-0.1180	0.3780	0.0230
13:59:12.626	40450	-0.0400	1.3200	-16.8700	-0.1120	0.3940	0.0330
13:59:12.647	40470	0.0100	1.2100	-16.2800	-0.1210	0.3970	0.0430
13:59:12.668	40490	0.8600	1.3500	-15.2800	-0.1160	0.5170	0.0410
13:59:12.687	40510	-0.5800	1.3400	-14.6400	-0.1030	0.3970	0.0340
13:59:12.707	40530	0.4400	1.4800	-14.6900	-0.1170	0.4320	0.0210
13:59:12.727	40550	0.6000	1.3000	-14.9400	-0.1010	0.4440	0.0340
13:59:12.749	40570	0.4400	0.9300	-14.7100	-0.1210	0.3840	0.0380
13:59:12.768	40590	0.3400	1.0000	-15.9500	-0.1220	0.4540	0.0440
13:59:12.788	40610	0.7200	1.2500	-14.2900	-0.1190	0.4380	0.0340
13:59:12.807	40630	0.9200	1.4800	-17.5800	-0.1320	0.4880	0.0550
13:59:12.827	40650	0.0800	1.6600	-16.3500	-0.0970	0.4380	0.0450
13:59:12.849	40670	-0.5100	1.2300	-14.1000	-0.1180	0.3890	0.0270
13:59:12.869	40690	0.4200	1.2700	-15.6800	-0.1200	0.4620	0.0390
13:59:12.888	40710	0.3800	1.0900	-14.8900	-0.1210	0.4250	0.0330
13:59:12.908	40730	1.3100	1.3100	-15.6300	-0.1020	0.4760	0.0430
13:59:12.927	40750	1.0300	0.9900	-15.0900	-0.1160	0.4490	0.0360
13:59:12.948	40770	0.8300	1.2600	-16.1300	-0.1070	0.3940	0.0410
13:59:12.968	40790	0.1500	0.9700	-17.8900	-0.1180	0.4570	0.0530
13:59:12.989	40810	0.2200	1.1100	-13.9800	-0.1260	0.4070	0.0340
13:59:13.007	40830	0.0400	1.1300	-17.8600	-0.1200	0.4870	0.0420
13:59:13.028	40850	0.3500	1.4500	-15.0500	-0.1090	0.4020	0.0360
13:59:13.047	40870	0.9300	1.3500	-14.8400	-0.1140	0.4500	0.0310
13:59:13.068	40890	0.3400	1.2900	-16.1500	-0.1090	0.4030	0.0290
13:59:13.088	40910	0.5500	1.3600	-14.6200	-0.1340	0.3710	0.0320
13:59:13.107	40930	0.5300	1.4600	-17.4300	-0.1160	0.5010	0.0490
13:59:13.128	40950	0.3900	1.4600	-15.0600	-0.1180	0.3930	0.0350
13:59:13.148	40970	0.9000	1.2400	-16.4100	-0.1160	0.5070	0.0500
13:59:13.168	40990	0.4900	1.5500	-16.8300	-0.1010	0.4370	0.0410
13:59:13.187	41010	0.3700	1.0800	-15.8900	-0.1300	0.4510	0.0370
13:59:13.207	41030	-0.4300	1.4000	-16.1600	-0.1140	0.4040	0.0290
13:59:13.228	41050	-0.0400	1.4900	-14.7700	-0.1130	0.3460	0.0250
13:59:13.248	41070	0.6700	1.0900	-14.5700	-0.1200	0.4730	0.0340
13:59:13.268	41090	0.8600	1.6600	-14.7200	-0.1150	0.4230	0.0380
13:59:13.287	41110	0.4200	0.9100	-17.7600	-0.1210	0.4380	0.0500
13:59:13.307	41130	-0.6100	1.1500	-15.6300	-0.1140	0.4210	0.0320
13:59:13.329	41150	0.2400	0.9000	-16.0900	-0.1110	0.4140	0.0360
13:59:13.348	41170	0.9100	1.6700	-16.9300	-0.1010	0.4980	0.0470
13:59:13.368	41190	1.0700	0.9200	-15.6300	-0.1030	0.4260	0.0390
13:59:13.388	41210	0.7300	1.2900	-15.9400	-0.1220	0.4740	0.0500
13:59:13.408	41230	0.0600	1.4100	-15.1900	-0.1110	0.3980	0.0330
13:59:13.428	41250	0.6000	1.1700	-15.2400	-0.1080	0.4230	0.0310
13:59:13.447	41270	-0.2600	1.4500	-16.6200	-0.1130	0.3990	0.0300
13:59:13.468	41290	-0.3800	1.7600	-15.0000	-0.1020	0.4120	0.0380
13:59:13.487	41310	0.4800	1.2400	-16.2800	-0.1070	0.4600	0.0490
13:59:13.509	41330	0.2700	1.5300	-15.3700	-0.1060	0.3610	0.0400
13:59:13.528	41350	-0.1000	1.1900	-16.7600	-0.1090	0.4350	0.0360
13:59:13.548	41370	-0.4000	1.3300	-16.3400	-0.1090	0.4190	0.0380
13:59:13.568	41390	0.7300	1.2000	-16.4200	-0.1170	0.4470	0.0490
13:59:13.588	41410	1.3400	1.2700	-13.8800	-0.1000	0.4810	0.0310
13:59:13.608	41430	0.3400	1.3200	-15.9100	-0.1210	0.4120	0.0460
13:59:13.627	41450	0.5200	1.5100	-16.0200	-0.1200	0.4990	0.0420
13:59:13.648	41470	0.2300	1.2100	-15.5200	-0.0970	0.3980	0.0370
13:59:13.668	41490	0.4000	1.4500	-16.1200	-0.1290	0.4310	0.0390
13:59:13.688	41510	0.6500	1.1400	-17.1400	-0.1100	0.4590	0.0450
13:59:13.708	41530	0.9900	1.2300	-15.1700	-0.1380	0.4750	0.0410
13:59:13.728	41550	1.6200	1.0200	-15.4300	-0.1110	0.4940	0.0500
13:59:13.748	41570	-0.2600	1.1000	-14.7300	-0.1080	0.3710	0.0290
13:59:13.768	41590	-0.0400	1.3600	-14.2500	-0.1180	0.4370	0.0250
13:59:13.788	41610	0.1000	1.2500	-16.1400	-0.1150	0.4670	0.0390
13:59:13.808	41630	0.0100	1.3000	-15.7500	-0.1150	0.4590	0.0340
13:59:13.828	41650	0.2300	1.1600	-15.2500	-0.1050	0.4470	0.0320
13:59:13.847	41670	-0.0400	1.4100	-16.3700	-0.1130	0.4040	0.0440
13:59:13.868	41690	0.5500	1.3100	-14.8500	-0.1100	0.4230	0.0230
13:59:13.888	41710	0.3700	1.5200	-14.7500	-0.0980	0.4020	0.0380
13:59:13.909	41730	0.9500	1.4100	-15.5300	-0.1270	0.4880	0.0460
13:59:13.929	41750	0.8600	1.0000	-16.6200	-0.1060	0.4800	0.0550
13:59:13.948	41770	-0.1200	1.2200	-14.8300	-0.1310	0.4220	0.0300
13:59:13.968	41790	0.4200	1.4200	-15.8700	-0.1060	0.4730	0.0390
13:59:13.987	41810	0.2600	1.4500	-13.4300	-0.1170	0.4110	0.0180
13:59:14.007	41830	0.4300	1.3600	-15.4000	-0.1210	0.4650	0.0380
13:59:14.028	41850	0.8400	1.0100	-17.4000	-0.1010	0.4240	0.0540
13:59:14.048	41870	0.9600	1.1800	-15.9800	-0.1170	0.4050	0.0380
13:59:14.070	41890	0.6900	0.9400	-19.2000	-0.1080	0.5020	0.0610
13:59:14.090	41910	0.5000	1.1800	-14.2800	-0.1050	0.4390	0.0400
13:59:14.110	41930	0.2900	1.3500	-16.7600	-0.1180	0.4670	0.0440
13:59:14.130	41950	0.1100	1.6300	-13.0400	-0.0920	0.3430	0.0160
13:59:14.148	41970	0.1900	1.2600	-16.7700	-0.1260	0.4330	0.0400
13:59:14.169	41990	1.0600	1.1100	-16.8400	-0.1070	0.5130	0.0590
13:59:14.188	42010	0.2800	1.5400	-15.2400	-0.1060	0.4250	0.0380
13:59:14.209	42030	0.2900	1.0700	-18.2000	-0.1170	0.4900	0.0490
13:59:14.228	42050	-0.0900	1.1100	-15.9600	-0.1140	0.4010	0.0320
13:59:14.249	42070	0.3500	1.3700	-15.5400	-0.1020	0.4480	0.0400
13:59:14.268	42090	1.0100	0.7400	-15.7500	-0.1240	0.4310	0.0380
13:59:14.288	42110	0.2700	1.2900	-16.3400	-0.1150	0.4000	0.0390
13:59:14.309	42130	0.5500	1.1400	-16.7000	-0.1020	0.4450	0.0520
13:59:14.328	42150	1.0900	1.1000	-14.1200	-0.1280	0.3920	0.0370
13:59:14.350	42170	0.7100	1.4300	-16.1000	-0.1150	0.5410	0.0390
13:59:14.368	42190	0.5600	1.3000	-15.1900	-0.1130	0.4080	0.0480
13:59:14.388	42210	0.5800	1.4800	-14.9500	-0.1120	0.4840	0.0400
13:59:14.407	42230	0.9900	1.1800	-14.9800	-0.1060	0.4180	0.0410
13:59:14.430	42250	0.4700	1.1400	-14.2200	-0.1210	0.4110	0.0260
13:59:14.448	42270	0.0100	1.5200	-16.1100	-0.1200	0.4590	0.0280
13:59:14.470	42290	-0.1300	1.3600	-13.2800	-0.1100	0.3920	0.0170
13:59:14.489	42310	0.7600	1.3100	-16.2200	-0.1210	0.5010	0.0360
13:59:14.509	42330	0.3500	1.2000	-13.4700	-0.1100	0.4360	0.0320
13:59:14.529	42350	0.4200	1.1900	-16.4900	-0.1120	0.4590	0.0480
13:59:14.548	42370	0.6900	1.0600	-16.2800	-0.0940	0.4610	0.0520
13:59:14.570	42390	0.4200	1.0700	-14.9800	-0.1130	0.3960	0.0290
13:59:14.588	42410	0.6000	1.3600	-15.8900	-0.1010	0.4300	0.0350
13:59:14.610	42430	0.0200	1.3100	-16.0100	-0.0970	0.3700	0.0380
13:59:14.630	42450	1.0000	1.6000	-15.2900	-0.1160	0.4960	0.0380
13:59:14.649	42470	0.3700	1.3200	-16.1200	-0.1070	0.4740	0.0440
13:59:14.668	42490	0.0300	1.1300	-17.7500	-0.1020	0.3860	0.0470
13:59:14.689	42510	0.3900	1.5200	-15.9400	-0.0900	0.4500	0.0380
13:59:14.709	42530	0.3600	1.4100	-14.4700	-0.1180	0.3930	0.0160
13:59:14.730	42550	1.3200	1.5700	-15.5500	-0.1030	0.4800	0.0410
13:59:14.748	42570	0.0700	1.1300	-15.7500	-0.0950	0.4230	0.0470
13:59:14.769	42590	0.7600	1.2700	-15.8000	-0.1160	0.4730	0.0420
13:59:14.789	42610	-0.7700	1.0800	-17.1400	-0.1120	0.4180	0.0460
13:59:14.808	42630	-0.3300	1.3100	-15.9800	-0.1050	0.3830	0.0370
13:59:14.830	42650	0.7000	1.0200	-14.9000	-0.1320	0.5000	0.0420
13:59:14.849	42670	0.4300	1.0100	-15.6700	-0.1310	0.4440	0.0450
13:59:14.868	42690	1.5400	1.6800	-16.6100	-0.1120	0.4970	0.0550
13:59:14.889	42710	0.6800	1.3100	-14.2000	-0.0980	0.4610	0.0350
13:59:14.909	42730	0.3500	1.1700	-13.2700	-0.1050	0.3810	0.0290
13:59:14.929	42750	0.1500	1.1200	-16.8300	-0.1310	0.4740	0.0360
13:59:14.949	42770	1.3500	1.2500	-16.7300	-0.0880	0.4280	0.0540
13:59:14.969	42790	0.7000	1.3100	-16.1500	-0.1210	0.4560	0.0350
13:59:14.989	42810	0.3100	1.3600	-14.6700	-0.0920	0.4370	0.0300
13:59:15.010	42830	0.3900	1.3500	-17.5500	-0.1020	0.4420	0.0450
13:59:15.030	42850	0.2600	0.8900	-15.2000	-0.1050	0.4480	0.0340
13:59:15.048	42870	0.3700	1.2700	-14.5000	-0.1200	0.3450	0.0260
13:59:15.068	42890	0.5400	1.6000	-16.6500	-0.1200	0.4890	0.0350
13:59:15.089	42910	0.9900	1.1200	-16.2400	-0.0990	0.4340	0.0520
13:59:15.109	42930	1.3300	1.3600	-16.2300	-0.1030	0.4620	0.0570
13:59:15.129	42950	0.4800	1.0200	-15.5000	-0.1040	0.4060	0.0400
13:59:15.149	42970	0.7300	1.6900	-14.2300	-0.1300	0.3980	0.0300
13:59:15.168	42990	0.3100	1.3300	-15.0800	-0.1180	0.4710	0.0340
13:59:15.190	43010	0.3900	1.5700	-15.4800	-0.1110	0.3980	0.0370
13:59:15.208	43030	0.6200	1.4200	-16.5400	-0.1200	0.5080	0.0490
13:59:15.229	43050	0.2700	1.1500	-16.5400	-0.1010	0.4050	0.0470
13:59:15.249	43070	-0.2200	1.0900	-16.1400	-0.1220	0.4030	0.0290
13:59:15.269	43090	-0.2500	1.3900	-17.1000	-0.1150	0.3900	0.0390
13:59:15.289	43110	0.4100	0.9800	-16.0500	-0.1140	0.3840	0.0390
13:59:15.309	43130	0.7300	1.5400	-15.7200	-0.1190	0.5050	0.0380
13:59:15.329	43150	0.9500	1.0100	-17.5800	-0.0960	0.4270	0.0520
13:59:15.350	43170	0.4600	1.5000	-17.2300	-0.1180	0.4740	0.0440
13:59:15.370	43190	-0.2800	1.1800	-16.2400	-0.1170	0.4300	0.0230
13:59:15.389	43210	0.1600	0.9000	-16.4900	-0.1200	0.3960	0.0330
13:59:15.410	43230	0.3600	0.8300	-16.7000	-0.1180	0.4910	0.0410
13:59:15.428	43250	0.1600	1.2100	-15.0100	-0.0990	0.3990	0.0350
13:59:15.450	43270	-0.0900	1.3300	-16.7200	-0.1230	0.5240	0.0370
13:59:15.469	43290	-0.3700	1.4600	-16.0500	-0.1120	0.4030	0.0320
13:59:15.491	43310	-0.0900	1.4500	-17.3600	-0.1020	0.3890	0.0360
13:59:15.509	43330	-0.0700	1.5400	-15.8100	-0.1110	0.4460	0.0230
13:59:15.530	43350	0.3900	1.4900	-15.7400	-0.1090	0.4120	0.0370
13:59:15.549	43370	0.0400	1.1400	-18.4600	-0.0990	0.4510	0.0580
13:59:15.569	43390	-0.1300	1.0000	-15.6400	-0.1240	0.3530	0.0280
13:59:15.590	43410	0.5700	1.1500	-15.9100	-0.1060	0.4530	0.0420
13:59:15.610	43430	-0.2300	1.5500	-16.2400	-0.1160	0.3570	0.0390
13:59:15.630	43450	-0.1100	1.0300	-15.5100	-0.1300	0.4380	0.0280
13:59:15.650	43470	0.7000	1.5500	-16.0300	-0.1060	0.4590	0.0390
13:59:15.671	43490	0.9200	0.7800	-16.3000	-0.1270	0.4310	0.0500
13:59:15.691	43510	0.6100	1.3400	-16.9500	-0.1330	0.5240	0.0340
13:59:15.710	43530	0.1100	1.3700	-16.4000	-0.0980	0.4000	0.0440
13:59:15.730	43550	-0.6300	1.5100	-16.8600	-0.1170	0.4170	0.0430
13:59:15.749	43570	0.2300	1.1700	-15.8600	-0.1190	0.4690	0.0470
13:59:15.769	43590	1.4800	0.9100	-15.3500	-0.1400	0.4620	0.0420
13:59:15.791	43610	0.4300	1.0500	-17.6700	-0.1090	0.5090	0.0420
13:59:15.811	43630	0.4200	1.2000	-13.6300	-0.1090	0.3900	0.0350
13:59:15.829	43650	0.4900	0.8800	-16.0300	-0.1240	0.4110	0.0260
13:59:15.849	43670	-0.2600	1.4000	-15.7700	-0.1090	0.4150	0.0360
13:59:15.870	43690	0.6200	1.0100	-14.4200	-0.1280	0.4510	0.0310
13:59:15.890	43710	0.8400	1.3000	-17.0900	-0.1030	0.4880	0.0460
13:59:15.911	43730	0.5600	1.3200	-15.4800	-0.1120	0.4040	0.0360
13:59:15.930	43750	0.2600	1.3400	-15.3300	-0.1150	0.4390	0.0330
13:59:15.950	43770	-0.0400	1.2900	-15.5800	-0.1090	0.3870	0.0380
13:59:15.970	43790	0.2700	1.3300	-15.8900	-0.1180	0.4390	0.0390
13:59:15.989	43810	0.2200	1.2000	-18.2300	-0.1100	0.5040	0.0550
13:59:16.011	43830	-0.0400	1.6100	-15.1400	-0.1100	0.3940	0.0300
13:59:16.031	43850	0.4400	1.4600	-17.1400	-0.0910	0.4640	0.0600
13:59:16.049	43870	0.1800	1.7300	-13.6700	-0.1010	0.3720	0.0270
13:59:16.071	43890	0.6300	1.2600	-16.8600	-0.1140	0.4360	0.0430
13:59:16.090	43910	0.1100	0.9100	-16.2200	-0.1210	0.4160	0.0450
13:59:16.109	43930	0.0900	1.3400	-15.4000	-0.1150	0.3930	0.0310
13:59:16.130	43950	1.2200	1.2600	-16.2800	-0.1120	0.4900	0.0440
13:59:16.152	43970	0.3300	1.0700	-14.9100	-0.1220	0.4200	0.0310
13:59:16.170	43990	0.1400	1.2000	-16.8800	-0.1100	0.4510	0.0530
13:59:16.192	44010	0.1000	1.2400	-17.0900	-0.1160	0.3880	0.0300
13:59:16.210	44030	1.0400	1.3100	-13.9600	-0.1120	0.4250	0.0240
13:59:16.229	44050	0.3200	0.8500	-17.6800	-0.1100	0.4730	0.0470
13:59:16.250	44070	0.8000	1.2000	-14.6500	-0.1180	0.4080	0.0330
13:59:16.270	44090	0.8100	1.3300	-15.1600	-0.1010	0.4670	0.0360
13:59:16.290	44110	-0.3500	1.4300	-14.7800	-0.0940	0.3430	0.0270
13:59:16.309	44130	0.9200	1.3300	-16.6300	-0.1090	0.5130	0.0560
13:59:16.329	44150	0.7100	1.0700	-15.7000	-0.1030	0.4300	0.0320
13:59:16.350	44170	0.1000	1.2200	-15.9500	-0.1040	0.3950	0.0320
13:59:16.370	44190	0.1700	1.4700	-16.5300	-0.0990	0.4410	0.0370
13:59:16.391	44210	1.1700	1.1700	-13.6500	-0.1260	0.3730	0.0280
13:59:16.412	44230	0.5600	1.3000	-18.5800	-0.1120	0.5300	0.0580
13:59:16.431	44250	0.4000	1.0800	-14.5200	-0.0990	0.4410	0.0340
13:59:16.451	44270	1.2100	1.2900	-15.4500	-0.1180	0.4270	0.0360
13:59:16.469	44290	0.2700	1.4900	-17.4800	-0.1200	0.4390	0.0400
13:59:16.490	44310	0.3900	1.1800	-16.2300	-0.1160	0.4110	0.0440
13:59:16.511	44330	0.1600	1.3000	-16.1600	-0.1160	0.5110	0.0360
13:59:16.530	44350	-0.1000	1.1000	-15.3700	-0.1150	0.4040	0.0360
13:59:16.550	44370	0.0500	1.4100	-15.9600	-0.1150	0.4540	0.0300
13:59:16.569	44390	0.2700	1.3200	-14.8200	-0.1000	0.4120	0.0310
13:59:16.590	44410	1.0500	1.2700	-14.3600	-0.1220	0.4560	0.0300
13:59:16.611	44430	0.2700	1.1600	-16.4600	-0.0940	0.4620	0.0440
13:59:16.631	44450	0.4300	1.4000	-14.8800	-0.1000	0.3910	0.0280
13:59:16.651	44470	0.8100	1.3200	-15.6100	-0.1070	0.4530	0.0360
13:59:16.670	44490	-0.0100	1.0200	-16.7900	-0.1090	0.4210	0.0430
13:59:16.690	44510	0.5800	1.0100	-17.0100	-0.1290	0.4820	0.0470
13:59:16.711	44530	-0.2100	1.0100	-16.8300	-0.0980	0.4010	0.0450
13:59:16.732	44550	0.4200	1.3100	-15.6500	-0.1120	0.4020	0.0370
13:59:16.750	44570	0.5600	1.0400	-16.2800	-0.1060	0.4480	0.0490
13:59:16.770	44590	0.4900	1.5700	-16.0000	-0.1010	0.4120	0.0340
13:59:16.792	44610	0.2200	0.9200	-17.6100	-0.1010	0.4990	0.0550
13:59:16.811	44630	-0.3400	1.4900	-17.5700	-0.1060	0.4240	0.0640
13:59:16.832	44650	0.2000	1.3000	-16.5500	-0.1130	0.4160	0.0590
13:59:16.851	44670	-0.3000	1.3700	-15.8100	-0.1130	0.4180	0.0290
13:59:16.871	44690	0.5700	1.4300	-15.7600	-0.1090	0.4120	0.0460
13:59:16.891	44710	1.0000	0.9600	-16.1300	-0.1390	0.4560	0.0420
13:59:16.912	44730	0.9300	1.0000	-15.3100	-0.1140	0.4360	0.0350
13:59:16.931	44750	0.9400	1.4200	-15.6100	-0.1380	0.4690	0.0480
13:59:16.951	44770	0.3100	0.7500	-17.3800	-0.1000	0.4330	0.0520
13:59:16.971	44790	0.3600	0.8400	-15.3200	-0.1130	0.4030	0.0420
13:59:16.991	44810	0.1600	1.0300	-18.1500	-0.1190	0.4510	0.0470
13:59:17.012	44830	0.3600	1.2600	-13.9400	-0.1060	0.4160	0.0280
13:59:17.032	44850	0.4200	1.2000	-15.2800	-0.0930	0.4600	0.0380
13:59:17.051	44870	0.4800	1.0600	-15.7400	-0.1210	0.4630	0.0430
13:59:17.071	44890	0.2300	1.2200	-16.2400	-0.1110	0.4050	0.0360
13:59:17.090	44910	0.4100	1.0700	-18.2500	-0.0910	0.4340	0.0500
13:59:17.112	44930	0.2300	1.4900	-13.1600	-0.1150	0.3720	0.0110
13:59:17.132	44950	0.2500	1.4900	-16.5700	-0.1120	0.4720	0.0400
13:59:17.151	44970	0.3300	1.7500	-15.6600	-0.0850	0.3950	0.0340
13:59:17.171	44990	0.5700	1.3500	-15.8600	-0.1090	0.4290	0.0390
13:59:17.192	45010	0.4800	1.1600	-16.8200	-0.1020	0.3990	0.0470
13:59:17.210	45030	1.3600	1.1600	-14.7800	-0.1240	0.4160	0.0390
13:59:17.230	45050	0.9300	0.8600	-16.8700	-0.1150	0.5400	0.0460
13:59:17.250	45070	0.7800	1.1000	-15.4600	-0.1270	0.3970	0.0390
13:59:17.271	45090	0.7900	1.1800	-15.8600	-0.1150	0.4830	0.0460
13:59:17.291	45110	0.3600	1.4700	-13.4800	-0.1080	0.4210	0.0130
13:59:17.311	45130	0.5200	1.4100	-15.9400	-0.1110	0.4610	0.0340
13:59:17.332	45150	0.5100	1.2000	-16.9200	-0.1190	0.4880	0.0520
13:59:17.352	45170	0.4500	1.7500	-14.3600	-0.1160	0.3430	0.0210
13:59:17.371	45190	0.8100	1.2600	-17.6200	-0.1140	0.4940	0.0480
13:59:17.391	45210	0.6000	1.3300	-16.5200	-0.1030	0.4110	0.0390
13:59:17.410	45230	0.8700	0.9700	-15.5700	-0.1240	0.4580	0.0500
13:59:17.431	45250	-0.1700	1.1900	-16.3100	-0.1130	0.4200	0.0320
13:59:17.450	45270	0.3600	1.6400	-15.0200	-0.1100	0.4020	0.0380
13:59:17.472	45290	1.1500	1.5000	-16.1800	-0.1120	0.4960	0.0440
13:59:17.492	45310	0.4700	1.1700	-14.2900	-0.1080	0.4040	0.0360
13:59:17.512	45330	0.5600	1.2100	-16.0800	-0.1200	0.4940	0.0420
13:59:17.532	45350	0.1600	1.6600	-14.6800	-0.0990	0.3770	0.0290
13:59:17.550	45370	0.6200	1.4300	-15.6000	-0.1120	0.4610	0.0340
13:59:17.572	45390	0.3700	0.9300	-14.5900	-0.1160	0.4520	0.0310
13:59:17.590	45410	0.6300	1.4800	-15.1800	-0.1110	0.3720	0.0250
13:59:17.610	45430	0.6400	1.3800	-16.3100	-0.1180	0.4740	0.0370
13:59:17.632	45450	-0.3200	1.2300	-13.7200	-0.1230	0.3820	0.0290
13:59:17.650	45470	0.5200	1.3700	-17.3300	-0.1190	0.4880	0.0420
13:59:17.672	45490	-0.3600	1.3500	-16.2400	-0.1100	0.4140	0.0300
13:59:17.692	45510	0.7200	1.3900	-15.8600	-0.1190	0.4040	0.0380
13:59:17.712	45530	0.8900	1.3300	-17.5400	-0.0990	0.4900	0.0540
13:59:17.731	45550	0.1200	1.5700	-15.5600	-0.1030	0.3780	0.0350
13:59:17.750	45570	0.9200	1.0600	-15.7500	-0.1240	0.4470	0.0430
13:59:17.771	45590	0.1100	1.2900	-16.0500	-0.0970	0.3930	0.0410
13:59:17.792	45610	0.1900	1.5500	-16.0600	-0.1110	0.3870	0.0350
13:59:17.810	45630	0.2600	1.3500	-17.4000	-0.1030	0.4610	0.0420
13:59:17.831	45650	1.2400	1.1500	-16.4500	-0.1240	0.4530	0.0490
13:59:17.851	45670	0.8200	1.1900	-14.9100	-0.1150	0.4920	0.0390
13:59:17.872	45690	0.1600	1.4000	-15.4700	-0.1040	0.4030	0.0340
13:59:17.892	45710	0.5300	1.2100	-14.9400	-0.1050	0.4230	0.0340
13:59:17.912	45730	0.4000	1.5300	-13.1900	-0.0890	0.4240	0.0260
13:59:17.931	45750	0.4100	1.1300	-15.6500	-0.1170	0.4030	0.0380
13:59:17.952	45770	0.4200	1.2100	-16.6700	-0.1080	0.4720	0.0410
13:59:17.971	45790	0.8200	1.2700	-16.0100	-0.1130	0.3780	0.0450
13:59:17.991	45810	0.2400	1.4300	-15.9900	-0.1070	0.4420	0.0350
13:59:18.012	45830	-0.3200	1.2600	-15.1200	-0.1070	0.3740	0.0280
13:59:18.031	45850	0.1700	1.5200	-14.8300	-0.1160	0.4140	0.0340
13:59:18.052	45870	0.1100	1.4600	-17.4300	-0.1200	0.4190	0.0410
13:59:18.072	45890	0.4900	1.1600	-16.1500	-0.1360	0.4220	0.0390
13:59:18.091	45910	0.4900	1.4000	-17.3400	-0.1120	0.5300	0.0470
13:59:18.111	45930	0.0400	1.4200	-14.5900	-0.1030	0.3730	0.0330
13:59:18.132	45950	-0.1900	1.5100	-16.0900	-0.1140	0.3830	0.0390
13:59:18.152	45970	-0.4700	1.7100	-15.4800	-0.1080	0.4060	0.0310
13:59:18.172	45990	1.0700	1.1100	-16.6500	-0.1170	0.4470	0.0500
13:59:18.192	46010	0.7800	1.5100	-16.1000	-0.1070	0.4970	0.0530
13:59:18.212	46030	0.6900	1.5000	-15.3100	-0.1020	0.4380	0.0400
13:59:18.233	46050	0.7300	1.3200	-16.0100	-0.1120	0.4230	0.0430
13:59:18.252	46070	0.2600	1.3400	-15.1900	-0.1060	0.3730	0.0260
13:59:18.271	46090	0.7600	1.0800	-15.6900	-0.1070	0.4420	0.0420
13:59:18.293	46110	-0.0800	1.1500	-16.1000	-0.1030	0.4740	0.0470
13:59:18.312	46130	0.4400	1.2600	-15.1100	-0.1150	0.4040	0.0280
13:59:18.333	46150	0.7000	1.3800	-15.2000	-0.1080	0.4840	0.0320
13:59:18.352	46170	0.3000	1.3100	-14.3300	-0.1110	0.3990	0.0330
13:59:18.371	46190	0.5800	1.1100	-16.4000	-0.1010	0.4440	0.0510
13:59:18.391	46210	0.3300	0.8900	-16.5900	-0.1270	0.4530	0.0400
13:59:18.411	46230	0.2000	1.4500	-14.9100	-0.1020	0.3990	0.0290
13:59:18.430	46250	-0.1600	1.2800	-15.6900	-0.1150	0.4400	0.0310
13:59:18.452	46270	0.0300	1.1700	-16.5500	-0.1270	0.3750	0.0430
13:59:18.472	46290	1.0600	1.0500	-14.3200	-0.1200	0.5080	0.0360
13:59:18.492	46310	0.4200	1.2000	-15.8300	-0.1190	0.4060	0.0340
13:59:18.511	46330	0.5300	0.9400	-15.7500	-0.1190	0.4530	0.0380
13:59:18.531	46350	0.7100	1.4700	-15.4500	-0.1040	0.4750	0.0430
13:59:18.553	46370	0.7300	1.0800	-14.9700	-0.1140	0.4170	0.0410
13:59:18.572	46390	0.1100	1.1300	-17.1800	-0.1140	0.5110	0.0520
13:59:18.591	46410	-0.2000	1.1900	-15.2000	-0.1050	0.3860	0.0300
13:59:18.611	46430	0.2300	1.3100	-15.8200	-0.1090	0.4190	0.0350
13:59:18.631	46450	0.3700	1.5500	-13.6600	-0.1060	0.3880	0.0250
13:59:18.652	46470	0.4100	1.1600	-15.7000	-0.1280	0.4960	0.0350
13:59:18.671	46490	0.0300	1.5100	-15.8700	-0.0880	0.4710	0.0390
13:59:18.692	46510	-0.4000	1.2300	-15.0200	-0.1040	0.3730	0.0240
13:59:18.712	46530	0.3400	0.9500	-16.9600	-0.1200	0.4520	0.0340
13:59:18.732	46550	0.3500	1.4300	-12.9300	-0.0860	0.3810	0.0220
13:59:18.752	46570	0.8500	1.2200	-15.6900	-0.1280	0.4850	0.0420
13:59:18.771	46590	0.6300	1.4300	-16.4400	-0.0940	0.4660	0.0470
13:59:18.792	46610	0.2300	1.1900	-15.0400	-0.0920	0.4020	0.0320
13:59:18.811	46630	-0.1200	0.6400	-16.3600	-0.1040	0.4680	0.0460
13:59:18.833	46650	0.0300	1.2200	-15.0400	-0.1030	0.4290	0.0290
13:59:18.852	46670	0.3600	1.6300	-16.9600	-0.1180	0.4730	0.0490
13:59:18.871	46690	0.3100	1.3400	-16.1200	-0.1140	0.4010	0.0300
13:59:18.892	46710	0.1500	1.1400	-16.5200	-0.1180	0.3990	0.0380
13:59:18.912	46730	0.1600	1.1200	-16.8000	-0.1130	0.4470	0.0480
13:59:18.932	46750	-0.0100	1.3000	-16.4100	-0.1190	0.3980	0.0340
13:59:18.952	46770	0.2100	1.4700	-16.5400	-0.0950	0.4660	0.0460
13:59:18.973	46790	0.3100	1.1200	-16.1600	-0.1210	0.4100	0.0380
13:59:18.992	46810	0.3200	1.4500	-16.6800	-0.1200	0.4730	0.0490
13:59:19.012	46830	-1.1700	1.3300	-17.0800	-0.1040	0.3830	0.0360
13:59:19.031	46850	0.4300	1.0400	-15.5500	-0.1290	0.4070	0.0410
13:59:19.051	46870	0.5800	1.5200	-16.3200	-0.1030	0.4910	0.0400
13:59:19.071	46890	1.1000	1.4800	-13.5300	-0.1100	0.3980	0.0300
13:59:19.093	46910	1.5400	1.1500	-14.3300	-0.0990	0.5080	0.0380
13:59:19.112	46930	0.2700	0.9300	-16.3100	-0.1000	0.4260	0.0470
13:59:19.132	46950	0.7400	1.4900	-14.6700	-0.1080	0.4770	0.0290
13:59:19.151	46970	0.8500	1.0600	-15.1700	-0.1040	0.4720	0.0490
13:59:19.173	46990	0.5400	1.3500	-13.3200	-0.1170	0.3150	0.0270
13:59:19.193	47010	0.6000	1.5800	-15.8100	-0.1180	0.4870	0.0360
13:59:19.212	47030	0.0900	1.3000	-16.4200	-0.1050	0.4330	0.0480
13:59:19.231	47050	0.0400	1.2000	-16.2300	-0.0900	0.4020	0.0420
13:59:19.252	47070	-0.2900	1.1000	-16.7100	-0.1040	0.4120	0.0340
13:59:19.272	47090	0.6300	1.5700	-14.1600	-0.1130	0.4050	0.0260
13:59:19.291	47110	0.2800	1.6100	-16.5000	-0.0930	0.4960	0.0400
13:59:19.314	47130	-0.3100	1.3400	-16.2600	-0.1100	0.4170	0.0360
13:59:19.332	47150	-0.6200	1.6800	-17.6000	-0.0840	0.4480	0.0450
13:59:19.352	47170	-1.0900	1.1800	-16.9900	-0.1100	0.3910	0.0330
13:59:19.372	47190	-0.2300	1.2100	-15.5400	-0.1150	0.4160	0.0350
13:59:19.391	47210	0.3300	1.4500	-16.8900	-0.1060	0.4620	0.0420
13:59:19.413	47230	0.8400	0.9500	-14.9400	-0.1240	0.4290	0.0390
13:59:19.433	47250	0.8400	0.9800	-17.5400	-0.1080	0.4980	0.0480
13:59:19.453	47270	0.3300	1.2100	-13.7000	-0.1200	0.3820	0.0270
13:59:19.473	47290	0.3100	1.1600	-14.9700	-0.1270	0.4730	0.0380
13:59:19.494	47310	-0.1400	0.8700	-16.0500	-0.1110	0.4270	0.0500
13:59:19.513	47330	0.1900	1.1100	-16.0100	-0.1150	0.3730	0.0240
13:59:19.533	47350	0.6400	1.1600	-17.4100	-0.1170	0.4940	0.0550
13:59:19.553	47370	0.3800	1.2800	-13.3600	-0.1090	0.3560	0.0230
13:59:19.572	47390	0.0400	1.2200	-16.2800	-0.1190	0.5000	0.0320
13:59:19.592	47410	-0.1500	1.2500	-14.4300	-0.0980	0.3860	0.0200
13:59:19.612	47430	0.6600	1.6700	-15.0300	-0.1130	0.4280	0.0330
13:59:19.633	47450	0.0800	1.5600	-15.0100	-0.0880	0.4390	0.0340
13:59:19.653	47470	0.5300	1.1000	-15.3400	-0.1200	0.3600	0.0330
13:59:19.672	47490	0.4200	1.6200	-16.0200	-0.0930	0.4460	0.0390
13:59:19.693	47510	-0.2600	1.4800	-13.2900	-0.1240	0.3640	0.0180
13:59:19.712	47530	1.0800	1.5900	-15.2300	-0.1180	0.5060	0.0410
13:59:19.732	47550	-0.1400	1.4800	-16.7400	-0.1050	0.4190	0.0420
13:59:19.752	47570	0.2200	1.3000	-15.3500	-0.1270	0.4460	0.0350
13:59:19.773	47590	1.3800	1.4600	-13.8400	-0.1110	0.4510	0.0310
13:59:19.793	47610	0.7600	1.4900	-16.3000	-0.1100	0.4540	0.0380
13:59:19.812	47630	0.7100	1.3100	-16.2200	-0.1190	0.5370	0.0440
13:59:19.834	47650	0.3500	1.0600	-14.2600	-0.1070	0.3960	0.0340
13:59:19.851	47670	-0.0200	1.0200	-15.8400	-0.1260	0.4100	0.0350
13:59:19.873	47690	0.1900	1.4100	-16.5100	-0.0990	0.4400	0.0430
13:59:19.893	47710	1.1100	1.4700	-16.6900	-0.1080	0.4510	0.0550
13:59:19.912	47730	0.3700	1.1400	-17.4800	-0.0850	0.4620	0.0460
13:59:19.934	47750	-0.4900	1.3300	-14.8300	-0.1070	0.3750	0.0230
13:59:19.952	47770	0.6200	1.1200	-15.4200	-0.1170	0.4740	0.0380
13:59:19.972	47790	-0.5200	0.9400	-16.1800	-0.1030	0.3800	0.0280
13:59:19.992	47810	0.6600	1.3800	-15.5600	-0.1100	0.4250	0.0360
13:59:20.012	47830	0.6500	1.1900	-14.9900	-0.0920	0.4630	0.0360
13:59:20.033	47850	0.5600	1.0600	-14.2600	-0.1300	0.4110	0.0310
13:59:20.053	47870	1.1400	1.6100	-15.4100	-0.1000	0.5000	0.0470
13:59:20.072	47890	0.3100	1.2500	-15.8400	-0.1050	0.4170	0.0360
13:59:20.093	47910	0.0800	1.2400	-15.8100	-0.1170	0.4230	0.0380
13:59:20.112	47930	-0.8100	1.6400	-16.3500	-0.0890	0.4370	0.0390
13:59:20.135	47950	0.4300	1.0600	-15.2500	-0.1220	0.4510	0.0400
13:59:20.153	47970	0.4700	1.5400	-14.2800	-0.1000	0.4470	0.0340
13:59:20.172	47990	0.3500	1.2100	-15.4600	-0.1170	0.3920	0.0320
13:59:20.192	48010	0.3800	1.6000	-13.9100	-0.1150	0.4100	0.0320
13:59:20.212	48030	-0.2900	1.0700	-15.0800	-0.1070	0.4300	0.0280
13:59:20.232	48050	0.6300	1.2900	-15.3100	-0.1260	0.4550	0.0380
13:59:20.252	48070	0.5500	1.4900	-17.3600	-0.1170	0.5280	0.0420
13:59:20.273	48090	0.3400	1.3900	-16.1100	-0.1140	0.4430	0.0440
13:59:20.295	48110	0.8800	1.2400	-15.6000	-0.1140	0.4420	0.0350
13:59:20.312	48130	0.1600	1.1600	-15.4100	-0.1110	0.3830	0.0330
13:59:20.333	48150	0.9800	1.3500	-15.6200	-0.1080	0.4280	0.0330
13:59:20.352	48170	0.2800	1.1100	-16.8000	-0.1090	0.4770	0.0560
13:59:20.372	48190	0.3700	1.0500	-15.9900	-0.1260	0.4450	0.0290
13:59:20.394	48210	0.1900	1.2800	-15.8000	-0.1120	0.4430	0.0300
13:59:20.414	48230	0.5800	1.0900	-14.0100	-0.1200	0.3790	0.0310
13:59:20.432	48250	0.1000	1.5900	-17.2700	-0.1070	0.4720	0.0450
13:59:20.454	48270	0.3900	1.3800	-14.7000	-0.1040	0.4600	0.0360
13:59:20.474	48290	0.7800	1.1300	-14.8800	-0.1170	0.4200	0.0290
13:59:20.492	48310	0.2400	1.2100	-16.4200	-0.0930	0.4620	0.0430
13:59:20.512	48330	0.4200	1.0200	-16.7200	-0.1260	0.3950	0.0450
13:59:20.533	48350	0.7700	1.0400	-16.8300	-0.0970	0.4920	0.0580
13:59:20.553	48370	-0.3400	1.5200	-15.2900	-0.1080	0.3590	0.0300
13:59:20.573	48390	0.8000	1.5800	-16.5500	-0.0950	0.4440	0.0460
13:59:20.594	48410	0.2700	1.2600	-16.5900	-0.0980	0.4950	0.0420
13:59:20.614	48430	0.5400	1.4800	-16.1500	-0.1170	0.4260	0.0380
13:59:20.634	48450	0.5000	1.1300	-15.8000	-0.1160	0.4590	0.0360
13:59:20.654	48470	0.2500	0.9800	-16.2100	-0.1160	0.3630	0.0430
13:59:20.674	48490	0.4900	1.3200	-13.8300	-0.1150	0.4630	0.0280
13:59:20.693	48510	0.2600	1.1900	-16.1300	-0.1150	0.4780	0.0440
13:59:20.714	48530	1.2200	1.2000	-14.0000	-0.1160	0.4700	0.0260
13:59:20.733	48550	0.3700	1.1300	-16.0000	-0.1000	0.4500	0.0490
13:59:20.753	48570	0.2700	1.3400	-13.9600	-0.0890	0.3740	0.0230
13:59:20.773	48590	0.2400	1.7000	-14.7600	-0.1040	0.4570	0.0260
13:59:20.793	48610	0.4900	1.2600	-14.3800	-0.1000	0.4070	0.0300
13:59:20.813	48630	0.7200	1.5000	-17.0000	-0.1290	0.4890	0.0370
13:59:20.834	48650	0.5200	0.9500	-15.6800	-0.0940	0.4210	0.0480
13:59:20.854	48670	0.3200	1.0800	-15.3700	-0.1150	0.4240	0.0380
13:59:20.875	48690	-0.0400	1.4900	-16.7000	-0.0950	0.4970	0.0470
13:59:20.894	48710	-0.0800	1.1500	-15.6700	-0.1170	0.4090	0.0420
13:59:20.914	48730	-0.3000	1.1600	-17.3300	-0.1140	0.4580	0.0420
13:59:20.933	48750	-0.1200	1.3500	-16.6500	-0.1140	0.3960	0.0390
13:59:20.952	48770	0.5300	1.4400	-16.4200	-0.1100	0.4350	0.0430
13:59:20.975	48790	-0.0600	1.5000	-15.6800	-0.0920	0.4090	0.0360
13:59:20.994	48810	0.1700	1.0500	-17.3700	-0.1260	0.3800	0.0420
13:59:21.014	48830	-0.0700	1.3700	-16.1800	-0.1170	0.4530	0.0390
13:59:21.034	48850	0.3300	1.5400	-15.4200	-0.1210	0.4370	0.0440
13:59:21.054	48870	0.3800	1.1700	-15.8200	-0.1160	0.5080	0.0440
13:59:21.074	48890	0.6700	1.2500	-16.1500	-0.0900	0.4340	0.0470
13:59:21.094	48910	0.3400	1.3700	-14.2300	-0.0950	0.4270	0.0340
13:59:21.114	48930	0.6100	0.8900	-18.1200	-0.1270	0.4950	0.0570
13:59:21.134	48950	0.3100	1.5500	-13.7300	-0.1180	0.3770	0.0230
13:59:21.154	48970	0.7500	1.6300	-14.9300	-0.0960	0.4570	0.0320
13:59:21.174	48990	0.3900	1.3100	-16.1500	-0.0920	0.4550	0.0300
13:59:21.193	49010	-0.2300	1.2900	-14.1700	-0.1070	0.4480	0.0250
13:59:21.214	49030	-0.4600	1.3000	-16.0200	-0.0900	0.4260	0.0390
13:59:21.235	49050	0.3100	1.3700	-15.4400	-0.1080	0.3630	0.0360
13:59:21.254	49070	0.8100	1.5000	-16.4100	-0.0960	0.4660	0.0430
13:59:21.273	49090	0.5900	1.1000	-14.9500	-0.1010	0.4140	0.0360
13:59:21.293	49110	0.8500	1.2700	-15.5300	-0.0960	0.4350	0.0370
13:59:21.313	49130	0.4400	1.2700	-16.1600	-0.0960	0.4130	0.0480
13:59:21.334	49150	0.5100	1.2800	-15.2100	-0.1240	0.4400	0.0500
13:59:21.354	49170	0.4200	1.5900	-15.6500	-0.0970	0.4830	0.0380
13:59:21.375	49190	0.5600	1.2600	-13.6000	-0.1160	0.3950	0.0240
13:59:21.394	49210	0.6200	1.3900	-16.1400	-0.1180	0.5270	0.0520
13:59:21.414	49230	0.1000	1.5300	-14.7300	-0.1140	0.4020	0.0270
13:59:21.436	49250	-0.2000	1.3400	-16.9600	-0.1160	0.3980	0.0420
13:59:21.454	49270	-0.5000	1.6100	-16.9500	-0.0990	0.4420	0.0380
13:59:21.474	49290	0.8500	1.1900	-16.0300	-0.1040	0.4200	0.0520
13:59:21.493	49310	0.9900	1.5600	-16.5100	-0.1140	0.5010	0.0460
13:59:21.514	49330	0.2400	0.8700	-15.5300	-0.1040	0.4500	0.0420
13:59:21.534	49350	0.3100	1.4800	-15.7400	-0.1020	0.4520	0.0290
13:59:21.554	49370	-0.5200	1.0600	-15.3400	-0.1040	0.3770	0.0310
13:59:21.574	49390	0.1000	1.4100	-16.0700	-0.1090	0.3720	0.0340
13:59:21.594	49410	0.5100	1.1600	-17.5700	-0.1070	0.4760	0.0520
13:59:21.615	49430	0.5100	1.2500	-14.9200	-0.1110	0.4350	0.0300
13:59:21.634	49450	0.8600	1.2400	-15.3800	-0.1170	0.4820	0.0320
13:59:21.654	49470	0.1800	1.1500	-16.1100	-0.1140	0.4100	0.0290
13:59:21.674	49490	0.1700	1.4700	-15.1000	-0.1040	0.4480	0.0390
13:59:21.695	49510	0.0400	1.4500	-17.4000	-0.0970	0.4440	0.0440
13:59:21.713	49530	0.1300	1.2400	-15.5500	-0.1040	0.3640	0.0370
13:59:21.735	49550	-0.0900	1.0900	-17.5700	-0.1200	0.5110	0.0470
13:59:21.754	49570	0.0100	1.4400	-15.5100	-0.1160	0.3570	0.0410
13:59:21.774	49590	-0.1600	1.3300	-15.1600	-0.1080	0.4620	0.0320
13:59:21.795	49610	0.2500	0.9000	-15.2500	-0.1160	0.3960	0.0290
13:59:21.815	49630	0.6900	1.3900	-14.8200	-0.1130	0.4160	0.0340
13:59:21.834	49650	1.5800	1.2000	-16.4700	-0.1150	0.4950	0.0500
13:59:21.854	49670	0.6600	1.0700	-14.3600	-0.1150	0.3940	0.0400
13:59:21.874	49690	1.4800	1.3500	-17.1400	-0.1110	0.4630	0.0400
13:59:21.896	49710	0.4500	0.6300	-16.9800	-0.0950	0.4240	0.0510
13:59:21.913	49730	1.0800	1.2200	-14.7800	-0.1040	0.3890	0.0310
13:59:21.935	49750	-0.0100	0.8700	-16.6900	-0.1150	0.4330	0.0400
13:59:21.955	49770	0.0400	1.2900	-15.9200	-0.1080	0.4040	0.0490
13:59:21.975	49790	0.9300	1.3800	-15.0900	-0.1180	0.4840	0.0350
13:59:21.995	49810	0.2700	1.2400	-16.4900	-0.1020	0.3980	0.0370
13:59:22.015	49830	0.0000	1.3900	-14.8100	-0.1070	0.4530	0.0350
13:59:22.035	49850	-0.0500	1.0000	-15.5100	-0.1060	0.4520	0.0380
13:59:22.055	49870	0.3800	1.5600	-16.4400	-0.0970	0.4350	0.0420
13:59:22.075	49890	-0.4500	1.5600	-16.6100	-0.0940	0.4520	0.0450
13:59:22.095	49910	0.1500	1.7100	-15.5700	-0.0820	0.4090	0.0420
13:59:22.116	49930	0.3700	1.3000	-15.8700	-0.1180	0.4520	0.0430
13:59:22.134	49950	-0.3200	1.4900	-15.2800	-0.0880	0.3650	0.0430
13:59:22.154	49970	0.7000	1.0500	-14.6800	-0.1320	0.4400	0.0260
13:59:22.175	49990	0.3200	1.2200	-16.6200	-0.0980	0.4530	0.0510
13:59:22.194	50010	0.2700	1.5100	-15.5300	-0.1240	0.3860	0.0380
13:59:22.215	50030	0.1800	1.6600	-15.8600	-0.0900	0.4320	0.0320
13:59:22.236	50050	0.0600	1.0100	-15.9200	-0.1080	0.4120	0.0440
13:59:22.255	50070	0.8400	1.0200	-16.7700	-0.1190	0.4850	0.0480
13:59:22.274	50090	0.1700	0.9600	-15.4600	-0.1140	0.4250	0.0350
13:59:22.294	50110	0.2200	1.0500	-15.1400	-0.1310	0.4070	0.0440
13:59:22.316	50130	0.8600	1.3100	-16.2000	-0.0900	0.4990	0.0460
13:59:22.336	50150	0.9500	0.9700	-16.3000	-0.1010	0.3920	0.0510
13:59:22.356	50170	0.3100	1.0800	-16.1500	-0.1170	0.4760	0.0420
13:59:22.376	50190	-0.0400	1.2300	-14.3500	-0.1050	0.3710	0.0330
13:59:22.394	50210	0.2700	1.1500	-17.8200	-0.0980	0.4030	0.0470
13:59:22.416	50230	0.0500	1.2600	-14.7200	-0.1030	0.4760	0.0230
13:59:22.435	50250	0.7500	0.9700	-15.0200	-0.1100	0.4100	0.0260
13:59:22.455	50270	0.4900	1.1600	-15.9800	-0.1140	0.4520	0.0390
13:59:22.476	50290	0.1500	1.1400	-14.6100	-0.0950	0.3730	0.0380
13:59:22.495	50310	1.5200	1.0000	-15.1000	-0.1040	0.4720	0.0470
13:59:22.515	50330	-0.0600	1.0000	-14.6100	-0.0980	0.4060	0.0400
13:59:22.534	50350	0.0600	1.2200	-16.3300	-0.1180	0.3970	0.0250
13:59:22.556	50370	-0.1300	1.1900	-16.5000	-0.1080	0.4670	0.0390
13:59:22.576	50390	-0.2800	1.8300	-13.3500	-0.1040	0.3660	0.0200
13:59:22.594	50410	0.4500	1.7100	-16.8800	-0.0890	0.5210	0.0510
13:59:22.616	50430	0.9300	1.6600	-13.7300	-0.1060	0.4110	0.0260
13:59:22.636	50450	1.0100	1.3500	-16.6400	-0.1170	0.4240	0.0330
13:59:22.655	50470	0.7000	1.3900	-16.3300	-0.1080	0.4730	0.0470
13:59:22.676	50490	0.8600	1.3000	-14.1900	-0.1030	0.3990	0.0340
13:59:22.695	50510	0.3200	1.8600	-15.9100	-0.1170	0.4500	0.0320
13:59:22.714	50530	-0.4400	1.6400	-15.3100	-0.1030	0.4050	0.0300
13:59:22.735	50550	1.0800	1.4400	-15.1700	-0.1230	0.4690	0.0420
13:59:22.755	50570	0.3100	1.4000	-16.6200	-0.0980	0.4170	0.0400
13:59:22.775	50590	0.7900	1.1800	-14.8400	-0.1250	0.4690	0.0310
13:59:22.796	50610	0.9000	1.2200	-15.5700	-0.1070	0.4890	0.0480
13:59:22.815	50630	0.2000	1.2600	-15.9200	-0.0970	0.3370	0.0400
13:59:22.835	50650	0.3100	1.5500	-15.2800	-0.0960	0.4490	0.0350
13:59:22.856	50670	0.0700	1.1600	-16.0600	-0.1070	0.4190	0.0370
13:59:22.876	50690	0.6700	1.2500	-15.1400	-0.1050	0.5120	0.0390
13:59:22.896	50710	0.3800	1.1200	-16.7000	-0.0910	0.4420	0.0410
13:59:22.914	50730	-0.2900	1.4800	-16.0000	-0.1160	0.3600	0.0340
13:59:22.934	50750	0.2800	1.3000	-16.2000	-0.1190	0.4230	0.0340
13:59:22.954	50770	0.5600	1.4900	-14.4600	-0.1040	0.4230	0.0370
13:59:22.977	50790	0.9700	0.9600	-16.3300	-0.1230	0.4670	0.0400
13:59:22.994	50810	-0.6900	1.3200	-17.2600	-0.1140	0.3930	0.0470
13:59:23.016	50830	0.3700	1.4900	-14.8100	-0.1140	0.4170	0.0320
13:59:23.037	50850	0.5200	1.2800	-14.4000	-0.1090	0.4800	0.0420
13:59:23.055	50870	0.7200	1.2100	-15.3100	-0.1230	0.4140	0.0360
13:59:23.074	50890	0.6200	1.1600	-15.9600	-0.1180	0.4820	0.0390
13:59:23.096	50910	0.4000	1.5400	-14.6900	-0.1140	0.4350	0.0290
13:59:23.116	50930	0.8500	1.3900	-14.4900	-0.1210	0.4440	0.0370
13:59:23.134	50950	0.3000	1.1100	-17.7400	-0.0890	0.4600	0.0570
13:59:23.154	50970	0.4900	1.2400	-14.3100	-0.1280	0.3760	0.0330
13:59:23.175	50990	0.4000	0.8200	-16.6600	-0.1280	0.4640	0.0450
13:59:23.195	51010	0.7600	1.5200	-15.3700	-0.1040	0.4040	0.0390
13:59:23.215	51030	0.4700	0.9700	-17.0600	-0.1080	0.4780	0.0400
13:59:23.237	51050	-0.1400	1.0500	-16.4700	-0.0870	0.4680	0.0440
13:59:23.255	51070	-0.4100	1.1500	-14.7400	-0.1130	0.4220	0.0280
13:59:23.277	51090	-0.0200	1.1500	-16.1400	-0.1040	0.4250	0.0360
13:59:23.297	51110	0.2900	1.2400	-15.2000	-0.1260	0.4050	0.0370
13:59:23.316	51130	0.3100	1.5300	-15.7400	-0.1100	0.4900	0.0430
13:59:23.337	51150	0.8600	0.9800	-13.0300	-0.1040	0.4510	0.0220
13:59:23.357	51170	0.7500	1.1500	-14.6500	-0.1130	0.4270	0.0270
13:59:23.375	51190	0.8100	1.5800	-14.8400	-0.1070	0.4140	0.0360
13:59:23.397	51210	0.6300	1.5000	-14.8900	-0.1220	0.3790	0.0320
13:59:23.415	51230	0.5200	1.2400	-16.8200	-0.0890	0.4950	0.0610
13:59:23.436	51250	0.7500	1.0700	-14.9100	-0.1330	0.4300	0.0430
13:59:23.456	51270	1.0700	1.3700	-16.2000	-0.1030	0.5040	0.0410
13:59:23.476	51290	0.5200	1.3200	-14.7800	-0.1050	0.4170	0.0350
13:59:23.495	51310	0.1300	1.2100	-15.1800	-0.1230	0.3620	0.0370
13:59:23.515	51330	0.3400	1.4900	-16.4200	-0.1010	0.4480	0.0350
13:59:23.536	51350	0.5700	0.7500	-15.7800	-0.1410	0.4070	0.0480
13:59:23.557	51370	0.9200	1.2400	-16.7000	-0.1000	0.5030	0.0560
13:59:23.577	51390	0.3800	1.1500	-15.4100	-0.0970	0.4470	0.0390
13:59:23.597	51410	0.4500	1.2500	-15.4300	-0.1190	0.4470	0.0360
13:59:23.616	51430	0.4400	1.0000	-16.7600	-0.1070	0.3880	0.0380
13:59:23.636	51450	0.2700	1.2100	-15.1400	-0.1000	0.4090	0.0320
13:59:23.655	51470	0.6800	0.9600	-15.0200	-0.1030	0.5090	0.0360
13:59:23.677	51490	0.7100	0.7300	-15.6100	-0.1110	0.3960	0.0400
13:59:23.697	51510	0.3900	1.2400	-16.9400	-0.1130	0.4930	0.0470
13:59:23.716	51530	-0.2400	1.0600	-13.9800	-0.1010	0.4120	0.0300
13:59:23.736	51550	0.0400	1.4200	-16.4000	-0.1020	0.4050	0.0370
13:59:23.755	51570	0.0000	1.4800	-14.9300	-0.0930	0.4170	0.0290
13:59:23.777	51590	-0.1000	1.4300	-16.1800	-0.1250	0.3990	0.0350
13:59:23.797	51610	0.9900	1.2100	-15.2200	-0.1120	0.4980	0.0420
13:59:23.816	51630	0.5400	1.4900	-15.1200	-0.1090	0.3740	0.0390
13:59:23.835	51650	0.2500	1.5000	-15.8900	-0.1030	0.4550	0.0400
13:59:23.855	51670	0.1400	1.4100	-15.2700	-0.0990	0.3900	0.0280
13:59:23.877	51690	0.3700	1.1500	-17.0300	-0.1100	0.4050	0.0570
13:59:23.895	51710	0.8200	1.2600	-15.8300	-0.1150	0.4790	0.0430
13:59:23.915	51730	0.8300	1.3700	-14.8000	-0.1200	0.4130	0.0290
13:59:23.937	51750	1.2800	1.5100	-14.8800	-0.1270	0.4890	0.0330
13:59:23.957	51770	0.3800	1.0600	-14.2500	-0.0960	0.3860	0.0250
13:59:23.976	51790	-0.5700	1.4600	-15.8400	-0.1140	0.3860	0.0270
13:59:23.997	51810	0.3400	1.4400	-13.9300	-0.1050	0.4190	0.0210
13:59:24.016	51830	0.3900	1.7600	-14.7500	-0.1190	0.4250	0.0260
13:59:24.035	51850	0.6000	1.0500	-15.9400	-0.1100	0.4900	0.0320
13:59:24.056	51870	-0.1700	1.3000	-14.9200	-0.0990	0.4110	0.0240
13:59:24.077	51890	0.5600	1.3900	-15.8100	-0.1090	0.4310	0.0310
13:59:24.096	51910	0.0000	1.2100	-15.7500	-0.0990	0.4040	0.0280
13:59:24.116	51930	0.3100	1.5400	-13.6700	-0.1110	0.3760	0.0250
13:59:24.136	51950	0.5100	1.6800	-15.4600	-0.0850	0.4670	0.0340
13:59:24.157	51970	-0.2000	1.1300	-13.9000	-0.1070	0.4110	0.0130
13:59:24.176	51990	0.4900	1.1300	-16.4200	-0.1060	0.4670	0.0430
13:59:24.197	52010	-0.0200	1.6400	-15.2300	-0.0890	0.3840	0.0290
13:59:24.217	52030	0.8300	1.5100	-15.5600	-0.1160	0.3960	0.0280
13:59:24.236	52050	0.6400	1.2600	-17.2300	-0.1020	0.4630	0.0500
13:59:24.257	52070	1.2200	1.1600	-16.7700	-0.1130	0.4100	0.0450
13:59:24.277	52090	0.4600	1.6100	-15.3500	-0.0910	0.4750	0.0390
13:59:24.298	52110	-0.0300	1.0800	-15.3200	-0.1080	0.4090	0.0360
13:59:24.316	52130	0.9300	1.2400	-16.7000	-0.1400	0.4500	0.0360
13:59:24.336	52150	0.3200	1.0700	-16.9600	-0.1020	0.4150	0.0490
13:59:24.356	52170	0.5100	1.3800	-15.8100	-0.1090	0.4020	0.0330
13:59:24.378	52190	1.3600	1.1400	-16.7200	-0.0970	0.4840	0.0600
13:59:24.397	52210	0.2900	1.0100	-15.9500	-0.1200	0.4110	0.0450
13:59:24.416	52230	0.1100	1.5200	-14.9600	-0.1050	0.4520	0.0320
13:59:24.436	52250	-0.3800	0.9200	-16.2700	-0.1080	0.3700	0.0350
13:59:24.456	52270	0.6200	1.0800	-14.6200	-0.1080	0.4410	0.0310
13:59:24.478	52290	0.7200	1.0200	-15.3800	-0.1120	0.5160	0.0300
13:59:24.497	52310	0.7700	1.3400	-14.9300	-0.1040	0.4060	0.0360
13:59:24.516	52330	0.4800	1.3000	-15.4300	-0.1020	0.4490	0.0440
13:59:24.536	52350	-0.7800	0.9200	-16.6900	-0.1160	0.3450	0.0380
13:59:24.556	52370	0.6300	1.3900	-14.2300	-0.1050	0.4350	0.0250
13:59:24.577	52390	-0.1200	1.5000	-15.9100	-0.1150	0.4140	0.0380
13:59:24.596	52410	0.2900	1.1600	-14.9900	-0.1030	0.4740	0.0420
13:59:24.616	52430	0.3100	1.3900	-15.6100	-0.1040	0.4980	0.0430
13:59:24.637	52450	0.6700	0.8300	-17.0800	-0.1270	0.3770	0.0440
13:59:24.657	52470	0.5400	1.4100	-17.2000	-0.1060	0.4530	0.0510
13:59:24.677	52490	0.7300	1.1100	-15.6300	-0.1040	0.4060	0.0470
13:59:24.697	52510	0.7300	1.3500	-15.4200	-0.1300	0.4470	0.0280
13:59:24.717	52530	0.6200	1.2100	-15.1000	-0.1030	0.4770	0.0460
13:59:24.736	52550	-0.2300	1.5800	-15.7600	-0.1200	0.3750	0.0330
13:59:24.757	52570	0.6700	1.4600	-16.5700	-0.1250	0.5060	0.0440
13:59:24.778	52590	0.4800	1.0800	-15.7600	-0.1090	0.3760	0.0440
13:59:24.796	52610	0.9900	1.7000	-14.6000	-0.1230	0.4340	0.0300
13:59:24.817	52630	0.5500	1.0600	-16.3600	-0.1180	0.4390	0.0480
13:59:24.837	52650	0.7900	1.4500	-14.9500	-0.1210	0.4420	0.0380
13:59:24.858	52670	0.1100	1.1300	-16.2200	-0.0940	0.4340	0.0380
13:59:24.877	52690	0.3700	0.7800	-16.6000	-0.1140	0.3850	0.0450
13:59:24.897	52710	0.4500	1.2400	-17.9900	-0.1100	0.4400	0.0480
13:59:24.917	52730	0.0100	0.9700	-16.1300	-0.1240	0.3830	0.0300
13:59:24.937	52750	0.9700	1.2300	-16.1200	-0.1110	0.4510	0.0440
13:59:24.956	52770	0.9900	1.1400	-16.6200	-0.1090	0.4760	0.0510
13:59:24.976	52790	0.5400	1.2200	-15.5100	-0.0920	0.4290	0.0410
13:59:24.996	52810	0.2700	1.2700	-15.3000	-0.1120	0.4490	0.0420
13:59:25.018	52830	-0.3800	1.3700	-14.7000	-0.1030	0.3540	0.0320
13:59:25.037	52850	0.4500	1.2400	-16.7400	-0.1210	0.5160	0.0550
13:59:25.057	52870	0.1200	1.2700	-15.7500	-0.0950	0.4510	0.0440
13:59:25.076	52890	0.0900	1.5000	-15.5000	-0.1200	0.4360	0.0340
13:59:25.097	52910	-0.0400	1.4900	-17.3700	-0.1060	0.4490	0.0440
13:59:25.116	52930	0.6500	1.2100	-14.4400	-0.1350	0.3460	0.0370
13:59:25.137	52950	0.3500	1.3800	-17.1300	-0.1200	0.4590	0.0430
13:59:25.157	52970	0.7100	1.2900	-14.0800	-0.1200	0.4170	0.0340
13:59:25.176	52990	1.1600	1.3300	-13.4900	-0.1200	0.4530	0.0380
13:59:25.196	53010	0.8100	1.2100	-15.1700	-0.0960	0.4620	0.0340
13:59:25.218	53030	-0.0600	1.1400	-14.6200	-0.1150	0.3760	0.0290
13:59:25.236	53050	1.2600	1.3200	-15.3700	-0.1190	0.4500	0.0370
13:59:25.258	53070	0.4500	1.1400	-15.0900	-0.1180	0.4140	0.0350
