# Supplementary material for: A slanted castor wheel enables pushing manual wheelchairs from the side to improve social interaction
Source: PLoS One. 2024 Sep 12;19(9):e0307759. doi: 10.1371/journal.pone.0307759 (PMC11392412; doi:10.1371/journal.pone.0307759)
Supplement: S1 File — Contains the data collected during the validation experiments and the code for calculating the reaction forces for a castor wheel using the vector equations and the cosine approximation. 4TU.ResearchData repository: https://doi.org/10.4121/82afa4e1-bdf1-4bf4-8682-32e62f6c3d68, GitLab repository: https://gitlab.tudelft.nl/ziggy/evaluation_paper. (ZIP) [file pone.0307759.s002.zip › S2 File - Experimental data and the MATLAB code for calculations of the castor wheel/Data/Test6_30-5-2022/0.1rad_3.4kg_6.txt]

TimeStamp	SampleCounter	Fx(N)	Fy(N)	Fz(N)	Tx(Nm)	Ty(Nm)	Tz(Nm)
14:00:24.464	46694	1.1300	3.2400	-38.2900	-0.1820	1.2280	0.1210
14:00:24.485	46714	0.1900	3.3300	-33.2100	-0.1800	0.9290	0.0990
14:00:24.504	46734	2.3500	3.4500	-32.7900	-0.1940	1.0270	0.0880
14:00:24.524	46754	0.7600	2.8900	-40.1200	-0.1740	1.1420	0.1330
14:00:24.544	46774	-0.1700	3.6600	-33.1800	-0.2170	0.8860	0.0720
14:00:24.565	46794	1.0500	3.7200	-36.9000	-0.1610	1.2200	0.1110
14:00:24.583	46814	0.4400	3.3600	-32.1700	-0.2060	0.8690	0.0940
14:00:24.605	46834	1.9400	3.4300	-37.1500	-0.1820	1.1480	0.1020
14:00:24.624	46854	0.6200	3.4800	-32.9800	-0.1660	1.0070	0.0990
14:00:24.645	46874	1.2000	3.1700	-32.7200	-0.2060	0.9400	0.0780
14:00:24.664	46894	0.1500	3.4100	-38.2100	-0.1770	1.1740	0.1170
14:00:24.683	46914	-0.0600	3.3700	-31.1300	-0.2040	0.8370	0.0640
14:00:24.705	46934	0.9800	3.3200	-38.4700	-0.1860	1.2410	0.1210
14:00:24.724	46954	0.0400	3.2700	-33.9500	-0.1710	0.9150	0.0900
14:00:24.742	46974	1.9700	3.5500	-34.4600	-0.1880	1.0530	0.0850
14:00:24.764	46994	0.9400	3.2800	-34.3200	-0.1510	1.0620	0.1140
14:00:24.785	47014	0.5800	3.8000	-32.3600	-0.2160	0.9210	0.0680
14:00:24.803	47034	1.0300	3.0400	-40.5800	-0.1690	1.2050	0.1270
14:00:24.825	47054	-0.2300	3.1200	-31.8200	-0.1910	0.8370	0.0870
14:00:24.843	47074	1.1100	3.4800	-38.8700	-0.1920	1.2370	0.1140
14:00:24.864	47094	-0.5600	3.3400	-34.0700	-0.1830	0.9200	0.1050
14:00:24.885	47114	1.2100	3.7300	-33.5700	-0.2200	1.0460	0.0800
14:00:24.905	47134	0.7000	3.1000	-37.8000	-0.1750	1.1230	0.1280
14:00:24.923	47154	-0.3800	3.4600	-32.2500	-0.2210	0.8610	0.0700
14:00:24.944	47174	1.2000	3.4300	-38.4700	-0.1770	1.2200	0.1130
14:00:24.964	47194	1.0400	3.5100	-31.4000	-0.1770	0.8820	0.0900
14:00:24.984	47214	2.2400	3.3500	-36.1800	-0.1840	1.1500	0.1080
14:00:25.003	47234	0.5800	3.1300	-34.1000	-0.1660	0.9800	0.1090
14:00:25.024	47254	0.1700	3.1300	-32.8000	-0.2080	0.9400	0.0740
14:00:25.044	47274	1.0300	2.8600	-39.2000	-0.1740	1.2290	0.1180
14:00:25.064	47294	0.4100	3.1600	-29.9400	-0.1810	0.8370	0.0690
14:00:25.084	47314	2.7200	3.1200	-36.3500	-0.1950	1.1920	0.0920
14:00:25.104	47334	0.8200	3.0200	-32.9100	-0.1720	0.9700	0.0990
14:00:25.124	47354	1.6600	3.2800	-34.9700	-0.1890	1.0470	0.0820
14:00:25.143	47374	1.0200	3.2700	-35.1000	-0.1380	1.0580	0.1060
14:00:25.165	47394	0.7900	3.1200	-31.7600	-0.2090	0.8630	0.0780
14:00:25.183	47414	1.8100	3.1900	-35.9300	-0.1750	1.1970	0.1020
14:00:25.204	47434	0.5900	2.9300	-32.4100	-0.1840	0.8890	0.0940
14:00:25.225	47454	2.1600	3.2700	-36.6000	-0.1780	1.1350	0.0980
14:00:25.243	47474	0.4700	2.6600	-32.3700	-0.1660	0.9110	0.0950
14:00:25.263	47494	1.2900	3.6400	-34.1600	-0.2110	1.0680	0.0800
14:00:25.285	47514	1.6900	3.1500	-36.1700	-0.1590	1.1520	0.1180
14:00:25.305	47534	0.6600	3.4700	-30.1400	-0.1950	0.8440	0.0680
14:00:25.323	47554	2.0300	3.6100	-36.1100	-0.1630	1.1770	0.1070
14:00:25.344	47574	0.2100	2.7600	-33.6800	-0.1970	0.9340	0.0980
14:00:25.363	47594	1.0900	3.6600	-36.2600	-0.2010	1.0440	0.0860
14:00:25.384	47614	0.4000	3.2200	-34.9400	-0.1690	1.0350	0.1000
14:00:25.403	47634	0.6200	3.5200	-33.4900	-0.1880	0.9360	0.0700
14:00:25.423	47654	1.2700	3.3500	-38.4300	-0.1570	1.2210	0.1170
14:00:25.446	47674	-0.4400	3.1400	-32.3000	-0.1890	0.8700	0.0900
14:00:25.465	47694	1.5200	3.3800	-37.3300	-0.1950	1.1490	0.0930
14:00:25.484	47714	0.0100	3.7000	-32.6500	-0.1660	1.0040	0.0830
14:00:25.504	47734	0.3100	3.9600	-33.7700	-0.1920	0.9770	0.0800
14:00:25.524	47754	0.3400	3.5000	-38.3000	-0.1640	1.1900	0.1170
14:00:25.545	47774	0.0300	3.2100	-32.1000	-0.1960	0.8350	0.0790
14:00:25.564	47794	1.8700	3.5800	-37.7700	-0.1840	1.2020	0.1030
14:00:25.585	47814	-0.6100	3.4800	-31.5600	-0.1810	0.8610	0.0830
14:00:25.605	47834	1.0300	3.3300	-35.1300	-0.2050	1.1190	0.0900
14:00:25.626	47854	0.1700	3.3200	-37.7500	-0.1410	1.0730	0.1170
14:00:25.645	47874	-0.0600	3.5900	-32.4900	-0.1920	0.8870	0.0780
14:00:25.663	47894	1.0200	3.5900	-40.5300	-0.1700	1.2400	0.1290
14:00:25.683	47914	0.1000	3.5300	-30.3600	-0.2000	0.8760	0.0860
14:00:25.703	47934	2.0200	3.5800	-39.1300	-0.2050	1.2770	0.1220
14:00:25.726	47954	-0.1600	3.1600	-33.6700	-0.1910	0.9250	0.0990
14:00:25.744	47974	1.4000	3.6600	-33.4800	-0.2240	0.9610	0.0780
14:00:25.765	47994	1.4100	3.0500	-40.7200	-0.1810	1.1990	0.1390
14:00:25.786	48014	0.0600	3.3100	-31.4600	-0.2090	0.8740	0.0810
14:00:25.805	48034	2.1100	3.6800	-38.7800	-0.1580	1.2510	0.1190
14:00:25.825	48054	0.4900	3.1700	-32.0900	-0.1770	0.9000	0.0830
14:00:25.845	48074	2.3700	3.2900	-33.5900	-0.1820	1.0450	0.0960
14:00:25.865	48094	0.6100	3.1500	-35.4700	-0.1870	1.0550	0.0980
14:00:25.886	48114	1.1300	3.2100	-32.9100	-0.2110	0.9210	0.0740
14:00:25.905	48134	1.1900	3.0200	-38.3800	-0.1910	1.2150	0.1140
14:00:25.925	48154	-0.3900	2.8500	-31.3000	-0.1890	0.8490	0.0790
14:00:25.944	48174	2.3800	3.2900	-39.1300	-0.1840	1.2000	0.1220
14:00:25.965	48194	-0.0600	3.0600	-34.8700	-0.1570	1.0030	0.0970
14:00:25.985	48214	1.5800	3.9300	-30.8900	-0.1840	1.0180	0.0760
14:00:26.004	48234	1.0400	3.2300	-36.4500	-0.1570	1.1830	0.1060
14:00:26.025	48254	0.2700	3.0300	-30.3400	-0.2070	0.8010	0.0600
14:00:26.046	48274	1.6400	3.6400	-38.9000	-0.1690	1.2550	0.1130
14:00:26.065	48294	0.0400	3.1100	-31.4800	-0.1640	0.8460	0.0920
14:00:26.086	48314	1.2200	3.3000	-36.9300	-0.1880	1.1230	0.0930
14:00:26.105	48334	0.5100	3.6100	-36.5300	-0.1590	1.0670	0.1180
14:00:26.124	48354	1.0800	3.8400	-30.4600	-0.2020	0.9210	0.0720
14:00:26.145	48374	0.7400	3.2500	-38.6700	-0.1810	1.2410	0.1190
14:00:26.165	48394	-0.7800	3.1500	-32.2800	-0.1970	0.7840	0.0780
14:00:26.185	48414	2.0000	3.6000	-36.7600	-0.1810	1.1930	0.1090
14:00:26.205	48434	0.6200	3.2700	-33.1400	-0.2040	0.9700	0.0950
14:00:26.225	48454	1.4700	3.3000	-34.3700	-0.2230	1.0200	0.0980
14:00:26.244	48474	0.7700	3.1300	-38.3000	-0.1740	1.1600	0.1200
14:00:26.264	48494	0.1100	2.9900	-30.7800	-0.2160	0.8720	0.0730
14:00:26.285	48514	1.7800	3.5900	-38.7500	-0.1720	1.2630	0.1180
14:00:26.306	48534	0.2000	3.7800	-29.6100	-0.1690	0.8560	0.0670
14:00:26.325	48554	1.7300	3.3400	-34.7900	-0.1950	1.1160	0.0910
14:00:26.345	48574	0.3100	2.9500	-37.7000	-0.1720	1.1000	0.1170
14:00:26.364	48594	1.0200	3.5000	-31.6700	-0.1980	0.8840	0.0690
14:00:26.384	48614	1.3000	3.1400	-39.1000	-0.1560	1.2060	0.1240
14:00:26.406	48634	0.2400	2.8400	-29.6300	-0.2120	0.7640	0.0670
14:00:26.424	48654	1.7100	3.6600	-39.2400	-0.1740	1.1940	0.1100
14:00:26.445	48674	0.7000	3.4900	-32.9200	-0.1550	0.9800	0.0990
14:00:26.465	48694	1.4900	3.3200	-33.5900	-0.1870	0.9750	0.0800
14:00:26.485	48714	0.6400	3.1600	-37.2700	-0.1430	1.1290	0.1170
14:00:26.506	48734	-0.0800	3.1600	-30.1500	-0.2310	0.9000	0.0780
14:00:26.525	48754	0.7700	3.3700	-40.3800	-0.1800	1.2030	0.1200
14:00:26.546	48774	-0.4400	3.5500	-32.6500	-0.1960	0.8660	0.0880
14:00:26.564	48794	1.6700	3.4400	-36.8100	-0.1880	1.1430	0.1120
14:00:26.585	48814	0.8600	3.0500	-35.2900	-0.1820	1.0690	0.1160
14:00:26.607	48834	0.8200	3.3400	-32.6300	-0.2220	0.9370	0.0810
14:00:26.624	48854	1.0100	3.4900	-38.9500	-0.1820	1.1980	0.1170
14:00:26.646	48874	-0.6200	3.4400	-31.0000	-0.1970	0.7960	0.0730
14:00:26.665	48894	2.1600	2.9600	-39.6400	-0.1900	1.2260	0.1260
14:00:26.685	48914	0.2100	3.2700	-35.1800	-0.1760	0.9610	0.1140
14:00:26.705	48934	0.9300	3.2700	-34.1300	-0.1930	1.0370	0.0770
14:00:26.724	48954	0.6300	3.3300	-38.2700	-0.1700	1.1380	0.1050
14:00:26.744	48974	0.2300	3.4300	-32.0800	-0.1890	0.8060	0.0750
14:00:26.765	48994	1.2900	2.8400	-39.3100	-0.1760	1.2340	0.1190
14:00:26.785	49014	0.0100	2.9800	-31.9000	-0.1930	0.8720	0.0830
14:00:26.806	49034	1.7000	3.4000	-35.9200	-0.1750	1.1120	0.0980
14:00:26.825	49054	0.6800	3.5400	-35.5400	-0.1550	1.0160	0.1120
14:00:26.845	49074	0.9700	3.7500	-33.0700	-0.2010	0.8860	0.0730
14:00:26.865	49094	0.9700	3.2900	-39.4800	-0.1660	1.1780	0.1250
14:00:26.885	49114	0.1500	3.2000	-29.9800	-0.2050	0.8210	0.0850
14:00:26.905	49134	1.0100	3.3900	-39.4800	-0.1810	1.1970	0.1200
14:00:26.925	49154	-0.5600	3.7600	-33.8300	-0.1740	0.8960	0.0950
14:00:26.945	49174	1.3000	3.1200	-36.1200	-0.2150	1.0650	0.0930
14:00:26.964	49194	0.9000	3.5300	-39.0500	-0.1460	1.0680	0.1360
14:00:26.985	49214	0.1100	2.9600	-32.4900	-0.2160	0.8760	0.0750
14:00:27.007	49234	1.8100	3.0500	-39.1700	-0.1820	1.1950	0.1340
14:00:27.025	49254	0.6100	3.3100	-30.4700	-0.1940	0.8990	0.0920
14:00:27.045	49274	1.9700	3.2000	-35.6300	-0.2030	1.1280	0.0980
14:00:27.065	49294	0.3900	3.2800	-33.9100	-0.1640	1.0520	0.1060
14:00:27.087	49314	0.8300	3.5500	-32.4100	-0.1930	0.9230	0.0720
14:00:27.106	49334	1.9600	2.9000	-38.2600	-0.1530	1.1280	0.1300
14:00:27.126	49354	1.3200	3.1500	-29.8900	-0.2160	0.8970	0.0750
14:00:27.145	49374	2.4900	3.2500	-34.6400	-0.1770	1.1570	0.0940
14:00:27.164	49394	0.1100	3.0100	-35.0900	-0.1680	0.9390	0.1020
14:00:27.186	49414	1.0700	3.3800	-33.4300	-0.1770	1.0150	0.0800
14:00:27.206	49434	1.1700	3.4400	-35.4200	-0.1600	1.0740	0.1100
14:00:27.225	49454	0.2000	3.7500	-31.1400	-0.2040	0.8860	0.0640
14:00:27.245	49474	0.2000	3.4400	-39.1300	-0.1610	1.2020	0.1170
14:00:27.266	49494	0.0400	3.5400	-30.7000	-0.1820	0.9110	0.0680
14:00:27.285	49514	2.0600	3.3300	-33.9500	-0.1860	1.0920	0.0970
14:00:27.306	49534	0.2200	3.4900	-32.7200	-0.1710	0.9680	0.0880
14:00:27.326	49554	1.1600	3.7200	-34.5800	-0.2030	1.0070	0.0850
14:00:27.346	49574	1.0800	3.4800	-37.7900	-0.1610	1.0980	0.1160
14:00:27.366	49594	0.1900	3.8500	-31.9600	-0.2210	0.9400	0.0670
14:00:27.386	49614	1.3600	3.1400	-38.0700	-0.1750	1.2060	0.1210
14:00:27.406	49634	-0.1600	3.3100	-33.6100	-0.1810	0.9290	0.0840
14:00:27.426	49654	1.6300	3.6400	-34.7900	-0.1990	1.0430	0.0930
14:00:27.446	49674	0.1400	3.3200	-35.2200	-0.1720	1.0620	0.1150
14:00:27.466	49694	0.6800	3.7600	-34.0200	-0.2170	0.9110	0.0800
14:00:27.485	49714	1.0800	3.3300	-36.0400	-0.1810	1.1980	0.1140
14:00:27.505	49734	0.2400	3.4900	-31.1600	-0.1920	0.9700	0.0870
14:00:27.526	49754	1.9700	3.5700	-34.4200	-0.1790	1.1560	0.0940
14:00:27.546	49774	-0.5600	3.3800	-34.2200	-0.1570	0.9310	0.1010
14:00:27.567	49794	1.4200	3.4100	-34.8800	-0.1960	1.0270	0.0820
14:00:27.587	49814	0.9300	3.2700	-37.4400	-0.1490	1.1470	0.1240
14:00:27.605	49834	0.3000	3.4800	-32.1600	-0.1910	0.8720	0.0730
14:00:27.626	49854	1.7900	3.3300	-38.4200	-0.1670	1.1660	0.1090
14:00:27.647	49874	-0.5100	3.1900	-34.2700	-0.1930	0.9030	0.0940
14:00:27.666	49894	1.9700	3.6700	-35.9800	-0.1950	1.1370	0.0950
14:00:27.687	49914	1.3000	3.0200	-34.9800	-0.1570	1.0440	0.1150
14:00:27.705	49934	1.2300	3.1400	-33.9000	-0.1900	0.9310	0.0870
14:00:27.725	49954	1.1500	3.4200	-36.4500	-0.1780	1.1650	0.1110
14:00:27.745	49974	-0.5800	3.2100	-32.5100	-0.2150	0.8550	0.0830
14:00:27.765	49994	2.0100	3.5100	-37.8500	-0.1920	1.2090	0.1040
14:00:27.785	50014	0.2500	3.3700	-31.9900	-0.1670	0.9670	0.1080
14:00:27.805	50034	1.6800	3.7500	-33.2900	-0.2110	1.0240	0.0860
14:00:27.827	50054	1.4300	2.9400	-34.3400	-0.1740	1.1020	0.1140
14:00:27.846	50074	0.6000	3.5700	-33.5800	-0.2180	0.8880	0.0710
14:00:27.866	50094	2.0600	3.2500	-36.5000	-0.1680	1.1860	0.1210
14:00:27.886	50114	0.7700	3.0500	-31.2700	-0.1840	0.9010	0.0950
14:00:27.905	50134	1.9400	3.3500	-35.9900	-0.1900	1.0970	0.1020
14:00:27.927	50154	0.7700	3.0600	-33.8500	-0.1710	1.0120	0.1040
14:00:27.946	50174	1.1400	3.5000	-33.7500	-0.2190	1.0030	0.0860
14:00:27.965	50194	1.3100	2.9500	-37.6800	-0.1640	1.2410	0.1280
14:00:27.987	50214	0.2300	2.8600	-30.6600	-0.1940	0.8260	0.0740
14:00:28.007	50234	1.8400	3.5600	-38.8400	-0.1850	1.2320	0.1170
14:00:28.025	50254	-0.2400	3.0400	-31.9700	-0.1600	0.9070	0.0850
14:00:28.046	50274	1.1300	3.9600	-34.3200	-0.1790	1.0680	0.0890
14:00:28.067	50294	1.2100	3.3900	-34.7600	-0.1310	1.0550	0.1230
14:00:28.085	50314	-0.1200	3.4700	-31.5900	-0.2000	0.8800	0.0700
14:00:28.107	50334	0.6500	3.4000	-40.1900	-0.1690	1.2120	0.1190
14:00:28.127	50354	-0.4400	2.9500	-32.8100	-0.1870	0.8570	0.0900
14:00:28.146	50374	1.7700	3.9100	-36.8100	-0.1890	1.2200	0.0910
14:00:28.166	50394	0.4700	3.4600	-33.4800	-0.1640	1.0020	0.1010
14:00:28.185	50414	1.2100	3.3100	-33.1700	-0.2290	1.0190	0.0750
14:00:28.207	50434	0.4500	3.4300	-35.9600	-0.1740	1.1300	0.1130
14:00:28.227	50454	-0.1900	2.9800	-33.7900	-0.2140	0.8610	0.0750
14:00:28.246	50474	1.4700	3.7900	-38.0400	-0.1880	1.2350	0.1100
14:00:28.266	50494	0.9200	3.4200	-30.1200	-0.1870	0.8440	0.0810
14:00:28.286	50514	1.7400	3.0300	-34.0600	-0.2120	1.0760	0.1020
14:00:28.307	50534	0.6800	3.6800	-35.7300	-0.1640	1.0400	0.1120
14:00:28.327	50554	-0.2100	3.5000	-31.6800	-0.1900	0.8960	0.0770
14:00:28.346	50574	1.3200	3.3300	-39.1200	-0.1650	1.2100	0.1180
14:00:28.366	50594	-0.3900	3.3500	-30.3000	-0.1870	0.8270	0.0750
14:00:28.387	50614	2.0300	3.4200	-36.8900	-0.1910	1.1630	0.0990
14:00:28.405	50634	0.6100	3.2200	-32.0500	-0.1420	1.0140	0.0910
14:00:28.427	50654	2.2200	3.3200	-31.0700	-0.1850	1.0190	0.0760
14:00:28.446	50674	1.3600	3.5200	-37.1000	-0.1570	1.2030	0.1200
14:00:28.465	50694	-1.1100	3.1700	-32.6600	-0.2030	0.8150	0.0760
14:00:28.487	50714	1.2300	3.1300	-40.0800	-0.1640	1.2540	0.1140
14:00:28.507	50734	0.5800	2.4900	-31.3600	-0.1620	0.8840	0.0940
14:00:28.526	50754	2.4200	3.5100	-35.6300	-0.1840	1.0900	0.0990
14:00:28.547	50774	0.1400	2.9700	-34.0700	-0.1540	1.0350	0.0980
14:00:28.568	50794	0.5000	3.4100	-32.0500	-0.2080	0.8940	0.0750
14:00:28.587	50814	1.4200	2.7800	-38.0100	-0.1790	1.1920	0.1210
14:00:28.608	50834	0.7900	3.1000	-29.4000	-0.2140	0.8680	0.0670
14:00:28.628	50854	2.3000	3.3400	-37.3400	-0.1740	1.2610	0.1080
14:00:28.647	50874	0.4800	3.1800	-32.8800	-0.1800	0.9480	0.0890
14:00:28.667	50894	1.2200	3.5100	-33.4600	-0.2030	0.9940	0.0810
14:00:28.687	50914	0.3100	3.4300	-37.5000	-0.1570	1.0800	0.1230
14:00:28.708	50934	-0.1000	3.4900	-30.9100	-0.2040	0.8430	0.0770
14:00:28.728	50954	1.4400	3.4500	-40.1700	-0.1860	1.2640	0.1130
14:00:28.747	50974	0.2600	3.1500	-31.0100	-0.1840	0.8580	0.0760
14:00:28.768	50994	2.4300	3.2600	-36.3800	-0.1890	1.1020	0.0980
14:00:28.786	51014	0.0800	3.1800	-35.9900	-0.1730	1.0450	0.1080
14:00:28.808	51034	-0.0400	3.2700	-30.5300	-0.1940	0.9210	0.0650
14:00:28.828	51054	0.8400	3.3600	-39.0600	-0.1420	1.2100	0.1220
14:00:28.847	51074	-0.6700	3.0400	-30.3600	-0.1850	0.8000	0.0680
14:00:28.867	51094	1.7100	3.5000	-36.5800	-0.1620	1.1830	0.0990
14:00:28.887	51114	0.7100	3.0500	-34.3500	-0.1650	0.9280	0.1100
14:00:28.907	51134	2.1100	3.0900	-32.6300	-0.1940	0.9810	0.0840
14:00:28.929	51154	0.5100	3.0600	-38.7200	-0.1480	1.1850	0.1350
14:00:28.947	51174	0.4800	3.0600	-31.0200	-0.1770	0.8420	0.0850
14:00:28.967	51194	1.5300	3.4100	-39.2300	-0.1690	1.2570	0.1200
14:00:28.987	51214	0.7900	4.0200	-31.9400	-0.2100	0.9620	0.0900
14:00:29.006	51234	2.9200	3.4200	-34.2000	-0.1770	1.1630	0.1040
14:00:29.028	51254	0.1500	3.2100	-31.5000	-0.1440	0.9380	0.0900
14:00:29.047	51274	1.5200	3.7900	-34.8200	-0.1960	1.0660	0.0970
14:00:29.066	51294	1.5100	3.1700	-35.3200	-0.1600	1.2230	0.1170
14:00:29.087	51314	0.7700	3.2700	-29.6300	-0.1790	0.8410	0.0730
14:00:29.107	51334	2.0800	3.0400	-39.3600	-0.1690	1.2570	0.1280
14:00:29.126	51354	-0.1800	3.0200	-31.1000	-0.1810	0.8050	0.0840
14:00:29.149	51374	0.8500	3.2200	-37.0600	-0.1800	1.1090	0.1020
14:00:29.166	51394	0.0500	3.0300	-34.8200	-0.1540	1.0490	0.1030
14:00:29.186	51414	-1.0300	3.7700	-33.3300	-0.1810	0.8830	0.0580
14:00:29.209	51434	0.6000	3.4500	-39.2200	-0.1560	1.2200	0.1150
14:00:29.229	51454	-0.2000	3.0400	-29.9100	-0.1740	0.8100	0.0730
14:00:29.247	51474	1.6300	3.8700	-36.0000	-0.1710	1.2350	0.0860
14:00:29.267	51494	0.2900	3.2000	-36.5800	-0.1690	1.0420	0.1180
14:00:29.287	51514	0.9700	3.0300	-31.5100	-0.1880	0.9110	0.0760
14:00:29.307	51534	0.5500	3.8600	-37.1200	-0.1500	1.2050	0.0980
14:00:29.327	51554	0.1400	3.3600	-31.3700	-0.1840	0.8310	0.0640
14:00:29.348	51574	1.3700	3.2100	-38.7600	-0.1660	1.2260	0.1100
14:00:29.367	51594	0.0700	3.2800	-31.8700	-0.1780	0.8990	0.0920
14:00:29.388	51614	1.4800	3.5200	-35.1300	-0.1990	1.1270	0.0890
14:00:29.408	51634	0.6100	3.1400	-37.8500	-0.1800	1.1300	0.1220
14:00:29.428	51654	0.9900	3.5000	-31.5700	-0.2200	0.9140	0.0830
14:00:29.447	51674	1.2100	3.2000	-40.1400	-0.1770	1.2760	0.1300
14:00:29.469	51694	-1.1700	3.6100	-30.9500	-0.1960	0.8270	0.0710
14:00:29.488	51714	1.4800	3.1900	-36.2300	-0.2010	1.1540	0.1070
14:00:29.508	51734	0.4400	3.2800	-34.9400	-0.1880	1.0420	0.1080
14:00:29.526	51754	0.9900	3.5100	-33.3100	-0.2200	1.0100	0.0830
14:00:29.548	51774	1.0300	3.5700	-38.4200	-0.1520	1.2080	0.1300
14:00:29.568	51794	-0.7200	3.1000	-28.9900	-0.2150	0.8150	0.0640
14:00:29.588	51814	1.6500	3.6200	-39.2900	-0.1760	1.1950	0.1180
14:00:29.607	51834	0.6500	3.3400	-33.6200	-0.1890	0.9390	0.1000
14:00:29.629	51854	0.8600	3.2000	-33.7000	-0.2200	1.0540	0.0870
14:00:29.647	51874	0.8400	2.9800	-37.9000	-0.1600	1.1330	0.1250
14:00:29.667	51894	1.5800	3.5500	-30.3700	-0.1880	0.9180	0.0600
14:00:29.687	51914	1.6700	3.1400	-37.6400	-0.1660	1.1840	0.1160
14:00:29.708	51934	-0.8000	3.3800	-31.0500	-0.1990	0.7960	0.0710
14:00:29.727	51954	1.4700	3.5200	-35.3800	-0.1780	1.1950	0.0940
14:00:29.748	51974	0.8000	3.0000	-35.1500	-0.1610	1.0350	0.1210
14:00:29.769	51994	1.5800	3.5400	-31.8200	-0.1900	0.9700	0.0910
14:00:29.788	52014	0.4100	3.1700	-39.1300	-0.1550	1.1530	0.1290
14:00:29.809	52034	0.3100	3.5500	-32.0000	-0.2430	0.8650	0.0690
14:00:29.827	52054	1.7000	3.4800	-36.9800	-0.1900	1.1870	0.1030
14:00:29.848	52074	-0.0500	3.4800	-31.5700	-0.1880	0.8970	0.0820
14:00:29.868	52094	2.6000	3.0900	-35.1400	-0.1930	1.1040	0.0910
14:00:29.888	52114	1.0200	3.4600	-34.9300	-0.1640	1.0970	0.1150
14:00:29.908	52134	0.1700	3.4300	-32.2400	-0.2320	0.9150	0.0650
14:00:29.929	52154	1.2500	3.3400	-40.7800	-0.1560	1.2620	0.1360
14:00:29.948	52174	0.4900	3.6000	-31.2800	-0.1900	0.8910	0.0880
14:00:29.968	52194	2.0900	3.4500	-36.7700	-0.1660	1.1540	0.1150
14:00:29.988	52214	0.3800	3.3900	-34.2800	-0.1690	1.0100	0.1060
14:00:30.008	52234	1.0100	3.5600	-32.8100	-0.2010	1.0110	0.0800
14:00:30.028	52254	0.6400	3.4600	-38.9000	-0.1560	1.2030	0.1330
14:00:30.047	52274	0.4900	3.6500	-31.3700	-0.1820	0.8320	0.0690
14:00:30.067	52294	1.1200	3.2200	-38.3900	-0.1800	1.2590	0.1210
14:00:30.087	52314	-0.7600	3.0900	-33.0800	-0.1860	0.8880	0.0920
14:00:30.108	52334	1.4900	3.3900	-36.2300	-0.1980	1.1070	0.0940
14:00:30.128	52354	0.8800	3.6000	-34.5300	-0.1610	1.0710	0.1050
14:00:30.149	52374	1.0300	2.9900	-32.9800	-0.2050	0.9420	0.0870
14:00:30.168	52394	0.8900	3.0100	-35.9300	-0.1740	1.2010	0.1050
14:00:30.187	52414	-0.3400	2.9900	-32.8300	-0.1840	0.8600	0.0880
14:00:30.209	52434	1.7800	3.3300	-39.4900	-0.1950	1.1880	0.1160
14:00:30.228	52454	-0.7600	3.4700	-34.1200	-0.1820	0.9510	0.1080
14:00:30.247	52474	0.9400	3.4200	-34.4800	-0.2180	1.0630	0.0890
14:00:30.268	52494	0.8700	3.0800	-36.6300	-0.1740	1.1070	0.1120
14:00:30.288	52514	0.7800	3.4900	-32.4900	-0.2030	0.9120	0.0680
14:00:30.308	52534	1.5700	3.2900	-37.8700	-0.1810	1.2240	0.1270
14:00:30.328	52554	0.1000	3.2200	-32.8900	-0.2080	0.9230	0.1000
14:00:30.348	52574	2.2700	3.6000	-33.6500	-0.1910	1.0910	0.0890
14:00:30.368	52594	0.9200	3.1100	-34.1600	-0.1820	1.0080	0.1080
14:00:30.388	52614	0.9300	3.1200	-33.5400	-0.2110	0.9310	0.0840
14:00:30.408	52634	0.7400	3.3800	-37.0900	-0.1660	1.0990	0.1110
14:00:30.429	52654	0.6900	3.4200	-30.8700	-0.1980	0.8540	0.0800
14:00:30.449	52674	2.6000	3.0100	-35.4800	-0.1800	1.1740	0.1060
14:00:30.469	52694	0.8500	3.3100	-33.4900	-0.1610	0.9970	0.1100
14:00:30.488	52714	1.8000	3.6000	-33.8500	-0.2070	1.0220	0.0860
14:00:30.507	52734	0.9700	3.1700	-35.0400	-0.1520	1.0790	0.1110
14:00:30.529	52754	0.1100	3.4900	-33.5700	-0.1950	0.9200	0.0830
14:00:30.548	52774	1.4000	3.0600	-38.2400	-0.1880	1.1600	0.1090
14:00:30.567	52794	-0.0300	3.0600	-31.2100	-0.2020	0.8970	0.0840
14:00:30.589	52814	2.1000	3.6000	-35.2300	-0.1880	1.1460	0.0920
14:00:30.609	52834	0.4500	3.0200	-34.9700	-0.1670	1.0030	0.1120
14:00:30.629	52854	0.5900	3.6400	-34.0400	-0.2290	1.0030	0.0760
14:00:30.649	52874	1.1500	3.3500	-36.6700	-0.1770	1.1210	0.1190
14:00:30.667	52894	0.7900	3.5400	-30.3600	-0.2200	0.9280	0.0700
14:00:30.689	52914	2.2700	3.2700	-38.3100	-0.1950	1.2570	0.1130
14:00:30.707	52934	-0.5900	3.0000	-31.4000	-0.1850	0.8950	0.0860
14:00:30.730	52954	2.1100	3.7800	-34.8700	-0.2130	1.0640	0.0850
14:00:30.749	52974	0.5700	3.5400	-37.5700	-0.1680	1.0860	0.1260
14:00:30.770	52994	-0.6000	3.4000	-32.7700	-0.2130	0.8470	0.0740
14:00:30.790	53014	0.6400	3.5100	-39.7400	-0.1660	1.1590	0.1150
14:00:30.808	53034	-0.5400	3.1500	-33.2100	-0.1850	0.9140	0.0900
14:00:30.829	53054	2.0300	3.4900	-35.9900	-0.1990	1.1580	0.0990
14:00:30.849	53074	0.2800	3.1900	-34.5000	-0.1530	0.9760	0.1090
14:00:30.869	53094	0.3500	3.5700	-31.8900	-0.2070	0.9440	0.0720
14:00:30.890	53114	0.9500	3.4900	-37.7900	-0.1510	1.2020	0.1220
14:00:30.909	53134	-0.4400	3.4800	-30.5300	-0.2150	0.7960	0.0640
14:00:30.929	53154	1.4500	3.4800	-37.8800	-0.1820	1.2420	0.1020
14:00:30.949	53174	-0.1400	3.2600	-34.6600	-0.1540	0.9290	0.1170
14:00:30.970	53194	1.8100	3.6900	-34.9600	-0.1810	1.0900	0.0970
14:00:30.989	53214	0.7800	3.3800	-34.8700	-0.1480	1.1140	0.1110
14:00:31.009	53234	0.5100	3.1500	-31.3100	-0.2040	0.8760	0.0790
14:00:31.029	53254	0.7500	3.5400	-39.3900	-0.1770	1.2280	0.1200
14:00:31.048	53274	-0.9200	3.4800	-30.7700	-0.2000	0.8400	0.0780
14:00:31.068	53294	0.6300	4.0400	-37.1800	-0.1860	1.1910	0.0850
14:00:31.088	53314	-0.2200	3.3400	-35.1000	-0.1550	0.9560	0.1050
14:00:31.108	53334	0.7000	3.4500	-33.5100	-0.2120	0.9910	0.0730
14:00:31.129	53354	1.1400	2.9500	-39.5900	-0.1720	1.1790	0.1300
14:00:31.149	53374	0.4200	3.4000	-32.1900	-0.1930	0.8910	0.0790
14:00:31.168	53394	2.2300	3.8700	-37.9800	-0.1730	1.2550	0.1120
14:00:31.189	53414	-0.4800	3.1700	-30.9700	-0.1780	0.8470	0.0850
14:00:31.209	53434	1.3300	3.6100	-34.5700	-0.2000	1.0520	0.0830
14:00:31.229	53454	0.2900	3.5200	-34.6000	-0.1760	1.0980	0.1020
14:00:31.250	53474	0.3900	3.3600	-31.1500	-0.2070	0.9050	0.0750
14:00:31.269	53494	1.8100	3.4100	-37.2400	-0.1940	1.2410	0.1110
14:00:31.288	53514	0.2400	2.8200	-30.7100	-0.1960	0.8220	0.0850
14:00:31.308	53534	1.1200	3.7000	-38.0000	-0.1870	1.1840	0.0910
14:00:31.328	53554	-0.5700	3.6000	-35.0700	-0.1690	0.9840	0.1000
14:00:31.348	53574	0.7200	3.4300	-34.6000	-0.1910	0.9860	0.0940
14:00:31.369	53594	0.5100	3.5700	-37.9100	-0.1640	1.1820	0.1270
14:00:31.389	53614	-0.2400	3.0300	-33.0900	-0.2010	0.8110	0.0820
14:00:31.408	53634	1.0500	3.5000	-40.0500	-0.1780	1.2550	0.1130
14:00:31.429	53654	-0.0800	2.7800	-31.1900	-0.1850	0.8200	0.0870
14:00:31.448	53674	1.5800	3.4200	-36.4300	-0.2220	1.1550	0.0960
14:00:31.469	53694	0.2400	3.7300	-35.6200	-0.1760	1.0670	0.1200
14:00:31.488	53714	0.6100	3.6300	-31.0100	-0.2180	0.9020	0.0670
14:00:31.508	53734	1.3400	3.8000	-38.1900	-0.1770	1.2670	0.1230
14:00:31.529	53754	-0.4400	3.4500	-29.5600	-0.1990	0.8660	0.0650
14:00:31.548	53774	0.5600	3.8000	-38.8800	-0.1790	1.1500	0.1100
14:00:31.569	53794	0.2100	3.5300	-32.4900	-0.1930	0.9180	0.0910
14:00:31.588	53814	1.7400	3.3300	-34.5400	-0.2290	0.9950	0.0910
14:00:31.608	53834	1.0200	3.5000	-38.4500	-0.1820	1.1930	0.1210
14:00:31.629	53854	-0.2800	3.5300	-30.3700	-0.1920	0.8200	0.0800
14:00:31.649	53874	1.2400	3.2000	-39.7700	-0.1780	1.2240	0.1150
14:00:31.669	53894	-0.5200	3.3400	-30.4700	-0.1720	0.8580	0.0760
14:00:31.688	53914	1.4800	3.5600	-34.7500	-0.1980	1.0510	0.0920
14:00:31.709	53934	0.7000	3.2900	-36.7900	-0.1620	1.1170	0.1240
14:00:31.729	53954	0.7600	3.2400	-32.4700	-0.2020	0.9200	0.0760
14:00:31.750	53974	1.4900	3.3600	-39.8300	-0.1680	1.1830	0.1280
14:00:31.769	53994	-1.1200	2.9400	-31.5100	-0.2080	0.8220	0.0790
14:00:31.788	54014	1.7500	3.5000	-37.6900	-0.1670	1.2260	0.1140
14:00:31.810	54034	0.8900	3.3000	-35.0600	-0.1720	1.0060	0.1200
14:00:31.829	54054	1.4600	3.3300	-34.9800	-0.1950	0.9890	0.0930
14:00:31.848	54074	0.4600	3.3000	-37.4000	-0.1680	1.1310	0.1140
14:00:31.869	54094	0.2700	3.2300	-31.1500	-0.2510	0.8020	0.0590
14:00:31.888	54114	1.2900	3.8200	-36.1700	-0.1840	1.2180	0.1070
14:00:31.909	54134	-0.2100	3.5900	-31.3200	-0.2110	0.8950	0.0810
14:00:31.928	54154	2.2700	3.7600	-32.7800	-0.1990	1.1090	0.0860
14:00:31.948	54174	1.1100	3.3600	-35.3700	-0.1730	1.0430	0.1170
14:00:31.969	54194	0.4800	3.2800	-32.2900	-0.2280	0.9050	0.0750
14:00:31.990	54214	0.9700	3.6400	-40.0000	-0.1560	1.1950	0.1290
14:00:32.011	54234	0.0900	3.4200	-31.5100	-0.2010	0.8530	0.0730
14:00:32.030	54254	1.9700	3.6200	-35.6100	-0.2040	1.2060	0.0990
14:00:32.048	54274	0.5300	3.3000	-34.0600	-0.1960	1.0170	0.1010
14:00:32.068	54294	1.2900	2.9900	-34.1100	-0.2200	1.0020	0.0830
14:00:32.089	54314	0.6000	3.3200	-37.3500	-0.1740	1.1470	0.1250
14:00:32.111	54334	0.2300	2.9500	-33.0600	-0.1950	0.7990	0.0840
14:00:32.131	54354	1.0200	3.4100	-40.4400	-0.1720	1.2580	0.1170
14:00:32.149	54374	0.0300	3.0500	-32.1600	-0.1900	0.8620	0.0790
14:00:32.169	54394	1.8100	3.7700	-33.6300	-0.1870	1.1180	0.0860
14:00:32.191	54414	0.8600	3.3700	-35.7200	-0.1610	1.0780	0.1130
14:00:32.209	54434	-0.2600	3.0200	-33.1700	-0.2050	0.9280	0.0710
14:00:32.230	54454	1.2200	3.0400	-39.7600	-0.1560	1.1900	0.1240
14:00:32.250	54474	0.3200	2.8100	-32.2500	-0.1980	0.8380	0.0890
14:00:32.270	54494	1.8500	3.8800	-38.9400	-0.1780	1.2150	0.1090
14:00:32.289	54514	-0.8900	3.2200	-34.3800	-0.1780	0.9290	0.1080
14:00:32.310	54534	1.1400	3.4800	-34.8000	-0.2060	0.9790	0.0910
14:00:32.330	54554	0.5200	2.9600	-38.6600	-0.1720	1.1560	0.1230
14:00:32.348	54574	0.0800	3.5500	-30.4300	-0.2100	0.8340	0.0760
14:00:32.370	54594	0.9100	3.8100	-37.8000	-0.1790	1.1920	0.1080
14:00:32.389	54614	-0.2400	3.2700	-31.9700	-0.1940	0.8800	0.0800
14:00:32.410	54634	2.7900	3.3200	-34.4700	-0.2000	1.1320	0.0980
14:00:32.430	54654	0.2700	3.4400	-33.8000	-0.1800	1.0510	0.0980
14:00:32.450	54674	0.2300	3.7600	-31.0000	-0.1940	0.8710	0.0650
14:00:32.471	54694	0.9000	3.1200	-38.7400	-0.1640	1.2050	0.1200
14:00:32.490	54714	1.0100	3.2500	-29.7100	-0.2030	0.8430	0.0690
14:00:32.511	54734	2.4800	3.1500	-34.3200	-0.1930	1.2140	0.0920
14:00:32.531	54754	-0.5700	3.1400	-36.2300	-0.1860	0.9660	0.1050
14:00:32.550	54774	1.3200	3.2900	-34.3600	-0.1980	1.0200	0.0830
14:00:32.570	54794	0.2000	3.4200	-36.8400	-0.1650	1.0920	0.1200
14:00:32.589	54814	0.0400	3.0600	-32.4900	-0.2280	0.8680	0.0740
14:00:32.609	54834	1.5400	3.5300	-39.3300	-0.1620	1.2140	0.1220
14:00:32.630	54854	0.2300	3.4300	-30.5000	-0.1960	0.9250	0.0720
14:00:32.650	54874	1.1600	3.8500	-34.4900	-0.1850	1.1300	0.0870
14:00:32.669	54894	-0.2200	3.3600	-35.9900	-0.1670	1.0010	0.1030
14:00:32.691	54914	1.6600	3.2500	-31.1900	-0.2320	0.9810	0.0790
14:00:32.711	54934	1.2400	3.3200	-38.1300	-0.1920	1.2040	0.1330
14:00:32.731	54954	0.2600	3.4800	-31.1000	-0.2310	0.8660	0.0690
14:00:32.749	54974	1.6200	3.3300	-37.1900	-0.2020	1.1910	0.1110
14:00:32.771	54994	-0.3000	3.4000	-34.4800	-0.1930	0.9690	0.0900
14:00:32.789	55014	0.7700	3.8300	-33.6500	-0.2050	1.0350	0.0790
14:00:32.811	55034	0.2400	3.1600	-38.0800	-0.1700	1.1310	0.1200
14:00:32.830	55054	-0.0800	3.9000	-31.3900	-0.2310	0.9010	0.0690
14:00:32.850	55074	1.0800	3.0500	-40.5300	-0.1800	1.2420	0.1470
14:00:32.870	55094	0.7100	3.5500	-30.2700	-0.2160	0.8810	0.0620
14:00:32.890	55114	1.9000	3.5100	-34.9500	-0.2000	1.1210	0.0990
14:00:32.909	55134	-0.0900	3.2400	-36.6500	-0.1640	1.0640	0.1240
14:00:32.930	55154	0.7800	3.5300	-32.2800	-0.1880	0.9610	0.0860
14:00:32.950	55174	0.2100	3.5300	-38.1300	-0.1350	1.1680	0.1240
14:00:32.970	55194	0.0800	3.4000	-32.2200	-0.2090	0.8530	0.0670
14:00:32.990	55214	1.3900	2.8900	-38.6300	-0.1780	1.1930	0.1200
14:00:33.009	55234	0.0700	3.0400	-33.3600	-0.1840	0.9580	0.1000
14:00:33.029	55254	1.4900	3.3400	-33.1200	-0.2150	1.0200	0.0800
14:00:33.050	55274	0.2300	3.1900	-37.9800	-0.1500	1.0900	0.1370
14:00:33.070	55294	0.5800	3.6200	-32.3500	-0.1920	0.9500	0.0780
14:00:33.090	55314	1.6700	3.0500	-38.2700	-0.1710	1.2230	0.1270
14:00:33.110	55334	-0.4500	3.1000	-32.9600	-0.2190	0.8510	0.0820
14:00:33.130	55354	1.4200	3.4000	-39.0700	-0.1860	1.1300	0.1200
14:00:33.151	55374	0.6800	3.4300	-33.8600	-0.1690	0.9500	0.1010
14:00:33.171	55394	1.8000	3.4100	-32.9200	-0.2140	0.9930	0.0800
14:00:33.192	55414	1.4100	3.4100	-36.8900	-0.1630	1.1380	0.1170
14:00:33.212	55434	-0.0600	3.7400	-30.8900	-0.2200	0.8870	0.0650
14:00:33.231	55454	1.8400	3.2100	-38.6700	-0.1700	1.1600	0.1230
14:00:33.251	55474	0.6400	3.4200	-30.1800	-0.1830	0.9410	0.0820
14:00:33.271	55494	2.0500	3.6000	-33.8400	-0.1930	1.0890	0.0800
14:00:33.290	55514	1.0500	3.0900	-35.7400	-0.1750	1.1080	0.1070
14:00:33.310	55534	0.7800	3.3200	-32.4900	-0.2190	0.9270	0.0820
14:00:33.330	55554	1.1300	2.9600	-37.0600	-0.1770	1.2090	0.1080
14:00:33.350	55574	-0.3900	3.1700	-33.8300	-0.1970	0.8810	0.0950
14:00:33.370	55594	1.1000	3.0100	-37.8800	-0.1780	1.1140	0.1110
14:00:33.390	55614	-0.5800	2.9700	-34.1500	-0.1680	0.9220	0.0840
14:00:33.410	55634	1.5700	3.5500	-32.7300	-0.1980	1.0000	0.0800
14:00:33.430	55654	1.2100	2.9900	-38.0000	-0.1630	1.1850	0.1140
14:00:33.450	55674	-0.2000	3.1800	-32.2600	-0.2000	0.8470	0.0830
14:00:33.471	55694	1.4500	3.3300	-37.9500	-0.1880	1.1750	0.1140
14:00:33.490	55714	0.1400	2.9800	-32.3500	-0.1860	0.8910	0.0910
14:00:33.510	55734	2.4500	3.5000	-37.8700	-0.2220	1.1890	0.1050
14:00:33.530	55754	1.1500	2.8600	-34.4500	-0.1830	1.0380	0.1180
14:00:33.550	55774	1.4300	3.6200	-30.7800	-0.2330	0.9320	0.0790
14:00:33.572	55794	1.6000	3.2700	-37.5100	-0.1810	1.1820	0.1240
14:00:33.591	55814	-0.0700	3.2700	-31.3200	-0.2210	0.8390	0.0770
14:00:33.611	55834	0.9500	3.5300	-36.0700	-0.1970	1.1710	0.1020
14:00:33.630	55854	0.5000	3.1200	-33.2000	-0.1890	0.9530	0.1060
14:00:33.652	55874	0.9300	3.6000	-34.1100	-0.2260	1.0200	0.0830
14:00:33.671	55894	1.0300	3.0200	-36.0200	-0.1790	1.0920	0.1250
14:00:33.691	55914	-0.0400	3.2700	-33.6300	-0.1950	0.8950	0.0900
14:00:33.712	55934	1.9600	3.5900	-37.3400	-0.1790	1.2160	0.1040
14:00:33.730	55954	0.5700	3.4100	-31.2400	-0.1720	0.8730	0.0820
14:00:33.751	55974	2.4500	3.5500	-35.3900	-0.1910	1.1190	0.0940
14:00:33.771	55994	0.9900	3.4400	-35.5200	-0.1530	1.0930	0.1120
14:00:33.791	56014	0.9100	3.2000	-30.3800	-0.2020	0.9260	0.0660
14:00:33.812	56034	1.0900	3.1400	-38.2600	-0.1740	1.1530	0.1070
14:00:33.832	56054	-0.1700	3.1900	-33.4300	-0.2020	0.8150	0.0950
14:00:33.851	56074	1.5900	2.9700	-37.0300	-0.1900	1.1510	0.1030
14:00:33.869	56094	0.5400	3.1200	-32.0900	-0.1640	0.9470	0.0980
14:00:33.891	56114	1.9400	3.4400	-34.6000	-0.1990	1.0290	0.0860
14:00:33.912	56134	1.0400	3.4800	-35.9700	-0.1490	1.1170	0.1190
14:00:33.931	56154	0.5800	3.6700	-30.8600	-0.2160	0.8730	0.0740
14:00:33.951	56174	1.5600	3.6100	-36.7900	-0.1810	1.1880	0.1000
14:00:33.971	56194	-0.2500	3.4000	-31.6800	-0.1900	0.8690	0.0930
14:00:33.990	56214	2.3900	3.6700	-36.4200	-0.1900	1.1540	0.0970
14:00:34.011	56234	0.3700	3.1200	-36.3000	-0.1670	1.0860	0.1190
14:00:34.032	56254	1.6300	3.5400	-32.8500	-0.2100	0.9490	0.0820
14:00:34.052	56274	0.8200	3.3300	-38.4400	-0.1670	1.2230	0.1250
14:00:34.072	56294	-0.0900	3.1300	-31.0500	-0.1920	0.8330	0.0680
14:00:34.091	56314	1.8500	3.4200	-39.5500	-0.1810	1.2230	0.1200
14:00:34.112	56334	0.3500	3.0100	-32.0100	-0.1800	0.9620	0.0990
14:00:34.131	56354	1.0200	3.6700	-34.8100	-0.2180	1.0730	0.0970
14:00:34.151	56374	0.8500	3.2000	-36.9500	-0.1630	1.1490	0.1200
14:00:34.172	56394	-0.5500	3.4200	-30.7700	-0.1790	0.8410	0.0730
14:00:34.191	56414	1.7100	3.4300	-37.9200	-0.1800	1.2510	0.1140
14:00:34.211	56434	-0.9000	3.0500	-31.7000	-0.1770	0.8570	0.0810
14:00:34.231	56454	0.9000	3.7400	-36.6000	-0.1720	1.1670	0.0980
14:00:34.253	56474	0.5900	2.9600	-34.6600	-0.1430	1.0250	0.1220
14:00:34.272	56494	0.6800	3.1400	-33.3600	-0.2120	0.9200	0.0720
14:00:34.291	56514	1.1600	3.3000	-39.3000	-0.1760	1.2120	0.1080
14:00:34.312	56534	-0.2800	3.0300	-30.8800	-0.2010	0.8280	0.0810
14:00:34.332	56554	1.2900	3.8600	-39.4300	-0.1860	1.2580	0.1120
14:00:34.352	56574	-0.4600	3.0500	-33.1800	-0.1740	0.8720	0.0970
14:00:34.371	56594	2.0000	3.9500	-35.0500	-0.2070	1.1220	0.0870
14:00:34.391	56614	0.7800	3.2900	-35.6300	-0.1620	1.1150	0.1090
14:00:34.411	56634	0.1500	3.4000	-32.3100	-0.2170	0.8500	0.0750
14:00:34.432	56654	1.5300	3.0900	-40.5400	-0.1850	1.2900	0.1220
14:00:34.452	56674	1.0800	3.1600	-29.4000	-0.2060	0.8680	0.0800
14:00:34.472	56694	1.8800	3.7300	-36.9100	-0.2090	1.1770	0.1010
14:00:34.491	56714	-0.3100	3.2700	-34.5700	-0.1640	0.9920	0.1070
14:00:34.512	56734	-0.0600	3.7800	-32.7000	-0.2090	0.9640	0.0750
14:00:34.531	56754	1.1100	3.4400	-40.0300	-0.1510	1.2270	0.1290
14:00:34.551	56774	0.1500	3.2200	-29.2400	-0.1980	0.8380	0.0580
14:00:34.571	56794	2.7000	3.2900	-36.7600	-0.1990	1.2300	0.0970
14:00:34.592	56814	0.4100	2.7600	-33.0300	-0.1800	0.9320	0.1040
14:00:34.612	56834	1.4100	3.4100	-34.0300	-0.1980	1.0370	0.0860
14:00:34.632	56854	0.4200	3.1300	-38.8200	-0.1600	1.1240	0.1240
14:00:34.652	56874	0.4400	3.2700	-30.2000	-0.1970	0.8460	0.0750
14:00:34.672	56894	1.5200	3.7900	-41.8200	-0.1640	1.2700	0.1210
14:00:34.692	56914	-0.4300	3.3300	-29.8700	-0.1750	0.8030	0.0760
14:00:34.712	56934	1.5600	3.4300	-35.6800	-0.1870	1.1300	0.0940
14:00:34.732	56954	0.0700	2.8800	-34.7600	-0.1630	0.9900	0.1120
14:00:34.752	56974	1.7300	3.6600	-30.9100	-0.2080	0.9530	0.0730
14:00:34.772	56994	1.1500	2.9300	-38.8900	-0.1920	1.2180	0.1390
14:00:34.791	57014	1.0300	3.0400	-29.1900	-0.2160	0.8260	0.0790
14:00:34.812	57034	2.5500	3.4900	-37.3100	-0.1840	1.2340	0.1020
14:00:34.831	57054	-0.4500	3.3500	-32.8400	-0.1740	0.9190	0.0990
14:00:34.851	57074	1.1700	3.1800	-33.9600	-0.2070	1.0080	0.0800
14:00:34.872	57094	0.2100	3.5100	-36.4000	-0.1770	1.0720	0.1120
14:00:34.892	57114	-0.3200	3.2200	-32.6700	-0.2310	0.8500	0.0750
14:00:34.912	57134	1.7900	3.5200	-38.3200	-0.1640	1.2370	0.1260
14:00:34.932	57154	0.6800	3.0100	-32.0700	-0.1820	0.9110	0.1010
14:00:34.952	57174	1.3300	3.7600	-35.9900	-0.1960	1.1170	0.0970
14:00:34.973	57194	0.1700	3.4600	-34.2000	-0.1690	1.0180	0.0990
14:00:34.992	57214	0.7000	3.4100	-32.0700	-0.2170	0.9290	0.0760
14:00:35.011	57234	0.6200	3.2400	-38.8800	-0.1810	1.2060	0.1170
14:00:35.032	57254	-0.1200	2.9700	-32.7700	-0.1890	0.8550	0.0830
14:00:35.052	57274	0.9900	3.4100	-40.9300	-0.1690	1.2460	0.1210
14:00:35.073	57294	-0.9400	3.5400	-32.8400	-0.1750	0.8760	0.0760
14:00:35.092	57314	1.1400	3.2300	-35.3500	-0.2070	1.0270	0.0970
14:00:35.112	57334	0.5800	3.5800	-38.5800	-0.1620	1.1700	0.1240
14:00:35.132	57354	0.6400	3.2900	-31.1800	-0.1910	0.8490	0.0780
14:00:35.153	57374	0.9200	3.6800	-39.4600	-0.1780	1.2590	0.1270
14:00:35.171	57394	0.0000	3.3000	-31.1000	-0.2130	0.8030	0.0940
14:00:35.191	57414	1.0600	3.7900	-37.2900	-0.2010	1.1660	0.1030
14:00:35.210	57434	-0.0300	3.1900	-35.9200	-0.1660	1.0370	0.1150
14:00:35.232	57454	1.2400	3.1800	-32.4100	-0.2150	0.9620	0.0840
14:00:35.251	57474	1.1000	3.4000	-39.0800	-0.1920	1.2330	0.1270
14:00:35.271	57494	0.4800	3.2500	-32.4700	-0.2130	0.8570	0.0830
14:00:35.292	57514	2.4200	3.3100	-37.3900	-0.1750	1.2090	0.1140
14:00:35.312	57534	1.2700	3.1600	-32.1200	-0.1840	0.9680	0.0960
14:00:35.331	57554	1.3900	3.2300	-31.6400	-0.1950	1.0110	0.0790
14:00:35.351	57574	0.6800	3.2300	-35.2300	-0.1720	1.1060	0.1030
14:00:35.372	57594	0.9000	3.3500	-30.3900	-0.2240	0.8990	0.0710
14:00:35.391	57614	1.6300	3.0000	-38.7500	-0.1840	1.2110	0.1190
14:00:35.412	57634	-0.1700	3.2900	-29.7100	-0.1890	0.8530	0.0690
14:00:35.432	57654	0.6400	3.2200	-36.0300	-0.1840	1.1380	0.0880
14:00:35.452	57674	0.9300	3.0100	-34.8400	-0.1900	1.0210	0.0950
14:00:35.472	57694	2.1500	2.9300	-33.0100	-0.1990	0.9550	0.0880
14:00:35.493	57714	0.4800	3.1200	-41.7000	-0.1500	1.1920	0.1460
14:00:35.512	57734	-0.2200	3.4000	-32.0100	-0.2000	0.8720	0.0760
14:00:35.533	57754	1.1300	3.2200	-37.7200	-0.1810	1.1800	0.0980
14:00:35.552	57774	-0.2200	2.8400	-32.4800	-0.1990	0.9400	0.0980
14:00:35.573	57794	2.0500	3.6400	-34.9000	-0.2030	1.1400	0.0960
14:00:35.592	57814	0.7600	3.0400	-35.5100	-0.1800	1.0740	0.1110
14:00:35.612	57834	0.1600	3.6600	-32.5600	-0.2410	0.9150	0.0660
14:00:35.633	57854	0.1800	3.2100	-39.4900	-0.1730	1.1850	0.1220
14:00:35.652	57874	0.0800	3.2700	-31.7900	-0.2090	0.9070	0.0770
14:00:35.672	57894	2.3100	3.3400	-35.5500	-0.1760	1.1570	0.1040
14:00:35.692	57914	0.5200	3.1800	-33.6800	-0.1790	0.9530	0.1080
14:00:35.713	57934	1.0400	3.2900	-32.9500	-0.2090	1.0020	0.0760
14:00:35.732	57954	0.7200	3.2900	-37.4300	-0.1650	1.1530	0.1190
14:00:35.752	57974	-0.1300	3.6700	-31.3500	-0.1810	0.8760	0.0700
14:00:35.773	57994	0.8400	3.4100	-36.7900	-0.1570	1.1700	0.0990
14:00:35.793	58014	-0.9000	3.1500	-32.1100	-0.1620	0.8500	0.0830
14:00:35.812	58034	1.5700	3.4900	-34.9800	-0.1990	1.0550	0.0800
14:00:35.833	58054	0.2700	2.9200	-36.1300	-0.1560	1.1000	0.1210
14:00:35.853	58074	0.7200	3.3800	-32.1400	-0.1930	0.9690	0.0790
14:00:35.873	58094	0.5500	3.1000	-38.7400	-0.1620	1.1700	0.1120
14:00:35.893	58114	0.0300	3.2200	-30.7500	-0.1930	0.7970	0.0620
14:00:35.914	58134	1.6400	3.3700	-37.3100	-0.1750	1.2170	0.1030
14:00:35.933	58154	0.9700	3.1200	-32.8700	-0.1720	0.9680	0.1010
14:00:35.953	58174	1.3400	3.5800	-34.0700	-0.1850	1.0360	0.0880
14:00:35.972	58194	-0.4600	3.1500	-38.0000	-0.1430	1.0590	0.1180
14:00:35.993	58214	0.0700	3.7400	-31.4900	-0.2210	0.9160	0.0710
14:00:36.013	58234	0.8800	3.2400	-38.9800	-0.1800	1.2270	0.1190
14:00:36.031	58254	0.3400	3.4100	-32.9300	-0.2070	0.9330	0.0860
14:00:36.053	58274	1.9800	3.4800	-35.9500	-0.1930	1.1830	0.1010
14:00:36.072	58294	0.3500	3.0400	-35.6000	-0.1900	1.0210	0.1200
14:00:36.094	58314	0.5200	3.5800	-35.5900	-0.2230	0.9600	0.0850
14:00:36.112	58334	-0.1600	3.1000	-38.7700	-0.1700	1.1160	0.1200
14:00:36.133	58354	-0.0300	3.5600	-33.4400	-0.2040	0.8830	0.0840
14:00:36.152	58374	2.3800	3.7000	-38.0900	-0.1690	1.2130	0.1190
14:00:36.171	58394	0.7200	3.3200	-33.8500	-0.2100	1.0560	0.1070
14:00:36.192	58414	2.1400	3.4700	-34.3400	-0.2280	1.1050	0.0820
14:00:36.212	58434	0.8400	2.5000	-35.3500	-0.1680	0.9940	0.1090
14:00:36.233	58454	-0.2000	3.1600	-33.5600	-0.1820	0.9590	0.0790
14:00:36.252	58474	0.7600	3.7500	-37.5300	-0.1580	1.1940	0.1150
14:00:36.272	58494	0.2700	2.9300	-30.2700	-0.1640	0.8260	0.0920
14:00:36.293	58514	2.0200	3.6500	-37.0300	-0.1530	1.1920	0.1000
14:00:36.313	58534	1.0000	2.7500	-35.4100	-0.1610	1.0070	0.1170
14:00:36.333	58554	1.1800	3.4800	-32.5200	-0.1660	0.9690	0.0820
14:00:36.353	58574	1.4800	3.1300	-35.0100	-0.1470	1.1440	0.1000
14:00:36.373	58594	0.2800	2.8900	-31.2200	-0.1760	0.8990	0.0810
14:00:36.393	58614	2.2200	3.7600	-41.1900	-0.1700	1.3830	0.1210
14:00:36.413	58634	-0.8500	2.9800	-31.7900	-0.1650	0.7960	0.0830
14:00:36.433	58654	1.6200	3.4200	-36.0100	-0.2010	1.1040	0.0970
14:00:36.452	58674	0.3100	3.3500	-36.4200	-0.1590	1.0410	0.1130
14:00:36.474	58694	0.4700	3.4900	-31.9900	-0.1960	0.9070	0.0750
14:00:36.493	58714	1.4700	3.3500	-38.0800	-0.1670	1.2340	0.1230
14:00:36.512	58734	-0.1300	3.3700	-32.6000	-0.2060	0.8740	0.0920
14:00:36.532	58754	1.6700	3.5700	-36.8900	-0.1970	1.1770	0.1010
14:00:36.552	58774	0.1600	3.0700	-31.9000	-0.1760	0.9160	0.0910
14:00:36.572	58794	1.2600	3.2300	-34.1700	-0.2090	0.9740	0.0880
14:00:36.594	58814	0.7400	3.2000	-36.5300	-0.1480	1.1690	0.1150
14:00:36.614	58834	0.7700	3.0500	-29.5700	-0.1930	0.8400	0.0720
14:00:36.634	58854	1.8900	3.2700	-37.5300	-0.1820	1.2150	0.1180
14:00:36.652	58874	0.7700	3.1500	-31.1100	-0.1740	0.9000	0.0870
14:00:36.673	58894	1.6800	3.6700	-34.6100	-0.1790	1.0970	0.0880
14:00:36.692	58914	1.1100	3.2100	-33.2100	-0.1590	1.0050	0.1000
14:00:36.712	58934	0.5000	3.1200	-29.6300	-0.2100	0.9090	0.0640
14:00:36.733	58954	1.8800	3.1600	-39.2300	-0.1810	1.1960	0.1200
14:00:36.753	58974	0.6800	2.6900	-30.3200	-0.1860	0.8340	0.0770
14:00:36.773	58994	2.0300	3.3000	-35.9200	-0.1800	1.1330	0.0920
14:00:36.794	59014	-0.0600	3.2200	-32.9500	-0.1750	0.8900	0.0980
14:00:36.813	59034	1.7400	3.4700	-32.0000	-0.2140	1.0410	0.0830
14:00:36.834	59054	1.3800	3.2500	-35.6400	-0.1710	1.1440	0.1180
14:00:36.853	59074	0.5400	3.4900	-31.0000	-0.2350	0.8630	0.0780
14:00:36.873	59094	1.9400	3.5100	-37.6800	-0.2020	1.2660	0.1090
14:00:36.892	59114	-0.2000	2.8300	-31.8500	-0.1910	0.8890	0.0870
14:00:36.914	59134	1.5600	3.6600	-34.6000	-0.1980	1.1130	0.0810
14:00:36.932	59154	-0.3800	3.4300	-35.1600	-0.1790	1.0220	0.1030
14:00:36.954	59174	-0.0800	3.7200	-32.1000	-0.2070	0.8840	0.0710
14:00:36.973	59194	0.9600	3.4000	-39.9600	-0.1610	1.2190	0.1340
14:00:36.992	59214	-0.4600	3.3100	-31.4900	-0.2140	0.8610	0.0700
14:00:37.015	59234	2.2000	3.5200	-39.2300	-0.1750	1.1860	0.1230
14:00:37.034	59254	-0.2000	3.0700	-35.4000	-0.1670	0.9520	0.1070
14:00:37.055	59274	1.2700	3.5500	-34.6100	-0.2120	1.0140	0.0870
14:00:37.072	59294	1.0800	3.2200	-37.6400	-0.1720	1.1870	0.1230
14:00:37.093	59314	-0.1000	3.3100	-30.4100	-0.1980	0.8730	0.0610
14:00:37.113	59334	0.1900	3.7000	-39.2200	-0.1800	1.2430	0.1030
14:00:37.135	59354	-0.9200	3.0600	-33.1400	-0.1920	0.8100	0.0960
14:00:37.152	59374	1.4300	3.5400	-36.1000	-0.1980	1.1100	0.0950
14:00:37.172	59394	0.7200	3.0900	-36.5100	-0.1620	1.0660	0.1160
14:00:37.194	59414	0.9100	3.6100	-29.4700	-0.1920	0.8930	0.0640
14:00:37.214	59434	1.3000	3.5200	-37.8400	-0.1650	1.1930	0.1140
14:00:37.233	59454	-0.4300	3.1400	-30.2500	-0.2140	0.7800	0.0830
14:00:37.252	59474	1.3400	3.5400	-40.1100	-0.1990	1.2650	0.1070
14:00:37.274	59494	0.0900	2.9000	-33.4200	-0.1880	0.9440	0.1100
14:00:37.294	59514	2.0100	3.6100	-32.9700	-0.2090	1.0170	0.0900
14:00:37.313	59534	1.1400	3.3100	-36.1300	-0.1850	1.1520	0.1170
14:00:37.335	59554	0.3300	3.4500	-29.9200	-0.2110	0.8240	0.0650
14:00:37.352	59574	1.4400	3.2800	-39.9600	-0.1960	1.2440	0.1230
14:00:37.374	59594	-0.0200	3.4300	-30.3100	-0.1830	0.8720	0.0770
14:00:37.393	59614	2.1000	3.4900	-34.0200	-0.1840	1.1280	0.0970
14:00:37.413	59634	0.4800	3.3700	-34.7100	-0.1800	1.0690	0.1100
14:00:37.434	59654	0.6800	3.3200	-31.3600	-0.2110	0.9390	0.0830
14:00:37.454	59674	1.1200	3.1700	-41.6000	-0.1700	1.2690	0.1360
14:00:37.474	59694	-0.1500	3.2100	-30.5700	-0.1880	0.7700	0.0790
14:00:37.494	59714	0.6600	3.7400	-37.9100	-0.1820	1.1660	0.1040
14:00:37.515	59734	0.3600	3.1700	-33.7500	-0.1600	0.9820	0.0880
14:00:37.534	59754	1.6800	3.2200	-33.7300	-0.2010	1.0530	0.0860
14:00:37.555	59774	0.2900	3.1100	-39.8000	-0.1750	1.1690	0.1330
14:00:37.574	59794	-0.0600	3.3600	-30.9500	-0.2130	0.8140	0.0630
14:00:37.593	59814	1.0800	3.4600	-39.9400	-0.1720	1.2710	0.1210
14:00:37.614	59834	0.2200	3.0000	-30.5000	-0.2000	0.8510	0.0790
14:00:37.634	59854	2.0800	3.5800	-35.7500	-0.1980	1.1740	0.0930
14:00:37.655	59874	-0.2000	3.4500	-36.7500	-0.1860	1.0210	0.1220
14:00:37.674	59894	0.5700	3.5800	-32.5400	-0.2330	0.9650	0.0790
14:00:37.693	59914	0.5500	3.4400	-40.5000	-0.1750	1.2070	0.1480
14:00:37.714	59934	0.3200	3.3900	-31.8900	-0.2260	0.8300	0.0830
14:00:37.734	59954	1.9200	3.3800	-38.0700	-0.1920	1.2270	0.1070
14:00:37.753	59974	0.8800	3.0900	-32.3500	-0.2120	0.9410	0.0940
14:00:37.773	59994	0.8500	3.4200	-34.1800	-0.2140	0.9690	0.0800
14:00:37.795	60014	0.4900	3.6500	-34.1500	-0.1830	1.1190	0.0960
14:00:37.815	60034	0.0300	3.5000	-31.2300	-0.1880	0.8610	0.0770
14:00:37.834	60054	1.3100	3.3600	-38.4500	-0.1710	1.2700	0.1230
14:00:37.853	60074	-0.2900	3.4400	-31.9500	-0.1990	0.8410	0.0880
14:00:37.874	60094	1.3100	4.0300	-35.1200	-0.1830	1.1140	0.0880
14:00:37.894	60114	0.9300	3.0100	-37.4100	-0.1650	1.1080	0.1260
14:00:37.913	60134	0.6800	3.4200	-31.9400	-0.2040	0.9370	0.0780
14:00:37.934	60154	0.1200	2.9800	-40.5800	-0.1750	1.1730	0.1250
14:00:37.955	60174	-0.6800	3.4000	-32.1200	-0.2150	0.7890	0.0810
14:00:37.974	60194	1.4000	3.2100	-39.1500	-0.1870	1.2920	0.1100
14:00:37.994	60214	0.4400	3.4700	-32.3200	-0.1720	0.9840	0.0930
14:00:38.013	60234	1.0100	3.5600	-32.4000	-0.2040	1.0020	0.0760
14:00:38.034	60254	-0.1600	3.2300	-38.1600	-0.1620	1.0750	0.1160
14:00:38.053	60274	0.4600	3.3500	-31.5400	-0.2400	0.9150	0.0800
14:00:38.074	60294	1.5200	3.3700	-38.9600	-0.1740	1.2600	0.1270
14:00:38.094	60314	-0.1600	3.6700	-32.8300	-0.1880	0.8640	0.0880
14:00:38.114	60334	2.1800	3.4900	-37.8700	-0.2020	1.1750	0.1030
14:00:38.136	60354	0.6200	3.3500	-36.0100	-0.1790	1.0670	0.1070
14:00:38.155	60374	0.7700	3.5300	-33.4500	-0.2280	0.9630	0.0840
14:00:38.174	60394	0.3500	3.4700	-39.9500	-0.1760	1.1480	0.1260
14:00:38.194	60414	-0.8800	3.8000	-33.1500	-0.2260	0.8380	0.0720
14:00:38.214	60434	1.1100	3.5900	-36.4400	-0.1790	1.2090	0.0960
14:00:38.234	60454	0.3900	3.1300	-34.3800	-0.1990	1.0320	0.1070
14:00:38.254	60474	1.2800	3.5300	-33.6800	-0.1950	1.0860	0.0880
14:00:38.274	60494	0.8700	3.4800	-35.3900	-0.1590	1.1560	0.1160
14:00:38.294	60514	0.3200	3.4600	-31.9100	-0.1940	0.8710	0.0690
14:00:38.314	60534	1.1600	2.9800	-40.3100	-0.1660	1.2230	0.1390
14:00:38.334	60554	0.1200	3.0100	-32.6800	-0.1870	0.8410	0.0730
14:00:38.354	60574	2.3200	3.6300	-34.8400	-0.1810	1.1160	0.0850
14:00:38.374	60594	0.6600	3.0900	-36.5000	-0.1640	1.0520	0.1220
14:00:38.394	60614	1.0800	3.3100	-33.8400	-0.2050	0.9430	0.0740
14:00:38.414	60634	1.1900	3.6700	-36.6700	-0.1630	1.1650	0.0990
14:00:38.435	60654	0.0000	2.9600	-31.4800	-0.2040	0.8490	0.0760
14:00:38.453	60674	1.3100	3.8500	-37.0400	-0.1820	1.2340	0.0950
14:00:38.475	60694	-0.7800	3.1300	-33.8200	-0.1870	0.8870	0.1080
14:00:38.495	60714	1.3200	3.5500	-34.1900	-0.2160	1.0710	0.0880
14:00:38.515	60734	1.5300	2.9700	-36.9300	-0.1790	1.1150	0.1240
14:00:38.534	60754	0.8000	3.4900	-31.8700	-0.2140	0.8980	0.0740
14:00:38.556	60774	1.8200	3.3100	-37.8300	-0.1690	1.1930	0.1230
14:00:38.575	60794	1.0100	3.2700	-29.4700	-0.2070	0.8840	0.0820
14:00:38.595	60814	3.0000	3.3300	-33.8600	-0.1930	1.1620	0.0920
14:00:38.615	60834	0.4900	2.9800	-35.6800	-0.1840	1.0360	0.1190
14:00:38.635	60854	1.1700	3.5600	-33.5100	-0.1920	0.9160	0.0750
14:00:38.655	60874	0.7600	3.3300	-38.7600	-0.1710	1.1940	0.1190
14:00:38.676	60894	0.3700	3.2500	-31.4600	-0.2090	0.8890	0.0690
14:00:38.695	60914	2.0400	3.6000	-39.5000	-0.1750	1.2350	0.1300
14:00:38.715	60934	0.2000	3.4000	-32.4900	-0.1560	0.9560	0.0940
14:00:38.735	60954	1.9900	3.0900	-34.1100	-0.1990	1.0660	0.0870
14:00:38.755	60974	0.7400	2.6600	-38.5000	-0.1730	1.1190	0.1310
14:00:38.776	60994	0.9600	3.5100	-30.6100	-0.2040	0.8220	0.0600
14:00:38.794	61014	0.6100	3.5900	-39.8500	-0.1680	1.2120	0.1200
14:00:38.815	61034	0.2400	3.0800	-32.6900	-0.1910	0.8420	0.0890
14:00:38.835	61054	1.7100	3.4600	-37.4100	-0.1810	1.1790	0.0980
14:00:38.854	61074	0.0600	3.2400	-33.1900	-0.1620	0.9920	0.1160
14:00:38.874	61094	2.0400	3.5000	-30.5800	-0.2350	1.0250	0.0680
14:00:38.895	61114	1.3500	3.1600	-37.7400	-0.1730	1.1420	0.1290
14:00:38.916	61134	0.2500	3.4800	-28.9000	-0.2360	0.8330	0.0530
14:00:38.935	61154	1.9300	3.1900	-36.9100	-0.1900	1.1740	0.1120
14:00:38.955	61174	-0.1900	3.3600	-33.0500	-0.1970	0.9730	0.0880
14:00:38.975	61194	1.6700	3.5800	-34.8200	-0.1870	1.0540	0.1000
14:00:38.994	61214	0.1800	2.9400	-36.6200	-0.1790	1.0520	0.1160
14:00:39.014	61234	0.3100	3.4100	-31.6200	-0.2200	0.9040	0.0610
14:00:39.035	61254	0.7000	3.3900	-38.0600	-0.1690	1.2100	0.1310
14:00:39.055	61274	0.4700	3.5000	-32.2300	-0.1970	0.8820	0.0900
14:00:39.076	61294	1.2000	3.6900	-35.0600	-0.2070	1.1670	0.0840
14:00:39.096	61314	-0.5400	2.9700	-34.6500	-0.1640	0.9780	0.1140
14:00:39.115	61334	0.6900	3.8300	-32.3900	-0.2080	0.9930	0.0750
14:00:39.135	61354	0.8800	3.3000	-39.5100	-0.1430	1.1640	0.1360
14:00:39.155	61374	0.1100	3.7000	-31.7900	-0.2040	0.8880	0.0730
14:00:39.175	61394	1.4100	3.3800	-38.5700	-0.1660	1.2140	0.1290
14:00:39.194	61414	-0.6200	3.5400	-32.1100	-0.1740	0.8440	0.0940
14:00:39.215	61434	1.4700	3.5100	-34.1700	-0.1940	1.0410	0.0830
14:00:39.235	61454	0.7100	3.3200	-35.1300	-0.1490	1.0800	0.1130
14:00:39.255	61474	0.6600	3.4900	-33.1600	-0.2060	0.9820	0.0820
14:00:39.275	61494	0.9300	3.7200	-38.1700	-0.1780	1.1690	0.1210
14:00:39.295	61514	0.2000	3.2100	-32.3000	-0.2130	0.8040	0.0830
14:00:39.315	61534	1.6600	3.4100	-36.3900	-0.2150	1.2060	0.0890
14:00:39.334	61554	0.1700	3.2900	-33.6900	-0.1690	0.9340	0.1040
14:00:39.356	61574	1.7800	3.7000	-34.2300	-0.2000	1.0260	0.0820
14:00:39.374	61594	1.2400	2.9100	-36.2900	-0.1660	1.0860	0.1210
14:00:39.395	61614	0.3000	3.5000	-31.9300	-0.2190	0.9270	0.0800
14:00:39.414	61634	2.3300	3.4800	-38.6000	-0.1590	1.2420	0.1260
14:00:39.436	61654	0.1500	3.3100	-31.3300	-0.1850	0.8870	0.0830
14:00:39.456	61674	1.5900	3.1400	-35.1700	-0.1950	1.0620	0.0950
14:00:39.476	61694	0.7500	2.7100	-35.8700	-0.1750	1.0850	0.1150
14:00:39.494	61714	1.4800	3.0300	-32.3500	-0.2130	1.0150	0.0740
14:00:39.514	61734	1.7100	2.8900	-39.5800	-0.1800	1.2050	0.1290
14:00:39.537	61754	-0.8500	3.3200	-31.6600	-0.1800	0.8140	0.0750
14:00:39.556	61774	1.6200	3.1700	-37.9900	-0.1830	1.1990	0.1030
14:00:39.576	61794	0.3300	3.0200	-34.9900	-0.1780	0.9950	0.1010
14:00:39.595	61814	1.6100	3.2800	-34.7400	-0.1900	1.0800	0.0840
14:00:39.614	61834	0.9500	3.1300	-38.3400	-0.1490	1.1170	0.1320
14:00:39.635	61854	0.2200	3.2200	-32.6900	-0.1970	0.8990	0.0760
14:00:39.656	61874	1.4300	3.3400	-39.3000	-0.1830	1.2300	0.1140
14:00:39.674	61894	-0.5100	3.2600	-32.2000	-0.1820	0.8910	0.0920
14:00:39.697	61914	1.1900	3.7000	-37.1300	-0.2020	1.2020	0.0930
14:00:39.715	61934	0.5400	3.5100	-34.7000	-0.1650	1.0330	0.1090
14:00:39.736	61954	0.9900	3.4700	-33.1300	-0.2270	1.0010	0.0840
14:00:39.755	61974	1.1300	2.9800	-38.4700	-0.1880	1.1620	0.1160
14:00:39.775	61994	-0.1300	3.4900	-30.3000	-0.2100	0.8670	0.0690
14:00:39.797	62014	1.1100	3.3800	-37.1300	-0.2040	1.1970	0.1000
14:00:39.816	62034	0.1600	3.3100	-32.4500	-0.1890	0.8850	0.0970
14:00:39.836	62054	2.0300	3.5100	-33.0800	-0.2150	1.0580	0.0750
14:00:39.856	62074	1.4600	3.3400	-37.2800	-0.1510	1.0930	0.1240
14:00:39.877	62094	-0.2200	3.4200	-32.4700	-0.2170	0.8460	0.0660
14:00:39.895	62114	0.9000	3.2200	-37.9900	-0.1700	1.1890	0.1100
14:00:39.914	62134	0.5300	2.9800	-31.4200	-0.1960	0.8290	0.0840
14:00:39.934	62154	2.3000	3.6200	-34.9800	-0.2020	1.1550	0.0810
14:00:39.956	62174	0.8500	3.2800	-34.2700	-0.1610	1.0760	0.1080
14:00:39.976	62194	0.9200	3.5500	-31.4900	-0.2000	0.9720	0.0640
14:00:39.996	62214	0.9800	3.4500	-36.0800	-0.1720	1.0950	0.1060
14:00:40.015	62234	0.1000	3.4500	-31.1100	-0.2100	0.7980	0.0740
14:00:40.036	62254	2.1300	3.2300	-35.8800	-0.2020	1.2020	0.0870
14:00:40.056	62274	0.7300	3.2200	-33.0500	-0.1640	0.9120	0.1040
14:00:40.076	62294	0.7100	3.8700	-37.3000	-0.1870	1.0470	0.0830
14:00:40.097	62314	-0.0900	3.2400	-37.4200	-0.1610	1.0810	0.1170
14:00:40.115	62334	0.3800	3.5800	-33.1700	-0.2270	0.9060	0.0890
14:00:40.136	62354	1.9000	2.9000	-39.2100	-0.1980	1.2330	0.1320
14:00:40.157	62374	0.2000	3.6300	-30.0400	-0.2070	0.8860	0.0650
14:00:40.177	62394	2.4300	3.8600	-35.6100	-0.1880	1.2110	0.0970
14:00:40.196	62414	0.4900	3.3400	-32.8000	-0.1720	0.9800	0.0960
14:00:40.216	62434	0.5900	3.1700	-34.3900	-0.2220	0.9850	0.0750
14:00:40.236	62454	0.2100	3.3700	-40.4200	-0.1730	1.2300	0.1270
14:00:40.256	62474	-0.3700	3.3600	-30.4900	-0.2000	0.8060	0.0760
14:00:40.277	62494	1.5000	3.3200	-39.8000	-0.1910	1.1860	0.1170
14:00:40.297	62514	0.4800	2.9900	-33.3700	-0.1980	0.9720	0.1010
14:00:40.315	62534	1.2400	3.6700	-34.0800	-0.2140	1.1500	0.0810
14:00:40.335	62554	0.2100	3.5000	-36.0300	-0.1660	1.1070	0.1080
14:00:40.355	62574	-0.2100	3.2200	-32.0700	-0.2070	0.8340	0.0800
14:00:40.375	62594	0.6800	3.4000	-40.1000	-0.1700	1.2330	0.1200
14:00:40.395	62614	-0.2700	3.1500	-31.2000	-0.1970	0.8680	0.0870
14:00:40.415	62634	2.5500	3.7100	-35.6700	-0.1800	1.1760	0.0930
14:00:40.436	62654	-0.1000	2.7700	-35.3000	-0.1700	0.9970	0.1170
14:00:40.455	62674	-0.3100	3.6300	-33.3200	-0.2040	0.9480	0.0740
14:00:40.475	62694	1.0600	3.5400	-37.7900	-0.1520	1.1960	0.1160
14:00:40.496	62714	0.6100	3.0800	-30.0200	-0.1950	0.8280	0.0740
14:00:40.515	62734	1.5600	3.7300	-39.6200	-0.1920	1.2980	0.1210
14:00:40.537	62754	-0.8500	3.1400	-31.8500	-0.1930	0.8310	0.0900
14:00:40.555	62774	2.1300	3.1600	-35.4000	-0.2180	1.1390	0.1000
14:00:40.576	62794	0.5700	3.4600	-37.7000	-0.1740	1.1380	0.1190
14:00:40.596	62814	0.3600	3.4800	-32.7000	-0.2220	0.8680	0.0830
14:00:40.615	62834	1.4100	3.6100	-38.4000	-0.1750	1.2000	0.1230
14:00:40.636	62854	0.4000	3.2300	-30.0100	-0.2060	0.8890	0.0800
14:00:40.656	62874	2.4600	3.2400	-38.4700	-0.2020	1.2450	0.1050
14:00:40.676	62894	0.3100	3.2400	-33.4100	-0.1890	0.9700	0.1080
14:00:40.697	62914	0.2500	3.2700	-34.2400	-0.2010	0.9360	0.0790
14:00:40.715	62934	0.0400	3.3300	-41.1300	-0.1690	1.1470	0.1360
14:00:40.737	62954	-0.1900	3.3300	-31.8800	-0.2130	0.8640	0.0810
14:00:40.758	62974	1.9600	3.3700	-39.7800	-0.1750	1.2670	0.1130
14:00:40.778	62994	0.0300	2.9300	-33.6300	-0.1730	0.9390	0.1000
14:00:40.797	63014	1.6600	3.7000	-34.9000	-0.1920	1.0900	0.0860
14:00:40.816	63034	0.9300	3.1700	-35.2400	-0.1670	1.0520	0.1110
14:00:40.837	63054	0.9300	3.2400	-31.1800	-0.2190	0.9190	0.0810
14:00:40.857	63074	1.1600	3.2600	-41.0200	-0.1790	1.2600	0.1330
14:00:40.876	63094	-0.0100	2.8500	-31.7100	-0.1910	0.8300	0.0790
14:00:40.898	63114	1.3500	3.5400	-38.3100	-0.1580	1.1150	0.1130
14:00:40.917	63134	0.6900	2.5600	-34.0000	-0.1820	0.9240	0.1100
14:00:40.937	63154	1.5900	3.2800	-34.5000	-0.2150	1.0410	0.0940
14:00:40.956	63174	1.1300	3.4600	-37.1500	-0.1700	1.1590	0.1300
14:00:40.976	63194	0.3700	3.4200	-30.2400	-0.2200	0.8940	0.0720
14:00:40.998	63214	1.2900	3.5600	-39.4200	-0.1750	1.2630	0.1060
14:00:41.017	63234	-0.2600	3.3200	-33.2000	-0.1820	0.9350	0.1040
14:00:41.036	63254	1.5400	3.5200	-34.2800	-0.2020	1.1140	0.0850
14:00:41.056	63274	0.5500	3.6500	-36.5600	-0.1580	1.0550	0.1130
14:00:41.076	63294	0.2000	3.6300	-32.7200	-0.2070	0.8550	0.0690
14:00:41.097	63314	1.0600	3.3400	-40.3000	-0.1680	1.2300	0.1290
14:00:41.116	63334	-0.2000	3.4100	-32.5700	-0.1820	0.8610	0.0930
14:00:41.137	63354	1.0300	3.6300	-36.0500	-0.1930	1.1420	0.0970
14:00:41.157	63374	-0.3600	3.8500	-35.1500	-0.1510	0.9740	0.1020
14:00:41.177	63394	0.7500	3.2800	-34.7300	-0.1980	0.9620	0.0820
14:00:41.196	63414	2.0800	3.2700	-38.5900	-0.1740	1.2430	0.1280
14:00:41.216	63434	0.8100	3.0300	-30.4800	-0.2140	0.8320	0.0730
14:00:41.238	63454	0.8600	3.2700	-40.2400	-0.1820	1.2230	0.1120
14:00:41.258	63474	-0.4500	3.2700	-32.6500	-0.2010	0.8850	0.0810
14:00:41.276	63494	1.7900	3.1300	-33.4300	-0.2040	1.0440	0.0870
14:00:41.297	63514	1.0000	2.9300	-36.5500	-0.1600	1.1140	0.1230
14:00:41.317	63534	0.5700	3.1000	-32.7200	-0.1990	0.8920	0.0800
14:00:41.337	63554	1.2700	3.4700	-38.3600	-0.1710	1.1890	0.1260
14:00:41.357	63574	0.2800	2.7300	-31.5900	-0.2170	0.8260	0.0860
14:00:41.378	63594	1.4200	3.3600	-36.0600	-0.1960	1.1540	0.0850
14:00:41.396	63614	-0.0300	3.2500	-35.9700	-0.1720	1.0530	0.1070
14:00:41.418	63634	1.5700	3.1600	-33.7400	-0.2080	0.9910	0.0850
14:00:41.437	63654	1.6700	3.6100	-36.6300	-0.1790	1.1760	0.1240
14:00:41.456	63674	0.6500	3.5200	-32.7300	-0.2130	0.8860	0.0820
14:00:41.478	63694	1.4800	3.2900	-38.6700	-0.1820	1.2270	0.1270
14:00:41.496	63714	0.2700	3.2900	-31.9900	-0.1850	0.8970	0.0830
14:00:41.517	63734	1.4700	3.1000	-34.3900	-0.2050	1.0460	0.0900
14:00:41.537	63754	0.9200	3.1900	-36.7100	-0.1640	1.1070	0.1130
14:00:41.557	63774	0.3200	3.0100	-32.1700	-0.2230	0.9280	0.0710
14:00:41.578	63794	1.3100	3.3800	-39.1200	-0.1700	1.2140	0.1140
14:00:41.597	63814	0.2600	3.1500	-31.5200	-0.1950	0.8640	0.0830
14:00:41.617	63834	1.4700	3.6400	-36.3400	-0.1630	1.1340	0.1020
14:00:41.637	63854	0.2400	3.0900	-33.1600	-0.1730	0.9140	0.0830
14:00:41.656	63874	1.5000	3.2200	-33.2900	-0.2040	0.9840	0.0720
14:00:41.678	63894	1.7400	3.4600	-36.5800	-0.1470	1.1540	0.1120
14:00:41.698	63914	0.4200	3.3300	-30.5600	-0.1830	0.8290	0.0630
14:00:41.717	63934	1.8700	3.0500	-36.9900	-0.1750	1.1440	0.1030
14:00:41.738	63954	0.0800	3.0800	-33.8600	-0.1810	0.8870	0.1040
14:00:41.756	63974	1.0400	3.5900	-35.5800	-0.2120	1.1450	0.0950
14:00:41.776	63994	0.0400	3.3700	-36.7000	-0.1730	1.0340	0.1190
14:00:41.796	64014	1.2900	3.6400	-30.9200	-0.2200	0.9150	0.0670
14:00:41.818	64034	1.4400	3.1000	-39.4800	-0.1630	1.1860	0.1280
14:00:41.838	64054	0.3900	3.2600	-32.7000	-0.1880	0.8490	0.0860
14:00:41.856	64074	1.0500	3.4300	-36.3700	-0.1750	1.1750	0.0990
14:00:41.878	64094	0.7000	3.2100	-33.9100	-0.1810	1.0130	0.1050
14:00:41.896	64114	1.5900	3.8100	-34.2000	-0.1970	1.0370	0.0850
14:00:41.918	64134	1.1300	3.2800	-37.1500	-0.1680	1.1410	0.1190
14:00:41.937	64154	-0.2200	3.1900	-32.8500	-0.2100	0.8510	0.0780
14:00:41.957	64174	1.1900	3.5000	-38.2600	-0.1690	1.2000	0.1030
14:00:41.976	64194	-0.1400	3.3700	-33.3000	-0.1810	0.9050	0.0940
14:00:41.996	64214	1.6400	3.3800	-35.4900	-0.1960	1.0590	0.0840
14:00:42.019	64234	0.3700	3.2100	-36.7600	-0.1650	1.0280	0.1180
14:00:42.037	64254	0.8800	3.0400	-33.7600	-0.2180	0.9870	0.0910
14:00:42.057	64274	0.5500	3.0900	-38.2300	-0.1810	1.1620	0.1110
14:00:42.078	64294	-0.0100	3.4000	-32.0300	-0.2080	0.9060	0.0740
14:00:42.097	64314	1.2300	3.4900	-35.7400	-0.1930	1.1480	0.0940
14:00:42.118	64334	-0.0500	3.3000	-35.9500	-0.1620	0.9580	0.1070
14:00:42.136	64354	1.5100	3.4400	-33.6300	-0.2040	1.0350	0.0830
14:00:42.158	64374	0.5300	3.1300	-38.1100	-0.1560	1.0790	0.1220
14:00:42.179	64394	-0.0200	3.8500	-34.8700	-0.2240	0.9340	0.0800
14:00:42.196	64414	1.2000	2.9500	-37.7500	-0.1900	1.2080	0.1250
14:00:42.216	64434	0.3600	3.2800	-31.6300	-0.2010	0.8960	0.0840
14:00:42.236	64454	2.4700	3.6000	-33.9500	-0.2110	1.1490	0.0800
14:00:42.258	64474	0.9500	2.7700	-33.8500	-0.1890	1.0640	0.1140
14:00:42.278	64494	1.5700	3.5600	-32.8000	-0.2420	0.9980	0.0790
14:00:42.297	64514	0.5800	3.3800	-38.0400	-0.1690	1.1900	0.1290
14:00:42.319	64534	-0.5400	3.5200	-31.9300	-0.2270	0.8640	0.0750
14:00:42.336	64554	1.9500	3.3800	-37.5600	-0.1910	1.1830	0.1090
14:00:42.359	64574	0.7100	2.8600	-34.1600	-0.1930	1.0230	0.1100
14:00:42.378	64594	1.4700	3.3700	-34.0000	-0.2160	1.0620	0.0820
14:00:42.397	64614	0.3600	3.2400	-36.8300	-0.1770	1.1010	0.1110
14:00:42.419	64634	-0.6800	3.4100	-34.4700	-0.2040	0.8690	0.0870
14:00:42.438	64654	0.7900	3.2300	-39.0000	-0.1850	1.1750	0.1140
14:00:42.459	64674	-0.4100	3.0400	-33.2800	-0.1970	0.9190	0.0820
14:00:42.477	64694	1.9500	3.6800	-36.4600	-0.1870	1.1520	0.0900
14:00:42.499	64714	-0.1700	3.2300	-33.8300	-0.1650	0.9610	0.1000
14:00:42.517	64734	0.3400	3.4600	-35.7700	-0.2090	1.0160	0.0840
14:00:42.538	64754	0.5500	3.2400	-38.3100	-0.1560	1.1210	0.1170
14:00:42.557	64774	-0.2600	3.4100	-31.9700	-0.1910	0.9420	0.0780
14:00:42.576	64794	1.2800	4.3300	-38.9200	-0.1730	1.2250	0.1130
14:00:42.598	64814	-0.9700	3.2300	-33.8900	-0.1950	0.8430	0.1050
14:00:42.618	64834	1.3400	3.9700	-36.5700	-0.2250	1.1470	0.0870
14:00:42.638	64854	0.7300	3.4000	-35.1800	-0.1730	1.0560	0.1140
14:00:42.658	64874	0.3300	3.5700	-32.7200	-0.2310	0.9010	0.0710
14:00:42.679	64894	1.5800	2.9800	-38.4500	-0.1840	1.1350	0.1290
14:00:42.699	64914	1.2200	3.1500	-31.5100	-0.2040	0.9110	0.0960
14:00:42.718	64934	2.2700	3.4600	-35.0800	-0.2100	1.2100	0.0930
14:00:42.739	64954	0.2900	2.8200	-34.9600	-0.1710	0.9750	0.1110
14:00:42.758	64974	0.8100	3.9500	-33.1500	-0.1970	0.9340	0.0710
14:00:42.778	64994	1.1100	3.3200	-37.0500	-0.1720	1.0820	0.1160
14:00:42.799	65014	0.9300	3.0500	-32.2100	-0.1960	0.8710	0.0760
14:00:42.818	65034	1.8600	3.4100	-38.1000	-0.1840	1.2520	0.1060
14:00:42.838	65054	-0.5400	3.2500	-31.6900	-0.1640	0.9140	0.0920
14:00:42.857	65074	0.9000	3.8400	-35.7900	-0.1880	1.0700	0.0820
14:00:42.877	65094	0.2700	2.5200	-36.8000	-0.1640	1.0480	0.1220
14:00:42.899	65114	1.3300	3.2600	-32.3600	-0.1900	0.9230	0.0860
14:00:42.918	65134	1.5900	3.1500	-38.5400	-0.1680	1.2310	0.1190
14:00:42.937	65154	-0.0400	2.9200	-31.6200	-0.1840	0.8170	0.0780
14:00:42.958	65174	1.8800	3.3200	-36.9600	-0.1910	1.1900	0.1000
14:00:42.978	65194	0.4500	2.6800	-32.1600	-0.1610	0.9380	0.1090
14:00:42.997	65214	2.2500	3.5300	-33.7800	-0.2160	1.1270	0.0840
14:00:43.019	65234	1.5400	3.1500	-35.6700	-0.1590	1.1420	0.1190
14:00:43.039	65254	0.5700	3.3300	-30.9600	-0.2260	0.8570	0.0680
14:00:43.059	65274	2.0300	3.4800	-37.4700	-0.1920	1.2040	0.1070
14:00:43.078	65294	-0.1200	2.8800	-32.9600	-0.1970	0.8910	0.0950
14:00:43.098	65314	1.7400	3.4200	-36.2700	-0.2020	1.1420	0.0920
14:00:43.119	65334	0.2300	3.1900	-33.9500	-0.1740	0.9510	0.1040
14:00:43.138	65354	0.7900	3.4500	-33.9100	-0.2080	0.9630	0.0820
14:00:43.159	65374	1.3600	3.2700	-36.7700	-0.1840	1.1930	0.1170
14:00:43.179	65394	0.5900	3.1500	-31.0200	-0.2050	0.8790	0.0740
14:00:43.197	65414	1.3900	3.2000	-37.9100	-0.1910	1.2210	0.1140
14:00:43.217	65434	-0.7700	3.4400	-32.3900	-0.1690	0.8630	0.0890
14:00:43.238	65454	1.5700	3.5800	-34.5100	-0.2090	1.0650	0.0830
14:00:43.259	65474	1.5400	2.8200	-37.6200	-0.1640	1.1510	0.1220
14:00:43.277	65494	0.5500	3.2800	-30.8200	-0.1950	0.8770	0.0700
14:00:43.300	65514	1.7100	3.7200	-38.3600	-0.1790	1.2420	0.1080
14:00:43.317	65534	-0.0800	2.8800	-30.8300	-0.1790	0.7740	0.0790
14:00:43.338	18	1.4200	3.3400	-37.4900	-0.2030	1.1540	0.0910
14:00:43.358	38	0.6200	2.9100	-34.3800	-0.1570	1.0660	0.1130
14:00:43.377	58	2.1500	3.5200	-33.3400	-0.2010	1.1090	0.0910
14:00:43.398	78	1.3900	3.2300	-38.7500	-0.1650	1.2430	0.1300
14:00:43.419	98	-0.8100	2.8300	-28.2400	-0.1890	0.6840	0.0620
14:00:43.439	118	2.2200	3.0000	-42.6900	-0.2080	1.3570	0.1210
14:00:43.459	138	0.1400	3.5100	-32.7300	-0.1700	0.9170	0.0890
14:00:43.478	158	1.1700	3.3400	-36.0700	-0.1930	1.0620	0.1050
14:00:43.499	178	0.8900	3.5900	-40.5200	-0.1590	1.2080	0.1300
14:00:43.519	198	1.0200	3.0800	-29.4800	-0.2080	0.8240	0.0720
14:00:43.538	218	0.6700	3.1400	-44.1200	-0.1630	1.3170	0.1350
14:00:43.558	238	-1.2500	2.6800	-32.0200	-0.1760	0.7400	0.0820
14:00:43.580	258	0.6200	3.2900	-37.5700	-0.1800	1.0530	0.0960
14:00:43.597	278	-0.0600	3.0800	-37.6600	-0.1710	1.0890	0.1140
14:00:43.618	298	1.9500	2.9600	-30.8200	-0.1570	0.9280	0.0760
14:00:43.638	318	1.0500	3.1400	-41.1300	-0.1430	1.2980	0.1220
14:00:43.658	338	-0.1800	3.5300	-32.2500	-0.1950	0.7950	0.0700
14:00:43.678	358	0.4500	3.2800	-38.6100	-0.1630	1.1370	0.1090
14:00:43.698	378	-0.3700	3.2000	-34.8200	-0.1820	0.9460	0.0910
14:00:43.718	398	1.9300	3.4700	-34.7500	-0.1790	1.0820	0.0920
14:00:43.737	418	0.9500	3.1900	-36.8100	-0.1740	1.1500	0.1030
14:00:43.760	438	0.3700	3.4900	-31.2000	-0.1930	0.8280	0.0700
14:00:43.780	458	0.5400	3.5800	-39.4700	-0.1460	1.2080	0.1150
14:00:43.799	478	0.1200	3.4100	-32.3800	-0.1970	0.8660	0.0810
14:00:43.819	498	0.9500	3.4400	-38.3600	-0.1900	1.2040	0.1110
14:00:43.839	518	0.2800	3.1200	-36.6200	-0.1960	1.0370	0.1230
14:00:43.858	538	0.5400	3.6400	-32.7400	-0.2190	0.9740	0.0790
14:00:43.878	558	0.8200	3.5200	-39.2400	-0.1760	1.2420	0.1210
14:00:43.897	578	0.1100	3.0400	-33.2500	-0.2120	0.8300	0.0860
14:00:43.920	598	1.0100	3.8000	-41.4500	-0.1750	1.2440	0.1160
14:00:43.938	618	-0.2600	3.7100	-34.1000	-0.1790	0.8910	0.1030
14:00:43.959	638	1.6600	3.1100	-35.8400	-0.2160	1.0710	0.1000
14:00:43.978	658	0.5200	3.7100	-37.7800	-0.1790	1.1560	0.1250
14:00:43.998	678	0.4400	3.4800	-32.4100	-0.2040	0.8540	0.0750
14:00:44.020	698	1.2700	3.2200	-39.7100	-0.1760	1.1840	0.1260
14:00:44.039	718	-0.3200	3.1000	-31.9100	-0.2100	0.8810	0.0860
14:00:44.059	738	1.4800	3.5600	-37.7800	-0.1820	1.1800	0.1030
14:00:44.077	758	0.5500	3.5500	-36.7000	-0.1620	1.0940	0.1150
14:00:44.098	778	1.0700	3.4700	-31.5800	-0.2000	0.9190	0.0690
14:00:44.119	798	0.6500	3.3500	-39.7100	-0.1740	1.1960	0.1220
14:00:44.139	818	0.0300	3.0900	-30.7400	-0.2130	0.8490	0.0670
14:00:44.159	838	1.8000	3.0900	-38.4200	-0.1790	1.2410	0.1190
14:00:44.179	858	0.7600	3.4800	-34.4400	-0.1670	0.9610	0.0970
14:00:44.198	878	1.0200	3.3200	-35.6700	-0.1820	1.0380	0.0910
14:00:44.218	898	0.7300	2.9800	-36.4200	-0.1680	1.0720	0.1200
14:00:44.239	918	1.3400	3.0600	-31.6300	-0.2270	0.8800	0.0800
14:00:44.258	938	1.2500	3.5100	-38.4100	-0.1760	1.2470	0.1210
14:00:44.279	958	0.4200	3.3800	-31.9800	-0.2070	0.8570	0.0790
14:00:44.299	978	2.3000	3.2700	-34.6900	-0.1870	1.1710	0.1000
14:00:44.319	998	1.3800	3.4200	-34.9000	-0.1850	1.0970	0.1130
14:00:44.341	1018	1.0500	3.5300	-32.4900	-0.1990	0.9300	0.0770
14:00:44.358	1038	0.4300	3.1100	-40.1900	-0.1640	1.1590	0.1420
14:00:44.380	1058	-0.2300	3.0000	-32.3200	-0.2310	0.8500	0.0680
14:00:44.399	1078	1.1300	3.1900	-40.9500	-0.1970	1.1970	0.1180
14:00:44.419	1098	-0.1600	3.1800	-36.2800	-0.1880	1.0000	0.1040
14:00:44.438	1118	1.7600	3.4100	-33.8600	-0.1890	1.0680	0.0870
14:00:44.460	1138	0.3500	3.7500	-37.6900	-0.1800	1.1200	0.1140
14:00:44.480	1158	-0.7600	3.2600	-33.4200	-0.2190	0.8690	0.0720
14:00:44.499	1178	0.7100	3.2400	-40.4700	-0.1720	1.2180	0.1330
14:00:44.519	1198	0.3300	3.6500	-35.1200	-0.1930	0.9190	0.0890
14:00:44.539	1218	1.1100	3.6300	-36.5500	-0.1770	1.1660	0.0980
14:00:44.561	1238	0.0000	3.0300	-35.7700	-0.1620	1.0060	0.1100
14:00:44.581	1258	0.9300	3.3900	-32.4600	-0.2020	0.9650	0.0670
14:00:44.600	1278	0.3600	3.6600	-37.7900	-0.1500	1.2020	0.1190
14:00:44.621	1298	0.1200	3.2500	-32.4700	-0.2070	0.8680	0.0740
14:00:44.639	1318	0.9200	3.5200	-38.3000	-0.1720	1.1860	0.1160
14:00:44.659	1338	-0.9700	3.5600	-34.0900	-0.1970	0.9090	0.1060
14:00:44.679	1358	1.6800	3.5200	-36.1300	-0.2090	1.1140	0.0850
14:00:44.700	1378	0.7600	3.6600	-34.4000	-0.1720	1.0690	0.1190
14:00:44.718	1398	0.4500	3.5600	-33.1700	-0.2050	0.8930	0.0840
14:00:44.741	1418	1.4200	3.3300	-39.1000	-0.2020	1.1710	0.1260
14:00:44.761	1438	0.8200	3.6300	-31.9500	-0.2160	0.9090	0.0850
14:00:44.780	1458	1.7100	3.4400	-34.9600	-0.1880	1.1590	0.0970
14:00:44.799	1478	0.5600	2.8600	-37.3400	-0.1950	0.9960	0.1200
14:00:44.820	1498	1.3000	3.6100	-31.8400	-0.1910	0.9450	0.0790
14:00:44.840	1518	0.9800	3.2200	-38.6900	-0.1610	1.1360	0.1330
14:00:44.860	1538	1.0400	2.9700	-32.6600	-0.2170	0.9300	0.0760
14:00:44.879	1558	2.3600	2.7500	-36.7600	-0.1930	1.2130	0.1140
14:00:44.899	1578	-0.5600	3.4200	-32.7800	-0.1770	0.9200	0.0860
14:00:44.921	1598	1.1100	3.6200	-35.2800	-0.1950	1.0780	0.0820
14:00:44.940	1618	0.4700	3.1700	-35.9100	-0.1630	1.0320	0.1130
14:00:44.961	1638	1.3200	3.2900	-31.0600	-0.2160	0.9410	0.0780
14:00:44.980	1658	0.8500	3.3000	-39.1400	-0.1630	1.2040	0.1200
14:00:45.000	1678	0.2400	3.1900	-34.0200	-0.2030	0.9010	0.0830
14:00:45.019	1698	0.8900	3.5000	-36.0100	-0.1820	1.1010	0.0870
14:00:45.040	1718	-0.0400	3.0800	-33.6400	-0.1790	0.9480	0.0970
14:00:45.060	1738	2.2200	3.3700	-33.9100	-0.2420	1.1160	0.0860
14:00:45.078	1758	1.1400	3.2300	-35.3000	-0.1590	1.1180	0.1240
14:00:45.100	1778	0.9000	3.5000	-31.1700	-0.2320	0.8660	0.0710
14:00:45.121	1798	1.9200	3.2300	-38.3600	-0.1720	1.2500	0.1210
14:00:45.140	1818	-0.0300	3.6400	-33.3200	-0.1830	0.9580	0.0850
14:00:45.160	1838	1.0800	3.4100	-35.5200	-0.2100	1.0280	0.0880
14:00:45.179	1858	-0.1600	3.5900	-33.7400	-0.1790	0.9640	0.0990
14:00:45.201	1878	0.3400	3.3500	-35.1500	-0.2290	0.9420	0.0890
14:00:45.220	1898	0.9500	3.3300	-39.2500	-0.1690	1.2330	0.1350
14:00:45.240	1918	0.1400	3.4700	-31.3300	-0.1900	0.9210	0.0850
14:00:45.260	1938	1.3600	3.3200	-36.9400	-0.1830	1.1000	0.1090
14:00:45.280	1958	-0.3600	3.0500	-34.0800	-0.1800	0.9500	0.1070
14:00:45.300	1978	1.0200	3.4700	-32.5700	-0.2060	0.9930	0.0780
14:00:45.320	1998	1.3300	3.1000	-36.5500	-0.1520	1.1530	0.1130
14:00:45.341	2018	-0.0700	3.4300	-32.9100	-0.1880	0.8770	0.0720
14:00:45.359	2038	1.2000	3.4500	-35.8100	-0.1670	1.1530	0.0860
14:00:45.379	2058	0.7200	3.4600	-31.9800	-0.1690	0.9260	0.0870
14:00:45.399	2078	2.0800	3.6300	-34.4700	-0.1960	1.1130	0.0830
14:00:45.420	2098	0.4200	3.2000	-34.5800	-0.1680	0.9990	0.1060
14:00:45.440	2118	0.6100	3.7400	-32.7700	-0.1910	0.9710	0.0730
14:00:45.461	2138	0.5600	3.1800	-37.3600	-0.1780	1.1210	0.1140
14:00:45.480	2158	-0.5400	3.1200	-33.1300	-0.2140	0.8740	0.0950
14:00:45.500	2178	1.3700	3.6700	-38.8700	-0.2030	1.2040	0.1030
14:00:45.521	2198	0.2100	3.3000	-32.0100	-0.1770	0.9280	0.1050
14:00:45.540	2218	1.5500	3.5600	-35.3300	-0.2100	1.1090	0.0810
14:00:45.561	2238	0.8600	3.1600	-35.7600	-0.1710	1.0950	0.1170
14:00:45.579	2258	0.3300	3.6000	-33.8600	-0.2190	0.9230	0.0830
14:00:45.601	2278	1.1500	3.1300	-37.8200	-0.1740	1.2060	0.1160
14:00:45.621	2298	-0.2000	3.2400	-31.4800	-0.1910	0.8870	0.0860
14:00:45.641	2318	1.2200	3.5200	-36.4300	-0.1930	1.1010	0.1010
14:00:45.659	2338	1.1400	3.5400	-32.8900	-0.1690	1.0190	0.1030
14:00:45.680	2358	1.2600	3.3000	-33.7100	-0.2160	1.0080	0.0890
14:00:45.700	2378	1.4800	2.7700	-40.2200	-0.1940	1.2140	0.1310
14:00:45.720	2398	-1.0200	3.1900	-32.1200	-0.1880	0.7990	0.0730
14:00:45.740	2418	0.7700	3.2700	-37.3900	-0.1880	1.2040	0.0960
14:00:45.759	2438	0.2900	2.8400	-33.5300	-0.1570	0.9130	0.0960
14:00:45.781	2458	1.3600	3.5300	-36.2400	-0.2030	1.0960	0.0860
14:00:45.799	2478	0.6300	3.4300	-36.5600	-0.1630	1.1000	0.1170
14:00:45.820	2498	0.1200	3.3000	-32.5700	-0.2080	0.8610	0.0790
14:00:45.842	2518	1.5500	3.2200	-38.1000	-0.1910	1.1950	0.1130
14:00:45.861	2538	0.4200	3.1300	-30.1300	-0.1840	0.7990	0.0840
14:00:45.881	2558	2.5600	3.8400	-35.6000	-0.1980	1.1800	0.0930
14:00:45.899	2578	0.5100	3.3500	-33.7600	-0.1590	0.9950	0.1140
14:00:45.920	2598	1.3700	3.5300	-33.4200	-0.2140	0.9590	0.0810
14:00:45.940	2618	0.5500	3.5800	-37.9300	-0.1690	1.1200	0.1170
14:00:45.959	2638	-0.4900	3.1900	-31.4900	-0.2190	0.8860	0.0640
14:00:45.980	2658	1.7300	3.3600	-38.3200	-0.1990	1.2210	0.1130
14:00:45.999	2678	0.6300	3.2500	-31.6900	-0.1960	0.9380	0.0910
14:00:46.022	2698	1.7200	3.6100	-34.3500	-0.2190	1.0600	0.0900
14:00:46.042	2718	0.3400	3.0500	-36.5900	-0.1780	1.0570	0.1200
14:00:46.061	2738	-0.0900	3.3200	-33.6700	-0.2280	0.9000	0.0770
14:00:46.081	2758	0.7800	3.4000	-38.6100	-0.1830	1.1780	0.1140
14:00:46.100	2778	-0.0800	3.3800	-29.9800	-0.1840	0.8380	0.0830
14:00:46.121	2798	2.3900	3.0500	-39.8100	-0.2020	1.2230	0.1130
14:00:46.142	2818	0.6100	3.1100	-32.1200	-0.1570	1.0020	0.1110
14:00:46.161	2838	0.9000	3.6600	-32.4900	-0.2200	1.0040	0.0740
14:00:46.181	2858	0.8900	3.2500	-37.4000	-0.1790	1.1430	0.1170
14:00:46.201	2878	-0.0300	3.3100	-31.3100	-0.2070	0.8530	0.0760
14:00:46.220	2898	1.5100	3.4600	-38.6700	-0.1910	1.2400	0.1150
14:00:46.241	2918	-0.5500	3.2800	-32.5300	-0.1620	0.9140	0.0940
14:00:46.261	2938	1.5700	3.7200	-35.0600	-0.1870	1.1050	0.0850
14:00:46.280	2958	0.6300	3.0300	-36.4300	-0.1620	1.0470	0.1200
14:00:46.301	2978	1.0800	3.5600	-31.9000	-0.2320	0.9040	0.0790
14:00:46.320	2998	1.8100	3.5000	-38.0100	-0.1930	1.2800	0.1300
14:00:46.340	3018	-0.0900	3.4800	-29.7100	-0.2000	0.8030	0.0670
14:00:46.360	3038	2.3500	3.4400	-36.4600	-0.1990	1.2140	0.1100
14:00:46.380	3058	0.1000	3.1500	-33.7100	-0.1890	1.0150	0.1030
14:00:46.400	3078	1.1100	3.5800	-33.2700	-0.2100	0.9820	0.0860
14:00:46.421	3098	0.5400	3.4800	-39.0800	-0.1780	1.2180	0.1290
14:00:46.440	3118	-0.0200	3.5100	-31.9800	-0.2050	0.8510	0.0800
14:00:46.460	3138	1.6900	4.1500	-36.9400	-0.1820	1.2230	0.1010
14:00:46.481	3158	0.8400	3.3600	-30.8200	-0.1960	0.9460	0.0860
14:00:46.501	3178	1.6800	3.9200	-35.4300	-0.2050	1.0680	0.0900
14:00:46.521	3198	0.5700	3.1100	-37.4200	-0.1660	1.1400	0.1260
14:00:46.541	3218	0.5400	3.2000	-33.4200	-0.1960	0.8330	0.0840
14:00:46.561	3238	0.9900	3.4300	-38.7000	-0.1680	1.2640	0.1120
14:00:46.582	3258	0.4600	2.9600	-32.0700	-0.1770	0.8440	0.0770
14:00:46.600	3278	1.3100	3.1600	-37.4800	-0.1870	1.1710	0.0990
14:00:46.622	3298	0.1700	3.2700	-33.7500	-0.1550	0.9370	0.0980
14:00:46.641	3318	1.7600	3.6500	-34.6500	-0.1860	0.9750	0.0900
14:00:46.660	3338	1.2200	2.8600	-39.0600	-0.1600	1.1820	0.1210
14:00:46.680	3358	0.4700	2.9100	-31.7700	-0.1880	0.8150	0.0800
14:00:46.700	3378	1.3200	3.0800	-38.8600	-0.1900	1.2290	0.1060
14:00:46.721	3398	-0.2900	3.3800	-32.4500	-0.1880	0.8590	0.0960
14:00:46.741	3418	1.6700	3.7000	-35.2900	-0.2130	1.1180	0.0820
14:00:46.760	3438	0.5400	3.0800	-36.3400	-0.1700	1.0210	0.1220
14:00:46.780	3458	0.1600	3.2800	-31.8500	-0.2090	0.8940	0.0750
14:00:46.800	3478	1.1900	3.3600	-39.1300	-0.1680	1.2050	0.1240
14:00:46.821	3498	0.1600	3.1500	-30.3500	-0.2140	0.8450	0.0870
14:00:46.841	3518	1.9200	3.7700	-38.2100	-0.1950	1.2420	0.1120
14:00:46.861	3538	0.7700	3.2500	-32.1100	-0.1810	0.9720	0.0990
14:00:46.881	3558	1.5200	3.3100	-33.4100	-0.1970	0.9640	0.0820
14:00:46.901	3578	1.8700	3.2500	-37.7500	-0.1500	1.1770	0.1170
14:00:46.922	3598	-0.0700	3.0300	-32.2200	-0.2000	0.8090	0.0860
14:00:46.940	3618	1.8200	3.4000	-38.5400	-0.1710	1.2810	0.1050
14:00:46.962	3638	-0.2800	3.0700	-31.4800	-0.1900	0.8670	0.0850
14:00:46.981	3658	1.3400	3.8500	-36.6300	-0.1850	1.0970	0.0920
14:00:47.001	3678	1.1500	2.8400	-37.3300	-0.1830	1.1220	0.1190
14:00:47.021	3698	0.6500	3.6000	-31.7300	-0.2060	0.8770	0.0850
14:00:47.041	3718	1.2000	3.4800	-41.3500	-0.1790	1.2140	0.1220
14:00:47.061	3738	-0.5500	3.4100	-30.7100	-0.1900	0.8540	0.0740
14:00:47.080	3758	1.6300	3.4900	-35.8600	-0.1710	1.1770	0.0960
14:00:47.100	3778	0.0200	3.2400	-35.5500	-0.1760	1.0070	0.1120
14:00:47.120	3798	0.8800	3.4800	-33.5100	-0.2230	1.0280	0.0710
14:00:47.141	3818	1.3300	3.2800	-37.4700	-0.1820	1.1230	0.1230
14:00:47.163	3838	-0.0400	3.4900	-31.1700	-0.2300	0.8410	0.0660
14:00:47.182	3858	1.4100	3.2700	-40.7000	-0.1860	1.2530	0.1320
14:00:47.200	3878	0.0200	3.6300	-31.3500	-0.2010	0.9370	0.0830
14:00:47.221	3898	1.7300	3.4200	-35.9900	-0.1920	1.1060	0.0940
14:00:47.243	3918	0.3000	3.2700	-36.8000	-0.1940	1.0800	0.1210
14:00:47.262	3938	0.8900	3.3800	-30.8300	-0.2190	0.8710	0.0690
14:00:47.281	3958	2.0400	3.3800	-38.9000	-0.1880	1.2490	0.1260
14:00:47.301	3978	0.0900	3.2900	-32.9700	-0.2130	0.8760	0.0780
14:00:47.322	3998	1.2800	3.1700	-37.3900	-0.1780	1.1640	0.1030
14:00:47.342	4018	-0.5500	3.4600	-34.4900	-0.1570	0.9270	0.0870
14:00:47.362	4038	1.0700	3.4100	-32.8100	-0.1950	0.9450	0.0730
14:00:47.381	4058	0.8800	3.4200	-37.4200	-0.1440	1.2410	0.1230
14:00:47.400	4078	0.0900	3.1000	-30.8900	-0.2040	0.8560	0.0770
14:00:47.422	4098	1.7400	3.2800	-38.9200	-0.1800	1.2170	0.1040
14:00:47.443	4118	-0.4600	2.8100	-35.3700	-0.2090	0.9000	0.0950
14:00:47.461	4138	1.6200	3.6100	-34.8600	-0.1960	1.0810	0.0880
14:00:47.483	4158	0.5200	3.2600	-36.9200	-0.1660	1.1190	0.1270
14:00:47.502	4178	0.3100	3.3700	-31.1500	-0.1990	0.8460	0.0720
14:00:47.522	4198	0.1800	3.5200	-40.1300	-0.1520	1.2240	0.1240
14:00:47.541	4218	-0.9300	3.0500	-31.7600	-0.2120	0.8480	0.0860
14:00:47.561	4238	1.8800	3.4800	-38.1600	-0.1820	1.2070	0.1110
14:00:47.581	4258	0.1500	3.3000	-34.2500	-0.1840	0.9820	0.1070
14:00:47.602	4278	2.0900	3.2800	-33.1200	-0.2050	0.9710	0.0810
14:00:47.622	4298	0.6500	3.4700	-38.1000	-0.1580	1.1330	0.1250
14:00:47.642	4318	1.0700	3.0100	-31.1200	-0.2280	0.8930	0.0830
14:00:47.662	4338	1.7000	3.3500	-36.2100	-0.1660	1.2580	0.1140
14:00:47.682	4358	-0.4500	3.6700	-31.9600	-0.1700	0.9080	0.0820
14:00:47.702	4378	1.6100	3.4300	-32.6200	-0.1820	1.0010	0.0770
14:00:47.722	4398	0.2800	3.2900	-37.4500	-0.1760	1.0880	0.1060
14:00:47.742	4418	1.0400	3.5700	-33.9400	-0.1980	0.9520	0.0840
14:00:47.761	4438	0.9300	3.1800	-38.2800	-0.1660	1.1600	0.1170
14:00:47.781	4458	-0.8500	3.4300	-32.2100	-0.1950	0.8480	0.0680
14:00:47.802	4478	1.8100	2.7900	-38.8700	-0.1870	1.1840	0.1120
14:00:47.822	4498	0.3100	3.4100	-35.6800	-0.1800	1.0200	0.0970
14:00:47.841	4518	1.5200	3.4800	-33.3700	-0.2040	1.0280	0.0780
14:00:47.863	4538	0.6300	3.3700	-36.3600	-0.1550	1.0990	0.1120
14:00:47.881	4558	0.9800	3.6400	-29.4000	-0.2010	0.8630	0.0570
14:00:47.901	4578	1.4400	3.1000	-37.9200	-0.2010	1.2370	0.1060
14:00:47.922	4598	0.4200	3.0100	-31.9400	-0.1920	0.9120	0.0860
14:00:47.942	4618	2.2100	3.8600	-33.9800	-0.2100	1.1020	0.0980
14:00:47.962	4638	0.4100	3.1700	-34.3800	-0.1760	1.0640	0.1180
14:00:47.982	4658	0.5300	3.6200	-31.3900	-0.2290	0.9470	0.0740
14:00:48.001	4678	0.4900	2.7800	-40.5700	-0.1770	1.1590	0.1350
14:00:48.023	4698	0.2500	3.0000	-32.7000	-0.2110	0.8770	0.0850
14:00:48.041	4718	1.1200	3.6200	-36.3000	-0.1890	1.1330	0.0960
14:00:48.061	4738	0.3100	3.4000	-32.1500	-0.1700	0.9570	0.0970
14:00:48.081	4758	2.3300	3.5100	-33.7100	-0.2230	1.0460	0.0900
14:00:48.101	4778	0.4400	3.5300	-37.3000	-0.1630	1.1690	0.1210
14:00:48.121	4798	-0.6000	3.5100	-30.9800	-0.2130	0.9010	0.0630
14:00:48.141	4818	0.8100	3.3100	-37.4000	-0.1680	1.1620	0.1080
14:00:48.162	4838	0.2400	3.0900	-33.1700	-0.1900	0.8900	0.0910
14:00:48.182	4858	2.0300	3.6400	-34.8900	-0.1980	1.1320	0.0970
14:00:48.202	4878	0.7600	3.3000	-34.3700	-0.1630	1.0650	0.1080
14:00:48.222	4898	0.9900	3.6400	-32.8700	-0.2030	0.9220	0.0770
14:00:48.242	4918	0.7100	3.0100	-38.6100	-0.1580	1.1410	0.1230
14:00:48.261	4938	-0.5000	3.5600	-31.3400	-0.1990	0.8760	0.0670
14:00:48.281	4958	1.2400	3.2000	-37.2600	-0.1880	1.1830	0.1000
14:00:48.303	4978	0.5600	3.3800	-31.9300	-0.1610	0.9950	0.0950
14:00:48.323	4998	1.8100	3.3200	-34.1300	-0.1980	0.9940	0.0760
14:00:48.342	5018	0.5200	3.0600	-36.8400	-0.1580	1.0530	0.1180
14:00:48.362	5038	0.4000	3.7100	-33.3300	-0.2220	0.9180	0.0780
14:00:48.382	5058	0.9600	3.3900	-37.5700	-0.1960	1.1780	0.1170
14:00:48.402	5078	-0.3400	3.8500	-33.1100	-0.1830	0.8780	0.0880
14:00:48.422	5098	2.6500	3.5400	-33.4900	-0.1850	1.1080	0.0850
14:00:48.441	5118	0.6400	3.3600	-34.7600	-0.1610	1.0870	0.1170
14:00:48.464	5138	0.7800	3.6400	-33.9000	-0.2180	0.9670	0.0810
14:00:48.482	5158	-0.1100	3.5700	-40.3500	-0.1540	1.1940	0.1340
14:00:48.501	5178	0.1600	3.5500	-32.8600	-0.1980	0.8600	0.0760
14:00:48.521	5198	1.4300	3.4400	-37.7200	-0.1820	1.1610	0.1080
14:00:48.542	5218	0.6800	3.3600	-34.5800	-0.1960	1.0060	0.0980
14:00:48.563	5238	1.1800	3.7200	-34.5800	-0.1990	1.0800	0.0920
14:00:48.581	5258	0.2100	3.3200	-38.5100	-0.1780	1.1280	0.1230
14:00:48.602	5278	-0.3200	3.2000	-33.3800	-0.2210	0.8280	0.0590
14:00:48.622	5298	1.2900	3.3500	-39.1800	-0.1640	1.1990	0.1160
14:00:48.643	5318	-0.9300	3.2900	-31.8500	-0.1840	0.8720	0.0670
14:00:48.663	5338	1.9500	3.6300	-34.7600	-0.1750	1.1510	0.0790
14:00:48.682	5358	0.1100	2.9200	-35.9400	-0.1440	1.0500	0.1100
14:00:48.703	5378	0.0100	3.7700	-32.6200	-0.2090	0.9810	0.0660
14:00:48.723	5398	0.8800	3.3000	-38.5400	-0.1520	1.1650	0.1150
14:00:48.742	5418	0.5000	3.5500	-32.9400	-0.1800	0.8930	0.0880
14:00:48.763	5438	1.9800	3.7400	-38.9000	-0.1790	1.2560	0.1070
14:00:48.781	5458	-0.7100	3.2300	-33.2000	-0.1970	0.9170	0.0980
14:00:48.803	5478	1.3800	3.6200	-34.2400	-0.2240	1.0730	0.0760
14:00:48.823	5498	-0.0900	3.3800	-37.6600	-0.1700	1.1110	0.1300
14:00:48.843	5518	0.2500	3.5500	-33.5600	-0.2260	0.9520	0.0730
14:00:48.862	5538	1.0900	3.5100	-36.2900	-0.1820	1.1100	0.1030
14:00:48.884	5558	-0.2000	3.3500	-33.0100	-0.2010	0.9140	0.0930
14:00:48.902	5578	2.4400	3.5300	-38.3200	-0.2070	1.1890	0.1000
14:00:48.923	5598	0.9000	3.1000	-34.0500	-0.1640	0.9880	0.1190
14:00:48.942	5618	0.7300	3.5900	-34.5500	-0.2110	0.9570	0.0800
14:00:48.963	5638	0.8600	3.1100	-37.9300	-0.1730	1.1710	0.1260
14:00:48.981	5658	0.1600	3.5900	-31.0700	-0.2020	0.9050	0.0750
14:00:49.002	5678	1.8400	3.2200	-38.2000	-0.2050	1.2430	0.1170
14:00:49.022	5698	-0.6000	2.9100	-32.6800	-0.1860	0.9050	0.0900
14:00:49.043	5718	1.3000	3.8200	-35.6700	-0.1960	1.0720	0.0790
14:00:49.063	5738	0.6700	2.7700	-36.4200	-0.1640	1.0540	0.1200
14:00:49.083	5758	0.7400	3.7000	-31.7600	-0.2080	0.8730	0.0730
14:00:49.103	5778	1.0600	3.2700	-38.0100	-0.1720	1.1780	0.1200
14:00:49.122	5798	-0.2100	3.3500	-31.3500	-0.1680	0.8900	0.0870
14:00:49.142	5818	1.2000	3.9200	-35.7400	-0.1660	1.1800	0.1010
14:00:49.163	5838	-0.1200	3.0800	-34.0500	-0.1630	0.9470	0.1140
14:00:49.183	5858	2.3700	3.7600	-31.9100	-0.2160	1.0620	0.0740
14:00:49.203	5878	1.5000	2.8100	-37.3800	-0.1740	1.1490	0.1290
14:00:49.222	5898	0.5000	3.2800	-31.5500	-0.2230	0.8440	0.0780
14:00:49.242	5918	2.1000	3.3500	-37.3300	-0.1930	1.2410	0.1000
14:00:49.263	5938	-0.1100	2.9200	-31.5000	-0.1940	0.8550	0.0900
14:00:49.284	5958	1.2300	3.8000	-35.4800	-0.2180	1.1150	0.0900
14:00:49.303	5978	0.9100	3.0100	-35.6600	-0.1910	1.0280	0.1220
14:00:49.322	5998	0.0000	3.3000	-32.6600	-0.2200	0.9110	0.0740
14:00:49.342	6018	2.1900	2.9200	-39.3200	-0.1790	1.2170	0.1350
14:00:49.363	6038	-0.0300	3.3800	-29.6100	-0.1890	0.8650	0.0740
14:00:49.383	6058	2.0600	3.7000	-36.4000	-0.1970	1.1820	0.0880
14:00:49.402	6078	-0.7100	2.7200	-33.3700	-0.1720	0.9190	0.0930
14:00:49.423	6098	0.7600	3.7400	-34.7500	-0.2100	1.0130	0.0770
14:00:49.443	6118	1.0800	2.8700	-39.4100	-0.1590	1.1420	0.1350
14:00:49.462	6138	-0.3100	3.3800	-32.4800	-0.1840	0.8320	0.0740
14:00:49.483	6158	1.7500	3.3400	-38.7000	-0.1880	1.1780	0.1090
14:00:49.503	6178	-0.2900	3.1700	-32.8600	-0.1840	0.8560	0.0950
14:00:49.523	6198	1.7100	3.9000	-35.5500	-0.1930	1.1040	0.0900
14:00:49.543	6218	0.7600	3.3100	-34.7900	-0.1570	1.0810	0.1030
14:00:49.562	6238	0.4100	3.4000	-32.8700	-0.1950	0.9150	0.0790
14:00:49.584	6258	1.1700	3.4400	-39.8400	-0.1860	1.2060	0.1180
14:00:49.602	6278	0.1200	3.4200	-30.8000	-0.2100	0.8190	0.0830
14:00:49.623	6298	2.2200	3.4900	-37.5500	-0.2150	1.2640	0.1080
14:00:49.643	6318	0.4600	3.2700	-32.6500	-0.1670	0.9560	0.1120
14:00:49.664	6338	1.4400	3.6600	-33.8100	-0.2010	0.9730	0.0730
14:00:49.685	6358	1.5300	3.4200	-37.4600	-0.1840	1.1760	0.1290
14:00:49.703	6378	1.1900	3.6400	-29.3800	-0.2150	0.9270	0.0800
14:00:49.724	6398	2.5400	3.4000	-36.9500	-0.2000	1.2520	0.1110
14:00:49.743	6418	-0.1100	2.7900	-31.5600	-0.1910	0.8640	0.0830
14:00:49.763	6438	1.6600	3.2700	-35.4200	-0.1990	1.0630	0.0970
14:00:49.784	6458	1.2500	3.0000	-37.0600	-0.1920	1.0930	0.1150
14:00:49.804	6478	1.2700	3.4300	-30.3800	-0.2010	0.9280	0.0510
14:00:49.823	6498	1.3300	3.3500	-38.6000	-0.1790	1.2000	0.1090
14:00:49.843	6518	-0.6300	2.7000	-33.4200	-0.1770	0.8250	0.0930
14:00:49.863	6538	1.8400	3.9000	-37.1200	-0.1670	1.1680	0.1080
14:00:49.885	6558	0.1300	3.3100	-33.8800	-0.1660	0.9240	0.0900
14:00:49.902	6578	1.5900	3.5100	-32.5700	-0.2050	1.0480	0.0770
14:00:49.922	6598	1.4100	3.2900	-37.6500	-0.1660	1.1490	0.1210
14:00:49.944	6618	-0.0400	3.4200	-31.0500	-0.2020	0.8650	0.0670
14:00:49.964	6638	1.2600	3.5100	-38.5400	-0.1750	1.2420	0.1050
14:00:49.984	6658	-0.2400	2.9600	-31.1800	-0.1770	0.8560	0.0760
14:00:50.003	6678	1.8600	3.5100	-37.4600	-0.2060	1.1400	0.0950
14:00:50.023	6698	0.2600	3.2100	-36.1300	-0.1650	1.0030	0.1180
14:00:50.044	6718	1.7400	3.2600	-32.8100	-0.2160	0.9670	0.0700
14:00:50.065	6738	1.7400	3.3300	-36.8700	-0.1660	1.2230	0.1080
14:00:50.083	6758	-0.5100	2.9700	-30.4700	-0.1980	0.8380	0.0740
14:00:50.102	6778	1.3700	3.7000	-37.7100	-0.1830	1.1920	0.1010
14:00:50.122	6798	-0.1400	2.9600	-32.5800	-0.1810	0.9250	0.0950
14:00:50.143	6818	1.6700	3.5700	-36.3300	-0.1940	1.0560	0.0890
14:00:50.163	6838	0.4000	3.3300	-38.3900	-0.1520	1.1470	0.1350
14:00:50.184	6858	-0.5400	3.3200	-32.0100	-0.1990	0.8540	0.0620
14:00:50.205	6878	0.5100	3.4500	-39.7700	-0.1600	1.1600	0.1180
14:00:50.223	6898	-0.3100	2.9200	-33.3100	-0.1770	0.8710	0.0910
14:00:50.243	6918	1.8500	3.5600	-35.6700	-0.2000	1.1670	0.1010
14:00:50.263	6938	0.7400	3.0600	-35.2800	-0.1620	1.0440	0.1030
14:00:50.283	6958	0.7000	3.3600	-32.0200	-0.1910	0.9140	0.0670
14:00:50.303	6978	1.2300	3.0400	-39.6300	-0.1640	1.2150	0.1240
14:00:50.323	6998	-0.0700	2.9300	-31.4500	-0.2010	0.8520	0.0820
14:00:50.344	7018	1.5400	3.5600	-38.4600	-0.1620	1.2110	0.1150
14:00:50.364	7038	-1.0400	3.0600	-32.7900	-0.1620	0.9230	0.0830
14:00:50.384	7058	1.1000	3.6600	-34.7200	-0.1770	1.0180	0.0830
14:00:50.404	7078	0.1600	3.4700	-37.9600	-0.1560	1.0890	0.1110
14:00:50.424	7098	1.4900	3.5200	-31.6100	-0.2150	0.9180	0.0830
14:00:50.444	7118	1.1600	3.4700	-38.3700	-0.1750	1.2550	0.1180
14:00:50.464	7138	-0.3300	3.2900	-32.4700	-0.2050	0.8540	0.0860
14:00:50.483	7158	1.4000	3.5300	-37.4000	-0.2020	1.1660	0.1010
14:00:50.503	7178	0.0300	3.7100	-35.6000	-0.1780	1.0500	0.1030
14:00:50.523	7198	1.1700	3.4700	-33.4800	-0.1930	0.9760	0.0850
14:00:50.545	7218	0.6500	3.5400	-38.0300	-0.1710	1.2330	0.1130
14:00:50.563	7238	0.1700	3.6700	-31.5300	-0.2130	0.8900	0.0640
14:00:50.583	7258	2.6700	3.4500	-37.8000	-0.1880	1.2330	0.1170
14:00:50.605	7278	0.7600	2.6900	-30.2600	-0.1820	0.8810	0.0890
14:00:50.624	7298	1.4000	3.0900	-36.7900	-0.1690	1.0770	0.0940
14:00:50.644	7318	0.1200	3.2000	-38.7600	-0.1540	1.1300	0.1160
14:00:50.664	7338	0.5600	3.1100	-30.1100	-0.1720	0.8420	0.0740
14:00:50.684	7358	0.9300	3.2800	-39.9100	-0.1460	1.2600	0.1330
14:00:50.705	7378	-0.0500	3.1200	-33.5100	-0.1710	0.9190	0.0870
14:00:50.725	7398	1.1400	3.3200	-35.6800	-0.1720	1.1090	0.0860
14:00:50.743	7418	0.8600	3.2900	-33.4300	-0.1500	1.0130	0.1000
14:00:50.763	7438	0.3700	3.0500	-35.1300	-0.1760	0.9510	0.0870
14:00:50.785	7458	1.1500	3.2400	-41.6500	-0.1500	1.2970	0.1370
14:00:50.806	7478	-0.1800	3.2200	-31.1600	-0.1750	0.8370	0.0790
14:00:50.823	7498	1.1100	3.2100	-38.7800	-0.1570	1.1440	0.1090
14:00:50.844	7518	-0.8000	3.3400	-34.3900	-0.2080	0.9460	0.0910
14:00:50.863	7538	2.0000	3.1700	-35.2900	-0.2110	1.1070	0.1030
14:00:50.883	7558	0.3500	3.1000	-35.2300	-0.1590	1.0950	0.1150
14:00:50.904	7578	0.1200	3.0700	-34.5200	-0.2220	0.9580	0.0820
14:00:50.924	7598	0.1400	3.0300	-39.5600	-0.1560	1.1450	0.1240
14:00:50.944	7618	0.1300	3.2200	-32.3900	-0.1870	0.8780	0.0780
14:00:50.965	7638	2.7100	3.3500	-33.6600	-0.1700	1.1660	0.0930
14:00:50.984	7658	1.0900	3.0700	-34.4300	-0.1690	1.0260	0.1020
14:00:51.005	7678	1.4000	3.2500	-30.7400	-0.1940	0.9000	0.0600
14:00:51.024	7698	0.8900	3.1300	-35.8600	-0.1580	1.1040	0.1160
14:00:51.045	7718	0.8800	2.9600	-32.7800	-0.2290	0.9590	0.0730
14:00:51.064	7738	1.5100	3.0400	-36.8700	-0.1780	1.2220	0.1080
14:00:51.084	7758	0.2400	3.0000	-31.6600	-0.1770	0.9170	0.0900
14:00:51.105	7778	2.0100	3.4400	-33.9600	-0.1740	1.0400	0.0860
14:00:51.125	7798	1.5100	2.7800	-36.9000	-0.1480	1.0840	0.1200
14:00:51.145	7818	1.3700	3.3900	-30.1900	-0.2060	0.9310	0.0720
14:00:51.164	7838	0.8000	2.9100	-38.1100	-0.1470	1.1640	0.1200
14:00:51.185	7858	-0.0900	3.4900	-31.7700	-0.1960	0.8480	0.0720
14:00:51.204	7878	1.9400	3.2100	-35.9300	-0.1730	1.1360	0.1000
14:00:51.226	7898	0.9300	3.3300	-34.0100	-0.1610	0.9530	0.1080
14:00:51.244	7918	2.0700	3.5700	-32.6600	-0.2180	1.0470	0.0820
14:00:51.266	7938	0.6400	2.9600	-36.1000	-0.1750	1.0850	0.1200
14:00:51.284	7958	0.2300	3.3600	-31.4800	-0.2290	0.9140	0.0710
14:00:51.304	7978	1.5300	3.3900	-37.0400	-0.1740	1.2010	0.1050
14:00:51.325	7998	-0.3400	3.0000	-32.8600	-0.2060	0.9560	0.0920
14:00:51.344	8018	1.1100	3.4100	-36.2400	-0.2100	1.0880	0.0990
14:00:51.365	8038	-0.0900	3.1900	-36.9800	-0.1850	1.0270	0.1210
14:00:51.385	8058	0.4100	3.8700	-35.1200	-0.2270	0.9840	0.0840
14:00:51.405	8078	1.4300	3.1000	-39.9500	-0.1750	1.1950	0.1440
14:00:51.425	8098	-0.5800	3.6600	-32.0800	-0.2050	0.9280	0.0680
14:00:51.445	8118	1.5700	3.8400	-34.7400	-0.1840	1.1380	0.0900
14:00:51.465	8138	-0.0100	3.2500	-35.5200	-0.1840	0.9730	0.0960
14:00:51.486	8158	0.6200	3.2200	-34.9600	-0.2040	1.0070	0.0760
14:00:51.505	8178	0.6500	3.3500	-37.8200	-0.1520	1.1010	0.1250
14:00:51.523	8198	-0.0700	3.6000	-32.9600	-0.2040	0.8450	0.0730
14:00:51.545	8218	1.2600	2.9500	-39.0900	-0.1650	1.1750	0.1150
14:00:51.565	8238	-0.1500	3.4500	-32.8700	-0.1730	0.8980	0.0900
14:00:51.585	8258	1.9800	3.7300	-35.4500	-0.1670	1.1350	0.0860
14:00:51.604	8278	0.8200	3.0600	-32.8300	-0.1560	1.0340	0.1060
14:00:51.625	8298	0.7500	3.4800	-32.3300	-0.2120	0.9050	0.0680
14:00:51.645	8318	0.9800	3.2500	-39.1000	-0.1750	1.1150	0.1250
14:00:51.664	8338	0.5700	3.1900	-34.3900	-0.2360	0.8550	0.0990
14:00:51.685	8358	2.1600	3.3500	-37.5800	-0.1900	1.2100	0.1100
14:00:51.705	8378	0.2600	3.4200	-33.0800	-0.1660	0.9070	0.1080
14:00:51.725	8398	1.6800	3.4800	-34.4900	-0.2030	1.0370	0.0820
14:00:51.745	8418	0.8100	2.6700	-36.8500	-0.1750	1.0910	0.1300
14:00:51.764	8438	1.0900	3.5900	-33.9400	-0.2160	0.9630	0.0760
14:00:51.787	8458	1.8900	3.3400	-38.4700	-0.1660	1.2220	0.1290
14:00:51.806	8478	-0.1700	3.4800	-30.2700	-0.1740	0.8450	0.0730
14:00:51.825	8498	1.7200	3.5800	-35.5100	-0.2000	1.0930	0.1000
14:00:51.844	8518	0.8500	3.1400	-36.7100	-0.1800	1.0460	0.1120
14:00:51.865	8538	1.7900	3.5400	-33.0000	-0.2110	0.9730	0.0820
14:00:51.885	8558	0.8700	2.8100	-35.6600	-0.1950	1.1420	0.1100
14:00:51.904	8578	-0.4000	3.0200	-31.7400	-0.2020	0.9220	0.0710
14:00:51.925	8598	1.5000	3.2300	-38.1400	-0.1950	1.2390	0.0950
14:00:51.946	8618	-0.3500	3.2900	-33.5100	-0.1710	0.9380	0.0990
14:00:51.965	8638	1.5200	3.6800	-32.1300	-0.1960	1.0180	0.0730
14:00:51.985	8658	1.0600	3.0700	-37.2900	-0.1780	1.1380	0.1180
14:00:52.005	8678	0.2500	3.6700	-32.0200	-0.1930	0.8910	0.0710
14:00:52.027	8698	1.4400	3.4200	-38.6900	-0.1800	1.1650	0.1090
14:00:52.046	8718	-0.5500	3.1800	-32.1500	-0.1910	0.8740	0.0890
14:00:52.065	8738	1.5400	3.7300	-38.2800	-0.2170	1.2130	0.1020
14:00:52.085	8758	0.3100	3.1500	-35.9000	-0.1610	0.9790	0.1200
14:00:52.104	8778	1.4400	3.8000	-32.8200	-0.2380	1.0200	0.0750
14:00:52.125	8798	1.0000	3.1100	-38.7500	-0.1880	1.1900	0.1210
14:00:52.144	8818	-0.2600	3.6900	-31.6500	-0.1980	0.8360	0.0890
14:00:52.165	8838	1.3900	3.7500	-38.5300	-0.1990	1.1710	0.1010
14:00:52.184	8858	0.3300	3.1700	-31.1200	-0.1970	0.9360	0.1030
14:00:52.205	8878	1.8500	3.7200	-35.6200	-0.2290	1.1630	0.0960
14:00:52.225	8898	1.1800	2.8400	-38.5000	-0.1780	1.1420	0.1340
14:00:52.246	8918	0.1900	3.0800	-34.0300	-0.2060	0.8520	0.0820
14:00:52.265	8938	0.6400	3.3200	-41.2400	-0.1790	1.2180	0.1260
14:00:52.285	8958	0.1300	3.2700	-32.7200	-0.1710	0.8700	0.1020
14:00:52.304	8978	1.9200	3.3700	-39.0800	-0.2050	1.1500	0.1080
14:00:52.325	8998	0.4100	2.9900	-35.8200	-0.1670	0.9950	0.1180
14:00:52.346	9018	1.0100	3.2900	-33.5600	-0.2020	0.9730	0.0800
14:00:52.364	9038	1.0500	3.5100	-38.3700	-0.1570	1.2180	0.1250
14:00:52.385	9058	-0.0100	3.1100	-31.2400	-0.2040	0.8680	0.0770
14:00:52.404	9078	1.9100	3.8800	-36.8400	-0.1840	1.1880	0.1010
14:00:52.425	9098	0.1800	2.9900	-32.2600	-0.1720	0.8880	0.0860
14:00:52.445	9118	1.5600	3.6900	-36.1200	-0.1970	1.0700	0.0880
14:00:52.465	9138	0.7500	3.2500	-36.2900	-0.1670	1.1240	0.1120
14:00:52.485	9158	0.4600	3.9700	-30.6700	-0.2250	0.8840	0.0640
14:00:52.505	9178	1.7300	3.6600	-39.3100	-0.1900	1.2510	0.1180
14:00:52.524	9198	-0.7500	3.0200	-31.0900	-0.2040	0.8360	0.0840
14:00:52.544	9218	2.6500	3.3700	-35.3300	-0.2130	1.1790	0.0890
14:00:52.565	9238	0.4500	2.9600	-33.7500	-0.1940	0.9920	0.1120
14:00:52.586	9258	0.1300	3.5100	-35.4100	-0.2110	0.9700	0.0750
14:00:52.606	9278	0.8200	3.7900	-37.6600	-0.1710	1.1650	0.1040
14:00:52.625	9298	-0.6400	3.6500	-27.7900	-0.1860	0.8200	0.0540
14:00:52.647	9318	1.6400	3.7100	-39.4500	-0.1790	1.2510	0.1060
14:00:52.666	9338	0.8200	3.1900	-31.9100	-0.1930	0.9800	0.1060
14:00:52.687	9358	1.6100	3.3800	-36.8900	-0.1960	1.1340	0.1060
14:00:52.707	9378	0.4800	3.2400	-36.2800	-0.1600	1.0960	0.1170
14:00:52.725	9398	-0.2800	3.2700	-30.4500	-0.1960	0.8070	0.0620
14:00:52.745	9418	1.4200	3.1100	-40.1200	-0.1770	1.2660	0.1260
14:00:52.767	9438	-0.3000	3.2300	-30.8000	-0.1770	0.8220	0.0800
14:00:52.785	9458	1.8200	3.9500	-36.8100	-0.1860	1.1780	0.0900
14:00:52.806	9478	0.9000	3.0100	-34.9800	-0.1810	1.0320	0.1130
14:00:52.826	9498	0.8000	3.5500	-31.5600	-0.1900	0.9560	0.0810
14:00:52.845	9518	1.3000	3.4500	-38.7800	-0.1660	1.1980	0.1140
14:00:52.865	9538	-0.3700	3.2300	-31.3800	-0.2040	0.8070	0.0780
14:00:52.887	9558	1.6600	3.5500	-39.2800	-0.1830	1.2540	0.1060
14:00:52.906	9578	-0.1100	3.8000	-30.6700	-0.1720	0.8560	0.0780
14:00:52.926	9598	2.2500	3.3200	-35.6800	-0.2130	1.1270	0.0940
14:00:52.946	9618	0.9900	2.9600	-37.5900	-0.1770	1.1030	0.1310
14:00:52.965	9638	0.2800	3.5600	-31.2000	-0.2040	0.8590	0.0700
14:00:52.987	9658	1.9500	3.2000	-38.9700	-0.2010	1.2560	0.1100
14:00:53.004	9678	0.2800	2.8900	-30.9500	-0.2170	0.8830	0.0830
14:00:53.025	9698	2.4400	3.5400	-36.4600	-0.1870	1.1880	0.1040
14:00:53.045	9718	0.2600	3.7500	-34.6900	-0.1650	1.0180	0.1010
14:00:53.066	9738	0.3300	3.4700	-32.9600	-0.1950	0.9520	0.0830
14:00:53.086	9758	0.6900	3.2100	-38.1600	-0.1780	1.1490	0.1190
14:00:53.106	9778	0.3800	2.9700	-31.8300	-0.2080	0.8870	0.0760
14:00:53.126	9798	2.5800	3.3500	-37.0300	-0.1970	1.2660	0.1130
14:00:53.146	9818	0.7200	3.4200	-30.7600	-0.1790	0.9210	0.0850
14:00:53.167	9838	0.6400	3.5200	-34.5000	-0.1960	1.0220	0.0840
14:00:53.185	9858	0.5900	3.0500	-36.6400	-0.1690	1.0920	0.1150
14:00:53.205	9878	0.4800	3.1200	-32.1600	-0.2090	0.8680	0.0810
14:00:53.226	9898	1.1700	3.7800	-39.3000	-0.1700	1.2330	0.1160
14:00:53.246	9918	-0.1300	3.1300	-31.2300	-0.1890	0.8560	0.0860
14:00:53.266	9938	2.2600	3.8700	-34.3300	-0.1650	1.1700	0.0850
14:00:53.286	9958	-0.0400	3.0400	-34.9300	-0.1790	0.9980	0.1120
14:00:53.305	9978	1.6600	3.3200	-32.4900	-0.2440	0.9580	0.0770
14:00:53.326	9998	1.5400	3.3500	-36.8400	-0.1780	1.1540	0.1240
14:00:53.345	10018	-0.0600	2.7300	-32.3800	-0.2390	0.8500	0.0780
14:00:53.367	10038	2.0200	3.7000	-38.7400	-0.1780	1.2410	0.1120
14:00:53.387	10058	-0.2600	3.3600	-33.1300	-0.1970	0.9390	0.1030
14:00:53.405	10078	0.8800	3.4500	-34.0000	-0.2090	1.0450	0.0830
14:00:53.426	10098	0.2100	3.4800	-36.8200	-0.1740	1.0970	0.1160
14:00:53.445	10118	0.8000	3.4100	-31.4900	-0.2230	0.8770	0.0760
14:00:53.468	10138	1.0900	3.5700	-38.4100	-0.1780	1.2230	0.1230
14:00:53.488	10158	0.0800	3.3600	-32.1800	-0.2050	0.9110	0.0830
14:00:53.506	10178	0.9500	3.6000	-37.4300	-0.2050	1.1410	0.0990
14:00:53.527	10198	-0.8800	3.3000	-37.1800	-0.1720	0.9600	0.1110
14:00:53.545	10218	0.8800	3.3500	-33.6500	-0.2000	0.9320	0.0650
14:00:53.566	10238	1.0400	3.2300	-38.1900	-0.1610	1.2350	0.1250
14:00:53.587	10258	0.2600	3.1000	-32.1000	-0.2070	0.8420	0.0710
14:00:53.607	10278	0.9700	3.4700	-39.1300	-0.1710	1.1860	0.1090
14:00:53.627	10298	-0.8400	3.2600	-32.8300	-0.1830	0.8880	0.0880
14:00:53.647	10318	1.8300	3.6200	-35.0000	-0.2150	1.0790	0.0950
14:00:53.665	10338	0.6600	3.5200	-37.6700	-0.1570	1.1470	0.1260
14:00:53.687	10358	0.5400	3.3600	-31.4500	-0.2140	0.8790	0.0680
14:00:53.706	10378	0.6900	3.5900	-39.3100	-0.1730	1.2170	0.1140
14:00:53.725	10398	-0.3700	3.3900	-30.8500	-0.2110	0.8380	0.0840
14:00:53.746	10418	1.5500	3.4900	-38.8800	-0.1890	1.1820	0.1150
14:00:53.765	10438	0.1000	3.0800	-34.8300	-0.1810	0.9960	0.1010
14:00:53.787	10458	0.8300	3.2100	-33.9300	-0.1910	0.9950	0.0860
14:00:53.807	10478	1.7500	3.0000	-39.1100	-0.1770	1.2150	0.1360
14:00:53.825	10498	1.1100	3.1800	-33.0000	-0.1940	0.9080	0.0890
14:00:53.846	10518	1.8900	3.3300	-39.2500	-0.1730	1.2560	0.1230
14:00:53.867	10538	0.4900	3.1400	-32.8200	-0.1780	0.9040	0.0930
14:00:53.887	10558	1.5200	3.2500	-35.0200	-0.1910	1.0740	0.0870
14:00:53.907	10578	0.5100	3.4800	-35.0600	-0.1670	1.0690	0.1060
14:00:53.925	10598	0.8500	3.5700	-30.2900	-0.1930	0.9280	0.0640
14:00:53.947	10618	1.0700	3.1600	-40.9000	-0.1720	1.2560	0.1230
14:00:53.966	10638	-0.2800	3.4500	-31.4600	-0.1930	0.8420	0.0830
14:00:53.988	10658	1.1900	3.6300	-37.7000	-0.1820	1.2000	0.0950
14:00:54.008	10678	0.6100	3.3100	-35.3900	-0.1750	0.9780	0.1020
14:00:54.026	10698	1.9900	3.6800	-34.0100	-0.1990	1.0220	0.0890
14:00:54.047	10718	0.8900	3.2700	-39.0600	-0.1510	1.1670	0.1290
14:00:54.066	10738	-0.8200	3.4100	-34.4100	-0.2070	0.8780	0.0800
14:00:54.087	10758	0.4700	3.0300	-40.3100	-0.1610	1.1740	0.1220
14:00:54.108	10778	0.1900	2.8500	-34.1100	-0.1710	0.9240	0.0940
14:00:54.126	10798	1.7000	3.5800	-36.2700	-0.2120	1.1770	0.0950
14:00:54.148	10818	0.1800	3.2100	-35.4300	-0.1800	1.0560	0.1170
14:00:54.166	10838	1.1900	3.4700	-32.0700	-0.2250	0.9830	0.0680
14:00:54.187	10858	0.7300	3.1400	-38.4900	-0.1920	1.1760	0.1260
14:00:54.207	10878	-0.3300	3.7800	-30.9800	-0.2070	0.8540	0.0630
14:00:54.227	10898	1.2400	3.3400	-36.1000	-0.1800	1.1510	0.0940
14:00:54.246	10918	0.3100	3.0800	-34.7100	-0.1980	0.9880	0.1140
14:00:54.266	10938	1.1400	3.3500	-35.9100	-0.2250	1.0420	0.0880
14:00:54.286	10958	0.6400	2.6400	-37.7800	-0.1860	1.1140	0.1320
14:00:54.307	10978	-0.1200	3.3900	-32.2600	-0.2160	0.8870	0.0670
14:00:54.327	10998	1.2300	3.3900	-36.8000	-0.1720	1.1730	0.1100
14:00:54.348	11018	-0.0800	3.3500	-33.0400	-0.1760	0.9240	0.0940
14:00:54.367	11038	2.0900	3.2700	-34.8800	-0.1970	1.0960	0.0900
14:00:54.387	11058	0.8300	3.0700	-34.8500	-0.1620	1.0950	0.1110
14:00:54.406	11078	0.7600	3.3500	-33.1400	-0.2190	0.9280	0.0750
14:00:54.426	11098	1.4000	2.7300	-37.3300	-0.1650	1.1440	0.1150
14:00:54.448	11118	0.3600	3.4000	-33.5600	-0.2080	0.8780	0.0870
14:00:54.467	11138	0.9500	3.4200	-40.1200	-0.1710	1.1690	0.1130
14:00:54.486	11158	-0.3800	3.1600	-34.4500	-0.1570	0.9840	0.1000
14:00:54.508	11178	1.1600	3.7300	-34.0400	-0.1950	1.0220	0.0700
14:00:54.528	11198	0.7800	2.9700	-37.2500	-0.1600	1.0750	0.1330
14:00:54.547	11218	1.1200	3.5000	-32.7300	-0.2320	0.9630	0.0800
14:00:54.567	11238	1.4900	3.1800	-36.6400	-0.2140	1.1910	0.1050
14:00:54.588	11258	-0.2400	3.7100	-32.6000	-0.1880	0.8810	0.0940
14:00:54.607	11278	1.6500	3.2200	-36.6000	-0.2120	1.1790	0.1040
14:00:54.628	11298	0.7400	3.1700	-36.5800	-0.1720	1.0540	0.1290
14:00:54.646	11318	1.0000	3.4200	-33.6000	-0.2270	0.9870	0.0850
