# Supplementary material for: A slanted castor wheel enables pushing manual wheelchairs from the side to improve social interaction
Source: PLoS One. 2024 Sep 12;19(9):e0307759. doi: 10.1371/journal.pone.0307759 (PMC11392412; doi:10.1371/journal.pone.0307759)
Supplement: S1 File — Contains the data collected during the validation experiments and the code for calculating the reaction forces for a castor wheel using the vector equations and the cosine approximation. 4TU.ResearchData repository: https://doi.org/10.4121/82afa4e1-bdf1-4bf4-8682-32e62f6c3d68, GitLab repository: https://gitlab.tudelft.nl/ziggy/evaluation_paper. (ZIP) [file pone.0307759.s002.zip › S2 File - Experimental data and the MATLAB code for calculations of the castor wheel/Data/Test6_30-5-2022/0.1rad_5.4kg_6.txt]

TimeStamp	SampleCounter	Fx(N)	Fy(N)	Fz(N)	Tx(Nm)	Ty(Nm)	Tz(Nm)
14:01:59.099	10182	-0.1800	4.7700	-47.5500	-0.2960	1.2570	0.1440
14:01:59.119	10202	3.6600	5.3500	-58.7100	-0.2710	1.9270	0.1660
14:01:59.136	10222	0.5200	5.4200	-52.2700	-0.2860	1.5400	0.1650
14:01:59.158	10242	1.7700	5.1200	-49.0600	-0.2870	1.5080	0.1070
14:01:59.178	10262	1.5200	5.4400	-57.4400	-0.2680	1.7230	0.1910
14:01:59.197	10282	0.1400	5.4700	-49.2600	-0.3180	1.3400	0.1210
14:01:59.219	10302	2.3300	5.3400	-59.9100	-0.2710	1.9020	0.2080
14:01:59.239	10322	0.4200	5.2500	-49.4500	-0.3140	1.3370	0.1450
14:01:59.258	10342	2.1600	5.3700	-53.8900	-0.2900	1.7180	0.1650
14:01:59.277	10362	0.5300	4.9200	-52.9700	-0.3130	1.5230	0.1790
14:01:59.298	10382	0.6200	5.2800	-49.7600	-0.3120	1.4620	0.1120
14:01:59.318	10402	1.7600	5.7500	-55.5800	-0.2790	1.7630	0.1730
14:01:59.338	10422	-0.1400	5.1200	-48.0800	-0.3120	1.2910	0.1130
14:01:59.359	10442	2.0000	5.2800	-56.6600	-0.2920	1.8580	0.1750
14:01:59.377	10462	-0.3300	5.2100	-49.8600	-0.2850	1.4350	0.1470
14:01:59.397	10482	2.3700	5.3300	-54.1500	-0.2800	1.7750	0.1470
14:01:59.418	10502	0.7200	5.2200	-52.2400	-0.2900	1.5450	0.1760
14:01:59.438	10522	1.5100	5.3600	-48.0500	-0.3030	1.4110	0.1150
14:01:59.456	10542	1.4100	5.5100	-56.5800	-0.2820	1.8070	0.1960
14:01:59.479	10562	0.0700	5.3600	-49.9400	-0.3040	1.4090	0.1270
14:01:59.499	10582	1.5200	5.7400	-57.1400	-0.2640	1.8430	0.1760
14:01:59.516	10602	-0.3400	5.3100	-47.8500	-0.3000	1.3450	0.1300
14:01:59.538	10622	2.8200	5.9000	-53.7900	-0.2830	1.7220	0.1410
14:01:59.557	10642	1.8600	5.1200	-54.6300	-0.2990	1.6500	0.1950
14:01:59.578	10662	1.5800	6.0400	-46.9300	-0.2780	1.4090	0.1210
14:01:59.598	10682	1.3000	5.5800	-58.6400	-0.2880	1.8080	0.2000
14:01:59.617	10702	-0.3700	5.4800	-49.7000	-0.3110	1.3670	0.1120
14:01:59.639	10722	2.6900	5.0800	-58.6600	-0.2770	1.8720	0.1650
14:01:59.657	10742	1.8800	5.2800	-53.4000	-0.3210	1.6590	0.1790
14:01:59.677	10762	2.7000	5.2300	-52.9000	-0.2940	1.6930	0.1370
14:01:59.697	10782	0.7200	4.6400	-47.8600	-0.2470	1.4430	0.1600
14:01:59.719	10802	0.9800	5.3000	-54.5400	-0.2660	1.5340	0.1350
14:01:59.737	10822	2.3800	5.5200	-56.1100	-0.2520	1.8250	0.1660
14:01:59.758	10842	0.1400	4.9100	-47.7300	-0.2450	1.3020	0.1290
14:01:59.777	10862	3.4300	5.3500	-57.2100	-0.2440	1.9730	0.1580
14:01:59.797	10882	0.8100	4.8100	-46.1100	-0.2710	1.3630	0.1350
14:01:59.819	10902	2.1200	5.0800	-53.7300	-0.2640	1.5890	0.1350
14:01:59.838	10922	0.8600	5.5800	-56.6200	-0.2790	1.6520	0.1880
14:01:59.857	10942	-1.6200	4.7700	-46.4600	-0.2910	1.1330	0.0950
14:01:59.878	10962	2.6400	5.0400	-62.7900	-0.2740	2.0300	0.1850
14:01:59.899	10982	0.7900	4.7500	-46.7300	-0.2920	1.3620	0.1270
14:01:59.919	11002	1.7500	5.3300	-55.0500	-0.2310	1.7340	0.1470
14:01:59.938	11022	-0.2900	5.3100	-54.7700	-0.2670	1.6180	0.1680
14:01:59.958	11042	0.6600	5.1300	-48.4300	-0.2860	1.3870	0.1140
14:01:59.978	11062	2.0600	5.8100	-60.4300	-0.2640	1.8690	0.2060
14:01:59.999	11082	-0.1700	5.0300	-50.0800	-0.3020	1.3110	0.1330
14:02:00.019	11102	3.7500	5.2100	-57.4500	-0.2940	1.9440	0.1700
14:02:00.038	11122	-0.0900	5.4700	-50.4300	-0.3180	1.4000	0.1370
14:02:00.058	11142	1.5800	5.5100	-51.9900	-0.2970	1.6040	0.1370
14:02:00.079	11162	0.3500	5.6600	-56.7300	-0.2880	1.7010	0.1940
14:02:00.099	11182	-0.1400	5.5600	-47.7500	-0.2990	1.4010	0.1030
14:02:00.119	11202	2.0100	5.1000	-57.4700	-0.2830	1.8610	0.2110
14:02:00.139	11222	-0.3500	5.3200	-49.4500	-0.2860	1.3860	0.1320
14:02:00.158	11242	2.5100	5.4900	-58.2800	-0.2690	1.8310	0.1770
14:02:00.178	11262	-0.2700	5.2500	-52.6600	-0.2610	1.4420	0.1740
14:02:00.198	11282	0.8300	5.4400	-52.6700	-0.2830	1.4690	0.1230
14:02:00.220	11302	0.3300	5.9000	-60.6400	-0.2910	1.8000	0.2020
14:02:00.238	11322	-0.7600	5.3900	-48.7000	-0.2900	1.3190	0.1010
14:02:00.259	11342	1.8300	5.6400	-60.0300	-0.2800	1.9230	0.1770
14:02:00.279	11362	-0.3500	5.3800	-48.5800	-0.2950	1.3570	0.1350
14:02:00.297	11382	2.3500	5.5000	-54.2800	-0.2840	1.7040	0.1390
14:02:00.317	11402	0.2400	5.2700	-53.5200	-0.2850	1.5260	0.1850
14:02:00.339	11422	0.4000	5.4400	-49.5600	-0.2890	1.4160	0.1270
14:02:00.358	11442	0.8600	5.6900	-59.5900	-0.3040	1.9040	0.1990
14:02:00.379	11462	-0.3300	5.4000	-47.9300	-0.3290	1.2680	0.1310
14:02:00.399	11482	2.8700	5.4500	-60.4600	-0.2850	1.9640	0.1810
14:02:00.418	11502	0.0200	5.5400	-48.6600	-0.3100	1.3880	0.1520
14:02:00.438	11522	2.1500	4.9200	-53.4300	-0.3060	1.6720	0.1480
14:02:00.459	11542	1.4700	5.4300	-53.8800	-0.3100	1.6650	0.1860
14:02:00.479	11562	0.3000	5.3700	-47.9100	-0.3250	1.3820	0.1130
14:02:00.498	11582	2.9700	5.7000	-57.0200	-0.2940	1.9100	0.2000
14:02:00.519	11602	0.1300	5.1000	-45.8400	-0.2910	1.3110	0.1260
14:02:00.540	11622	2.2000	5.2700	-56.2000	-0.2780	1.8000	0.1570
14:02:00.557	11642	0.9600	5.4000	-51.4300	-0.2850	1.5150	0.1740
14:02:00.579	11662	2.4700	5.2200	-49.5600	-0.2830	1.5530	0.1270
14:02:00.600	11682	2.0100	5.2200	-58.0000	-0.2720	1.8370	0.2050
14:02:00.619	11702	-0.6700	5.2100	-49.6900	-0.2750	1.2080	0.1320
14:02:00.638	11722	2.5100	5.1800	-61.3600	-0.2660	1.8790	0.1950
14:02:00.658	11742	0.0200	5.1600	-48.8500	-0.2870	1.3290	0.1390
14:02:00.679	11762	3.0400	5.2200	-52.0300	-0.2550	1.6090	0.1430
14:02:00.698	11782	0.5000	5.4300	-57.0200	-0.2980	1.6530	0.1930
14:02:00.719	11802	-0.2500	5.4000	-51.2200	-0.3040	1.3640	0.1250
14:02:00.738	11822	1.6700	5.2700	-59.4900	-0.2750	1.8280	0.2120
14:02:00.760	11842	-0.1600	5.4400	-47.1200	-0.2960	1.2580	0.1250
14:02:00.779	11862	3.3300	5.3600	-58.0300	-0.2650	1.8770	0.1760
14:02:00.798	11882	-0.2900	5.2600	-53.4100	-0.2960	1.4860	0.1810
14:02:00.818	11902	1.8800	4.9200	-51.9200	-0.2870	1.5420	0.1310
14:02:00.838	11922	0.5900	5.4700	-56.9400	-0.2860	1.7260	0.1930
14:02:00.858	11942	0.2600	5.6600	-49.1100	-0.2940	1.3820	0.1240
14:02:00.878	11962	2.4000	5.4400	-58.4800	-0.3170	1.8950	0.1950
14:02:00.899	11982	0.1700	5.7900	-47.5700	-0.3120	1.3390	0.1380
14:02:00.919	12002	2.7300	5.5700	-55.1500	-0.2990	1.7820	0.1550
14:02:00.939	12022	0.7900	5.3600	-52.7700	-0.3100	1.5720	0.1830
14:02:00.959	12042	0.7500	5.4700	-49.4700	-0.3040	1.4500	0.1150
14:02:00.978	12062	0.3000	5.5200	-60.5900	-0.2870	1.7600	0.2100
14:02:00.998	12082	0.5200	5.2800	-47.7500	-0.3100	1.3490	0.1220
14:02:01.019	12102	3.3200	4.9500	-58.1400	-0.2970	1.9050	0.1780
14:02:01.039	12122	0.1800	5.1400	-49.6000	-0.2910	1.4530	0.1620
14:02:01.059	12142	2.1600	5.3400	-51.6100	-0.2710	1.5720	0.1300
14:02:01.080	12162	0.7900	4.9600	-55.2800	-0.2900	1.6320	0.1910
14:02:01.098	12182	0.1800	5.6900	-49.7700	-0.3090	1.3640	0.1280
14:02:01.120	12202	2.0100	5.2000	-58.0300	-0.2720	1.8680	0.1900
14:02:01.140	12222	-0.7500	5.3800	-49.7600	-0.2980	1.3240	0.1530
14:02:01.159	12242	2.0600	5.1900	-57.0100	-0.2630	1.8090	0.1700
14:02:01.179	12262	0.3000	5.2800	-50.3100	-0.2820	1.4630	0.1600
14:02:01.200	12282	2.0000	5.4900	-51.2000	-0.2910	1.5300	0.1210
14:02:01.220	12302	1.8100	5.4100	-56.9300	-0.2940	1.7570	0.1950
14:02:01.239	12322	0.3000	5.7700	-48.1300	-0.3050	1.3840	0.1170
14:02:01.260	12342	3.0000	5.3800	-57.1700	-0.2720	1.8510	0.1870
14:02:01.279	12362	-0.0600	5.2200	-48.3600	-0.3180	1.3590	0.1440
14:02:01.299	12382	2.4800	5.7900	-54.6500	-0.2870	1.7500	0.1550
14:02:01.319	12402	0.8000	5.3200	-54.9100	-0.2970	1.6250	0.1920
14:02:01.340	12422	0.1500	5.6100	-50.9600	-0.2990	1.4200	0.1210
14:02:01.360	12442	1.4700	5.2900	-59.1100	-0.2910	1.8450	0.2050
14:02:01.379	12462	-0.0700	5.4100	-48.4700	-0.3040	1.3640	0.1320
14:02:01.399	12482	2.0300	5.4000	-56.4200	-0.2590	1.8190	0.1690
14:02:01.421	12502	-0.4000	4.9900	-51.1200	-0.2690	1.4370	0.1580
14:02:01.441	12522	1.8100	4.9600	-53.7700	-0.2810	1.5670	0.1310
14:02:01.459	12542	1.8800	5.1800	-56.2000	-0.2890	1.7460	0.1910
14:02:01.480	12562	0.2300	5.3900	-48.7800	-0.2840	1.3560	0.1150
14:02:01.500	12582	2.3700	5.3300	-57.9200	-0.2820	1.8690	0.1780
14:02:01.520	12602	-1.0900	5.1300	-46.7800	-0.3170	1.2880	0.1250
14:02:01.540	12622	2.6500	5.3000	-57.0900	-0.2820	1.7640	0.1590
14:02:01.560	12642	0.3700	5.1300	-53.1400	-0.2860	1.5370	0.1830
14:02:01.580	12662	0.9700	5.1100	-50.9200	-0.2810	1.4980	0.1230
14:02:01.599	12682	1.9200	5.5600	-58.1500	-0.2800	1.8050	0.2030
14:02:01.620	12702	-0.5400	5.5200	-47.7000	-0.3110	1.2390	0.1170
14:02:01.638	12722	2.9800	5.3200	-58.9300	-0.2920	1.8990	0.1780
14:02:01.660	12742	-0.2700	5.2700	-48.8000	-0.3050	1.3510	0.1490
14:02:01.679	12762	2.1800	5.9700	-54.5500	-0.2790	1.7270	0.1400
14:02:01.700	12782	1.3400	5.1400	-53.5300	-0.3110	1.6420	0.1800
14:02:01.720	12802	1.3900	5.4000	-48.9600	-0.3160	1.4300	0.1210
14:02:01.740	12822	2.9700	5.3600	-57.0800	-0.2820	1.9000	0.1880
14:02:01.759	12842	0.2700	5.0600	-43.8100	-0.3060	1.3000	0.1050
14:02:01.780	12862	2.9000	5.3300	-53.5900	-0.2530	1.8130	0.1450
14:02:01.799	12882	0.6100	5.2000	-49.1500	-0.3010	1.5100	0.1640
14:02:01.819	12902	1.5500	5.3500	-49.6500	-0.2700	1.5020	0.1270
14:02:01.840	12922	2.3600	5.4200	-56.8400	-0.2750	1.7940	0.1810
14:02:01.860	12942	0.3300	5.1400	-47.3600	-0.2670	1.3140	0.1260
14:02:01.880	12962	2.6000	5.0000	-59.3700	-0.2570	1.8800	0.1820
14:02:01.901	12982	-0.1200	5.2200	-47.4300	-0.2760	1.3690	0.1350
14:02:01.920	13002	2.9200	5.1800	-54.1900	-0.2600	1.6620	0.1510
14:02:01.940	13022	0.6900	5.0700	-54.5800	-0.2770	1.6410	0.1960
14:02:01.959	13042	0.1500	5.4600	-49.0900	-0.2940	1.3740	0.1210
14:02:01.981	13062	1.3600	5.0900	-58.7100	-0.2710	1.9040	0.1870
14:02:02.000	13082	0.3600	4.8700	-48.3500	-0.2990	1.2940	0.1390
14:02:02.020	13102	3.1500	5.1700	-59.4900	-0.2740	1.9290	0.1870
14:02:02.040	13122	0.0400	5.2500	-51.5000	-0.2880	1.4380	0.1700
14:02:02.061	13142	2.2300	5.7700	-51.4100	-0.2680	1.5940	0.1200
14:02:02.078	13162	1.1900	5.2600	-56.6900	-0.2680	1.7200	0.1990
14:02:02.101	13182	0.6800	5.4300	-48.0200	-0.3020	1.3850	0.1130
14:02:02.120	13202	2.5200	5.3300	-59.6100	-0.2890	1.9440	0.1990
14:02:02.141	13222	-0.1100	5.4800	-47.6900	-0.3000	1.3540	0.1470
14:02:02.159	13242	2.4000	5.8000	-56.4600	-0.2700	1.7570	0.1750
14:02:02.181	13262	0.2600	5.3100	-53.8600	-0.2940	1.5460	0.1850
14:02:02.200	13282	0.7200	5.4700	-50.5800	-0.2820	1.4380	0.1110
14:02:02.219	13302	1.6700	5.5800	-56.4500	-0.2970	1.8170	0.1930
14:02:02.240	13322	1.4300	4.9800	-46.9000	-0.2930	1.3270	0.1270
14:02:02.260	13342	2.5000	4.9600	-58.5000	-0.2980	1.8330	0.1740
14:02:02.279	13362	0.5500	5.0100	-48.5400	-0.2940	1.4210	0.1550
14:02:02.301	13382	2.1200	5.7300	-53.0000	-0.2750	1.5980	0.1400
14:02:02.321	13402	0.9600	5.6300	-56.2000	-0.2810	1.6670	0.1760
14:02:02.339	13422	0.0400	5.4900	-47.8200	-0.3160	1.2660	0.1250
14:02:02.360	13442	3.0700	5.4600	-58.9800	-0.2640	1.9320	0.1910
14:02:02.380	13462	-0.0700	5.1700	-46.2600	-0.3030	1.3130	0.1340
14:02:02.399	13482	2.3700	5.3600	-55.8900	-0.2650	1.7140	0.1450
14:02:02.420	13502	0.5700	4.9700	-50.8800	-0.3010	1.4860	0.1700
14:02:02.440	13522	1.7100	5.5200	-50.2900	-0.3050	1.5570	0.1360
14:02:02.459	13542	2.4500	5.0800	-59.1300	-0.3150	1.8630	0.2050
14:02:02.480	13562	-0.2500	4.8300	-48.6200	-0.3280	1.3130	0.1200
14:02:02.500	13582	3.3000	5.1900	-59.1500	-0.2890	1.9540	0.1920
14:02:02.519	13602	0.3100	5.2300	-47.5400	-0.3130	1.4070	0.1410
14:02:02.539	13622	1.7900	5.6400	-54.5200	-0.2970	1.6410	0.1370
14:02:02.560	13642	0.7700	5.2900	-54.2300	-0.3020	1.6400	0.1810
14:02:02.581	13662	0.0800	5.3800	-49.1800	-0.2970	1.3710	0.1100
14:02:02.601	13682	1.8000	5.2000	-59.1700	-0.2840	1.9020	0.2070
14:02:02.621	13702	0.1900	5.1400	-47.3900	-0.2920	1.3100	0.1300
14:02:02.640	13722	2.0300	5.8200	-54.9300	-0.2610	1.7670	0.1580
14:02:02.662	13742	0.3300	5.7600	-52.3200	-0.2730	1.5580	0.1650
14:02:02.680	13762	0.5600	5.4800	-51.4200	-0.2740	1.4610	0.1200
14:02:02.700	13782	1.9800	5.9100	-58.1700	-0.2880	1.7630	0.1930
14:02:02.720	13802	-0.4500	5.2400	-48.7700	-0.2840	1.2980	0.1160
14:02:02.739	13822	2.4400	5.4600	-59.3000	-0.2690	1.9000	0.1830
14:02:02.761	13842	0.3200	5.2500	-50.8100	-0.3030	1.4210	0.1580
14:02:02.782	13862	1.3500	5.4100	-55.4200	-0.2740	1.6340	0.1470
14:02:02.800	13882	0.0500	5.1800	-54.8500	-0.2790	1.5860	0.1850
14:02:02.819	13902	0.3500	5.3100	-48.3000	-0.2800	1.3970	0.1240
14:02:02.842	13922	1.9000	5.2700	-58.6000	-0.2890	1.8440	0.1970
14:02:02.860	13942	-1.0300	5.0600	-48.3000	-0.3150	1.2750	0.1320
14:02:02.880	13962	2.5300	5.3000	-58.9000	-0.2580	1.8700	0.1700
14:02:02.899	13982	0.9900	4.7700	-50.5400	-0.3000	1.5360	0.1780
14:02:02.922	14002	1.2100	5.8200	-50.6300	-0.2910	1.5490	0.1050
14:02:02.941	14022	1.3000	5.8700	-56.0500	-0.3070	1.7110	0.1710
14:02:02.961	14042	0.9500	5.2500	-48.4300	-0.3140	1.3800	0.1150
14:02:02.981	14062	3.3300	5.0100	-58.1600	-0.3000	1.9430	0.1870
14:02:03.001	14082	0.2900	5.2200	-47.9300	-0.3000	1.3590	0.1330
14:02:03.021	14102	1.9900	5.4300	-54.3000	-0.2620	1.6860	0.1330
14:02:03.041	14122	1.0000	5.0300	-53.8400	-0.2840	1.5790	0.1800
14:02:03.060	14142	1.3000	5.1200	-51.6500	-0.2810	1.4710	0.1240
14:02:03.081	14162	2.2200	5.0900	-60.2500	-0.2770	1.8570	0.2030
14:02:03.101	14182	-0.6100	4.9000	-46.8300	-0.2930	1.3070	0.1160
14:02:03.121	14202	3.2000	5.3300	-57.5500	-0.2500	1.8970	0.1590
14:02:03.141	14222	-0.0300	4.8800	-49.8400	-0.2790	1.4240	0.1600
14:02:03.160	14242	1.5100	5.5300	-53.4200	-0.2600	1.5500	0.1190
14:02:03.181	14262	1.2200	5.5700	-57.9800	-0.2920	1.6910	0.1900
14:02:03.201	14282	0.2900	5.3200	-50.3100	-0.2800	1.3930	0.1220
14:02:03.220	14302	2.4900	4.9500	-59.8700	-0.2640	1.9140	0.1870
14:02:03.240	14322	-0.1300	5.0400	-46.9700	-0.2890	1.2880	0.1290
14:02:03.260	14342	3.1100	5.4400	-54.2300	-0.2540	1.8120	0.1460
14:02:03.281	14362	1.3000	5.0700	-52.1900	-0.2840	1.5600	0.1790
14:02:03.301	14382	1.6200	5.6600	-49.2600	-0.2840	1.4740	0.1170
14:02:03.321	14402	1.9900	5.1200	-60.1300	-0.2890	1.8150	0.2140
14:02:03.339	14422	0.0900	5.4200	-47.9600	-0.3100	1.3710	0.1150
14:02:03.359	14442	2.6600	5.4500	-56.4300	-0.2990	1.8370	0.1650
14:02:03.380	14462	0.3000	4.8200	-51.8600	-0.3210	1.4490	0.1630
14:02:03.401	14482	2.0000	5.5000	-53.8000	-0.2860	1.6000	0.1300
14:02:03.421	14502	0.7000	5.5500	-55.4900	-0.2950	1.6660	0.1900
14:02:03.441	14522	-0.5600	5.7500	-50.0000	-0.2850	1.3860	0.1120
14:02:03.460	14542	1.6900	4.9700	-57.2600	-0.2820	1.8460	0.1840
14:02:03.481	14562	-0.6200	5.1000	-49.4300	-0.2910	1.3080	0.1380
14:02:03.501	14582	2.5100	5.5600	-54.8400	-0.2810	1.7040	0.1380
14:02:03.521	14602	0.7500	4.7600	-53.4100	-0.3020	1.5990	0.1820
14:02:03.541	14622	1.0700	5.4700	-51.5100	-0.2900	1.4790	0.1270
14:02:03.561	14642	0.1000	5.8000	-60.1400	-0.2910	1.7610	0.2000
14:02:03.580	14662	-2.2000	5.5200	-50.1200	-0.3360	1.2760	0.0980
14:02:03.602	14682	2.8100	5.1300	-56.4200	-0.3060	1.8930	0.1600
14:02:03.621	14702	0.6100	5.1900	-50.5000	-0.3120	1.4940	0.1500
14:02:03.641	14722	2.1300	5.5400	-52.0100	-0.2660	1.5590	0.1270
14:02:03.661	14742	0.7800	5.3500	-54.9000	-0.2860	1.6210	0.1820
14:02:03.681	14762	0.5600	5.2700	-49.1400	-0.3080	1.3960	0.1230
14:02:03.702	14782	1.9300	5.4600	-61.2900	-0.3030	1.9750	0.2060
14:02:03.720	14802	-0.3800	5.1700	-51.0700	-0.3130	1.3240	0.1490
14:02:03.741	14822	3.1100	5.3600	-54.1200	-0.2960	1.8320	0.1470
14:02:03.762	14842	0.6900	5.1300	-51.5400	-0.3220	1.4930	0.1600
14:02:03.780	14862	1.9800	5.7100	-51.5700	-0.2810	1.5870	0.1180
14:02:03.801	14882	1.5100	6.0400	-54.3300	-0.3010	1.7560	0.1800
14:02:03.821	14902	-0.2400	4.9000	-48.0900	-0.3030	1.3060	0.1130
14:02:03.841	14922	2.9000	5.2100	-57.4800	-0.2480	1.8450	0.1810
14:02:03.862	14942	0.0700	4.8300	-52.5600	-0.3070	1.4250	0.1610
14:02:03.881	14962	1.6900	5.5000	-54.6200	-0.2640	1.6890	0.1430
14:02:03.901	14982	1.1100	5.1900	-56.3500	-0.2580	1.6190	0.1930
14:02:03.922	15002	-0.1200	5.3600	-47.3800	-0.2770	1.3940	0.0940
14:02:03.941	15022	1.5300	5.5500	-58.8100	-0.2710	1.8000	0.1870
14:02:03.960	15042	0.9200	5.2000	-48.4900	-0.2600	1.3310	0.1420
14:02:03.980	15062	3.0400	5.1300	-56.9500	-0.2510	1.8540	0.1730
14:02:04.001	15082	0.2300	5.3200	-52.2400	-0.2850	1.5350	0.1800
14:02:04.021	15102	0.7800	5.6700	-50.0700	-0.2720	1.4790	0.0960
14:02:04.040	15122	1.5500	5.5600	-58.3700	-0.2870	1.7990	0.1870
14:02:04.061	15142	0.3000	5.1500	-50.3300	-0.2880	1.3230	0.1280
14:02:04.082	15162	2.4000	5.2400	-59.5900	-0.2610	1.9280	0.1780
14:02:04.102	15182	-1.1700	5.2900	-49.5900	-0.2940	1.3380	0.1390
14:02:04.121	15202	2.8400	5.2600	-53.8700	-0.2630	1.7070	0.1460
14:02:04.142	15222	0.5500	5.1300	-56.0400	-0.2900	1.6580	0.1970
14:02:04.161	15242	0.4800	5.1500	-51.8900	-0.2940	1.3970	0.1220
14:02:04.182	15262	1.5500	5.4100	-57.6200	-0.3060	1.8300	0.1920
14:02:04.200	15282	-0.0900	5.3100	-48.1800	-0.3320	1.3450	0.1420
14:02:04.220	15302	2.0300	6.2500	-55.7500	-0.2850	1.8140	0.1410
14:02:04.241	15322	0.1500	5.4200	-51.9600	-0.3110	1.4720	0.1620
14:02:04.262	15342	0.9100	5.8300	-52.4200	-0.2910	1.5540	0.1270
14:02:04.282	15362	0.9300	5.1100	-58.6000	-0.2970	1.7240	0.1990
14:02:04.302	15382	0.1500	5.0100	-47.9400	-0.3000	1.3600	0.1120
14:02:04.321	15402	3.0200	5.3400	-56.9300	-0.2830	1.8820	0.1730
14:02:04.341	15422	0.5700	5.0500	-49.0500	-0.2920	1.3930	0.1570
14:02:04.361	15442	2.0600	5.6000	-54.4300	-0.2660	1.6690	0.1330
14:02:04.381	15462	0.8000	4.9200	-53.8800	-0.3080	1.5620	0.1850
14:02:04.402	15482	1.4500	5.4700	-48.0700	-0.2960	1.4260	0.1180
14:02:04.422	15502	2.2500	5.3500	-59.2900	-0.2990	1.8800	0.2000
14:02:04.442	15522	0.4600	4.8700	-49.0600	-0.3120	1.3810	0.1320
14:02:04.460	15542	2.8000	5.4600	-56.1100	-0.2450	1.8640	0.1760
14:02:04.481	15562	0.1400	4.8500	-49.1900	-0.2780	1.3580	0.1570
14:02:04.502	15582	2.2600	5.2300	-55.4800	-0.2880	1.6720	0.1450
14:02:04.521	15602	2.3700	5.0000	-56.3400	-0.2860	1.7330	0.1930
14:02:04.541	15622	0.1500	5.8100	-49.2800	-0.2860	1.3690	0.1150
14:02:04.561	15642	2.8100	5.1700	-58.2300	-0.2800	1.8950	0.1890
14:02:04.582	15662	0.2300	5.1400	-47.8400	-0.3120	1.3220	0.1430
14:02:04.602	15682	2.0900	5.8400	-55.7200	-0.2840	1.7620	0.1540
14:02:04.621	15702	0.3800	4.8600	-54.3800	-0.3010	1.5560	0.1870
14:02:04.643	15722	0.1500	5.3700	-51.9800	-0.2810	1.4250	0.1180
14:02:04.660	15742	1.6100	5.1500	-59.1400	-0.3020	1.8960	0.2000
14:02:04.682	15762	0.2800	5.4700	-48.7500	-0.2870	1.3270	0.1400
14:02:04.702	15782	2.5500	5.4900	-56.3900	-0.2660	1.8400	0.1700
14:02:04.723	15802	-0.1900	4.8400	-51.3200	-0.2760	1.4310	0.1690
14:02:04.743	15822	1.3400	5.4900	-52.6200	-0.2650	1.5540	0.1290
14:02:04.762	15842	1.6500	5.4600	-57.4400	-0.2880	1.7060	0.2000
14:02:04.781	15862	0.5900	5.2000	-47.2000	-0.2880	1.3460	0.1150
14:02:04.802	15882	2.5600	5.2400	-59.6200	-0.2530	1.9210	0.1910
14:02:04.822	15902	-0.6500	4.8700	-48.4900	-0.3180	1.3410	0.1450
14:02:04.842	15922	2.2000	5.4800	-54.8800	-0.2690	1.7040	0.1440
14:02:04.862	15942	1.0600	4.9000	-51.0000	-0.2940	1.5550	0.1820
14:02:04.882	15962	1.3500	5.7800	-50.8000	-0.2820	1.4510	0.1380
14:02:04.902	15982	1.6700	5.5200	-56.4500	-0.2740	1.8290	0.1910
14:02:04.922	16002	-0.9700	4.8100	-49.3900	-0.3170	1.3370	0.1240
14:02:04.944	16022	2.8400	5.2900	-58.8400	-0.2740	1.9020	0.1710
14:02:04.964	16042	-0.0600	4.9700	-49.5700	-0.2890	1.3790	0.1600
14:02:04.981	16062	1.7400	5.8400	-55.3200	-0.2780	1.6260	0.1330
14:02:05.003	16082	1.1300	5.3400	-55.7100	-0.3030	1.6670	0.1840
14:02:05.024	16102	0.2000	5.4800	-48.9100	-0.2990	1.3930	0.1160
14:02:05.043	16122	3.2500	4.8200	-58.2300	-0.2860	1.9090	0.1890
14:02:05.061	16142	-0.6200	4.8200	-48.3700	-0.2960	1.2890	0.1420
14:02:05.081	16162	2.3700	5.6800	-56.0900	-0.2570	1.7840	0.1500
14:02:05.101	16182	1.0500	5.1100	-51.2700	-0.2830	1.5040	0.1860
14:02:05.121	16202	2.0600	5.8900	-49.3900	-0.2670	1.5090	0.1290
14:02:05.143	16222	2.8000	5.4100	-57.0400	-0.2980	1.8300	0.1860
14:02:05.161	16242	-0.2800	5.3300	-47.2600	-0.2660	1.3170	0.1190
14:02:05.182	16262	2.9300	5.3300	-56.3600	-0.2320	1.8790	0.1450
14:02:05.203	16282	0.5300	5.2400	-46.4500	-0.2910	1.3200	0.1250
14:02:05.223	16302	3.1500	5.3000	-50.2200	-0.2480	1.6370	0.1120
14:02:05.242	16322	1.5000	5.4500	-53.9700	-0.2670	1.6600	0.1870
14:02:05.261	16342	0.3800	5.2900	-48.7500	-0.2930	1.3390	0.1160
14:02:05.282	16362	2.9700	4.7700	-58.9700	-0.2710	1.9470	0.1860
14:02:05.303	16382	-0.1500	5.2600	-48.1200	-0.2890	1.2670	0.1490
14:02:05.322	16402	3.1300	5.6300	-55.1500	-0.2620	1.8670	0.1490
14:02:05.341	16422	0.8600	5.3600	-50.8400	-0.2940	1.5680	0.1790
14:02:05.362	16442	1.3800	4.9700	-49.7600	-0.2880	1.4840	0.1090
14:02:05.382	16462	1.4600	5.4200	-61.2100	-0.2900	1.8340	0.2220
14:02:05.404	16482	-0.6800	5.2600	-47.9600	-0.3000	1.2650	0.1030
14:02:05.423	16502	3.2500	4.9500	-59.2900	-0.2770	1.9060	0.1700
14:02:05.442	16522	0.2100	4.8500	-48.9600	-0.3170	1.4010	0.1520
14:02:05.463	16542	1.8900	5.6200	-54.9800	-0.2840	1.5880	0.1310
14:02:05.484	16562	0.8700	5.4000	-56.2500	-0.2870	1.6720	0.1940
14:02:05.502	16582	0.2500	5.1000	-48.7500	-0.2910	1.3600	0.1100
14:02:05.521	16602	2.0200	4.8300	-60.3400	-0.2830	1.8780	0.1910
14:02:05.542	16622	-0.5700	5.6400	-49.4700	-0.3010	1.3180	0.1370
14:02:05.564	16642	1.9300	5.0700	-58.2000	-0.2850	1.7940	0.1420
14:02:05.584	16662	0.5500	5.0500	-50.7300	-0.3090	1.5060	0.1500
14:02:05.602	16682	0.6900	5.6000	-51.1900	-0.2710	1.4560	0.1170
14:02:05.622	16702	1.8800	5.6200	-57.7800	-0.3010	1.7670	0.1900
14:02:05.641	16722	-0.8100	5.1900	-48.7400	-0.3030	1.2690	0.1050
14:02:05.663	16742	2.6400	5.2900	-59.3000	-0.2650	1.8440	0.1750
14:02:05.682	16762	0.1200	5.0600	-52.6400	-0.3010	1.4610	0.1660
14:02:05.702	16782	1.6100	5.2000	-53.8200	-0.2700	1.6490	0.1390
14:02:05.722	16802	1.1800	5.0200	-55.3800	-0.2990	1.6380	0.1930
14:02:05.744	16822	1.0000	5.5200	-49.1500	-0.3090	1.3980	0.1090
14:02:05.763	16842	1.8600	5.3500	-60.5400	-0.2800	1.8910	0.2020
14:02:05.782	16862	-1.5600	5.2800	-47.9500	-0.3130	1.2830	0.1160
14:02:05.802	16882	3.1000	5.3900	-55.6000	-0.2630	1.8340	0.1450
14:02:05.822	16902	0.3800	5.5200	-51.1000	-0.3070	1.5620	0.1610
14:02:05.842	16922	1.0800	5.7400	-53.0300	-0.2770	1.5260	0.1210
14:02:05.863	16942	1.2600	5.2500	-57.5900	-0.2680	1.7320	0.1920
14:02:05.883	16962	-0.0700	5.0300	-49.4500	-0.2850	1.3110	0.1160
14:02:05.903	16982	3.0200	5.4700	-57.0900	-0.2670	1.8270	0.1560
14:02:05.923	17002	0.1900	4.9500	-49.9800	-0.3050	1.4130	0.1530
14:02:05.943	17022	2.2100	5.4600	-54.7100	-0.2630	1.6670	0.1390
14:02:05.963	17042	0.6200	5.1400	-54.6500	-0.2870	1.6340	0.1840
14:02:05.984	17062	0.3200	4.9900	-50.2100	-0.2910	1.3430	0.1130
14:02:06.004	17082	2.0900	5.4500	-59.5000	-0.2780	1.8780	0.1910
14:02:06.023	17102	0.0100	4.4700	-48.8400	-0.2930	1.3460	0.1320
14:02:06.042	17122	2.9200	6.0600	-55.4200	-0.2350	1.8710	0.1440
14:02:06.063	17142	0.1200	5.0500	-51.0000	-0.2970	1.4580	0.1690
14:02:06.084	17162	1.1400	5.6500	-51.2400	-0.2580	1.5040	0.1150
14:02:06.102	17182	1.3100	5.5500	-59.2300	-0.2810	1.7490	0.1900
14:02:06.123	17202	0.1000	5.1000	-49.3200	-0.2990	1.2750	0.1100
14:02:06.142	17222	2.4600	5.3100	-58.5600	-0.2790	1.9130	0.1740
14:02:06.163	17242	-0.3600	5.1300	-49.1300	-0.3130	1.3650	0.1450
14:02:06.184	17262	2.1100	5.3600	-54.1200	-0.2790	1.7940	0.1420
14:02:06.204	17282	0.9200	5.2900	-52.7500	-0.3040	1.5560	0.1860
14:02:06.222	17302	1.2400	5.9500	-49.5200	-0.2770	1.4950	0.1070
14:02:06.242	17322	2.0800	5.5000	-56.9900	-0.3210	1.8090	0.1910
14:02:06.263	17342	1.1100	4.9900	-48.1700	-0.3390	1.3520	0.1290
14:02:06.285	17362	3.2100	4.9600	-55.7200	-0.2800	1.8770	0.1680
14:02:06.303	17382	-0.0400	5.0600	-51.4200	-0.3050	1.4470	0.1610
14:02:06.323	17402	1.0900	5.6500	-53.4600	-0.2740	1.5330	0.1200
14:02:06.342	17422	1.1500	4.8500	-56.9100	-0.2860	1.6380	0.1910
14:02:06.363	17442	0.6500	5.3600	-49.1400	-0.2990	1.3670	0.1110
14:02:06.382	17462	2.5700	5.1000	-57.7100	-0.2670	1.8850	0.1850
14:02:06.402	17482	-0.3500	5.1200	-48.6800	-0.2740	1.3700	0.1460
14:02:06.425	17502	2.3500	5.6300	-54.1600	-0.2490	1.7280	0.1330
14:02:06.443	17522	0.8000	4.8700	-52.0400	-0.2830	1.5220	0.1650
14:02:06.464	17542	1.0400	5.4200	-51.4100	-0.2790	1.4770	0.1340
14:02:06.483	17562	1.6600	5.2900	-57.3500	-0.2740	1.8310	0.1980
14:02:06.502	17582	-0.2600	4.8200	-50.0500	-0.2800	1.3260	0.1350
14:02:06.525	17602	2.5700	5.3700	-58.2500	-0.2480	1.8660	0.1560
14:02:06.543	17622	-0.3900	4.7600	-48.4400	-0.3220	1.3750	0.1360
14:02:06.562	17642	3.2400	5.2800	-53.0000	-0.2520	1.7340	0.1310
14:02:06.584	17662	1.6500	4.9600	-54.4800	-0.2830	1.6510	0.1880
14:02:06.604	17682	0.3000	5.4100	-48.0900	-0.2910	1.3590	0.1130
14:02:06.625	17702	2.1700	5.4800	-58.7000	-0.2660	1.9390	0.1990
14:02:06.644	17722	-0.1100	4.8500	-50.1100	-0.3120	1.3790	0.1530
14:02:06.663	17742	2.7000	5.2300	-57.3600	-0.2610	1.8530	0.1590
14:02:06.684	17762	-0.0400	4.9800	-50.1300	-0.3010	1.4660	0.1600
14:02:06.704	17782	1.5800	5.5000	-51.8700	-0.2680	1.5310	0.1210
14:02:06.724	17802	2.3900	5.7100	-56.7300	-0.3000	1.8010	0.1970
14:02:06.743	17822	0.6000	5.2300	-48.1700	-0.2880	1.3710	0.1140
14:02:06.764	17842	2.1500	5.2100	-57.9200	-0.2530	1.8410	0.1690
14:02:06.784	17862	-1.0600	5.3400	-50.9800	-0.2720	1.3600	0.1450
14:02:06.802	17882	2.0400	5.3600	-54.0600	-0.2750	1.6880	0.1370
14:02:06.824	17902	0.9700	4.6600	-54.7600	-0.2930	1.6280	0.1970
14:02:06.843	17922	0.9600	5.8700	-49.0500	-0.2900	1.4370	0.0950
14:02:06.863	17942	2.4800	5.9200	-60.8700	-0.2680	2.0360	0.2080
14:02:06.885	17962	-1.0400	5.4800	-50.0300	-0.3210	1.3000	0.1420
14:02:06.904	17982	1.4500	4.8300	-54.9200	-0.2750	1.6830	0.1460
14:02:06.925	18002	0.7700	5.1400	-54.5900	-0.2700	1.6620	0.1750
14:02:06.945	18022	1.4800	5.5100	-54.7600	-0.2480	1.6360	0.1380
14:02:06.965	18042	0.1700	5.2700	-53.5200	-0.2720	1.5340	0.1680
14:02:06.982	18062	1.1800	5.3600	-49.1200	-0.2860	1.4690	0.1050
14:02:07.003	18082	3.2600	4.7700	-59.2800	-0.2730	1.9590	0.1890
14:02:07.024	18102	0.7600	4.9200	-46.3900	-0.2960	1.3320	0.1430
14:02:07.044	18122	3.2000	5.1200	-56.4400	-0.2720	1.7930	0.1530
14:02:07.064	18142	1.1000	4.8300	-47.0500	-0.2840	1.3790	0.1480
14:02:07.085	18162	2.3800	5.7800	-52.8900	-0.2730	1.7000	0.1490
14:02:07.105	18182	2.4600	5.2900	-55.2300	-0.2820	1.7690	0.1720
14:02:07.124	18202	-0.2000	4.7600	-44.3400	-0.2630	1.1780	0.1020
14:02:07.144	18222	3.5700	5.4400	-59.4100	-0.2520	2.0240	0.1530
14:02:07.163	18242	0.4200	4.7800	-46.0600	-0.2720	1.3360	0.1300
14:02:07.182	18262	1.9400	5.0800	-53.4100	-0.2350	1.6000	0.1390
14:02:07.204	18282	1.0000	5.3200	-56.4800	-0.2700	1.7650	0.1880
14:02:07.224	18302	-0.3600	5.1900	-50.1200	-0.2680	1.3120	0.1240
14:02:07.243	18322	2.3600	5.2100	-59.9600	-0.2690	1.8810	0.1810
14:02:07.262	18342	-0.2700	5.0900	-48.5100	-0.3040	1.2950	0.1410
14:02:07.284	18362	2.6600	5.8900	-55.6400	-0.2640	1.8490	0.1440
14:02:07.304	18382	0.6800	5.1600	-54.2600	-0.2850	1.5650	0.1870
14:02:07.324	18402	0.1200	5.3400	-49.0400	-0.2840	1.3730	0.1100
14:02:07.344	18422	1.1600	5.4400	-58.9100	-0.2650	1.8330	0.1880
14:02:07.364	18442	-0.3400	5.1400	-49.1600	-0.2670	1.3440	0.1360
14:02:07.384	18462	2.5700	5.2400	-58.0400	-0.2420	1.8670	0.1780
14:02:07.405	18482	-0.2400	5.0300	-52.1800	-0.3080	1.3820	0.1630
14:02:07.424	18502	1.5500	5.5100	-55.0600	-0.2700	1.6120	0.1440
14:02:07.444	18522	0.1500	5.4600	-57.6400	-0.3000	1.6930	0.1870
14:02:07.463	18542	-0.2400	5.2200	-49.4300	-0.3060	1.3270	0.1260
14:02:07.483	18562	2.1800	5.4800	-60.3400	-0.2980	1.8780	0.1910
14:02:07.505	18582	0.4100	5.1500	-48.8300	-0.3560	1.3870	0.1440
14:02:07.525	18602	2.2800	5.4300	-54.0400	-0.3050	1.7130	0.1430
14:02:07.543	18622	0.3100	5.0700	-55.2400	-0.3120	1.5180	0.1910
14:02:07.564	18642	0.2600	5.5000	-53.2600	-0.2850	1.4750	0.1240
14:02:07.584	18662	1.7700	5.1700	-57.6800	-0.3110	1.8380	0.2000
14:02:07.605	18682	0.2500	4.6500	-48.2700	-0.2980	1.2990	0.1270
14:02:07.625	18702	2.5400	5.0300	-58.8100	-0.2740	1.8720	0.1840
14:02:07.645	18722	0.2900	5.0200	-50.6700	-0.3090	1.4600	0.1550
14:02:07.664	18742	2.0400	5.5000	-52.0700	-0.2730	1.5780	0.1210
14:02:07.686	18762	0.9700	5.2200	-56.4100	-0.3070	1.6450	0.1790
14:02:07.706	18782	0.1500	5.3400	-48.9200	-0.3090	1.3030	0.1200
14:02:07.725	18802	2.2700	5.2200	-57.2400	-0.2700	1.8950	0.1880
14:02:07.745	18822	0.3000	4.6000	-48.8800	-0.3060	1.3250	0.1450
14:02:07.764	18842	2.7100	5.7400	-55.9800	-0.2360	1.8150	0.1550
14:02:07.785	18862	0.6000	4.9500	-50.7000	-0.3020	1.5110	0.1750
14:02:07.805	18882	2.0000	5.4200	-50.8500	-0.2990	1.5160	0.1230
14:02:07.825	18902	1.3400	5.7600	-58.6700	-0.2840	1.7750	0.2020
14:02:07.845	18922	-0.4100	5.2500	-47.8300	-0.3110	1.2910	0.1150
14:02:07.865	18942	3.1700	4.9500	-58.7000	-0.2730	1.9290	0.1700
14:02:07.884	18962	0.7100	5.3000	-48.7300	-0.3140	1.4090	0.1550
14:02:07.906	18982	1.6200	5.7200	-57.1600	-0.2940	1.6880	0.1580
14:02:07.924	19002	-0.1700	5.6000	-59.9500	-0.3020	1.6500	0.2030
14:02:07.944	19022	-0.4600	5.7700	-47.6200	-0.3000	1.3380	0.1020
14:02:07.965	19042	2.6700	4.6900	-60.3300	-0.2810	1.9550	0.2090
14:02:07.984	19062	0.4600	4.7800	-47.6800	-0.2980	1.3440	0.1380
14:02:08.004	19082	1.8200	5.6600	-56.2100	-0.2610	1.7460	0.1430
14:02:08.025	19102	-0.9900	4.9200	-53.7600	-0.2860	1.5410	0.1730
14:02:08.044	19122	0.3500	5.7000	-52.0300	-0.2700	1.4680	0.1180
14:02:08.065	19142	1.3100	5.0500	-60.0400	-0.2950	1.8390	0.2070
14:02:08.084	19162	-0.4200	5.1700	-48.7800	-0.2740	1.3490	0.1210
14:02:08.104	19182	2.6400	5.7000	-59.3300	-0.2490	1.8950	0.1670
14:02:08.126	19202	-0.1600	4.9300	-50.0300	-0.3000	1.4070	0.1590
14:02:08.144	19222	2.0100	5.2300	-54.5600	-0.2810	1.6660	0.1230
14:02:08.163	19242	1.0100	5.2000	-56.2000	-0.2780	1.6160	0.1890
14:02:08.186	19262	0.1200	5.2700	-51.6500	-0.2730	1.3380	0.1330
14:02:08.204	19282	2.0400	5.0100	-60.1200	-0.2810	1.9400	0.1960
14:02:08.225	19302	-0.5900	5.4900	-46.9900	-0.3160	1.2830	0.1300
14:02:08.244	19322	3.0900	5.7600	-57.9600	-0.2490	1.8390	0.1630
14:02:08.265	19342	0.7800	4.8400	-51.0900	-0.3050	1.4710	0.1710
14:02:08.284	19362	1.5500	5.2000	-52.1300	-0.2940	1.5060	0.1200
14:02:08.306	19382	1.9300	5.3000	-58.9000	-0.3440	1.8320	0.1890
14:02:08.324	19402	0.3400	5.6700	-45.5400	-0.3450	1.3580	0.1070
14:02:08.344	19422	2.9500	5.5300	-57.8900	-0.2910	1.8970	0.1770
14:02:08.365	19442	-0.0400	5.3400	-49.5900	-0.3240	1.3820	0.1410
14:02:08.385	19462	1.9000	5.2600	-54.2000	-0.2680	1.6320	0.1450
14:02:08.404	19482	0.7600	4.7600	-54.2800	-0.3060	1.5940	0.1820
14:02:08.424	19502	1.0000	5.8000	-47.2500	-0.2930	1.4120	0.1060
14:02:08.444	19522	2.2600	5.5400	-56.9900	-0.2970	1.9250	0.1720
14:02:08.466	19542	-0.1000	5.2000	-46.1900	-0.2850	1.3080	0.1250
14:02:08.484	19562	2.5500	5.2600	-57.1600	-0.2540	1.8240	0.1590
14:02:08.504	19582	0.4500	4.7700	-51.5200	-0.3120	1.5300	0.1670
14:02:08.526	19602	1.5900	5.5100	-50.5300	-0.2820	1.5590	0.1130
14:02:08.545	19622	1.3400	5.6200	-57.6800	-0.2950	1.7550	0.1860
14:02:08.566	19642	-0.4100	5.3300	-50.2600	-0.2940	1.3500	0.1190
14:02:08.584	19662	2.8300	5.3200	-60.2100	-0.2450	1.9030	0.1780
14:02:08.606	19682	-0.2400	5.0400	-48.2900	-0.3010	1.3330	0.1330
14:02:08.624	19702	2.6800	5.7000	-55.2100	-0.2590	1.6930	0.1460
14:02:08.645	19722	1.4700	5.2900	-54.0100	-0.3000	1.6380	0.1860
14:02:08.664	19742	1.4000	5.5400	-50.8500	-0.2900	1.4980	0.1360
14:02:08.685	19762	2.5000	5.1900	-59.7400	-0.2830	1.8830	0.2040
14:02:08.706	19782	-0.1300	5.3300	-48.5600	-0.2860	1.3000	0.1290
14:02:08.726	19802	1.7900	5.2200	-58.0400	-0.2690	1.8210	0.1620
14:02:08.745	19822	0.0800	4.9400	-52.5000	-0.3290	1.5140	0.1700
14:02:08.765	19842	1.0000	5.5400	-53.1600	-0.2710	1.5640	0.1270
14:02:08.785	19862	1.7300	5.1900	-58.9700	-0.3030	1.8120	0.2070
14:02:08.804	19882	0.4500	5.1200	-50.1000	-0.2830	1.3520	0.1270
14:02:08.825	19902	2.3800	5.3700	-57.6800	-0.2610	1.8080	0.1780
14:02:08.846	19922	-0.9600	5.1700	-50.5400	-0.2890	1.3790	0.1420
14:02:08.865	19942	1.7300	5.5200	-57.0000	-0.2760	1.6510	0.1420
14:02:08.884	19962	0.5500	5.2300	-56.6000	-0.3020	1.7010	0.1950
14:02:08.906	19982	0.9500	5.2800	-48.6500	-0.2870	1.3570	0.1120
14:02:08.924	20002	2.4800	5.3300	-58.1800	-0.2940	1.8640	0.1820
14:02:08.946	20022	0.1000	5.0000	-48.1300	-0.3230	1.3260	0.1350
14:02:08.966	20042	3.1300	5.0400	-52.8900	-0.2710	1.7430	0.1540
14:02:08.985	20062	0.8700	5.2200	-51.5900	-0.3050	1.5770	0.1720
14:02:09.005	20082	1.6200	5.9500	-50.2500	-0.2590	1.5230	0.1150
14:02:09.025	20102	1.3800	5.1700	-57.3600	-0.2930	1.7240	0.2070
14:02:09.046	20122	0.7200	5.0700	-49.9200	-0.3080	1.3430	0.1300
14:02:09.064	20142	2.8100	5.4100	-59.8500	-0.2760	1.9500	0.1890
14:02:09.084	20162	-0.3300	5.2700	-47.9300	-0.3090	1.3850	0.1400
14:02:09.105	20182	3.4400	5.8100	-52.3200	-0.2700	1.7160	0.1370
14:02:09.125	20202	0.8900	4.7500	-54.6400	-0.3120	1.6010	0.1960
14:02:09.145	20222	1.2800	5.3700	-50.8800	-0.3070	1.4950	0.1270
14:02:09.166	20242	1.8000	5.4100	-59.0700	-0.2910	1.8610	0.2130
14:02:09.185	20262	-0.0400	5.3000	-48.1800	-0.2970	1.3200	0.1300
14:02:09.206	20282	3.2700	5.2800	-56.8800	-0.2720	1.8110	0.1580
14:02:09.226	20302	0.8700	5.0300	-50.3600	-0.2880	1.4450	0.1740
14:02:09.245	20322	2.2900	5.2700	-52.2400	-0.2680	1.5540	0.1320
14:02:09.266	20342	1.4000	5.4600	-55.9900	-0.2750	1.7010	0.1920
14:02:09.286	20362	0.5400	5.4000	-49.1000	-0.2710	1.3200	0.1230
14:02:09.306	20382	2.7500	4.9300	-59.8500	-0.2530	1.9060	0.1890
14:02:09.327	20402	-0.0700	5.2100	-49.4400	-0.2780	1.4190	0.1450
14:02:09.345	20422	3.4600	5.4400	-54.1000	-0.2490	1.7570	0.1570
14:02:09.366	20442	0.9000	5.2200	-51.6600	-0.2760	1.5730	0.1840
14:02:09.385	20462	0.2400	5.8100	-49.4700	-0.2810	1.4400	0.1180
14:02:09.407	20482	1.6400	5.0000	-59.4400	-0.2770	1.8390	0.2080
14:02:09.426	20502	0.4500	4.7400	-47.0900	-0.2850	1.2960	0.1200
14:02:09.447	20522	3.1300	5.3600	-59.0400	-0.2700	1.9210	0.1670
14:02:09.466	20542	-0.5500	5.0600	-51.0100	-0.3100	1.4000	0.1630
14:02:09.485	20562	1.8700	5.5400	-54.8700	-0.2840	1.6190	0.1350
14:02:09.505	20582	0.8200	5.0300	-56.5500	-0.3040	1.6620	0.1920
14:02:09.525	20602	-0.2300	5.4900	-49.4700	-0.3050	1.4070	0.1100
14:02:09.546	20622	2.1500	5.1300	-59.7700	-0.2900	1.8930	0.2020
14:02:09.566	20642	0.6200	5.0500	-48.4900	-0.3320	1.3150	0.1540
14:02:09.585	20662	2.8000	5.1800	-55.2100	-0.2900	1.7920	0.1330
14:02:09.606	20682	0.1200	5.1200	-51.5500	-0.3100	1.5200	0.1700
14:02:09.624	20702	0.0900	5.4500	-53.3000	-0.2870	1.4830	0.1220
14:02:09.647	20722	1.4800	5.6900	-57.4800	-0.2930	1.8090	0.2010
14:02:09.665	20742	0.1200	5.3200	-48.2500	-0.3000	1.3530	0.1280
14:02:09.686	20762	2.9300	5.2600	-57.4200	-0.2850	1.8590	0.1690
14:02:09.705	20782	0.7400	5.1300	-48.0200	-0.2970	1.3950	0.1420
14:02:09.726	20802	2.0900	5.7400	-52.1600	-0.2740	1.6060	0.1100
14:02:09.746	20822	1.1400	4.7200	-57.3900	-0.3220	1.6810	0.2010
14:02:09.765	20842	-0.4900	5.3200	-49.4900	-0.3100	1.3630	0.1120
14:02:09.786	20862	2.5300	5.1600	-57.9200	-0.2800	1.9020	0.1830
14:02:09.806	20882	-0.3200	5.2000	-47.8800	-0.3070	1.3720	0.1450
14:02:09.825	20902	1.8500	5.5900	-55.2400	-0.2620	1.7900	0.1420
14:02:09.845	20922	0.7900	5.0600	-49.7500	-0.3010	1.4310	0.1540
14:02:09.865	20942	2.2900	5.8000	-49.8300	-0.2910	1.5190	0.1150
14:02:09.886	20962	1.7900	5.4300	-58.3000	-0.3060	1.7820	0.2050
14:02:09.906	20982	0.1600	5.1800	-47.8600	-0.3190	1.2950	0.1200
14:02:09.926	21002	2.6900	4.7300	-59.4500	-0.2750	1.9130	0.1770
14:02:09.946	21022	0.3400	5.0300	-49.0100	-0.3150	1.4130	0.1530
14:02:09.966	21042	1.9400	5.7600	-57.0400	-0.2840	1.7400	0.1560
14:02:09.985	21062	0.8400	5.2900	-52.7900	-0.2970	1.5810	0.1880
14:02:10.007	21082	0.0400	5.7800	-48.8100	-0.2920	1.3670	0.1090
14:02:10.026	21102	2.5500	5.4100	-58.5700	-0.2820	1.9350	0.1960
14:02:10.046	21122	0.0500	4.8900	-48.2400	-0.2870	1.3080	0.1500
14:02:10.066	21142	3.2500	5.2900	-59.4000	-0.2560	1.8000	0.1810
14:02:10.087	21162	-0.0200	5.0800	-52.0200	-0.2780	1.4430	0.1700
14:02:10.107	21182	1.6900	5.3100	-51.3900	-0.2640	1.5170	0.1230
14:02:10.127	21202	1.2300	5.2100	-58.5400	-0.2940	1.7880	0.1870
14:02:10.147	21222	-0.5400	5.1800	-48.7400	-0.2670	1.3360	0.1170
14:02:10.165	21242	3.2800	4.8600	-61.0300	-0.2580	1.9240	0.1790
14:02:10.186	21262	1.0300	5.2200	-50.0500	-0.2840	1.4050	0.1580
14:02:10.207	21282	2.3400	5.1800	-54.1700	-0.2670	1.6240	0.1240
14:02:10.226	21302	1.2000	5.0400	-55.7200	-0.2810	1.6190	0.1780
14:02:10.246	21322	0.1800	5.5800	-49.3800	-0.2720	1.3960	0.1210
14:02:10.267	21342	2.4100	5.4100	-58.7800	-0.2710	1.9050	0.1850
14:02:10.285	21362	-0.7300	5.1800	-48.5600	-0.2890	1.2670	0.1300
14:02:10.307	21382	2.7400	5.8400	-55.8300	-0.2500	1.8890	0.1460
14:02:10.327	21402	1.1400	4.9000	-49.0200	-0.3000	1.4470	0.1740
14:02:10.347	21422	1.2400	5.6700	-50.3300	-0.2860	1.5480	0.1030
14:02:10.366	21442	1.8700	5.4200	-57.7800	-0.3160	1.7830	0.1900
14:02:10.387	21462	-0.1000	5.3000	-48.1500	-0.3180	1.3710	0.1170
14:02:10.407	21482	3.5300	5.0900	-57.8500	-0.2630	1.8810	0.1870
14:02:10.426	21502	0.0500	5.0900	-46.0200	-0.2940	1.3280	0.1380
14:02:10.447	21522	2.2000	5.8000	-54.0400	-0.2720	1.6610	0.1190
14:02:10.465	21542	1.5300	4.8400	-52.4400	-0.2880	1.6060	0.1780
14:02:10.485	21562	0.7400	5.3100	-50.1800	-0.2940	1.4200	0.1200
14:02:10.507	21582	2.5800	5.0000	-58.2700	-0.2980	1.8780	0.1850
14:02:10.526	21602	-0.5800	4.9600	-48.5800	-0.2820	1.2890	0.1390
14:02:10.547	21622	2.9100	5.4800	-56.5100	-0.2450	1.8530	0.1550
14:02:10.565	21642	-0.6400	4.9500	-49.5400	-0.3000	1.4520	0.1470
14:02:10.587	21662	1.6000	5.6800	-50.8900	-0.2580	1.5110	0.1150
14:02:10.607	21682	1.0200	5.9200	-57.5500	-0.2790	1.7260	0.1850
14:02:10.626	21702	0.3700	5.2900	-48.1100	-0.2860	1.3600	0.1160
14:02:10.647	21722	2.6900	5.2400	-58.9500	-0.2530	1.9120	0.1680
14:02:10.666	21742	-0.7000	4.7900	-48.7200	-0.3040	1.3010	0.1420
14:02:10.686	21762	2.3200	5.4600	-56.8800	-0.2600	1.7670	0.1530
14:02:10.707	21782	0.4600	5.0900	-53.8100	-0.2780	1.6040	0.1910
14:02:10.728	21802	0.9100	5.8400	-49.0500	-0.2870	1.4230	0.1050
14:02:10.747	21822	1.6600	5.6100	-59.2200	-0.2810	1.9470	0.2060
14:02:10.766	21842	-0.1100	5.1500	-48.5900	-0.2800	1.3890	0.1330
14:02:10.787	21862	1.9600	5.9200	-57.4100	-0.2760	1.8490	0.1580
14:02:10.806	21882	-0.3500	4.6400	-50.7400	-0.3280	1.3800	0.1810
14:02:10.827	21902	1.5300	4.9900	-54.2500	-0.2820	1.5830	0.1290
14:02:10.848	21922	1.3400	5.5300	-57.3400	-0.3170	1.8160	0.2040
14:02:10.866	21942	-0.0700	5.5800	-48.7200	-0.2870	1.2930	0.1120
14:02:10.887	21962	1.6400	5.1600	-58.7800	-0.2710	1.8170	0.1690
14:02:10.906	21982	-0.6400	5.4400	-49.3900	-0.3000	1.4130	0.1380
14:02:10.927	22002	2.7900	5.2300	-55.6900	-0.2750	1.7140	0.1450
14:02:10.947	22022	0.8400	4.5800	-54.0300	-0.3150	1.6080	0.1820
14:02:10.966	22042	0.5700	5.2700	-49.5500	-0.2880	1.3770	0.1220
14:02:10.988	22062	1.7600	5.5000	-58.7500	-0.2870	1.9090	0.1890
14:02:11.008	22082	-0.5700	4.9900	-48.4400	-0.2980	1.3160	0.1350
14:02:11.026	22102	2.4700	5.3600	-58.4700	-0.2610	1.8370	0.1580
14:02:11.047	22122	-0.1600	5.4000	-51.8900	-0.2900	1.4580	0.1690
14:02:11.067	22142	1.0700	5.4100	-53.1700	-0.2640	1.5810	0.1230
14:02:11.087	22162	0.9100	5.5000	-54.9000	-0.2950	1.7210	0.1860
14:02:11.108	22182	0.6400	5.5300	-46.9800	-0.2980	1.2890	0.1160
14:02:11.128	22202	2.4700	5.4400	-61.8100	-0.2860	2.0240	0.1910
14:02:11.146	22222	-0.5100	5.0400	-46.7400	-0.3050	1.3050	0.1350
14:02:11.166	22242	2.0900	5.6500	-55.3600	-0.2820	1.7180	0.1460
14:02:11.186	22262	0.6300	5.3000	-54.1600	-0.3200	1.6280	0.1890
14:02:11.206	22282	1.1600	5.4500	-49.9300	-0.3000	1.4930	0.1190
14:02:11.227	22302	2.1300	5.5600	-56.6700	-0.2610	1.8390	0.2010
14:02:11.247	22322	-0.0100	5.0900	-47.7000	-0.2770	1.2520	0.1330
14:02:11.267	22342	3.6100	5.1500	-57.4600	-0.2700	1.9220	0.1790
14:02:11.287	22362	1.2500	4.5300	-49.2900	-0.3000	1.4480	0.1670
14:02:11.308	22382	1.5900	4.8200	-51.3800	-0.2820	1.6030	0.1190
14:02:11.327	22402	0.9100	5.2300	-57.0100	-0.2620	1.7530	0.1850
14:02:11.347	22422	0.3300	5.5900	-47.5100	-0.2830	1.3460	0.1100
14:02:11.368	22442	1.8900	5.3300	-59.2500	-0.2440	1.9170	0.1870
14:02:11.387	22462	-0.1900	5.2700	-48.6600	-0.2630	1.3500	0.1410
14:02:11.407	22482	2.1200	5.5600	-54.8400	-0.2590	1.7620	0.1490
14:02:11.428	22502	0.6700	4.9700	-54.5200	-0.2750	1.5760	0.1970
14:02:11.448	22522	0.6100	5.2000	-50.7100	-0.2720	1.4250	0.1210
14:02:11.466	22542	1.8300	5.8000	-58.1300	-0.2600	1.8470	0.1880
14:02:11.489	22562	0.5800	5.0800	-46.6700	-0.2880	1.3280	0.1220
14:02:11.507	22582	2.5300	5.3000	-58.5200	-0.2510	1.9160	0.1740
14:02:11.527	22602	-0.1500	5.0200	-48.2800	-0.3080	1.4050	0.1400
14:02:11.547	22622	2.7400	5.8700	-54.1300	-0.2660	1.6630	0.1380
14:02:11.567	22642	1.0400	5.4500	-55.2500	-0.2980	1.6780	0.1980
14:02:11.589	22662	0.2800	5.5700	-50.6700	-0.2880	1.3760	0.1190
14:02:11.608	22682	1.8000	5.3700	-60.0700	-0.3040	1.8520	0.2040
14:02:11.628	22702	0.3000	5.2100	-47.8500	-0.3280	1.2870	0.1470
14:02:11.647	22722	2.7700	5.4400	-57.2200	-0.2920	1.8170	0.1560
14:02:11.666	22742	0.8400	5.3600	-50.1700	-0.3120	1.5220	0.1590
14:02:11.687	22762	0.4600	5.4300	-51.2900	-0.2800	1.4700	0.1230
14:02:11.707	22782	1.5500	5.0500	-57.4000	-0.2850	1.7980	0.1960
14:02:11.728	22802	0.8900	5.0900	-46.3500	-0.2980	1.3220	0.1130
14:02:11.748	22822	3.3300	5.1200	-55.7500	-0.2910	1.9190	0.1580
14:02:11.766	22842	-0.1900	5.2500	-46.9300	-0.2760	1.4190	0.1510
14:02:11.788	22862	1.3200	5.6500	-53.0400	-0.2610	1.6000	0.1200
14:02:11.808	22882	0.4500	5.0500	-56.7000	-0.2960	1.6660	0.1820
14:02:11.827	22902	0.4000	5.2600	-52.1800	-0.3030	1.3390	0.1300
14:02:11.849	22922	2.2600	5.1800	-58.2300	-0.2770	1.8810	0.1850
14:02:11.867	22942	0.0200	5.1600	-49.2300	-0.2990	1.3660	0.1390
14:02:11.887	22962	3.1600	5.4300	-53.4600	-0.2490	1.7580	0.1530
14:02:11.907	22982	0.7300	5.0900	-51.1800	-0.2960	1.4650	0.1720
14:02:11.927	23002	1.4400	5.6300	-52.0600	-0.2860	1.5270	0.1430
14:02:11.947	23022	2.3100	5.2000	-57.1400	-0.2810	1.8290	0.2010
14:02:11.969	23042	0.2800	4.9800	-49.1800	-0.3050	1.2810	0.1400
14:02:11.987	23062	3.1700	4.8700	-56.1000	-0.2790	1.8910	0.1650
14:02:12.007	23082	0.2300	5.5900	-47.9300	-0.3070	1.4440	0.1420
14:02:12.027	23102	2.2500	5.6300	-55.0500	-0.2680	1.6190	0.1430
14:02:12.049	23122	0.3000	5.3000	-54.4400	-0.2700	1.5840	0.1790
14:02:12.067	23142	0.2000	5.5600	-50.9300	-0.3000	1.4100	0.1170
14:02:12.086	23162	2.5500	5.1800	-58.0400	-0.2900	1.8780	0.2000
14:02:12.108	23182	0.1200	5.2600	-48.4000	-0.2950	1.3690	0.1410
14:02:12.128	23202	2.7200	5.1400	-53.2100	-0.2510	1.7720	0.1510
14:02:12.148	23222	-0.3800	5.3000	-54.2900	-0.2710	1.5230	0.1890
14:02:12.168	23242	1.1800	5.7100	-52.6600	-0.2510	1.4950	0.1300
14:02:12.187	23262	1.6100	5.1300	-59.6500	-0.2810	1.7750	0.2150
14:02:12.207	23282	-0.5400	5.5200	-50.1500	-0.2710	1.3850	0.1210
14:02:12.228	23302	2.5200	5.3300	-56.4100	-0.2440	1.8920	0.1460
14:02:12.247	23322	-0.4000	5.2100	-48.3400	-0.2950	1.3700	0.1370
14:02:12.267	23342	1.9100	5.5000	-55.0100	-0.2530	1.6460	0.1330
14:02:12.286	23362	1.2100	5.0300	-54.0500	-0.2650	1.6500	0.1770
14:02:12.308	23382	0.8400	5.6200	-47.8200	-0.2760	1.4040	0.1060
14:02:12.328	23402	1.2800	5.3300	-57.7200	-0.2660	1.8160	0.1870
14:02:12.348	23422	-0.5000	5.1200	-49.9900	-0.3230	1.3180	0.1400
14:02:12.367	23442	3.7700	5.6000	-56.7000	-0.2710	1.9150	0.1450
14:02:12.387	23462	1.3700	4.8400	-47.6500	-0.3010	1.4370	0.1550
14:02:12.408	23482	1.7100	5.3200	-50.6900	-0.2830	1.5110	0.1130
14:02:12.428	23502	1.9200	5.4800	-55.1300	-0.3330	1.7750	0.1790
14:02:12.448	23522	0.3800	5.3800	-48.9300	-0.3220	1.3710	0.1220
14:02:12.469	23542	2.7400	4.9200	-58.8800	-0.2780	1.8960	0.1890
14:02:12.488	23562	0.1800	5.2600	-50.7300	-0.3010	1.3880	0.1510
14:02:12.508	23582	2.0300	6.1700	-54.3500	-0.2570	1.6800	0.1330
14:02:12.527	23602	0.8800	5.2200	-52.4300	-0.3040	1.6040	0.1790
14:02:12.548	23622	1.2800	5.2000	-50.8900	-0.2960	1.4230	0.1270
14:02:12.568	23642	2.8600	5.0600	-56.7500	-0.2790	1.8640	0.1790
14:02:12.589	23662	0.1700	5.2500	-48.8000	-0.2630	1.3840	0.1440
14:02:12.608	23682	3.0100	5.0800	-55.1700	-0.2400	1.8090	0.1530
14:02:12.628	23702	0.1500	5.1000	-49.5800	-0.3010	1.4170	0.1520
14:02:12.648	23722	2.2100	5.4700	-53.5400	-0.2670	1.5670	0.1320
14:02:12.668	23742	1.0100	5.8500	-58.0500	-0.2870	1.7540	0.2030
14:02:12.688	23762	0.2500	5.5400	-49.2700	-0.2780	1.3180	0.1150
14:02:12.708	23782	2.1400	5.6500	-60.6400	-0.2430	1.9410	0.1620
14:02:12.728	23802	0.2400	5.0200	-48.9500	-0.3050	1.3410	0.1480
14:02:12.749	23822	3.2100	5.4700	-56.7200	-0.2430	1.7850	0.1500
14:02:12.768	23842	1.4400	5.2600	-52.8900	-0.2870	1.5940	0.1870
14:02:12.788	23862	0.9700	6.2100	-49.0100	-0.2890	1.4490	0.1070
14:02:12.810	23882	1.6200	5.6000	-57.8900	-0.2870	1.8190	0.1870
14:02:12.828	23902	-0.4500	5.2900	-49.7700	-0.3030	1.3080	0.1170
14:02:12.849	23922	2.9400	5.2300	-57.9200	-0.2720	1.8680	0.1560
14:02:12.868	23942	-0.5700	5.3300	-49.5900	-0.3160	1.4450	0.1490
14:02:12.887	23962	1.6100	5.7800	-53.0800	-0.2730	1.6140	0.1300
14:02:12.908	23982	1.4700	5.0200	-56.1500	-0.2830	1.6830	0.1990
14:02:12.927	24002	0.4000	5.1200	-49.1700	-0.2930	1.3760	0.1300
14:02:12.948	24022	2.4000	5.2700	-55.7500	-0.2630	1.8430	0.1680
14:02:12.968	24042	0.2100	4.6000	-49.8900	-0.2950	1.3770	0.1550
14:02:12.988	24062	2.8100	5.5500	-54.4600	-0.2710	1.7720	0.1330
14:02:13.009	24082	0.9000	5.1200	-52.4400	-0.2930	1.5700	0.1870
14:02:13.029	24102	0.8800	5.8400	-50.9400	-0.2600	1.4740	0.1090
14:02:13.048	24122	2.2100	5.5500	-57.2500	-0.2840	1.8040	0.1920
14:02:13.068	24142	-0.3100	4.6400	-49.5300	-0.2960	1.2800	0.1350
14:02:13.089	24162	2.7900	5.1100	-57.9400	-0.2610	1.8740	0.1460
14:02:13.108	24182	0.1800	5.1900	-52.0400	-0.3020	1.4330	0.1700
14:02:13.127	24202	1.3800	4.8700	-56.3000	-0.2770	1.5600	0.1390
14:02:13.149	24222	1.4600	5.6200	-55.4800	-0.2780	1.6490	0.1850
14:02:13.168	24242	0.1400	5.6900	-49.4200	-0.3040	1.3220	0.1100
14:02:13.188	24262	1.9100	5.0100	-59.4200	-0.2730	1.8940	0.1820
14:02:13.208	24282	-0.5000	4.8700	-49.8400	-0.3150	1.3210	0.1440
14:02:13.227	24302	3.0200	5.7400	-56.8700	-0.2650	1.8610	0.1530
14:02:13.249	24322	0.8800	4.9800	-53.0600	-0.3230	1.5320	0.1840
14:02:13.268	24342	1.0600	5.4900	-53.0500	-0.2920	1.5160	0.1260
14:02:13.287	24362	1.2000	5.7700	-56.1400	-0.2860	1.7580	0.1930
14:02:13.308	24382	0.1500	4.7200	-51.7400	-0.3190	1.3880	0.1500
14:02:13.327	24402	2.8500	5.2600	-58.4900	-0.2460	1.8920	0.1740
14:02:13.348	24422	0.5700	5.2300	-48.8300	-0.2970	1.3760	0.1490
14:02:13.367	24442	2.5100	5.4500	-54.2500	-0.2590	1.6590	0.1370
14:02:13.389	24462	1.0600	4.8600	-56.0500	-0.2810	1.6800	0.1970
14:02:13.408	24482	-0.0200	5.4200	-49.4000	-0.2800	1.3720	0.1120
14:02:13.428	24502	2.8800	5.2400	-57.9800	-0.2660	1.8470	0.1920
14:02:13.448	24522	-0.7000	5.1200	-48.2100	-0.2780	1.3390	0.1350
14:02:13.468	24542	2.9100	5.5400	-55.8000	-0.2380	1.8240	0.1580
14:02:13.490	24562	0.6500	5.0600	-50.6100	-0.3120	1.5570	0.1640
14:02:13.508	24582	1.4100	5.3800	-50.9000	-0.2500	1.5000	0.1200
14:02:13.528	24602	1.3900	5.6600	-57.7500	-0.2620	1.7920	0.1890
14:02:13.549	24622	-0.7600	5.2500	-48.7600	-0.2710	1.2520	0.1220
14:02:13.568	24642	2.6800	5.5900	-60.2800	-0.2420	1.9290	0.1720
14:02:13.588	24662	-0.2500	5.1800	-49.1500	-0.2920	1.3730	0.1500
14:02:13.608	24682	2.1500	5.1400	-54.2500	-0.2480	1.7280	0.1380
14:02:13.628	24702	1.2500	5.0600	-54.2700	-0.2910	1.5770	0.1810
14:02:13.649	24722	0.6500	5.5300	-49.7400	-0.2700	1.4170	0.1260
14:02:13.669	24742	1.9500	5.1300	-57.8300	-0.2930	1.8950	0.1980
14:02:13.688	24762	0.0400	4.9200	-48.5300	-0.3070	1.3530	0.1540
14:02:13.709	24782	3.7500	5.3100	-56.8400	-0.2770	1.8440	0.1600
14:02:13.730	24802	0.1100	5.1700	-52.3800	-0.3090	1.4670	0.1780
14:02:13.750	24822	1.1400	5.4400	-49.8200	-0.2840	1.4810	0.1020
14:02:13.768	24842	2.1000	4.6300	-55.4100	-0.3080	1.7170	0.1860
14:02:13.790	24862	0.2500	5.3300	-48.4600	-0.2800	1.3860	0.1170
14:02:13.810	24882	2.7600	5.1200	-58.9400	-0.2540	1.8830	0.1780
14:02:13.828	24902	0.1000	4.7000	-49.2700	-0.2800	1.3400	0.1570
14:02:13.849	24922	2.7700	5.1400	-52.7000	-0.2550	1.7440	0.1300
14:02:13.870	24942	0.9100	4.8000	-53.9200	-0.3030	1.5970	0.1820
14:02:13.889	24962	1.0600	5.6900	-47.5200	-0.2840	1.3630	0.1180
14:02:13.910	24982	1.4600	5.1800	-58.4900	-0.3040	1.8880	0.1970
14:02:13.930	25002	0.4600	4.8800	-48.5800	-0.2920	1.3450	0.1400
14:02:13.950	25022	3.0900	5.3300	-59.7300	-0.2310	1.9140	0.1760
14:02:13.970	25042	0.0600	5.2100	-50.0800	-0.3010	1.4470	0.1590
14:02:13.990	25062	2.4200	5.3100	-51.9700	-0.2690	1.6020	0.1230
14:02:14.010	25082	1.6000	5.1500	-56.5300	-0.2740	1.6960	0.2020
14:02:14.028	25102	0.3700	5.4300	-48.5600	-0.2990	1.3350	0.1260
14:02:14.049	25122	3.3300	5.4100	-58.7200	-0.2620	1.9830	0.1870
14:02:14.069	25142	0.8800	5.3500	-51.7600	-0.3310	1.6290	0.1720
14:02:14.088	25162	2.6700	5.5500	-54.6300	-0.2540	1.8230	0.1600
14:02:14.110	25182	0.0900	4.7300	-48.8400	-0.2620	1.3780	0.1710
14:02:14.129	25202	1.4700	5.1400	-55.2500	-0.2570	1.6090	0.1310
14:02:14.150	25222	2.0800	5.3500	-58.5100	-0.2700	1.8800	0.1790
14:02:14.170	25242	-1.1000	5.2100	-44.6100	-0.2280	1.2180	0.1060
14:02:14.190	25262	2.9400	4.9800	-58.3900	-0.2130	1.9730	0.1570
14:02:14.209	25282	0.5500	5.0000	-48.9000	-0.2620	1.3350	0.1410
14:02:14.229	25302	1.7500	4.9900	-54.7900	-0.2590	1.5970	0.1370
14:02:14.249	25322	0.8200	4.8900	-56.0400	-0.2680	1.6470	0.1710
14:02:14.270	25342	-0.8900	5.1400	-46.5900	-0.2590	1.1620	0.1030
14:02:14.290	25362	3.1300	5.1800	-62.6300	-0.2270	2.0870	0.1890
14:02:14.310	25382	0.2600	4.7800	-47.9800	-0.2420	1.2520	0.1390
14:02:14.331	25402	2.2700	5.0700	-53.5900	-0.2150	1.6620	0.1340
14:02:14.348	25422	0.6200	5.1000	-59.1900	-0.2690	1.7210	0.1840
14:02:14.369	25442	0.3400	5.2400	-46.7100	-0.2670	1.3150	0.1040
14:02:14.389	25462	0.3200	5.6100	-60.9100	-0.2690	1.8670	0.1980
14:02:14.410	25482	-0.6800	5.5500	-49.5600	-0.2870	1.3070	0.1240
14:02:14.431	25502	3.2800	5.1100	-57.9800	-0.2680	1.9780	0.1800
14:02:14.449	25522	-0.2000	5.3400	-50.3900	-0.3210	1.4450	0.1590
14:02:14.471	25542	1.5800	5.2100	-52.7000	-0.2740	1.5500	0.1340
14:02:14.490	25562	1.1400	5.3900	-57.9700	-0.3040	1.7370	0.2070
14:02:14.509	25582	1.2100	5.6700	-49.5000	-0.2950	1.4160	0.1190
14:02:14.529	25602	2.3700	5.3100	-55.3500	-0.2600	1.8280	0.1750
14:02:14.549	25622	-0.4700	5.2400	-49.8600	-0.2750	1.3700	0.1360
14:02:14.569	25642	2.7000	5.4500	-56.4300	-0.2560	1.7740	0.1590
14:02:14.590	25662	0.4500	4.9200	-50.1100	-0.2970	1.5080	0.1670
14:02:14.608	25682	0.9200	5.4800	-51.2700	-0.2750	1.5210	0.1030
14:02:14.631	25702	1.1700	5.5800	-59.7300	-0.2780	1.8310	0.1940
14:02:14.651	25722	-0.3700	5.0200	-48.2000	-0.2870	1.2890	0.1210
14:02:14.670	25742	2.3800	5.1700	-57.1400	-0.2460	1.8640	0.1620
14:02:14.689	25762	0.6000	5.4300	-49.2500	-0.3110	1.4510	0.1400
14:02:14.711	25782	2.2000	5.2400	-54.5300	-0.2820	1.6270	0.1250
14:02:14.729	25802	1.1600	5.6900	-54.9400	-0.2910	1.6360	0.1850
14:02:14.749	25822	0.2100	5.3900	-51.5900	-0.2790	1.3930	0.1270
14:02:14.769	25842	2.2600	5.2600	-61.2100	-0.2410	1.9410	0.1860
14:02:14.789	25862	-0.1700	4.4100	-46.6500	-0.2830	1.2150	0.1190
14:02:14.809	25882	2.9900	5.2700	-56.9700	-0.2560	1.8570	0.1460
14:02:14.829	25902	0.6700	5.3000	-51.7000	-0.2950	1.5700	0.1880
14:02:14.851	25922	1.6500	5.2500	-52.4800	-0.2880	1.5730	0.1300
14:02:14.870	25942	1.3500	5.3900	-56.7800	-0.3030	1.7630	0.1880
14:02:14.890	25962	0.0000	5.8100	-47.9300	-0.2920	1.2890	0.1140
14:02:14.910	25982	2.5000	5.4900	-60.1500	-0.2930	1.8800	0.1790
14:02:14.930	26002	0.7400	5.0300	-47.3000	-0.3290	1.3930	0.1370
14:02:14.950	26022	1.9300	5.4100	-53.2200	-0.2790	1.6610	0.1300
14:02:14.969	26042	1.0700	5.1800	-55.7700	-0.2900	1.5970	0.1930
14:02:14.990	26062	0.0500	5.7800	-47.5800	-0.2920	1.3820	0.0990
14:02:15.011	26082	2.0800	4.8900	-58.7600	-0.2840	1.9040	0.2040
14:02:15.030	26102	-0.2500	5.2300	-47.8300	-0.2920	1.3190	0.1250
14:02:15.050	26122	2.5500	5.1000	-57.0600	-0.2600	1.7920	0.1530
14:02:15.070	26142	0.6900	4.4800	-52.3200	-0.2860	1.5200	0.1720
14:02:15.090	26162	0.9300	5.4500	-51.8400	-0.2770	1.4640	0.1120
14:02:15.110	26182	0.5000	5.3700	-59.4700	-0.3170	1.8280	0.1870
14:02:15.132	26202	-0.9300	5.2700	-49.5600	-0.2930	1.3120	0.1120
14:02:15.150	26222	2.8200	5.1400	-57.1700	-0.2750	1.8020	0.1490
14:02:15.170	26242	-0.2300	4.8400	-53.0600	-0.3080	1.4240	0.1720
14:02:15.190	26262	1.7900	5.8700	-52.5500	-0.2720	1.6630	0.1210
14:02:15.211	26282	1.3300	5.0500	-53.4100	-0.3040	1.5930	0.1790
14:02:15.230	26302	0.7900	5.6800	-51.2500	-0.2810	1.4400	0.1270
14:02:15.250	26322	1.9500	5.4700	-58.0500	-0.2940	1.9140	0.1920
14:02:15.271	26342	-0.5900	5.0800	-47.9400	-0.3120	1.2960	0.1250
14:02:15.291	26362	3.7900	5.4300	-55.8900	-0.2730	1.8830	0.1460
14:02:15.311	26382	0.7100	5.2300	-49.7900	-0.3200	1.5320	0.1750
14:02:15.331	26402	1.6100	5.3300	-54.3600	-0.2880	1.5820	0.1240
14:02:15.351	26422	1.7000	5.5400	-57.0400	-0.3020	1.7120	0.1910
14:02:15.370	26442	0.0800	5.6100	-49.4800	-0.2900	1.4040	0.1170
14:02:15.392	26462	2.9300	5.1400	-58.1000	-0.2680	1.8770	0.1710
14:02:15.412	26482	-0.1000	5.1000	-48.7400	-0.3090	1.3600	0.1300
14:02:15.431	26502	2.4200	5.2000	-55.1200	-0.2660	1.7440	0.1300
14:02:15.450	26522	1.5200	5.0700	-55.8300	-0.2900	1.6550	0.1920
14:02:15.471	26542	0.0900	5.6200	-49.1600	-0.2810	1.3990	0.1110
14:02:15.490	26562	1.0800	5.3700	-56.3900	-0.2870	1.8120	0.1740
14:02:15.511	26582	0.1200	5.2200	-48.6200	-0.2950	1.3980	0.1350
14:02:15.531	26602	2.9700	5.6900	-55.8400	-0.2460	1.8560	0.1530
14:02:15.552	26622	0.2000	5.2100	-50.4600	-0.2960	1.4820	0.1660
14:02:15.571	26642	1.3900	5.4600	-50.0800	-0.2700	1.5260	0.1110
14:02:15.590	26662	1.1600	5.7400	-55.9100	-0.2690	1.7120	0.1880
14:02:15.610	26682	-0.2300	4.7000	-48.9400	-0.2860	1.3320	0.1360
14:02:15.630	26702	2.7700	5.2100	-59.2900	-0.2530	1.8820	0.1770
14:02:15.650	26722	-0.3000	5.4300	-49.4500	-0.3140	1.3690	0.1530
14:02:15.670	26742	2.6900	5.3600	-54.6600	-0.2630	1.7820	0.1410
14:02:15.690	26762	0.6100	5.0000	-53.0100	-0.3010	1.5720	0.1820
14:02:15.711	26782	0.1800	5.5000	-51.4000	-0.2990	1.4190	0.1180
14:02:15.731	26802	2.3100	5.5100	-57.3700	-0.3110	1.8600	0.2000
14:02:15.750	26822	0.9700	5.1900	-46.6900	-0.3300	1.3800	0.1530
14:02:15.771	26842	3.2200	5.2400	-55.6600	-0.2880	1.8260	0.1550
14:02:15.790	26862	0.5600	5.6900	-47.7500	-0.3070	1.4770	0.1550
14:02:15.812	26882	1.3500	5.4300	-52.1600	-0.2940	1.5770	0.1240
14:02:15.830	26902	0.8900	5.3400	-54.6700	-0.2990	1.6770	0.1840
14:02:15.851	26922	0.5700	5.0300	-47.9100	-0.3040	1.3430	0.1150
14:02:15.870	26942	3.3200	4.8600	-57.5300	-0.2820	1.9370	0.1750
14:02:15.892	26962	-0.3400	5.4400	-46.9500	-0.2910	1.3470	0.1400
14:02:15.910	26982	2.7800	5.6000	-54.6300	-0.2670	1.6960	0.1470
14:02:15.930	27002	0.7000	4.8900	-54.6300	-0.3170	1.5940	0.1890
14:02:15.951	27022	0.4600	5.4600	-48.0700	-0.3070	1.3750	0.0990
14:02:15.971	27042	1.6200	5.4800	-56.9500	-0.2730	1.8460	0.1930
14:02:15.991	27062	0.6500	5.1000	-46.1800	-0.3040	1.3310	0.1220
14:02:16.011	27082	3.2200	5.1500	-57.5700	-0.2540	1.9300	0.1740
14:02:16.031	27102	0.1100	4.8700	-50.8700	-0.3090	1.3830	0.1780
14:02:16.050	27122	2.2900	5.8600	-54.9900	-0.2790	1.6100	0.1270
14:02:16.070	27142	1.5300	5.5500	-56.0700	-0.2850	1.7510	0.2010
14:02:16.091	27162	0.3100	5.3800	-47.5000	-0.2990	1.3440	0.1150
14:02:16.111	27182	2.7500	5.4200	-56.5600	-0.2670	1.9120	0.1740
14:02:16.131	27202	-0.1600	4.9600	-48.1500	-0.3100	1.3600	0.1450
14:02:16.151	27222	1.9200	5.5800	-57.8200	-0.2720	1.7920	0.1600
14:02:16.170	27242	0.2000	5.0100	-51.1800	-0.3210	1.4860	0.1810
14:02:16.191	27262	0.9300	5.8700	-52.0400	-0.3040	1.5200	0.1120
14:02:16.211	27282	1.9500	5.4800	-58.1300	-0.2730	1.8560	0.2140
14:02:16.232	27302	-0.3100	4.6900	-47.7200	-0.2990	1.3220	0.1340
14:02:16.251	27322	1.6600	5.5100	-59.5700	-0.2650	1.8530	0.1730
14:02:16.270	27342	-0.5100	5.3700	-49.2600	-0.2940	1.4430	0.1530
14:02:16.292	27362	1.1400	5.5400	-53.7300	-0.2690	1.5840	0.1340
14:02:16.312	27382	0.2000	4.9700	-57.1200	-0.2900	1.6670	0.1830
14:02:16.331	27402	-0.5500	5.1900	-50.2300	-0.2860	1.3340	0.1310
14:02:16.350	27422	2.4100	5.4500	-59.8000	-0.2540	1.9760	0.1820
14:02:16.372	27442	-0.4800	4.8400	-47.1400	-0.3120	1.2700	0.1430
14:02:16.392	27462	1.6200	5.8000	-54.8200	-0.2590	1.7070	0.1410
14:02:16.412	27482	0.3000	5.1400	-52.8900	-0.2950	1.5530	0.1800
14:02:16.432	27502	0.7800	5.3600	-51.0300	-0.2720	1.4260	0.1330
14:02:16.451	27522	1.5900	5.1800	-59.8000	-0.2860	1.8660	0.2130
14:02:16.473	27542	-1.3700	5.1500	-47.9500	-0.3320	1.2610	0.1180
14:02:16.491	27562	2.7100	5.1800	-62.4800	-0.2650	1.9460	0.1870
14:02:16.511	27582	0.4900	4.9100	-49.7600	-0.3260	1.4090	0.1630
14:02:16.532	27602	2.8400	5.6400	-51.6700	-0.2980	1.6390	0.1250
14:02:16.551	27622	1.8900	5.4400	-53.8900	-0.3200	1.6340	0.1860
14:02:16.572	27642	0.9500	5.0700	-48.5800	-0.3120	1.4330	0.1110
14:02:16.590	27662	3.3300	5.4200	-58.0500	-0.2760	1.9360	0.1840
14:02:16.611	27682	0.1300	5.4300	-46.2800	-0.2950	1.2960	0.1350
14:02:16.631	27702	1.8400	5.3700	-54.8600	-0.2850	1.7230	0.1460
14:02:16.651	27722	0.9600	4.5800	-52.7000	-0.3280	1.5580	0.1890
14:02:16.672	27742	1.5000	5.7000	-50.5300	-0.2920	1.5170	0.1230
14:02:16.690	27762	2.0600	5.5100	-57.2300	-0.3010	1.8330	0.1890
14:02:16.710	27782	-0.4600	4.8600	-46.0800	-0.2850	1.2370	0.1090
14:02:16.731	27802	2.7800	4.8800	-60.2500	-0.2510	1.9220	0.1690
14:02:16.751	27822	-0.3600	5.3500	-49.2700	-0.2900	1.4060	0.1400
14:02:16.770	27842	1.9700	5.4200	-53.0600	-0.2580	1.5740	0.1330
14:02:16.791	27862	1.3300	4.6600	-54.5200	-0.2710	1.6810	0.1900
14:02:16.811	27882	-0.5900	5.5900	-50.3300	-0.2940	1.3990	0.1310
14:02:16.832	27902	1.5500	5.3900	-59.6300	-0.2650	1.8780	0.1680
14:02:16.850	27922	-0.3700	4.9000	-46.1600	-0.3040	1.2670	0.1330
14:02:16.870	27942	3.1500	5.5800	-57.6400	-0.2610	1.8830	0.1550
14:02:16.892	27962	0.4400	5.4000	-52.2900	-0.3020	1.5100	0.1840
14:02:16.911	27982	1.3000	5.5800	-50.0500	-0.2800	1.5110	0.1110
14:02:16.932	28002	1.3300	5.4700	-56.7200	-0.3020	1.7790	0.1900
14:02:16.953	28022	-0.2800	5.6100	-50.9500	-0.2920	1.3740	0.1210
14:02:16.971	28042	1.8900	5.4700	-58.4300	-0.2770	1.9040	0.1570
14:02:16.992	28062	0.2800	5.1900	-47.4800	-0.3260	1.3210	0.1430
14:02:17.012	28082	2.3900	5.2700	-54.9300	-0.2890	1.7280	0.1380
14:02:17.031	28102	0.7100	5.3000	-54.2000	-0.3160	1.6450	0.1830
14:02:17.051	28122	0.5100	5.2900	-48.2600	-0.2980	1.3560	0.1190
14:02:17.073	28142	1.7100	4.9400	-57.4700	-0.2940	1.8200	0.1820
14:02:17.090	28162	-0.5500	5.1600	-47.9600	-0.3220	1.3530	0.1320
14:02:17.111	28182	3.0600	5.2200	-57.3900	-0.2640	1.8400	0.1600
14:02:17.132	28202	0.5300	4.9500	-52.0400	-0.3090	1.5340	0.1710
14:02:17.151	28222	1.1700	5.2800	-51.8100	-0.2790	1.4740	0.1180
14:02:17.171	28242	1.2600	5.9800	-56.8700	-0.3020	1.7380	0.1760
14:02:17.191	28262	-0.7200	5.2700	-48.6500	-0.3230	1.2920	0.1230
14:02:17.212	28282	2.7900	5.2000	-59.9100	-0.2500	1.9060	0.1830
14:02:17.231	28302	-0.0300	5.2100	-50.5400	-0.2960	1.4150	0.1610
14:02:17.252	28322	2.2200	5.0200	-56.7300	-0.2540	1.6690	0.1480
14:02:17.271	28342	0.9600	5.0000	-53.1300	-0.2880	1.5500	0.1740
14:02:17.291	28362	0.7200	5.5600	-48.6300	-0.2880	1.4030	0.1150
14:02:17.312	28382	2.4900	5.6500	-58.8300	-0.2720	1.8950	0.2040
14:02:17.330	28402	0.0400	5.3000	-48.4000	-0.2960	1.3290	0.1340
14:02:17.350	28422	3.0400	5.5100	-56.2700	-0.2510	1.8870	0.1650
14:02:17.371	28442	0.6100	5.3900	-47.9200	-0.3090	1.4680	0.1500
14:02:17.390	28462	2.2700	5.6600	-52.3500	-0.2770	1.5920	0.1230
14:02:17.412	28482	1.5300	5.7900	-55.7600	-0.3050	1.7080	0.1840
14:02:17.431	28502	-0.1900	5.0400	-48.3300	-0.2810	1.3480	0.1130
14:02:17.453	28522	3.3100	5.0500	-58.1800	-0.2460	1.9440	0.1770
14:02:17.471	28542	0.1200	4.4200	-49.3000	-0.2880	1.3780	0.1480
14:02:17.491	28562	2.3100	5.5100	-53.1400	-0.2490	1.6820	0.1320
14:02:17.511	28582	0.2500	5.1500	-53.8400	-0.2920	1.6310	0.1840
14:02:17.533	28602	0.4200	5.2100	-49.0800	-0.2670	1.3520	0.1120
14:02:17.552	28622	1.6600	5.2500	-60.2200	-0.2950	1.8980	0.2060
14:02:17.572	28642	-0.6400	5.1600	-50.2500	-0.2710	1.3860	0.1480
14:02:17.592	28662	2.5000	5.6300	-55.9000	-0.2280	1.8500	0.1560
14:02:17.612	28682	0.0800	4.8800	-52.1800	-0.3070	1.4570	0.1730
14:02:17.632	28702	0.7000	5.1000	-52.8400	-0.2540	1.5020	0.1220
14:02:17.653	28722	0.8000	5.6000	-56.4400	-0.2730	1.7350	0.1910
14:02:17.674	28742	-0.1000	5.3100	-48.2700	-0.2810	1.3520	0.1070
14:02:17.691	28762	2.3800	5.6000	-61.9900	-0.2520	1.9610	0.2020
14:02:17.712	28782	-1.4300	5.2300	-51.3900	-0.3100	1.3530	0.1490
14:02:17.734	28802	2.4400	5.9400	-55.0400	-0.2580	1.7510	0.1500
14:02:17.752	28822	0.3200	4.8000	-52.6800	-0.3140	1.6040	0.1860
14:02:17.772	28842	0.8500	5.6600	-49.6400	-0.2820	1.4670	0.1050
14:02:17.792	28862	0.8000	5.3400	-59.1700	-0.3070	1.8150	0.1980
14:02:17.814	28882	-0.1900	5.2200	-47.2300	-0.3130	1.3670	0.1270
14:02:17.832	28902	3.2200	4.9800	-57.6200	-0.2990	1.8700	0.1760
14:02:17.851	28922	0.2100	5.3600	-48.5200	-0.3190	1.4590	0.1480
14:02:17.871	28942	1.8200	5.5500	-53.5100	-0.2740	1.5650	0.1290
14:02:17.891	28962	0.9500	5.4900	-55.2600	-0.2930	1.6620	0.1870
14:02:17.913	28982	0.7400	5.0800	-48.6000	-0.2950	1.4510	0.1180
14:02:17.933	29002	2.6800	5.0700	-58.2100	-0.2680	1.8470	0.1850
14:02:17.953	29022	0.7800	4.6700	-47.4400	-0.3010	1.4040	0.1440
14:02:17.973	29042	3.5100	5.0800	-53.7200	-0.2410	1.7920	0.1550
14:02:17.992	29062	0.8900	5.3300	-51.0700	-0.2960	1.5720	0.1930
14:02:18.013	29082	0.2800	5.6600	-46.9300	-0.2890	1.3870	0.1000
14:02:18.032	29102	1.2300	5.6200	-57.9800	-0.2830	1.7780	0.2000
14:02:18.052	29122	-0.0900	5.0300	-49.3500	-0.2960	1.4040	0.1340
14:02:18.072	29142	2.4000	5.5700	-58.2400	-0.2520	1.9060	0.1710
14:02:18.092	29162	0.0700	4.8300	-48.2600	-0.3020	1.3760	0.1430
14:02:18.114	29182	3.2000	5.3000	-53.9100	-0.2640	1.6530	0.1400
14:02:18.133	29202	1.4800	4.6400	-54.0200	-0.2980	1.6640	0.1760
14:02:18.153	29222	0.6000	5.7600	-49.8500	-0.2970	1.3990	0.1220
14:02:18.171	29242	2.3600	4.9200	-58.2600	-0.2680	1.8730	0.1830
14:02:18.194	29262	-0.3400	5.5100	-48.3300	-0.3070	1.3810	0.1350
14:02:18.213	29282	2.6600	5.9000	-58.0600	-0.2500	1.8110	0.1740
14:02:18.232	29302	0.6500	5.0200	-49.7700	-0.3080	1.4800	0.1870
14:02:18.251	29322	1.0100	5.8400	-52.3400	-0.2740	1.5290	0.1190
14:02:18.271	29342	1.5700	5.6000	-57.2900	-0.2810	1.7830	0.2010
14:02:18.293	29362	0.1300	5.1700	-47.7400	-0.2860	1.3460	0.1220
14:02:18.313	29382	1.9400	5.2300	-58.2800	-0.2470	1.8370	0.1670
14:02:18.332	29402	-0.3400	5.0900	-49.5000	-0.3020	1.4450	0.1410
14:02:18.352	29422	1.3200	5.0900	-56.5200	-0.2660	1.6400	0.1510
14:02:18.372	29442	-0.0700	5.1400	-55.4500	-0.3020	1.6040	0.1760
14:02:18.394	29462	0.0200	5.6400	-51.1800	-0.2740	1.3780	0.1240
14:02:18.413	29482	2.4300	5.1500	-59.2200	-0.2660	1.9580	0.1870
14:02:18.432	29502	-0.8300	4.9100	-48.0700	-0.3020	1.3030	0.1390
14:02:18.452	29522	1.1300	5.6200	-57.5800	-0.2510	1.7380	0.1620
14:02:18.472	29542	0.9800	5.1100	-51.2600	-0.3200	1.5180	0.1770
14:02:18.491	29562	1.0200	5.5600	-52.2200	-0.2740	1.5450	0.1300
14:02:18.513	29582	1.0500	5.3000	-57.0100	-0.2780	1.7320	0.1880
14:02:18.532	29602	-0.9900	4.9600	-48.7800	-0.3150	1.2780	0.1300
14:02:18.554	29622	3.2800	5.4900	-58.4600	-0.2830	1.9680	0.1620
14:02:18.574	29642	0.7500	4.9800	-49.8600	-0.3410	1.4170	0.1670
14:02:18.592	29662	2.2700	5.4500	-53.8500	-0.2700	1.6710	0.1210
14:02:18.613	29682	1.8100	4.8400	-53.4800	-0.3180	1.6520	0.1790
14:02:18.634	29702	1.4200	5.8200	-47.1300	-0.2950	1.4120	0.1090
14:02:18.652	29722	2.8900	5.0600	-58.7100	-0.2810	1.8430	0.1940
14:02:18.674	29742	0.6800	4.9400	-47.0400	-0.3140	1.3100	0.1310
14:02:18.692	29762	3.4300	5.2100	-56.3500	-0.2660	1.8570	0.1570
14:02:18.712	29782	0.8300	4.8800	-49.9100	-0.3140	1.5030	0.1700
14:02:18.732	29802	1.0900	5.5600	-53.0000	-0.2750	1.5620	0.1320
14:02:18.752	29822	1.8700	5.2100	-57.4400	-0.2900	1.8260	0.1900
14:02:18.772	29842	-0.3200	5.0900	-49.1500	-0.2760	1.3170	0.1310
14:02:18.792	29862	2.4500	5.3400	-58.6100	-0.2560	1.8920	0.1680
14:02:18.813	29882	-1.0100	5.2300	-49.2700	-0.2960	1.3860	0.1390
14:02:18.835	29902	1.7100	5.9300	-54.7800	-0.2630	1.6660	0.1310
14:02:18.854	29922	0.6300	5.0400	-55.5600	-0.3000	1.6170	0.1880
14:02:18.873	29942	0.2000	5.5300	-51.5400	-0.2810	1.4100	0.1190
14:02:18.893	29962	2.3300	5.0500	-60.0400	-0.2480	1.8710	0.2000
14:02:18.914	29982	-0.3000	4.8200	-47.2200	-0.2950	1.2840	0.1340
14:02:18.932	30002	2.7900	5.6400	-55.9900	-0.2540	1.8340	0.1470
14:02:18.953	30022	0.7200	5.2100	-52.4500	-0.3150	1.5490	0.1840
14:02:18.974	30042	1.3600	5.3100	-52.4000	-0.2820	1.5670	0.1300
14:02:18.993	30062	1.8300	5.7900	-55.8000	-0.3010	1.7930	0.1930
14:02:19.014	30082	-0.1900	5.0600	-50.8400	-0.2930	1.3330	0.1440
14:02:19.034	30102	3.0500	5.2100	-59.9000	-0.2750	1.9040	0.1730
14:02:19.052	30122	0.3400	4.8900	-48.1400	-0.3390	1.3670	0.1450
14:02:19.074	30142	2.2600	5.1400	-55.6900	-0.2830	1.6490	0.1390
14:02:19.094	30162	0.7100	5.4300	-53.1900	-0.3160	1.6080	0.1780
14:02:19.114	30182	0.2700	5.2700	-52.5000	-0.2930	1.4560	0.1190
14:02:19.133	30202	2.0700	5.0500	-58.1600	-0.2880	1.8470	0.1850
14:02:19.152	30222	-0.4500	5.2600	-50.7600	-0.2940	1.3460	0.1390
14:02:19.174	30242	2.0200	5.4700	-56.0300	-0.2620	1.7970	0.1260
14:02:19.194	30262	-0.5200	5.3400	-49.2600	-0.2960	1.4480	0.1520
14:02:19.212	30282	1.2000	5.3200	-52.4200	-0.2810	1.5430	0.1150
14:02:19.233	30302	1.4800	5.6200	-57.4400	-0.3260	1.7540	0.1880
14:02:19.254	30322	-0.9400	5.6900	-50.2900	-0.2830	1.3240	0.1250
14:02:19.273	30342	2.6800	5.1300	-58.4800	-0.2390	1.8380	0.1670
14:02:19.294	30362	0.3700	4.9400	-48.9900	-0.3110	1.4060	0.1450
14:02:19.313	30382	2.0300	5.3100	-53.8200	-0.2600	1.6760	0.1340
14:02:19.333	30402	0.3100	4.8400	-53.5900	-0.2880	1.5450	0.1780
14:02:19.354	30422	0.7900	4.9400	-49.6400	-0.3060	1.4610	0.1250
14:02:19.374	30442	2.0400	5.5700	-58.9800	-0.2840	1.9340	0.1900
14:02:19.394	30462	-0.2200	4.8300	-45.3600	-0.3120	1.3010	0.1220
14:02:19.414	30482	3.9500	5.1700	-55.8400	-0.2730	1.8380	0.1560
14:02:19.432	30502	0.8100	4.7600	-50.4700	-0.3340	1.4580	0.1660
14:02:19.454	30522	1.9100	5.8300	-53.2600	-0.2860	1.5860	0.1290
14:02:19.473	30542	2.0400	5.6700	-55.4900	-0.2920	1.6940	0.1930
14:02:19.494	30562	-0.6200	5.1800	-47.5300	-0.3060	1.3090	0.1090
14:02:19.515	30582	2.6100	5.4200	-60.5600	-0.2630	1.9310	0.1870
14:02:19.532	30602	-0.4800	5.2600	-49.6600	-0.3260	1.3550	0.1420
14:02:19.554	30622	1.8400	5.7200	-55.0300	-0.2610	1.6820	0.1420
14:02:19.574	30642	0.2300	5.0400	-55.2900	-0.2890	1.6360	0.1950
14:02:19.594	30662	-0.0200	5.9000	-48.4200	-0.2800	1.3920	0.1140
14:02:19.614	30682	0.9000	5.2600	-60.8300	-0.2680	1.8370	0.1990
14:02:19.635	30702	-0.6400	5.0900	-49.4700	-0.2950	1.3120	0.1410
14:02:19.653	30722	2.7100	5.6700	-59.7800	-0.2300	1.9250	0.1760
14:02:19.673	30742	0.0900	4.6300	-49.2900	-0.3030	1.4430	0.1670
14:02:19.692	30762	0.5600	5.4100	-50.5800	-0.2680	1.5150	0.1070
14:02:19.713	30782	0.9800	5.7500	-57.6300	-0.2810	1.8030	0.1830
14:02:19.734	30802	-0.1000	4.9400	-49.7300	-0.2730	1.3370	0.1360
14:02:19.754	30822	2.5000	5.3700	-62.1300	-0.2510	1.9440	0.1880
14:02:19.773	30842	-1.0800	4.6400	-51.6700	-0.3100	1.3140	0.1730
14:02:19.793	30862	2.6600	5.5300	-55.1900	-0.2720	1.8050	0.1370
14:02:19.815	30882	0.9200	4.9700	-53.0300	-0.3040	1.6060	0.1860
14:02:19.834	30902	-0.3000	5.5100	-48.6400	-0.2920	1.4320	0.1130
14:02:19.853	30922	2.0900	5.7700	-57.1400	-0.3020	1.9020	0.1940
14:02:19.872	30942	0.3300	4.9500	-47.5200	-0.3180	1.3730	0.1570
14:02:19.892	30962	3.0900	5.6000	-57.3300	-0.2630	1.8580	0.1730
14:02:19.914	30982	0.3500	5.2200	-49.1600	-0.3170	1.4520	0.1550
14:02:19.934	31002	1.2700	5.4400	-53.5100	-0.2870	1.5580	0.1300
14:02:19.954	31022	1.2900	4.9700	-56.1800	-0.3160	1.7270	0.1940
14:02:19.973	31042	1.1800	4.9900	-48.1000	-0.3030	1.3750	0.1220
14:02:19.994	31062	3.4100	5.1200	-59.0600	-0.2660	1.9650	0.1830
14:02:20.014	31082	0.3500	4.5000	-49.1500	-0.2800	1.3360	0.1550
14:02:20.034	31102	2.9700	5.2800	-53.8100	-0.2570	1.7390	0.1510
14:02:20.054	31122	0.1400	5.0700	-53.0900	-0.3010	1.5950	0.1810
14:02:20.074	31142	1.5300	5.2300	-49.1800	-0.2880	1.4280	0.1290
14:02:20.094	31162	2.0100	5.8400	-56.3500	-0.2930	1.8610	0.1840
14:02:20.114	31182	-0.0200	5.0200	-47.0500	-0.2980	1.3290	0.1220
14:02:20.135	31202	2.1000	5.7000	-59.0800	-0.2320	1.8610	0.1620
14:02:20.155	31222	-0.0400	4.8800	-50.6400	-0.3180	1.4090	0.1740
14:02:20.175	31242	2.6100	5.1300	-51.2200	-0.2980	1.6140	0.1250
14:02:20.194	31262	1.6800	5.2000	-54.5100	-0.2850	1.7610	0.1890
14:02:20.214	31282	-0.2000	5.4800	-47.4400	-0.3100	1.3240	0.1150
14:02:20.234	31302	2.8900	4.8000	-57.6400	-0.2830	1.9090	0.1920
14:02:20.255	31322	0.6800	5.3200	-48.8400	-0.3100	1.4090	0.1600
14:02:20.274	31342	2.0600	5.8900	-56.2600	-0.2780	1.7540	0.1480
14:02:20.294	31362	-0.2100	5.5500	-53.7800	-0.3040	1.5220	0.1880
14:02:20.314	31382	0.6700	5.8000	-50.6600	-0.2860	1.4510	0.1230
14:02:20.334	31402	1.8900	5.4200	-58.9600	-0.2970	1.8610	0.2010
14:02:20.353	31422	-0.2400	4.9000	-47.8400	-0.2900	1.3180	0.1200
14:02:20.374	31442	2.6900	5.3900	-58.2900	-0.2450	1.8580	0.1710
14:02:20.395	31462	-0.3300	5.1500	-51.8000	-0.2920	1.4630	0.1750
14:02:20.414	31482	1.2000	5.3900	-53.4100	-0.2880	1.6110	0.1280
14:02:20.434	31502	0.9600	4.7800	-56.5900	-0.3040	1.6660	0.1820
14:02:20.454	31522	0.6000	5.4800	-49.2800	-0.2750	1.3350	0.1270
14:02:20.474	31542	2.4100	5.3200	-60.6200	-0.2550	1.9270	0.1950
14:02:20.494	31562	-0.3400	5.0300	-49.1400	-0.2970	1.2930	0.1450
14:02:20.514	31582	1.7700	5.7700	-54.4900	-0.2660	1.7090	0.1490
14:02:20.535	31602	0.6600	5.0100	-53.2900	-0.3200	1.5870	0.1860
14:02:20.556	31622	1.0200	5.7000	-50.4700	-0.2720	1.4640	0.1390
14:02:20.575	31642	0.8500	5.2800	-57.4600	-0.2880	1.7590	0.2030
14:02:20.594	31662	-0.6900	5.0300	-49.9200	-0.3120	1.2810	0.1260
14:02:20.615	31682	2.7800	5.6400	-59.7400	-0.2790	1.9540	0.1630
14:02:20.634	31702	0.1500	4.7800	-48.9900	-0.3180	1.3640	0.1690
14:02:20.655	31722	1.7200	5.5000	-55.3900	-0.2870	1.6810	0.1440
14:02:20.673	31742	0.6200	4.9200	-56.0000	-0.3260	1.6600	0.1880
14:02:20.695	31762	0.4800	5.2000	-50.3100	-0.3010	1.3950	0.1340
14:02:20.716	31782	3.0900	5.0800	-57.8000	-0.2990	1.8930	0.1930
14:02:20.735	31802	0.2600	4.8000	-48.3600	-0.2950	1.3270	0.1480
14:02:20.754	31822	2.2400	5.5000	-56.7500	-0.2490	1.7820	0.1600
14:02:20.776	31842	0.6800	4.9000	-50.6300	-0.2990	1.5370	0.1730
14:02:20.794	31862	2.0700	5.2700	-49.4200	-0.2680	1.4870	0.1080
14:02:20.814	31882	1.6400	5.5300	-57.6600	-0.2880	1.8310	0.1910
14:02:20.836	31902	-0.0900	4.8100	-47.7600	-0.2660	1.2230	0.1220
14:02:20.854	31922	2.2900	4.8900	-59.5100	-0.2370	1.8990	0.1590
14:02:20.875	31942	-0.3000	4.6900	-50.3100	-0.2840	1.3630	0.1460
14:02:20.894	31962	2.9300	5.4100	-53.7600	-0.2440	1.6380	0.1390
14:02:20.914	31982	1.0000	4.9200	-55.1000	-0.2910	1.6440	0.1900
14:02:20.934	32002	0.3600	5.3900	-48.6600	-0.2780	1.4140	0.1240
14:02:20.955	32022	1.2400	5.1400	-61.2700	-0.2380	1.9170	0.1920
14:02:20.976	32042	-0.6600	4.8500	-49.3000	-0.2840	1.2570	0.1460
14:02:20.995	32062	2.5900	5.3100	-58.2800	-0.2470	1.9330	0.1560
14:02:21.015	32082	0.6200	5.1600	-50.7900	-0.3000	1.5330	0.1650
14:02:21.035	32102	1.4100	5.2800	-52.1600	-0.3050	1.5170	0.1090
14:02:21.055	32122	0.9000	5.7600	-57.3800	-0.2900	1.7240	0.1900
14:02:21.076	32142	-0.1000	5.2600	-49.6200	-0.2860	1.3570	0.1230
14:02:21.095	32162	2.7300	5.6500	-60.8000	-0.2620	1.8880	0.1740
14:02:21.115	32182	0.0700	5.3600	-50.1600	-0.3240	1.4000	0.1550
14:02:21.134	32202	1.5700	5.6200	-56.5200	-0.2630	1.6660	0.1410
14:02:21.153	32222	0.2700	5.1800	-53.5600	-0.3000	1.5280	0.1880
14:02:21.174	32242	0.8600	5.3700	-49.3600	-0.2740	1.4450	0.1170
14:02:21.196	32262	2.1000	5.1800	-56.3800	-0.2800	1.7970	0.1950
14:02:21.215	32282	-0.4100	5.1100	-50.7000	-0.2860	1.3670	0.1320
14:02:21.235	32302	2.9900	5.2400	-56.7800	-0.2650	1.8420	0.1590
14:02:21.254	32322	0.4100	5.1900	-50.5200	-0.3080	1.5180	0.1650
14:02:21.274	32342	3.6000	5.8600	-54.4300	-0.2740	1.8010	0.1350
14:02:21.295	32362	3.3100	4.6400	-51.5800	-0.2930	1.6410	0.1740
14:02:21.316	32382	-0.8400	4.9400	-47.0000	-0.2750	1.1990	0.1100
14:02:21.334	32402	2.8700	5.1900	-60.4800	-0.2240	1.9980	0.1650
14:02:21.356	32422	0.8700	4.8800	-47.3600	-0.2500	1.4210	0.1530
14:02:21.375	32442	2.8000	5.1700	-55.6000	-0.1830	1.7490	0.1710
14:02:21.395	32462	1.0300	5.0700	-53.4700	-0.2640	1.5780	0.1670
14:02:21.414	32482	0.2100	5.3900	-48.6500	-0.2760	1.3910	0.1090
14:02:21.435	32502	1.3900	5.5100	-61.2400	-0.2660	1.9190	0.1950
14:02:21.455	32522	-1.2600	4.8400	-48.6000	-0.2810	1.2470	0.1300
14:02:21.475	32542	0.9000	5.6900	-62.3000	-0.2050	1.9080	0.1630
14:02:21.496	32562	-0.3300	5.1200	-55.9300	-0.2890	1.5560	0.1810
14:02:21.516	32582	1.5800	4.9600	-50.6500	-0.2490	1.5170	0.1230
14:02:21.536	32602	0.5400	5.0000	-57.0900	-0.2630	1.7090	0.1780
14:02:21.555	32622	-0.1200	5.7300	-51.5500	-0.2690	1.4320	0.1080
14:02:21.576	32642	2.1000	4.9400	-54.3900	-0.2690	1.8270	0.1720
14:02:21.596	32662	0.2200	4.8600	-49.3400	-0.2620	1.3950	0.1470
14:02:21.615	32682	2.2000	5.1700	-55.9400	-0.2420	1.7370	0.1500
14:02:21.635	32702	0.3900	5.3500	-51.3800	-0.2900	1.5240	0.1730
14:02:21.656	32722	1.0100	5.3400	-53.6100	-0.2700	1.5400	0.1420
14:02:21.675	32742	1.5900	5.0200	-56.8600	-0.2850	1.7380	0.1940
14:02:21.695	32762	-0.2800	5.3900	-50.9900	-0.2690	1.3650	0.1410
14:02:21.715	32782	3.4600	5.3300	-57.5700	-0.2270	1.8730	0.1640
14:02:21.736	32802	0.1900	4.9100	-46.4900	-0.3040	1.3480	0.1360
14:02:21.754	32822	1.5500	5.8100	-55.9800	-0.2550	1.6610	0.1270
14:02:21.774	32842	1.7900	4.9300	-54.5000	-0.2800	1.6210	0.1750
14:02:21.794	32862	0.2800	5.3800	-48.7200	-0.2780	1.3570	0.1180
14:02:21.815	32882	2.9100	5.2500	-58.1200	-0.2430	1.9510	0.1720
14:02:21.835	32902	-0.2700	5.2500	-47.6900	-0.2910	1.3400	0.1400
14:02:21.855	32922	3.0000	5.4000	-55.7900	-0.2630	1.7940	0.1580
14:02:21.875	32942	0.9000	5.1100	-48.9300	-0.3260	1.4550	0.1720
14:02:21.896	32962	0.8500	5.4200	-54.3300	-0.2910	1.5780	0.1360
14:02:21.916	32982	1.8600	5.1000	-58.4100	-0.3220	1.8700	0.2090
14:02:21.935	33002	0.8900	5.1000	-43.3800	-0.3330	1.3020	0.1240
14:02:21.955	33022	4.2200	5.0200	-56.5700	-0.2810	1.9090	0.1600
14:02:21.975	33042	0.3400	5.0500	-49.4200	-0.3020	1.3750	0.1750
14:02:21.996	33062	1.4800	5.7300	-52.7100	-0.2910	1.5930	0.1240
14:02:22.015	33082	2.0100	4.9400	-54.2900	-0.3170	1.6440	0.1840
14:02:22.035	33102	0.4900	5.3500	-48.9100	-0.2920	1.4460	0.1250
14:02:22.054	33122	2.7400	5.2800	-57.5300	-0.2830	1.9190	0.1620
14:02:22.076	33142	0.2800	5.0800	-46.7200	-0.2870	1.3090	0.1360
14:02:22.096	33162	2.4600	5.2900	-55.3700	-0.2530	1.8380	0.1450
14:02:22.115	33182	0.2500	5.1000	-52.2000	-0.3060	1.5140	0.1770
14:02:22.136	33202	1.0500	5.4400	-50.4900	-0.2790	1.4210	0.1050
14:02:22.154	33222	1.6600	5.3100	-57.0400	-0.2550	1.8380	0.1900
14:02:22.176	33242	-0.4300	5.1300	-50.2600	-0.2800	1.3660	0.1300
14:02:22.196	33262	2.2500	5.1700	-56.9300	-0.2360	1.8290	0.1470
14:02:22.216	33282	0.2800	4.8800	-49.8200	-0.2970	1.3980	0.1650
14:02:22.236	33302	2.6300	5.3200	-54.1800	-0.2650	1.6930	0.1320
14:02:22.255	33322	1.7900	5.2900	-54.1000	-0.2840	1.6780	0.1740
14:02:22.275	33342	0.1400	5.6400	-47.9400	-0.2990	1.3650	0.1170
14:02:22.296	33362	2.8900	5.4700	-59.5100	-0.2900	1.9160	0.1870
14:02:22.315	33382	0.7200	5.1100	-47.0100	-0.3100	1.4050	0.1540
14:02:22.335	33402	2.8100	5.1700	-55.5800	-0.2650	1.8190	0.1600
14:02:22.355	33422	-0.4000	5.1700	-50.9700	-0.3020	1.4470	0.1770
14:02:22.374	33442	1.1100	5.8000	-51.5800	-0.2820	1.5320	0.1240
14:02:22.396	33462	1.5900	5.6300	-57.3500	-0.2840	1.8180	0.2070
14:02:22.415	33482	-0.3100	5.0300	-47.1900	-0.2910	1.3350	0.1220
14:02:22.434	33502	2.6900	5.5200	-57.0600	-0.2570	1.8380	0.1580
14:02:22.462	33522	-0.4100	4.7300	-51.3000	-0.2930	1.4350	0.1700
14:02:22.475	33542	1.5000	5.5800	-53.6500	-0.2490	1.6180	0.1360
14:02:22.496	33562	0.6700	5.3200	-55.1800	-0.3090	1.6690	0.1870
14:02:22.516	33582	0.3200	5.1300	-49.5200	-0.2790	1.3430	0.1210
14:02:22.536	33602	1.9900	5.4100	-61.8700	-0.2660	1.9530	0.1900
14:02:22.556	33622	-0.7600	5.0600	-48.4100	-0.3210	1.2920	0.1320
14:02:22.577	33642	2.5500	5.6100	-53.5000	-0.2640	1.7570	0.1410
14:02:22.597	33662	0.4800	4.9700	-52.6000	-0.3050	1.5540	0.1870
14:02:22.616	33682	1.1100	5.6600	-49.3700	-0.2710	1.4970	0.1300
14:02:22.635	33702	1.5400	5.4300	-57.5800	-0.2900	1.7470	0.1960
14:02:22.657	33722	-0.3100	4.9200	-48.9800	-0.3120	1.2990	0.1330
14:02:22.676	33742	2.5900	5.5400	-61.1500	-0.2550	1.9730	0.1840
14:02:22.696	33762	-0.0700	5.1300	-46.3000	-0.3190	1.3750	0.1430
14:02:22.715	33782	1.8200	5.6700	-55.1200	-0.2760	1.6800	0.1390
14:02:22.737	33802	1.1000	4.9500	-55.0700	-0.3340	1.6510	0.1910
14:02:22.756	33822	1.1100	5.8500	-46.4800	-0.2990	1.4000	0.1070
14:02:22.776	33842	2.7600	5.2600	-56.9500	-0.2880	1.8970	0.1820
14:02:22.795	33862	0.1200	4.9700	-48.2100	-0.3120	1.3160	0.1410
14:02:22.816	33882	2.6000	5.5600	-57.4700	-0.2590	1.8580	0.1560
14:02:22.836	33902	0.3700	5.0900	-49.1600	-0.3170	1.4790	0.1660
14:02:22.856	33922	1.5600	5.8700	-49.4800	-0.2750	1.5110	0.1040
14:02:22.876	33942	2.9900	5.0900	-57.2000	-0.3030	1.8500	0.1930
14:02:22.897	33962	0.5400	4.7600	-46.9100	-0.2700	1.2700	0.1250
14:02:22.916	33982	2.3800	5.2200	-59.2300	-0.2290	1.9140	0.1740
14:02:22.936	34002	-0.4400	5.0900	-50.9500	-0.2930	1.3580	0.1610
14:02:22.957	34022	1.8200	5.9500	-51.9100	-0.2470	1.6260	0.1230
14:02:22.976	34042	0.6700	5.0500	-56.0100	-0.2910	1.6380	0.1900
14:02:22.996	34062	-0.0900	5.2800	-51.5400	-0.2860	1.3860	0.1350
14:02:23.017	34082	2.1100	5.1500	-60.3600	-0.2470	1.9110	0.1930
14:02:23.037	34102	0.1700	4.9700	-46.8700	-0.2810	1.3230	0.1380
14:02:23.058	34122	2.2300	5.9300	-58.5900	-0.2650	1.8470	0.1520
14:02:23.077	34142	-0.2600	5.4200	-51.6900	-0.3040	1.5150	0.1670
14:02:23.096	34162	1.3000	5.4000	-52.0800	-0.2880	1.5250	0.1220
14:02:23.118	34182	1.3800	4.9600	-57.0800	-0.2790	1.8220	0.1870
14:02:23.136	34202	-0.5700	5.4200	-49.8300	-0.2910	1.3280	0.1340
14:02:23.157	34222	2.2000	5.0800	-58.5100	-0.2800	1.8580	0.1660
14:02:23.177	34242	-0.3700	5.1100	-51.4300	-0.3290	1.4450	0.1560
14:02:23.196	34262	1.0900	6.0700	-54.4200	-0.2870	1.6610	0.1270
14:02:23.216	34282	0.3200	5.4600	-55.4900	-0.3000	1.6280	0.1870
14:02:23.238	34302	0.7800	5.4400	-51.1200	-0.3000	1.4550	0.1280
14:02:23.258	34322	2.6200	4.8900	-55.3500	-0.2670	1.7880	0.1770
14:02:23.277	34342	-0.3600	5.1700	-48.1400	-0.3020	1.3240	0.1440
14:02:23.297	34362	2.4300	5.3500	-56.3000	-0.2820	1.8180	0.1500
14:02:23.317	34382	0.3800	4.7500	-50.6400	-0.3020	1.5120	0.1630
14:02:23.337	34402	1.1900	5.4500	-53.3000	-0.2810	1.5820	0.1260
14:02:23.356	34422	1.1400	5.5600	-57.4100	-0.2870	1.7260	0.1720
14:02:23.377	34442	-1.6200	5.1800	-51.3100	-0.3020	1.2690	0.1330
14:02:23.396	34462	2.6900	4.9000	-58.7400	-0.2660	1.8900	0.1610
14:02:23.416	34482	0.1400	5.1700	-50.2700	-0.3090	1.3790	0.1580
14:02:23.435	34502	2.2500	5.5700	-57.0600	-0.2420	1.7150	0.1580
14:02:23.457	34522	0.9500	5.3000	-50.4300	-0.3020	1.5980	0.1540
14:02:23.477	34542	0.3900	5.4500	-51.8900	-0.2930	1.4180	0.1240
14:02:23.497	34562	2.2600	5.7400	-59.1300	-0.2850	1.9520	0.1970
14:02:23.517	34582	-0.2800	4.5700	-48.2800	-0.3090	1.3140	0.1480
14:02:23.537	34602	3.0800	5.3800	-56.5000	-0.2640	1.8920	0.1530
14:02:23.557	34622	0.3200	4.9500	-49.3900	-0.3180	1.4900	0.1650
14:02:23.577	34642	1.2100	5.7200	-53.0500	-0.2830	1.5780	0.1270
14:02:23.596	34662	1.9500	5.8900	-54.5500	-0.3010	1.7940	0.1860
14:02:23.616	34682	-0.2200	5.3100	-47.7400	-0.2930	1.3380	0.1200
14:02:23.637	34702	3.0900	5.4100	-58.4700	-0.2400	1.8640	0.1730
14:02:23.655	34722	0.5500	5.2300	-50.4000	-0.3090	1.4240	0.1540
14:02:23.678	34742	2.1000	5.6600	-54.8900	-0.2580	1.6880	0.1290
14:02:23.696	34762	1.0900	5.1400	-54.9400	-0.2680	1.6290	0.1910
14:02:23.715	34782	0.1000	5.3300	-51.9300	-0.2720	1.3730	0.1200
14:02:23.737	34802	1.0600	5.2500	-60.2100	-0.2730	1.8450	0.1880
14:02:23.756	34822	-0.8900	5.1600	-49.9600	-0.2820	1.3290	0.1400
14:02:23.776	34842	2.5200	5.9300	-55.4600	-0.2230	1.8190	0.1410
14:02:23.797	34862	0.3700	5.2400	-52.6400	-0.3010	1.5080	0.1810
14:02:23.817	34882	1.1700	5.2200	-51.3500	-0.2820	1.5270	0.1160
14:02:23.836	34902	0.9900	5.2000	-58.1800	-0.2700	1.7400	0.1880
14:02:23.857	34922	0.2000	5.2900	-47.4000	-0.2800	1.2790	0.1110
14:02:23.876	34942	3.3400	5.1600	-58.8200	-0.2420	1.9820	0.1820
14:02:23.897	34962	-0.5400	5.1200	-47.0900	-0.3340	1.3950	0.1470
14:02:23.917	34982	2.5700	5.8700	-53.7800	-0.2720	1.7510	0.1420
14:02:23.937	35002	0.8700	4.9900	-54.4200	-0.2980	1.5990	0.2030
14:02:23.957	35022	1.3900	5.3800	-50.5000	-0.2990	1.4800	0.1190
14:02:23.977	35042	0.9100	5.5700	-57.6400	-0.3010	1.8030	0.1960
14:02:23.998	35062	0.3200	4.9900	-49.2900	-0.3090	1.3600	0.1400
14:02:24.018	35082	3.9900	5.5500	-55.2400	-0.2530	1.8710	0.1530
14:02:24.038	35102	0.7800	4.7900	-46.6300	-0.3250	1.4070	0.1480
14:02:24.058	35122	1.4600	5.3400	-52.7000	-0.2900	1.5320	0.1110
14:02:24.078	35142	0.8200	5.4500	-55.5300	-0.3060	1.7020	0.1900
14:02:24.098	35162	0.0600	5.1600	-47.7700	-0.2940	1.3670	0.1090
14:02:24.116	35182	2.9100	5.1400	-58.8100	-0.2690	1.8740	0.1740
14:02:24.137	35202	0.1100	5.1700	-47.5800	-0.2700	1.3550	0.1410
14:02:24.157	35222	2.8500	5.9000	-53.2500	-0.2470	1.7100	0.1260
14:02:24.177	35242	0.8000	5.1300	-53.0200	-0.3290	1.5880	0.1790
14:02:24.197	35262	0.3900	5.2500	-49.6300	-0.2930	1.3870	0.1260
14:02:24.217	35282	1.8300	5.6200	-58.1400	-0.2800	1.9170	0.2010
14:02:24.238	35302	0.0500	5.0100	-47.2100	-0.2960	1.3690	0.1400
14:02:24.257	35322	2.2400	5.9600	-59.4900	-0.2350	1.8700	0.1600
14:02:24.277	35342	0.3000	4.6200	-52.0800	-0.3150	1.4150	0.1820
14:02:24.296	35362	1.9800	5.5200	-52.6900	-0.2860	1.5980	0.1190
14:02:24.318	35382	2.4500	5.3900	-58.0000	-0.2980	1.7220	0.2100
14:02:24.338	35402	0.8400	5.4500	-47.4000	-0.2970	1.3240	0.1200
14:02:24.356	35422	2.5800	5.3900	-59.3300	-0.2470	1.9440	0.1950
14:02:24.376	35442	-0.3500	5.3400	-48.5000	-0.3210	1.4040	0.1580
14:02:24.398	35462	2.2300	5.6800	-55.5200	-0.2560	1.7480	0.1560
14:02:24.417	35482	0.4600	5.1500	-52.3400	-0.2970	1.5830	0.1810
14:02:24.436	35502	0.3600	5.7100	-50.2300	-0.2940	1.4600	0.1070
14:02:24.458	35522	1.9200	5.6200	-58.1600	-0.2760	1.8770	0.1970
14:02:24.477	35542	0.4300	4.9600	-47.2100	-0.2700	1.3270	0.1290
14:02:24.496	35562	1.9700	5.4200	-59.5900	-0.2300	1.9390	0.1750
14:02:24.517	35582	-0.4500	4.8000	-49.6600	-0.2980	1.4080	0.1520
14:02:24.537	35602	1.2500	5.3800	-54.9100	-0.2670	1.5830	0.1290
14:02:24.558	35622	0.9300	4.9200	-56.5700	-0.2960	1.6800	0.1790
14:02:24.579	35642	-0.5500	5.9300	-50.9000	-0.2700	1.3660	0.1170
14:02:24.598	35662	1.7300	5.2100	-60.1500	-0.2630	1.9030	0.1740
14:02:24.617	35682	-0.6700	4.9300	-48.0600	-0.3040	1.3330	0.1230
14:02:24.636	35702	1.8700	5.4600	-56.8100	-0.2630	1.6900	0.1460
14:02:24.658	35722	0.6500	4.8500	-53.2300	-0.3030	1.5810	0.1720
14:02:24.676	35742	0.9200	5.2400	-51.3600	-0.2770	1.4410	0.1160
14:02:24.697	35762	1.2500	5.4300	-59.2800	-0.2810	1.8320	0.1890
14:02:24.718	35782	-1.5000	5.0400	-52.3900	-0.3060	1.3820	0.1360
14:02:24.738	35802	1.6700	5.7000	-58.4200	-0.2480	1.8810	0.1560
14:02:24.757	35822	-0.2600	5.2100	-50.7200	-0.3170	1.4070	0.1680
14:02:24.778	35842	1.7200	5.8200	-54.2700	-0.2790	1.6200	0.1290
14:02:24.796	35862	1.3300	5.0900	-56.4900	-0.3260	1.6900	0.1830
14:02:24.818	35882	0.4500	5.6100	-49.5000	-0.2840	1.4560	0.1280
14:02:24.838	35902	3.6300	4.4300	-56.7600	-0.2870	1.9030	0.1790
14:02:24.858	35922	-0.7600	5.0600	-46.3900	-0.2940	1.3140	0.1250
14:02:24.876	35942	2.1800	5.3200	-55.4500	-0.2580	1.7260	0.1420
14:02:24.898	35962	1.5100	4.7500	-50.8300	-0.3210	1.5600	0.1720
14:02:24.917	35982	1.5500	5.4800	-49.6900	-0.2740	1.5370	0.1150
14:02:24.938	36002	2.3700	4.9800	-55.1800	-0.2800	1.7640	0.1850
14:02:24.958	36022	0.0900	4.9300	-48.2900	-0.2750	1.3400	0.1280
14:02:24.977	36042	3.3500	5.2900	-55.5300	-0.2480	1.8550	0.1450
14:02:24.997	36062	0.8700	5.1600	-47.7100	-0.2950	1.4300	0.1420
14:02:25.017	36082	1.8300	5.5000	-51.5900	-0.2610	1.6090	0.1120
14:02:25.037	36102	1.6100	5.4000	-54.8100	-0.2900	1.6600	0.1780
14:02:25.057	36122	0.3700	5.4000	-50.4500	-0.2680	1.4200	0.1270
14:02:25.078	36142	2.6200	5.0900	-59.0100	-0.2480	1.8550	0.1800
14:02:25.098	36162	-0.1200	4.9800	-48.0600	-0.2990	1.2920	0.1400
14:02:25.117	36182	3.5600	5.7300	-56.6700	-0.2350	1.9010	0.1460
14:02:25.138	36202	0.5000	5.0000	-50.2300	-0.3120	1.5460	0.1810
14:02:25.158	36222	0.3300	5.5000	-51.8500	-0.2860	1.4290	0.1180
14:02:25.178	36242	1.3100	5.5000	-59.1700	-0.2870	1.8310	0.2030
14:02:25.197	36262	-0.2900	5.4200	-48.6200	-0.2970	1.3870	0.1310
14:02:25.217	36282	2.9900	6.2100	-59.9400	-0.2480	1.9580	0.1720
14:02:25.238	36302	0.0000	4.8000	-48.8800	-0.3230	1.3450	0.1680
14:02:25.258	36322	1.6200	5.7500	-53.5700	-0.2670	1.6420	0.1050
14:02:25.278	36342	1.8100	5.3400	-54.8500	-0.2980	1.6620	0.1840
14:02:25.297	36362	-0.1900	5.4400	-49.3400	-0.2800	1.3730	0.1140
14:02:25.319	36382	1.8000	5.1000	-59.6800	-0.2650	1.8260	0.1940
14:02:25.337	36402	-0.0700	5.4800	-48.5900	-0.2960	1.3520	0.1360
14:02:25.359	36422	3.0700	5.5000	-57.5000	-0.2590	1.8100	0.1540
14:02:25.377	36442	0.8600	4.9000	-50.2800	-0.2950	1.5370	0.1600
14:02:25.398	36462	1.2700	5.5200	-51.3200	-0.2710	1.4810	0.1190
14:02:25.418	36482	1.5000	5.3400	-57.2400	-0.3040	1.7930	0.1850
14:02:25.437	36502	-0.1700	5.1300	-47.5900	-0.2990	1.2370	0.1190
14:02:25.459	36522	3.2700	5.3800	-58.4800	-0.2490	1.9090	0.1760
14:02:25.478	36542	0.2000	5.3800	-48.4900	-0.3060	1.4240	0.1480
14:02:25.498	36562	1.8300	5.7900	-54.9800	-0.2470	1.6610	0.1340
14:02:25.519	36582	0.5500	5.2200	-53.7000	-0.2930	1.6030	0.1770
14:02:25.538	36602	0.5800	5.4400	-47.1700	-0.3040	1.3600	0.1040
14:02:25.557	36622	2.4100	5.6900	-57.9100	-0.2790	2.0210	0.1840
14:02:25.578	36642	0.2100	4.7200	-45.9100	-0.3150	1.2990	0.1450
14:02:25.598	36662	3.1600	5.5200	-56.7400	-0.2530	1.8510	0.1450
14:02:25.618	36682	0.7900	5.1300	-49.4400	-0.3440	1.5110	0.1670
14:02:25.637	36702	1.8000	5.8100	-50.8100	-0.2900	1.5940	0.1210
14:02:25.658	36722	1.7400	5.6400	-57.1400	-0.2870	1.7710	0.2100
14:02:25.679	36742	-0.8000	5.1500	-49.8800	-0.2850	1.2740	0.1290
14:02:25.699	36762	2.6400	5.0600	-58.2400	-0.2510	1.9100	0.1650
14:02:25.719	36782	0.3400	4.8500	-48.2500	-0.3090	1.4100	0.1290
14:02:25.739	36802	1.8000	5.4600	-56.8700	-0.2470	1.6890	0.1510
14:02:25.759	36822	0.4200	4.9300	-55.4500	-0.2750	1.6340	0.1850
14:02:25.777	36842	-0.0400	5.1500	-49.5800	-0.2860	1.3320	0.1080
14:02:25.799	36862	1.6700	5.2700	-59.0500	-0.2500	1.8920	0.1950
14:02:25.818	36882	-0.6300	5.0000	-47.6700	-0.2920	1.2850	0.1380
14:02:25.838	36902	2.6700	5.8600	-58.7400	-0.2300	1.8610	0.1580
14:02:25.858	36922	0.3500	5.3500	-48.1800	-0.2930	1.4820	0.1580
14:02:25.879	36942	0.2900	5.7800	-52.2100	-0.2680	1.5080	0.1170
14:02:25.900	36962	0.7500	5.6800	-58.1600	-0.2700	1.8090	0.1870
14:02:25.918	36982	-0.2600	4.8900	-46.9900	-0.2850	1.3150	0.1140
14:02:25.939	37002	2.7200	5.5300	-59.5500	-0.2490	1.9710	0.1710
14:02:25.958	37022	-0.4800	4.9600	-48.5800	-0.3360	1.3330	0.1480
14:02:25.979	37042	2.2100	5.1700	-56.6300	-0.2730	1.7250	0.1470
14:02:25.998	37062	1.3900	4.8700	-55.0200	-0.3050	1.6470	0.1910
14:02:26.020	37082	0.7600	5.6600	-48.4100	-0.2870	1.3940	0.1210
14:02:26.038	37102	2.1800	6.0200	-58.0800	-0.2770	1.9000	0.1910
14:02:26.057	37122	0.0200	5.0900	-46.6700	-0.3250	1.3450	0.1340
14:02:26.079	37142	2.7600	5.6900	-56.0000	-0.2630	1.8380	0.1490
14:02:26.099	37162	0.1600	5.2100	-50.3300	-0.3150	1.4580	0.1620
14:02:26.119	37182	0.8300	5.5000	-53.7500	-0.2710	1.5620	0.1260
14:02:26.137	37202	1.5500	5.1900	-56.9600	-0.2910	1.7400	0.1950
14:02:26.160	37222	0.4100	5.2500	-48.9600	-0.2770	1.3590	0.1260
14:02:26.178	37242	2.9100	4.7600	-57.0100	-0.2620	1.9050	0.1690
14:02:26.197	37262	0.3800	4.9600	-48.4300	-0.2800	1.3510	0.1520
14:02:26.220	37282	2.3200	5.4600	-55.6000	-0.2530	1.7120	0.1380
14:02:26.238	37302	1.4000	4.9000	-53.9300	-0.3160	1.5610	0.1870
14:02:26.259	37322	0.2400	5.7300	-49.6000	-0.2820	1.3740	0.1300
14:02:26.278	37342	2.0500	5.4900	-60.0100	-0.2790	1.8600	0.2040
14:02:26.298	37362	-0.1300	5.3200	-48.5000	-0.2850	1.3790	0.1340
14:02:26.318	37382	2.4800	5.6100	-57.3400	-0.2510	1.8250	0.1730
14:02:26.339	37402	-0.2300	5.2300	-48.8700	-0.2980	1.3990	0.1600
14:02:26.359	37422	1.7000	5.5600	-52.6000	-0.2690	1.5730	0.1330
14:02:26.378	37442	2.6600	5.4600	-58.1700	-0.3040	1.8270	0.2060
14:02:26.398	37462	0.1000	5.2400	-47.4600	-0.2960	1.3030	0.1280
14:02:26.418	37482	2.8300	5.2400	-58.1200	-0.2610	1.9490	0.1720
14:02:26.439	37502	0.1900	5.3000	-48.2000	-0.3100	1.3870	0.1430
14:02:26.458	37522	2.7200	5.7700	-55.4300	-0.2760	1.7560	0.1380
14:02:26.480	37542	0.5500	5.1600	-54.7500	-0.3010	1.5950	0.1870
14:02:26.499	37562	-0.2200	5.5500	-51.8200	-0.2840	1.4370	0.1280
14:02:26.519	37582	1.9400	5.6400	-60.4400	-0.2680	1.9490	0.1990
14:02:26.538	37602	-0.5700	4.8600	-46.8600	-0.2790	1.3030	0.1350
14:02:26.559	37622	2.2300	5.5700	-56.0300	-0.2260	1.8250	0.1530
14:02:26.578	37642	-0.3600	5.2000	-52.9000	-0.2800	1.5030	0.1780
14:02:26.600	37662	0.6500	5.6500	-51.5400	-0.2580	1.4640	0.1080
14:02:26.619	37682	0.7700	5.3100	-58.0300	-0.3020	1.8080	0.1760
14:02:26.640	37702	-0.3700	5.5800	-49.4600	-0.2750	1.3300	0.1150
14:02:26.660	37722	2.7100	5.2200	-59.0700	-0.2450	1.9200	0.1770
14:02:26.679	37742	-0.3600	5.0400	-50.9500	-0.2990	1.3760	0.1540
14:02:26.698	37762	1.5800	5.1400	-53.3700	-0.2600	1.6480	0.1240
14:02:26.719	37782	1.1500	5.1300	-54.8500	-0.3000	1.6250	0.1800
14:02:26.739	37802	1.2000	5.2600	-49.3800	-0.2800	1.4110	0.1300
14:02:26.760	37822	0.9100	5.3800	-60.4500	-0.2620	1.8610	0.1960
14:02:26.778	37842	-1.3100	4.8300	-49.6600	-0.3080	1.3090	0.1350
14:02:26.801	37862	3.3800	5.2800	-58.2200	-0.2580	1.9150	0.1590
14:02:26.818	37882	0.5600	4.8600	-49.1400	-0.3130	1.4670	0.1600
14:02:26.840	37902	1.7200	5.2400	-50.7800	-0.2740	1.5270	0.1150
14:02:26.860	37922	2.1300	5.3300	-56.2900	-0.3250	1.8070	0.1890
14:02:26.879	37942	0.9800	5.2700	-47.3500	-0.2960	1.3630	0.1110
14:02:26.900	37962	3.1700	5.3000	-56.7500	-0.2580	1.8840	0.1840
14:02:26.919	37982	-0.0300	5.3800	-49.3200	-0.2970	1.3800	0.1470
14:02:26.939	38002	2.2200	5.4900	-53.7800	-0.2650	1.6650	0.1310
14:02:26.959	38022	0.9600	4.6500	-54.5800	-0.3210	1.5970	0.1880
14:02:26.978	38042	0.8100	5.6200	-49.2100	-0.2750	1.4420	0.1160
14:02:26.999	38062	2.0900	4.8900	-59.4600	-0.2710	1.8190	0.1770
14:02:27.020	38082	-0.3700	5.3300	-47.6900	-0.2770	1.3550	0.1320
14:02:27.040	38102	2.6000	5.2400	-55.9700	-0.2290	1.8670	0.1520
14:02:27.061	38122	0.1300	5.0900	-50.5700	-0.2780	1.4340	0.1530
14:02:27.080	38142	1.9200	5.6900	-52.5700	-0.2590	1.5290	0.1340
14:02:27.099	38162	1.8900	5.6300	-54.5900	-0.2840	1.6970	0.1740
14:02:27.119	38182	0.3300	5.1900	-50.2100	-0.2860	1.3690	0.1310
14:02:27.140	38202	2.5000	5.1900	-59.6300	-0.2370	1.8930	0.1750
14:02:27.160	38222	-1.5000	4.7500	-50.1500	-0.3050	1.3000	0.1470
14:02:27.179	38242	2.4800	5.7500	-56.6600	-0.2650	1.8240	0.1360
14:02:27.199	38262	-0.0900	5.1800	-52.1200	-0.3160	1.5360	0.1870
14:02:27.220	38282	1.3300	5.1900	-51.1500	-0.2770	1.5050	0.1170
14:02:27.239	38302	2.0700	5.2200	-55.9900	-0.2940	1.8040	0.1940
14:02:27.259	38322	-0.1600	5.1100	-48.7300	-0.3000	1.3280	0.1250
14:02:27.281	38342	2.8900	5.2800	-58.1500	-0.2510	1.8960	0.1630
14:02:27.301	38362	0.0700	4.8700	-51.2000	-0.3100	1.3960	0.1750
14:02:27.321	38382	1.1500	5.8100	-54.9300	-0.2540	1.6660	0.1290
14:02:27.339	38402	0.8700	5.6400	-55.2500	-0.2900	1.6940	0.1940
14:02:27.359	38422	-0.5300	5.6700	-50.7500	-0.2800	1.3880	0.1210
14:02:27.379	38442	1.1700	5.1300	-58.4100	-0.2610	1.8150	0.1860
14:02:27.398	38462	-1.2600	5.0700	-50.8300	-0.3050	1.3990	0.1560
14:02:27.419	38482	2.2900	5.5600	-57.3300	-0.2620	1.7790	0.1470
14:02:27.440	38502	0.3000	4.8900	-52.6700	-0.3070	1.5370	0.1810
14:02:27.458	38522	0.8900	5.4400	-52.1700	-0.2780	1.5100	0.1230
14:02:27.479	38542	1.5600	5.2100	-58.5800	-0.3070	1.8120	0.1790
14:02:27.500	38562	-0.8900	4.7100	-51.0200	-0.3130	1.3200	0.1370
14:02:27.520	38582	2.7900	5.3000	-56.7400	-0.2690	1.8460	0.1550
14:02:27.540	38602	0.7300	5.0900	-50.9300	-0.3160	1.4760	0.1650
14:02:27.558	38622	1.9500	5.4500	-53.2500	-0.2640	1.6150	0.1250
14:02:27.578	38642	0.7600	5.3600	-52.3700	-0.2980	1.5970	0.1630
14:02:27.599	38662	0.7000	5.4600	-48.1500	-0.2960	1.4180	0.1240
14:02:27.621	38682	2.1400	5.8000	-59.6400	-0.2640	1.9240	0.1830
14:02:27.640	38702	-0.7000	5.2300	-49.1100	-0.3050	1.3250	0.1500
14:02:27.659	38722	3.5300	5.3800	-55.5300	-0.2670	1.8370	0.1520
14:02:27.680	38742	0.9300	4.8600	-52.5700	-0.3290	1.4860	0.1820
14:02:27.701	38762	1.6300	5.6000	-50.3300	-0.3090	1.5370	0.1180
14:02:27.720	38782	1.1300	5.2200	-56.2500	-0.3050	1.7720	0.1940
14:02:27.741	38802	-0.4800	5.2400	-48.5000	-0.3040	1.3410	0.1260
14:02:27.759	38822	3.1500	5.4300	-57.2600	-0.2490	1.8980	0.1670
14:02:27.779	38842	0.8000	5.3500	-49.9300	-0.2990	1.4050	0.1600
14:02:27.800	38862	1.9500	5.0600	-55.2300	-0.2640	1.6590	0.1270
14:02:27.819	38882	0.7300	5.2600	-56.9900	-0.2710	1.6860	0.1910
14:02:27.839	38902	0.2000	4.9900	-49.5700	-0.2780	1.3660	0.1280
14:02:27.860	38922	2.2800	5.2000	-58.2900	-0.2690	1.8860	0.1790
14:02:27.881	38942	-0.2600	5.1800	-48.7000	-0.2880	1.3930	0.1450
14:02:27.900	38962	1.8100	5.4900	-57.2400	-0.2250	1.7830	0.1630
14:02:27.921	38982	0.2100	4.9500	-51.9000	-0.2900	1.4750	0.1730
14:02:27.940	39002	1.2100	5.2800	-50.6700	-0.2710	1.5010	0.1130
14:02:27.959	39022	1.0300	5.3600	-57.1700	-0.2740	1.8050	0.1930
14:02:27.980	39042	-0.3200	5.2700	-50.0000	-0.2710	1.3230	0.1280
14:02:28.000	39062	2.4700	5.3300	-61.7400	-0.2150	1.9390	0.1830
14:02:28.020	39082	-0.7000	5.3400	-49.6400	-0.2920	1.3620	0.1550
14:02:28.040	39102	2.9200	5.5200	-54.1100	-0.2700	1.7050	0.1340
14:02:28.061	39122	1.5500	4.6700	-53.9100	-0.2970	1.6090	0.1840
14:02:28.079	39142	0.3200	5.2600	-49.6300	-0.2820	1.4130	0.1180
14:02:28.101	39162	1.3900	5.4100	-59.1200	-0.2850	1.8620	0.1930
14:02:28.119	39182	-0.0800	5.3900	-47.9900	-0.2980	1.3290	0.1560
14:02:28.140	39202	2.6800	5.4300	-58.7900	-0.2690	1.9160	0.1690
14:02:28.160	39222	1.0800	5.0600	-48.5700	-0.3140	1.5010	0.1620
14:02:28.180	39242	1.4300	5.2400	-52.0500	-0.2750	1.5310	0.1230
14:02:28.200	39262	1.2700	4.9600	-55.7400	-0.3150	1.6580	0.1820
14:02:28.220	39282	0.5200	5.1200	-47.3300	-0.2770	1.3790	0.1080
14:02:28.240	39302	2.6700	4.8800	-58.6700	-0.2660	1.9730	0.1780
14:02:28.259	39322	0.3100	5.1200	-48.7800	-0.2810	1.3830	0.1530
14:02:28.281	39342	2.8500	5.3900	-55.3500	-0.2330	1.7170	0.1570
14:02:28.301	39362	0.7600	4.8500	-51.7100	-0.3160	1.5390	0.1690
14:02:28.321	39382	1.1900	5.4500	-50.4500	-0.3000	1.4130	0.1310
14:02:28.340	39402	2.7300	5.0400	-57.2900	-0.2630	1.8620	0.2030
14:02:28.359	39422	-0.2900	4.8300	-49.0300	-0.2710	1.3390	0.1440
14:02:28.380	39442	2.2100	5.5100	-58.8200	-0.2230	1.8970	0.1580
14:02:28.400	39462	-0.7300	4.7100	-48.2000	-0.3060	1.3800	0.1560
14:02:28.419	39482	2.8900	5.6700	-53.6500	-0.2690	1.6790	0.1360
14:02:28.440	39502	1.8700	5.2000	-55.8300	-0.2780	1.7230	0.1860
14:02:28.461	39522	0.9000	5.1600	-48.9100	-0.3030	1.4850	0.1360
14:02:28.481	39542	2.6700	5.2300	-60.1100	-0.2650	2.0050	0.2030
14:02:28.500	39562	-0.2300	4.3300	-46.0300	-0.3190	1.1720	0.1440
14:02:28.522	39582	3.5100	5.1400	-60.2000	-0.2410	1.9530	0.1560
14:02:28.541	39602	0.3600	5.0500	-53.7600	-0.2560	1.5410	0.1700
14:02:28.559	39622	-0.1600	5.1300	-49.6800	-0.2410	1.3770	0.1020
14:02:28.582	39642	2.1600	5.2500	-60.7000	-0.2550	1.9690	0.1970
14:02:28.601	39662	-0.2300	5.6100	-47.8400	-0.2830	1.3680	0.1240
14:02:28.620	39682	2.8400	5.1400	-55.4400	-0.2130	1.8200	0.1640
14:02:28.640	39702	-0.6400	5.2100	-51.5300	-0.2610	1.4490	0.1590
14:02:28.660	39722	0.9500	5.2800	-49.3300	-0.2460	1.4710	0.1090
14:02:28.679	39742	2.3800	5.4800	-58.8900	-0.2610	1.9040	0.1770
14:02:28.700	39762	-0.1800	5.1600	-48.3200	-0.2660	1.3690	0.1170
14:02:28.720	39782	1.5200	4.4500	-56.6600	-0.2410	1.7550	0.1560
14:02:28.740	39802	-1.2400	4.9100	-52.7200	-0.2570	1.4320	0.1360
14:02:28.762	39822	2.2200	5.4000	-54.0000	-0.2190	1.6780	0.1420
14:02:28.781	39842	0.9100	4.8000	-54.0300	-0.2580	1.5600	0.1880
14:02:28.800	39862	1.0900	5.2100	-49.4500	-0.2710	1.4900	0.1140
14:02:28.821	39882	1.5400	5.4400	-58.6000	-0.2930	1.8320	0.1970
14:02:28.840	39902	-1.0000	5.2600	-48.1200	-0.3150	1.2520	0.1230
14:02:28.861	39922	2.4200	5.6400	-58.5800	-0.2730	1.9270	0.1690
14:02:28.881	39942	-0.1100	4.8600	-49.7900	-0.3220	1.4430	0.1690
14:02:28.900	39962	1.8200	5.7400	-55.7800	-0.2760	1.6810	0.1240
14:02:28.922	39982	1.2400	4.9400	-54.3800	-0.3140	1.6270	0.1790
14:02:28.940	40002	0.4800	5.1700	-49.3200	-0.2800	1.3910	0.1160
14:02:28.961	40022	3.0900	4.8900	-60.8800	-0.2360	1.9660	0.1960
14:02:28.980	40042	-0.7300	4.9700	-46.3400	-0.2860	1.2950	0.1410
14:02:29.000	40062	2.5900	5.5000	-56.0200	-0.2390	1.8190	0.1590
14:02:29.021	40082	0.1200	5.0400	-51.1000	-0.3040	1.4740	0.1710
14:02:29.040	40102	1.4700	5.2700	-50.9200	-0.2890	1.5480	0.1290
14:02:29.061	40122	2.1100	5.3000	-57.8000	-0.2950	1.8360	0.1990
14:02:29.081	40142	-1.1800	4.9100	-48.2000	-0.2820	1.2700	0.1220
14:02:29.101	40162	3.0100	5.4700	-60.0000	-0.2540	1.9690	0.1650
14:02:29.122	40182	0.2800	4.7100	-47.2400	-0.3000	1.3400	0.1420
14:02:29.140	40202	1.8800	5.8200	-51.8800	-0.2560	1.5860	0.1120
14:02:29.160	40222	1.0100	5.7200	-56.5500	-0.2750	1.7030	0.1920
14:02:29.181	40242	0.4500	5.2000	-50.4900	-0.2940	1.4090	0.1160
14:02:29.201	40262	2.0700	5.0500	-59.1600	-0.2340	1.9260	0.1690
14:02:29.221	40282	-0.8000	4.7500	-48.1900	-0.2950	1.3190	0.1310
14:02:29.240	40302	2.8300	5.6600	-56.5900	-0.2430	1.8930	0.1520
