# Supplementary material for: A slanted castor wheel enables pushing manual wheelchairs from the side to improve social interaction
Source: PLoS One. 2024 Sep 12;19(9):e0307759. doi: 10.1371/journal.pone.0307759 (PMC11392412; doi:10.1371/journal.pone.0307759)
Supplement: S1 File — Contains the data collected during the validation experiments and the code for calculating the reaction forces for a castor wheel using the vector equations and the cosine approximation. 4TU.ResearchData repository: https://doi.org/10.4121/82afa4e1-bdf1-4bf4-8682-32e62f6c3d68, GitLab repository: https://gitlab.tudelft.nl/ziggy/evaluation_paper. (ZIP) [file pone.0307759.s002.zip › S2 File - Experimental data and the MATLAB code for calculations of the castor wheel/Data/Test6_30-5-2022/0.1rad_7.4kg_6.txt]

TimeStamp	SampleCounter	Fx(N)	Fy(N)	Fz(N)	Tx(Nm)	Ty(Nm)	Tz(Nm)
14:04:30.476	30370	0.1600	6.7000	-67.6400	-0.3910	1.9660	0.2190
14:04:30.496	30390	2.2800	7.0800	-70.9700	-0.2880	2.1450	0.1870
14:04:30.516	30410	0.3600	7.1600	-74.7900	-0.4160	2.2630	0.2430
14:04:30.537	30430	-0.5400	6.9200	-69.2800	-0.3330	1.8740	0.1730
14:04:30.557	30450	3.7400	6.9200	-79.7100	-0.3540	2.5660	0.2440
14:04:30.577	30470	0.1900	6.8800	-63.5200	-0.3520	1.8200	0.1820
14:04:30.596	30490	4.5100	6.4300	-73.7800	-0.2900	2.3900	0.1960
14:04:30.615	30510	2.0900	6.9300	-67.1300	-0.3790	2.1230	0.2230
14:04:30.636	30530	1.4100	7.6300	-72.1900	-0.3010	2.0560	0.1900
14:04:30.657	30550	1.1400	7.6100	-75.4200	-0.3960	2.4440	0.2390
14:04:30.675	30570	-1.4400	6.8500	-64.2800	-0.3650	1.7570	0.1730
14:04:30.697	30590	3.9900	7.1400	-77.3700	-0.3200	2.5250	0.2320
14:04:30.716	30610	0.6300	6.7400	-65.0600	-0.3570	1.9130	0.1960
14:04:30.736	30630	2.2400	6.5600	-71.4500	-0.2730	2.1730	0.1810
14:04:30.756	30650	1.9600	7.0600	-75.0500	-0.3920	2.2410	0.2490
14:04:30.777	30670	-0.2800	6.8300	-67.8100	-0.3160	1.8900	0.1650
14:04:30.796	30690	1.8800	7.2100	-79.9100	-0.3500	2.4920	0.2270
14:04:30.816	30710	-0.5300	7.0100	-64.6400	-0.3350	1.7380	0.1790
14:04:30.836	30730	3.4400	6.9200	-74.2700	-0.3000	2.4340	0.2050
14:04:30.855	30750	1.0300	7.4800	-67.6600	-0.3610	2.0660	0.2330
14:04:30.876	30770	0.7900	6.7500	-69.6000	-0.2820	2.0190	0.1770
14:04:30.896	30790	1.1100	7.6300	-78.3300	-0.3610	2.3250	0.2590
14:04:30.916	30810	-0.8700	6.8800	-68.2500	-0.3280	1.8320	0.1670
14:04:30.937	30830	2.9300	7.5400	-81.3600	-0.3250	2.5780	0.2480
14:04:30.955	30850	-1.7100	7.1400	-64.8200	-0.3740	1.7680	0.1830
14:04:30.976	30870	4.0600	6.6000	-73.7100	-0.3010	2.3780	0.1880
14:04:30.997	30890	2.0600	6.4800	-72.3100	-0.3910	2.2240	0.2580
14:04:31.015	30910	0.0200	7.5300	-69.3000	-0.3230	1.9300	0.1670
14:04:31.035	30930	1.9500	7.2700	-78.7800	-0.3840	2.4550	0.2630
14:04:31.056	30950	0.4700	6.7100	-64.1800	-0.3520	1.8510	0.1720
14:04:31.076	30970	3.7400	7.2800	-75.8600	-0.3440	2.4700	0.2220
14:04:31.098	30990	0.1800	6.4900	-63.7900	-0.3770	1.8540	0.1970
14:04:31.116	31010	1.8700	6.9300	-71.6300	-0.2810	2.2010	0.1950
14:04:31.135	31030	1.9400	7.3200	-74.8600	-0.4110	2.2640	0.2390
14:04:31.156	31050	0.6700	6.9900	-68.6800	-0.3200	1.9400	0.1720
14:04:31.177	31070	2.6400	6.9000	-78.0700	-0.3360	2.4530	0.2330
14:04:31.198	31090	0.4600	7.2500	-64.1900	-0.3510	1.7470	0.1800
14:04:31.217	31110	3.7900	6.2600	-74.7300	-0.3010	2.4040	0.2160
14:04:31.237	31130	1.1700	6.8000	-68.9000	-0.3680	2.1050	0.2220
14:04:31.256	31150	1.3600	6.8000	-65.4300	-0.2910	1.9550	0.1720
14:04:31.277	31170	2.4400	7.6700	-79.0700	-0.3690	2.4720	0.2610
14:04:31.297	31190	0.0900	6.5800	-66.1100	-0.3310	1.8460	0.1800
14:04:31.316	31210	3.5200	7.4100	-75.9900	-0.3190	2.4510	0.2190
14:04:31.336	31230	1.0500	6.9700	-63.7300	-0.3430	1.8780	0.2010
14:04:31.355	31250	4.5700	6.2700	-70.6300	-0.2770	2.3290	0.1900
14:04:31.376	31270	1.8000	6.9800	-72.5000	-0.3950	2.2270	0.2440
14:04:31.396	31290	0.5800	7.2700	-67.3100	-0.3200	1.8870	0.1720
14:04:31.417	31310	2.8200	7.6700	-80.0600	-0.3710	2.5730	0.2540
14:04:31.437	31330	0.0300	7.0700	-64.7800	-0.3510	1.7840	0.1830
14:04:31.456	31350	3.0800	7.3800	-75.0400	-0.3240	2.3880	0.2100
14:04:31.477	31370	0.1800	6.7700	-68.1100	-0.3650	1.9730	0.2160
14:04:31.497	31390	1.9400	6.8800	-70.7100	-0.2750	2.1450	0.1890
14:04:31.517	31410	1.6100	6.8200	-76.4000	-0.4070	2.3450	0.2560
14:04:31.536	31430	0.3100	7.0300	-67.1300	-0.3450	1.8630	0.1550
14:04:31.558	31450	2.8700	7.1000	-75.9600	-0.3790	2.4380	0.2270
14:04:31.577	31470	0.1800	6.6000	-65.6900	-0.3650	1.8400	0.1790
14:04:31.597	31490	3.5100	6.5200	-73.8800	-0.2950	2.3010	0.1890
14:04:31.617	31510	0.8800	6.7500	-71.1100	-0.3630	2.1260	0.2400
14:04:31.637	31530	1.7100	7.2300	-70.2000	-0.2940	2.0540	0.1830
14:04:31.656	31550	2.3200	7.5300	-75.9700	-0.3710	2.4150	0.2450
14:04:31.677	31570	-0.6100	6.5100	-66.6200	-0.3260	1.8010	0.1840
14:04:31.696	31590	3.3700	7.1500	-75.6300	-0.3170	2.4350	0.2230
14:04:31.716	31610	0.5300	6.7700	-66.3400	-0.3640	1.9780	0.2040
14:04:31.737	31630	2.1200	6.7700	-72.9200	-0.2840	2.2480	0.2000
14:04:31.757	31650	0.8100	7.1500	-73.6100	-0.3990	2.1850	0.2390
14:04:31.777	31670	1.3300	7.2100	-68.9600	-0.3160	1.8910	0.1750
14:04:31.796	31690	3.3300	6.8600	-80.4000	-0.3860	2.5660	0.2600
14:04:31.817	31710	-0.4300	6.9500	-64.7800	-0.3450	1.7660	0.1800
14:04:31.839	31730	3.6500	6.5300	-71.8900	-0.3330	2.4080	0.1910
14:04:31.857	31750	2.0200	6.5800	-65.6400	-0.3780	2.1040	0.2120
14:04:31.877	31770	1.9900	6.8900	-71.6700	-0.2970	2.1540	0.1950
14:04:31.897	31790	1.4100	7.4800	-74.7400	-0.4190	2.3380	0.2480
14:04:31.917	31810	0.0500	6.8000	-65.0900	-0.3510	1.8520	0.1730
14:04:31.939	31830	3.2200	7.8600	-78.3300	-0.3560	2.5460	0.2360
14:04:31.958	31850	0.6300	7.0300	-64.8100	-0.3650	1.9050	0.1860
14:04:31.978	31870	3.9500	6.7400	-71.4200	-0.2870	2.2230	0.1820
14:04:31.997	31890	1.5800	7.1600	-73.6600	-0.3730	2.1870	0.2490
14:04:32.018	31910	0.1600	6.9600	-69.7500	-0.3120	1.8880	0.1700
14:04:32.038	31930	1.6200	7.2000	-77.9400	-0.3720	2.4330	0.2270
14:04:32.057	31950	0.2700	7.1000	-64.6600	-0.3360	1.8460	0.1760
14:04:32.076	31970	3.4200	6.9100	-75.5500	-0.3230	2.4460	0.2190
14:04:32.099	31990	0.6300	7.2600	-67.8900	-0.3450	1.9970	0.2110
14:04:32.118	32010	1.8000	7.1600	-68.9500	-0.2800	2.1120	0.1670
14:04:32.137	32030	2.1300	6.9400	-75.9000	-0.3600	2.2950	0.2450
14:04:32.156	32050	0.5000	7.0300	-66.9700	-0.3210	1.9180	0.1820
14:04:32.176	32070	2.5500	7.2000	-78.0700	-0.3440	2.4980	0.2350
14:04:32.197	32090	-1.1100	6.6100	-66.9900	-0.3470	1.7740	0.1830
14:04:32.219	32110	3.3100	6.7000	-74.8600	-0.3120	2.3950	0.1910
14:04:32.237	32130	1.4700	6.9000	-67.8700	-0.3620	2.0340	0.2230
14:04:32.256	32150	2.0600	6.9600	-72.0300	-0.2860	2.0870	0.1930
14:04:32.279	32170	2.0800	7.4400	-75.8100	-0.3950	2.3600	0.2490
14:04:32.298	32190	-0.5800	6.6900	-65.7800	-0.3320	1.8200	0.1630
14:04:32.317	32210	3.8900	6.7900	-78.1000	-0.3370	2.4900	0.2300
14:04:32.339	32230	0.9100	7.0900	-62.8600	-0.3390	1.8790	0.1920
14:04:32.356	32250	3.8700	6.7800	-71.5100	-0.2730	2.2630	0.1860
14:04:32.378	32270	1.9100	6.4000	-72.7800	-0.3660	2.1540	0.2270
14:04:32.397	32290	1.0300	6.6300	-67.0300	-0.3150	1.9370	0.1590
14:04:32.418	32310	3.7400	7.0500	-76.6400	-0.3560	2.4710	0.2400
14:04:32.437	32330	-0.7300	7.2900	-62.1600	-0.3460	1.7980	0.1710
14:04:32.457	32350	3.7900	6.5700	-75.6100	-0.3200	2.4670	0.2040
14:04:32.476	32370	0.4900	6.5800	-64.7800	-0.3550	1.9050	0.1860
14:04:32.497	32390	2.7400	6.9700	-69.2800	-0.2970	2.1040	0.1870
14:04:32.517	32410	2.3100	7.1400	-76.4100	-0.3850	2.4040	0.2470
14:04:32.536	32430	0.8600	6.8300	-64.3700	-0.3110	1.8050	0.1530
14:04:32.556	32450	3.0600	7.1000	-77.9900	-0.3080	2.4750	0.2300
14:04:32.578	32470	-0.2200	6.8100	-63.7200	-0.3400	1.8060	0.1820
14:04:32.598	32490	5.2200	6.5600	-75.1100	-0.2670	2.4480	0.2160
14:04:32.618	32510	3.2800	7.0200	-73.5200	-0.3810	2.4380	0.2510
14:04:32.638	32530	3.2000	6.8000	-63.7700	-0.2950	2.0340	0.1790
14:04:32.657	32550	2.3400	6.3500	-72.9100	-0.3440	2.2590	0.2450
14:04:32.677	32570	-0.7100	6.8000	-68.9600	-0.2920	1.8700	0.1870
14:04:32.699	32590	3.5700	7.1700	-79.8100	-0.2770	2.5830	0.2260
14:04:32.717	32610	1.4100	6.8000	-63.1800	-0.3210	1.9430	0.1850
14:04:32.736	32630	3.6600	6.4200	-71.0300	-0.2750	2.2280	0.1930
14:04:32.757	32650	1.5200	7.0300	-67.2300	-0.3170	2.0730	0.1990
14:04:32.778	32670	-0.6800	7.0100	-69.8200	-0.3020	1.9220	0.1710
14:04:32.798	32690	2.5900	6.8600	-78.1700	-0.3270	2.4390	0.2360
14:04:32.819	32710	-2.8800	6.4300	-63.2800	-0.3170	1.5910	0.1710
14:04:32.837	32730	3.4600	7.0200	-80.2500	-0.2730	2.5460	0.2110
14:04:32.859	32750	1.7300	6.7500	-67.7900	-0.3640	2.0650	0.2250
14:04:32.877	32770	0.7700	6.5700	-67.3100	-0.2830	1.9440	0.1760
14:04:32.897	32790	1.5500	7.5600	-81.8400	-0.3150	2.5150	0.2420
14:04:32.919	32810	-1.7800	6.6100	-62.5800	-0.3200	1.6600	0.1610
14:04:32.937	32830	3.8700	6.7500	-79.6700	-0.2990	2.5710	0.2280
14:04:32.959	32850	1.2600	7.0500	-63.1200	-0.3060	1.8570	0.1740
14:04:32.979	32870	3.2800	6.4700	-70.7900	-0.2410	2.1800	0.1930
14:04:32.998	32890	0.5100	7.2200	-75.8600	-0.3180	2.3040	0.2280
14:04:33.018	32910	0.0300	6.4300	-67.0000	-0.2890	1.8040	0.1680
14:04:33.038	32930	3.1500	7.1500	-80.5100	-0.3280	2.5680	0.2490
14:04:33.057	32950	-0.6800	6.5800	-66.4800	-0.3270	1.7950	0.1900
14:04:33.079	32970	4.7800	6.7800	-73.1100	-0.3210	2.4400	0.2140
14:04:33.097	32990	1.5400	6.5500	-65.9900	-0.3420	2.0260	0.2150
14:04:33.118	33010	2.0700	6.9300	-70.2400	-0.2720	2.1930	0.1830
14:04:33.138	33030	2.2700	7.4000	-73.8400	-0.3380	2.3830	0.2240
14:04:33.157	33050	-0.2400	6.3800	-66.9600	-0.3110	1.7570	0.1640
14:04:33.178	33070	3.6600	7.4900	-76.3200	-0.3190	2.5440	0.2100
14:04:33.198	33090	0.1500	7.0500	-63.5500	-0.3140	1.8420	0.1750
14:04:33.218	33110	3.7000	6.3200	-71.6100	-0.2820	2.3160	0.1870
14:04:33.238	33130	1.7200	6.7400	-70.6100	-0.3300	2.1970	0.2250
14:04:33.257	33150	-0.2900	6.6500	-68.3500	-0.2990	1.8820	0.1810
14:04:33.277	33170	2.1100	7.6100	-79.0300	-0.3220	2.5070	0.2310
14:04:33.298	33190	0.2500	6.6400	-62.6600	-0.3280	1.7800	0.1710
14:04:33.318	33210	3.8200	6.6500	-75.1600	-0.3100	2.4660	0.2130
14:04:33.337	33230	1.0500	7.5000	-67.5900	-0.3170	2.0540	0.2120
14:04:33.357	33250	2.0000	6.3400	-71.0100	-0.2840	2.1150	0.1970
14:04:33.378	33270	1.7300	7.1100	-75.3700	-0.3210	2.3100	0.2290
14:04:33.398	33290	-0.3600	6.9800	-66.0800	-0.3200	1.8350	0.1560
14:04:33.419	33310	3.0800	7.0300	-79.9700	-0.3210	2.5800	0.2400
14:04:33.439	33330	-0.7500	6.8100	-63.5900	-0.3450	1.7550	0.1710
14:04:33.457	33350	3.4600	6.4000	-72.3500	-0.2910	2.3620	0.1880
14:04:33.479	33370	1.7100	6.7600	-70.9700	-0.3620	2.1800	0.2400
14:04:33.499	33390	0.5000	7.1800	-70.4100	-0.3040	1.9640	0.1830
14:04:33.518	33410	1.7800	6.8200	-78.9400	-0.3500	2.4330	0.2530
14:04:33.537	33430	0.7600	6.1000	-64.6700	-0.3320	1.8030	0.1750
14:04:33.558	33450	4.2600	6.7900	-77.1500	-0.3020	2.5470	0.2250
14:04:33.578	33470	0.0300	6.9900	-65.0300	-0.3450	1.9460	0.2080
14:04:33.598	33490	2.5600	6.1700	-71.9200	-0.2740	2.1330	0.2070
14:04:33.620	33510	1.8800	7.1900	-75.0600	-0.3580	2.2660	0.2360
14:04:33.638	33530	0.3900	6.7200	-67.6800	-0.3100	1.8860	0.1600
14:04:33.657	33550	3.6800	6.9600	-77.6900	-0.3650	2.5160	0.2300
14:04:33.679	33570	0.9700	7.0200	-63.8700	-0.3410	1.8260	0.1870
14:04:33.699	33590	3.6800	6.3400	-72.3500	-0.2930	2.3130	0.1900
14:04:33.717	33610	0.5700	6.6700	-70.6200	-0.3470	2.1060	0.2260
14:04:33.739	33630	1.2700	6.8200	-69.5200	-0.2940	1.9720	0.1850
14:04:33.758	33650	2.1000	7.0900	-78.3900	-0.3520	2.4380	0.2560
14:04:33.778	33670	0.0500	7.0100	-65.2800	-0.3240	1.8840	0.1730
14:04:33.799	33690	3.9500	6.6600	-74.3000	-0.3160	2.4560	0.2010
14:04:33.818	33710	0.6200	6.7800	-64.3000	-0.3330	1.8480	0.1840
14:04:33.839	33730	3.3000	6.4700	-70.7400	-0.2810	2.2610	0.1800
14:04:33.857	33750	2.4200	6.9900	-74.1400	-0.3870	2.3410	0.2460
14:04:33.878	33770	0.0800	6.7300	-66.5800	-0.3200	1.8350	0.1610
14:04:33.898	33790	3.4700	6.9300	-78.9500	-0.3570	2.5640	0.2450
14:04:33.918	33810	0.4900	6.8400	-66.0100	-0.3370	1.8810	0.1950
14:04:33.938	33830	3.4000	6.7200	-75.5900	-0.3290	2.3880	0.2120
14:04:33.959	33850	0.6400	6.6600	-69.0100	-0.3620	2.0240	0.2330
14:04:33.980	33870	2.1300	6.6400	-71.6100	-0.3020	2.0670	0.2030
14:04:33.999	33890	2.3700	7.1900	-76.7900	-0.3610	2.4460	0.2380
14:04:34.019	33910	-0.5700	6.4800	-63.9700	-0.3300	1.7790	0.1630
14:04:34.038	33930	2.6700	6.7800	-76.1100	-0.3240	2.4080	0.2210
14:04:34.058	33950	0.2200	6.6300	-66.9800	-0.3540	1.9540	0.1880
14:04:34.077	33970	2.5500	6.4700	-71.6500	-0.2930	2.1640	0.1840
14:04:34.099	33990	0.3200	7.2900	-72.4000	-0.3510	2.2370	0.2120
14:04:34.119	34010	0.5100	6.8400	-68.8500	-0.3130	1.9060	0.1660
14:04:34.139	34030	2.6800	7.0800	-79.2600	-0.3340	2.4800	0.2360
14:04:34.159	34050	-0.8600	6.7000	-67.3500	-0.3120	1.7660	0.1870
14:04:34.179	34070	2.6000	6.6700	-75.5900	-0.2870	2.3270	0.2000
14:04:34.199	34090	0.9900	6.7100	-68.7700	-0.3510	2.0740	0.2200
14:04:34.220	34110	1.5500	7.3300	-70.3900	-0.3050	2.1090	0.1870
14:04:34.239	34130	1.2500	7.1800	-76.9500	-0.3830	2.3030	0.2550
14:04:34.260	34150	-1.2500	6.5700	-67.1000	-0.3430	1.7900	0.1620
14:04:34.279	34170	4.0300	7.0400	-78.5600	-0.3290	2.6020	0.2280
14:04:34.299	34190	0.8200	6.9200	-63.3400	-0.3380	1.8400	0.1900
14:04:34.319	34210	3.2100	6.4200	-72.7300	-0.2660	2.2850	0.1950
14:04:34.340	34230	1.9500	6.8800	-71.9600	-0.3620	2.2290	0.2210
14:04:34.359	34250	0.9300	7.2500	-66.7100	-0.3100	1.9750	0.1730
14:04:34.380	34270	3.4700	7.0100	-78.1800	-0.3480	2.5110	0.2410
14:04:34.398	34290	-0.3200	6.4000	-62.6200	-0.3220	1.7190	0.1660
14:04:34.419	34310	3.6000	6.3800	-78.2400	-0.3040	2.4210	0.2270
14:04:34.438	34330	0.7100	6.8500	-70.1400	-0.3220	2.0280	0.2230
14:04:34.459	34350	1.5700	6.3000	-70.2400	-0.2860	2.1080	0.1890
14:04:34.479	34370	2.4700	6.9500	-76.3000	-0.3410	2.4000	0.2370
14:04:34.499	34390	-0.3400	6.6400	-63.8700	-0.3280	1.8260	0.1650
14:04:34.519	34410	3.9900	6.9800	-75.7400	-0.3390	2.5230	0.2160
14:04:34.539	34430	0.6700	6.5400	-62.7700	-0.3380	1.7830	0.1810
14:04:34.558	34450	3.9200	6.5700	-71.6700	-0.2620	2.3050	0.1940
14:04:34.580	34470	1.5900	7.0000	-71.7000	-0.3370	2.2100	0.2250
14:04:34.600	34490	0.3100	7.0400	-69.7300	-0.2770	1.9360	0.1810
14:04:34.618	34510	1.9800	7.0800	-78.6400	-0.3230	2.4700	0.2410
14:04:34.638	34530	-0.3700	6.9000	-63.2900	-0.3230	1.7590	0.1640
14:04:34.659	34550	3.8000	6.9700	-75.6500	-0.3030	2.5180	0.2120
14:04:34.679	34570	0.4300	6.7000	-67.0700	-0.3300	1.9410	0.2120
14:04:34.699	34590	2.5600	6.6900	-69.2800	-0.2830	2.1430	0.1720
14:04:34.718	34610	2.1400	6.9500	-76.6800	-0.3400	2.3540	0.2490
14:04:34.740	34630	0.0200	6.8900	-69.5200	-0.3350	1.8920	0.1670
14:04:34.759	34650	3.0000	7.0400	-78.6600	-0.3430	2.4870	0.2280
14:04:34.780	34670	0.0100	6.5200	-61.7100	-0.3450	1.7610	0.1720
14:04:34.800	34690	3.2000	6.2000	-77.8600	-0.2790	2.4180	0.2250
14:04:34.819	34710	1.2100	6.9300	-70.0400	-0.3520	2.1020	0.2350
14:04:34.839	34730	0.2200	7.2300	-68.8000	-0.2990	1.9500	0.1760
14:04:34.860	34750	2.3900	7.3000	-77.0600	-0.3580	2.4240	0.2290
14:04:34.880	34770	-0.0400	6.5900	-63.6600	-0.3340	1.8070	0.1690
14:04:34.898	34790	3.6800	6.4900	-77.6900	-0.3120	2.4790	0.2310
14:04:34.919	34810	1.2200	6.3600	-66.0700	-0.3460	1.9620	0.2130
14:04:34.940	34830	2.2500	6.6700	-71.0300	-0.2570	2.1670	0.1930
14:04:34.960	34850	0.9800	7.2100	-76.4600	-0.3350	2.2600	0.2330
14:04:34.979	34870	-0.9600	7.3900	-68.1500	-0.3250	1.8350	0.1630
14:04:35.000	34890	2.7900	6.7800	-77.9000	-0.3220	2.5240	0.2270
14:04:35.019	34910	-0.0200	6.6700	-64.7000	-0.3350	1.8440	0.1790
14:04:35.040	34930	3.8400	6.7300	-72.1000	-0.2770	2.3140	0.1810
14:04:35.058	34950	1.0800	6.5700	-67.6000	-0.3340	2.0080	0.2150
14:04:35.078	34970	2.5400	6.7100	-68.4800	-0.2870	2.1130	0.1940
14:04:35.098	34990	3.8600	6.9000	-77.8900	-0.3280	2.5190	0.2630
14:04:35.119	35010	0.5800	6.4500	-65.1100	-0.3160	1.7700	0.1740
14:04:35.139	35030	5.1100	6.3700	-77.7900	-0.3270	2.5790	0.2260
14:04:35.161	35050	1.2600	6.7400	-63.4300	-0.3450	1.9030	0.1910
14:04:35.179	35070	2.9500	6.3300	-70.3100	-0.2910	2.2280	0.1800
14:04:35.199	35090	1.8000	6.6400	-72.9000	-0.3700	2.2790	0.2480
14:04:35.219	35110	0.2700	6.7700	-67.8000	-0.3170	1.9330	0.1600
14:04:35.240	35130	3.3100	7.0600	-77.8000	-0.3480	2.5220	0.2320
14:04:35.259	35150	0.2300	6.8100	-64.2600	-0.3270	1.7930	0.1770
14:04:35.279	35170	3.7700	6.9200	-74.5500	-0.2890	2.3690	0.2100
14:04:35.299	35190	0.3300	6.6800	-70.9400	-0.3410	2.1030	0.2310
14:04:35.319	35210	1.1300	6.7900	-70.2300	-0.2800	1.9980	0.1790
14:04:35.341	35230	2.1400	7.0400	-77.4300	-0.3410	2.4050	0.2420
14:04:35.360	35250	-0.6200	6.4200	-65.9900	-0.3200	1.7980	0.1780
14:04:35.379	35270	3.2900	7.1700	-79.0000	-0.3090	2.5490	0.2310
14:04:35.400	35290	0.5200	7.2500	-63.8300	-0.3130	1.8680	0.1860
14:04:35.420	35310	2.9200	5.8700	-71.0700	-0.2820	2.2390	0.2010
14:04:35.439	35330	1.7100	7.0600	-75.1400	-0.3330	2.2860	0.2430
14:04:35.460	35350	-0.1200	6.7700	-67.3600	-0.3190	1.8480	0.1640
14:04:35.479	35370	2.1400	7.1300	-79.0300	-0.3440	2.4990	0.2450
14:04:35.500	35390	-1.5300	6.8100	-67.3500	-0.3430	1.7710	0.1960
14:04:35.521	35410	3.0500	6.5000	-77.5700	-0.3020	2.5170	0.2180
14:04:35.540	35430	0.6700	6.4700	-68.7500	-0.3500	2.0370	0.2220
14:04:35.559	35450	2.2100	7.1700	-68.2200	-0.3130	2.0560	0.1690
14:04:35.580	35470	2.2700	7.1300	-79.0600	-0.3890	2.4100	0.2570
14:04:35.600	35490	0.4500	6.9600	-65.3200	-0.3400	1.8410	0.1620
14:04:35.621	35510	3.4000	7.1600	-75.9100	-0.3230	2.4530	0.2160
14:04:35.641	35530	0.0500	6.7400	-66.1000	-0.3350	1.8630	0.2040
14:04:35.659	35550	2.7000	6.3100	-74.0100	-0.2970	2.2890	0.1970
14:04:35.679	35570	1.1900	7.2100	-73.3400	-0.3730	2.2240	0.2220
14:04:35.700	35590	0.0700	7.0400	-66.8900	-0.3110	1.8990	0.1580
14:04:35.721	35610	2.8000	6.9500	-79.1500	-0.3630	2.4750	0.2440
14:04:35.741	35630	0.2500	6.7700	-63.4900	-0.3530	1.8110	0.1700
14:04:35.760	35650	3.7400	6.5700	-75.8700	-0.3080	2.4070	0.2130
14:04:35.781	35670	0.8500	6.8900	-66.1200	-0.3340	1.9580	0.2060
14:04:35.800	35690	1.9600	6.8300	-72.1600	-0.2930	2.1150	0.1910
14:04:35.820	35710	1.5700	7.5400	-77.0400	-0.3390	2.3880	0.2390
14:04:35.839	35730	-0.6800	7.0400	-64.6100	-0.3050	1.8230	0.1510
14:04:35.861	35750	3.1500	7.1600	-78.9900	-0.3000	2.5230	0.2310
14:04:35.879	35770	0.4100	6.7100	-62.8800	-0.3370	1.8200	0.1800
14:04:35.900	35790	4.6200	6.0400	-73.4800	-0.2640	2.3780	0.2140
14:04:35.920	35810	1.6100	6.3700	-70.2100	-0.3540	2.1460	0.2200
14:04:35.942	35830	1.6400	7.1700	-67.3700	-0.3030	1.9410	0.1770
14:04:35.960	35850	3.6900	7.4700	-79.1200	-0.3410	2.6020	0.2650
14:04:35.980	35870	-0.6700	6.7700	-63.8400	-0.3270	1.8070	0.1810
14:04:36.000	35890	3.7000	7.1000	-75.3100	-0.2830	2.3960	0.2130
14:04:36.019	35910	0.9800	7.0200	-66.8900	-0.3330	2.0260	0.1940
14:04:36.039	35930	1.8000	6.5300	-70.4600	-0.2920	2.1030	0.1830
14:04:36.060	35950	1.2600	6.8800	-75.5900	-0.3540	2.3040	0.2230
14:04:36.082	35970	-0.1700	6.9300	-64.7600	-0.3080	1.8220	0.1650
14:04:36.101	35990	3.4700	7.3100	-77.7800	-0.3290	2.5110	0.2310
14:04:36.122	36010	0.2200	6.3400	-67.2300	-0.3240	1.8250	0.1980
14:04:36.140	36030	3.2300	6.6900	-73.0100	-0.3060	2.1900	0.1880
14:04:36.159	36050	1.0500	7.0100	-70.7500	-0.3390	2.1720	0.2230
14:04:36.180	36070	0.6700	7.6300	-69.4000	-0.3040	1.9710	0.1710
14:04:36.200	36090	1.1400	7.3400	-80.4800	-0.3270	2.4780	0.2430
14:04:36.222	36110	-1.3900	6.6600	-65.0300	-0.3170	1.7540	0.1780
14:04:36.241	36130	3.3900	6.9900	-76.1300	-0.2720	2.4140	0.2200
14:04:36.260	36150	0.1200	7.0000	-68.1500	-0.3240	1.9750	0.2020
14:04:36.280	36170	2.3100	7.0600	-70.9200	-0.2910	2.1520	0.1790
14:04:36.301	36190	0.8800	7.1300	-74.4500	-0.3340	2.2550	0.2320
14:04:36.321	36210	0.4600	6.7700	-68.5400	-0.3280	1.8850	0.1690
14:04:36.339	36230	2.9400	7.0300	-80.8100	-0.3330	2.5840	0.2470
14:04:36.359	36250	-0.2800	6.7700	-62.8500	-0.3500	1.7470	0.1740
14:04:36.380	36270	3.9100	6.2100	-73.3300	-0.3040	2.3920	0.1970
14:04:36.401	36290	1.8100	6.5200	-68.4200	-0.3460	2.1360	0.2210
14:04:36.421	36310	1.7100	6.9100	-68.8100	-0.2780	2.0710	0.1840
14:04:36.440	36330	1.9800	7.2300	-76.3600	-0.3500	2.4010	0.2430
14:04:36.461	36350	0.0800	6.6600	-64.9400	-0.3170	1.8200	0.1850
14:04:36.480	36370	3.7700	7.0800	-77.6100	-0.3150	2.4870	0.2290
14:04:36.500	36390	1.0300	7.0500	-65.1700	-0.3120	1.9220	0.1960
14:04:36.521	36410	4.0400	6.2700	-68.8300	-0.2690	2.2290	0.1800
14:04:36.541	36430	2.0100	6.9200	-72.9600	-0.3240	2.2730	0.2310
14:04:36.560	36450	-0.4100	6.9800	-65.1300	-0.3000	1.7940	0.1500
14:04:36.580	36470	2.6900	7.2500	-76.4200	-0.3380	2.4650	0.2150
14:04:36.602	36490	0.5800	6.7000	-65.5600	-0.3110	1.8390	0.1800
14:04:36.620	36510	3.8600	6.3000	-74.8600	-0.2840	2.4000	0.2190
14:04:36.640	36530	1.2900	6.6900	-68.9200	-0.3110	2.0380	0.2190
14:04:36.661	36550	1.5500	6.3000	-70.5200	-0.2780	2.0140	0.1910
14:04:36.680	36570	1.9800	7.2700	-78.4100	-0.3130	2.4260	0.2470
14:04:36.700	36590	-0.3900	6.7900	-65.9300	-0.3120	1.8240	0.1720
14:04:36.721	36610	3.2300	7.2100	-78.0000	-0.3170	2.5070	0.2240
14:04:36.742	36630	-0.0700	6.5700	-66.9300	-0.3210	1.8570	0.1950
14:04:36.762	36650	3.9200	6.4100	-72.9800	-0.2780	2.2930	0.1820
14:04:36.780	36670	1.4400	6.7800	-73.3700	-0.3350	2.2340	0.2410
14:04:36.802	36690	-0.1500	7.0800	-68.0600	-0.3070	1.8950	0.1650
14:04:36.820	36710	2.0600	7.1700	-77.8700	-0.3230	2.4350	0.2250
14:04:36.840	36730	0.2200	7.0900	-65.3600	-0.3100	1.8670	0.1720
14:04:36.860	36750	3.3900	6.6600	-74.2500	-0.3000	2.3620	0.1980
14:04:36.881	36770	0.3300	6.8900	-67.8700	-0.3130	1.9600	0.2080
14:04:36.900	36790	1.1800	6.6300	-73.2800	-0.2930	2.1400	0.1990
14:04:36.921	36810	1.3200	6.9600	-76.7000	-0.3230	2.3250	0.2430
14:04:36.940	36830	-0.5100	6.6600	-65.7200	-0.2970	1.8210	0.1660
14:04:36.960	36850	3.6000	6.6000	-76.8400	-0.3150	2.5080	0.2230
14:04:36.981	36870	0.3900	6.5800	-64.8300	-0.3340	1.8910	0.1890
14:04:37.001	36890	2.7600	6.7600	-71.3200	-0.2870	2.2500	0.1900
14:04:37.021	36910	1.5900	6.3500	-72.9900	-0.3190	2.1750	0.2240
14:04:37.041	36930	-0.0700	6.9500	-68.2100	-0.2980	1.8690	0.1740
14:04:37.061	36950	2.8800	7.0100	-79.1300	-0.3060	2.4960	0.2370
14:04:37.080	36970	0.1100	6.4400	-65.0900	-0.3050	1.7890	0.1910
14:04:37.101	36990	3.6700	6.7100	-74.2700	-0.3090	2.4770	0.2100
14:04:37.120	37010	0.8000	6.6300	-65.7000	-0.3310	1.9610	0.2020
14:04:37.140	37030	2.8000	6.5400	-69.7700	-0.2810	2.1560	0.1900
14:04:37.161	37050	2.2600	6.8100	-75.4400	-0.3370	2.4060	0.2330
14:04:37.182	37070	-0.1000	6.9800	-65.8000	-0.3230	1.7770	0.1600
14:04:37.200	37090	4.3600	6.8000	-78.6600	-0.3260	2.5770	0.2250
14:04:37.221	37110	2.1800	6.6500	-61.4200	-0.3340	1.8570	0.1810
14:04:37.242	37130	4.0900	6.0400	-71.0800	-0.2880	2.3580	0.1980
14:04:37.260	37150	1.0700	6.5800	-70.3800	-0.3170	2.1280	0.2300
14:04:37.281	37170	0.8700	7.0600	-67.9500	-0.3160	1.9380	0.1670
14:04:37.302	37190	3.4900	7.1000	-78.0100	-0.3480	2.5600	0.2380
14:04:37.321	37210	0.1800	6.7800	-63.3000	-0.2990	1.7960	0.1740
14:04:37.340	37230	3.4600	6.9200	-74.3400	-0.3020	2.3910	0.2100
14:04:37.360	37250	-0.2500	6.5400	-68.6600	-0.3520	1.9850	0.2040
14:04:37.381	37270	1.1700	7.1400	-71.4800	-0.2740	2.1080	0.1970
14:04:37.403	37290	1.3900	6.9200	-75.5200	-0.3410	2.3390	0.2410
14:04:37.422	37310	0.3700	6.5400	-68.4300	-0.3070	1.8820	0.1840
14:04:37.442	37330	3.2500	6.8800	-78.3200	-0.3090	2.5350	0.2290
14:04:37.461	37350	0.4500	7.2800	-61.7600	-0.3100	1.7900	0.1570
14:04:37.481	37370	4.1400	6.3900	-73.9800	-0.2580	2.2680	0.1970
14:04:37.501	37390	1.6600	6.8600	-69.3100	-0.3070	2.1790	0.2260
14:04:37.520	37410	0.1500	7.1100	-69.3200	-0.2830	1.9560	0.1800
14:04:37.541	37430	2.0700	7.4600	-78.6400	-0.3090	2.4240	0.2450
14:04:37.561	37450	-2.0500	6.6000	-65.7700	-0.3120	1.7590	0.1760
14:04:37.581	37470	4.5900	6.8400	-77.7300	-0.3050	2.5730	0.2260
14:04:37.601	37490	0.6900	6.8800	-62.9400	-0.3250	1.8940	0.1930
14:04:37.622	37510	2.6500	6.2200	-70.8800	-0.2760	2.1800	0.1870
14:04:37.642	37530	2.0700	6.5700	-73.1100	-0.3200	2.2880	0.2330
14:04:37.661	37550	0.4000	7.1800	-66.7500	-0.2930	1.8670	0.1790
14:04:37.680	37570	3.7700	7.0700	-75.7000	-0.3120	2.5150	0.2220
14:04:37.702	37590	0.0400	6.7400	-63.5300	-0.3220	1.7770	0.1830
14:04:37.722	37610	3.2800	6.3400	-72.9400	-0.2910	2.3610	0.1910
14:04:37.741	37630	1.4600	6.3700	-68.6300	-0.3240	2.0790	0.2280
14:04:37.762	37650	1.6100	6.4900	-70.0300	-0.2670	2.0380	0.1900
14:04:37.783	37670	2.4600	7.1300	-77.2900	-0.3240	2.4430	0.2390
14:04:37.801	37690	-0.5500	6.6400	-63.6000	-0.3260	1.7630	0.1650
14:04:37.821	37710	4.1500	6.5200	-77.3100	-0.3240	2.4730	0.2260
14:04:37.842	37730	1.5300	6.3600	-64.8900	-0.3430	1.9240	0.1990
14:04:37.862	37750	2.5700	6.1100	-70.1200	-0.2730	2.1760	0.1900
14:04:37.883	37770	2.1500	6.8700	-74.2200	-0.3100	2.3270	0.2300
14:04:37.903	37790	0.2100	6.6600	-68.0700	-0.2800	1.8730	0.1850
14:04:37.922	37810	3.6700	7.3300	-77.4300	-0.2900	2.4790	0.2200
14:04:37.941	37830	0.6700	6.8800	-61.8800	-0.3110	1.8170	0.1740
14:04:37.962	37850	4.4000	6.1600	-72.4800	-0.2750	2.4410	0.1920
14:04:37.982	37870	1.7600	6.6800	-65.6400	-0.3060	2.0690	0.2070
14:04:38.002	37890	1.7700	6.4300	-67.4900	-0.2650	2.0150	0.1770
14:04:38.022	37910	3.3500	7.0600	-79.4100	-0.3230	2.5180	0.2420
14:04:38.041	37930	0.1100	6.7200	-63.5600	-0.3130	1.8010	0.1660
14:04:38.061	37950	3.6400	6.8100	-74.9600	-0.3240	2.4620	0.1900
14:04:38.082	37970	0.1400	6.7100	-63.4200	-0.3270	1.8800	0.1760
14:04:38.102	37990	2.8200	6.1000	-70.9500	-0.2670	2.2310	0.1910
14:04:38.122	38010	2.0100	6.8000	-74.9400	-0.3250	2.3080	0.2340
14:04:38.141	38030	-0.2100	7.0200	-67.5200	-0.2950	1.8360	0.1800
14:04:38.161	38050	2.9600	6.9700	-78.0600	-0.3100	2.4950	0.2270
14:04:38.181	38070	0.1600	6.1900	-64.6800	-0.3200	1.8010	0.1840
14:04:38.203	38090	3.1500	6.4200	-74.9500	-0.2820	2.3850	0.2100
14:04:38.221	38110	0.3200	6.5000	-68.4200	-0.3110	2.0060	0.2190
14:04:38.242	38130	1.6000	7.1700	-68.8400	-0.2760	2.0170	0.1810
14:04:38.264	38150	1.6000	7.5600	-79.5000	-0.3110	2.4850	0.2460
14:04:38.282	38170	-1.4300	6.5800	-66.7500	-0.3000	1.6820	0.1720
14:04:38.301	38190	3.5800	6.8100	-77.5600	-0.2840	2.4670	0.2170
14:04:38.322	38210	0.9700	6.4200	-65.4000	-0.3170	1.9170	0.1980
14:04:38.343	38230	3.7300	6.4800	-71.2500	-0.2570	2.2570	0.2000
14:04:38.362	38250	0.6400	7.1800	-75.4800	-0.3090	2.1860	0.2330
14:04:38.382	38270	0.4300	6.7300	-68.1600	-0.2900	1.8310	0.1810
14:04:38.403	38290	3.8700	7.3800	-81.9000	-0.3160	2.6510	0.2580
14:04:38.422	38310	-0.8800	6.4800	-64.6700	-0.3200	1.7230	0.1710
14:04:38.442	38330	4.1300	6.6000	-76.1300	-0.2890	2.4190	0.2190
14:04:38.462	38350	1.3500	6.6100	-67.6800	-0.3270	2.0720	0.2090
14:04:38.481	38370	2.0600	6.8100	-70.4300	-0.2640	2.1230	0.1830
14:04:38.502	38390	2.3100	6.8600	-75.8100	-0.3010	2.3390	0.2330
14:04:38.522	38410	-0.3700	6.8600	-64.2000	-0.2820	1.7730	0.1600
14:04:38.541	38430	3.7900	7.0400	-77.5900	-0.2880	2.5700	0.2250
14:04:38.563	38450	0.3800	7.1500	-64.2000	-0.3010	1.8700	0.1830
14:04:38.581	38470	2.8800	6.6100	-73.3100	-0.2700	2.2210	0.2020
14:04:38.602	38490	0.6300	7.0100	-73.4400	-0.3130	2.2320	0.2220
14:04:38.622	38510	0.3600	7.0500	-68.3400	-0.2770	1.8780	0.1740
14:04:38.643	38530	2.5400	6.9400	-79.4600	-0.3030	2.5070	0.2390
14:04:38.662	38550	-0.2600	6.4600	-63.5600	-0.2960	1.7650	0.1680
14:04:38.682	38570	4.5300	6.7200	-73.6500	-0.2650	2.4380	0.2140
14:04:38.702	38590	0.8400	6.8100	-66.7200	-0.2830	1.9800	0.2050
14:04:38.723	38610	1.8200	6.7100	-68.2700	-0.2550	2.0630	0.1740
14:04:38.742	38630	2.4100	7.2700	-77.7000	-0.2800	2.4380	0.2480
14:04:38.762	38650	-0.6600	7.0300	-63.7300	-0.2860	1.7890	0.1740
14:04:38.783	38670	3.7700	7.1300	-78.0900	-0.2710	2.5260	0.2310
14:04:38.801	38690	-0.9100	6.8300	-63.8800	-0.3110	1.8010	0.1640
14:04:38.821	38710	4.0000	6.3300	-73.7700	-0.2630	2.3350	0.2070
14:04:38.844	38730	0.6500	6.7700	-70.5200	-0.3040	2.1780	0.2160
14:04:38.862	38750	-0.3100	6.8600	-69.4800	-0.2840	1.9480	0.1770
14:04:38.881	38770	2.5800	7.3400	-78.0400	-0.3030	2.4960	0.2170
14:04:38.901	38790	0.2800	6.3500	-65.8500	-0.2810	1.8070	0.1820
14:04:38.922	38810	4.0500	6.8600	-75.3700	-0.2980	2.4710	0.2020
14:04:38.944	38830	0.1900	7.1400	-66.1500	-0.2780	1.8590	0.2060
14:04:38.961	38850	2.3400	7.3200	-72.2100	-0.2580	2.2110	0.1870
14:04:38.983	38870	1.6900	7.1000	-74.6400	-0.2970	2.2490	0.2390
14:04:39.003	38890	0.4200	6.6900	-67.8100	-0.2910	1.8390	0.1650
14:04:39.023	38910	3.0500	7.3500	-76.6000	-0.2810	2.5440	0.2210
14:04:39.043	38930	0.1600	6.6100	-65.7300	-0.3070	1.8200	0.1910
14:04:39.062	38950	3.2100	6.6100	-72.7100	-0.2650	2.3450	0.1970
14:04:39.082	38970	1.1900	6.8900	-69.0600	-0.2920	2.0640	0.2150
14:04:39.102	38990	1.1600	7.0600	-68.2100	-0.2620	1.9620	0.1790
14:04:39.123	39010	2.5000	6.8800	-77.7600	-0.2870	2.4720	0.2480
14:04:39.143	39030	-0.6800	6.4500	-63.8100	-0.2700	1.7800	0.1660
14:04:39.163	39050	3.6800	6.4900	-78.1300	-0.2600	2.4760	0.2280
14:04:39.185	39070	0.7700	6.7000	-65.3600	-0.2820	1.8910	0.1950
14:04:39.202	39090	3.9200	6.5300	-70.5700	-0.2410	2.2740	0.2000
14:04:39.223	39110	1.9400	7.1300	-73.3500	-0.2850	2.2500	0.2400
14:04:39.242	39130	-0.1100	6.7500	-69.4200	-0.2690	1.8460	0.1870
14:04:39.264	39150	3.3900	7.2100	-79.5300	-0.2760	2.6300	0.2480
14:04:39.282	39170	-0.2000	6.9200	-64.0000	-0.2890	1.8360	0.1770
14:04:39.302	39190	2.5300	7.0900	-75.2000	-0.2730	2.3790	0.2000
14:04:39.324	39210	-0.3000	7.0000	-71.9400	-0.2850	2.0820	0.2230
14:04:39.343	39230	1.3800	6.3400	-72.2300	-0.2310	2.0370	0.1860
14:04:39.363	39250	2.1800	7.0200	-78.7500	-0.2700	2.4340	0.2580
14:04:39.383	39270	-0.7700	6.7400	-64.9500	-0.2220	1.8340	0.1590
14:04:39.403	39290	2.1400	6.9500	-77.6400	-0.2470	2.4450	0.2190
14:04:39.423	39310	-1.0300	6.6000	-67.8100	-0.2760	1.8370	0.1860
14:04:39.444	39330	2.6700	6.6100	-72.8500	-0.2140	2.2520	0.1870
14:04:39.464	39350	1.3000	6.5400	-72.6600	-0.2890	2.2130	0.2370
14:04:39.482	39370	-0.2700	6.6700	-69.9300	-0.2230	1.9110	0.1700
14:04:39.503	39390	1.5800	6.7700	-78.4500	-0.2690	2.4500	0.2290
14:04:39.522	39410	-1.3000	6.7500	-65.8300	-0.2440	1.7800	0.1750
14:04:39.543	39430	3.8900	6.5800	-76.3800	-0.2380	2.4200	0.2110
14:04:39.562	39450	0.8100	6.6300	-67.9500	-0.2620	2.0050	0.2090
14:04:39.584	39470	1.6400	6.7000	-70.7500	-0.1870	2.0960	0.1840
14:04:39.603	39490	1.4600	6.7600	-74.6100	-0.2640	2.2930	0.2300
14:04:39.624	39510	-0.2200	6.4200	-67.8500	-0.2220	1.8580	0.1690
14:04:39.644	39530	3.4800	6.8100	-79.2000	-0.2590	2.6130	0.2360
14:04:39.664	39550	-0.3900	6.9600	-64.1000	-0.2850	1.7510	0.1710
14:04:39.684	39570	4.5200	6.4000	-73.2300	-0.2230	2.3640	0.2020
14:04:39.704	39590	2.0600	6.1900	-71.0000	-0.2810	2.1670	0.2330
14:04:39.723	39610	1.7000	6.4800	-69.5800	-0.2030	2.0750	0.1870
14:04:39.742	39630	3.7100	6.8700	-74.9300	-0.2740	2.4180	0.2430
14:04:39.764	39650	0.1500	6.2500	-64.2700	-0.2620	1.7770	0.1770
14:04:39.783	39670	4.1700	6.5700	-75.4400	-0.2580	2.4730	0.2190
14:04:39.804	39690	1.5800	6.4400	-68.0300	-0.2730	2.0730	0.2140
14:04:39.824	39710	4.6700	6.0500	-73.0200	-0.1920	2.4290	0.2030
14:04:39.845	39730	3.1500	6.8000	-71.4700	-0.2600	2.3640	0.2190
14:04:39.862	39750	-0.1900	6.1600	-59.0100	-0.2260	1.6660	0.1230
14:04:39.882	39770	3.7500	7.1000	-78.7700	-0.2050	2.5940	0.2340
14:04:39.902	39790	-0.4900	6.7500	-67.2900	-0.2130	1.8520	0.1800
14:04:39.925	39810	3.4600	6.3900	-72.1100	-0.1440	2.3150	0.1770
14:04:39.943	39830	1.2600	6.1600	-70.5400	-0.2210	2.1070	0.2250
14:04:39.964	39850	1.2900	5.8300	-66.8900	-0.1340	1.9160	0.1450
14:04:39.984	39870	2.1000	6.5700	-79.0400	-0.2100	2.4560	0.2380
14:04:40.003	39890	-0.3900	6.6000	-65.5900	-0.2190	1.7990	0.1650
14:04:40.023	39910	1.8700	6.4900	-73.7300	-0.2220	2.2640	0.2030
14:04:40.044	39930	-0.2600	6.9800	-72.1700	-0.2560	2.0960	0.2150
14:04:40.063	39950	3.7400	6.4400	-72.6000	-0.2080	2.2890	0.1810
14:04:40.083	39970	0.8600	6.3400	-70.5000	-0.2640	2.1210	0.2300
14:04:40.103	39990	-0.0900	6.5000	-71.5800	-0.1860	1.9760	0.1630
14:04:40.125	40010	3.0500	6.4900	-76.7400	-0.2520	2.4300	0.2290
14:04:40.142	40030	1.4600	5.7100	-66.0400	-0.2380	1.8550	0.1870
14:04:40.162	40050	3.8700	5.9800	-74.5000	-0.1610	2.3470	0.1910
14:04:40.184	40070	0.9800	6.5300	-67.5300	-0.2450	2.0260	0.2120
14:04:40.203	40090	1.1200	6.6500	-73.3400	-0.1330	2.1480	0.1750
14:04:40.224	40110	1.8400	6.8900	-75.8900	-0.2580	2.2860	0.2470
14:04:40.242	40130	-0.3200	6.6700	-63.9400	-0.2040	1.7950	0.1450
14:04:40.263	40150	4.3100	7.0000	-77.9200	-0.2410	2.5070	0.2100
14:04:40.283	40170	0.7900	6.4300	-65.3400	-0.2870	1.8960	0.1930
14:04:40.303	40190	2.6500	5.9500	-69.8500	-0.2200	2.1560	0.1960
14:04:40.324	40210	1.2500	7.1300	-75.9000	-0.2910	2.3440	0.2220
14:04:40.344	40230	-0.7200	6.9500	-67.4200	-0.2520	1.8130	0.1530
14:04:40.363	40250	2.7900	7.5400	-78.4300	-0.2420	2.4830	0.2240
14:04:40.383	40270	-0.1800	6.7700	-65.3300	-0.2620	1.8300	0.1800
14:04:40.403	40290	3.3300	6.7400	-73.6200	-0.1960	2.3450	0.2020
14:04:40.424	40310	1.0900	6.0900	-70.5500	-0.2540	2.0780	0.2330
14:04:40.442	40330	2.9700	6.2100	-66.6900	-0.1820	2.0300	0.1750
14:04:40.463	40350	1.7800	7.0600	-76.2000	-0.2440	2.4230	0.2420
14:04:40.483	40370	-1.0000	6.4200	-67.7600	-0.2360	1.8070	0.1610
14:04:40.504	40390	4.3300	6.3200	-78.1400	-0.2600	2.5530	0.2240
14:04:40.524	40410	1.2000	6.7400	-62.3600	-0.2780	1.8840	0.1730
14:04:40.544	40430	3.8200	6.2500	-73.5800	-0.2170	2.2790	0.2000
14:04:40.563	40450	1.6400	6.6900	-72.6900	-0.2700	2.2160	0.2510
14:04:40.584	40470	0.7000	6.2700	-64.6200	-0.2350	1.8700	0.1610
14:04:40.604	40490	3.3600	7.0100	-78.4900	-0.2770	2.5050	0.2390
14:04:40.625	40510	0.0100	6.6300	-66.7400	-0.2450	1.8290	0.1780
14:04:40.643	40530	3.2700	6.8100	-72.8400	-0.2530	2.3460	0.2030
14:04:40.664	40550	0.4200	6.6200	-69.0000	-0.2720	1.9960	0.2070
14:04:40.685	40570	1.8500	6.2400	-69.0000	-0.1970	2.0530	0.1800
14:04:40.704	40590	1.9600	7.0600	-77.9400	-0.2630	2.4060	0.2490
14:04:40.723	40610	-0.0700	6.3800	-63.9800	-0.2290	1.7150	0.1480
14:04:40.744	40630	4.2000	6.9600	-76.1000	-0.2320	2.4630	0.2270
14:04:40.764	40650	0.8100	6.7400	-66.3000	-0.2440	1.9440	0.1870
14:04:40.784	40670	2.6200	6.1200	-72.2100	-0.1940	2.1810	0.1940
14:04:40.804	40690	1.1400	6.8900	-72.6400	-0.2670	2.2230	0.2330
14:04:40.824	40710	0.6400	6.4900	-68.7300	-0.1970	1.9250	0.1720
14:04:40.843	40730	2.4200	7.2000	-79.0000	-0.2640	2.5290	0.2460
14:04:40.863	40750	-1.3100	6.4600	-65.8700	-0.2920	1.7550	0.1660
14:04:40.884	40770	4.3600	7.0900	-75.8500	-0.2620	2.4870	0.2080
14:04:40.905	40790	0.9700	6.5600	-65.3200	-0.3010	1.9870	0.1910
14:04:40.924	40810	2.2300	6.7500	-69.0700	-0.2190	2.0680	0.1820
14:04:40.944	40830	1.2600	6.8600	-75.3300	-0.2840	2.3830	0.2320
14:04:40.964	40850	0.7700	6.4900	-65.9700	-0.2170	1.8450	0.1670
14:04:40.985	40870	3.6800	6.6400	-78.1800	-0.2500	2.5360	0.2360
14:04:41.004	40890	0.7300	6.3200	-61.7400	-0.2680	1.8020	0.1600
14:04:41.024	40910	2.9100	6.3100	-71.7900	-0.2270	2.2150	0.1780
14:04:41.044	40930	1.5700	6.9900	-71.3100	-0.2750	2.1890	0.2320
14:04:41.063	40950	1.3300	6.5100	-67.3200	-0.2040	1.9190	0.1870
14:04:41.086	40970	3.2200	7.1500	-75.2500	-0.2700	2.4810	0.2430
14:04:41.104	40990	-0.0500	6.5400	-63.5800	-0.2520	1.7780	0.1650
14:04:41.124	41010	3.4100	6.8500	-75.5800	-0.2440	2.4470	0.2110
14:04:41.144	41030	0.8300	6.5300	-66.0200	-0.2710	1.9630	0.1880
14:04:41.164	41050	2.3700	6.2600	-66.7300	-0.1990	2.0630	0.1730
14:04:41.184	41070	2.4400	6.8500	-76.4800	-0.2360	2.4120	0.2440
14:04:41.205	41090	1.2800	6.5200	-65.8400	-0.1980	1.8500	0.1610
14:04:41.224	41110	3.2900	7.0100	-75.0500	-0.2430	2.4480	0.2310
14:04:41.245	41130	0.1400	6.4600	-63.2700	-0.2600	1.7940	0.1680
14:04:41.264	41150	4.9300	6.0400	-74.3500	-0.2220	2.4120	0.2150
14:04:41.283	41170	1.4600	6.8500	-68.3100	-0.2690	2.1360	0.2260
14:04:41.305	41190	1.0700	6.3700	-69.2400	-0.2040	1.9230	0.1960
14:04:41.324	41210	3.1700	6.9600	-79.0400	-0.2830	2.5370	0.2590
14:04:41.345	41230	-0.3000	6.7200	-64.7600	-0.2660	1.7990	0.1740
14:04:41.363	41250	3.0400	7.0800	-74.9600	-0.2610	2.4350	0.2070
14:04:41.385	41270	0.6600	6.3200	-67.7300	-0.3110	1.9040	0.1950
14:04:41.405	41290	2.0200	6.8100	-73.9600	-0.2230	2.1990	0.1970
14:04:41.424	41310	1.4500	7.0800	-77.0600	-0.2730	2.3180	0.2470
14:04:41.444	41330	-0.3800	6.5800	-66.7400	-0.2220	1.7970	0.1570
14:04:41.463	41350	2.8000	6.8200	-78.1800	-0.2660	2.4200	0.2420
14:04:41.484	41370	0.0000	6.5600	-65.0300	-0.2730	1.8300	0.1690
14:04:41.505	41390	2.9800	6.5500	-73.2800	-0.2370	2.3320	0.1870
14:04:41.523	41410	1.1400	6.2200	-70.6300	-0.2840	2.0930	0.2410
14:04:41.544	41430	1.0500	6.9600	-68.7400	-0.1980	2.0060	0.1770
14:04:41.566	41450	2.2800	6.7400	-78.3500	-0.2480	2.4140	0.2460
14:04:41.586	41470	-0.8200	6.6900	-66.2200	-0.2360	1.8060	0.1630
14:04:41.606	41490	3.6900	6.4200	-73.9100	-0.2450	2.4210	0.2080
14:04:41.627	41510	1.1200	6.3900	-65.8200	-0.2690	1.9280	0.2020
14:04:41.644	41530	2.5600	7.3600	-70.2300	-0.2030	2.1850	0.1790
14:04:41.666	41550	0.6400	7.0000	-73.0500	-0.2760	2.1810	0.2230
14:04:41.686	41570	-0.6200	6.6000	-66.8400	-0.2200	1.8610	0.1460
14:04:41.705	41590	3.8000	7.4000	-79.9100	-0.2610	2.6220	0.2400
14:04:41.726	41610	0.2200	6.5200	-62.7900	-0.2850	1.7840	0.1590
14:04:41.746	41630	5.0400	5.8800	-70.7800	-0.2260	2.3160	0.2030
14:04:41.766	41650	1.8500	6.1400	-67.3600	-0.2900	2.1240	0.2240
14:04:41.784	41670	2.2600	6.7800	-70.6400	-0.1880	2.1000	0.1870
14:04:41.804	41690	2.0700	7.1500	-76.7100	-0.2690	2.3970	0.2470
14:04:41.826	41710	-0.7600	6.4100	-65.1900	-0.2410	1.8060	0.1680
14:04:41.846	41730	3.7000	6.6100	-76.0300	-0.2630	2.4920	0.2290
14:04:41.866	41750	0.4300	6.8200	-65.5200	-0.2830	1.9050	0.1840
14:04:41.884	41770	2.8900	6.2600	-70.2900	-0.2120	2.2310	0.1860
14:04:41.905	41790	1.9400	6.2500	-71.9500	-0.2790	2.2020	0.2250
14:04:41.925	41810	0.3700	6.6200	-65.6700	-0.1960	1.8750	0.1660
14:04:41.946	41830	3.5600	6.5800	-78.9200	-0.2630	2.5160	0.2410
14:04:41.965	41850	-0.3300	6.6800	-63.4900	-0.2530	1.8230	0.1700
14:04:41.985	41870	3.3200	5.9100	-71.8400	-0.2250	2.2840	0.1930
14:04:42.005	41890	1.1800	6.5500	-69.1700	-0.2530	2.0760	0.2140
14:04:42.025	41910	1.5800	6.8100	-70.4400	-0.1730	2.0150	0.1780
14:04:42.044	41930	1.8700	7.3600	-75.4600	-0.2380	2.3790	0.2350
14:04:42.066	41950	-1.0300	6.6500	-66.2500	-0.2140	1.7820	0.1720
14:04:42.084	41970	3.7300	7.2500	-76.5100	-0.2520	2.5350	0.2200
14:04:42.106	41990	-0.5400	6.6000	-67.5300	-0.2820	1.8810	0.1860
14:04:42.125	42010	4.5800	6.1600	-72.9100	-0.2010	2.2680	0.2050
14:04:42.147	42030	0.9500	6.5200	-70.2900	-0.2670	2.1910	0.2280
14:04:42.163	42050	-0.5000	6.5400	-72.0400	-0.2280	1.9120	0.1900
14:04:42.185	42070	2.9000	6.8200	-78.7400	-0.2860	2.4990	0.2410
14:04:42.205	42090	0.2900	6.4300	-64.3300	-0.2660	1.8530	0.1620
14:04:42.227	42110	3.8600	6.4400	-74.1800	-0.2560	2.4310	0.2030
14:04:42.245	42130	0.6800	6.0100	-67.5700	-0.2970	1.9490	0.2070
14:04:42.266	42150	2.1700	6.8700	-70.2300	-0.2130	2.1410	0.1810
14:04:42.284	42170	2.6700	6.5000	-73.5400	-0.2630	2.3170	0.2460
14:04:42.306	42190	0.9000	6.2900	-64.0600	-0.2030	1.8630	0.1580
14:04:42.325	42210	3.8800	6.2100	-74.9300	-0.2710	2.4970	0.2130
14:04:42.345	42230	0.7300	6.1500	-64.0900	-0.2720	1.9000	0.1870
14:04:42.365	42250	3.0900	6.2400	-71.2200	-0.1910	2.2300	0.1830
14:04:42.385	42270	1.0200	6.9700	-68.9100	-0.2860	2.1300	0.2080
14:04:42.405	42290	0.7200	6.8700	-70.0500	-0.1760	1.9670	0.1890
14:04:42.425	42310	3.5900	7.3400	-78.3400	-0.2500	2.4690	0.2500
14:04:42.445	42330	-0.0200	6.8600	-64.6000	-0.2510	1.8370	0.1640
14:04:42.466	42350	3.9100	6.8500	-75.4400	-0.2280	2.4500	0.2130
14:04:42.485	42370	0.4000	6.4800	-64.6200	-0.2670	1.8870	0.1920
14:04:42.505	42390	2.9000	6.5200	-71.0100	-0.2190	2.1830	0.1880
14:04:42.525	42410	2.0700	6.9800	-76.3000	-0.2670	2.3710	0.2410
14:04:42.545	42430	-0.0800	6.6100	-66.4000	-0.2150	1.8290	0.1730
14:04:42.566	42450	3.8200	6.8000	-79.5700	-0.2600	2.5610	0.2360
14:04:42.586	42470	0.1500	6.7600	-66.2600	-0.2770	1.8240	0.1730
14:04:42.604	42490	3.5900	6.1400	-75.1300	-0.2210	2.3370	0.2090
14:04:42.626	42510	1.1500	6.4000	-71.0100	-0.2820	2.1360	0.2370
14:04:42.646	42530	1.0500	6.4100	-67.3000	-0.2100	1.9780	0.1740
14:04:42.666	42550	2.3800	7.0400	-77.8000	-0.2740	2.4420	0.2430
14:04:42.685	42570	-0.5300	6.4000	-65.9000	-0.2300	1.8260	0.1680
14:04:42.705	42590	3.4400	7.0500	-75.3900	-0.2630	2.4340	0.2120
14:04:42.726	42610	-0.5600	6.3900	-68.9700	-0.2610	1.9410	0.2110
14:04:42.746	42630	1.9300	6.8000	-71.4800	-0.2340	2.2060	0.1870
14:04:42.766	42650	1.8200	6.7600	-75.9600	-0.2800	2.3560	0.2480
14:04:42.786	42670	-0.2200	6.7300	-65.5200	-0.2270	1.8280	0.1550
14:04:42.804	42690	3.0600	6.7400	-80.2000	-0.2440	2.5340	0.2370
14:04:42.825	42710	0.0300	6.6400	-63.7800	-0.2610	1.7520	0.1630
14:04:42.845	42730	2.9400	6.2600	-73.9600	-0.2150	2.2990	0.2110
14:04:42.865	42750	0.6100	6.8300	-69.7400	-0.2650	2.0950	0.2190
14:04:42.885	42770	0.3200	7.4200	-71.1200	-0.1820	2.0340	0.1850
14:04:42.907	42790	0.9900	6.8600	-79.5800	-0.2630	2.3820	0.2560
14:04:42.925	42810	-1.3100	6.5600	-66.8800	-0.2430	1.7240	0.1630
14:04:42.945	42830	3.7800	7.0600	-77.7000	-0.2560	2.5870	0.2190
14:04:42.965	42850	0.3900	7.0000	-65.3900	-0.2840	1.8410	0.1890
14:04:42.986	42870	2.2600	6.4500	-71.3800	-0.2380	2.2070	0.1880
14:04:43.006	42890	1.4000	6.3600	-74.9400	-0.2980	2.2800	0.2410
14:04:43.025	42910	-0.0100	6.6400	-67.8100	-0.2200	1.9170	0.1680
14:04:43.045	42930	2.9900	7.1200	-77.9400	-0.2680	2.4810	0.2490
14:04:43.066	42950	-0.1900	6.4900	-63.6700	-0.2720	1.7200	0.1690
14:04:43.087	42970	3.4000	6.6200	-73.8700	-0.2440	2.3940	0.2040
14:04:43.105	42990	1.3500	6.3400	-68.3300	-0.2710	2.0520	0.2190
14:04:43.125	43010	2.0700	6.5200	-67.7700	-0.1850	2.0750	0.1700
14:04:43.146	43030	3.2500	6.9100	-74.4700	-0.2580	2.4030	0.2490
14:04:43.166	43050	0.8900	6.5000	-64.2100	-0.2200	1.8270	0.1630
14:04:43.186	43070	3.6800	6.1900	-75.8600	-0.2510	2.4600	0.2200
14:04:43.206	43090	1.1400	6.6600	-62.7700	-0.2720	1.9440	0.1860
14:04:43.226	43110	3.4300	5.9100	-69.6900	-0.1740	2.2030	0.1920
14:04:43.245	43130	2.2700	6.9800	-73.4900	-0.1970	2.1990	0.2470
14:04:43.266	43150	0.1800	6.8000	-67.6600	-0.1700	1.9040	0.1560
14:04:43.286	43170	3.8700	6.6900	-76.4900	-0.2260	2.4530	0.2300
14:04:43.305	43190	0.6500	6.3500	-63.0900	-0.2560	1.7520	0.1630
14:04:43.325	43210	4.0000	6.4100	-76.9100	-0.2280	2.4860	0.2140
14:04:43.346	43230	0.3500	5.8600	-68.5900	-0.2700	2.0060	0.2230
14:04:43.365	43250	2.1200	6.4600	-71.0700	-0.1970	2.0990	0.1880
14:04:43.386	43270	1.7300	7.2200	-79.4700	-0.2830	2.4410	0.2570
14:04:43.407	43290	-1.2300	6.6400	-67.5100	-0.2180	1.7840	0.1670
14:04:43.425	43310	3.4800	6.5400	-78.9600	-0.2550	2.4740	0.2330
14:04:43.445	43330	-0.2000	6.6700	-64.6700	-0.3060	1.8650	0.1830
14:04:43.466	43350	1.9200	7.0100	-75.5300	-0.2350	2.3010	0.1940
14:04:43.486	43370	1.1000	7.0100	-74.0900	-0.2720	2.2140	0.2340
14:04:43.506	43390	-0.1800	6.5000	-68.5100	-0.2010	1.8680	0.1530
14:04:43.526	43410	2.2300	6.5600	-79.4000	-0.2640	2.4350	0.2410
14:04:43.546	43430	-0.4400	6.2800	-64.9900	-0.2440	1.8330	0.1750
14:04:43.565	43450	2.7200	6.7100	-76.3400	-0.2380	2.3860	0.2040
14:04:43.587	43470	0.4900	6.4300	-67.4500	-0.2860	2.0450	0.1980
14:04:43.605	43490	1.8500	6.9300	-66.8300	-0.1990	2.0350	0.1640
14:04:43.628	43510	2.0800	7.3700	-77.4700	-0.2600	2.3960	0.2310
14:04:43.646	43530	-0.7900	6.8400	-65.7600	-0.2200	1.7350	0.1500
14:04:43.667	43550	3.6700	6.8700	-77.0600	-0.2420	2.4780	0.2110
14:04:43.687	43570	0.3000	6.2800	-65.2600	-0.2870	1.8680	0.1750
14:04:43.708	43590	2.9300	6.3000	-73.8800	-0.2050	2.3030	0.1930
14:04:43.726	43610	1.2300	6.6000	-71.5900	-0.2560	2.1870	0.2220
14:04:43.746	43630	0.3600	6.5800	-67.7100	-0.2040	1.9110	0.1730
14:04:43.766	43650	2.6700	7.0900	-80.5800	-0.2600	2.5500	0.2520
14:04:43.787	43670	-1.0200	6.3600	-63.0500	-0.2730	1.7290	0.1630
14:04:43.806	43690	5.0800	6.3800	-74.8600	-0.2450	2.5550	0.2000
14:04:43.826	43710	2.1700	6.5100	-65.1400	-0.2910	2.0350	0.2050
14:04:43.846	43730	1.7300	6.7700	-69.3300	-0.2210	2.1350	0.1750
14:04:43.866	43750	1.7200	6.8700	-76.1300	-0.2660	2.3530	0.2410
14:04:43.886	43770	-0.3500	6.6400	-64.7200	-0.2230	1.7980	0.1580
14:04:43.906	43790	3.2500	7.4900	-78.0100	-0.2780	2.5480	0.2190
14:04:43.928	43810	-0.0300	6.3900	-65.3300	-0.2660	1.8180	0.1690
14:04:43.948	43830	2.9800	6.0400	-70.7800	-0.2360	2.2460	0.1890
14:04:43.967	43850	1.1600	6.8100	-72.1900	-0.2710	2.2690	0.2280
14:04:43.986	43870	-0.1600	6.5800	-68.3800	-0.1880	1.8870	0.1640
14:04:44.006	43890	2.1200	6.6900	-79.4400	-0.2710	2.4830	0.2530
14:04:44.026	43910	-1.2700	6.5100	-64.8900	-0.2440	1.7610	0.1750
14:04:44.046	43930	3.6000	6.9700	-76.0000	-0.2260	2.4760	0.2170
14:04:44.067	43950	0.5500	6.7900	-67.4000	-0.2520	2.0270	0.2120
14:04:44.086	43970	1.4800	7.2600	-69.7300	-0.1940	2.0970	0.1710
14:04:44.106	43990	1.0700	7.4600	-76.8100	-0.2550	2.3820	0.2370
14:04:44.125	44010	-1.0900	6.6600	-66.5900	-0.2110	1.8170	0.1560
14:04:44.146	44030	3.0000	7.1600	-78.1400	-0.2540	2.4940	0.2260
14:04:44.166	44050	-0.5600	6.6100	-64.5000	-0.2610	1.7950	0.1690
14:04:44.186	44070	3.8500	5.9600	-73.5400	-0.2290	2.3670	0.1910
14:04:44.206	44090	1.1100	6.8800	-72.0700	-0.2850	2.1790	0.2440
14:04:44.226	44110	0.7100	6.3900	-69.6100	-0.1990	1.9330	0.1820
14:04:44.246	44130	2.2200	7.0100	-78.7200	-0.2800	2.4650	0.2420
14:04:44.266	44150	-0.0600	6.5700	-66.9000	-0.2530	1.8760	0.1690
14:04:44.286	44170	3.9300	6.4800	-74.4200	-0.2500	2.4170	0.2120
14:04:44.307	44190	0.1900	6.7900	-67.0600	-0.2760	1.9660	0.2020
14:04:44.327	44210	1.9000	6.4800	-70.5800	-0.2310	2.1840	0.1860
14:04:44.347	44230	2.3800	7.0100	-73.6600	-0.2760	2.2540	0.2300
14:04:44.368	44250	0.1300	6.5000	-66.3200	-0.2100	1.8490	0.1550
14:04:44.387	44270	3.4600	6.6700	-77.0500	-0.2810	2.5210	0.2320
14:04:44.406	44290	-0.1300	6.9200	-63.8700	-0.2650	1.8240	0.1630
14:04:44.427	44310	3.8300	6.0200	-70.8600	-0.2270	2.3500	0.1870
14:04:44.447	44330	2.5500	6.8400	-69.5200	-0.2600	2.1210	0.2300
14:04:44.467	44350	0.6400	6.6000	-68.7600	-0.1880	1.9140	0.1870
14:04:44.488	44370	2.5700	7.0900	-77.0900	-0.2530	2.4150	0.2470
14:04:44.508	44390	0.0800	6.3700	-66.4200	-0.2290	1.8800	0.1800
14:04:44.527	44410	3.8700	6.3300	-73.5000	-0.2380	2.3720	0.2020
14:04:44.546	44430	-0.0400	6.5000	-65.8700	-0.2700	1.8560	0.1930
14:04:44.567	44450	3.0300	6.5300	-69.9100	-0.2150	2.2120	0.1880
14:04:44.586	44470	1.3100	6.5500	-74.8100	-0.2720	2.3570	0.2490
14:04:44.607	44490	-0.1200	6.8800	-66.2800	-0.2290	1.8300	0.1570
14:04:44.627	44510	3.8100	6.7700	-77.8400	-0.2560	2.6100	0.2440
14:04:44.647	44530	0.1600	6.5000	-65.9800	-0.2740	1.8710	0.1900
14:04:44.668	44550	3.3400	6.0200	-72.5700	-0.2260	2.3070	0.1990
14:04:44.688	44570	0.9700	6.4800	-68.5600	-0.2760	2.1030	0.2240
14:04:44.707	44590	1.9300	6.5700	-69.6200	-0.2020	2.0570	0.1780
14:04:44.727	44610	1.9800	6.9000	-76.8800	-0.2600	2.4310	0.2500
14:04:44.748	44630	-0.4800	6.6100	-65.5600	-0.2170	1.8340	0.1690
14:04:44.768	44650	3.0500	6.9100	-77.4100	-0.2350	2.3860	0.2360
14:04:44.789	44670	0.2100	6.8400	-68.1600	-0.2820	1.9790	0.2000
14:04:44.808	44690	2.3200	6.5800	-71.2600	-0.2290	2.1850	0.1880
14:04:44.827	44710	1.9300	6.6700	-74.1200	-0.2880	2.2940	0.2230
14:04:44.847	44730	0.4100	6.6200	-65.6600	-0.2160	1.8180	0.1560
14:04:44.867	44750	2.7100	6.7900	-78.5200	-0.2560	2.5100	0.2360
14:04:44.887	44770	-0.5000	6.5700	-64.8600	-0.2600	1.8090	0.1670
14:04:44.908	44790	3.1000	6.5800	-72.2900	-0.2080	2.2880	0.1870
14:04:44.926	44810	1.3500	6.5900	-71.3400	-0.2460	2.1320	0.2400
14:04:44.948	44830	1.1400	6.8500	-67.9400	-0.1830	1.9760	0.1690
14:04:44.967	44850	1.6800	6.9700	-79.2900	-0.2560	2.4490	0.2430
14:04:44.987	44870	-1.6600	6.3500	-66.4800	-0.2420	1.7430	0.1500
14:04:45.006	44890	3.7000	6.9100	-79.0300	-0.2490	2.5400	0.2160
14:04:45.028	44910	0.6300	6.2600	-66.7700	-0.2880	1.8740	0.1970
14:04:45.046	44930	3.6700	6.7200	-69.7000	-0.2180	2.1810	0.1810
14:04:45.067	44950	2.1200	6.8900	-71.7500	-0.2890	2.2530	0.2170
14:04:45.089	44970	1.2000	6.8800	-67.1500	-0.2070	1.9410	0.1750
14:04:45.106	44990	3.4400	6.8000	-74.6400	-0.2780	2.4890	0.2320
14:04:45.126	45010	0.4300	6.3700	-61.0800	-0.2610	1.7420	0.1500
14:04:45.146	45030	3.8200	5.7200	-75.2100	-0.2280	2.4520	0.2140
14:04:45.166	45050	1.8200	6.9300	-67.1500	-0.2690	2.0980	0.2050
14:04:45.187	45070	2.3600	5.8700	-64.8000	-0.1690	2.0200	0.1430
14:04:45.208	45090	3.3300	6.2600	-75.7700	-0.2710	2.4190	0.2430
14:04:45.228	45110	0.6300	5.9100	-65.3500	-0.2220	1.8700	0.1630
14:04:45.248	45130	3.8400	6.9100	-76.6400	-0.2440	2.4420	0.2280
14:04:45.267	45150	0.9500	6.4000	-63.7000	-0.2790	1.8500	0.1690
14:04:45.286	45170	3.3100	5.8800	-69.3800	-0.1870	2.1760	0.1820
14:04:45.309	45190	2.2800	6.5000	-71.5900	-0.2410	2.2280	0.2170
14:04:45.327	45210	0.7900	6.4400	-67.0500	-0.1790	1.9400	0.1710
14:04:45.347	45230	3.3800	6.8100	-76.8200	-0.2460	2.4670	0.2310
14:04:45.366	45250	0.1200	6.5100	-62.3000	-0.2440	1.7310	0.1710
14:04:45.386	45270	4.4300	6.3500	-74.0100	-0.2490	2.5530	0.2110
14:04:45.409	45290	1.1500	6.3900	-67.5200	-0.2780	2.0080	0.2140
14:04:45.427	45310	1.2500	6.6000	-69.2300	-0.2010	2.0420	0.1790
14:04:45.448	45330	2.1500	7.0700	-79.4800	-0.2660	2.4710	0.2590
14:04:45.468	45350	-0.9600	6.3700	-68.1000	-0.2290	1.8580	0.1640
14:04:45.488	45370	2.9600	6.8300	-77.2300	-0.2740	2.4340	0.2160
14:04:45.509	45390	0.9000	6.2900	-67.4000	-0.2920	1.8890	0.2010
14:04:45.529	45410	3.2800	6.7900	-72.2200	-0.2060	2.2790	0.1830
14:04:45.547	45430	1.8500	6.5200	-72.8000	-0.2810	2.1930	0.2250
14:04:45.568	45450	-0.7700	6.9700	-68.8800	-0.2010	1.8760	0.1750
14:04:45.588	45470	1.8900	7.1400	-78.6900	-0.2720	2.4210	0.2400
14:04:45.607	45490	-0.0900	6.6500	-65.7900	-0.2470	1.8090	0.1710
14:04:45.629	45510	3.4500	6.5800	-77.5300	-0.2320	2.3970	0.2050
14:04:45.649	45530	0.2100	6.4900	-69.3500	-0.2590	1.9530	0.2200
14:04:45.668	45550	1.0700	7.0300	-70.8600	-0.2130	2.0820	0.1760
14:04:45.688	45570	1.4300	6.9500	-77.2400	-0.2670	2.4320	0.2380
14:04:45.707	45590	-1.5100	6.4600	-67.0600	-0.2180	1.7390	0.1590
14:04:45.727	45610	3.3400	6.8200	-76.7400	-0.2460	2.4700	0.2210
14:04:45.747	45630	0.3200	6.3700	-67.4200	-0.2810	1.9320	0.1830
14:04:45.768	45650	2.5700	6.3000	-73.5400	-0.2080	2.2820	0.2000
14:04:45.788	45670	-0.2200	6.7800	-72.6200	-0.2640	2.1290	0.2230
14:04:45.807	45690	0.2900	6.8800	-68.4000	-0.2030	1.9420	0.1590
14:04:45.828	45710	2.6100	7.3900	-80.2100	-0.2660	2.5860	0.2450
14:04:45.848	45730	-0.6700	6.3300	-63.7400	-0.2830	1.7610	0.1710
14:04:45.869	45750	4.8400	6.3600	-75.2700	-0.2390	2.4830	0.2030
14:04:45.887	45770	2.3500	6.5400	-66.4300	-0.2830	2.0180	0.2180
14:04:45.909	45790	1.9400	6.6500	-70.7000	-0.2010	2.1650	0.1920
14:04:45.928	45810	2.0900	6.8600	-75.2400	-0.2820	2.3600	0.2440
14:04:45.948	45830	0.5300	6.7000	-64.2500	-0.2170	1.8490	0.1610
14:04:45.968	45850	3.4900	7.1000	-77.7100	-0.2560	2.5730	0.2250
14:04:45.988	45870	0.3000	6.7100	-64.2300	-0.2640	1.8970	0.1720
14:04:46.008	45890	3.1800	5.7700	-71.8100	-0.2460	2.2440	0.1970
14:04:46.027	45910	1.1700	6.5300	-72.1500	-0.2680	2.2160	0.2430
14:04:46.048	45930	0.3600	6.5600	-66.4800	-0.2020	1.9230	0.1500
14:04:46.067	45950	1.9000	6.7600	-79.2900	-0.2420	2.4800	0.2470
14:04:46.088	45970	-0.4100	6.1400	-64.6100	-0.2460	1.7410	0.1580
14:04:46.108	45990	3.7800	6.9300	-77.4800	-0.2180	2.4820	0.2320
14:04:46.127	46010	0.5800	6.5400	-67.0000	-0.2540	1.9630	0.1910
14:04:46.149	46030	1.3400	6.6900	-70.1100	-0.1910	2.0340	0.1810
14:04:46.168	46050	1.4900	6.8200	-79.4000	-0.2660	2.3850	0.2520
14:04:46.187	46070	-0.5100	6.1700	-67.5600	-0.2250	1.8170	0.1650
14:04:46.209	46090	2.6700	7.3500	-78.9900	-0.2510	2.5480	0.2290
14:04:46.229	46110	-1.2600	6.8600	-63.9700	-0.2940	1.7280	0.1530
14:04:46.248	46130	3.3400	6.2700	-76.2000	-0.2510	2.4420	0.2010
14:04:46.270	46150	1.0800	6.6200	-72.9100	-0.2760	2.1210	0.2460
14:04:46.290	46170	0.3500	7.1500	-69.7300	-0.2080	1.9310	0.1830
14:04:46.308	46190	2.2100	7.2300	-77.8000	-0.2820	2.4290	0.2440
14:04:46.328	46210	0.6400	6.2100	-66.1900	-0.2560	1.8200	0.1760
14:04:46.348	46230	3.7400	6.6100	-75.8800	-0.2560	2.4770	0.2170
14:04:46.368	46250	0.2000	6.2800	-65.6400	-0.2620	1.8700	0.2020
14:04:46.389	46270	2.3500	6.8800	-70.3200	-0.2160	2.1980	0.1790
14:04:46.407	46290	1.3900	7.1300	-73.9000	-0.2860	2.2930	0.2300
14:04:46.427	46310	0.4900	6.9000	-67.0900	-0.2040	1.8310	0.1610
14:04:46.448	46330	3.3600	6.6500	-78.5100	-0.2790	2.5260	0.2350
14:04:46.469	46350	0.9700	6.3000	-65.3500	-0.2630	1.8490	0.1790
14:04:46.487	46370	4.3800	6.3700	-71.5200	-0.2110	2.3170	0.1840
14:04:46.509	46390	0.6600	6.6600	-69.7400	-0.2570	2.0660	0.2210
14:04:46.529	46410	0.3100	6.4200	-70.0100	-0.1970	1.9230	0.1750
14:04:46.547	46430	2.5100	7.0000	-80.9600	-0.2440	2.4690	0.2600
14:04:46.567	46450	0.1700	6.3500	-66.0000	-0.2070	1.8610	0.1690
14:04:46.588	46470	3.5600	6.7000	-75.3800	-0.2290	2.4610	0.2020
14:04:46.607	46490	-0.4700	6.3100	-64.3600	-0.2580	1.7980	0.1810
14:04:46.627	46510	2.9600	6.4300	-73.1500	-0.1630	2.2610	0.2030
14:04:46.649	46530	2.1200	6.6900	-73.9500	-0.2510	2.2660	0.2510
14:04:46.669	46550	0.4000	6.6800	-67.6700	-0.1930	1.8810	0.1690
14:04:46.690	46570	2.5600	7.2000	-78.6800	-0.2620	2.5590	0.2350
14:04:46.708	46590	-0.3900	6.5700	-64.1500	-0.2860	1.7670	0.1670
14:04:46.730	46610	3.6400	6.4900	-74.7500	-0.2330	2.4950	0.2070
14:04:46.749	46630	0.7000	6.4700	-67.5600	-0.2670	2.0160	0.2110
14:04:46.768	46650	1.3500	6.7000	-72.0200	-0.1740	2.0740	0.1790
14:04:46.789	46670	1.6400	6.9400	-77.1200	-0.2610	2.4010	0.2490
14:04:46.810	46690	-0.0600	6.2600	-64.3400	-0.1890	1.8180	0.1470
14:04:46.830	46710	3.1500	7.0000	-76.3000	-0.2480	2.4920	0.2250
14:04:46.850	46730	-0.2600	6.2800	-66.8900	-0.2710	1.8570	0.1820
14:04:46.870	46750	2.9100	6.5100	-72.1000	-0.2130	2.2450	0.1820
14:04:46.890	46770	1.0900	6.4000	-72.3400	-0.2740	2.1610	0.2300
14:04:46.909	46790	0.6700	6.7700	-70.0200	-0.1950	1.9640	0.1850
14:04:46.930	46810	3.2600	6.8500	-78.7400	-0.2570	2.5430	0.2380
14:04:46.949	46830	0.2300	6.3900	-64.3900	-0.2390	1.7460	0.1560
14:04:46.968	46850	2.9800	6.5400	-74.7600	-0.2290	2.3760	0.2010
14:04:46.989	46870	0.9400	6.1700	-69.3500	-0.2670	2.0390	0.2170
14:04:47.008	46890	1.9700	6.1200	-73.9000	-0.1630	2.2120	0.2100
14:04:47.031	46910	3.3000	7.5800	-77.9500	-0.2420	2.5760	0.2430
14:04:47.050	46930	0.3100	6.5900	-67.3200	-0.2230	1.9340	0.1740
14:04:47.070	46950	3.3900	6.3500	-72.1600	-0.2570	2.3860	0.2170
14:04:47.090	46970	0.4900	6.5000	-66.9200	-0.2310	1.9180	0.1810
14:04:47.110	46990	4.1700	6.2800	-75.2000	-0.1360	2.4200	0.1960
14:04:47.130	47010	2.1500	6.3000	-70.3900	-0.2360	2.1920	0.2150
14:04:47.149	47030	1.0300	6.2500	-71.3800	-0.1600	2.0810	0.1560
14:04:47.168	47050	2.5200	6.3400	-70.9700	-0.2330	2.2660	0.2140
14:04:47.188	47070	0.1700	6.3900	-66.9400	-0.2080	1.8630	0.1730
14:04:47.210	47090	3.6400	6.5500	-77.9800	-0.2180	2.4720	0.2290
14:04:47.229	47110	-0.3300	5.9900	-61.2600	-0.2460	1.6720	0.1760
14:04:47.250	47130	3.6500	6.7300	-73.5300	-0.1260	2.3580	0.1790
14:04:47.268	47150	2.8200	6.4100	-74.5900	-0.2360	2.3320	0.2430
14:04:47.290	47170	-0.4000	6.4300	-63.1700	-0.1690	1.7050	0.1500
14:04:47.309	47190	2.7400	6.8300	-78.5600	-0.2070	2.5570	0.2200
14:04:47.329	47210	0.2300	6.2600	-64.0200	-0.2350	1.7570	0.1590
14:04:47.349	47230	4.4100	5.6400	-74.2000	-0.1150	2.4320	0.1910
14:04:47.369	47250	1.2700	6.5400	-65.9900	-0.2210	2.0850	0.2030
14:04:47.389	47270	1.6400	5.9700	-66.6800	-0.1130	1.9170	0.1570
14:04:47.409	47290	2.1100	6.8300	-80.7100	-0.2140	2.5360	0.2520
14:04:47.431	47310	-1.1200	6.1900	-66.5400	-0.2250	1.7250	0.1570
14:04:47.448	47330	3.4700	6.5400	-76.5400	-0.2310	2.4780	0.2100
14:04:47.469	47350	0.6800	6.8400	-68.0600	-0.2800	1.9780	0.1910
14:04:47.488	47370	2.9700	6.6700	-70.9700	-0.2090	2.2580	0.1870
14:04:47.510	47390	1.7200	6.4100	-73.0100	-0.2830	2.2520	0.2340
14:04:47.530	47410	-0.0100	6.6800	-69.5100	-0.2090	1.9390	0.1680
14:04:47.549	47430	2.4700	7.0700	-77.3700	-0.2710	2.4610	0.2380
14:04:47.569	47450	-0.4200	6.4300	-65.6200	-0.2620	1.8770	0.1610
14:04:47.589	47470	2.9100	6.6000	-75.3200	-0.2240	2.3400	0.2040
14:04:47.609	47490	0.9600	6.6100	-69.6100	-0.2710	2.0280	0.2170
14:04:47.629	47510	1.5500	6.9000	-72.3800	-0.1460	2.1200	0.1860
14:04:47.649	47530	2.3300	6.2800	-73.7400	-0.2760	2.3500	0.2390
14:04:47.670	47550	-0.5800	6.1800	-63.7500	-0.2190	1.7670	0.1370
14:04:47.689	47570	3.6000	6.6500	-77.6200	-0.2410	2.4980	0.2150
14:04:47.708	47590	0.9500	6.5200	-64.4400	-0.2790	1.9120	0.1840
14:04:47.729	47610	2.9800	6.3100	-69.7800	-0.2010	2.2330	0.1710
14:04:47.749	47630	2.1700	6.6700	-73.4300	-0.2740	2.2350	0.2290
14:04:47.770	47650	-0.1400	6.8300	-68.9800	-0.2060	1.8860	0.1620
14:04:47.790	47670	3.3800	6.7100	-76.5800	-0.2440	2.4630	0.2320
14:04:47.810	47690	0.2300	6.8100	-64.1100	-0.2470	1.8030	0.1670
14:04:47.829	47710	3.9100	6.6700	-75.7700	-0.2050	2.4350	0.2130
14:04:47.851	47730	1.0500	6.0700	-67.1700	-0.2520	2.0010	0.2180
14:04:47.871	47750	2.2000	6.3700	-68.0800	-0.1620	2.0740	0.1670
14:04:47.889	47770	3.0000	6.6200	-76.2600	-0.2680	2.4610	0.2490
14:04:47.909	47790	-0.2100	6.5800	-65.4000	-0.2260	1.8290	0.1610
14:04:47.930	47810	4.0200	6.4000	-75.4400	-0.2690	2.5060	0.2170
14:04:47.948	47830	1.4700	6.6900	-63.3400	-0.2780	1.9020	0.1810
14:04:47.969	47850	3.9100	6.3100	-75.4600	-0.1850	2.3920	0.2030
14:04:47.989	47870	0.8400	6.7700	-72.1500	-0.2850	2.1860	0.2390
14:04:48.009	47890	0.3300	6.7500	-66.7800	-0.1970	1.9140	0.1630
14:04:48.030	47910	3.0300	7.0500	-76.4300	-0.2720	2.5100	0.2290
14:04:48.049	47930	-0.2300	6.7400	-63.5400	-0.2470	1.7980	0.1500
14:04:48.070	47950	3.5900	6.6800	-73.8800	-0.2590	2.4140	0.1950
14:04:48.090	47970	1.1000	6.0900	-70.5700	-0.2730	2.0620	0.2240
14:04:48.111	47990	1.2800	6.1700	-70.0800	-0.2000	2.0370	0.1700
14:04:48.131	48010	1.7600	6.6100	-77.1500	-0.2560	2.3740	0.2420
14:04:48.150	48030	-0.1300	6.5200	-65.7000	-0.2160	1.7920	0.1490
14:04:48.170	48050	3.7500	6.8600	-75.7500	-0.2380	2.4780	0.2150
14:04:48.189	48070	0.4000	6.5100	-67.4000	-0.2680	1.9250	0.1970
14:04:48.210	48090	3.0700	6.2900	-71.9000	-0.1700	2.1620	0.1850
14:04:48.230	48110	1.5100	6.5200	-72.8400	-0.2440	2.2310	0.2340
14:04:48.250	48130	0.5600	6.3400	-70.7200	-0.1730	1.9210	0.1770
14:04:48.270	48150	2.2700	7.2100	-79.0000	-0.2480	2.4820	0.2330
14:04:48.291	48170	-0.8200	6.6300	-64.8100	-0.2590	1.7590	0.1790
14:04:48.311	48190	4.6000	6.8300	-74.8400	-0.2510	2.4980	0.2070
14:04:48.331	48210	0.8100	6.6500	-67.0700	-0.2880	1.9930	0.2220
14:04:48.349	48230	1.5100	6.6200	-69.9300	-0.2190	2.0810	0.1870
14:04:48.370	48250	2.2300	6.9200	-76.6200	-0.2970	2.3470	0.2380
14:04:48.390	48270	0.9300	6.2300	-66.2300	-0.2200	1.9470	0.1620
14:04:48.409	48290	4.6800	6.7600	-75.6300	-0.2600	2.5290	0.2170
14:04:48.431	48310	-0.0100	6.3700	-62.5900	-0.2710	1.7710	0.1660
14:04:48.450	48330	3.8500	6.0500	-72.7600	-0.1970	2.2670	0.1940
14:04:48.470	48350	2.2000	6.7400	-72.9500	-0.2670	2.2060	0.2210
14:04:48.490	48370	0.6700	6.4400	-65.6300	-0.1910	1.9440	0.1590
14:04:48.510	48390	3.4100	6.6300	-75.8800	-0.2740	2.4360	0.2320
14:04:48.529	48410	0.3300	6.2800	-65.6300	-0.2480	1.8020	0.1790
14:04:48.549	48430	3.4300	6.4000	-74.1500	-0.2410	2.4430	0.2010
14:04:48.570	48450	0.2000	6.6300	-66.7300	-0.2590	1.9600	0.1980
14:04:48.589	48470	2.4900	6.4100	-69.5800	-0.1880	2.0540	0.1970
14:04:48.611	48490	1.6800	7.1500	-77.6200	-0.2430	2.4210	0.2420
14:04:48.629	48510	-0.1400	6.2800	-67.1400	-0.2130	1.8100	0.1600
14:04:48.651	48530	3.6700	6.6600	-79.1100	-0.2350	2.4600	0.2270
14:04:48.670	48550	0.3300	6.2200	-63.4400	-0.2710	1.7920	0.1730
14:04:48.690	48570	5.2200	6.3500	-73.5000	-0.1880	2.3440	0.2010
14:04:48.710	48590	1.0400	6.3500	-71.5000	-0.2660	2.1210	0.2310
14:04:48.730	48610	0.8800	6.8700	-70.1000	-0.1780	1.9730	0.1940
14:04:48.750	48630	2.5600	7.0800	-79.0000	-0.2660	2.5450	0.2440
14:04:48.770	48650	-0.6800	6.5100	-65.7800	-0.2570	1.7980	0.1710
14:04:48.790	48670	4.1600	6.6400	-76.5300	-0.2300	2.4620	0.2260
14:04:48.810	48690	0.9400	6.4200	-66.2800	-0.2790	1.9190	0.2010
14:04:48.831	48710	2.0600	6.9200	-69.2400	-0.1820	2.1360	0.1770
14:04:48.850	48730	1.4700	7.2300	-76.1600	-0.2650	2.3590	0.2310
14:04:48.869	48750	-0.4900	6.3600	-66.1500	-0.2180	1.8290	0.1430
14:04:48.889	48770	2.4900	6.9000	-78.8100	-0.2620	2.4610	0.2230
14:04:48.911	48790	-0.4900	6.4500	-66.0900	-0.2600	1.8310	0.1620
14:04:48.932	48810	3.9200	6.4100	-72.1100	-0.2230	2.2790	0.1900
14:04:48.950	48830	1.7600	6.3600	-71.0300	-0.2710	2.1460	0.2210
14:04:48.970	48850	1.4700	6.8900	-67.6900	-0.1770	1.9480	0.1790
14:04:48.990	48870	2.3600	6.7200	-79.8900	-0.2670	2.5130	0.2450
14:04:49.012	48890	-1.4300	6.2500	-66.5200	-0.2340	1.8020	0.1570
14:04:49.030	48910	2.7200	6.7500	-76.6000	-0.2150	2.4140	0.2040
14:04:49.050	48930	1.3000	6.4800	-67.5700	-0.2560	2.0020	0.2060
14:04:49.069	48950	2.0400	6.7200	-71.6600	-0.1600	2.1420	0.1790
14:04:49.090	48970	1.2200	6.3400	-76.4600	-0.2550	2.2530	0.2420
14:04:49.110	48990	0.2800	6.5600	-65.2200	-0.2060	1.7430	0.1490
14:04:49.130	49010	4.3900	6.7100	-79.9300	-0.2500	2.6640	0.2460
14:04:49.151	49030	0.4500	6.3500	-63.6800	-0.2760	1.8220	0.1740
14:04:49.172	49050	3.9300	6.4300	-72.2400	-0.2030	2.2940	0.1910
14:04:49.189	49070	1.8300	6.2600	-69.9700	-0.2890	2.1390	0.2330
14:04:49.209	49090	1.7700	6.4500	-69.2700	-0.1850	2.0830	0.1730
14:04:49.230	49110	2.6200	7.3800	-76.9600	-0.2650	2.4300	0.2440
14:04:49.251	49130	-0.7500	6.4900	-62.3700	-0.2280	1.7620	0.1540
14:04:49.272	49150	3.9900	6.6800	-78.0200	-0.2550	2.4950	0.2240
14:04:49.291	49170	0.7600	6.5500	-65.3900	-0.2640	1.9370	0.1770
14:04:49.312	49190	2.6200	6.1500	-70.0100	-0.1880	2.1720	0.1680
14:04:49.331	49210	2.3900	6.5700	-75.3700	-0.2600	2.2930	0.2410
14:04:49.350	49230	-0.1300	6.2200	-67.3500	-0.1880	1.8030	0.1580
14:04:49.371	49250	2.4200	6.9200	-77.6600	-0.2470	2.4550	0.2080
14:04:49.390	49270	0.2800	6.7300	-63.1300	-0.2750	1.8380	0.1590
14:04:49.411	49290	3.5100	6.1900	-72.2900	-0.2050	2.3910	0.1950
14:04:49.431	49310	1.3600	6.6800	-69.0400	-0.2610	2.1320	0.2220
14:04:49.451	49330	1.8200	6.3700	-70.6200	-0.1680	2.0030	0.1860
14:04:49.471	49350	2.5000	7.0200	-77.3600	-0.2340	2.3910	0.2470
14:04:49.490	49370	0.3600	6.3500	-63.9000	-0.2260	1.8060	0.1560
14:04:49.511	49390	4.5900	6.7600	-77.5300	-0.2230	2.5690	0.2190
14:04:49.533	49410	0.6900	6.4200	-61.6700	-0.2800	1.8410	0.1660
14:04:49.551	49430	3.5800	6.0300	-70.7400	-0.1920	2.2420	0.1750
14:04:49.570	49450	1.6800	6.3400	-74.1000	-0.2830	2.3090	0.2400
14:04:49.591	49470	-0.3800	6.6700	-67.5000	-0.1960	1.8570	0.1550
14:04:49.611	49490	3.2600	6.7900	-79.9300	-0.2730	2.5130	0.2430
14:04:49.630	49510	0.6900	6.5500	-64.1600	-0.2910	1.8790	0.1550
14:04:49.651	49530	3.6000	6.6700	-74.4200	-0.2470	2.3790	0.2040
14:04:49.670	49550	0.8200	6.3800	-69.1600	-0.2670	1.9890	0.2170
14:04:49.690	49570	1.3900	6.7500	-71.3800	-0.2110	2.0700	0.1840
14:04:49.711	49590	1.3600	7.1400	-74.5800	-0.2840	2.3420	0.2280
14:04:49.730	49610	-0.2700	6.6000	-67.1900	-0.2200	1.8190	0.1660
14:04:49.750	49630	3.9700	6.5600	-76.2000	-0.2510	2.4500	0.2280
14:04:49.770	49650	0.4500	6.6300	-66.1100	-0.2530	1.9090	0.1910
14:04:49.790	49670	2.5000	6.5100	-72.1500	-0.1950	2.1900	0.1900
14:04:49.811	49690	1.7000	7.1800	-74.5700	-0.2580	2.2040	0.2320
14:04:49.831	49710	-0.2300	6.2900	-69.0600	-0.2180	1.8680	0.1570
14:04:49.852	49730	3.7600	6.6300	-76.9400	-0.2510	2.5280	0.2240
14:04:49.871	49750	-0.3800	6.5600	-65.0100	-0.2560	1.7800	0.1750
14:04:49.891	49770	3.5100	5.9900	-74.0800	-0.2190	2.3890	0.1990
14:04:49.911	49790	0.1900	6.3400	-69.0800	-0.2730	2.0050	0.2290
14:04:49.931	49810	2.3300	6.8300	-71.0800	-0.1960	2.0930	0.1830
14:04:49.951	49830	2.5500	6.9200	-77.9500	-0.2640	2.4770	0.2520
14:04:49.972	49850	-0.2900	6.3800	-64.3700	-0.2440	1.7880	0.1590
14:04:49.992	49870	4.8100	6.4300	-77.5800	-0.2530	2.5410	0.2220
14:04:50.011	49890	1.2400	6.6800	-64.2900	-0.2790	1.9590	0.1850
14:04:50.031	49910	3.2800	6.3300	-72.5300	-0.2130	2.2390	0.1830
14:04:50.050	49930	1.4200	6.2200	-72.3100	-0.2690	2.1880	0.2420
14:04:50.072	49950	0.1300	6.6200	-70.7300	-0.1920	1.9350	0.1670
14:04:50.092	49970	1.7500	6.8800	-79.6100	-0.2790	2.4870	0.2380
14:04:50.111	49990	-1.1500	6.7600	-65.8800	-0.2380	1.7680	0.1710
14:04:50.131	50010	3.2800	7.0000	-74.9800	-0.2550	2.4130	0.2040
14:04:50.151	50030	0.3700	6.7600	-69.7800	-0.2570	2.0330	0.2160
14:04:50.171	50050	0.8700	6.8400	-72.1300	-0.1850	2.0470	0.1800
14:04:50.191	50070	1.6500	7.2800	-77.3300	-0.2630	2.3670	0.2500
14:04:50.213	50090	-0.4500	6.4600	-67.1400	-0.2150	1.8260	0.1560
14:04:50.231	50110	3.2300	6.8800	-79.3500	-0.2220	2.5290	0.2220
14:04:50.252	50130	-0.5300	6.7500	-66.6700	-0.2430	1.8410	0.1830
14:04:50.270	50150	2.9200	6.2300	-73.6000	-0.1600	2.2320	0.1870
14:04:50.291	50170	1.2500	6.5200	-71.8200	-0.2360	2.2030	0.2280
14:04:50.311	50190	0.6000	6.3900	-68.5800	-0.1660	1.9340	0.1610
14:04:50.331	50210	2.6400	7.3700	-78.0000	-0.2260	2.4520	0.2400
14:04:50.351	50230	-0.3700	6.3800	-64.1100	-0.2580	1.7190	0.1590
14:04:50.371	50250	5.2500	6.3200	-74.0900	-0.2310	2.5610	0.1940
14:04:50.391	50270	0.6600	6.4400	-64.0000	-0.2750	1.9220	0.2010
14:04:50.411	50290	2.3200	6.6500	-69.5900	-0.1840	2.1480	0.1810
14:04:50.432	50310	2.3100	6.9200	-76.8600	-0.2740	2.3480	0.2440
14:04:50.452	50330	0.7900	6.3500	-65.6700	-0.1940	1.8770	0.1560
14:04:50.471	50350	3.6000	6.4400	-76.4200	-0.2570	2.4910	0.2160
14:04:50.492	50370	0.5000	6.1100	-62.7600	-0.2650	1.7830	0.1520
14:04:50.511	50390	4.5700	6.1200	-75.0500	-0.2120	2.3500	0.2070
14:04:50.531	50410	0.9500	6.8800	-71.2700	-0.2510	2.1350	0.2460
14:04:50.551	50430	0.8000	6.7000	-69.0900	-0.1700	1.9560	0.1760
14:04:50.571	50450	2.4500	6.7700	-76.6200	-0.2610	2.4710	0.2460
14:04:50.591	50470	-0.7900	6.6100	-65.3400	-0.2350	1.8210	0.1550
14:04:50.611	50490	3.3400	6.6300	-77.6000	-0.2330	2.4230	0.2170
14:04:50.631	50510	0.4900	6.6400	-65.5900	-0.2570	1.9060	0.1890
14:04:50.651	50530	2.4100	6.2000	-71.2100	-0.1810	2.1530	0.1870
14:04:50.672	50550	1.2900	6.4200	-76.7300	-0.2550	2.3140	0.2570
14:04:50.691	50570	-0.1400	6.5200	-66.3200	-0.1820	1.8710	0.1490
14:04:50.712	50590	3.1500	6.8900	-77.6700	-0.2280	2.5040	0.2350
14:04:50.731	50610	0.0300	6.1000	-63.9000	-0.2590	1.7900	0.1600
14:04:50.751	50630	4.8300	6.2700	-72.7900	-0.1830	2.3260	0.2040
14:04:50.771	50650	1.2100	6.5500	-69.1100	-0.2710	2.1230	0.2280
14:04:50.792	50670	1.3900	6.6800	-69.5800	-0.1870	2.0160	0.1730
14:04:50.811	50690	2.2500	7.2200	-79.2300	-0.2660	2.5020	0.2540
14:04:50.832	50710	-1.2800	6.6100	-67.6400	-0.2490	1.8210	0.1680
14:04:50.852	50730	3.3700	6.9000	-77.1500	-0.2490	2.4480	0.2200
14:04:50.871	50750	0.8300	6.6400	-66.4200	-0.2850	1.9400	0.1830
14:04:50.892	50770	2.6500	6.6500	-72.7900	-0.2030	2.2120	0.1890
14:04:50.911	50790	1.1800	6.8400	-74.9900	-0.2640	2.2540	0.2420
14:04:50.932	50810	0.3300	6.4300	-69.1500	-0.1850	1.9560	0.1570
14:04:50.952	50830	3.1800	6.8200	-76.1000	-0.2650	2.4920	0.2250
14:04:50.973	50850	-0.9400	6.4700	-64.2000	-0.2490	1.7310	0.1630
14:04:50.992	50870	3.8100	6.2800	-72.6000	-0.2120	2.3180	0.1800
14:04:51.011	50890	1.5700	6.4900	-69.2700	-0.2570	2.1500	0.2240
14:04:51.031	50910	1.7500	6.6500	-68.9100	-0.1770	2.0660	0.1770
14:04:51.052	50930	2.2500	6.8500	-77.8000	-0.2520	2.4080	0.2480
14:04:51.073	50950	-1.1300	6.4900	-64.8900	-0.2310	1.8000	0.1450
14:04:51.092	50970	3.8500	6.4700	-77.1700	-0.2390	2.4580	0.2220
14:04:51.111	50990	0.7300	6.4900	-64.2300	-0.2670	1.9560	0.1750
14:04:51.132	51010	2.0100	6.7300	-71.6700	-0.1700	2.1910	0.1900
14:04:51.152	51030	1.0500	6.4800	-73.5400	-0.2660	2.2160	0.2330
14:04:51.172	51050	0.4000	6.4000	-68.1700	-0.1880	1.9390	0.1600
14:04:51.192	51070	3.1700	6.8000	-80.1700	-0.2550	2.5520	0.2410
14:04:51.212	51090	-0.5000	6.6900	-66.7900	-0.2460	1.7910	0.1970
14:04:51.232	51110	4.2000	6.5700	-74.3600	-0.2340	2.4030	0.2040
14:04:51.251	51130	1.5900	6.6400	-68.5400	-0.2800	2.1160	0.2150
14:04:51.271	51150	1.8600	6.5400	-71.6000	-0.1760	2.0350	0.2030
14:04:51.292	51170	1.7600	6.8300	-76.2200	-0.2730	2.3700	0.2360
14:04:51.312	51190	-0.6500	6.4000	-65.7300	-0.2170	1.8090	0.1610
14:04:51.332	51210	3.1000	7.1700	-76.8900	-0.2270	2.4550	0.2170
14:04:51.351	51230	0.5700	6.4700	-66.2300	-0.2630	1.9200	0.1910
14:04:51.371	51250	2.0800	6.2700	-70.8800	-0.1880	2.1960	0.1800
14:04:51.393	51270	1.2800	6.5900	-73.4100	-0.2590	2.2920	0.2300
14:04:51.412	51290	0.0800	6.4600	-65.0200	-0.2010	1.8730	0.1330
14:04:51.432	51310	3.1600	6.2500	-77.6000	-0.2530	2.4980	0.2280
14:04:51.451	51330	-0.4400	6.9300	-64.0700	-0.2630	1.7430	0.1580
14:04:51.473	51350	3.3700	6.3600	-75.1100	-0.1830	2.4090	0.2020
14:04:51.492	51370	1.1200	6.3000	-66.9400	-0.2430	2.0480	0.2090
14:04:51.512	51390	1.5300	6.3300	-71.3100	-0.1510	2.0310	0.1890
14:04:51.532	51410	2.4100	7.3300	-78.7000	-0.2400	2.4580	0.2430
14:04:51.552	51430	0.0100	6.2800	-63.7600	-0.2250	1.7810	0.1590
14:04:51.572	51450	3.9700	6.9700	-77.7200	-0.2390	2.5490	0.2290
14:04:51.591	51470	0.1100	6.4800	-66.2500	-0.2740	1.8670	0.1800
14:04:51.611	51490	3.2500	5.9700	-73.9400	-0.2020	2.2750	0.1830
14:04:51.632	51510	2.3600	6.5000	-71.3100	-0.2710	2.2590	0.2330
14:04:51.653	51530	1.0600	6.2100	-66.8900	-0.2010	1.9400	0.1670
14:04:51.672	51550	2.3900	6.7800	-78.8700	-0.2530	2.4670	0.2340
14:04:51.693	51570	0.1800	6.7300	-63.4300	-0.2560	1.8000	0.1610
14:04:51.713	51590	4.2600	6.5500	-74.7900	-0.2470	2.4650	0.2060
14:04:51.731	51610	0.8000	6.2400	-65.6400	-0.2610	1.9900	0.2050
14:04:51.751	51630	0.9800	6.8700	-70.2100	-0.1960	2.0410	0.1730
14:04:51.771	51650	1.4200	6.6200	-77.0100	-0.2800	2.3290	0.2480
14:04:51.793	51670	-0.3300	6.7200	-64.5600	-0.2090	1.8120	0.1390
14:04:51.812	51690	4.0400	6.2700	-75.7400	-0.2580	2.5530	0.2190
14:04:51.833	51710	0.2500	6.2900	-63.7100	-0.2590	1.8670	0.1760
14:04:51.853	51730	3.1800	6.0800	-72.2900	-0.1740	2.2670	0.1930
14:04:51.872	51750	1.7300	6.5600	-70.3200	-0.2790	2.1810	0.2160
14:04:51.894	51770	0.5000	6.4500	-66.9100	-0.1770	1.9090	0.1710
14:04:51.914	51790	3.1800	7.2900	-77.9100	-0.2400	2.5480	0.2330
14:04:51.932	51810	-0.4900	6.3200	-65.6800	-0.2530	1.7890	0.1750
14:04:51.953	51830	3.8700	6.5700	-75.3200	-0.2000	2.4420	0.2080
14:04:51.973	51850	0.2400	6.4100	-65.4300	-0.2480	1.9540	0.1950
14:04:51.992	51870	2.4900	6.1900	-71.1000	-0.1830	2.1630	0.1890
14:04:52.013	51890	2.3200	6.8400	-75.5600	-0.2580	2.3950	0.2500
14:04:52.033	51910	0.3100	6.4500	-65.1500	-0.2150	1.8040	0.1460
14:04:52.053	51930	4.5000	6.5500	-78.1700	-0.2510	2.5480	0.2350
14:04:52.074	51950	1.0600	6.6000	-64.6200	-0.2820	1.8380	0.1740
14:04:52.094	51970	3.4500	6.0400	-73.4600	-0.2060	2.2840	0.1950
14:04:52.112	51990	1.3000	6.6600	-71.3200	-0.2790	2.2200	0.2350
14:04:52.134	52010	0.5100	6.4100	-66.7800	-0.1720	1.9130	0.1560
14:04:52.152	52030	2.8100	6.8800	-78.0300	-0.2600	2.4470	0.2500
14:04:52.174	52050	-0.2700	6.8400	-65.0200	-0.2200	1.8320	0.1570
14:04:52.193	52070	3.0800	6.8200	-74.5500	-0.2380	2.3510	0.1950
14:04:52.213	52090	0.5000	6.3300	-70.4200	-0.2730	2.0440	0.2060
14:04:52.234	52110	1.5800	6.2200	-71.4300	-0.1800	2.0690	0.1810
14:04:52.253	52130	2.0600	6.6100	-76.8700	-0.2560	2.3650	0.2480
14:04:52.273	52150	-0.9200	6.7600	-66.3300	-0.1970	1.8160	0.1640
14:04:52.292	52170	3.8000	7.0300	-74.5600	-0.2150	2.5090	0.2050
14:04:52.314	52190	0.5300	6.5300	-64.3000	-0.2530	1.8630	0.1740
14:04:52.333	52210	3.8300	6.1900	-70.5500	-0.1650	2.2010	0.1790
14:04:52.353	52230	1.3400	6.2500	-72.0600	-0.2450	2.2100	0.2330
14:04:52.373	52250	0.9000	6.9300	-70.4100	-0.1360	2.0140	0.1790
14:04:52.393	52270	2.4700	6.9700	-78.6300	-0.2450	2.4210	0.2410
14:04:52.414	52290	-0.6800	6.9400	-64.6200	-0.2410	1.7140	0.1520
14:04:52.433	52310	4.9600	6.4400	-76.4800	-0.2460	2.5830	0.2220
14:04:52.454	52330	0.9500	6.8500	-63.5600	-0.2650	1.9160	0.1830
14:04:52.473	52350	1.9800	6.4600	-69.9300	-0.1850	2.1280	0.1850
14:04:52.494	52370	1.7300	6.9300	-72.7000	-0.2610	2.3280	0.2210
14:04:52.513	52390	0.8700	6.7700	-66.2900	-0.1970	1.9340	0.1520
14:04:52.533	52410	4.5400	6.4600	-74.5900	-0.2730	2.4790	0.2280
14:04:52.553	52430	1.0800	6.0800	-64.4600	-0.2530	1.7830	0.1750
14:04:52.573	52450	3.8100	6.2700	-74.3300	-0.2220	2.3020	0.1980
14:04:52.593	52470	1.6900	6.3700	-70.6200	-0.2720	2.1370	0.2190
14:04:52.614	52490	1.7100	6.2800	-70.1100	-0.1770	2.0530	0.1810
14:04:52.634	52510	2.2200	6.8400	-75.2200	-0.2560	2.3550	0.2240
14:04:52.654	52530	-0.3700	6.0800	-66.9500	-0.2330	1.8550	0.1840
14:04:52.674	52550	3.8500	6.9700	-75.5700	-0.2330	2.4860	0.2090
14:04:52.693	52570	0.6200	6.5500	-67.2000	-0.2780	1.9080	0.1880
14:04:52.713	52590	2.8200	6.4900	-70.2800	-0.1630	2.1750	0.1740
14:04:52.734	52610	1.8900	6.6400	-74.4500	-0.2340	2.3260	0.2450
14:04:52.753	52630	0.6800	6.3900	-65.8100	-0.1720	1.8960	0.1520
14:04:52.772	52650	2.9200	6.8600	-77.1700	-0.2290	2.4500	0.2250
14:04:52.793	52670	0.2100	6.2500	-67.2700	-0.2470	1.7510	0.1850
14:04:52.813	52690	4.6600	6.0300	-74.5600	-0.1940	2.4560	0.2050
14:04:52.834	52710	1.1200	6.6100	-67.0400	-0.2660	2.0520	0.2120
14:04:52.853	52730	1.2400	6.6600	-70.2400	-0.1580	2.0090	0.1840
14:04:52.874	52750	2.0600	7.1800	-79.6300	-0.2660	2.4580	0.2580
14:04:52.893	52770	-1.1600	6.9900	-65.6400	-0.2170	1.8410	0.1570
14:04:52.913	52790	3.2200	6.8400	-75.8100	-0.2470	2.4200	0.2080
14:04:52.933	52810	0.5300	7.0100	-67.2300	-0.2840	1.9060	0.1860
14:04:52.953	52830	2.0000	6.8900	-72.5900	-0.2060	2.2420	0.1840
14:04:52.974	52850	0.9000	6.8300	-73.6200	-0.2660	2.2070	0.2390
14:04:52.993	52870	-0.5500	6.9000	-70.5400	-0.1890	1.9080	0.1590
14:04:53.012	52890	2.3000	6.5300	-78.6900	-0.2660	2.4280	0.2450
14:04:53.034	52910	-0.8800	6.4500	-66.9300	-0.2450	1.8530	0.1790
14:04:53.053	52930	2.4100	6.2300	-73.6600	-0.2100	2.3060	0.1940
14:04:53.074	52950	1.5200	6.3700	-68.6700	-0.2610	2.0690	0.2150
14:04:53.095	52970	2.0000	6.7100	-68.9000	-0.1670	2.0650	0.1800
14:04:53.113	52990	1.4200	6.9400	-78.3600	-0.2380	2.3870	0.2480
14:04:53.134	53010	-1.4700	6.6500	-67.2800	-0.2300	1.7980	0.1550
14:04:53.154	53030	4.1600	6.5800	-77.4900	-0.2390	2.5070	0.2060
14:04:53.173	53050	0.7000	6.4800	-64.7200	-0.2640	1.9030	0.1780
14:04:53.193	53070	2.9800	5.9600	-73.7900	-0.1520	2.2590	0.2010
14:04:53.215	53090	1.5900	6.7100	-71.6400	-0.2560	2.1520	0.2310
14:04:53.233	53110	0.5700	6.4300	-69.5400	-0.1790	1.9180	0.1720
14:04:53.253	53130	2.8100	6.9600	-80.3300	-0.2450	2.5820	0.2500
14:04:53.275	53150	-1.2200	6.3000	-65.8700	-0.2590	1.7430	0.1660
14:04:53.294	53170	4.4800	6.4400	-75.4900	-0.2430	2.4640	0.2060
14:04:53.314	53190	1.9000	6.4800	-64.8000	-0.2950	2.0430	0.2010
14:04:53.334	53210	1.4900	6.6500	-69.7800	-0.1750	2.1570	0.1620
14:04:53.354	53230	1.6700	6.9800	-75.9100	-0.2760	2.3400	0.2470
14:04:53.374	53250	-0.2300	6.5800	-66.2600	-0.2230	1.8440	0.1450
14:04:53.394	53270	3.8700	7.0500	-78.1000	-0.2560	2.4790	0.2220
14:04:53.413	53290	0.5000	6.5600	-67.2100	-0.2570	1.8810	0.1780
14:04:53.434	53310	2.7800	6.1000	-72.9200	-0.1860	2.2300	0.1870
14:04:53.454	53330	0.9000	6.6000	-72.9500	-0.2610	2.2510	0.2200
14:04:53.475	53350	0.3200	6.1700	-70.2500	-0.1760	1.9210	0.1660
14:04:53.494	53370	2.3500	7.0900	-78.2400	-0.2530	2.4660	0.2250
14:04:53.514	53390	-0.8400	6.5700	-66.2700	-0.2460	1.8210	0.1730
14:04:53.533	53410	4.4900	6.8100	-72.9700	-0.2110	2.4490	0.2030
14:04:53.553	53430	0.8300	6.6700	-66.8100	-0.2600	2.0110	0.2130
14:04:53.575	53450	1.4100	6.8600	-70.4500	-0.1540	2.1090	0.1650
14:04:53.594	53470	1.8300	6.5800	-76.6800	-0.2670	2.3520	0.2530
14:04:53.614	53490	0.0900	6.2900	-67.9500	-0.2000	1.8530	0.1560
14:04:53.634	53510	2.9500	6.8800	-78.1600	-0.2410	2.4710	0.2210
14:04:53.654	53530	-0.5200	6.7300	-65.8200	-0.2680	1.7730	0.1690
14:04:53.674	53550	3.8500	6.1400	-72.2500	-0.1840	2.4120	0.1880
14:04:53.694	53570	1.3100	6.4300	-70.0800	-0.2580	2.1330	0.2360
14:04:53.714	53590	-0.1200	6.8900	-69.1900	-0.1570	2.0190	0.1680
14:04:53.734	53610	1.5000	6.9200	-81.0600	-0.2550	2.3990	0.2470
14:04:53.753	53630	0.1800	5.9700	-64.9400	-0.2430	1.8860	0.1590
14:04:53.774	53650	4.0400	6.4500	-75.7400	-0.2250	2.5160	0.2030
14:04:53.794	53670	0.2700	6.2900	-62.7700	-0.2760	1.8570	0.1740
14:04:53.814	53690	1.1800	6.4100	-72.4800	-0.1570	2.1850	0.1820
14:04:53.833	53710	0.4900	6.8600	-75.9800	-0.2570	2.2320	0.2380
14:04:53.855	53730	0.8700	6.2300	-68.1400	-0.1710	1.9420	0.1620
14:04:53.874	53750	3.6700	6.4100	-77.8900	-0.2470	2.5170	0.2240
14:04:53.895	53770	-0.0500	6.3000	-65.1100	-0.2500	1.7600	0.1640
14:04:53.915	53790	3.7500	6.1600	-74.0000	-0.2050	2.3300	0.1890
14:04:53.934	53810	1.2000	5.9100	-69.7500	-0.2520	2.1150	0.2240
14:04:53.955	53830	1.7100	6.3300	-70.5900	-0.1390	2.0240	0.1820
14:04:53.974	53850	1.7100	6.9900	-78.6100	-0.2080	2.4130	0.2470
14:04:53.994	53870	-0.7800	6.0800	-65.8500	-0.2150	1.8590	0.1560
14:04:54.014	53890	4.2300	5.9900	-76.5000	-0.2110	2.4730	0.2160
14:04:54.034	53910	0.8100	5.8300	-65.4500	-0.2610	1.8550	0.1880
14:04:54.054	53930	4.0400	6.0000	-71.2100	-0.1560	2.3330	0.1760
14:04:54.074	53950	1.4300	6.5000	-69.9400	-0.2590	2.1680	0.2300
14:04:54.094	53970	1.1900	6.2700	-69.9700	-0.1700	1.9480	0.1770
14:04:54.115	53990	3.5600	6.8500	-80.9600	-0.2410	2.5710	0.2580
14:04:54.134	54010	0.4000	6.2500	-65.0000	-0.2520	1.8390	0.1670
14:04:54.154	54030	4.0800	6.5300	-75.9200	-0.2240	2.4300	0.2140
14:04:54.174	54050	1.4900	6.3400	-66.3700	-0.2700	1.9640	0.2040
14:04:54.193	54070	1.2200	6.0100	-70.0700	-0.1510	2.1060	0.1720
14:04:54.213	54090	2.0200	6.6200	-77.8900	-0.2420	2.4810	0.2620
14:04:54.233	54110	1.8100	6.2500	-68.5800	-0.1780	2.1530	0.1790
14:04:54.253	54130	4.5200	6.6700	-75.3000	-0.2290	2.5120	0.2200
14:04:54.274	54150	-0.0100	5.7300	-59.6500	-0.2460	1.6910	0.1530
14:04:54.295	54170	4.3300	5.5800	-74.8400	-0.1260	2.3400	0.1770
14:04:54.316	54190	1.3100	6.9700	-72.8700	-0.1830	2.2460	0.2260
14:04:54.335	54210	0.6500	5.8200	-70.4900	-0.1170	1.9750	0.1610
14:04:54.353	54230	2.0100	6.4500	-77.2100	-0.1730	2.4310	0.2270
14:04:54.376	54250	-0.6700	6.0800	-61.7500	-0.1950	1.6770	0.1350
14:04:54.394	54270	2.7300	6.4500	-76.3100	-0.1650	2.4280	0.1920
14:04:54.415	54290	1.3900	6.5100	-67.4000	-0.2330	2.0160	0.2000
14:04:54.434	54310	0.7800	5.9700	-67.3100	-0.1560	1.8840	0.1660
14:04:54.455	54330	1.6300	7.2700	-78.9300	-0.2370	2.4790	0.2450
14:04:54.475	54350	0.4000	5.9200	-67.9000	-0.2110	1.9360	0.1500
14:04:54.495	54370	3.2000	6.1800	-77.2000	-0.2110	2.4360	0.2320
14:04:54.514	54390	-0.9200	6.4200	-68.1800	-0.2420	1.8360	0.1790
14:04:54.535	54410	4.0800	5.3500	-74.2300	-0.1350	2.3500	0.1870
14:04:54.555	54430	2.3000	6.1800	-71.0400	-0.2340	2.2350	0.2270
14:04:54.576	54450	1.4100	5.9400	-68.7500	-0.1560	1.9840	0.1700
14:04:54.594	54470	3.2900	6.5100	-73.3600	-0.2400	2.3920	0.2120
14:04:54.616	54490	-0.1200	6.2400	-67.4400	-0.2150	1.9090	0.1640
14:04:54.635	54510	3.3900	6.5100	-75.6700	-0.1990	2.3750	0.1970
14:04:54.655	54530	0.4600	6.1300	-66.5700	-0.2510	1.9620	0.2050
14:04:54.674	54550	3.0100	6.6500	-72.3700	-0.1320	2.2270	0.1700
14:04:54.695	54570	2.2900	6.5300	-75.3400	-0.2680	2.3460	0.2340
14:04:54.715	54590	-0.2400	6.1500	-66.2000	-0.2100	1.8130	0.1610
14:04:54.736	54610	3.2600	7.0700	-79.1300	-0.2550	2.5240	0.2220
14:04:54.756	54630	-0.0400	6.1900	-64.2300	-0.2620	1.8130	0.1610
14:04:54.775	54650	3.7100	6.3000	-71.8400	-0.1580	2.2940	0.1870
14:04:54.794	54670	0.8100	6.4900	-71.9200	-0.2310	2.1410	0.2210
14:04:54.815	54690	0.3900	6.3400	-69.6300	-0.1330	1.9250	0.1620
14:04:54.834	54710	2.9700	7.0500	-81.5800	-0.2080	2.5040	0.2570
14:04:54.854	54730	0.3600	5.8400	-62.9600	-0.2410	1.7350	0.1630
14:04:54.876	54750	3.2500	6.6600	-76.9100	-0.1880	2.4870	0.2150
14:04:54.894	54770	0.0900	6.3400	-68.7700	-0.2530	2.0020	0.2090
14:04:54.914	54790	3.4800	6.2400	-71.4300	-0.1530	2.2370	0.1750
14:04:54.935	54810	2.2400	6.6800	-74.4100	-0.2740	2.3130	0.2420
14:04:54.955	54830	0.1700	6.2400	-68.3600	-0.1910	1.9080	0.1590
14:04:54.976	54850	3.0700	6.5900	-77.4600	-0.2790	2.5320	0.2180
14:04:54.996	54870	0.5900	6.1400	-63.4800	-0.2740	1.8130	0.1720
14:04:55.015	54890	3.0200	6.3000	-72.7700	-0.2000	2.2430	0.1840
14:04:55.034	54910	1.6300	6.6000	-72.7100	-0.2560	2.1720	0.2260
14:04:55.055	54930	0.6600	6.6200	-70.3700	-0.1570	1.9840	0.1650
14:04:55.075	54950	2.1200	6.4500	-74.4400	-0.2560	2.2940	0.2250
14:04:55.095	54970	0.0000	6.0500	-67.0900	-0.1830	1.8530	0.1630
14:04:55.117	54990	3.4800	6.3000	-74.9600	-0.2130	2.4360	0.2030
14:04:55.135	55010	0.9700	6.3500	-64.4100	-0.2430	1.9450	0.1890
14:04:55.155	55030	2.5200	6.2800	-70.0600	-0.1680	2.1650	0.1800
14:04:55.176	55050	2.0800	7.0200	-76.1000	-0.2300	2.3610	0.2410
14:04:55.194	55070	-0.5700	6.7700	-68.4200	-0.2070	1.8170	0.1480
14:04:55.214	55090	2.7700	6.6400	-77.7600	-0.2290	2.4850	0.2140
14:04:55.234	55110	0.2700	6.2100	-64.8600	-0.2570	1.8620	0.1740
14:04:55.255	55130	4.1900	6.2200	-72.6300	-0.1540	2.3360	0.1890
14:04:55.275	55150	1.3200	6.3900	-68.7400	-0.2490	2.0770	0.2200
14:04:55.295	55170	2.0900	6.1900	-69.2000	-0.1490	2.0200	0.1760
14:04:55.315	55190	3.0200	6.4900	-77.7100	-0.2600	2.5060	0.2470
14:04:55.336	55210	-0.6400	6.3200	-66.5200	-0.2340	1.7800	0.1620
14:04:55.357	55230	4.9500	6.4300	-75.2500	-0.2160	2.4530	0.2130
14:04:55.376	55250	1.8100	5.8600	-66.0200	-0.2890	1.9780	0.2000
14:04:55.396	55270	3.4100	6.2300	-73.1200	-0.1570	2.2520	0.1880
14:04:55.415	55290	2.1600	6.3400	-71.4500	-0.2710	2.2400	0.2250
14:04:55.435	55310	0.5300	6.5700	-64.9600	-0.1820	1.8620	0.1410
14:04:55.455	55330	3.0600	6.8700	-78.1800	-0.2450	2.4980	0.2270
14:04:55.475	55350	0.0000	6.6200	-64.1600	-0.2530	1.8130	0.1510
14:04:55.495	55370	3.5200	5.4800	-73.1400	-0.2170	2.3070	0.1830
14:04:55.515	55390	0.9100	6.1300	-70.4500	-0.2530	2.1550	0.2250
14:04:55.535	55410	0.6700	6.2800	-71.2000	-0.1570	1.9940	0.1740
14:04:55.555	55430	2.3300	6.7800	-76.8700	-0.2480	2.4120	0.2430
14:04:55.576	55450	-0.0800	6.0200	-66.1700	-0.2340	1.8290	0.1670
14:04:55.596	55470	4.9000	6.7300	-75.9400	-0.2100	2.5140	0.2110
14:04:55.614	55490	1.1400	6.7100	-64.8600	-0.2180	1.9600	0.1840
14:04:55.636	55510	1.3300	5.7300	-69.9300	-0.1480	2.1000	0.1720
14:04:55.656	55530	1.4400	6.5500	-74.6200	-0.2410	2.3020	0.2340
14:04:55.674	55550	0.2800	6.1500	-68.8800	-0.1610	1.9290	0.1540
14:04:55.696	55570	2.3800	6.9200	-78.4300	-0.2140	2.4950	0.2320
14:04:55.714	55590	-1.3900	6.4500	-66.1500	-0.2740	1.7420	0.1660
14:04:55.734	55610	3.9300	6.3000	-73.9100	-0.2020	2.4630	0.1860
14:04:55.756	55630	1.0400	6.6800	-68.5500	-0.2710	2.0910	0.2230
14:04:55.777	55650	1.4700	6.5400	-70.8400	-0.1760	1.9750	0.1790
14:04:55.796	55670	1.5100	6.5800	-76.4700	-0.2600	2.3760	0.2400
14:04:55.815	55690	0.4100	6.7300	-67.7700	-0.2190	1.8720	0.1570
14:04:55.836	55710	3.7700	6.3900	-77.5700	-0.2470	2.5030	0.2290
14:04:55.857	55730	0.4200	6.0600	-63.3000	-0.2850	1.8620	0.1770
14:04:55.877	55750	2.5600	6.2000	-72.2800	-0.1800	2.2510	0.1770
14:04:55.897	55770	2.0200	6.6100	-74.1200	-0.2440	2.2260	0.2400
14:04:55.915	55790	0.0000	6.6000	-66.2100	-0.1710	1.8960	0.1530
14:04:55.937	55810	3.3300	6.5500	-77.2300	-0.2510	2.4810	0.2340
14:04:55.955	55830	-0.1400	6.4500	-64.8700	-0.2380	1.8610	0.1630
14:04:55.977	55850	3.9500	6.1300	-72.7200	-0.1870	2.3280	0.1940
14:04:55.996	55870	1.2000	6.0500	-67.1400	-0.2740	2.0590	0.2010
14:04:56.016	55890	1.4800	6.4700	-68.0100	-0.1660	1.9730	0.1700
14:04:56.036	55910	2.7600	6.6100	-77.0400	-0.2380	2.4260	0.2450
14:04:56.057	55930	-0.3600	6.3200	-67.4300	-0.1940	1.8550	0.1710
14:04:56.076	55950	3.5200	6.2300	-76.3400	-0.2210	2.4570	0.2040
14:04:56.095	55970	-0.1000	6.6700	-63.4500	-0.2600	1.8930	0.1670
14:04:56.116	55990	3.9400	6.0600	-72.5800	-0.1430	2.3010	0.1820
14:04:56.137	56010	2.8000	6.3600	-69.1100	-0.2640	2.2570	0.2320
14:04:56.155	56030	0.6700	6.2500	-67.9400	-0.1750	1.9130	0.1780
14:04:56.176	56050	3.7700	7.2200	-76.5800	-0.2480	2.5180	0.2240
14:04:56.196	56070	0.4200	6.4200	-65.9000	-0.2570	1.8770	0.1690
14:04:56.216	56090	3.3400	6.2100	-76.9800	-0.2150	2.4140	0.2100
14:04:56.236	56110	-0.1700	6.0800	-68.9500	-0.2700	1.9770	0.2110
14:04:56.257	56130	1.7400	6.8300	-72.0000	-0.1460	2.1130	0.1800
14:04:56.276	56150	1.7400	6.9300	-76.7900	-0.2480	2.3770	0.2510
14:04:56.296	56170	-0.5600	6.2900	-67.7000	-0.1950	1.8060	0.1480
14:04:56.316	56190	3.3100	6.2100	-76.6000	-0.2230	2.3950	0.2290
14:04:56.336	56210	0.5600	6.2600	-66.4300	-0.2560	1.9090	0.1860
14:04:56.356	56230	3.3800	6.5200	-73.9800	-0.1540	2.2800	0.1870
14:04:56.377	56250	1.1900	6.8200	-72.7100	-0.2530	2.2010	0.2280
14:04:56.396	56270	-0.3100	6.7300	-67.8400	-0.1780	1.8290	0.1540
14:04:56.416	56290	2.2800	6.4700	-80.0400	-0.2390	2.5460	0.2310
14:04:56.435	56310	-1.0100	6.6100	-66.7900	-0.2220	1.8240	0.1680
14:04:56.456	56330	2.8800	6.5800	-75.0500	-0.2010	2.3780	0.1930
14:04:56.476	56350	0.3900	6.3200	-69.3000	-0.2470	2.0480	0.2170
14:04:56.496	56370	1.6100	6.2200	-70.3100	-0.1630	2.0550	0.1680
14:04:56.515	56390	1.5800	6.7300	-76.4400	-0.2530	2.3720	0.2400
14:04:56.535	56410	-0.7200	6.1800	-67.1000	-0.2130	1.8170	0.1560
14:04:56.556	56430	3.1100	6.8000	-80.8400	-0.2260	2.6060	0.2260
14:04:56.577	56450	-0.9600	6.0500	-66.3700	-0.2670	1.8020	0.1760
14:04:56.595	56470	3.7600	6.2300	-73.0200	-0.1650	2.3300	0.1810
14:04:56.615	56490	2.0000	6.3300	-70.8300	-0.2770	2.2170	0.2280
14:04:56.636	56510	0.5600	6.5900	-66.9100	-0.1620	1.9850	0.1500
14:04:56.655	56530	3.2500	6.2500	-77.8300	-0.2480	2.4490	0.2570
14:04:56.676	56550	0.0900	6.4300	-61.4100	-0.2500	1.7860	0.1430
14:04:56.696	56570	4.2200	5.6200	-74.9900	-0.1950	2.4180	0.2090
14:04:56.717	56590	1.3100	5.9400	-67.4100	-0.2540	2.0290	0.2120
14:04:56.735	56610	2.8200	6.0800	-69.5900	-0.1420	2.1640	0.1660
14:04:56.757	56630	2.9500	6.2300	-73.6300	-0.2680	2.4030	0.2370
14:04:56.775	56650	-0.0900	6.3800	-64.8800	-0.2010	1.8440	0.1520
14:04:56.795	56670	3.5100	6.5100	-76.5700	-0.2390	2.4960	0.2150
14:04:56.815	56690	0.8600	6.4900	-63.5800	-0.2640	1.8710	0.1660
14:04:56.838	56710	4.2000	5.9300	-71.6300	-0.1600	2.2660	0.1870
14:04:56.856	56730	2.1700	6.2800	-71.6600	-0.2380	2.2020	0.2280
14:04:56.876	56750	0.3100	6.5300	-68.1600	-0.1380	1.9100	0.1560
14:04:56.896	56770	2.7300	6.9900	-77.6100	-0.2260	2.4910	0.2250
14:04:56.916	56790	0.0400	6.3500	-64.1100	-0.2450	1.7570	0.1570
14:04:56.936	56810	4.1000	6.9500	-76.4900	-0.2140	2.5160	0.2150
14:04:56.956	56830	0.2400	6.4300	-66.4400	-0.2640	1.9640	0.2020
14:04:56.977	56850	2.5000	6.0700	-72.0600	-0.1600	2.1670	0.1820
14:04:56.997	56870	1.5800	7.2300	-78.3300	-0.2420	2.3840	0.2480
14:04:57.016	56890	-0.8600	6.4600	-69.0000	-0.2080	1.8100	0.1520
14:04:57.036	56910	3.0600	7.0000	-77.5400	-0.2370	2.4970	0.2160
14:04:57.057	56930	1.2500	6.5600	-66.2900	-0.2820	1.8720	0.1860
14:04:57.077	56950	2.0100	6.3100	-73.3200	-0.2020	2.2270	0.1870
14:04:57.097	56970	1.0400	6.1800	-73.0200	-0.2770	2.1240	0.2300
14:04:57.118	56990	0.5600	6.9500	-70.9300	-0.1750	2.0290	0.1770
14:04:57.138	57010	1.7000	6.9600	-76.8900	-0.2680	2.3950	0.2520
14:04:57.158	57030	-0.4000	6.3800	-65.7000	-0.2260	1.8390	0.1610
14:04:57.176	57050	4.3800	6.5300	-75.4900	-0.2300	2.4260	0.2110
14:04:57.198	57070	1.0000	5.9000	-68.1100	-0.2700	2.0100	0.2160
14:04:57.216	57090	2.7200	6.9400	-70.7900	-0.1620	2.1270	0.1810
14:04:57.236	57110	1.3900	6.5100	-77.1800	-0.2390	2.2960	0.2420
14:04:57.255	57130	-0.5700	6.7700	-68.7400	-0.2130	1.8200	0.1500
14:04:57.277	57150	2.9100	6.8000	-79.5600	-0.2330	2.5020	0.2230
14:04:57.296	57170	-0.0800	6.2400	-65.5000	-0.2700	1.8740	0.1680
14:04:57.317	57190	2.1800	6.4300	-75.5100	-0.1750	2.2910	0.1880
14:04:57.337	57210	1.0400	6.6600	-70.1100	-0.2460	2.0400	0.2120
14:04:57.358	57230	1.0300	6.1800	-69.6800	-0.1880	2.0170	0.1710
14:04:57.377	57250	2.3600	6.9300	-79.9500	-0.2460	2.5110	0.2610
14:04:57.397	57270	-0.6600	6.4200	-66.2000	-0.2400	1.7570	0.1680
14:04:57.416	57290	4.3400	6.6000	-77.4800	-0.2280	2.4860	0.2100
14:04:57.438	57310	1.4000	6.3200	-64.6600	-0.2780	1.9920	0.1870
14:04:57.457	57330	2.1200	6.4100	-73.9600	-0.1490	2.2300	0.1850
14:04:57.478	57350	1.6200	6.4900	-72.2100	-0.2440	2.2190	0.2300
14:04:57.497	57370	1.0900	6.6900	-66.9400	-0.1710	1.8730	0.1530
14:04:57.517	57390	3.1200	6.5000	-78.4300	-0.2450	2.4910	0.2270
14:04:57.537	57410	0.5500	6.1500	-65.1800	-0.2560	1.8500	0.1560
14:04:57.556	57430	3.5400	5.8700	-73.2000	-0.1750	2.3310	0.2000
14:04:57.577	57450	1.5600	6.3100	-68.7800	-0.2590	2.1080	0.2110
14:04:57.596	57470	1.3600	6.5100	-69.5300	-0.1430	2.0190	0.1670
14:04:57.616	57490	2.9300	6.8800	-75.8700	-0.2390	2.4480	0.2390
14:04:57.637	57510	-0.2000	6.1500	-67.5800	-0.2020	1.8480	0.1770
14:04:57.656	57530	3.3100	6.6100	-74.8000	-0.1980	2.4250	0.2120
14:04:57.677	57550	0.1500	6.1300	-66.4200	-0.2520	1.9510	0.1930
14:04:57.698	57570	2.0500	6.3000	-70.0700	-0.1380	2.1520	0.1700
14:04:57.717	57590	2.2600	6.5500	-75.9300	-0.2180	2.3470	0.2420
14:04:57.737	57610	-0.2200	6.2700	-68.5500	-0.1760	1.8800	0.1600
14:04:57.758	57630	2.7100	6.8300	-77.9800	-0.2250	2.5130	0.2180
14:04:57.778	57650	-0.8400	6.3900	-65.7300	-0.2800	1.7830	0.1670
14:04:57.798	57670	3.8300	6.1800	-76.4500	-0.1810	2.4290	0.1940
14:04:57.817	57690	0.7200	6.4000	-72.8200	-0.2540	2.1280	0.2390
14:04:57.836	57710	0.5700	6.1600	-71.7000	-0.1610	1.9800	0.1870
14:04:57.857	57730	1.7000	6.8800	-80.1200	-0.2540	2.4560	0.2450
14:04:57.877	57750	-0.4200	6.2500	-68.3000	-0.2350	1.8810	0.1690
14:04:57.899	57770	3.8800	6.2400	-77.0700	-0.2180	2.4340	0.2140
14:04:57.917	57790	0.8700	6.1300	-64.8600	-0.2740	1.8750	0.1860
14:04:57.938	57810	2.4500	6.3400	-72.7900	-0.1710	2.2640	0.1820
14:04:57.956	57830	1.7500	6.6900	-73.7200	-0.2640	2.2340	0.2270
14:04:57.978	57850	0.2900	6.6900	-66.9000	-0.1710	1.9030	0.1510
14:04:57.998	57870	3.6500	6.8200	-75.8700	-0.2380	2.4950	0.2130
14:04:58.017	57890	0.3000	6.3800	-64.8800	-0.2270	1.8160	0.1780
14:04:58.037	57910	3.5000	6.2400	-73.5100	-0.1590	2.3470	0.1890
14:04:58.057	57930	0.6200	6.5800	-70.4900	-0.2510	2.0580	0.2130
14:04:58.077	57950	1.4000	6.0700	-69.2900	-0.1480	2.0390	0.1670
14:04:58.097	57970	2.2600	7.0600	-76.0800	-0.2230	2.4530	0.2310
14:04:58.119	57990	-0.0300	6.1000	-66.8600	-0.1840	1.7950	0.1730
14:04:58.137	58010	4.6500	6.6000	-76.1500	-0.1960	2.5030	0.2070
14:04:58.158	58030	1.5800	6.1700	-65.0800	-0.2560	1.8790	0.1780
14:04:58.178	58050	3.0900	5.7500	-70.4900	-0.1330	2.2330	0.1780
14:04:58.198	58070	1.6100	6.5000	-72.4100	-0.2490	2.2470	0.2290
14:04:58.218	58090	0.5400	6.6900	-66.7000	-0.1800	1.9340	0.1550
14:04:58.238	58110	3.4100	6.8100	-76.0600	-0.2620	2.6150	0.2230
14:04:58.258	58130	0.2900	6.6700	-65.6400	-0.2610	1.8280	0.1670
14:04:58.277	58150	3.9900	6.0900	-74.6400	-0.2070	2.3650	0.2050
14:04:58.299	58170	0.8700	6.3800	-69.0000	-0.2650	2.0670	0.2130
14:04:58.319	58190	1.3200	6.5800	-70.6200	-0.1520	2.1060	0.1650
14:04:58.338	58210	1.8600	6.7800	-77.1500	-0.2380	2.3780	0.2370
14:04:58.358	58230	-0.9400	5.9300	-66.3500	-0.2060	1.8320	0.1570
14:04:58.378	58250	3.0500	6.4500	-76.7800	-0.2250	2.4640	0.2050
14:04:58.398	58270	0.0200	6.7500	-65.6800	-0.2450	1.9020	0.1680
14:04:58.418	58290	2.4600	6.5000	-73.8300	-0.1470	2.2800	0.1750
14:04:58.437	58310	1.2800	6.5100	-73.0100	-0.2690	2.1920	0.2250
14:04:58.457	58330	-0.3500	6.1500	-71.4300	-0.1630	1.9110	0.1600
14:04:58.479	58350	1.6300	6.6600	-78.0300	-0.2280	2.4930	0.2220
14:04:58.498	58370	-0.9200	6.3000	-68.0700	-0.2380	1.8140	0.1760
14:04:58.518	58390	3.0500	6.6300	-75.2100	-0.1830	2.3830	0.1920
14:04:58.538	58410	0.5600	6.5600	-70.4900	-0.2390	2.0570	0.2190
14:04:58.557	58430	1.5800	6.2900	-71.4400	-0.1380	2.1060	0.1750
14:04:58.577	58450	1.4700	6.5700	-77.6700	-0.2540	2.3520	0.2430
14:04:58.598	58470	-1.2300	6.2900	-68.7000	-0.2270	1.8180	0.1550
14:04:58.617	58490	3.7400	6.2900	-79.3000	-0.2140	2.5260	0.2260
14:04:58.637	58510	0.0100	6.5500	-66.0700	-0.2750	1.8720	0.1870
14:04:58.659	58530	2.3300	7.0100	-71.2700	-0.1640	2.2420	0.1720
14:04:58.679	58550	1.8100	6.4000	-73.9500	-0.2850	2.2630	0.2400
14:04:58.698	58570	1.4600	6.4300	-70.5500	-0.1700	2.0110	0.1750
14:04:58.718	58590	3.8000	6.5800	-75.3600	-0.2600	2.4160	0.2420
14:04:58.738	58610	0.5300	6.3800	-64.8500	-0.2360	1.7910	0.1660
14:04:58.759	58630	3.7500	6.1000	-73.1600	-0.1980	2.3360	0.2020
14:04:58.777	58650	1.2200	6.1900	-70.0000	-0.2460	2.0880	0.2220
14:04:58.798	58670	2.7300	6.2300	-69.8100	-0.1640	2.1450	0.1660
14:04:58.817	58690	2.3000	6.8100	-73.1400	-0.2740	2.3740	0.2270
14:04:58.837	58710	0.8600	6.6800	-63.3500	-0.1980	1.8860	0.1560
14:04:58.859	58730	4.5500	6.5900	-75.1700	-0.2250	2.4930	0.2090
14:04:58.879	58750	0.8300	6.1000	-64.7200	-0.2490	1.9000	0.1790
14:04:58.898	58770	3.0700	5.6600	-69.8400	-0.1440	2.1900	0.1770
14:04:58.918	58790	2.1500	6.2500	-71.0300	-0.2210	2.2550	0.2340
14:04:58.938	58810	1.0100	6.4300	-67.3100	-0.1390	1.9450	0.1580
14:04:58.957	58830	1.9700	6.9300	-78.6200	-0.2230	2.4510	0.2310
14:04:58.977	58850	-0.1100	6.6700	-66.3900	-0.2410	1.7540	0.1700
14:04:58.997	58870	4.6100	6.5100	-74.9800	-0.1940	2.4820	0.1980
14:04:59.019	58890	0.7800	6.2400	-66.2800	-0.2660	2.0070	0.2050
14:04:59.037	58910	2.5500	5.9100	-70.4000	-0.1390	2.1270	0.1870
14:04:59.058	58930	1.9700	6.4000	-77.1600	-0.2490	2.4230	0.2590
14:04:59.078	58950	-0.7900	6.4500	-66.9900	-0.2150	1.8590	0.1590
14:04:59.098	58970	3.6300	6.5500	-76.7400	-0.2520	2.4710	0.2120
14:04:59.118	58990	0.9800	6.5100	-65.1700	-0.2700	1.8930	0.1750
14:04:59.138	59010	2.8100	6.4700	-73.2400	-0.1730	2.2960	0.1760
14:04:59.157	59030	1.2400	6.3800	-72.8400	-0.2600	2.1530	0.2280
14:04:59.179	59050	0.2400	6.4000	-69.3700	-0.1550	1.9550	0.1560
14:04:59.197	59070	2.0200	7.0100	-76.8300	-0.2570	2.4240	0.2330
14:04:59.218	59090	0.1400	6.2800	-67.1800	-0.2140	1.8120	0.1660
14:04:59.239	59110	3.3300	6.1200	-74.6700	-0.1990	2.3710	0.1970
14:04:59.259	59130	0.9700	6.0700	-68.9200	-0.2600	2.0290	0.2280
14:04:59.279	59150	1.5700	6.7100	-70.2700	-0.1400	2.0700	0.1660
14:04:59.299	59170	1.6300	6.8400	-77.0500	-0.2590	2.3780	0.2310
14:04:59.319	59190	-1.2400	6.4700	-66.7100	-0.2080	1.8660	0.1480
14:04:59.338	59210	3.2900	6.6800	-75.6900	-0.2040	2.4640	0.1980
14:04:59.359	59230	0.1400	5.7400	-64.9300	-0.2820	1.9020	0.1710
14:04:59.378	59250	3.0900	6.7500	-73.2000	-0.1350	2.3440	0.1750
14:04:59.397	59270	1.0100	6.4200	-71.3200	-0.2440	2.1420	0.2310
14:04:59.417	59290	1.2300	6.4000	-69.1600	-0.1640	1.9220	0.1580
14:04:59.440	59310	2.9400	6.9600	-79.5300	-0.2530	2.5650	0.2380
14:04:59.458	59330	-0.4400	6.1500	-65.0300	-0.2380	1.7710	0.1730
14:04:59.479	59350	4.1800	6.1500	-74.0000	-0.1890	2.4490	0.1960
14:04:59.499	59370	1.7200	5.9600	-65.2400	-0.2750	2.0400	0.2040
14:04:59.518	59390	2.6900	6.3500	-71.9500	-0.1330	2.1920	0.1730
14:04:59.539	59410	2.3400	6.5000	-74.2800	-0.2420	2.2340	0.2430
14:04:59.559	59430	0.7500	6.3500	-64.4200	-0.1750	1.8270	0.1560
14:04:59.579	59450	4.3400	6.6200	-75.8300	-0.2320	2.5620	0.2180
14:04:59.599	59470	0.9500	5.7400	-63.3100	-0.2510	1.8770	0.1730
14:04:59.618	59490	3.5500	5.8800	-70.8200	-0.1460	2.2480	0.1730
14:04:59.638	59510	1.3500	6.0700	-71.2200	-0.2400	2.2110	0.2280
14:04:59.658	59530	1.3200	6.1500	-68.3500	-0.1350	1.9670	0.1660
14:04:59.679	59550	2.4300	7.0300	-78.4200	-0.2060	2.4460	0.2320
14:04:59.698	59570	-0.4300	6.1300	-65.4200	-0.2540	1.7230	0.1610
14:04:59.718	59590	3.6100	5.7200	-74.2200	-0.1730	2.4680	0.1950
14:04:59.739	59610	1.4200	5.9500	-65.1900	-0.2650	2.0450	0.1940
14:04:59.759	59630	1.3100	6.5300	-69.8300	-0.1230	2.0980	0.1640
14:04:59.778	59650	1.9900	6.4900	-75.8300	-0.2210	2.3520	0.2400
14:04:59.798	59670	-0.0300	6.0800	-66.7100	-0.1800	1.9200	0.1620
14:04:59.818	59690	3.5500	6.5000	-80.0400	-0.2190	2.5250	0.2380
14:04:59.838	59710	-1.2500	6.1600	-66.3400	-0.2660	1.7130	0.1800
14:04:59.858	59730	4.3400	6.2200	-76.0000	-0.1390	2.3790	0.1880
14:04:59.878	59750	1.9400	6.6800	-71.4400	-0.2400	2.2160	0.2370
14:04:59.899	59770	-0.3600	6.5900	-68.8500	-0.1660	1.9230	0.1590
14:04:59.919	59790	1.8400	6.4200	-80.4400	-0.2620	2.4430	0.2440
14:04:59.940	59810	0.4700	6.2500	-63.3800	-0.2370	1.8240	0.1510
14:04:59.959	59830	3.9800	6.3300	-76.1900	-0.2030	2.4550	0.2110
14:04:59.980	59850	0.5300	6.4900	-66.0000	-0.2640	1.9010	0.1970
14:04:59.998	59870	1.5300	6.2600	-71.9300	-0.1500	2.1260	0.1830
14:05:00.020	59890	2.5100	6.7400	-75.7300	-0.2740	2.3700	0.2450
14:05:00.040	59910	-0.4300	6.4200	-64.7200	-0.1870	1.8370	0.1500
14:05:00.060	59930	3.2400	6.4600	-76.9200	-0.2230	2.5010	0.2160
14:05:00.080	59950	0.2700	6.4000	-63.8700	-0.2470	1.8860	0.1660
14:05:00.100	59970	3.3000	6.0500	-73.2400	-0.1480	2.3590	0.1790
14:05:00.118	59990	0.8900	6.6900	-71.4400	-0.2450	2.1230	0.2270
14:05:00.139	60010	-0.3300	6.4900	-69.4100	-0.1800	1.9220	0.1570
14:05:00.159	60030	2.3500	7.3100	-78.7300	-0.2220	2.5100	0.2440
14:05:00.179	60050	-0.9700	6.2800	-64.3600	-0.2240	1.8490	0.1680
14:05:00.199	60070	3.2300	6.6100	-76.7000	-0.1740	2.4330	0.2060
14:05:00.221	60090	-0.0500	6.2500	-64.4300	-0.2520	1.8990	0.1860
14:05:00.240	60110	3.6000	6.0500	-72.4700	-0.1380	2.2800	0.1850
14:05:00.258	60130	1.6400	6.7300	-73.8600	-0.2390	2.3020	0.2350
14:05:00.278	60150	0.4200	6.3900	-65.9000	-0.1900	1.8480	0.1530
14:05:00.299	60170	3.8500	6.7000	-79.4900	-0.2320	2.6070	0.2220
14:05:00.320	60190	-0.2300	6.2700	-64.6900	-0.2700	1.8450	0.1700
14:05:00.339	60210	3.1800	6.1100	-75.2000	-0.1720	2.3110	0.1920
14:05:00.358	60230	1.8100	6.1500	-68.9300	-0.2530	2.1200	0.2270
14:05:00.379	60250	1.3400	6.4500	-70.8800	-0.1360	2.0560	0.1750
14:05:00.399	60270	2.4300	6.6500	-77.7800	-0.2250	2.4310	0.2520
14:05:00.419	60290	0.3000	6.4600	-64.3800	-0.2120	1.8100	0.1570
14:05:00.438	60310	2.7800	6.5000	-77.3100	-0.1960	2.4670	0.2270
14:05:00.460	60330	0.2900	6.3200	-68.7600	-0.2440	1.9650	0.1940
14:05:00.479	60350	1.8800	6.2700	-73.2300	-0.1440	2.1530	0.1780
14:05:00.499	60370	1.7100	6.7500	-73.2800	-0.2490	2.3100	0.2110
14:05:00.518	60390	0.1900	6.3600	-67.3000	-0.1890	1.8880	0.1530
14:05:00.540	60410	3.2800	6.8200	-80.2500	-0.2000	2.5120	0.2360
14:05:00.558	60430	-1.2500	6.2800	-66.5800	-0.2350	1.7620	0.1700
14:05:00.580	60450	3.0500	6.1800	-73.1200	-0.1450	2.3300	0.1770
14:05:00.600	60470	1.0800	6.5100	-69.6900	-0.2520	2.1550	0.2210
14:05:00.619	60490	0.6600	6.3800	-70.1600	-0.1440	2.0210	0.1620
14:05:00.640	60510	1.5200	6.4500	-80.9800	-0.2370	2.4460	0.2390
14:05:00.658	60530	-0.9400	6.2600	-66.8400	-0.2360	1.7670	0.1520
14:05:00.680	60550	3.6100	6.8800	-78.8100	-0.1940	2.5850	0.2050
14:05:00.698	60570	0.2700	6.1700	-64.6500	-0.2820	1.8270	0.1840
