# Supplementary material for: A slanted castor wheel enables pushing manual wheelchairs from the side to improve social interaction
Source: PLoS One. 2024 Sep 12;19(9):e0307759. doi: 10.1371/journal.pone.0307759 (PMC11392412; doi:10.1371/journal.pone.0307759)
Supplement: S1 File — Contains the data collected during the validation experiments and the code for calculating the reaction forces for a castor wheel using the vector equations and the cosine approximation. 4TU.ResearchData repository: https://doi.org/10.4121/82afa4e1-bdf1-4bf4-8682-32e62f6c3d68, GitLab repository: https://gitlab.tudelft.nl/ziggy/evaluation_paper. (ZIP) [file pone.0307759.s002.zip › S2 File - Experimental data and the MATLAB code for calculations of the castor wheel/Data/Test6_30-5-2022/0.2rad_1.4kg_6.txt]

TimeStamp	SampleCounter	Fx(N)	Fy(N)	Fz(N)	Tx(Nm)	Ty(Nm)	Tz(Nm)
14:21:37.559	8074	0.6600	2.9100	-16.4600	-0.1820	0.5210	0.0930
14:21:37.581	8094	0.4700	2.7000	-13.8000	-0.1470	0.4130	0.0610
14:21:37.601	8114	0.0100	3.0900	-15.9100	-0.1690	0.4820	0.0910
14:21:37.620	8134	-0.5300	3.1500	-14.6200	-0.1570	0.3520	0.0640
14:21:37.639	8154	0.8200	2.8100	-15.3100	-0.1770	0.4770	0.0720
14:21:37.659	8174	0.6100	2.8600	-16.4400	-0.1640	0.4880	0.0820
14:21:37.680	8194	0.1900	2.5800	-15.9100	-0.1700	0.4040	0.0710
14:21:37.701	8214	0.6100	2.6700	-16.9700	-0.1840	0.4750	0.0990
14:21:37.719	8234	0.4300	2.5300	-13.9700	-0.1770	0.4060	0.0590
14:21:37.739	8254	0.7100	3.2200	-16.8400	-0.1790	0.5360	0.0840
14:21:37.761	8274	-0.2000	2.6400	-14.5600	-0.1730	0.4040	0.0700
14:21:37.779	8294	0.0900	2.4000	-15.7700	-0.1900	0.4910	0.0840
14:21:37.801	8314	0.1900	2.8500	-16.6100	-0.1870	0.4650	0.0830
14:21:37.821	8334	0.0900	2.2200	-14.4000	-0.1820	0.4330	0.0750
14:21:37.839	8354	-0.0800	3.0900	-15.2100	-0.1770	0.4640	0.0780
14:21:37.859	8374	0.4400	2.6600	-13.8500	-0.1740	0.3850	0.0520
14:21:37.879	8394	0.9100	2.8400	-16.4100	-0.1850	0.5520	0.0950
14:21:37.900	8414	0.1100	2.7800	-15.5300	-0.1690	0.3910	0.0650
14:21:37.919	8434	0.7700	2.9200	-14.9000	-0.1720	0.4660	0.0680
14:21:37.940	8454	-0.1700	2.7400	-15.2800	-0.1580	0.4420	0.0770
14:21:37.960	8474	0.3200	2.6200	-14.1600	-0.1610	0.3730	0.0610
14:21:37.980	8494	0.3900	2.5200	-18.4100	-0.1630	0.5170	0.1060
14:21:38.000	8514	-0.1300	2.6000	-15.3600	-0.1620	0.3720	0.0630
14:21:38.020	8534	0.4500	2.5600	-17.9900	-0.1630	0.5120	0.0930
14:21:38.040	8554	-0.5700	2.8500	-15.7500	-0.1740	0.4270	0.0740
14:21:38.061	8574	0.4900	2.7600	-17.1700	-0.1690	0.4870	0.0830
14:21:38.080	8594	0.2700	2.7400	-17.3400	-0.1630	0.4740	0.0880
14:21:38.101	8614	0.1300	3.1000	-15.8900	-0.1780	0.4200	0.0670
14:21:38.120	8634	-0.2300	2.7300	-16.4200	-0.1590	0.5040	0.0920
14:21:38.140	8654	-0.1100	2.5600	-14.7000	-0.1710	0.3830	0.0610
14:21:38.160	8674	0.6900	2.6100	-15.6200	-0.1770	0.5160	0.0920
14:21:38.180	8694	-0.3400	2.4600	-14.9100	-0.1650	0.4330	0.0750
14:21:38.200	8714	1.1100	2.6700	-15.8900	-0.1810	0.4870	0.0800
14:21:38.221	8734	0.4000	3.0200	-13.7700	-0.1610	0.4470	0.0630
14:21:38.242	8754	-0.1100	2.7000	-15.9200	-0.1790	0.4640	0.0800
14:21:38.259	8774	0.0700	2.9200	-17.4100	-0.1880	0.5290	0.1020
14:21:38.280	8794	0.0900	3.1500	-13.4200	-0.1550	0.3440	0.0630
14:21:38.300	8814	0.5100	2.6000	-16.6100	-0.1780	0.5050	0.0960
14:21:38.321	8834	-0.6800	2.4500	-14.3900	-0.1650	0.4030	0.0670
14:21:38.342	8854	0.0700	2.8700	-16.7100	-0.1620	0.4670	0.0870
14:21:38.360	8874	-0.2700	3.3200	-16.6800	-0.1680	0.4880	0.0890
14:21:38.380	8894	0.5800	2.8300	-13.8100	-0.1500	0.3720	0.0530
14:21:38.402	8914	0.1400	2.5800	-16.6700	-0.1680	0.5100	0.0930
14:21:38.421	8934	-0.1700	2.6100	-15.5200	-0.1550	0.3810	0.0670
14:21:38.441	8954	0.1700	2.6600	-14.8900	-0.1760	0.5400	0.0870
14:21:38.459	8974	-0.2300	2.7700	-16.0600	-0.1680	0.4350	0.0720
14:21:38.480	8994	0.3700	2.3600	-14.9200	-0.1680	0.4380	0.0790
14:21:38.499	9014	0.1600	3.0800	-17.2500	-0.1600	0.5220	0.0930
14:21:38.521	9034	0.2600	3.1200	-15.5000	-0.1670	0.3700	0.0750
14:21:38.541	9054	0.1500	2.8400	-16.0200	-0.1620	0.4940	0.0870
14:21:38.561	9074	-0.2800	2.6400	-13.8500	-0.1640	0.3980	0.0530
14:21:38.581	9094	0.5100	2.6200	-17.1800	-0.1790	0.5080	0.0930
14:21:38.601	9114	-0.3700	2.7500	-15.9300	-0.1590	0.3770	0.0730
14:21:38.620	9134	0.7400	2.9200	-14.4100	-0.1770	0.4290	0.0600
14:21:38.640	9154	0.3900	2.8400	-16.4600	-0.1780	0.5420	0.0950
14:21:38.660	9174	-0.5100	2.6000	-14.5200	-0.1780	0.4170	0.0670
14:21:38.680	9194	0.5200	3.1500	-15.9500	-0.1980	0.5090	0.0780
14:21:38.700	9214	-0.1300	2.5900	-13.2800	-0.1690	0.4000	0.0580
14:21:38.720	9234	0.9200	2.8900	-15.9000	-0.1770	0.4900	0.0800
14:21:38.741	9254	-0.3200	2.8600	-14.7300	-0.1690	0.4570	0.0750
14:21:38.760	9274	-0.2300	2.3000	-14.8500	-0.1800	0.4270	0.0660
14:21:38.780	9294	0.6700	2.5600	-16.1200	-0.1740	0.5590	0.0930
14:21:38.799	9314	-0.6500	2.5700	-15.4300	-0.1520	0.3310	0.0600
14:21:38.820	9334	0.6200	2.7500	-14.0600	-0.1840	0.4670	0.0610
14:21:38.839	9354	0.0800	2.7600	-15.0100	-0.1660	0.4460	0.0740
14:21:38.859	9374	0.6000	2.7000	-16.7200	-0.1800	0.4750	0.0850
14:21:38.881	9394	0.4100	2.9600	-16.3800	-0.1590	0.4630	0.0800
14:21:38.901	9414	-0.4600	2.8300	-13.5600	-0.1670	0.3750	0.0590
14:21:38.920	9434	0.9200	2.8900	-15.0500	-0.1750	0.5150	0.0790
14:21:38.940	9454	0.0500	3.0000	-14.3400	-0.1570	0.4120	0.0680
14:21:38.961	9474	0.5100	2.6100	-16.1200	-0.1690	0.4900	0.0800
14:21:38.980	9494	-0.4600	2.8400	-15.0100	-0.1790	0.4090	0.0720
14:21:39.001	9514	0.7400	2.7000	-14.7200	-0.1670	0.4200	0.0820
14:21:39.021	9534	0.3700	3.0000	-16.9600	-0.1710	0.4970	0.0890
14:21:39.042	9554	-0.0600	2.9600	-15.1100	-0.1770	0.3760	0.0640
14:21:39.061	9574	0.9200	2.9100	-15.3700	-0.1590	0.4930	0.0970
14:21:39.080	9594	0.1200	2.7500	-14.5100	-0.1730	0.4180	0.0630
14:21:39.102	9614	0.8100	2.9700	-13.0600	-0.1920	0.4420	0.0670
14:21:39.122	9634	0.4100	3.1400	-15.2000	-0.1670	0.4490	0.0790
14:21:39.142	9654	-0.0900	2.7800	-13.8200	-0.1600	0.3950	0.0570
14:21:39.160	9674	1.0300	2.6300	-17.2100	-0.1580	0.5200	0.1020
14:21:39.181	9694	-0.2900	2.9600	-14.0100	-0.1690	0.3660	0.0630
14:21:39.202	9714	0.7800	2.5800	-17.6800	-0.1690	0.5280	0.0900
14:21:39.222	9734	0.0200	2.9600	-15.4300	-0.1610	0.4370	0.0600
14:21:39.242	9754	-0.1400	2.5700	-15.7500	-0.1630	0.4410	0.0790
14:21:39.262	9774	0.0000	2.5500	-18.5200	-0.1620	0.4950	0.1010
14:21:39.281	9794	0.5600	2.3400	-14.0600	-0.1820	0.4090	0.0650
14:21:39.301	9814	0.8300	3.2600	-14.3800	-0.1680	0.4700	0.0890
14:21:39.320	9834	-0.5200	2.6200	-15.8700	-0.1750	0.4010	0.0800
14:21:39.341	9854	0.2400	3.0100	-16.0100	-0.1720	0.4440	0.0850
14:21:39.362	9874	0.1000	2.7200	-15.4000	-0.1670	0.4740	0.0860
14:21:39.382	9894	0.9000	2.7500	-14.6600	-0.1680	0.4510	0.0650
14:21:39.402	9914	0.1500	2.9700	-16.0200	-0.1760	0.4910	0.0900
14:21:39.421	9934	0.0300	2.6300	-12.6400	-0.1650	0.3480	0.0620
14:21:39.442	9954	1.2800	2.7700	-16.1300	-0.1830	0.5430	0.0950
14:21:39.461	9974	0.0600	2.6300	-15.3100	-0.1760	0.4060	0.0840
14:21:39.481	9994	0.5100	2.6800	-15.1900	-0.1780	0.4490	0.0700
14:21:39.502	10014	0.1600	2.9100	-16.7100	-0.1800	0.4640	0.0850
14:21:39.521	10034	-0.4800	2.5800	-13.6700	-0.1920	0.3810	0.0570
14:21:39.540	10054	0.2200	2.2800	-16.8600	-0.1840	0.5610	0.0970
14:21:39.561	10074	-0.4900	2.4100	-15.4900	-0.1690	0.4150	0.0730
14:21:39.582	10094	0.7700	2.9900	-15.0900	-0.1800	0.4780	0.0680
14:21:39.601	10114	-0.4600	2.9800	-16.8700	-0.1660	0.4440	0.0820
14:21:39.620	10134	-0.0300	2.5200	-14.4200	-0.1610	0.3670	0.0630
14:21:39.642	10154	0.7700	2.8800	-16.3400	-0.1720	0.5090	0.0950
14:21:39.662	10174	0.5800	2.5400	-14.2900	-0.1580	0.4050	0.0670
14:21:39.681	10194	1.2900	2.9700	-15.0700	-0.1720	0.5190	0.0930
14:21:39.702	10214	-0.4200	2.7000	-16.9400	-0.1730	0.3660	0.0730
14:21:39.723	10234	1.3400	3.0200	-15.7600	-0.1790	0.4240	0.0830
14:21:39.742	10254	0.4600	2.7300	-14.6700	-0.1690	0.4640	0.0760
14:21:39.762	10274	0.0400	2.4700	-15.4800	-0.1750	0.4020	0.0780
14:21:39.782	10294	0.4300	2.8500	-15.4500	-0.1630	0.5280	0.0860
14:21:39.801	10314	-0.1400	2.8700	-13.1400	-0.1770	0.3650	0.0510
14:21:39.821	10334	0.8400	2.8400	-18.3200	-0.2130	0.5110	0.1030
14:21:39.840	10354	-0.0500	2.9900	-15.3600	-0.1560	0.4120	0.0740
14:21:39.862	10374	0.5000	2.9400	-14.7100	-0.1870	0.4540	0.0800
14:21:39.882	10394	0.8000	3.0400	-15.9200	-0.1760	0.5130	0.0880
14:21:39.902	10414	-0.1900	2.4900	-15.3800	-0.1570	0.3610	0.0630
14:21:39.922	10434	1.0700	2.6000	-17.6300	-0.1970	0.5300	0.0960
14:21:39.941	10454	0.1100	2.6900	-14.9100	-0.1600	0.4170	0.0780
14:21:39.962	10474	0.4800	2.4400	-15.4900	-0.1740	0.4460	0.0670
14:21:39.982	10494	-0.1600	2.8600	-14.9900	-0.1710	0.4520	0.0740
14:21:40.003	10514	0.4700	2.6700	-15.4500	-0.1550	0.4050	0.0710
14:21:40.022	10534	0.9200	3.0200	-15.4000	-0.1570	0.5140	0.0870
14:21:40.041	10554	-0.2000	2.4000	-15.1000	-0.1450	0.3740	0.0720
14:21:40.061	10574	0.5400	2.6200	-15.0300	-0.1670	0.4690	0.0940
14:21:40.082	10594	0.0100	2.4000	-15.4400	-0.1580	0.4360	0.0690
14:21:40.101	10614	0.5000	2.9300	-15.7200	-0.1670	0.4470	0.0790
14:21:40.121	10634	-0.2300	3.1000	-16.4000	-0.1520	0.4580	0.0830
14:21:40.141	10654	-0.9400	2.8600	-14.3100	-0.1620	0.3690	0.0540
14:21:40.162	10674	0.4900	2.8100	-16.7200	-0.1840	0.5130	0.0910
14:21:40.181	10694	-0.0700	2.8800	-15.4500	-0.1510	0.3960	0.0720
14:21:40.202	10714	1.4900	2.7500	-14.7100	-0.1820	0.5130	0.0750
14:21:40.222	10734	-0.6800	2.5200	-15.5300	-0.1830	0.4360	0.0700
14:21:40.242	10754	0.2800	2.6600	-15.4300	-0.1680	0.3910	0.0690
14:21:40.262	10774	0.6600	2.9600	-16.2600	-0.1680	0.5240	0.0910
14:21:40.282	10794	0.0100	2.6600	-13.6700	-0.1770	0.3850	0.0670
14:21:40.302	10814	0.9400	2.8400	-15.9100	-0.1760	0.4980	0.0840
14:21:40.323	10834	-0.3000	2.9100	-14.0500	-0.1680	0.4030	0.0600
14:21:40.343	10854	0.7800	2.7600	-14.3500	-0.1930	0.4170	0.0620
14:21:40.361	10874	0.2700	2.7100	-16.5100	-0.1790	0.5190	0.0830
14:21:40.382	10894	-0.7300	2.6900	-13.8500	-0.1790	0.3490	0.0610
14:21:40.402	10914	0.7900	3.2200	-15.6300	-0.1770	0.5250	0.0910
14:21:40.422	10934	-0.0300	2.1000	-16.7000	-0.1810	0.4000	0.0840
14:21:40.443	10954	0.9300	2.9200	-17.1200	-0.1750	0.5050	0.0890
14:21:40.462	10974	0.2500	3.2700	-16.7500	-0.1810	0.5400	0.0960
14:21:40.483	10994	0.3100	2.8000	-14.2300	-0.1450	0.3720	0.0600
14:21:40.501	11014	0.3900	2.6200	-15.4700	-0.1680	0.5120	0.0850
14:21:40.523	11034	0.5900	2.3900	-14.4400	-0.1650	0.4030	0.0710
14:21:40.541	11054	1.3700	2.5400	-15.0800	-0.1740	0.5420	0.0740
14:21:40.563	11074	0.1800	2.7700	-14.0800	-0.1490	0.3760	0.0680
14:21:40.582	11094	-0.2900	2.6100	-13.5800	-0.1650	0.4390	0.0620
14:21:40.602	11114	0.1000	3.2300	-16.4200	-0.1610	0.4630	0.0880
14:21:40.621	11134	0.8700	2.5300	-13.3900	-0.1560	0.3570	0.0570
14:21:40.642	11154	1.0200	3.0000	-16.5500	-0.1640	0.5370	0.0900
14:21:40.662	11174	-0.3100	2.8200	-13.5000	-0.1530	0.3600	0.0660
14:21:40.682	11194	0.8500	2.9900	-15.0000	-0.1760	0.4970	0.0850
14:21:40.703	11214	0.0200	2.7700	-16.7400	-0.1700	0.4480	0.0810
14:21:40.722	11234	0.2400	2.7500	-13.9000	-0.1880	0.4100	0.0680
14:21:40.743	11254	0.3400	3.0500	-15.9100	-0.1950	0.5130	0.0840
14:21:40.762	11274	0.1500	2.4400	-14.9900	-0.1610	0.2990	0.0600
14:21:40.783	11294	0.6100	2.6600	-16.2300	-0.1940	0.5270	0.0870
14:21:40.802	11314	0.0300	3.0200	-15.2400	-0.1760	0.4460	0.0680
14:21:40.822	11334	0.5700	3.0600	-16.3000	-0.1650	0.4270	0.0840
14:21:40.842	11354	-0.1000	3.4500	-16.6900	-0.1660	0.4720	0.0920
14:21:40.861	11374	0.0700	2.3300	-13.9200	-0.1700	0.3740	0.0580
14:21:40.882	11394	1.0100	2.7700	-16.9400	-0.1830	0.5420	0.0890
14:21:40.901	11414	0.3400	2.6800	-13.4800	-0.1590	0.3860	0.0550
14:21:40.923	11434	0.5800	2.6500	-14.7600	-0.1720	0.5030	0.0820
14:21:40.943	11454	-0.1300	2.5900	-15.2700	-0.1850	0.4410	0.0790
14:21:40.962	11474	0.8100	2.3500	-13.6900	-0.1740	0.4330	0.0690
14:21:40.982	11494	0.7000	2.8200	-16.6000	-0.1530	0.4940	0.0960
14:21:41.004	11514	0.1700	2.8900	-14.1100	-0.1800	0.3630	0.0590
14:21:41.022	11534	0.4800	2.7100	-16.1800	-0.1790	0.5370	0.0960
14:21:41.043	11554	0.0800	2.9400	-13.0500	-0.1800	0.3750	0.0620
14:21:41.062	11574	0.6700	2.6100	-14.2000	-0.1930	0.4760	0.0710
14:21:41.084	11594	0.0800	2.6200	-16.3300	-0.1740	0.4770	0.0830
14:21:41.103	11614	-0.0400	2.7000	-14.0400	-0.1860	0.4020	0.0590
14:21:41.122	11634	0.1600	2.9200	-16.0500	-0.1910	0.5320	0.0890
14:21:41.142	11654	-0.0100	2.7900	-15.1800	-0.1630	0.3960	0.0730
14:21:41.163	11674	1.0100	2.8500	-14.2700	-0.1950	0.4990	0.0740
14:21:41.182	11694	0.3900	3.0800	-13.7700	-0.1540	0.4140	0.0730
14:21:41.203	11714	1.0000	2.5500	-13.7600	-0.1670	0.4460	0.0770
14:21:41.223	11734	0.6600	2.9700	-15.8700	-0.1630	0.4970	0.0860
14:21:41.243	11754	0.4100	2.7500	-14.0800	-0.1680	0.3460	0.0650
14:21:41.264	11774	1.0600	2.4500	-15.8300	-0.1720	0.5190	0.0940
14:21:41.283	11794	0.0000	2.7200	-17.0200	-0.1540	0.4530	0.0850
14:21:41.302	11814	0.5100	3.0400	-14.2600	-0.1610	0.4300	0.0680
14:21:41.322	11834	-0.5400	2.7700	-14.2700	-0.1780	0.5060	0.0690
14:21:41.342	11854	0.1000	2.4700	-13.6900	-0.1770	0.3790	0.0610
14:21:41.364	11874	0.7300	3.3400	-16.5800	-0.1780	0.5060	0.0900
14:21:41.382	11894	-0.3500	2.5400	-14.4300	-0.1710	0.3840	0.0720
14:21:41.404	11914	0.1400	2.9100	-15.6100	-0.1720	0.4620	0.0740
14:21:41.422	11934	-0.3700	3.0900	-14.9900	-0.1570	0.4480	0.0860
14:21:41.443	11954	1.1100	2.8500	-13.2200	-0.1730	0.3960	0.0470
14:21:41.462	11974	0.7700	3.3900	-15.1200	-0.1820	0.5170	0.0780
14:21:41.482	11994	0.3000	2.8700	-14.3400	-0.1560	0.3400	0.0590
14:21:41.502	12014	1.1900	2.3700	-17.9400	-0.1940	0.5120	0.0940
14:21:41.524	12034	0.0200	3.0300	-13.3400	-0.1640	0.4320	0.0650
14:21:41.544	12054	0.8100	2.6700	-14.7600	-0.1880	0.4490	0.0740
14:21:41.563	12074	-0.2400	2.6900	-16.0400	-0.1870	0.4960	0.0780
14:21:41.583	12094	-0.0500	2.6700	-13.6100	-0.1860	0.3760	0.0550
14:21:41.602	12114	0.8600	3.2900	-16.0900	-0.1680	0.5250	0.0930
14:21:41.623	12134	-0.0600	2.7200	-15.1100	-0.1660	0.3340	0.0630
14:21:41.642	12154	0.8900	2.9800	-16.4100	-0.1720	0.5060	0.0940
14:21:41.663	12174	-0.3000	2.7700	-14.7900	-0.1710	0.4570	0.0650
14:21:41.682	12194	0.1900	2.7100	-14.1300	-0.1750	0.4220	0.0710
14:21:41.703	12214	0.6000	2.9900	-15.8500	-0.1590	0.5300	0.0750
14:21:41.723	12234	0.0600	2.8200	-13.7600	-0.1620	0.3350	0.0560
14:21:41.742	12254	0.9400	2.7200	-14.3500	-0.1760	0.5350	0.0840
14:21:41.764	12274	-0.4100	2.8200	-14.3800	-0.1700	0.3790	0.0760
14:21:41.784	12294	0.2900	2.9900	-16.4400	-0.1780	0.4450	0.0820
14:21:41.802	12314	0.5600	2.7300	-15.5500	-0.1630	0.4860	0.0890
14:21:41.822	12334	-0.1200	2.5900	-15.5500	-0.1730	0.3960	0.0810
14:21:41.844	12354	0.8700	2.8900	-15.7600	-0.1690	0.5390	0.0880
14:21:41.864	12374	-0.6100	2.7600	-15.8200	-0.1620	0.3530	0.0700
14:21:41.882	12394	0.0900	2.9000	-16.9500	-0.1820	0.5140	0.0900
14:21:41.904	12414	-0.0200	3.4600	-14.0800	-0.1560	0.4130	0.0690
14:21:41.924	12434	0.3600	2.8200	-15.7300	-0.1780	0.4580	0.0860
14:21:41.943	12454	1.0600	2.8300	-15.8500	-0.1930	0.5120	0.0830
14:21:41.965	12474	0.5100	2.7100	-14.2100	-0.1870	0.3680	0.0660
14:21:41.984	12494	1.0100	2.8800	-16.6200	-0.1860	0.5220	0.0960
14:21:42.004	12514	-0.6000	2.9500	-13.7500	-0.1640	0.4250	0.0540
14:21:42.024	12534	0.4800	2.7100	-15.7200	-0.1930	0.4750	0.0900
14:21:42.043	12554	0.1800	3.0600	-15.9700	-0.1480	0.4720	0.0830
14:21:42.064	12574	0.1400	3.0700	-13.0200	-0.1580	0.3850	0.0620
14:21:42.083	12594	1.4000	2.9400	-13.6700	-0.1800	0.5220	0.0690
14:21:42.103	12614	-0.1800	2.6500	-14.7400	-0.1550	0.4000	0.0710
14:21:42.124	12634	0.2500	2.7300	-15.6900	-0.1780	0.4580	0.0820
14:21:42.144	12654	-0.5400	3.0400	-15.9000	-0.1580	0.4200	0.0820
14:21:42.163	12674	0.3100	2.8700	-15.2200	-0.1670	0.4410	0.0770
14:21:42.184	12694	0.0800	2.8400	-17.9600	-0.1680	0.5130	0.1040
14:21:42.203	12714	-0.8200	2.6400	-15.1100	-0.1650	0.3940	0.0680
14:21:42.225	12734	0.9100	3.0900	-14.2000	-0.1780	0.4710	0.0770
14:21:42.245	12754	-0.0600	2.9500	-14.3200	-0.1650	0.4100	0.0620
14:21:42.265	12774	0.5000	2.9700	-14.1900	-0.1750	0.4700	0.0780
14:21:42.281	12794	0.4400	2.7600	-16.1300	-0.1830	0.5120	0.0820
14:21:42.305	12814	0.4200	2.6500	-14.9300	-0.1500	0.4050	0.0760
14:21:42.322	12834	1.1400	3.0800	-14.6300	-0.1750	0.5400	0.0840
14:21:42.345	12854	-0.6000	2.8900	-14.0300	-0.1670	0.3850	0.0650
14:21:42.363	12874	0.8700	2.4500	-14.6400	-0.1820	0.4440	0.0870
14:21:42.383	12894	0.0500	2.5900	-16.3200	-0.1860	0.4580	0.0820
14:21:42.403	12914	-0.2500	2.7000	-14.3800	-0.1890	0.4060	0.0620
14:21:42.424	12934	0.6300	3.0300	-17.0800	-0.1810	0.5540	0.1000
14:21:42.444	12954	-0.3600	2.9200	-13.7100	-0.1560	0.3340	0.0540
14:21:42.464	12974	0.5500	2.8300	-16.4200	-0.1640	0.4690	0.0980
14:21:42.482	12994	-0.4300	2.8000	-15.4500	-0.1730	0.4170	0.0770
14:21:42.503	13014	-0.0300	2.4600	-15.8000	-0.1680	0.3960	0.0750
14:21:42.524	13034	0.0800	3.0600	-16.3300	-0.1620	0.5160	0.0870
14:21:42.544	13054	0.0300	2.9300	-12.2200	-0.1710	0.3700	0.0480
14:21:42.564	13074	0.4000	2.6900	-16.8000	-0.1710	0.5280	0.0920
14:21:42.585	13094	-0.5400	2.6800	-14.5300	-0.1600	0.3910	0.0730
14:21:42.603	13114	1.2000	2.6800	-14.1000	-0.1740	0.4980	0.0760
14:21:42.623	13134	0.0200	3.0800	-15.3600	-0.1840	0.4870	0.0760
14:21:42.643	13154	-0.0200	2.9500	-14.5400	-0.1690	0.4070	0.0620
14:21:42.665	13174	0.6600	2.8300	-16.6300	-0.1560	0.5060	0.0960
14:21:42.683	13194	-0.2900	2.5000	-15.2400	-0.1690	0.3570	0.0640
14:21:42.703	13214	0.5600	2.7500	-15.4700	-0.1780	0.4890	0.0830
14:21:42.724	13234	-0.5500	3.0900	-13.2500	-0.1680	0.4140	0.0620
14:21:42.743	13254	0.9500	3.0300	-13.7500	-0.1830	0.4560	0.0710
14:21:42.764	13274	0.7200	2.8900	-17.0600	-0.1760	0.5420	0.1010
14:21:42.784	13294	0.1200	2.6500	-14.0600	-0.1790	0.3690	0.0550
14:21:42.804	13314	0.5400	3.0500	-15.1200	-0.1750	0.4810	0.0830
14:21:42.824	13334	0.2600	3.0900	-14.6500	-0.1640	0.3760	0.0610
14:21:42.843	13354	1.0900	2.3800	-14.9400	-0.1860	0.4870	0.0770
14:21:42.864	13374	0.1200	2.5300	-14.6200	-0.1680	0.4670	0.0860
14:21:42.884	13394	0.3300	2.8300	-14.4500	-0.1660	0.3970	0.0710
14:21:42.903	13414	0.7100	2.8000	-14.8000	-0.1730	0.5160	0.0780
14:21:42.925	13434	-0.3200	2.6300	-14.3000	-0.1450	0.3560	0.0560
14:21:42.944	13454	0.5300	2.9500	-15.9900	-0.1720	0.4780	0.0760
14:21:42.963	13474	0.2500	2.8500	-14.4500	-0.1530	0.4240	0.0780
14:21:42.984	13494	0.3800	2.7100	-16.0300	-0.1880	0.4490	0.0730
14:21:43.004	13514	0.5300	2.9300	-17.7300	-0.1810	0.5240	0.0960
14:21:43.024	13534	-0.2800	2.6100	-13.4800	-0.1540	0.3700	0.0560
14:21:43.043	13554	0.9600	2.6100	-15.4100	-0.1880	0.4840	0.0880
14:21:43.064	13574	-0.0900	2.9400	-16.3500	-0.1660	0.4290	0.0740
14:21:43.084	13594	1.0400	2.4900	-14.4200	-0.1710	0.4610	0.0800
14:21:43.103	13614	-0.1300	2.8600	-16.7400	-0.1780	0.4930	0.0850
14:21:43.124	13634	-0.3000	2.6100	-14.8600	-0.1820	0.4090	0.0690
14:21:43.144	13654	0.4700	3.0500	-16.0300	-0.1740	0.5200	0.1020
14:21:43.165	13674	-0.2500	2.8100	-14.3200	-0.1850	0.3800	0.0580
14:21:43.185	13694	0.7300	2.7000	-16.0400	-0.1900	0.4930	0.0950
14:21:43.205	13714	0.1600	2.8100	-16.2300	-0.1800	0.4610	0.0830
14:21:43.224	13734	-0.1100	2.8700	-15.7000	-0.1800	0.4440	0.0780
14:21:43.245	13754	0.3200	2.5800	-17.7500	-0.1990	0.5220	0.1010
14:21:43.265	13774	-0.2900	2.5800	-16.5000	-0.1820	0.3560	0.0770
14:21:43.285	13794	0.7200	2.7300	-16.9100	-0.1840	0.5450	0.0820
14:21:43.306	13814	-0.7400	2.7000	-15.6700	-0.1640	0.3930	0.0700
14:21:43.325	13834	-0.4600	2.5900	-16.5900	-0.1720	0.4380	0.0800
14:21:43.344	13854	0.3000	3.1500	-15.9200	-0.1610	0.5020	0.0810
14:21:43.364	13874	0.4000	2.8400	-13.3100	-0.1580	0.3870	0.0580
14:21:43.384	13894	0.3800	2.7300	-17.9300	-0.1690	0.5240	0.0950
14:21:43.406	13914	-0.5500	2.8800	-14.4400	-0.1570	0.3540	0.0670
14:21:43.426	13934	0.8700	2.7500	-15.8000	-0.1700	0.4670	0.0920
14:21:43.444	13954	0.5700	2.7300	-15.4400	-0.1740	0.5020	0.0900
14:21:43.464	13974	-0.1600	2.6300	-13.4500	-0.1580	0.4160	0.0630
14:21:43.485	13994	0.1600	2.9800	-16.0600	-0.1730	0.5050	0.0830
14:21:43.505	14014	0.1700	2.4800	-14.4400	-0.1720	0.3540	0.0620
14:21:43.523	14034	0.8900	2.9500	-16.3800	-0.1860	0.5260	0.0910
14:21:43.544	14054	0.0200	2.8500	-13.3000	-0.1610	0.4150	0.0690
14:21:43.565	14074	0.3200	2.8900	-14.9800	-0.1840	0.4490	0.0800
14:21:43.584	14094	0.3400	3.3200	-15.8700	-0.1870	0.5220	0.0790
14:21:43.605	14114	0.1300	2.9900	-14.3300	-0.1730	0.4060	0.0730
14:21:43.624	14134	0.3800	2.9400	-16.5400	-0.1770	0.5010	0.0920
14:21:43.643	14154	0.2200	2.4100	-16.4600	-0.1770	0.3870	0.0850
14:21:43.664	14174	0.2700	2.8700	-15.6000	-0.1710	0.4650	0.0830
14:21:43.684	14194	-0.1600	3.0800	-14.6900	-0.1540	0.4280	0.0750
14:21:43.703	14214	0.0800	3.0000	-13.8100	-0.1670	0.4020	0.0640
14:21:43.725	14234	0.3000	2.6200	-15.0700	-0.1710	0.5410	0.0850
14:21:43.745	14254	-0.8800	3.1300	-13.4400	-0.1410	0.3640	0.0680
14:21:43.765	14274	0.7200	2.6900	-14.9000	-0.1670	0.5020	0.0850
14:21:43.784	14294	0.3500	2.9800	-14.1300	-0.1370	0.3920	0.0810
14:21:43.804	14314	0.4700	2.8500	-14.0500	-0.1580	0.4230	0.0680
14:21:43.826	14334	0.4800	2.6200	-16.8400	-0.1660	0.4960	0.0870
14:21:43.844	14354	-0.3300	2.5400	-14.6700	-0.1680	0.3470	0.0720
14:21:43.864	14374	1.0700	2.8000	-14.9900	-0.1830	0.5170	0.0890
14:21:43.886	14394	0.0200	2.6800	-13.1000	-0.1450	0.3910	0.0650
14:21:43.906	14414	0.6600	2.7600	-14.8200	-0.1840	0.4920	0.0800
14:21:43.923	14434	0.2100	2.7200	-15.1500	-0.1760	0.4750	0.0870
14:21:43.945	14454	0.6500	2.4700	-13.1800	-0.1640	0.4050	0.0650
14:21:43.964	14474	0.7000	3.0500	-16.7700	-0.1740	0.5450	0.1020
14:21:43.984	14494	-0.3800	2.8600	-14.3000	-0.1590	0.3900	0.0740
14:21:44.004	14514	0.7000	2.6400	-15.4000	-0.1880	0.4900	0.0850
14:21:44.025	14534	-0.7400	2.5100	-16.5400	-0.1850	0.4430	0.0890
14:21:44.045	14554	0.2200	2.8200	-13.8000	-0.2040	0.4530	0.0690
14:21:44.064	14574	0.8100	3.0400	-16.9000	-0.1730	0.5120	0.0970
14:21:44.085	14594	-0.1400	2.5100	-14.3700	-0.1700	0.3550	0.0620
14:21:44.105	14614	1.0600	2.8300	-14.1700	-0.1710	0.5340	0.0810
14:21:44.125	14634	-0.1400	2.9600	-13.8100	-0.1710	0.3870	0.0710
14:21:44.145	14654	0.6300	2.6400	-13.2900	-0.1740	0.4720	0.0720
14:21:44.165	14674	0.1500	2.8900	-14.2600	-0.1590	0.5100	0.0720
14:21:44.185	14694	0.2200	2.8400	-13.7100	-0.1720	0.3960	0.0510
14:21:44.206	14714	0.7700	2.9500	-16.2200	-0.1660	0.5290	0.0900
14:21:44.225	14734	-0.8800	2.6900	-14.6900	-0.1730	0.3660	0.0610
14:21:44.245	14754	0.4700	2.7700	-16.2000	-0.1870	0.5640	0.0890
14:21:44.266	14774	-0.4000	3.1000	-15.5800	-0.1680	0.4360	0.0790
14:21:44.285	14794	0.0400	2.6400	-15.5500	-0.1770	0.3990	0.0830
14:21:44.305	14814	-0.1300	2.7300	-15.1900	-0.1680	0.5030	0.0830
14:21:44.326	14834	0.2400	2.6500	-13.7400	-0.1920	0.4020	0.0590
14:21:44.345	14854	0.7200	2.7700	-15.8600	-0.1900	0.5230	0.0920
14:21:44.366	14874	-0.2200	2.4500	-15.1300	-0.1680	0.3590	0.0820
14:21:44.386	14894	1.3400	2.9100	-13.2400	-0.1830	0.4540	0.0680
14:21:44.405	14914	1.0200	2.9100	-15.9700	-0.1860	0.5180	0.0990
14:21:44.424	14934	0.1800	2.8600	-12.4200	-0.1890	0.3810	0.0550
14:21:44.446	14954	-0.1700	3.1900	-16.9400	-0.1880	0.5590	0.0900
14:21:44.466	14974	-0.1700	2.7800	-13.8900	-0.1700	0.3660	0.0560
14:21:44.485	14994	0.5600	3.0900	-14.9800	-0.1830	0.4840	0.0850
14:21:44.506	15014	0.1600	3.0700	-14.2400	-0.1590	0.4250	0.0660
14:21:44.526	15034	0.7300	2.9600	-15.5300	-0.1660	0.4540	0.0860
14:21:44.545	15054	0.9300	3.0600	-14.0600	-0.1650	0.5220	0.0850
14:21:44.566	15074	-0.2600	2.6300	-13.3800	-0.1560	0.3490	0.0500
14:21:44.585	15094	0.7300	2.6700	-14.9200	-0.1760	0.4930	0.0730
14:21:44.604	15114	-0.3200	2.6200	-13.9000	-0.1630	0.4230	0.0730
14:21:44.624	15134	0.6200	2.8600	-16.0900	-0.1610	0.4720	0.0810
14:21:44.646	15154	0.4100	3.1500	-15.5800	-0.1790	0.5150	0.0880
14:21:44.664	15174	-0.1400	2.6000	-14.5100	-0.1540	0.3610	0.0640
14:21:44.685	15194	0.6200	2.7100	-17.1300	-0.1660	0.5370	0.1010
14:21:44.706	15214	-0.3700	2.9400	-14.3500	-0.1630	0.3950	0.0750
14:21:44.726	15234	0.5900	2.7600	-14.6000	-0.1610	0.4870	0.0660
14:21:44.745	15254	-0.4700	2.8700	-16.7400	-0.1880	0.4450	0.0830
14:21:44.766	15274	0.3200	2.7900	-15.4300	-0.1630	0.4180	0.0770
14:21:44.784	15294	0.3800	3.0800	-16.9600	-0.1550	0.5310	0.1020
14:21:44.805	15314	-0.6600	2.8200	-15.7200	-0.1650	0.3470	0.0720
14:21:44.826	15334	0.7900	2.8100	-13.8400	-0.1920	0.4670	0.0630
14:21:44.847	15354	0.0100	2.9400	-15.5600	-0.1790	0.4180	0.0840
14:21:44.865	15374	-0.0300	2.8700	-15.6200	-0.1910	0.4450	0.0790
14:21:44.885	15394	0.2200	2.9700	-15.6800	-0.1610	0.5150	0.0790
14:21:44.904	15414	-0.3600	2.6400	-14.9600	-0.1810	0.3780	0.0590
14:21:44.925	15434	0.9900	2.8200	-16.0600	-0.1680	0.5590	0.0920
14:21:44.947	15454	-0.1000	2.6400	-14.9300	-0.1680	0.3690	0.0760
14:21:44.965	15474	0.0400	2.7100	-15.3100	-0.1710	0.4620	0.0670
14:21:44.986	15494	-0.4400	3.0600	-14.0700	-0.1540	0.4500	0.0700
14:21:45.006	15514	0.1100	2.7600	-13.8100	-0.1680	0.4110	0.0710
14:21:45.027	15534	0.7100	2.7400	-16.4600	-0.1700	0.5120	0.0930
14:21:45.045	15554	0.0300	2.8900	-13.3500	-0.1590	0.3260	0.0600
14:21:45.065	15574	0.6800	3.0600	-14.5500	-0.1810	0.4850	0.0780
14:21:45.085	15594	0.4600	2.8600	-14.4800	-0.1530	0.4130	0.0680
14:21:45.104	15614	0.7900	2.5900	-14.6900	-0.1830	0.4360	0.0710
14:21:45.126	15634	0.3200	3.2200	-15.4400	-0.1540	0.4760	0.0970
14:21:45.145	15654	-0.1500	2.5300	-13.9000	-0.1640	0.3350	0.0730
14:21:45.166	15674	1.1600	2.8800	-15.8100	-0.1810	0.5300	0.0960
14:21:45.186	15694	-0.1500	2.9600	-14.9300	-0.1600	0.3750	0.0720
14:21:45.206	15714	0.6200	2.9200	-15.0000	-0.1800	0.5050	0.0840
14:21:45.225	15734	-0.0300	3.1800	-15.8200	-0.1830	0.4870	0.0920
14:21:45.245	15754	0.8300	2.7400	-14.7000	-0.1770	0.3930	0.0730
14:21:45.267	15774	0.8400	3.0200	-16.9800	-0.1770	0.5380	0.1040
14:21:45.286	15794	-0.1400	2.8000	-13.5000	-0.1660	0.4060	0.0690
14:21:45.306	15814	0.9900	2.8900	-15.7100	-0.1850	0.5010	0.0940
14:21:45.326	15834	-0.6200	2.3800	-15.3600	-0.1630	0.4620	0.0890
14:21:45.346	15854	0.8900	2.6500	-14.5100	-0.1850	0.4470	0.0720
14:21:45.367	15874	0.9700	2.9000	-16.4900	-0.1660	0.5340	0.0870
14:21:45.385	15894	-0.0600	2.5200	-13.5400	-0.1690	0.3270	0.0520
14:21:45.406	15914	0.9000	2.7300	-17.0900	-0.1780	0.5220	0.0970
14:21:45.424	15934	-0.4100	2.7700	-15.8300	-0.1650	0.3890	0.0800
14:21:45.446	15954	0.6500	3.0600	-13.9200	-0.1640	0.4900	0.0690
14:21:45.466	15974	-0.3700	3.1900	-15.8100	-0.1630	0.4850	0.0820
14:21:45.485	15994	-0.2800	2.6600	-15.1400	-0.1510	0.3900	0.0640
14:21:45.505	16014	0.4700	2.9400	-15.6200	-0.1650	0.4790	0.0840
14:21:45.526	16034	-0.1300	2.9000	-14.0100	-0.1550	0.4130	0.0700
14:21:45.546	16054	0.7100	2.7500	-13.5200	-0.1700	0.5050	0.0750
14:21:45.565	16074	0.1500	2.9100	-16.3200	-0.1650	0.4000	0.0780
14:21:45.586	16094	-0.0300	2.9800	-13.3000	-0.1710	0.4020	0.0590
14:21:45.605	16114	0.2100	2.8600	-18.2300	-0.1820	0.5260	0.1070
14:21:45.626	16134	0.3700	2.7800	-13.5800	-0.1740	0.3810	0.0640
14:21:45.645	16154	1.0700	2.6800	-17.8600	-0.1770	0.4960	0.0990
14:21:45.665	16174	-0.0800	2.7000	-15.4600	-0.1690	0.4100	0.0790
14:21:45.687	16194	0.6300	2.7800	-12.7700	-0.1860	0.4310	0.0590
14:21:45.706	16214	0.4300	3.2400	-14.7900	-0.1580	0.4660	0.0860
14:21:45.725	16234	-0.1700	3.1200	-12.4300	-0.1520	0.3840	0.0520
14:21:45.747	16254	0.7300	2.6700	-16.9900	-0.1640	0.5000	0.0970
14:21:45.768	16274	-0.8300	2.6200	-14.8000	-0.1650	0.3590	0.0720
14:21:45.786	16294	0.7100	2.5300	-16.1900	-0.1790	0.4700	0.0880
14:21:45.806	16314	0.2800	2.8000	-14.4000	-0.1500	0.4670	0.0740
14:21:45.826	16334	0.3400	2.4000	-14.9300	-0.1740	0.3880	0.0680
14:21:45.848	16354	-0.0300	3.0200	-15.0500	-0.1690	0.5180	0.0750
14:21:45.865	16374	0.2500	2.5800	-14.4100	-0.1660	0.3540	0.0660
14:21:45.886	16394	0.9200	2.5500	-15.8200	-0.1860	0.5270	0.0880
14:21:45.908	16414	0.1700	3.2700	-14.6300	-0.1480	0.4540	0.0760
14:21:45.925	16434	0.0600	3.1600	-14.6000	-0.1580	0.4040	0.0620
14:21:45.946	16454	0.1100	2.8300	-17.9500	-0.1560	0.4790	0.0970
14:21:45.965	16474	0.1500	2.6800	-13.1200	-0.1780	0.3760	0.0580
14:21:45.988	16494	0.7800	3.2300	-14.7000	-0.1760	0.5450	0.0780
14:21:46.006	16514	0.2600	2.5000	-14.2900	-0.1470	0.3590	0.0700
14:21:46.027	16534	0.7100	3.0100	-15.5200	-0.1750	0.4600	0.0890
14:21:46.047	16554	0.2200	2.8000	-16.2400	-0.1740	0.4870	0.0840
14:21:46.066	16574	0.8000	2.7800	-14.2700	-0.1710	0.3840	0.0630
14:21:46.087	16594	0.1200	3.0600	-15.5000	-0.1790	0.5260	0.0930
14:21:46.107	16614	0.0200	2.7500	-13.2800	-0.1670	0.3920	0.0720
14:21:46.127	16634	0.7300	3.0400	-15.5700	-0.1710	0.5120	0.0920
14:21:46.146	16654	-0.3000	2.7200	-14.2400	-0.1670	0.4250	0.0730
14:21:46.166	16674	0.8100	2.6700	-14.4000	-0.1870	0.4520	0.0710
14:21:46.186	16694	0.1900	3.3000	-16.3500	-0.1650	0.5220	0.0900
14:21:46.208	16714	-0.0300	2.6300	-13.1300	-0.1530	0.3890	0.0560
14:21:46.227	16734	0.3500	2.9000	-16.0600	-0.1940	0.5470	0.0810
14:21:46.248	16754	0.3400	2.8800	-13.5700	-0.1600	0.3650	0.0620
14:21:46.265	16774	0.1600	2.4100	-17.0700	-0.1940	0.4880	0.0910
14:21:46.287	16794	0.3300	3.0500	-16.1000	-0.1550	0.4770	0.0910
14:21:46.307	16814	-0.1400	2.9300	-14.5800	-0.1690	0.3810	0.0680
14:21:46.327	16834	1.1600	2.9000	-15.6900	-0.1750	0.5050	0.0860
14:21:46.348	16854	-0.4500	2.8900	-14.5800	-0.1540	0.3840	0.0670
14:21:46.366	16874	0.5400	2.9300	-14.1500	-0.1610	0.4990	0.0790
14:21:46.386	16894	-0.6600	2.6700	-14.7700	-0.1690	0.4130	0.0690
14:21:46.407	16914	0.0500	2.7600	-16.3600	-0.1850	0.4570	0.0820
14:21:46.427	16934	0.0600	3.0700	-16.0800	-0.1730	0.5320	0.0830
14:21:46.447	16954	-0.1800	2.5800	-14.4000	-0.1760	0.4070	0.0690
14:21:46.467	16974	0.5200	2.7200	-16.4200	-0.1860	0.5330	0.0900
14:21:46.487	16994	0.0200	2.6300	-14.6500	-0.1700	0.3960	0.0790
14:21:46.506	17014	0.4300	2.9800	-14.4800	-0.1860	0.4540	0.0720
14:21:46.527	17034	-0.1800	3.2200	-15.5300	-0.1690	0.4710	0.0930
14:21:46.546	17054	-0.0600	2.8500	-15.0900	-0.1810	0.4140	0.0660
14:21:46.566	17074	1.3300	2.9100	-15.2500	-0.1740	0.5580	0.0920
14:21:46.586	17094	-0.0200	2.8300	-13.5500	-0.1560	0.3400	0.0620
14:21:46.607	17114	0.9900	2.5300	-15.4000	-0.1740	0.4400	0.0860
14:21:46.627	17134	0.4400	2.8200	-15.0300	-0.1570	0.4410	0.0690
14:21:46.646	17154	0.3100	2.8600	-14.3500	-0.1650	0.4220	0.0740
14:21:46.667	17174	0.8300	2.9600	-17.4100	-0.1600	0.4960	0.0950
14:21:46.686	17194	-0.1300	2.4800	-13.8300	-0.1930	0.3700	0.0520
14:21:46.707	17214	0.5700	2.9600	-15.6000	-0.1670	0.5080	0.0870
14:21:46.726	17234	-0.3100	2.9800	-15.4600	-0.1540	0.4160	0.0770
14:21:46.747	17254	-0.1200	2.5800	-16.9700	-0.1740	0.4610	0.0930
14:21:46.768	17274	0.2100	3.0000	-17.0800	-0.1570	0.4870	0.0960
14:21:46.788	17294	0.3900	2.7000	-14.7300	-0.1700	0.4070	0.0680
14:21:46.807	17314	0.3000	3.0700	-15.3700	-0.1930	0.5220	0.0810
14:21:46.827	17334	-0.2000	2.8200	-12.4700	-0.1690	0.3560	0.0470
14:21:46.847	17354	0.8400	3.0000	-16.0600	-0.1810	0.4910	0.0920
14:21:46.868	17374	-0.0400	2.4700	-14.0000	-0.1870	0.5060	0.0730
14:21:46.887	17394	0.1700	2.6000	-15.3400	-0.1860	0.4290	0.0790
14:21:46.908	17414	0.2700	3.0000	-15.6700	-0.1860	0.5250	0.0900
14:21:46.927	17434	-0.5800	2.7200	-13.8900	-0.1760	0.3770	0.0610
14:21:46.947	17454	0.2900	3.0600	-15.1200	-0.1870	0.4790	0.0830
14:21:46.968	17474	0.0200	2.9900	-13.5600	-0.1560	0.3780	0.0640
14:21:46.986	17494	0.8300	3.0800	-15.2400	-0.1780	0.4700	0.0780
14:21:47.007	17514	0.3100	3.0100	-16.2600	-0.1680	0.4880	0.0870
14:21:47.028	17534	0.1700	2.7100	-14.7600	-0.1550	0.3700	0.0650
14:21:47.048	17554	0.7500	2.6600	-15.3800	-0.1820	0.5310	0.0910
14:21:47.066	17574	-0.1200	3.0800	-15.2200	-0.1440	0.4110	0.0750
14:21:47.086	17594	0.8200	2.7800	-14.9900	-0.1630	0.4940	0.0800
14:21:47.107	17614	0.0100	2.3800	-17.4700	-0.1550	0.4300	0.0860
14:21:47.127	17634	0.0600	2.6200	-13.7500	-0.1670	0.3850	0.0740
14:21:47.148	17654	1.0600	2.6300	-16.4100	-0.1810	0.5180	0.0950
14:21:47.166	17674	0.0400	2.6700	-13.6300	-0.1560	0.3790	0.0610
14:21:47.186	17694	0.8000	2.9700	-15.6400	-0.1760	0.5140	0.0890
14:21:47.207	17714	-0.3200	2.8300	-15.5600	-0.1690	0.3600	0.0740
14:21:47.228	17734	0.5300	2.9400	-14.2600	-0.1870	0.4860	0.0710
14:21:47.248	17754	-0.0100	2.6400	-16.5600	-0.1760	0.5320	0.0840
14:21:47.268	17774	-0.0100	2.5300	-14.5000	-0.1690	0.4120	0.0690
14:21:47.288	17794	1.3600	2.6000	-14.8400	-0.1770	0.5140	0.0830
14:21:47.309	17814	0.0300	3.1500	-13.6400	-0.1550	0.4050	0.0740
14:21:47.328	17834	0.3000	3.1800	-12.4700	-0.1980	0.4690	0.0630
14:21:47.346	17854	-0.1800	2.6900	-15.2500	-0.1730	0.4960	0.0830
14:21:47.366	17874	-0.1000	2.8700	-15.3400	-0.1670	0.4380	0.0700
14:21:47.388	17894	0.2300	2.5600	-16.6300	-0.1810	0.4870	0.0840
14:21:47.406	17914	0.4900	2.7300	-16.2600	-0.1500	0.4060	0.0820
14:21:47.428	17934	0.5200	2.7400	-15.0700	-0.1720	0.4910	0.0790
14:21:47.448	17954	-0.1900	2.8700	-16.4600	-0.1520	0.4530	0.0920
14:21:47.468	17974	0.9200	2.5000	-15.0000	-0.1890	0.4610	0.0700
14:21:47.487	17994	0.6200	2.4600	-18.3100	-0.1840	0.4980	0.1080
14:21:47.507	18014	0.4100	2.7500	-14.3000	-0.1610	0.4150	0.0620
14:21:47.528	18034	0.1900	3.2200	-16.0000	-0.1710	0.5590	0.0900
14:21:47.547	18054	-0.4100	2.8300	-14.2400	-0.1580	0.3780	0.0630
14:21:47.567	18074	0.1500	2.8500	-15.8500	-0.1790	0.4820	0.0850
14:21:47.589	18094	-0.7200	2.9700	-18.7300	-0.1660	0.4710	0.0980
14:21:47.607	18114	1.1900	2.2100	-15.2700	-0.1940	0.4290	0.0830
14:21:47.627	18134	0.7100	3.1000	-16.5700	-0.1780	0.5360	0.0890
14:21:47.647	18154	-0.3000	2.4900	-14.1000	-0.1780	0.4030	0.0600
14:21:47.667	18174	1.4600	2.9700	-15.6200	-0.2130	0.5910	0.0930
14:21:47.686	18194	-0.3400	2.7400	-14.6000	-0.1750	0.4210	0.0760
14:21:47.708	18214	0.4600	2.9100	-13.5900	-0.1750	0.3900	0.0610
14:21:47.726	18234	0.1700	3.0500	-17.6800	-0.1650	0.5220	0.0940
14:21:47.748	18254	0.0900	2.5500	-15.0600	-0.1720	0.4080	0.0720
14:21:47.767	18274	0.6400	2.7400	-17.6800	-0.1640	0.5650	0.1050
14:21:47.788	18294	-0.5200	2.9200	-13.9600	-0.1380	0.3890	0.0660
14:21:47.807	18314	0.4300	2.9400	-16.9700	-0.1860	0.4750	0.0890
14:21:47.828	18334	-1.0100	3.1000	-17.5000	-0.1580	0.3970	0.0880
14:21:47.848	18354	0.0100	2.5000	-13.5300	-0.1610	0.3710	0.0490
14:21:47.866	18374	0.2700	3.3900	-18.3300	-0.1610	0.6360	0.1040
14:21:47.888	18394	-0.7000	2.8900	-13.0500	-0.1460	0.3590	0.0600
14:21:47.907	18414	0.4700	2.7800	-17.8400	-0.1870	0.4940	0.1040
14:21:47.927	18434	-0.7300	2.9500	-15.9500	-0.1670	0.4270	0.0750
14:21:47.947	18454	0.5900	2.6900	-14.7500	-0.1810	0.4580	0.0750
14:21:47.967	18474	-0.1400	2.8700	-17.5500	-0.1710	0.5440	0.0960
14:21:47.986	18494	0.0500	2.7200	-13.1400	-0.1590	0.3460	0.0440
14:21:48.008	18514	1.0600	2.8700	-16.1400	-0.1790	0.5760	0.1000
14:21:48.028	18534	-0.4900	2.6200	-16.7500	-0.1740	0.3790	0.0780
14:21:48.048	18554	0.9600	2.5300	-15.3600	-0.1970	0.4740	0.0820
14:21:48.069	18574	-0.2000	2.7700	-18.1000	-0.1880	0.4950	0.0990
14:21:48.089	18594	-0.0200	2.6800	-15.0900	-0.1770	0.3830	0.0630
14:21:48.107	18614	0.5400	2.9900	-16.0500	-0.1980	0.5400	0.1010
14:21:48.129	18634	0.2800	2.5700	-13.5600	-0.1720	0.3940	0.0600
14:21:48.147	18654	0.4800	2.7200	-15.1300	-0.2010	0.4910	0.0790
14:21:48.168	18674	-0.2000	2.7800	-15.5400	-0.1600	0.4000	0.0760
14:21:48.188	18694	0.8400	2.8300	-15.4000	-0.1680	0.4450	0.0770
14:21:48.208	18714	-0.0300	2.7400	-16.6700	-0.1800	0.5250	0.0940
14:21:48.228	18734	0.5300	2.8700	-13.7100	-0.1560	0.3600	0.0570
14:21:48.247	18754	0.4200	2.6000	-17.1000	-0.1910	0.5050	0.0840
14:21:48.269	18774	-0.6600	3.0200	-16.0300	-0.1680	0.4210	0.0720
14:21:48.287	18794	0.4200	2.6500	-15.8900	-0.2100	0.4950	0.0820
14:21:48.308	18814	-0.1700	3.1600	-15.4700	-0.1770	0.4830	0.0840
14:21:48.328	18834	0.4500	2.7600	-14.0700	-0.1810	0.3490	0.0540
14:21:48.347	18854	0.8900	2.7600	-16.7000	-0.1820	0.5230	0.0880
14:21:48.368	18874	-0.9800	2.8600	-14.1800	-0.1520	0.4010	0.0610
14:21:48.388	18894	0.5400	2.4800	-15.8800	-0.1890	0.4980	0.0850
14:21:48.407	18914	-0.5300	2.8300	-17.3200	-0.1790	0.4290	0.0780
14:21:48.428	18934	0.5300	2.8500	-16.6300	-0.1780	0.4450	0.0730
14:21:48.448	18954	0.5300	3.1400	-16.3900	-0.1760	0.5280	0.1020
14:21:48.467	18974	-0.0800	2.5700	-13.5800	-0.1690	0.3200	0.0580
14:21:48.489	18994	0.8400	2.5300	-15.9500	-0.1970	0.5200	0.0940
14:21:48.508	19014	0.1600	3.3900	-14.8400	-0.1640	0.4330	0.0810
14:21:48.529	19034	0.1200	3.0400	-14.0400	-0.1840	0.4270	0.0660
14:21:48.548	19054	-0.1100	2.9300	-16.0900	-0.2000	0.4770	0.0730
14:21:48.569	19074	-0.0700	2.7700	-16.7700	-0.1860	0.4070	0.0780
14:21:48.588	19094	0.5100	3.1200	-15.8700	-0.1840	0.5340	0.0830
14:21:48.607	19114	0.1300	2.8000	-14.4800	-0.1590	0.3700	0.0650
14:21:48.628	19134	0.4900	2.4500	-15.0000	-0.1790	0.4900	0.0820
14:21:48.648	19154	-0.0900	2.8200	-16.2000	-0.1830	0.4520	0.0840
14:21:48.667	19174	-0.6600	2.2500	-16.2900	-0.1640	0.4340	0.0800
14:21:48.689	19194	-0.0200	2.7900	-16.9900	-0.1730	0.5590	0.0930
14:21:48.708	19214	-0.2900	2.5900	-14.9400	-0.1660	0.3630	0.0660
14:21:48.728	19234	0.1300	3.2500	-16.5500	-0.1740	0.4770	0.0830
14:21:48.748	19254	-0.8400	2.8500	-14.2200	-0.1680	0.3780	0.0700
14:21:48.770	19274	-0.0100	2.5300	-15.8300	-0.1890	0.4670	0.0880
14:21:48.789	19294	0.4800	2.8000	-15.2300	-0.1770	0.5310	0.0890
14:21:48.808	19314	-0.3400	2.7300	-15.4300	-0.1610	0.3880	0.0680
14:21:48.829	19334	0.5900	2.6700	-17.5500	-0.1770	0.5090	0.0870
14:21:48.849	19354	-0.7600	2.8100	-14.6600	-0.1810	0.3560	0.0580
14:21:48.868	19374	0.7400	2.9300	-16.0400	-0.1860	0.4650	0.0880
14:21:48.887	19394	0.3400	2.7900	-18.1500	-0.1740	0.4570	0.0990
14:21:48.908	19414	0.3900	2.7800	-14.0100	-0.1920	0.4030	0.0660
14:21:48.928	19434	0.5100	2.9000	-15.6800	-0.1820	0.5180	0.0810
14:21:48.950	19454	-0.4900	2.9100	-15.4200	-0.1730	0.4110	0.0710
14:21:48.968	19474	1.0600	3.0900	-14.6000	-0.1870	0.5370	0.0880
14:21:48.988	19494	-0.3900	2.5200	-16.2300	-0.1950	0.4820	0.0780
14:21:49.008	19514	0.2600	2.7900	-15.7500	-0.1790	0.4570	0.0740
14:21:49.030	19534	0.4100	3.0600	-15.5600	-0.1700	0.4980	0.0870
14:21:49.050	19554	0.8900	2.3900	-15.9000	-0.1590	0.3710	0.0840
14:21:49.068	19574	1.0000	2.7400	-15.6900	-0.1840	0.5350	0.0830
14:21:49.088	19594	0.1500	2.5400	-15.8400	-0.1640	0.4370	0.0730
14:21:49.108	19614	0.5800	2.5100	-14.3300	-0.1830	0.4570	0.0640
14:21:49.128	19634	0.0500	3.1600	-16.3400	-0.1770	0.4620	0.0830
14:21:49.149	19654	0.2300	2.4100	-14.1600	-0.1830	0.3920	0.0650
14:21:49.167	19674	0.9000	3.2800	-16.8500	-0.1760	0.5340	0.0940
14:21:49.188	19694	-0.2400	2.7700	-14.7700	-0.1590	0.3720	0.0800
14:21:49.210	19714	0.4100	3.0400	-14.7200	-0.1780	0.5040	0.0740
14:21:49.228	19734	0.0000	2.9800	-15.5000	-0.1570	0.4740	0.0880
14:21:49.249	19754	1.1000	2.4100	-15.3600	-0.1780	0.4370	0.0770
14:21:49.268	19774	0.4300	3.5600	-15.9200	-0.1720	0.5060	0.0840
14:21:49.289	19794	-0.4400	2.6300	-14.1900	-0.1550	0.3550	0.0720
14:21:49.309	19814	0.5500	2.9200	-16.1000	-0.1930	0.5280	0.0890
14:21:49.329	19834	0.2700	3.0900	-15.9300	-0.1720	0.4060	0.0870
14:21:49.348	19854	0.4600	2.3000	-17.2100	-0.2020	0.4650	0.0850
14:21:49.369	19874	-0.3800	2.9800	-15.9200	-0.1820	0.5050	0.0960
14:21:49.388	19894	0.5300	2.5300	-14.4100	-0.1660	0.4110	0.0690
14:21:49.408	19914	0.0200	3.0600	-17.2300	-0.1820	0.5050	0.0900
14:21:49.430	19934	0.0300	2.6100	-15.1500	-0.1770	0.4100	0.0800
14:21:49.450	19954	1.1000	3.0000	-15.7800	-0.1950	0.5190	0.0840
14:21:49.469	19974	-0.0300	2.6600	-17.4900	-0.1720	0.4310	0.0920
14:21:49.489	19994	0.4100	2.6300	-14.4000	-0.1690	0.3780	0.0680
14:21:49.510	20014	0.8200	2.8800	-15.6600	-0.1780	0.5020	0.0820
14:21:49.529	20034	0.0600	2.4100	-14.6300	-0.1870	0.4280	0.0720
14:21:49.548	20054	0.8900	2.8300	-17.3300	-0.1630	0.5140	0.1000
14:21:49.568	20074	-0.8500	3.2500	-15.6700	-0.1550	0.4150	0.0640
14:21:49.588	20094	-0.1700	2.7400	-16.6400	-0.1700	0.4600	0.0760
14:21:49.609	20114	1.0400	3.0400	-16.6100	-0.1770	0.5030	0.0880
14:21:49.629	20134	-0.0300	2.7100	-13.6200	-0.1710	0.3660	0.0530
14:21:49.648	20154	1.0300	2.8600	-15.8500	-0.1820	0.5230	0.0870
14:21:49.669	20174	-0.2400	2.9400	-13.0000	-0.1710	0.3960	0.0550
14:21:49.688	20194	0.2500	3.0900	-15.6900	-0.1750	0.5320	0.0860
14:21:49.709	20214	0.0400	3.0900	-15.0800	-0.1630	0.4680	0.0770
14:21:49.730	20234	0.4900	2.3800	-17.0200	-0.1800	0.4110	0.0900
14:21:49.748	20254	1.0000	2.9500	-16.3700	-0.1770	0.5180	0.0910
14:21:49.769	20274	0.4100	3.0600	-14.1100	-0.1740	0.3920	0.0660
14:21:49.790	20294	1.1200	2.7200	-16.8200	-0.1910	0.5060	0.1040
14:21:49.809	20314	0.3200	3.1500	-13.7000	-0.1640	0.4170	0.0780
14:21:49.829	20334	0.1300	2.5600	-13.4800	-0.1910	0.4470	0.0630
14:21:49.849	20354	1.0100	2.9200	-16.0800	-0.1690	0.4840	0.0870
14:21:49.869	20374	0.3300	2.5200	-14.8100	-0.1830	0.3830	0.0670
14:21:49.890	20394	0.8600	2.6400	-13.7900	-0.1820	0.5080	0.0730
14:21:49.909	20414	-0.1900	2.8800	-14.5900	-0.1580	0.4170	0.0650
14:21:49.929	20434	0.7200	2.7100	-14.9700	-0.1540	0.4300	0.0810
14:21:49.949	20454	-0.2100	2.5800	-16.1600	-0.1700	0.4460	0.0710
14:21:49.970	20474	0.4500	2.4600	-14.4500	-0.1680	0.4020	0.0760
14:21:49.991	20494	1.4000	2.6600	-18.7100	-0.1840	0.5560	0.1070
14:21:50.008	20514	-0.1100	2.6900	-15.0400	-0.1640	0.3790	0.0660
14:21:50.028	20534	0.3800	2.6000	-17.3400	-0.1880	0.4990	0.1020
14:21:50.049	20554	-0.5100	2.8900	-17.2000	-0.1660	0.4300	0.0830
14:21:50.069	20574	0.7900	3.1700	-15.7300	-0.1790	0.4620	0.0800
14:21:50.089	20594	0.4400	3.3600	-16.2000	-0.1660	0.5050	0.0950
14:21:50.110	20614	0.1700	3.1100	-13.3000	-0.1600	0.3710	0.0610
14:21:50.130	20634	0.7500	3.1600	-16.9200	-0.1730	0.5160	0.0890
14:21:50.149	20654	-0.2200	3.0500	-14.7300	-0.1700	0.3920	0.0690
14:21:50.170	20674	0.3400	2.9200	-16.5300	-0.1910	0.4650	0.0770
14:21:50.190	20694	0.2600	2.9700	-16.5700	-0.1830	0.4840	0.0820
14:21:50.209	20714	-0.0700	2.7000	-15.3600	-0.1710	0.3550	0.0680
14:21:50.229	20734	0.3800	2.8400	-17.2300	-0.1820	0.5360	0.0990
14:21:50.249	20754	-0.2000	2.7200	-16.0400	-0.1750	0.3630	0.0620
14:21:50.269	20774	0.7200	2.7100	-14.0200	-0.1850	0.4960	0.0830
14:21:50.289	20794	-0.3600	2.8100	-16.6500	-0.1700	0.4470	0.0840
14:21:50.309	20814	0.1900	2.5400	-13.6200	-0.1800	0.4040	0.0530
14:21:50.329	20834	0.8900	2.9600	-16.2800	-0.1890	0.5470	0.0810
14:21:50.351	20854	0.0200	2.8200	-14.8100	-0.1680	0.3550	0.0630
14:21:50.369	20874	0.7300	2.7500	-15.6900	-0.1810	0.5230	0.0880
14:21:50.389	20894	-0.2800	2.7800	-14.2300	-0.1770	0.3910	0.0630
14:21:50.409	20914	0.3800	2.5300	-14.1200	-0.1880	0.4610	0.0810
14:21:50.430	20934	0.3900	3.0400	-17.6000	-0.1850	0.5140	0.0890
14:21:50.451	20954	0.6700	2.8700	-15.1900	-0.1700	0.4180	0.0720
14:21:50.469	20974	0.5800	3.0600	-16.3400	-0.1670	0.4980	0.0870
14:21:50.489	20994	0.2100	2.4700	-14.8400	-0.1740	0.3410	0.0610
14:21:50.509	21014	0.9900	2.8000	-16.4200	-0.1980	0.5230	0.0970
14:21:50.529	21034	0.3100	2.7800	-14.6600	-0.1610	0.4620	0.0800
14:21:50.549	21054	0.6000	2.8600	-14.3300	-0.1880	0.4050	0.0510
14:21:50.569	21074	0.6500	2.9200	-17.3100	-0.1820	0.5380	0.1010
14:21:50.589	21094	0.8800	2.7000	-14.9100	-0.1710	0.3950	0.0760
14:21:50.610	21114	0.9000	3.2000	-15.7900	-0.2050	0.5360	0.0880
14:21:50.630	21134	-0.9200	2.8900	-15.1000	-0.1770	0.3760	0.0630
14:21:50.649	21154	0.5100	2.6200	-16.3100	-0.1930	0.4430	0.0870
14:21:50.670	21174	0.5300	3.2000	-16.3500	-0.1810	0.4980	0.0930
14:21:50.690	21194	0.4500	2.7600	-14.4500	-0.1780	0.3980	0.0690
14:21:50.708	21214	0.9700	2.7500	-15.3700	-0.1890	0.5130	0.0830
14:21:50.730	21234	-0.4900	2.5300	-15.2900	-0.1570	0.3430	0.0650
14:21:50.751	21254	0.7900	3.0100	-16.8600	-0.1820	0.4550	0.0850
14:21:50.771	21274	0.0600	2.9300	-15.3600	-0.1530	0.4550	0.0810
14:21:50.791	21294	-0.1700	2.6900	-15.2500	-0.1800	0.4020	0.0640
14:21:50.809	21314	0.6900	3.0300	-16.2000	-0.1670	0.5670	0.0900
14:21:50.829	21334	-0.4300	2.6100	-15.4700	-0.1630	0.3820	0.0750
14:21:50.851	21354	0.6500	2.5400	-15.1600	-0.1930	0.4820	0.0820
14:21:50.870	21374	0.4300	2.6500	-15.6600	-0.1770	0.4350	0.0740
14:21:50.891	21394	0.2700	2.8700	-14.8200	-0.1840	0.4580	0.0780
14:21:50.909	21414	0.7500	2.8600	-16.7900	-0.1840	0.5190	0.0920
14:21:50.931	21434	0.5600	2.9700	-14.1800	-0.1650	0.3450	0.0600
14:21:50.950	21454	0.6000	3.1000	-16.7700	-0.1770	0.5130	0.0890
14:21:50.970	21474	-0.4300	2.6600	-15.6500	-0.1690	0.4140	0.0730
14:21:50.989	21494	0.0100	3.1500	-16.3100	-0.1810	0.4710	0.0880
14:21:51.009	21514	-0.2600	3.3500	-15.2900	-0.1880	0.4630	0.0630
14:21:51.030	21534	-0.3600	2.8000	-16.4700	-0.1740	0.4240	0.0790
14:21:51.051	21554	0.9800	2.8800	-15.9000	-0.1630	0.4960	0.0870
14:21:51.070	21574	0.0900	2.6100	-15.9900	-0.1780	0.3960	0.0710
14:21:51.089	21594	1.3700	2.7900	-15.6900	-0.1950	0.5300	0.0800
14:21:51.109	21614	-0.1400	2.8800	-15.1800	-0.1590	0.4120	0.0680
14:21:51.131	21634	0.7800	2.3800	-15.3900	-0.1680	0.4490	0.0690
14:21:51.150	21654	1.0400	2.8600	-15.6500	-0.1650	0.5120	0.0750
14:21:51.170	21674	0.4400	2.4700	-13.4000	-0.1680	0.3840	0.0630
14:21:51.191	21694	1.1600	2.7700	-15.5000	-0.1700	0.5200	0.0880
14:21:51.211	21714	0.0600	2.7800	-13.5300	-0.1730	0.3880	0.0510
14:21:51.230	21734	1.4000	2.3300	-15.9400	-0.1720	0.4810	0.0900
14:21:51.250	21754	-0.2300	2.9400	-15.6500	-0.1740	0.4730	0.0760
14:21:51.272	21774	0.0900	2.8300	-15.8300	-0.1790	0.4210	0.0670
14:21:51.291	21794	0.7200	2.9900	-16.8700	-0.1710	0.5280	0.0970
14:21:51.309	21814	-0.6300	2.4100	-15.3000	-0.1730	0.3360	0.0700
14:21:51.332	21834	0.4100	2.7300	-17.2500	-0.2100	0.4900	0.0910
14:21:51.351	21854	0.1200	2.8000	-15.5400	-0.1730	0.4130	0.0820
14:21:51.372	21874	-0.0700	2.7700	-16.2400	-0.1810	0.4620	0.0840
14:21:51.391	21894	0.7000	3.2100	-16.8600	-0.1830	0.5250	0.0830
14:21:51.410	21914	0.2100	3.0200	-14.4500	-0.1750	0.3980	0.0710
14:21:51.431	21934	1.6500	2.6100	-15.6800	-0.1960	0.5210	0.0900
14:21:51.451	21954	0.0900	2.6100	-14.8600	-0.1780	0.3980	0.0730
14:21:51.472	21974	0.6800	2.6300	-15.9400	-0.2030	0.4830	0.0790
14:21:51.491	21994	0.2900	3.0500	-15.8000	-0.1560	0.4790	0.0890
14:21:51.510	22014	0.7900	2.6100	-15.7700	-0.1860	0.4280	0.0680
14:21:51.530	22034	0.4200	3.2200	-16.1700	-0.1880	0.5470	0.0950
14:21:51.551	22054	-0.3800	2.4700	-16.9600	-0.1620	0.3700	0.0800
14:21:51.571	22074	0.1100	2.9700	-14.9800	-0.1930	0.4520	0.0650
14:21:51.592	22094	-0.1000	2.7000	-14.4800	-0.1840	0.4220	0.0620
14:21:51.609	22114	0.3700	2.7700	-14.9800	-0.1630	0.4310	0.0800
14:21:51.630	22134	-0.0600	2.5200	-17.1200	-0.1800	0.5160	0.0980
14:21:51.651	22154	-0.0400	2.6000	-14.8100	-0.1610	0.3650	0.0680
14:21:51.670	22174	0.4500	2.7700	-14.6100	-0.1960	0.5020	0.0790
14:21:51.690	22194	-0.1100	3.0600	-13.0800	-0.1610	0.4120	0.0620
14:21:51.710	22214	0.6600	2.7100	-15.6000	-0.1690	0.4860	0.0760
14:21:51.730	22234	-0.0300	2.8800	-17.3300	-0.1780	0.4730	0.0810
14:21:51.751	22254	0.5700	2.7700	-14.2500	-0.1710	0.3690	0.0490
14:21:51.770	22274	0.4600	3.0400	-16.8600	-0.1770	0.5340	0.0890
14:21:51.791	22294	0.2200	2.7300	-15.7400	-0.1840	0.4050	0.0820
14:21:51.811	22314	0.2800	2.8600	-15.0700	-0.1940	0.4610	0.0780
14:21:51.831	22334	0.0100	2.7600	-17.1700	-0.1820	0.4620	0.0860
14:21:51.851	22354	-0.1500	3.0000	-14.4900	-0.1910	0.3810	0.0590
14:21:51.871	22374	0.7700	2.8100	-14.7800	-0.1820	0.5480	0.0890
14:21:51.891	22394	0.2200	2.7100	-14.1300	-0.1640	0.3670	0.0650
14:21:51.911	22414	0.9200	2.7200	-15.6200	-0.1780	0.5000	0.0860
14:21:51.930	22434	-0.4200	2.9300	-15.0100	-0.1600	0.4280	0.0720
14:21:51.951	22454	0.7000	2.4600	-16.1600	-0.1790	0.4160	0.0770
14:21:51.971	22474	0.5900	2.8500	-16.2000	-0.1650	0.4790	0.0840
14:21:51.991	22494	0.3400	2.6400	-14.1200	-0.1800	0.4310	0.0650
14:21:52.011	22514	0.6500	2.8000	-15.3800	-0.1670	0.5260	0.0870
14:21:52.032	22534	-0.1500	2.8500	-14.9800	-0.1590	0.3950	0.0750
14:21:52.052	22554	0.4200	2.8400	-13.7700	-0.1840	0.4730	0.0760
14:21:52.072	22574	0.5200	2.7800	-16.4200	-0.1710	0.4880	0.0840
14:21:52.092	22594	0.1600	2.7500	-14.4900	-0.1800	0.4360	0.0710
14:21:52.111	22614	0.5000	3.0200	-16.8800	-0.1830	0.5110	0.0840
14:21:52.131	22634	-0.7200	2.9600	-14.5100	-0.1690	0.3540	0.0460
14:21:52.152	22654	0.3700	3.0300	-17.6800	-0.2070	0.5240	0.1010
14:21:52.170	22674	1.1300	2.4700	-15.3400	-0.1750	0.4460	0.0870
14:21:52.190	22694	0.5000	2.9400	-15.8000	-0.1790	0.4660	0.0770
14:21:52.212	22714	0.3500	3.0600	-16.1300	-0.1820	0.4960	0.0880
14:21:52.232	22734	-0.2100	2.6600	-13.9200	-0.1760	0.3870	0.0690
14:21:52.251	22754	1.0200	3.3500	-17.2900	-0.1870	0.5680	0.1010
14:21:52.271	22774	0.1000	2.9300	-15.7700	-0.1830	0.4300	0.0840
14:21:52.291	22794	0.2500	2.5900	-18.3100	-0.1880	0.4750	0.0950
14:21:52.312	22814	0.3500	2.4000	-16.7400	-0.1550	0.4410	0.0880
14:21:52.331	22834	0.4600	2.7500	-15.3700	-0.1800	0.4340	0.0770
14:21:52.351	22854	1.1000	3.0500	-16.8400	-0.1810	0.5310	0.0890
14:21:52.371	22874	-0.2500	2.8700	-14.4400	-0.1610	0.3910	0.0630
14:21:52.392	22894	0.5200	2.7800	-16.5600	-0.1770	0.4550	0.0770
14:21:52.410	22914	0.5000	2.9000	-15.1200	-0.1590	0.4040	0.0690
14:21:52.430	22934	0.6300	2.8400	-14.8700	-0.1720	0.4290	0.0690
14:21:52.452	22954	0.4300	3.1000	-16.8100	-0.1700	0.5140	0.0790
14:21:52.471	22974	-0.7300	2.5400	-15.1700	-0.1590	0.3610	0.0550
14:21:52.491	22994	1.0400	2.7600	-16.8100	-0.1830	0.5240	0.0820
14:21:52.512	23014	0.2300	2.7000	-14.9000	-0.1440	0.4050	0.0790
14:21:52.530	23034	0.8200	2.9200	-16.0700	-0.1890	0.4610	0.0830
14:21:52.552	23054	-0.0200	2.9900	-15.5400	-0.1780	0.4650	0.0910
14:21:52.571	23074	0.1000	2.8200	-14.3100	-0.1740	0.3830	0.0690
14:21:52.592	23094	0.4700	3.2200	-16.6200	-0.1790	0.5230	0.0870
14:21:52.612	23114	-0.7800	2.7600	-13.2600	-0.1760	0.4040	0.0590
14:21:52.632	23134	0.8500	2.4000	-16.0700	-0.1900	0.4510	0.0810
14:21:52.651	23154	-0.2100	3.0300	-15.0000	-0.1780	0.4590	0.0720
14:21:52.671	23174	0.2700	2.6700	-15.4800	-0.2050	0.4110	0.0610
14:21:52.691	23194	0.9600	2.9400	-16.5700	-0.1860	0.4900	0.0890
14:21:52.710	23214	-0.3200	2.7800	-13.8000	-0.1760	0.4020	0.0680
14:21:52.731	23234	0.0700	2.9500	-15.4300	-0.1840	0.4910	0.0720
14:21:52.751	23254	-0.8500	2.4900	-16.7500	-0.1890	0.3770	0.0720
14:21:52.771	23274	0.6800	2.6900	-15.4000	-0.1700	0.4280	0.0710
14:21:52.792	23294	1.0100	2.6000	-15.8900	-0.1700	0.5090	0.0850
14:21:52.812	23314	-0.1700	2.5000	-15.5900	-0.1710	0.3750	0.0570
14:21:52.832	23334	0.5200	2.8000	-15.6200	-0.1760	0.5210	0.0810
14:21:52.851	23354	-0.7300	2.5900	-16.2100	-0.1610	0.4010	0.0760
14:21:52.870	23374	0.8000	2.7500	-16.7800	-0.1900	0.4780	0.0820
14:21:52.891	23394	-0.0600	3.5200	-15.9100	-0.1650	0.5020	0.0740
14:21:52.911	23414	0.3700	2.6900	-16.0200	-0.1650	0.4060	0.0850
14:21:52.931	23434	0.7200	3.0500	-16.6000	-0.1590	0.5120	0.0900
14:21:52.951	23454	0.0300	2.8200	-13.5800	-0.1700	0.3570	0.0570
14:21:52.973	23474	1.2600	2.7500	-17.3400	-0.1910	0.5350	0.0940
14:21:52.991	23494	-0.3000	2.5700	-15.2200	-0.1630	0.4330	0.0710
14:21:53.013	23514	0.4600	2.8500	-15.8300	-0.1850	0.4580	0.0680
14:21:53.032	23534	0.3300	3.2800	-15.3700	-0.1820	0.5130	0.0890
14:21:53.050	23554	-0.0800	2.8400	-15.8300	-0.1720	0.3840	0.0750
14:21:53.072	23574	0.8500	2.9600	-15.1200	-0.1950	0.5340	0.0880
14:21:53.093	23594	-0.3900	2.7700	-14.0000	-0.1680	0.3670	0.0560
14:21:53.111	23614	0.6400	2.5600	-16.2000	-0.1960	0.4890	0.0830
14:21:53.131	23634	-0.1600	2.9700	-14.5100	-0.1770	0.5020	0.0680
14:21:53.153	23654	0.9300	2.6700	-15.3000	-0.1670	0.4440	0.0730
14:21:53.174	23674	0.8200	2.5500	-17.1200	-0.1910	0.5440	0.0920
14:21:53.192	23694	-0.9500	2.9300	-14.3400	-0.1560	0.3710	0.0540
14:21:53.211	23714	0.0800	3.1100	-15.4500	-0.1760	0.4880	0.0770
14:21:53.231	23734	0.3900	2.8900	-15.0600	-0.1580	0.4260	0.0770
14:21:53.252	23754	0.5200	2.6900	-16.4500	-0.1670	0.4450	0.0850
14:21:53.272	23774	0.1200	3.0900	-15.9800	-0.1740	0.5040	0.0840
14:21:53.291	23794	-0.5700	2.8100	-15.9200	-0.1660	0.3280	0.0650
14:21:53.312	23814	0.5500	3.1900	-15.0100	-0.1760	0.5040	0.0840
14:21:53.333	23834	-0.0800	2.6600	-15.3200	-0.1830	0.4430	0.0770
14:21:53.351	23854	0.3000	2.7100	-15.5200	-0.1780	0.4920	0.0720
14:21:53.372	23874	0.4400	3.1100	-15.2200	-0.1820	0.4960	0.0840
14:21:53.392	23894	-0.0100	3.1300	-14.5500	-0.1510	0.3780	0.0610
14:21:53.414	23914	-0.2300	2.9300	-18.4000	-0.1760	0.5600	0.1020
14:21:53.433	23934	0.3000	2.9100	-14.3500	-0.1770	0.4000	0.0710
14:21:53.452	23954	0.7800	2.6200	-16.5700	-0.1980	0.5040	0.0850
14:21:53.472	23974	0.0500	2.8700	-15.3800	-0.1720	0.4260	0.0750
14:21:53.492	23994	0.5200	2.5400	-13.8800	-0.1860	0.4020	0.0620
14:21:53.511	24014	0.5800	3.1000	-15.8700	-0.1830	0.5440	0.0920
14:21:53.533	24034	0.1100	2.9500	-13.7500	-0.1680	0.3810	0.0640
14:21:53.551	24054	1.2500	2.5900	-15.6800	-0.1970	0.5230	0.0870
14:21:53.573	24074	-0.7500	2.9400	-14.3600	-0.1670	0.3990	0.0640
14:21:53.592	24094	0.5600	2.6200	-14.1300	-0.1610	0.4190	0.0620
14:21:53.612	24114	0.4600	2.8900	-16.0000	-0.1820	0.5120	0.0830
14:21:53.633	24134	0.6100	2.8400	-15.4400	-0.1530	0.3490	0.0650
14:21:53.653	24154	0.6300	2.7100	-18.3400	-0.1710	0.5310	0.0880
14:21:53.673	24174	-0.6600	2.8000	-15.2200	-0.1750	0.3760	0.0660
14:21:53.692	24194	0.7000	2.6400	-15.9200	-0.1940	0.4680	0.0860
14:21:53.711	24214	0.1800	3.2100	-15.1800	-0.1760	0.5040	0.0790
14:21:53.733	24234	0.0300	2.4900	-13.6800	-0.1760	0.4060	0.0660
14:21:53.752	24254	-0.0800	2.8100	-15.9600	-0.1690	0.5090	0.0890
14:21:53.773	24274	-0.2400	2.4500	-13.2000	-0.1620	0.3560	0.0600
14:21:53.793	24294	0.7700	3.1700	-16.2100	-0.1930	0.5370	0.0930
14:21:53.813	24314	-0.1400	2.8100	-14.6700	-0.1470	0.4000	0.0670
14:21:53.832	24334	0.5100	2.9500	-15.6300	-0.1850	0.4710	0.0820
14:21:53.852	24354	0.1600	3.1800	-16.1200	-0.1830	0.4960	0.0860
14:21:53.872	24374	-0.2500	2.6700	-14.4800	-0.1740	0.3920	0.0620
14:21:53.892	24394	0.3700	3.1500	-16.2700	-0.1960	0.5790	0.0870
14:21:53.912	24414	-0.1300	2.9100	-13.4800	-0.1720	0.4080	0.0630
14:21:53.932	24434	0.9400	2.7000	-15.6300	-0.1890	0.4890	0.0800
14:21:53.951	24454	0.5400	3.2000	-16.2800	-0.1730	0.4350	0.0760
14:21:53.971	24474	0.4300	2.6900	-14.1800	-0.1780	0.4200	0.0700
14:21:53.992	24494	1.2500	2.7200	-17.0900	-0.1860	0.5420	0.0960
14:21:54.012	24514	-0.5400	2.7500	-15.3300	-0.1560	0.3690	0.0650
14:21:54.033	24534	0.4100	2.6000	-16.8300	-0.1800	0.5080	0.0850
14:21:54.053	24554	0.0200	2.6300	-15.4300	-0.1720	0.4540	0.0740
14:21:54.073	24574	0.1800	2.9000	-16.4600	-0.1790	0.4480	0.0830
14:21:54.092	24594	0.3500	2.8400	-16.1000	-0.1880	0.4500	0.0760
14:21:54.113	24614	0.4700	2.6700	-15.9600	-0.1660	0.3490	0.0720
14:21:54.133	24634	0.7700	3.0700	-16.0100	-0.1960	0.4970	0.0830
14:21:54.153	24654	0.2900	2.6300	-15.7500	-0.1810	0.4440	0.0860
14:21:54.172	24674	0.4400	2.4300	-16.2300	-0.1760	0.4930	0.0780
14:21:54.192	24694	0.1800	2.6300	-17.7400	-0.1770	0.4490	0.0940
14:21:54.211	24714	0.5100	2.9700	-14.6600	-0.1660	0.4490	0.0720
14:21:54.233	24734	0.4900	2.9700	-15.1400	-0.1680	0.5090	0.0820
14:21:54.252	24754	-0.1000	2.4800	-14.8200	-0.1800	0.3460	0.0630
14:21:54.274	24774	0.6000	2.6200	-17.4900	-0.1740	0.4800	0.0950
14:21:54.294	24794	-0.0800	3.1400	-15.5100	-0.1580	0.4700	0.0690
14:21:54.312	24814	-0.2000	2.7000	-15.7100	-0.1960	0.4540	0.0740
14:21:54.332	24834	-0.0200	3.0000	-17.8800	-0.1680	0.5320	0.0890
14:21:54.352	24854	0.0100	2.7900	-14.2800	-0.1630	0.3540	0.0630
14:21:54.372	24874	0.9700	3.0500	-15.2700	-0.1780	0.5460	0.0720
14:21:54.393	24894	-0.4600	2.9100	-13.6600	-0.1560	0.4010	0.0600
14:21:54.414	24914	0.3300	2.5100	-16.1900	-0.1580	0.4390	0.0740
14:21:54.434	24934	-0.2000	2.7700	-15.2600	-0.1770	0.5090	0.0850
14:21:54.452	24954	-0.5400	2.5700	-15.0900	-0.1670	0.4190	0.0670
14:21:54.472	24974	0.0400	3.2400	-16.6500	-0.1480	0.5220	0.0880
14:21:54.493	24994	-0.1500	2.4100	-14.8200	-0.1720	0.3740	0.0650
14:21:54.513	25014	0.7400	2.9500	-14.8100	-0.1800	0.4890	0.0780
14:21:54.533	25034	0.5400	2.6100	-14.8700	-0.1620	0.4400	0.0720
14:21:54.553	25054	0.4500	2.9400	-14.0900	-0.1690	0.4080	0.0620
14:21:54.573	25074	0.0000	2.9200	-17.7900	-0.1530	0.4900	0.1000
14:21:54.593	25094	-0.1700	3.0600	-15.7400	-0.1760	0.4050	0.0700
14:21:54.613	25114	1.4000	2.8100	-16.0000	-0.1770	0.5050	0.0840
14:21:54.634	25134	0.3600	2.4300	-13.6700	-0.1660	0.3840	0.0550
14:21:54.653	25154	0.5800	2.9200	-15.1300	-0.1820	0.4510	0.0760
14:21:54.674	25174	-0.1100	2.7600	-18.0300	-0.1960	0.5220	0.0870
14:21:54.694	25194	-0.5600	2.5100	-14.7700	-0.1780	0.4170	0.0680
14:21:54.713	25214	0.0400	3.2600	-16.6900	-0.1950	0.5290	0.0940
14:21:54.734	25234	-0.8900	3.3900	-14.8500	-0.1590	0.3750	0.0590
14:21:54.754	25254	0.8200	2.9300	-14.9500	-0.1780	0.5120	0.0880
14:21:54.774	25274	0.6300	2.5300	-14.4200	-0.1760	0.4340	0.0720
14:21:54.793	25294	0.6900	2.5200	-15.5200	-0.1890	0.4430	0.0720
14:21:54.812	25314	0.6500	2.6600	-16.4100	-0.1610	0.5050	0.0900
14:21:54.834	25334	-0.3300	2.6500	-15.3700	-0.1650	0.3860	0.0720
14:21:54.853	25354	1.0800	3.0400	-16.5000	-0.2040	0.5490	0.0910
14:21:54.873	25374	-0.5900	2.8100	-15.8100	-0.1560	0.3840	0.0750
14:21:54.895	25394	0.5200	2.5200	-16.1300	-0.1840	0.4610	0.0780
14:21:54.915	25414	-0.2800	3.0600	-14.9600	-0.1590	0.4640	0.0780
14:21:54.933	25434	0.5400	2.4100	-15.1000	-0.1750	0.4430	0.0740
14:21:54.953	25454	0.3100	2.9600	-15.7500	-0.1490	0.4890	0.0780
14:21:54.972	25474	0.1700	2.7300	-13.9000	-0.1610	0.3630	0.0630
14:21:54.995	25494	1.0200	2.5900	-14.8100	-0.1840	0.5730	0.0860
14:21:55.013	25514	0.3000	2.2200	-15.8600	-0.1820	0.4330	0.0890
14:21:55.034	25534	0.4700	2.3800	-13.2300	-0.1690	0.4590	0.0630
14:21:55.054	25554	-0.3200	3.0100	-14.9100	-0.1630	0.4350	0.0670
14:21:55.074	25574	0.1200	2.8200	-13.7300	-0.1620	0.4010	0.0610
14:21:55.094	25594	1.2000	2.5900	-16.6300	-0.1870	0.5120	0.0920
14:21:55.113	25614	0.2800	2.7600	-15.1400	-0.1780	0.3920	0.0770
14:21:55.134	25634	0.1800	2.8200	-15.2900	-0.1910	0.4420	0.0770
14:21:55.153	25654	0.5300	3.0300	-16.6400	-0.1770	0.4380	0.0820
14:21:55.175	25674	0.5800	2.7200	-14.4800	-0.1840	0.4290	0.0690
14:21:55.193	25694	0.7700	2.8400	-17.0400	-0.1830	0.5260	0.0970
14:21:55.213	25714	-0.1700	2.7900	-16.1100	-0.1790	0.3600	0.0690
14:21:55.234	25734	0.7400	2.5400	-16.0400	-0.1750	0.4650	0.0750
14:21:55.253	25754	-0.2700	3.0900	-16.7200	-0.1540	0.4910	0.0880
14:21:55.274	25774	0.3200	2.5100	-14.6300	-0.1680	0.4370	0.0670
14:21:55.295	25794	0.3600	2.8500	-16.6900	-0.1690	0.4960	0.0880
14:21:55.314	25814	-0.0700	2.6300	-14.7700	-0.1640	0.3310	0.0590
14:21:55.335	25834	1.2100	2.8200	-16.0600	-0.1840	0.5360	0.0880
14:21:55.352	25854	0.3500	2.9900	-14.9900	-0.1680	0.4650	0.0750
14:21:55.373	25874	0.5300	2.6700	-13.8200	-0.1850	0.4060	0.0560
14:21:55.393	25894	0.0300	3.0700	-15.6200	-0.1740	0.4940	0.0860
14:21:55.413	25914	0.9800	2.5700	-15.4900	-0.1550	0.3850	0.0770
14:21:55.434	25934	1.2500	3.2800	-17.1600	-0.1890	0.5470	0.1010
14:21:55.453	25954	0.2400	2.7000	-13.6300	-0.1660	0.3980	0.0590
14:21:55.473	25974	1.1600	2.9000	-13.4200	-0.1880	0.4740	0.0710
14:21:55.492	25994	-0.1900	2.5700	-16.5100	-0.1840	0.4820	0.0890
14:21:55.513	26014	-0.2100	2.8500	-12.6700	-0.1760	0.4100	0.0520
14:21:55.534	26034	0.3600	3.2700	-16.2900	-0.1850	0.5640	0.1040
14:21:55.554	26054	0.1300	2.5700	-14.3000	-0.1700	0.3540	0.0680
14:21:55.573	26074	0.5100	2.9100	-14.9100	-0.2010	0.5090	0.0730
14:21:55.595	26094	0.1300	2.7900	-16.2600	-0.1590	0.4350	0.0760
14:21:55.612	26114	0.5200	2.5200	-14.8400	-0.1880	0.4460	0.0800
14:21:55.634	26134	0.2500	3.0000	-16.6000	-0.1810	0.5020	0.0840
14:21:55.653	26154	0.1200	2.2300	-14.6600	-0.1770	0.3800	0.0610
14:21:55.674	26174	0.4000	3.0300	-17.0600	-0.1950	0.5600	0.0800
14:21:55.694	26194	0.0200	2.7100	-16.0700	-0.1500	0.3750	0.0760
14:21:55.714	26214	0.7000	2.9600	-15.4000	-0.1740	0.4830	0.0860
14:21:55.734	26234	0.7400	2.7500	-14.5300	-0.1650	0.4500	0.0850
14:21:55.754	26254	0.0600	2.5200	-14.6500	-0.1780	0.3790	0.0600
14:21:55.773	26274	0.4400	2.7900	-14.9000	-0.1750	0.5010	0.0920
14:21:55.793	26294	-0.2800	2.9900	-14.7700	-0.1590	0.4090	0.0790
14:21:55.814	26314	0.9100	2.6200	-15.6300	-0.1850	0.5330	0.0780
14:21:55.835	26334	-0.4600	2.7800	-17.5500	-0.1790	0.4800	0.0940
14:21:55.854	26354	0.5600	2.7100	-15.0400	-0.1740	0.4620	0.0730
14:21:55.874	26374	0.5100	2.7800	-16.0700	-0.1890	0.5220	0.0820
14:21:55.893	26394	0.6700	2.3500	-14.9100	-0.1690	0.3620	0.0770
14:21:55.915	26414	0.9500	2.7700	-15.1200	-0.1870	0.5050	0.0850
14:21:55.934	26434	0.5500	2.5700	-14.9400	-0.1750	0.4300	0.0830
14:21:55.953	26454	0.2600	2.5500	-14.0300	-0.1890	0.4640	0.0720
14:21:55.974	26474	0.2100	3.0100	-16.4600	-0.1640	0.4570	0.0880
14:21:55.994	26494	0.2600	2.8700	-15.1500	-0.1720	0.4140	0.0660
14:21:56.016	26514	0.7100	2.9200	-15.0200	-0.1840	0.5100	0.0820
14:21:56.034	26534	0.4000	2.5900	-15.1500	-0.1690	0.3710	0.0670
14:21:56.054	26554	1.0700	2.6500	-15.0900	-0.1770	0.4820	0.0770
14:21:56.075	26574	0.6700	2.6800	-16.7800	-0.1740	0.4850	0.0930
14:21:56.095	26594	0.0300	2.3600	-15.8700	-0.1630	0.4070	0.0820
14:21:56.113	26614	0.1500	2.6600	-16.2200	-0.1930	0.5250	0.0890
14:21:56.134	26634	0.3300	2.9100	-14.4400	-0.1680	0.3780	0.0610
14:21:56.154	26654	1.0000	2.8800	-14.6000	-0.1960	0.5160	0.0770
14:21:56.174	26674	-0.1500	3.3300	-15.8500	-0.1530	0.3950	0.0770
14:21:56.194	26694	0.1800	2.7500	-14.4400	-0.1760	0.4220	0.0790
14:21:56.214	26714	0.1200	3.1800	-17.1000	-0.1670	0.4950	0.0950
14:21:56.234	26734	0.4000	2.9600	-14.5100	-0.1760	0.4290	0.0770
14:21:56.255	26754	0.2200	3.1300	-15.2900	-0.1930	0.5190	0.0840
14:21:56.275	26774	-0.5200	2.9500	-14.1100	-0.1520	0.3770	0.0630
14:21:56.295	26794	0.7900	2.8800	-15.3700	-0.1920	0.4750	0.0770
14:21:56.314	26814	0.6100	2.5900	-16.3400	-0.1830	0.4440	0.0830
14:21:56.334	26834	0.8200	3.2100	-13.6600	-0.1770	0.3920	0.0720
14:21:56.353	26854	0.3000	3.0200	-15.9700	-0.1980	0.5110	0.0850
14:21:56.375	26874	-0.6400	3.1400	-14.1800	-0.1650	0.3680	0.0650
14:21:56.395	26894	0.5500	2.9500	-16.3800	-0.1870	0.5120	0.0910
14:21:56.415	26914	0.0300	2.6600	-14.5700	-0.1660	0.3930	0.0710
14:21:56.434	26934	0.4000	2.6500	-15.0600	-0.1850	0.4300	0.0830
14:21:56.455	26954	0.7300	3.2400	-15.0800	-0.1770	0.4820	0.0810
14:21:56.474	26974	-0.4800	2.7200	-13.5900	-0.1620	0.3530	0.0510
14:21:56.494	26994	0.6800	2.6600	-15.2700	-0.1940	0.5300	0.0800
14:21:56.513	27014	-0.1100	2.6400	-15.1700	-0.1580	0.3960	0.0710
14:21:56.535	27034	0.5200	2.7700	-16.5800	-0.1740	0.4730	0.0910
14:21:56.556	27054	-0.0200	2.7400	-14.7300	-0.1730	0.4130	0.0780
14:21:56.575	27074	0.4100	2.6800	-15.1100	-0.1710	0.4010	0.0690
14:21:56.594	27094	1.1000	2.9700	-15.8600	-0.1800	0.4900	0.0900
14:21:56.614	27114	-0.1800	2.6200	-13.8200	-0.1750	0.3960	0.0640
14:21:56.634	27134	0.2000	3.4000	-14.9400	-0.1570	0.4750	0.0720
14:21:56.654	27154	-0.7200	2.9100	-14.9700	-0.1630	0.4190	0.0750
14:21:56.675	27174	0.3900	2.8300	-16.2400	-0.1730	0.4700	0.0790
14:21:56.695	27194	0.3400	3.0900	-16.8500	-0.1710	0.5100	0.0980
14:21:56.714	27214	0.0800	2.6400	-14.7500	-0.1670	0.3800	0.0660
14:21:56.735	27234	0.3900	2.7700	-17.5100	-0.2000	0.5100	0.0940
14:21:56.754	27254	-0.0800	2.9400	-12.5200	-0.1780	0.3900	0.0440
14:21:56.774	27274	0.9200	2.6100	-15.8000	-0.2040	0.4790	0.0840
14:21:56.794	27294	0.3100	2.7400	-17.2700	-0.1650	0.4740	0.1010
14:21:56.815	27314	-0.1100	2.9800	-14.0500	-0.1750	0.3830	0.0730
14:21:56.834	27334	0.8300	2.7900	-17.5500	-0.1850	0.5140	0.0920
14:21:56.855	27354	-0.4500	2.3200	-15.7400	-0.1710	0.3720	0.0640
14:21:56.875	27374	0.4500	2.9000	-16.1700	-0.1770	0.4400	0.0810
14:21:56.895	27394	-0.3400	2.7500	-16.3500	-0.1630	0.4330	0.0830
14:21:56.914	27414	0.0800	2.8800	-14.8200	-0.1850	0.4390	0.0680
14:21:56.935	27434	0.4400	2.9600	-17.2600	-0.1670	0.5010	0.0930
14:21:56.955	27454	-0.2300	2.6800	-15.0400	-0.1760	0.3950	0.0670
14:21:56.975	27474	0.9000	2.8600	-15.9400	-0.1820	0.5230	0.0960
14:21:56.994	27494	-0.0900	2.8600	-15.7400	-0.1690	0.4410	0.0730
14:21:57.014	27514	0.0900	2.7900	-16.2900	-0.1980	0.4400	0.0810
14:21:57.036	27534	-0.0400	3.3000	-17.1100	-0.1580	0.4930	0.0940
14:21:57.055	27554	0.3300	2.8500	-14.5400	-0.1840	0.4140	0.0720
14:21:57.077	27574	0.7500	3.3100	-15.1200	-0.1870	0.5150	0.0710
14:21:57.094	27594	-0.1300	2.3000	-14.9800	-0.1660	0.3490	0.0620
14:21:57.114	27614	0.5600	2.9300	-16.0300	-0.1970	0.5220	0.0900
14:21:57.136	27634	0.2000	3.1100	-15.6100	-0.1790	0.4560	0.0800
14:21:57.154	27654	0.4900	2.9300	-13.7600	-0.1830	0.4220	0.0680
14:21:57.176	27674	0.5000	3.0100	-18.1600	-0.1930	0.5460	0.0930
14:21:57.195	27694	-0.6100	2.6500	-15.2700	-0.1660	0.3280	0.0630
14:21:57.215	27714	1.0300	2.7700	-16.0900	-0.2000	0.5280	0.0850
14:21:57.236	27734	0.1700	2.3900	-14.9000	-0.1520	0.4040	0.0750
14:21:57.255	27754	0.5400	2.8900	-14.7300	-0.1810	0.4970	0.0820
14:21:57.276	27774	0.2800	3.0200	-15.1100	-0.1660	0.4900	0.0690
14:21:57.297	27794	0.2000	2.4500	-15.7400	-0.1420	0.3610	0.0750
14:21:57.315	27814	0.8200	2.8800	-15.2800	-0.1720	0.4870	0.0820
14:21:57.335	27834	0.4700	2.7300	-14.7900	-0.1510	0.3680	0.0710
14:21:57.354	27854	0.8400	2.8600	-14.8400	-0.1920	0.5080	0.0840
14:21:57.375	27874	-0.0800	2.8800	-15.7200	-0.1790	0.4150	0.0810
14:21:57.396	27894	0.3600	2.7200	-14.9600	-0.1700	0.4210	0.0780
14:21:57.415	27914	1.1800	2.8600	-15.5500	-0.1860	0.5110	0.0820
14:21:57.436	27934	-0.1400	2.5700	-13.5200	-0.1700	0.4190	0.0650
14:21:57.455	27954	0.4000	2.9500	-17.8400	-0.1870	0.5050	0.0860
14:21:57.475	27974	-0.1100	2.9200	-14.8000	-0.1750	0.3850	0.0670
14:21:57.496	27994	0.7200	2.7500	-16.2600	-0.1790	0.4520	0.0900
14:21:57.516	28014	-0.3000	3.0200	-16.9100	-0.1720	0.4960	0.0870
14:21:57.536	28034	0.0000	2.4100	-16.8500	-0.1770	0.3730	0.0740
14:21:57.556	28054	0.7600	2.9100	-16.6800	-0.2040	0.5070	0.0900
14:21:57.575	28074	0.0600	2.6400	-15.1700	-0.1820	0.4070	0.0750
14:21:57.594	28094	1.1300	2.7100	-15.5200	-0.2070	0.4880	0.0820
14:21:57.615	28114	-0.0700	2.9500	-15.9200	-0.1750	0.4610	0.0920
14:21:57.635	28134	0.0700	2.7100	-17.0100	-0.1720	0.3710	0.0820
14:21:57.655	28154	0.4900	2.7900	-16.4800	-0.1790	0.4970	0.0880
14:21:57.675	28174	-0.3900	2.5600	-14.2600	-0.1710	0.3990	0.0700
14:21:57.695	28194	0.6400	2.9400	-15.6200	-0.1760	0.5160	0.0890
14:21:57.715	28214	-0.8700	2.8900	-17.1100	-0.1660	0.4250	0.0830
14:21:57.735	28234	0.3400	2.6700	-17.0100	-0.1850	0.4230	0.0830
14:21:57.756	28254	-0.1800	2.9800	-16.8900	-0.1810	0.5380	0.0830
14:21:57.777	28274	-0.0700	2.6600	-13.9000	-0.1840	0.3710	0.0550
14:21:57.795	28294	0.6800	2.9000	-17.1000	-0.1990	0.5480	0.0970
14:21:57.814	28314	-0.1600	3.0000	-15.3900	-0.1440	0.4050	0.0780
14:21:57.835	28334	0.4300	2.7100	-14.5600	-0.1920	0.4770	0.0770
14:21:57.854	28354	-0.1300	3.3100	-16.0500	-0.1710	0.4680	0.0780
14:21:57.875	28374	0.6500	2.9500	-13.4300	-0.1740	0.4140	0.0680
14:21:57.895	28394	0.8100	3.1800	-16.0900	-0.1750	0.5470	0.0850
14:21:57.916	28414	-0.2900	2.5900	-14.1800	-0.1630	0.3830	0.0690
14:21:57.936	28434	1.2100	2.8800	-16.3000	-0.1870	0.5130	0.0970
14:21:57.955	28454	-0.5500	3.1100	-15.2000	-0.1770	0.4280	0.0670
14:21:57.975	28474	0.5800	2.8400	-14.7500	-0.1810	0.4600	0.0720
14:21:57.995	28494	0.1200	2.8300	-18.0000	-0.2000	0.5440	0.1070
14:21:58.016	28514	-0.4200	2.5300	-15.3800	-0.1690	0.3390	0.0650
14:21:58.037	28534	0.7100	2.9500	-16.6500	-0.1790	0.4960	0.0880
14:21:58.055	28554	-0.2100	2.9900	-16.7400	-0.1660	0.4130	0.0830
14:21:58.076	28574	0.2100	2.7200	-16.0900	-0.1770	0.4910	0.0780
14:21:58.095	28594	-0.0200	3.1800	-15.7200	-0.1620	0.4730	0.0750
14:21:58.115	28614	0.1300	2.7800	-13.5600	-0.1470	0.3520	0.0580
14:21:58.136	28634	0.6700	2.3400	-18.6700	-0.1780	0.5420	0.1090
14:21:58.156	28654	0.4800	2.6200	-13.7000	-0.1640	0.3900	0.0600
14:21:58.175	28674	0.9800	2.7200	-15.1500	-0.1630	0.4770	0.0810
14:21:58.197	28694	0.0900	3.1500	-14.2300	-0.1660	0.3970	0.0620
14:21:58.216	28714	1.0700	2.7600	-13.9500	-0.1740	0.4100	0.0660
14:21:58.236	28734	0.4100	3.3400	-15.5800	-0.1610	0.5060	0.0820
14:21:58.257	28754	0.1400	2.7300	-14.5800	-0.1720	0.3970	0.0660
14:21:58.276	28774	0.8800	2.9700	-15.9700	-0.1670	0.4890	0.0840
14:21:58.296	28794	-0.4300	2.7600	-15.0300	-0.1740	0.3890	0.0660
14:21:58.316	28814	-0.1100	2.7800	-16.9700	-0.1870	0.5250	0.0920
14:21:58.336	28834	0.1200	3.2700	-15.8600	-0.1750	0.4900	0.0790
14:21:58.357	28854	0.1800	2.5100	-15.3600	-0.1780	0.4110	0.0760
14:21:58.376	28874	0.9800	2.7400	-15.5200	-0.1940	0.5460	0.0830
14:21:58.396	28894	-0.3300	2.8800	-14.2500	-0.1630	0.3740	0.0660
14:21:58.415	28914	0.5200	2.8500	-15.9300	-0.1920	0.4980	0.0870
14:21:58.436	28934	-0.0600	2.8300	-16.3100	-0.1720	0.4580	0.0830
14:21:58.456	28954	0.3000	2.5500	-15.4500	-0.1840	0.3800	0.0710
14:21:58.476	28974	0.7300	3.2200	-15.1900	-0.1770	0.5050	0.0840
14:21:58.496	28994	0.1400	2.7400	-12.0700	-0.1600	0.3770	0.0540
14:21:58.517	29014	0.7400	2.9600	-15.5000	-0.1740	0.5330	0.0880
14:21:58.536	29034	-0.0100	2.8800	-14.2400	-0.1570	0.4130	0.0780
14:21:58.558	29054	0.3100	2.6600	-14.9400	-0.1670	0.4220	0.0740
14:21:58.577	29074	0.7200	2.8200	-15.4100	-0.1650	0.4760	0.0800
14:21:58.597	29094	0.1400	2.5300	-14.8200	-0.1690	0.4130	0.0690
14:21:58.616	29114	0.2000	3.2600	-16.5400	-0.1850	0.5390	0.0830
14:21:58.637	29134	-0.3600	2.8100	-16.6800	-0.1820	0.4360	0.0810
14:21:58.657	29154	-0.0800	2.9500	-14.9500	-0.1840	0.4530	0.0640
14:21:58.675	29174	-0.4000	2.9900	-16.4900	-0.1610	0.4590	0.0860
14:21:58.696	29194	0.7700	2.7200	-14.8700	-0.1670	0.4020	0.0690
14:21:58.716	29214	0.9700	2.9800	-16.8100	-0.1940	0.5720	0.0980
14:21:58.737	29234	-0.3400	2.9300	-15.1500	-0.1690	0.3540	0.0700
14:21:58.757	29254	1.3400	2.8400	-15.5200	-0.1950	0.5260	0.0790
14:21:58.777	29274	0.0200	3.2300	-15.6300	-0.1720	0.4290	0.0740
14:21:58.796	29294	0.7400	2.9200	-16.7700	-0.1650	0.4140	0.0900
14:21:58.818	29314	0.3800	3.3800	-14.8600	-0.1760	0.5250	0.0800
14:21:58.837	29334	-0.8000	2.8700	-13.4400	-0.1910	0.3980	0.0590
14:21:58.856	29354	1.3900	3.0600	-15.8900	-0.1760	0.5190	0.0850
14:21:58.876	29374	-0.5600	2.7600	-16.0500	-0.1720	0.3900	0.0730
14:21:58.898	29394	1.0300	3.0500	-16.4100	-0.1750	0.4450	0.0920
14:21:58.918	29414	0.2300	3.3900	-15.6600	-0.1700	0.5200	0.0860
14:21:58.935	29434	0.1700	2.1700	-14.9400	-0.1620	0.3490	0.0680
14:21:58.955	29454	1.1200	2.7300	-16.4300	-0.1850	0.5090	0.0830
14:21:58.977	29474	0.0600	2.4800	-13.2000	-0.1720	0.3550	0.0530
14:21:58.997	29494	1.1500	2.7500	-16.2200	-0.1800	0.4850	0.0900
14:21:59.017	29514	-0.6900	2.9000	-15.1400	-0.1660	0.4360	0.0780
14:21:59.036	29534	0.7400	2.7800	-13.7800	-0.1660	0.4170	0.0670
14:21:59.057	29554	0.3500	2.8300	-16.9800	-0.1870	0.5330	0.0970
14:21:59.076	29574	0.2600	2.5500	-16.6800	-0.1640	0.4260	0.0780
14:21:59.096	29594	0.7400	3.0800	-17.4200	-0.1790	0.5010	0.1010
14:21:59.118	29614	-0.8700	2.9300	-14.8000	-0.1640	0.3560	0.0700
14:21:59.137	29634	0.2600	3.0500	-17.1400	-0.1750	0.4900	0.0910
14:21:59.157	29654	0.1600	3.1200	-17.5400	-0.1780	0.5220	0.0930
14:21:59.175	29674	-0.3800	2.8500	-15.1300	-0.1670	0.3910	0.0640
14:21:59.196	29694	0.3700	2.9700	-15.9400	-0.1850	0.5140	0.0880
14:21:59.216	29714	0.1300	2.7400	-14.8700	-0.1760	0.4340	0.0700
14:21:59.237	29734	1.1800	2.4500	-16.6400	-0.1820	0.4680	0.0940
14:21:59.256	29754	-0.4300	2.6000	-16.6800	-0.1850	0.4850	0.0930
14:21:59.275	29774	0.0800	2.9400	-14.0400	-0.1760	0.4180	0.0600
14:21:59.297	29794	0.4600	3.0100	-16.7900	-0.1760	0.5210	0.0840
14:21:59.318	29814	0.5300	2.8400	-11.3700	-0.1720	0.3670	0.0470
14:21:59.337	29834	1.3800	3.0200	-15.9500	-0.1930	0.5070	0.0900
14:21:59.355	29854	-0.4200	2.8500	-15.9500	-0.1580	0.4060	0.0710
14:21:59.376	29874	-0.1300	3.0000	-15.0500	-0.1810	0.4490	0.0630
14:21:59.396	29894	-0.5800	2.6300	-16.4000	-0.1700	0.4790	0.0890
14:21:59.416	29914	0.4600	2.7200	-14.0000	-0.1910	0.4310	0.0660
14:21:59.436	29934	0.9100	3.0100	-15.8700	-0.1850	0.5010	0.0800
14:21:59.456	29954	-0.4100	2.6800	-14.5700	-0.1750	0.3380	0.0650
14:21:59.476	29974	0.3700	2.8700	-13.8000	-0.1750	0.4440	0.0590
14:21:59.498	29994	0.2500	3.0000	-18.0500	-0.1630	0.5090	0.1100
14:21:59.516	30014	0.7900	2.5700	-14.7400	-0.1840	0.4290	0.0770
14:21:59.537	30034	0.6600	3.1900	-15.9700	-0.1720	0.5220	0.0860
14:21:59.557	30054	-0.5200	2.6800	-12.6300	-0.1670	0.3250	0.0460
14:21:59.577	30074	0.8200	3.1700	-15.9600	-0.1740	0.5090	0.0910
14:21:59.598	30094	0.0100	3.4000	-15.6900	-0.1740	0.5000	0.0910
14:21:59.616	30114	-0.3800	2.7800	-14.9100	-0.1850	0.4020	0.0600
14:21:59.638	30134	0.2400	3.0200	-16.4700	-0.1850	0.4970	0.0830
14:21:59.658	30154	-0.2200	2.6800	-14.1800	-0.1820	0.3980	0.0670
14:21:59.677	30174	1.1200	2.9900	-14.8900	-0.1890	0.5300	0.0800
14:21:59.698	30194	0.0600	2.8000	-15.1700	-0.1710	0.3610	0.0700
14:21:59.717	30214	0.6300	2.5600	-16.6300	-0.1660	0.4950	0.0910
14:21:59.737	30234	0.3200	3.1700	-15.2600	-0.1600	0.4800	0.0840
14:21:59.758	30254	0.2200	2.5200	-14.9200	-0.1610	0.3820	0.0660
14:21:59.777	30274	0.4300	2.8500	-15.7900	-0.1810	0.5140	0.0890
14:21:59.796	30294	-0.6000	2.8500	-14.6400	-0.1720	0.4050	0.0680
14:21:59.817	30314	0.7300	2.6100	-17.9100	-0.1710	0.4910	0.0970
14:21:59.837	30334	-0.2200	2.9000	-15.8400	-0.1750	0.4520	0.0840
14:21:59.857	30354	0.3700	2.7400	-15.3900	-0.1750	0.4140	0.0680
14:21:59.877	30374	0.5900	3.1500	-16.3700	-0.1620	0.5300	0.0960
14:21:59.896	30394	-0.1300	2.7000	-15.0600	-0.1650	0.4070	0.0740
14:21:59.916	30414	0.8900	2.9600	-14.1300	-0.1730	0.5330	0.0710
14:21:59.936	30434	-0.3400	2.7400	-16.2100	-0.1660	0.3990	0.0830
14:21:59.958	30454	0.9300	2.7000	-17.1000	-0.1890	0.4440	0.0940
14:21:59.976	30474	0.2200	3.0700	-15.9100	-0.1810	0.4860	0.0760
14:21:59.999	30494	0.2900	2.8600	-12.4200	-0.1670	0.3860	0.0680
14:22:00.016	30514	1.1200	2.5200	-15.4700	-0.1910	0.5340	0.0810
14:22:00.037	30534	0.1100	2.5500	-15.2100	-0.1710	0.3940	0.0710
14:22:00.059	30554	1.1200	2.9300	-15.3400	-0.1890	0.4750	0.0950
14:22:00.078	30574	0.3000	2.9500	-15.7400	-0.1610	0.4560	0.0940
14:22:00.098	30594	0.4000	2.5500	-15.0000	-0.1840	0.4270	0.0770
14:22:00.118	30614	0.6300	3.1100	-15.5000	-0.1640	0.4880	0.0850
14:22:00.138	30634	0.1500	2.4600	-15.3300	-0.1790	0.3800	0.0670
14:22:00.158	30654	0.2200	2.6200	-17.5900	-0.1740	0.5120	0.0980
14:22:00.178	30674	-0.5000	2.8700	-14.2400	-0.1560	0.4320	0.0670
14:22:00.198	30694	0.8300	2.4600	-14.9500	-0.1760	0.4080	0.0690
14:22:00.219	30714	-0.3900	3.0000	-17.8700	-0.1690	0.4920	0.0900
14:22:00.238	30734	0.6000	2.5100	-13.8300	-0.1640	0.3660	0.0590
14:22:00.257	30754	0.9100	2.9200	-15.6500	-0.1770	0.5240	0.0810
14:22:00.276	30774	-1.0400	3.0700	-13.8000	-0.1580	0.3860	0.0630
14:22:00.298	30794	0.0300	2.3800	-15.8700	-0.1810	0.4620	0.0740
14:22:00.318	30814	-0.3700	2.9900	-15.8700	-0.1640	0.4790	0.0730
14:22:00.336	30834	0.2400	2.6300	-14.1300	-0.2000	0.4070	0.0590
14:22:00.358	30854	0.3800	3.1800	-16.9500	-0.1820	0.5390	0.0920
14:22:00.378	30874	-0.1600	2.9700	-12.3100	-0.1680	0.3730	0.0500
14:22:00.397	30894	0.9400	2.8500	-14.7500	-0.1820	0.5030	0.0790
14:22:00.418	30914	-0.1300	2.6600	-16.3300	-0.1700	0.4550	0.0840
14:22:00.436	30934	0.4400	2.8200	-14.2700	-0.1780	0.4110	0.0680
14:22:00.458	30954	0.3000	3.0500	-17.1300	-0.1690	0.4940	0.1010
14:22:00.477	30974	0.2200	2.8700	-14.5700	-0.1700	0.3600	0.0690
14:22:00.498	30994	0.5700	2.8000	-15.4900	-0.1950	0.5470	0.0770
14:22:00.517	31014	-0.1700	2.8000	-14.4000	-0.1690	0.3750	0.0680
14:22:00.537	31034	0.6500	2.7500	-16.6800	-0.1940	0.4970	0.0820
14:22:00.557	31054	-0.1600	3.0200	-15.1200	-0.1800	0.4640	0.0680
14:22:00.578	31074	0.2200	2.7900	-14.7800	-0.1580	0.3780	0.0670
14:22:00.598	31094	1.4600	2.7800	-15.2700	-0.1810	0.5610	0.0840
14:22:00.618	31114	-0.2600	2.9300	-13.2200	-0.1640	0.3790	0.0550
14:22:00.636	31134	0.4800	3.0300	-15.2400	-0.1810	0.4820	0.0790
14:22:00.659	31154	-0.1700	3.1300	-16.2800	-0.1660	0.4400	0.0870
14:22:00.678	31174	0.6500	2.5700	-17.8300	-0.1660	0.4470	0.0950
14:22:00.697	31194	0.3600	2.5600	-16.6400	-0.1760	0.4680	0.0800
14:22:00.718	31214	0.3900	2.7100	-14.3100	-0.1670	0.3510	0.0690
14:22:00.737	31234	0.3800	2.7300	-17.9800	-0.1680	0.4920	0.1020
14:22:00.757	31254	0.0100	2.5700	-15.0600	-0.1680	0.3990	0.0690
14:22:00.777	31274	0.2500	3.1400	-15.8800	-0.1730	0.4970	0.0880
14:22:00.798	31294	-0.3900	3.0300	-16.5200	-0.1690	0.4290	0.0770
14:22:00.818	31314	0.0100	2.9900	-14.7500	-0.1880	0.4090	0.0610
14:22:00.839	31334	0.8300	2.9400	-17.2200	-0.1880	0.5540	0.1050
14:22:00.857	31354	0.4200	2.5900	-14.5800	-0.1930	0.3950	0.0690
14:22:00.880	31374	0.8500	2.8000	-15.7800	-0.2140	0.5410	0.0790
14:22:00.898	31394	-0.1400	2.8200	-15.5300	-0.1770	0.4520	0.0810
14:22:00.918	31414	0.3300	2.5500	-16.2000	-0.1800	0.3990	0.0810
14:22:00.937	31434	0.7500	3.3700	-16.1400	-0.1630	0.5070	0.0950
14:22:00.957	31454	0.3700	2.8400	-14.1900	-0.1690	0.3740	0.0670
14:22:00.979	31474	1.3700	2.5800	-16.1100	-0.1970	0.5100	0.0790
14:22:00.998	31494	-0.5200	2.9300	-15.2800	-0.1610	0.4200	0.0680
14:22:01.017	31514	0.8200	2.5200	-13.9400	-0.1760	0.4340	0.0610
14:22:01.039	31534	0.3400	2.4000	-18.1600	-0.1660	0.5230	0.0930
14:22:01.059	31554	0.1400	2.6100	-14.7900	-0.1720	0.3860	0.0610
14:22:01.078	31574	0.6400	2.6300	-15.8800	-0.1760	0.5310	0.0870
14:22:01.099	31594	-0.2400	2.8300	-13.1900	-0.1550	0.3610	0.0560
14:22:01.118	31614	-0.1300	2.7400	-15.0200	-0.1800	0.4230	0.0710
14:22:01.138	31634	-0.5200	2.8200	-16.6400	-0.1770	0.4590	0.0840
14:22:01.159	31654	0.6900	2.7700	-15.7700	-0.1830	0.4580	0.0810
14:22:01.178	31674	0.3400	3.1000	-16.6900	-0.1910	0.5300	0.0830
14:22:01.197	31694	-0.1200	2.4300	-13.9000	-0.1620	0.3670	0.0580
14:22:01.218	31714	0.5800	3.0500	-16.4200	-0.1830	0.5200	0.0860
14:22:01.240	31734	-0.1300	2.8100	-15.3800	-0.1780	0.4190	0.0780
14:22:01.260	31754	0.5500	2.8300	-14.2300	-0.1840	0.4250	0.0700
14:22:01.280	31774	0.5000	3.2500	-16.0100	-0.1870	0.4990	0.0820
14:22:01.299	31794	0.0500	3.0200	-13.8900	-0.1690	0.3580	0.0600
14:22:01.318	31814	0.6500	3.3900	-15.8700	-0.1820	0.5360	0.0880
14:22:01.338	31834	-0.2900	2.8700	-14.8100	-0.1670	0.3930	0.0630
14:22:01.358	31854	0.0100	2.7800	-15.3200	-0.1790	0.4610	0.0780
14:22:01.379	31874	-0.4200	2.8700	-15.6700	-0.1750	0.4730	0.0770
14:22:01.398	31894	0.2900	2.8600	-14.9000	-0.1590	0.3870	0.0800
14:22:01.418	31914	0.5600	3.2700	-14.8100	-0.1520	0.4720	0.0730
14:22:01.438	31934	0.4500	2.3600	-14.6800	-0.1620	0.4000	0.0730
14:22:01.458	31954	0.0700	2.8300	-16.1800	-0.1840	0.5380	0.0910
14:22:01.478	31974	-0.2200	2.5700	-15.5200	-0.1650	0.4570	0.0730
14:22:01.497	31994	0.0000	2.6800	-16.2200	-0.1800	0.4360	0.0850
14:22:01.518	32014	0.5300	2.7400	-16.0700	-0.1760	0.5030	0.0740
14:22:01.538	32034	1.0400	2.3400	-15.3800	-0.1750	0.4180	0.0730
14:22:01.557	32054	0.1300	2.5200	-17.9000	-0.1730	0.5520	0.0990
14:22:01.578	32074	-0.5000	2.5600	-18.0400	-0.1720	0.3570	0.0810
14:22:01.598	32094	0.4000	2.6100	-18.1100	-0.1710	0.5100	0.1000
14:22:01.619	32114	0.4300	2.8200	-14.4500	-0.1660	0.4300	0.0720
14:22:01.638	32134	0.4700	2.6000	-16.3800	-0.1830	0.4160	0.0860
14:22:01.657	32154	0.9000	2.8100	-15.7000	-0.1720	0.5170	0.0960
14:22:01.678	32174	0.4400	2.6200	-12.9500	-0.1680	0.3530	0.0590
14:22:01.700	32194	0.5500	2.8700	-16.1900	-0.2020	0.5290	0.0990
14:22:01.719	32214	0.1100	2.8900	-16.2600	-0.1710	0.4300	0.0810
14:22:01.739	32234	-0.2000	3.2000	-14.4700	-0.1770	0.4350	0.0690
14:22:01.758	32254	0.0100	3.0300	-16.1100	-0.1730	0.4970	0.0810
14:22:01.778	32274	0.3500	2.5700	-14.5200	-0.1600	0.3770	0.0680
14:22:01.800	32294	1.1500	3.0300	-16.2100	-0.1710	0.5380	0.0870
14:22:01.819	32314	-0.3400	2.7500	-14.6500	-0.1430	0.3940	0.0590
14:22:01.838	32334	0.0700	2.9600	-15.0700	-0.1890	0.4440	0.0710
14:22:01.858	32354	-0.0700	2.7800	-15.9800	-0.1620	0.4320	0.0790
14:22:01.880	32374	0.5300	2.6100	-14.7600	-0.1710	0.4280	0.0730
14:22:01.900	32394	1.0700	2.8900	-15.4200	-0.1730	0.5130	0.0770
14:22:01.918	32414	-0.1400	2.7000	-14.3000	-0.1540	0.3790	0.0680
14:22:01.939	32434	0.8200	2.8700	-15.4700	-0.1850	0.4900	0.0820
14:22:01.957	32454	-0.5900	3.1000	-15.1700	-0.1490	0.4180	0.0720
14:22:01.978	32474	1.0700	2.8700	-15.3600	-0.1650	0.5060	0.0900
14:22:01.998	32494	0.2700	3.1900	-16.4900	-0.1830	0.4900	0.0910
14:22:02.018	32514	0.1900	2.7500	-14.7500	-0.1680	0.4100	0.0570
14:22:02.040	32534	0.8200	3.0500	-17.7000	-0.2030	0.5740	0.1020
14:22:02.059	32554	0.3100	2.7900	-15.1000	-0.1980	0.4610	0.0760
14:22:02.078	32574	0.7700	3.1900	-14.6400	-0.1700	0.4350	0.0680
14:22:02.098	32594	-0.1200	2.7200	-15.0000	-0.1760	0.4490	0.0740
14:22:02.120	32614	-0.4100	2.5400	-15.5300	-0.1790	0.4600	0.0820
14:22:02.139	32634	0.9600	2.7200	-15.9800	-0.1670	0.5020	0.0820
14:22:02.160	32654	-0.3700	2.6400	-13.9800	-0.1490	0.3800	0.0640
14:22:02.179	32674	0.5900	2.8600	-16.5900	-0.1640	0.5270	0.0890
14:22:02.200	32694	-0.1600	2.8400	-16.0000	-0.1700	0.4420	0.0810
14:22:02.219	32714	-0.2400	2.5800	-14.4500	-0.1690	0.4380	0.0710
14:22:02.239	32734	0.6600	2.6900	-15.7700	-0.1520	0.4820	0.0740
14:22:02.260	32754	0.2100	2.5100	-16.0100	-0.1760	0.4510	0.0790
14:22:02.279	32774	0.7700	3.0000	-15.0100	-0.1620	0.4860	0.0750
14:22:02.300	32794	-0.8800	2.7500	-15.0200	-0.1720	0.3550	0.0550
14:22:02.320	32814	1.0400	2.8900	-15.2400	-0.1920	0.4910	0.0760
14:22:02.339	32834	1.2100	3.2800	-14.4900	-0.1770	0.5110	0.0860
14:22:02.358	32854	-0.0300	2.8600	-15.0300	-0.1670	0.4160	0.0610
14:22:02.379	32874	0.6100	2.9900	-14.9700	-0.1760	0.4790	0.0860
14:22:02.399	32894	-0.1800	2.8500	-14.6400	-0.1800	0.3460	0.0620
14:22:02.419	32914	1.0500	3.0300	-15.0800	-0.1980	0.5090	0.0850
14:22:02.441	32934	0.3200	2.8400	-13.5000	-0.1870	0.4420	0.0600
14:22:02.459	32954	0.3200	2.7100	-15.6000	-0.1830	0.4530	0.0760
14:22:02.481	32974	0.5900	2.7800	-17.4300	-0.1820	0.4630	0.0900
14:22:02.499	32994	0.5100	2.5800	-14.6900	-0.1660	0.3820	0.0680
14:22:02.518	33014	1.0000	2.8400	-15.5800	-0.1930	0.5090	0.0840
14:22:02.540	33034	-0.7900	2.6000	-14.3300	-0.1830	0.4090	0.0590
14:22:02.560	33054	0.1300	3.2700	-14.1300	-0.1780	0.4640	0.0630
14:22:02.579	33074	0.3000	3.3300	-17.3200	-0.1600	0.5040	0.0900
14:22:02.600	33094	0.5100	2.5600	-12.8800	-0.1870	0.4030	0.0570
14:22:02.620	33114	0.6900	3.1300	-16.5300	-0.1710	0.5270	0.0880
14:22:02.639	33134	-0.4900	2.8700	-15.7600	-0.1470	0.3530	0.0700
14:22:02.660	33154	0.3500	2.8500	-14.9700	-0.1910	0.4760	0.0770
14:22:02.679	33174	-0.2400	2.8200	-17.2300	-0.1700	0.4800	0.0890
14:22:02.699	33194	0.0000	2.7800	-13.6400	-0.1880	0.4500	0.0620
14:22:02.720	33214	0.3500	3.1400	-16.1400	-0.1760	0.4970	0.0920
14:22:02.738	33234	-0.4100	2.5900	-14.4600	-0.1690	0.3500	0.0520
14:22:02.759	33254	0.5000	3.2600	-16.3000	-0.1850	0.5140	0.0880
14:22:02.779	33274	-0.5700	2.7700	-15.9300	-0.1630	0.4200	0.0700
14:22:02.799	33294	0.2300	2.7000	-17.2100	-0.1980	0.5220	0.0820
14:22:02.819	33314	0.9000	3.2700	-16.7300	-0.1770	0.5520	0.0850
14:22:02.839	33334	0.1300	2.6700	-13.7700	-0.1800	0.3600	0.0600
14:22:02.859	33354	1.1000	3.0600	-17.3200	-0.1900	0.4990	0.1050
14:22:02.880	33374	-0.0800	2.5400	-13.5500	-0.1920	0.3860	0.0570
14:22:02.899	33394	0.5300	2.4700	-17.0000	-0.1970	0.4940	0.0940
14:22:02.919	33414	-0.1300	2.9900	-16.3500	-0.1880	0.4560	0.0850
14:22:02.941	33434	-0.0500	2.7200	-15.0100	-0.1710	0.3880	0.0770
14:22:02.958	33454	-0.1100	3.0500	-17.2400	-0.1870	0.5250	0.0930
14:22:02.979	33474	0.0100	2.7200	-14.6600	-0.1730	0.3770	0.0530
14:22:03.000	33494	0.4100	2.8000	-16.4400	-0.1840	0.4910	0.0840
14:22:03.020	33514	-0.2200	2.7700	-14.8900	-0.1790	0.3810	0.0680
14:22:03.040	33534	0.5900	2.7100	-15.6400	-0.1650	0.3980	0.0700
14:22:03.061	33554	0.5600	3.1300	-16.7600	-0.1710	0.5420	0.0900
14:22:03.080	33574	-0.0500	3.1100	-15.5000	-0.1500	0.3870	0.0730
14:22:03.099	33594	0.1500	2.6300	-17.1800	-0.1800	0.5220	0.0950
14:22:03.119	33614	-0.9600	2.9000	-15.4500	-0.1620	0.3540	0.0650
14:22:03.138	33634	0.3400	2.8300	-14.7400	-0.1860	0.4790	0.0730
14:22:03.158	33654	0.5700	2.8200	-17.1200	-0.1800	0.5330	0.0940
14:22:03.179	33674	-0.0900	2.8000	-15.8000	-0.1640	0.3940	0.0790
14:22:03.199	33694	0.6100	3.0200	-16.7900	-0.1680	0.5010	0.0930
14:22:03.219	33714	-0.0200	2.4800	-13.7500	-0.1760	0.3520	0.0580
14:22:03.240	33734	0.0400	3.0500	-15.1000	-0.1680	0.4900	0.0860
14:22:03.259	33754	0.0200	2.7800	-15.0000	-0.1660	0.3890	0.0630
14:22:03.280	33774	0.4100	2.5300	-16.1500	-0.1980	0.4480	0.0860
14:22:03.300	33794	0.6300	3.2700	-17.5800	-0.1770	0.5000	0.0920
14:22:03.319	33814	-0.5100	2.5600	-15.2900	-0.1850	0.4160	0.0650
14:22:03.340	33834	0.3200	2.8700	-16.0500	-0.2050	0.5250	0.0890
14:22:03.360	33854	0.4900	2.6400	-16.4100	-0.1600	0.3850	0.0750
14:22:03.380	33874	0.5500	2.6600	-16.6000	-0.1900	0.4760	0.0850
14:22:03.400	33894	-0.0100	3.0100	-15.7000	-0.1830	0.4930	0.0760
14:22:03.419	33914	-0.0500	2.7100	-14.8700	-0.1730	0.4010	0.0800
14:22:03.441	33934	1.0300	2.9600	-15.4300	-0.1780	0.5090	0.0860
14:22:03.459	33954	-0.1100	2.5400	-17.3700	-0.1630	0.3980	0.0760
14:22:03.481	33974	1.5300	2.5500	-16.3300	-0.1860	0.4820	0.0890
14:22:03.499	33994	0.4900	3.0900	-14.0000	-0.1630	0.4100	0.0550
14:22:03.519	34014	0.7000	2.3600	-15.6600	-0.1800	0.4180	0.0740
14:22:03.540	34034	0.3500	2.8400	-18.7500	-0.1810	0.5300	0.1130
14:22:03.560	34054	-0.4100	2.8800	-15.4200	-0.1650	0.3750	0.0700
14:22:03.581	34074	0.6900	2.8100	-14.8200	-0.2010	0.5020	0.0790
14:22:03.600	34094	0.1500	2.8900	-15.7800	-0.1510	0.4240	0.0840
14:22:03.620	34114	0.8900	2.9400	-14.5700	-0.1760	0.4710	0.0780
14:22:03.640	34134	0.7900	3.0600	-17.2200	-0.1810	0.5250	0.1020
14:22:03.660	34154	0.2300	2.8400	-13.6300	-0.1650	0.3880	0.0600
14:22:03.679	34174	0.7500	2.9300	-17.0500	-0.1870	0.5440	0.0990
14:22:03.700	34194	-0.5300	2.9900	-15.6600	-0.1720	0.4150	0.0770
14:22:03.720	34214	1.2400	2.6900	-16.3500	-0.1750	0.4800	0.0810
14:22:03.740	34234	0.3200	2.8700	-16.0300	-0.1810	0.4630	0.0770
14:22:03.759	34254	0.4500	2.6800	-14.5100	-0.1870	0.3770	0.0630
14:22:03.780	34274	1.0100	3.2800	-15.4900	-0.1830	0.5020	0.0820
14:22:03.799	34294	-0.3400	2.7800	-14.3200	-0.1770	0.3750	0.0610
14:22:03.820	34314	1.2400	2.6100	-15.9000	-0.1910	0.5010	0.0810
14:22:03.840	34334	-0.4400	2.3500	-16.7600	-0.1920	0.4370	0.0780
14:22:03.861	34354	0.4500	2.3000	-13.5000	-0.1720	0.4210	0.0660
14:22:03.880	34374	0.5800	2.9700	-17.3900	-0.1540	0.5000	0.0930
14:22:03.901	34394	-0.0400	2.4700	-15.3500	-0.1640	0.3930	0.0740
14:22:03.920	34414	0.7400	3.0300	-16.2100	-0.1760	0.5270	0.0840
14:22:03.940	34434	-0.4800	2.7300	-14.8700	-0.1670	0.4140	0.0660
14:22:03.959	34454	1.0800	2.8700	-16.1100	-0.1690	0.4620	0.0910
14:22:03.980	34474	0.8200	2.9400	-16.6700	-0.1740	0.4830	0.0830
14:22:04.001	34494	0.2300	2.3400	-13.7600	-0.1720	0.3680	0.0600
14:22:04.020	34514	0.2100	2.9200	-16.8900	-0.1740	0.5230	0.0980
14:22:04.040	34534	0.1900	2.3000	-15.1200	-0.1810	0.3760	0.0650
14:22:04.059	34554	0.9200	2.9700	-16.3700	-0.1930	0.5420	0.0890
14:22:04.081	34574	-0.2300	2.8000	-15.4700	-0.1750	0.4480	0.0770
14:22:04.101	34594	0.9000	2.7300	-15.2600	-0.1810	0.3940	0.0830
14:22:04.121	34614	0.7100	2.9700	-16.4200	-0.1730	0.5050	0.0870
14:22:04.142	34634	0.3300	2.5900	-14.6000	-0.1850	0.4120	0.0650
14:22:04.159	34654	1.4100	3.0500	-17.4400	-0.1930	0.5310	0.1030
14:22:04.179	34674	-0.2600	2.9900	-15.1400	-0.1720	0.4140	0.0710
14:22:04.201	34694	0.8200	2.6300	-16.6000	-0.1860	0.4600	0.0850
14:22:04.222	34714	0.3800	2.8600	-16.4600	-0.1730	0.4720	0.0860
14:22:04.240	34734	0.0300	2.8500	-15.8100	-0.1790	0.3890	0.0680
14:22:04.260	34754	0.7700	3.1400	-15.8000	-0.1900	0.5590	0.0890
14:22:04.280	34774	-0.8300	2.5800	-14.6000	-0.1590	0.4030	0.0640
14:22:04.300	34794	0.3400	2.9200	-16.2500	-0.1650	0.4680	0.0830
14:22:04.319	34814	0.4300	2.7900	-15.7000	-0.1730	0.4080	0.0770
14:22:04.340	34834	-0.0900	2.8800	-15.1700	-0.1780	0.4480	0.0690
14:22:04.360	34854	1.0500	2.9400	-16.8800	-0.1840	0.5130	0.0930
14:22:04.379	34874	0.0500	3.0700	-14.4500	-0.1710	0.3730	0.0710
14:22:04.400	34894	0.9300	2.8600	-15.4700	-0.1940	0.4870	0.0720
14:22:04.420	34914	-0.2700	2.9300	-16.3600	-0.1670	0.4270	0.0780
14:22:04.441	34934	0.6800	2.6400	-15.9200	-0.1710	0.4680	0.0760
14:22:04.461	34954	0.3700	2.9700	-16.8800	-0.1950	0.5100	0.0870
14:22:04.479	34974	0.1700	2.7200	-15.0900	-0.1650	0.3790	0.0750
14:22:04.499	34994	0.9100	3.0600	-17.7400	-0.1730	0.5480	0.1060
14:22:04.519	35014	0.1700	3.0300	-14.9600	-0.1770	0.3820	0.0680
14:22:04.541	35034	0.2400	2.9200	-15.6900	-0.1850	0.4900	0.0790
14:22:04.560	35054	0.1300	2.9800	-16.4300	-0.1810	0.4710	0.0920
14:22:04.582	35074	0.4000	3.1500	-14.5900	-0.1820	0.4120	0.0680
14:22:04.602	35094	-0.0200	3.3400	-16.3900	-0.1910	0.5260	0.0830
14:22:04.621	35114	-0.5300	2.7500	-15.1000	-0.1850	0.3730	0.0670
14:22:04.639	35134	1.0700	3.0500	-16.6700	-0.1890	0.5100	0.0920
14:22:04.661	35154	-0.5400	3.0100	-14.6800	-0.1750	0.3630	0.0570
14:22:04.680	35174	0.6400	2.3400	-16.9500	-0.1670	0.4400	0.0900
14:22:04.701	35194	0.7800	2.9900	-15.9500	-0.1680	0.5160	0.0880
14:22:04.721	35214	0.1000	2.9900	-12.3400	-0.1790	0.4090	0.0470
14:22:04.742	35234	1.1300	2.8500	-16.6800	-0.1750	0.5280	0.0870
14:22:04.762	35254	-0.6500	3.0600	-14.5000	-0.1610	0.3750	0.0670
14:22:04.782	35274	0.2600	2.9600	-14.6000	-0.1760	0.4670	0.0720
14:22:04.802	35294	-0.1300	3.0500	-15.9400	-0.1760	0.4870	0.0810
14:22:04.822	35314	0.4500	2.9000	-14.6900	-0.1760	0.4150	0.0530
14:22:04.841	35334	0.9200	3.0300	-15.9100	-0.1550	0.5220	0.0890
14:22:04.861	35354	-0.3300	2.6900	-14.0900	-0.1620	0.3550	0.0690
14:22:04.881	35374	0.7100	2.9500	-15.7100	-0.1940	0.5070	0.0860
14:22:04.902	35394	0.3100	2.7200	-16.0700	-0.1740	0.4400	0.0830
14:22:04.922	35414	0.4400	2.4700	-14.2300	-0.1820	0.5010	0.0730
14:22:04.940	35434	0.4600	3.1000	-14.8800	-0.1800	0.5030	0.0790
14:22:04.961	35454	0.1700	2.6000	-12.9800	-0.1730	0.3580	0.0570
14:22:04.982	35474	0.6300	2.9700	-16.7800	-0.2010	0.4950	0.0890
14:22:05.002	35494	0.3500	2.5900	-14.3400	-0.1720	0.3830	0.0670
14:22:05.021	35514	0.1100	3.0400	-16.3400	-0.1860	0.4750	0.0860
14:22:05.042	35534	0.1900	2.8500	-14.7700	-0.1760	0.4560	0.0790
14:22:05.062	35554	0.2800	2.4600	-15.4900	-0.1860	0.4190	0.0750
14:22:05.080	35574	0.7700	3.0800	-14.9600	-0.1740	0.5270	0.0840
14:22:05.101	35594	-0.5700	3.0300	-12.9700	-0.1580	0.3380	0.0510
14:22:05.122	35614	-0.1500	2.6000	-14.0400	-0.1960	0.4960	0.0680
14:22:05.141	35634	-0.2500	3.1500	-13.5800	-0.1650	0.4430	0.0600
14:22:05.161	35654	0.4600	2.2100	-17.1900	-0.1730	0.4450	0.0910
14:22:05.181	35674	0.0900	3.4600	-15.2700	-0.1640	0.4810	0.0730
14:22:05.201	35694	0.2700	2.5900	-14.0900	-0.1680	0.3740	0.0690
14:22:05.222	35714	0.5000	2.6700	-16.7500	-0.1840	0.5080	0.0970
14:22:05.241	35734	-0.1100	2.5200	-15.5000	-0.1750	0.3830	0.0770
14:22:05.260	35754	0.7400	2.8300	-15.6400	-0.1860	0.4590	0.0790
14:22:05.281	35774	0.2700	3.2700	-16.2100	-0.1650	0.4820	0.0860
14:22:05.302	35794	0.4300	2.4800	-15.1000	-0.1660	0.4060	0.0800
14:22:05.321	35814	0.3000	3.0600	-17.1400	-0.1810	0.5520	0.0960
14:22:05.341	35834	-0.8700	2.7800	-16.1000	-0.1920	0.3940	0.0770
14:22:05.361	35854	0.7000	2.6400	-16.2500	-0.1760	0.4930	0.0830
14:22:05.380	35874	0.3500	3.3400	-13.4000	-0.1790	0.4600	0.0590
14:22:05.402	35894	0.2800	2.7300	-14.5100	-0.1690	0.4070	0.0730
14:22:05.421	35914	0.5900	2.9100	-15.9900	-0.1830	0.5120	0.0840
14:22:05.442	35934	-0.0200	2.7600	-16.0100	-0.1780	0.3740	0.0740
14:22:05.461	35954	1.1500	2.6000	-17.7300	-0.1800	0.5000	0.0950
14:22:05.480	35974	-0.1000	2.7700	-15.5500	-0.1660	0.3950	0.0670
14:22:05.501	35994	0.6600	2.6400	-15.9100	-0.1590	0.4350	0.0810
14:22:05.521	36014	0.7500	3.0200	-15.5600	-0.1540	0.5110	0.0840
14:22:05.541	36034	-0.6000	2.9800	-14.7300	-0.1580	0.4030	0.0660
14:22:05.563	36054	0.2000	2.8200	-17.8000	-0.1710	0.5020	0.0900
14:22:05.583	36074	-0.2000	2.7900	-13.9700	-0.1650	0.3460	0.0570
14:22:05.602	36094	0.9100	2.7100	-15.7600	-0.1780	0.4310	0.0820
14:22:05.622	36114	0.4700	2.8200	-15.5000	-0.1760	0.4820	0.0780
14:22:05.642	36134	-0.1600	3.0600	-14.5600	-0.1640	0.3980	0.0710
14:22:05.661	36154	1.0400	3.1800	-16.3500	-0.1490	0.5080	0.0930
14:22:05.683	36174	0.3300	2.7600	-15.0200	-0.1700	0.3740	0.0700
14:22:05.701	36194	0.7400	2.7700	-16.3300	-0.2040	0.5050	0.0870
14:22:05.720	36214	-0.2400	3.1200	-14.8100	-0.1690	0.3920	0.0640
14:22:05.741	36234	0.6500	2.8500	-15.6800	-0.1850	0.4730	0.0820
14:22:05.762	36254	0.2100	2.8200	-17.4600	-0.1970	0.5210	0.0920
14:22:05.780	36274	-0.1600	2.8200	-14.6300	-0.1690	0.3740	0.0600
14:22:05.800	36294	1.3100	3.1200	-14.6800	-0.2020	0.5090	0.0770
14:22:05.822	36314	-0.0900	2.8200	-13.7000	-0.1570	0.3460	0.0690
14:22:05.842	36334	1.0200	2.6800	-14.6500	-0.1930	0.4730	0.0780
14:22:05.861	36354	0.3800	2.8700	-14.6800	-0.1760	0.4900	0.0790
14:22:05.882	36374	0.4400	2.5500	-14.9700	-0.1690	0.4260	0.0760
14:22:05.902	36394	1.0500	3.1800	-15.2100	-0.1870	0.5230	0.0730
14:22:05.924	36414	-0.3700	2.6400	-15.8600	-0.1530	0.3740	0.0790
14:22:05.941	36434	0.9600	2.7500	-15.3300	-0.1830	0.4620	0.0740
14:22:05.962	36454	-0.1800	2.7200	-16.4100	-0.1490	0.4530	0.0800
14:22:05.982	36474	0.6200	2.7200	-15.0500	-0.1810	0.4360	0.0740
14:22:06.001	36494	0.6100	3.1100	-17.3700	-0.1620	0.4990	0.0950
14:22:06.023	36514	-0.3000	3.0500	-13.1200	-0.1850	0.4050	0.0600
14:22:06.042	36534	0.7400	3.0400	-15.1800	-0.1830	0.4860	0.0770
14:22:06.062	36554	-0.4400	2.7500	-13.3700	-0.1720	0.4290	0.0680
14:22:06.082	36574	0.6000	2.8500	-14.1700	-0.1760	0.4960	0.0770
14:22:06.102	36594	-0.1600	3.1700	-17.6200	-0.1710	0.4980	0.0940
14:22:06.121	36614	-0.2400	2.8500	-14.3300	-0.1790	0.4070	0.0660
14:22:06.141	36634	0.6400	3.0700	-17.4100	-0.1870	0.5580	0.1000
14:22:06.162	36654	-0.2300	2.6900	-15.6300	-0.1720	0.3750	0.0670
14:22:06.183	36674	0.7000	2.6700	-16.1700	-0.1830	0.4970	0.0850
14:22:06.201	36694	0.1000	2.7800	-15.9500	-0.1860	0.4890	0.0830
14:22:06.222	36714	0.6600	2.7700	-15.3000	-0.1810	0.4080	0.0730
14:22:06.243	36734	0.6100	2.7500	-16.3700	-0.1800	0.5210	0.0910
14:22:06.262	36754	0.2400	2.5600	-13.2100	-0.1880	0.3820	0.0600
14:22:06.282	36774	0.5500	2.9000	-14.5200	-0.1860	0.5010	0.0710
14:22:06.301	36794	-0.1200	2.6200	-14.6000	-0.1740	0.4120	0.0760
14:22:06.323	36814	0.6700	2.5800	-14.9500	-0.1600	0.4490	0.0730
14:22:06.343	36834	-0.1400	2.8900	-16.2900	-0.1560	0.4790	0.0790
14:22:06.363	36854	-0.2300	2.6000	-14.1100	-0.1660	0.3880	0.0700
14:22:06.382	36874	0.4300	2.8600	-17.0500	-0.1730	0.5560	0.0990
14:22:06.401	36894	-0.4200	2.4300	-14.2700	-0.1680	0.3820	0.0590
14:22:06.422	36914	0.9300	2.6300	-15.9500	-0.1860	0.4890	0.0800
14:22:06.443	36934	0.4000	3.0200	-15.7600	-0.1790	0.4620	0.0810
14:22:06.462	36954	-0.0400	2.9100	-13.6100	-0.1720	0.3860	0.0560
14:22:06.483	36974	0.1600	3.0600	-17.0500	-0.1530	0.5310	0.0890
14:22:06.502	36994	-0.3300	2.8000	-15.9800	-0.1740	0.3700	0.0760
14:22:06.523	37014	0.3000	2.8300	-17.2600	-0.1800	0.5180	0.1030
14:22:06.542	37034	0.1300	2.6900	-16.3300	-0.1620	0.3820	0.0760
14:22:06.562	37054	0.7000	2.7700	-15.6300	-0.1760	0.4410	0.0870
14:22:06.582	37074	0.7800	2.8600	-15.4000	-0.1970	0.5350	0.0990
14:22:06.603	37094	0.0500	2.6900	-14.1500	-0.1740	0.4020	0.0610
14:22:06.623	37114	0.1100	2.9000	-16.2400	-0.2060	0.5470	0.0860
14:22:06.642	37134	0.1300	2.4500	-14.6300	-0.1900	0.4410	0.0660
14:22:06.662	37154	0.8000	2.8800	-15.0400	-0.1850	0.4910	0.0760
14:22:06.683	37174	0.1400	3.2400	-14.8000	-0.1690	0.4850	0.0800
14:22:06.702	37194	-0.1600	2.9200	-15.7200	-0.1790	0.3890	0.0650
14:22:06.723	37214	0.7900	2.9000	-16.4100	-0.1820	0.5410	0.0940
14:22:06.742	37234	-0.2900	2.6600	-15.6600	-0.1550	0.3870	0.0700
14:22:06.762	37254	0.5400	2.7700	-16.4000	-0.1800	0.4880	0.0870
14:22:06.784	37274	-0.3600	2.9500	-14.1700	-0.1580	0.4040	0.0660
14:22:06.803	37294	0.4600	2.4300	-18.1100	-0.1760	0.4550	0.0970
14:22:06.823	37314	0.5900	3.1600	-15.9700	-0.1810	0.5200	0.0870
14:22:06.843	37334	-0.5000	2.5300	-14.6200	-0.1620	0.3950	0.0580
14:22:06.862	37354	0.5000	2.9200	-17.3200	-0.1740	0.4630	0.0890
14:22:06.883	37374	-0.0500	2.9000	-15.6200	-0.1770	0.4120	0.0760
14:22:06.902	37394	0.9600	2.6900	-15.4400	-0.1850	0.4800	0.0800
14:22:06.923	37414	-0.2000	3.0900	-16.1500	-0.1780	0.5110	0.0860
14:22:06.943	37434	0.3100	2.6600	-14.6000	-0.1750	0.3790	0.0700
14:22:06.962	37454	0.6600	2.9700	-16.5200	-0.1720	0.5650	0.0960
14:22:06.981	37474	0.0300	2.9200	-14.1000	-0.1730	0.4020	0.0650
14:22:07.002	37494	0.5800	2.7800	-15.0500	-0.1810	0.4660	0.0740
14:22:07.023	37514	-0.4500	3.0800	-14.7500	-0.1840	0.4630	0.0630
14:22:07.042	37534	0.5000	2.8700	-14.4100	-0.1850	0.4170	0.0650
14:22:07.064	37554	0.3600	2.8800	-16.8800	-0.1770	0.5100	0.0920
14:22:07.082	37574	-0.3200	2.8000	-14.9000	-0.1460	0.3700	0.0710
14:22:07.104	37594	0.6800	2.9700	-14.7100	-0.1840	0.5200	0.0810
14:22:07.122	37614	-0.4600	2.9200	-15.7600	-0.1540	0.3920	0.0780
14:22:07.142	37634	0.7900	2.3600	-15.3800	-0.1780	0.4620	0.0860
14:22:07.162	37654	0.9800	2.7700	-15.5100	-0.1660	0.4990	0.0830
14:22:07.183	37674	0.4000	2.4200	-15.0500	-0.1670	0.4010	0.0760
14:22:07.202	37694	-0.2100	3.1400	-15.7700	-0.1760	0.5200	0.0830
14:22:07.223	37714	-0.3900	2.8400	-15.5100	-0.1540	0.3930	0.0790
14:22:07.243	37734	0.9300	3.0300	-12.9700	-0.1710	0.4640	0.0710
14:22:07.263	37754	0.4200	3.0100	-16.6200	-0.1560	0.4560	0.0870
14:22:07.283	37774	0.5400	2.4500	-15.4900	-0.1830	0.3890	0.0730
14:22:07.304	37794	0.5900	2.9800	-17.8600	-0.1620	0.5010	0.1010
14:22:07.323	37814	0.1400	2.6400	-15.8700	-0.1720	0.3550	0.0670
14:22:07.342	37834	1.4900	3.0600	-14.2700	-0.1830	0.4860	0.0830
14:22:07.363	37854	-0.7100	2.9200	-15.6800	-0.1650	0.4130	0.0790
14:22:07.383	37874	0.7500	3.2900	-14.0300	-0.1720	0.4540	0.0710
14:22:07.402	37894	1.1400	3.1300	-16.2500	-0.1620	0.4960	0.0950
14:22:07.424	37914	0.1700	2.7900	-15.2300	-0.1780	0.3950	0.0700
14:22:07.444	37934	0.5800	2.9600	-15.3600	-0.2120	0.5280	0.0740
14:22:07.463	37954	0.1900	3.1300	-14.9400	-0.1930	0.3970	0.0650
14:22:07.483	37974	0.7400	2.9600	-14.8000	-0.1790	0.4790	0.0790
14:22:07.503	37994	-0.1000	3.0500	-15.7700	-0.1690	0.4610	0.0850
14:22:07.523	38014	0.9200	2.6500	-14.3000	-0.1730	0.4040	0.0670
14:22:07.544	38034	1.3400	2.8200	-15.9200	-0.1780	0.5410	0.0930
14:22:07.564	38054	-0.1900	2.3800	-14.2400	-0.1620	0.3700	0.0580
14:22:07.584	38074	0.2300	3.4400	-15.1900	-0.1640	0.4560	0.0800
14:22:07.603	38094	-0.0100	2.4700	-15.6400	-0.1530	0.4150	0.0840
14:22:07.622	38114	0.8500	2.4200	-15.6600	-0.1790	0.4430	0.0770
14:22:07.644	38134	0.3800	2.9700	-16.6400	-0.1820	0.5020	0.0870
14:22:07.664	38154	-0.4400	2.3300	-14.5700	-0.1700	0.3930	0.0740
14:22:07.683	38174	0.7900	2.8800	-16.1600	-0.1880	0.5110	0.0920
14:22:07.703	38194	0.2500	3.0400	-13.3300	-0.1610	0.4200	0.0650
