# Supplementary material for: A slanted castor wheel enables pushing manual wheelchairs from the side to improve social interaction
Source: PLoS One. 2024 Sep 12;19(9):e0307759. doi: 10.1371/journal.pone.0307759 (PMC11392412; doi:10.1371/journal.pone.0307759)
Supplement: S1 File — Contains the data collected during the validation experiments and the code for calculating the reaction forces for a castor wheel using the vector equations and the cosine approximation. 4TU.ResearchData repository: https://doi.org/10.4121/82afa4e1-bdf1-4bf4-8682-32e62f6c3d68, GitLab repository: https://gitlab.tudelft.nl/ziggy/evaluation_paper. (ZIP) [file pone.0307759.s002.zip › S2 File - Experimental data and the MATLAB code for calculations of the castor wheel/Data/Test6_30-5-2022/0.2rad_3.4kg_6.txt]

TimeStamp	SampleCounter	Fx(N)	Fy(N)	Fz(N)	Tx(Nm)	Ty(Nm)	Tz(Nm)
14:22:44.912	9838	0.7000	7.6600	-34.2300	-0.4480	1.1180	0.1820
14:22:44.934	9858	0.5000	7.2500	-37.2300	-0.4190	1.1830	0.2240
14:22:44.953	9878	0.0700	6.7200	-30.9600	-0.4180	0.8770	0.1530
14:22:44.971	9898	0.8200	7.2900	-39.8400	-0.4260	1.2830	0.2440
14:22:44.991	9918	-0.5900	6.2200	-32.5000	-0.4070	0.8710	0.1720
14:22:45.013	9938	1.8900	7.3900	-32.3200	-0.4290	1.1940	0.1760
14:22:45.031	9958	0.9800	6.8200	-35.0200	-0.3790	1.1270	0.2070
14:22:45.053	9978	0.0800	6.8100	-32.6200	-0.4380	0.9540	0.1630
14:22:45.073	9998	0.5900	6.8600	-36.0500	-0.4070	1.1710	0.2120
14:22:45.091	10018	0.1700	6.4400	-31.0300	-0.4210	0.8790	0.1630
14:22:45.111	10038	1.9100	7.5000	-37.4100	-0.4050	1.3030	0.2380
14:22:45.134	10058	-0.5200	6.4700	-31.0800	-0.4090	0.9060	0.1590
14:22:45.153	10078	1.7800	6.9300	-34.0100	-0.4160	1.1120	0.1850
14:22:45.173	10098	0.7900	6.8200	-34.1000	-0.4050	1.1730	0.2110
14:22:45.192	10118	0.5400	6.2600	-32.7700	-0.4180	0.9230	0.1670
14:22:45.211	10138	1.0900	6.9900	-37.8200	-0.4060	1.1940	0.2230
14:22:45.232	10158	0.0800	6.0100	-33.5900	-0.4170	0.9000	0.1850
14:22:45.252	10178	2.3100	7.3700	-34.9200	-0.4250	1.2430	0.2130
14:22:45.272	10198	0.7400	6.3300	-33.3600	-0.4110	1.0250	0.1920
14:22:45.293	10218	1.7700	6.9500	-34.0600	-0.4360	1.0600	0.1770
14:22:45.313	10238	0.2100	6.9500	-36.0300	-0.4450	1.1570	0.2270
14:22:45.332	10258	-0.1100	6.4700	-32.7700	-0.4310	0.9240	0.1600
14:22:45.352	10278	1.4800	7.1600	-36.2700	-0.4160	1.2350	0.2170
14:22:45.372	10298	-0.3400	6.2000	-33.1900	-0.4230	0.9270	0.1890
14:22:45.392	10318	1.9700	7.4300	-34.1700	-0.4350	1.1940	0.1920
14:22:45.412	10338	0.4800	6.8100	-32.2500	-0.4080	1.0640	0.1980
14:22:45.433	10358	0.3000	6.5100	-34.5400	-0.4340	0.9560	0.1740
14:22:45.453	10378	1.5500	6.9400	-38.8800	-0.3940	1.2020	0.2350
14:22:45.472	10398	0.4900	6.6900	-31.9200	-0.4030	0.8980	0.1740
14:22:45.493	10418	1.7800	7.3300	-35.6900	-0.4220	1.2360	0.2230
14:22:45.511	10438	-0.2500	6.4300	-32.7000	-0.4040	0.9610	0.1820
14:22:45.533	10458	1.9900	7.3500	-34.3900	-0.4370	1.1640	0.1880
14:22:45.553	10478	0.1300	6.5900	-36.5200	-0.4240	1.1310	0.2360
14:22:45.573	10498	0.3400	6.7000	-32.7000	-0.4140	0.9500	0.1540
14:22:45.593	10518	1.8000	6.8700	-37.4300	-0.3980	1.2500	0.2170
14:22:45.613	10538	-1.0600	6.5300	-31.9800	-0.4110	0.8620	0.1770
14:22:45.632	10558	2.3400	7.4300	-35.6000	-0.4230	1.2240	0.1970
14:22:45.653	10578	-0.7500	6.2400	-34.6700	-0.4150	1.0270	0.2050
14:22:45.674	10598	1.1000	7.0900	-35.9400	-0.4700	1.1080	0.1920
14:22:45.694	10618	1.0600	6.9000	-36.6600	-0.4350	1.2310	0.2290
14:22:45.712	10638	-0.0100	6.4300	-32.9700	-0.4350	0.9250	0.1680
14:22:45.735	10658	2.1200	7.6800	-34.9900	-0.4120	1.2440	0.2040
14:22:45.753	10678	0.2800	6.4000	-31.2400	-0.4080	0.9280	0.1770
14:22:45.772	10698	1.7500	7.0000	-34.9100	-0.4360	1.1800	0.1900
14:22:45.793	10718	0.1300	6.9800	-34.6900	-0.4200	1.0980	0.2070
14:22:45.813	10738	0.5800	7.0900	-33.7900	-0.4310	0.9880	0.1750
14:22:45.833	10758	1.8700	7.1000	-34.7900	-0.3860	1.2670	0.2070
14:22:45.853	10778	-1.0200	6.5800	-32.6800	-0.4260	0.8970	0.1730
14:22:45.875	10798	1.8000	7.2300	-35.3100	-0.4360	1.2180	0.1920
14:22:45.894	10818	-0.0700	6.5300	-34.1200	-0.4040	1.0230	0.1930
14:22:45.913	10838	1.0600	7.4900	-33.0400	-0.4370	1.0830	0.1690
14:22:45.933	10858	0.7900	6.8500	-37.3100	-0.4180	1.1240	0.2160
14:22:45.954	10878	-0.3400	6.5300	-33.5300	-0.4260	0.8950	0.1720
14:22:45.972	10898	1.8700	7.8100	-36.7800	-0.4230	1.2640	0.2140
14:22:45.992	10918	-0.6900	6.1300	-32.6300	-0.3990	0.9040	0.1820
14:22:46.014	10938	2.6400	7.6100	-35.5500	-0.4520	1.2230	0.1920
14:22:46.034	10958	0.5800	6.2800	-33.0300	-0.4170	1.0590	0.2000
14:22:46.054	10978	1.1300	7.0400	-32.6000	-0.4500	1.0190	0.1600
14:22:46.072	10998	1.2200	7.1800	-37.0400	-0.4140	1.2390	0.2270
14:22:46.093	11018	-1.1600	6.1100	-32.3800	-0.4230	0.8050	0.1590
14:22:46.113	11038	2.0800	7.4800	-38.4500	-0.4480	1.2680	0.2210
14:22:46.132	11058	0.3100	6.3600	-31.1200	-0.4030	0.9370	0.1780
14:22:46.153	11078	0.9300	7.4200	-35.7700	-0.4650	1.1710	0.2040
14:22:46.173	11098	0.4300	6.8800	-36.8200	-0.4250	1.1490	0.2130
14:22:46.193	11118	-0.8000	6.3300	-33.3700	-0.4340	0.8940	0.1640
14:22:46.214	11138	1.9100	7.6600	-37.8800	-0.4100	1.2710	0.2240
14:22:46.233	11158	-0.3600	6.0700	-29.2800	-0.4040	0.8310	0.1550
14:22:46.254	11178	2.2900	7.2600	-34.1200	-0.4240	1.1790	0.1930
14:22:46.273	11198	0.8700	6.9100	-34.6400	-0.4120	1.0660	0.2120
14:22:46.293	11218	-0.2000	7.1600	-32.7000	-0.4440	1.0230	0.1770
14:22:46.313	11238	1.2800	7.0000	-36.5400	-0.4150	1.2250	0.2150
14:22:46.334	11258	-0.6000	6.2500	-29.8900	-0.4060	0.8220	0.1380
14:22:46.352	11278	1.7200	7.8800	-36.9600	-0.4400	1.2840	0.2130
14:22:46.373	11298	0.2000	5.5600	-32.3100	-0.4000	0.9280	0.1840
14:22:46.394	11318	1.3100	7.3200	-35.8000	-0.4340	1.1260	0.1970
14:22:46.413	11338	1.0600	7.1500	-35.9600	-0.3910	1.1220	0.2160
14:22:46.433	11358	0.1500	6.6800	-30.3100	-0.4180	0.8440	0.1370
14:22:46.453	11378	1.5800	7.1800	-38.5600	-0.3930	1.2960	0.2340
14:22:46.475	11398	-0.7800	6.3100	-30.3300	-0.4150	0.8180	0.1590
14:22:46.493	11418	2.3900	6.7800	-35.4000	-0.4260	1.2210	0.1920
14:22:46.514	11438	0.9100	6.5600	-31.1900	-0.4010	1.0660	0.1790
14:22:46.534	11458	0.5100	7.1200	-33.2900	-0.4290	0.9560	0.1680
14:22:46.554	11478	0.9700	7.2200	-37.2300	-0.4340	1.2440	0.2330
14:22:46.574	11498	-0.7100	5.8100	-29.8600	-0.4210	0.8370	0.1420
14:22:46.594	11518	1.7400	7.8400	-33.4000	-0.4120	1.2400	0.2080
14:22:46.614	11538	0.4500	6.1200	-34.0500	-0.3930	0.9670	0.2030
14:22:46.633	11558	1.1500	7.2900	-34.1500	-0.4390	1.1620	0.1930
14:22:46.652	11578	0.1900	6.8600	-35.6400	-0.4070	1.1170	0.2090
14:22:46.673	11598	-0.0900	6.3400	-33.0300	-0.4210	0.9030	0.1700
14:22:46.692	11618	1.1300	7.0800	-39.6500	-0.3940	1.3040	0.2480
14:22:46.712	11638	-0.3700	6.3100	-32.1600	-0.4030	0.8640	0.1670
14:22:46.734	11658	1.8700	6.8900	-34.4900	-0.4420	1.2240	0.2010
14:22:46.754	11678	0.5900	6.4200	-32.8100	-0.3890	0.9960	0.1830
14:22:46.775	11698	1.0300	7.3400	-35.4300	-0.4380	1.0510	0.1870
14:22:46.794	11718	0.8700	7.4200	-34.2700	-0.4020	1.1560	0.2070
14:22:46.814	11738	-0.0100	6.4000	-32.0300	-0.4000	0.8640	0.1580
14:22:46.835	11758	1.9200	7.5500	-37.2800	-0.4260	1.3190	0.2290
14:22:46.853	11778	-1.1000	6.2100	-32.4200	-0.4100	0.9010	0.1750
14:22:46.875	11798	1.7500	7.3200	-35.9100	-0.4340	1.1870	0.1960
14:22:46.895	11818	0.6600	7.0400	-35.2100	-0.4270	1.1780	0.2280
14:22:46.913	11838	0.1600	6.9100	-33.0400	-0.4500	0.9740	0.1670
14:22:46.934	11858	3.2100	7.0100	-37.8000	-0.4350	1.4010	0.2300
14:22:46.954	11878	-0.0300	5.7000	-27.9700	-0.4150	0.8180	0.1560
14:22:46.974	11898	2.2700	7.2400	-34.9600	-0.3980	1.1550	0.1940
14:22:46.995	11918	1.0900	6.5600	-35.5200	-0.4150	1.1590	0.1990
14:22:47.013	11938	0.6000	6.7600	-33.8300	-0.4130	1.0000	0.1810
14:22:47.034	11958	0.3400	7.1200	-34.8000	-0.3920	1.1580	0.2050
14:22:47.054	11978	-0.5400	6.6400	-33.4000	-0.3920	0.8890	0.1710
14:22:47.073	11998	2.2200	6.5100	-34.0100	-0.4250	1.2120	0.2030
14:22:47.095	12018	1.1400	6.3400	-30.6600	-0.3800	0.9770	0.1770
14:22:47.115	12038	0.7300	7.0800	-34.1700	-0.4100	1.0660	0.1800
14:22:47.133	12058	-0.6800	6.2000	-36.3200	-0.3590	0.9770	0.1980
14:22:47.153	12078	-0.0600	7.8600	-35.2700	-0.4400	0.9830	0.1780
14:22:47.174	12098	1.7700	6.1500	-35.5600	-0.3660	1.2100	0.2150
14:22:47.195	12118	-1.4200	6.9200	-31.7100	-0.4060	0.8390	0.1570
14:22:47.214	12138	1.8200	7.6900	-36.3100	-0.4100	1.1860	0.1910
14:22:47.235	12158	-0.1700	6.3400	-32.9000	-0.3820	0.9760	0.1830
14:22:47.256	12178	1.3100	7.6200	-34.2200	-0.4250	1.0910	0.1830
14:22:47.275	12198	0.6000	7.0000	-35.4000	-0.3980	1.1470	0.2200
14:22:47.295	12218	-0.9800	6.9100	-34.0200	-0.4380	0.9090	0.1600
14:22:47.315	12238	2.2500	6.8900	-37.9500	-0.4310	1.2900	0.2260
14:22:47.335	12258	-0.5100	6.2100	-30.5900	-0.3930	0.9100	0.1660
14:22:47.355	12278	2.1100	7.2000	-32.8100	-0.4420	1.1800	0.1840
14:22:47.374	12298	0.7200	6.5700	-32.5900	-0.3980	1.0780	0.1960
14:22:47.394	12318	-0.1200	7.1000	-34.0100	-0.4210	0.9600	0.1720
14:22:47.415	12338	0.8300	7.1200	-36.2700	-0.4230	1.2120	0.2070
14:22:47.433	12358	-0.4000	6.3000	-32.1000	-0.4070	0.9090	0.1800
14:22:47.454	12378	2.1300	7.3400	-35.4700	-0.4250	1.1910	0.2040
14:22:47.474	12398	-0.3000	6.8300	-34.9800	-0.4020	1.0160	0.2090
14:22:47.494	12418	0.2200	7.1200	-32.6600	-0.4330	0.9920	0.1590
14:22:47.514	12438	1.5600	6.3300	-36.2300	-0.3710	1.1220	0.2130
14:22:47.534	12458	-0.5200	6.6000	-32.8800	-0.4270	0.8750	0.1630
14:22:47.553	12478	1.9000	6.8500	-36.8800	-0.4300	1.2290	0.2150
14:22:47.574	12498	-0.8200	6.5700	-31.8800	-0.3990	0.9090	0.1630
14:22:47.593	12518	2.0900	7.5100	-34.1900	-0.4050	1.1160	0.1870
14:22:47.613	12538	0.9700	7.4500	-33.3800	-0.3710	1.1510	0.2090
14:22:47.633	12558	-0.1000	6.9200	-31.5500	-0.3930	0.9340	0.1480
14:22:47.654	12578	1.3100	7.1900	-35.9300	-0.4000	1.2040	0.2040
14:22:47.675	12598	-1.1600	6.7000	-31.7700	-0.4100	0.8880	0.1690
14:22:47.695	12618	1.9600	7.2700	-35.8900	-0.4130	1.2230	0.2010
14:22:47.714	12638	-0.1100	6.2500	-33.8600	-0.3870	0.9720	0.1970
14:22:47.734	12658	1.1500	7.2600	-33.9200	-0.4230	1.0630	0.1770
14:22:47.753	12678	1.5000	7.2600	-36.6500	-0.3980	1.2360	0.2270
14:22:47.773	12698	-0.4000	6.5600	-30.6700	-0.4200	0.8530	0.1450
14:22:47.795	12718	2.2300	6.8200	-35.1200	-0.4060	1.2190	0.2120
14:22:47.814	12738	0.4200	6.3400	-31.0700	-0.3920	0.9890	0.1830
14:22:47.835	12758	1.4200	7.3700	-33.7600	-0.3950	1.0720	0.1860
14:22:47.855	12778	0.1300	6.9900	-34.4000	-0.3810	1.1320	0.2080
14:22:47.874	12798	0.2400	6.9800	-34.8000	-0.4030	0.9550	0.1850
14:22:47.896	12818	1.2200	7.2600	-36.5000	-0.3830	1.2410	0.2120
14:22:47.916	12838	-0.4800	6.4900	-30.3900	-0.3830	0.8370	0.1610
14:22:47.935	12858	2.2100	6.8600	-34.7000	-0.4230	1.1830	0.1860
14:22:47.955	12878	0.5400	6.3500	-34.3300	-0.3950	1.0290	0.1960
14:22:47.975	12898	1.0300	7.4400	-32.9100	-0.4170	1.0150	0.1710
14:22:47.996	12918	0.6700	6.9100	-36.4200	-0.3970	1.1700	0.2030
14:22:48.015	12938	-0.5400	7.0500	-33.8900	-0.4050	0.9020	0.1730
14:22:48.036	12958	1.9800	7.0400	-36.2800	-0.3980	1.2070	0.2120
14:22:48.055	12978	-0.5000	6.4700	-33.0300	-0.3640	0.9540	0.1860
14:22:48.075	12998	2.1800	7.4200	-34.7200	-0.4290	1.1540	0.1870
14:22:48.095	13018	0.6400	6.7000	-35.0000	-0.4020	1.1040	0.2230
14:22:48.114	13038	0.7700	6.8200	-32.9700	-0.4130	0.9260	0.1750
14:22:48.135	13058	1.8800	7.1100	-36.6700	-0.3800	1.2430	0.2330
14:22:48.155	13078	-1.1600	6.6200	-33.4400	-0.4180	0.9240	0.1760
14:22:48.174	13098	1.7700	7.3700	-34.9200	-0.4140	1.1360	0.1950
14:22:48.195	13118	0.2900	6.4200	-35.4700	-0.4050	1.0640	0.2070
14:22:48.216	13138	0.6500	7.0400	-35.0200	-0.4370	1.0250	0.1870
14:22:48.234	13158	0.1600	6.7400	-37.2600	-0.3770	1.2060	0.2270
14:22:48.255	13178	-0.2200	6.6700	-32.9400	-0.3770	0.8990	0.1710
14:22:48.275	13198	1.8000	7.5200	-36.3100	-0.4140	1.2510	0.2160
14:22:48.295	13218	-0.3800	6.3800	-31.5900	-0.3720	0.9470	0.1860
14:22:48.315	13238	2.0600	6.9100	-33.2400	-0.4210	1.0710	0.1850
14:22:48.335	13258	0.8200	7.1400	-36.5600	-0.3840	1.1970	0.2450
14:22:48.355	13278	-1.0900	7.1200	-32.5600	-0.4130	0.9200	0.1550
14:22:48.376	13298	1.0000	7.2500	-37.4900	-0.4050	1.2380	0.2310
14:22:48.394	13318	-0.5500	6.2800	-31.7400	-0.3710	0.8990	0.1700
14:22:48.416	13338	2.5500	7.4000	-34.8700	-0.4010	1.2320	0.2040
14:22:48.436	13358	1.1300	6.4100	-33.2700	-0.3680	1.0430	0.2140
14:22:48.455	13378	0.4400	7.1100	-33.7300	-0.4010	0.9950	0.1710
14:22:48.475	13398	1.0600	7.0300	-36.7400	-0.3780	1.1890	0.2220
14:22:48.494	13418	-0.3100	6.7400	-29.5200	-0.4050	0.8740	0.1490
14:22:48.516	13438	1.4300	7.4900	-38.2700	-0.4080	1.2300	0.2340
14:22:48.535	13458	-0.4500	6.2600	-32.7100	-0.3750	0.9270	0.1820
14:22:48.557	13478	1.7700	7.4500	-34.6900	-0.3940	1.1710	0.1930
14:22:48.575	13498	1.3600	6.4800	-36.2100	-0.3740	1.1900	0.2380
14:22:48.595	13518	-0.3200	6.3900	-30.2100	-0.4060	0.8640	0.1450
14:22:48.615	13538	1.3700	7.8000	-39.0200	-0.4000	1.2350	0.2290
14:22:48.635	13558	-0.2000	5.8300	-31.5500	-0.3780	0.9120	0.1710
14:22:48.654	13578	2.0200	6.8200	-36.3400	-0.4060	1.1760	0.2140
14:22:48.675	13598	0.7600	6.5200	-32.8800	-0.3640	1.0680	0.2010
14:22:48.695	13618	0.9400	7.1200	-33.2400	-0.4070	1.0420	0.1710
14:22:48.714	13638	0.3600	6.8500	-37.7200	-0.3800	1.2180	0.2330
14:22:48.734	13658	-1.4700	6.2100	-32.3800	-0.3770	0.8160	0.1640
14:22:48.754	13678	1.6300	7.1900	-37.2500	-0.3790	1.2720	0.2090
14:22:48.775	13698	0.5100	6.1100	-31.0500	-0.3430	0.9700	0.1820
14:22:48.794	13718	1.6800	6.7500	-31.7200	-0.4080	1.0850	0.1690
14:22:48.816	13738	0.8700	6.8800	-36.2400	-0.3590	1.1220	0.2190
14:22:48.836	13758	-0.4600	6.4700	-32.8500	-0.3980	0.8980	0.1720
14:22:48.855	13778	1.9000	7.1300	-35.1600	-0.3650	1.2410	0.2130
14:22:48.876	13798	0.2300	6.5800	-30.3800	-0.3530	0.8730	0.1740
14:22:48.896	13818	2.1800	7.5400	-35.6700	-0.4110	1.2520	0.1910
14:22:48.916	13838	0.7000	6.1200	-34.2300	-0.3380	1.0020	0.2060
14:22:48.934	13858	0.3200	6.8200	-33.7200	-0.4100	1.0090	0.1630
14:22:48.955	13878	1.2000	7.4300	-37.3200	-0.3790	1.2410	0.2320
14:22:48.975	13898	-1.7600	6.7300	-33.2100	-0.3860	0.8310	0.1570
14:22:48.996	13918	1.4300	7.4800	-37.4300	-0.4060	1.2100	0.2100
14:22:49.014	13938	0.3200	5.9800	-32.3400	-0.3820	0.9870	0.1780
14:22:49.034	13958	0.5700	7.4300	-34.6900	-0.4160	1.1290	0.1870
14:22:49.055	13978	0.6800	7.3900	-35.9400	-0.3740	1.1250	0.2110
14:22:49.075	13998	-0.8300	6.2600	-34.2000	-0.4020	0.8860	0.1730
14:22:49.095	14018	1.1200	7.2600	-38.4500	-0.3670	1.2770	0.2350
14:22:49.115	14038	-0.7500	6.4200	-33.0500	-0.3670	0.9200	0.1800
14:22:49.135	14058	2.3500	6.8000	-34.2800	-0.4030	1.1590	0.1870
14:22:49.155	14078	1.0600	6.3600	-33.6000	-0.3510	1.1020	0.1940
14:22:49.175	14098	0.4500	6.2600	-32.3100	-0.3870	0.9200	0.1600
14:22:49.195	14118	1.7200	7.4200	-37.0200	-0.3660	1.2500	0.2220
14:22:49.216	14138	-1.0200	6.3300	-30.0800	-0.3710	0.8150	0.1480
14:22:49.236	14158	2.3500	7.4400	-36.5900	-0.3830	1.2860	0.2040
14:22:49.255	14178	0.0700	6.4600	-31.0400	-0.3360	0.9840	0.1790
14:22:49.276	14198	1.4100	6.9000	-32.7900	-0.3880	1.0080	0.1700
14:22:49.295	14218	1.2000	7.3500	-37.8200	-0.3740	1.2420	0.2290
14:22:49.315	14238	-1.2400	6.6000	-29.5100	-0.3780	0.7820	0.1440
14:22:49.336	14258	2.2500	7.3200	-38.6000	-0.3650	1.2670	0.2390
14:22:49.355	14278	-0.5000	6.5100	-31.6400	-0.3690	0.8760	0.1780
14:22:49.376	14298	1.7700	7.0500	-34.3800	-0.4000	1.1740	0.1990
14:22:49.396	14318	0.6700	6.8100	-35.2600	-0.3800	1.0890	0.2050
14:22:49.417	14338	-0.1600	6.8300	-33.7500	-0.4150	0.9210	0.1720
14:22:49.437	14358	1.9300	7.3100	-37.5800	-0.3990	1.2640	0.2240
14:22:49.457	14378	-1.5400	6.3900	-30.5000	-0.3810	0.8220	0.1510
14:22:49.476	14398	2.2900	6.9300	-34.8200	-0.4040	1.2170	0.2120
14:22:49.495	14418	0.7300	6.4700	-34.0900	-0.3600	1.0770	0.2130
14:22:49.517	14438	0.6300	6.3700	-32.4900	-0.4000	1.0000	0.1670
14:22:49.537	14458	1.8400	7.0400	-37.9900	-0.3700	1.2610	0.2380
14:22:49.555	14478	-0.5400	6.1700	-31.6000	-0.3790	0.8270	0.1550
14:22:49.576	14498	1.6300	7.2500	-37.1400	-0.3900	1.2570	0.2110
14:22:49.597	14518	-0.3700	5.7900	-32.6800	-0.3680	0.9310	0.1890
14:22:49.616	14538	1.7300	6.8000	-34.1200	-0.4080	1.1290	0.1870
14:22:49.637	14558	0.2700	7.1400	-35.0700	-0.3720	1.1290	0.2110
14:22:49.656	14578	-0.1100	7.0300	-32.9000	-0.4080	0.9150	0.1640
14:22:49.677	14598	1.5900	7.4000	-37.4000	-0.3720	1.2690	0.2300
14:22:49.695	14618	-0.6600	6.5100	-31.4700	-0.3550	0.8780	0.1720
14:22:49.717	14638	2.0200	7.4300	-35.4700	-0.4090	1.2260	0.2010
14:22:49.736	14658	-0.0100	5.7300	-33.3500	-0.3750	1.0110	0.1990
14:22:49.758	14678	0.9900	6.9100	-32.5800	-0.4200	1.1260	0.1750
14:22:49.777	14698	0.2100	7.1500	-38.7700	-0.4000	1.1940	0.2370
14:22:49.797	14718	-1.8000	6.6300	-32.8800	-0.3890	0.8300	0.1590
14:22:49.816	14738	2.1700	6.9700	-39.4300	-0.4270	1.2850	0.2320
14:22:49.836	14758	-0.0700	6.3700	-31.3600	-0.3800	0.9390	0.1820
14:22:49.856	14778	1.5000	7.4400	-32.6100	-0.4010	1.1400	0.1840
14:22:49.876	14798	1.0300	6.3000	-35.8000	-0.3760	1.1050	0.2150
14:22:49.897	14818	-0.6300	6.8000	-30.1300	-0.3940	0.8920	0.1520
14:22:49.917	14838	1.4900	7.7800	-37.0100	-0.3830	1.2560	0.2270
14:22:49.936	14858	-1.0300	6.4500	-29.5800	-0.3720	0.8340	0.1500
14:22:49.957	14878	1.6500	7.2200	-34.0900	-0.4130	1.1610	0.1830
14:22:49.976	14898	0.7900	6.3900	-35.1700	-0.3710	1.1030	0.2130
14:22:49.997	14918	0.3200	6.5500	-32.6100	-0.3980	0.9290	0.1570
14:22:50.017	14938	1.4400	7.3800	-38.2200	-0.3700	1.2630	0.2280
14:22:50.036	14958	-1.3300	6.1600	-31.4700	-0.3660	0.7870	0.1490
14:22:50.056	14978	2.3000	7.7600	-35.9500	-0.3840	1.3020	0.2070
14:22:50.076	14998	0.7300	6.0300	-30.3700	-0.3420	0.9510	0.1890
14:22:50.097	15018	1.4300	6.5300	-34.5000	-0.3760	1.0350	0.1890
14:22:50.118	15038	1.0500	7.1000	-37.7500	-0.3570	1.2070	0.2420
14:22:50.136	15058	-0.6700	6.1400	-33.5000	-0.3950	0.8530	0.1610
14:22:50.156	15078	1.3400	7.2700	-38.5900	-0.3690	1.2950	0.2300
14:22:50.175	15098	-0.6000	6.2800	-31.3100	-0.3780	0.8280	0.1650
14:22:50.196	15118	2.7900	7.2600	-33.7200	-0.3900	1.2160	0.2020
14:22:50.216	15138	0.6500	6.4300	-32.9800	-0.3630	1.0750	0.1960
14:22:50.236	15158	0.8800	7.0200	-30.8000	-0.4050	0.9640	0.1560
14:22:50.257	15178	1.4900	6.9100	-37.5400	-0.3880	1.2280	0.2320
14:22:50.276	15198	0.0000	6.2900	-30.4600	-0.3860	0.8530	0.1450
14:22:50.296	15218	2.1600	6.8100	-37.2300	-0.3950	1.2530	0.2240
14:22:50.316	15238	0.4900	6.5000	-32.9100	-0.3590	1.0090	0.1910
14:22:50.336	15258	1.9800	6.4600	-33.6500	-0.3960	1.1070	0.1810
14:22:50.356	15278	1.3400	6.3200	-37.4600	-0.3690	1.2350	0.2340
14:22:50.375	15298	-1.3500	6.6300	-31.9400	-0.3900	0.8120	0.1580
14:22:50.397	15318	1.6600	7.5100	-35.8800	-0.3560	1.2470	0.2030
14:22:50.416	15338	0.0600	6.4500	-31.3400	-0.3770	0.9440	0.1750
14:22:50.436	15358	1.9300	6.6700	-35.2000	-0.3880	1.1560	0.1950
14:22:50.455	15378	0.2900	6.6200	-35.9400	-0.3620	1.0990	0.2130
14:22:50.477	15398	-0.1400	7.1400	-33.4800	-0.3750	0.9200	0.1670
14:22:50.496	15418	0.6300	7.0700	-39.2200	-0.3690	1.2540	0.2240
14:22:50.516	15438	-0.9900	6.0900	-32.9100	-0.3680	0.8680	0.1680
14:22:50.536	15458	2.4400	7.7300	-35.7000	-0.3940	1.2940	0.2050
14:22:50.556	15478	1.0400	6.2200	-31.4400	-0.3590	0.9520	0.1830
14:22:50.576	15498	1.7500	6.7300	-33.0800	-0.4110	1.1240	0.1780
14:22:50.596	15518	0.6300	6.9100	-37.0200	-0.3680	1.1980	0.2230
14:22:50.617	15538	-0.8600	6.8900	-32.1800	-0.4090	0.8700	0.1550
14:22:50.636	15558	2.0900	6.8800	-37.0400	-0.3820	1.2770	0.2290
14:22:50.656	15578	-0.0300	6.3200	-31.1600	-0.3790	0.9050	0.1750
14:22:50.677	15598	1.3400	7.2600	-36.6800	-0.4210	1.1640	0.2150
14:22:50.697	15618	-0.5100	6.7200	-36.6500	-0.3650	1.0880	0.2150
14:22:50.716	15638	-1.0400	6.5400	-33.5300	-0.4170	0.9220	0.1640
14:22:50.737	15658	0.6600	7.0800	-37.5200	-0.4030	1.2230	0.2170
14:22:50.757	15678	-0.8000	6.1600	-32.0900	-0.3890	0.8240	0.1690
14:22:50.776	15698	1.8300	7.1800	-36.7400	-0.4070	1.2470	0.2120
14:22:50.797	15718	0.7600	6.6500	-33.2300	-0.3700	1.0550	0.1910
14:22:50.816	15738	0.5400	6.7600	-33.2000	-0.4020	1.0140	0.1720
14:22:50.837	15758	1.0400	6.7500	-36.5500	-0.3570	1.1780	0.2190
14:22:50.856	15778	-0.7800	7.1600	-30.5100	-0.3820	0.8680	0.1560
14:22:50.876	15798	1.8800	7.0100	-37.6400	-0.3710	1.2760	0.2190
14:22:50.898	15818	-0.0300	6.4800	-30.8800	-0.3620	0.9460	0.1820
14:22:50.918	15838	1.8100	6.6700	-34.8000	-0.3890	1.0850	0.1820
14:22:50.936	15858	0.8600	6.9600	-35.0400	-0.3430	1.1430	0.2130
14:22:50.959	15878	0.2800	6.5600	-33.2200	-0.4170	0.8940	0.1770
14:22:50.976	15898	2.0200	6.8000	-36.8600	-0.3860	1.2370	0.2360
14:22:50.997	15918	-0.6200	6.8400	-30.7300	-0.3950	0.8980	0.1550
14:22:51.016	15938	1.8600	7.4600	-34.3400	-0.4080	1.2270	0.1920
14:22:51.037	15958	1.0600	7.0900	-34.2400	-0.3920	1.1040	0.2040
14:22:51.059	15978	0.6300	6.3800	-31.4000	-0.4080	0.9710	0.1460
14:22:51.077	15998	1.3900	7.0700	-38.1700	-0.3850	1.2140	0.2250
14:22:51.099	16018	-0.4500	6.3800	-33.2000	-0.4040	0.8800	0.1640
14:22:51.117	16038	2.2300	7.2100	-35.5300	-0.3990	1.2140	0.2000
14:22:51.137	16058	-0.4400	6.5700	-33.5300	-0.3800	0.9840	0.1970
14:22:51.156	16078	1.0100	6.7000	-34.9300	-0.4000	1.0970	0.1790
14:22:51.176	16098	0.7500	6.8800	-36.0200	-0.3470	1.1820	0.2180
14:22:51.198	16118	-0.9800	6.6200	-32.9300	-0.3960	0.8780	0.1680
14:22:51.217	16138	1.4100	7.4700	-37.5600	-0.3550	1.2580	0.2220
14:22:51.237	16158	-1.0100	6.6300	-32.3700	-0.3740	0.9240	0.1720
14:22:51.258	16178	1.9600	6.7100	-34.9600	-0.3920	1.1430	0.1910
14:22:51.278	16198	0.5600	6.7200	-34.3600	-0.3650	1.1150	0.2060
14:22:51.298	16218	0.8400	6.9600	-33.5500	-0.3980	0.9840	0.1670
14:22:51.316	16238	0.9800	7.6000	-36.4000	-0.3790	1.2360	0.2180
14:22:51.336	16258	-0.3300	6.5700	-32.2800	-0.3830	0.8520	0.1640
14:22:51.356	16278	1.8700	7.6000	-37.7500	-0.4120	1.2910	0.2180
14:22:51.376	16298	-0.3800	6.5300	-31.6200	-0.3680	0.9490	0.1840
14:22:51.396	16318	2.0300	6.9100	-32.8400	-0.4000	1.1290	0.1680
14:22:51.416	16338	0.5600	6.6300	-36.9400	-0.3660	1.2330	0.2320
14:22:51.436	16358	-1.3900	6.9900	-33.5700	-0.4020	0.8580	0.1740
14:22:51.458	16378	1.7700	7.2200	-37.8100	-0.4020	1.2240	0.2300
14:22:51.477	16398	0.2900	6.7200	-30.7200	-0.3820	0.9580	0.1720
14:22:51.496	16418	1.9900	7.5600	-33.0500	-0.3960	1.1430	0.1880
14:22:51.516	16438	0.3300	6.4100	-33.1900	-0.3700	1.0810	0.2050
14:22:51.536	16458	1.0600	6.8100	-32.1300	-0.4030	0.9730	0.1710
14:22:51.558	16478	1.3800	7.0600	-35.0600	-0.4040	1.2270	0.2140
14:22:51.578	16498	-0.2200	6.3200	-31.5200	-0.3830	0.8720	0.1630
14:22:51.597	16518	1.9900	7.2600	-35.1100	-0.3930	1.1570	0.2000
14:22:51.619	16538	0.9100	6.3400	-33.0200	-0.3660	1.0420	0.1870
14:22:51.638	16558	0.7100	6.9500	-32.1400	-0.3990	1.0200	0.1590
14:22:51.656	16578	1.0400	7.1500	-36.3100	-0.3790	1.1890	0.2250
14:22:51.677	16598	-0.3200	6.3600	-31.8200	-0.3940	0.8130	0.1590
14:22:51.697	16618	1.4800	7.2000	-38.2800	-0.3690	1.2640	0.2330
14:22:51.717	16638	0.3400	6.4500	-32.1300	-0.3600	0.9600	0.1820
14:22:51.739	16658	0.8600	6.8100	-34.2300	-0.3990	1.0990	0.1870
14:22:51.757	16678	0.4300	6.4700	-34.7800	-0.3570	1.1530	0.2220
14:22:51.777	16698	0.9000	6.6200	-32.2900	-0.4030	0.9520	0.1750
14:22:51.796	16718	1.5800	6.8100	-37.4400	-0.3740	1.2380	0.2430
14:22:51.817	16738	-0.1300	6.3300	-30.0300	-0.4030	0.8320	0.1520
14:22:51.837	16758	2.4700	7.5900	-36.8400	-0.4060	1.2800	0.2210
14:22:51.858	16778	0.9200	6.6000	-31.2600	-0.3540	1.0220	0.1850
14:22:51.877	16798	0.0400	7.3400	-32.7600	-0.4300	1.0390	0.1650
14:22:51.896	16818	0.7400	7.2100	-38.2700	-0.3690	1.2070	0.2350
14:22:51.917	16838	-0.4600	6.9800	-32.2700	-0.4040	0.9210	0.1630
14:22:51.937	16858	1.3700	7.2900	-35.2500	-0.3890	1.1870	0.2160
14:22:51.957	16878	0.5500	6.1400	-31.2100	-0.3880	0.9890	0.1690
14:22:51.978	16898	1.8400	6.8400	-34.0000	-0.4090	1.1450	0.1990
14:22:51.997	16918	0.9600	6.8200	-35.2900	-0.3380	1.1440	0.2200
14:22:52.017	16938	-0.8800	6.7100	-33.1800	-0.4110	0.9280	0.1820
14:22:52.039	16958	1.5500	6.7500	-38.1500	-0.3550	1.2330	0.2250
14:22:52.057	16978	-0.7400	6.6600	-31.7000	-0.3810	0.8930	0.1620
14:22:52.080	16998	2.4300	7.0900	-34.5000	-0.4080	1.2310	0.1890
14:22:52.099	17018	1.0700	6.1600	-32.9900	-0.3430	1.0790	0.2000
14:22:52.118	17038	-0.0900	7.0000	-31.6500	-0.4120	0.9540	0.1540
14:22:52.138	17058	1.4700	7.0600	-35.9600	-0.3470	1.1860	0.2260
14:22:52.158	17078	-0.5900	6.4400	-33.6400	-0.3760	0.9130	0.1760
14:22:52.178	17098	2.0200	7.7300	-36.6700	-0.3790	1.2350	0.2110
14:22:52.198	17118	0.0100	6.1600	-30.7500	-0.3470	0.9280	0.1820
14:22:52.218	17138	2.3200	6.9200	-35.5400	-0.4180	1.1470	0.1930
14:22:52.238	17158	1.1600	6.4000	-34.7300	-0.3550	1.1110	0.2170
14:22:52.257	17178	-0.6700	7.3000	-32.8900	-0.4220	0.9000	0.1710
14:22:52.277	17198	2.1400	6.6700	-35.6200	-0.4000	1.2630	0.2100
14:22:52.299	17218	-0.2500	6.6100	-28.9800	-0.3630	0.9190	0.1620
14:22:52.319	17238	1.4300	7.1300	-35.1700	-0.4110	1.1710	0.1970
14:22:52.338	17258	1.0900	6.5500	-31.8500	-0.3490	1.0320	0.1890
14:22:52.358	17278	0.4600	6.8900	-34.7500	-0.4080	1.0290	0.1780
14:22:52.379	17298	1.5200	7.1400	-36.8600	-0.3650	1.1690	0.2200
14:22:52.399	17318	-1.5500	6.2000	-32.9100	-0.3900	0.8290	0.1550
14:22:52.418	17338	2.8400	7.1900	-35.8600	-0.3800	1.2420	0.2100
14:22:52.438	17358	0.6100	6.6200	-31.5300	-0.3470	1.0070	0.1880
14:22:52.459	17378	1.5000	6.8600	-34.8400	-0.4020	1.0570	0.1650
14:22:52.477	17398	0.6400	6.4500	-37.7600	-0.3550	1.1400	0.2230
14:22:52.499	17418	-1.1200	6.9100	-31.7500	-0.3850	0.8510	0.1490
14:22:52.518	17438	2.0300	7.2000	-38.5200	-0.3710	1.2390	0.2250
14:22:52.538	17458	-0.8700	6.4800	-30.2400	-0.3750	0.9500	0.1820
14:22:52.558	17478	1.9100	6.3700	-35.5500	-0.4050	1.1730	0.1960
14:22:52.577	17498	0.9400	6.5500	-33.8500	-0.3530	1.1000	0.2080
14:22:52.597	17518	0.1700	7.0400	-32.6700	-0.4050	0.9610	0.1670
14:22:52.618	17538	0.7100	7.1600	-37.4900	-0.3990	1.2150	0.2270
14:22:52.638	17558	-0.2300	6.3700	-32.9500	-0.3930	0.8880	0.1620
14:22:52.659	17578	2.9800	7.5500	-34.5600	-0.4050	1.2570	0.2090
14:22:52.678	17598	1.0300	6.2100	-33.0400	-0.3730	1.0070	0.1930
14:22:52.698	17618	0.9100	6.8300	-34.8800	-0.4180	1.0320	0.1710
14:22:52.718	17638	0.6200	6.9000	-36.4000	-0.4060	1.2130	0.2190
14:22:52.738	17658	-0.7700	6.6300	-32.9700	-0.4260	0.9050	0.1730
14:22:52.757	17678	1.5800	7.3900	-35.8000	-0.4080	1.2080	0.1910
14:22:52.778	17698	-0.2800	6.8300	-33.5000	-0.3680	0.9680	0.1960
14:22:52.798	17718	2.3200	6.9900	-35.2900	-0.4030	1.1420	0.1950
14:22:52.817	17738	0.6100	6.4800	-33.7100	-0.3470	1.0800	0.2220
14:22:52.838	17758	-0.3600	6.9400	-32.4900	-0.4160	0.8990	0.1660
14:22:52.858	17778	2.3500	6.7700	-37.3500	-0.3710	1.2260	0.2300
14:22:52.878	17798	-0.5600	6.5500	-31.1700	-0.3800	0.8470	0.1540
14:22:52.898	17818	2.1100	6.9300	-36.1500	-0.3970	1.2240	0.1900
14:22:52.919	17838	-0.1300	6.2200	-32.7400	-0.3420	0.9920	0.1900
14:22:52.938	17858	0.7700	7.3000	-33.2600	-0.4220	1.0490	0.1750
14:22:52.959	17878	0.4500	6.9300	-37.8200	-0.3740	1.1910	0.2280
14:22:52.978	17898	-1.2100	6.6300	-32.3000	-0.3920	0.8840	0.1660
14:22:52.998	17918	2.1000	7.5000	-38.1100	-0.3940	1.3200	0.2160
14:22:53.019	17938	-0.6300	6.1800	-30.5700	-0.3750	0.8980	0.1820
14:22:53.038	17958	1.4800	7.2300	-34.8400	-0.4260	1.1720	0.1870
14:22:53.058	17978	0.4000	6.3400	-34.0800	-0.3570	1.0780	0.2130
14:22:53.078	17998	0.1900	7.2600	-34.0200	-0.4310	0.9540	0.1710
14:22:53.099	18018	2.1300	7.2200	-37.0900	-0.4050	1.2650	0.2320
14:22:53.119	18038	-0.3300	6.4800	-30.9600	-0.4090	0.8870	0.1700
14:22:53.139	18058	2.2000	7.5000	-35.5000	-0.4070	1.2060	0.1930
14:22:53.158	18078	0.8400	6.4800	-30.7600	-0.3450	0.9880	0.1820
14:22:53.180	18098	0.9600	7.2300	-34.4700	-0.3980	1.0120	0.1790
14:22:53.200	18118	0.8700	7.0300	-35.6900	-0.3680	1.1990	0.2150
14:22:53.220	18138	-1.1700	6.1900	-31.6200	-0.3880	0.8100	0.1480
14:22:53.239	18158	2.8800	7.3700	-36.5400	-0.3750	1.2620	0.2100
14:22:53.260	18178	-0.0500	6.0800	-32.3300	-0.3540	0.9850	0.1840
14:22:53.279	18198	0.6000	6.8300	-35.4100	-0.3940	1.0390	0.1780
14:22:53.300	18218	1.2000	6.6400	-36.1500	-0.3600	1.1420	0.2230
14:22:53.318	18238	-0.4400	6.6300	-33.4800	-0.4070	0.8940	0.1650
14:22:53.340	18258	1.6400	7.2500	-37.1800	-0.3920	1.2790	0.2150
14:22:53.358	18278	-0.7000	6.7200	-30.9400	-0.3800	0.8930	0.1780
14:22:53.380	18298	1.5100	7.1800	-34.0700	-0.4080	1.1510	0.1760
14:22:53.399	18318	0.1100	6.4700	-35.4900	-0.3810	1.0730	0.2090
14:22:53.418	18338	0.7500	7.0600	-33.4700	-0.4220	0.9970	0.1720
14:22:53.439	18358	0.7700	7.1500	-38.3200	-0.4040	1.2190	0.2400
14:22:53.459	18378	-0.3700	6.2600	-32.3100	-0.4010	0.8670	0.1640
14:22:53.479	18398	2.7800	7.3700	-34.2300	-0.4180	1.2530	0.1950
14:22:53.500	18418	0.2700	6.2700	-32.0200	-0.3460	1.0010	0.1970
14:22:53.519	18438	1.3600	7.1600	-33.6100	-0.4010	1.0860	0.1770
14:22:53.539	18458	0.7600	6.8000	-35.7200	-0.4090	1.1460	0.2210
14:22:53.560	18478	-0.5000	6.6200	-32.1000	-0.4180	0.9070	0.1630
14:22:53.578	18498	1.9800	7.1300	-36.2300	-0.4050	1.2360	0.2100
14:22:53.598	18518	-0.3000	6.1100	-32.5600	-0.3800	0.9260	0.1890
14:22:53.618	18538	2.1000	6.9400	-36.3500	-0.3980	1.2110	0.1930
14:22:53.639	18558	0.6500	6.3800	-33.3400	-0.3540	1.0190	0.2040
14:22:53.659	18578	0.0800	7.0400	-32.4000	-0.3900	0.9830	0.1700
14:22:53.680	18598	1.4400	7.8100	-37.8900	-0.3550	1.2480	0.2290
14:22:53.699	18618	-0.4900	6.3600	-32.2100	-0.3630	0.8630	0.1640
14:22:53.719	18638	1.8800	7.2700	-34.8300	-0.3730	1.2200	0.1910
14:22:53.738	18658	-0.9800	6.3700	-32.5400	-0.3480	0.9750	0.1910
14:22:53.759	18678	2.1200	7.1000	-33.8900	-0.3940	1.0840	0.1760
14:22:53.779	18698	0.5800	6.9800	-35.7100	-0.3650	1.1590	0.2170
14:22:53.799	18718	-0.2500	6.6600	-32.7000	-0.3760	0.8590	0.1700
14:22:53.819	18738	2.3100	7.4000	-38.3900	-0.3670	1.3100	0.2250
14:22:53.840	18758	-1.5400	6.2500	-31.4700	-0.3600	0.8490	0.1800
14:22:53.858	18778	1.6900	7.2100	-35.3600	-0.4040	1.2020	0.1810
14:22:53.879	18798	0.2300	6.4300	-35.1300	-0.3760	1.1280	0.2140
14:22:53.900	18818	-0.1600	6.8700	-34.4600	-0.4050	0.9580	0.1670
14:22:53.920	18838	1.1900	7.1700	-38.5800	-0.4060	1.2560	0.2370
14:22:53.939	18858	-0.7600	6.3500	-29.0800	-0.3760	0.8550	0.1480
14:22:53.959	18878	2.8600	7.7300	-35.3200	-0.3920	1.2980	0.2100
14:22:53.980	18898	-0.2100	6.0300	-33.0000	-0.3550	0.9640	0.2040
14:22:53.999	18918	1.3400	6.7600	-34.4700	-0.4080	1.0530	0.1770
14:22:54.020	18938	0.6900	6.9600	-36.7500	-0.3800	1.2220	0.2330
14:22:54.039	18958	-0.1200	6.4400	-30.5700	-0.3870	0.8620	0.1500
14:22:54.059	18978	1.1900	7.2400	-38.9600	-0.3820	1.3060	0.2390
14:22:54.079	18998	-0.0300	6.2500	-30.7700	-0.3620	0.9210	0.1730
14:22:54.099	19018	2.3600	6.8100	-35.4200	-0.3890	1.1740	0.1960
14:22:54.119	19038	0.7400	6.6200	-34.7500	-0.3780	1.1300	0.2100
14:22:54.139	19058	1.3600	7.0000	-31.3500	-0.4050	1.0830	0.1740
14:22:54.159	19078	1.3600	6.8500	-36.5600	-0.3730	1.2490	0.2310
14:22:54.178	19098	-0.7300	5.9200	-30.1900	-0.3430	0.7920	0.1660
14:22:54.198	19118	1.9600	7.3100	-37.4300	-0.3340	1.3530	0.2250
14:22:54.220	19138	0.1500	6.9100	-32.8800	-0.3660	1.0060	0.1830
14:22:54.240	19158	1.2400	6.3700	-33.3900	-0.3850	1.1070	0.1810
14:22:54.258	19178	0.7200	7.0800	-35.3200	-0.3650	1.1070	0.2200
14:22:54.280	19198	0.5000	6.5400	-32.6300	-0.4220	0.9390	0.1740
14:22:54.300	19218	2.2200	6.7400	-38.9000	-0.3710	1.3160	0.2530
14:22:54.319	19238	-0.7600	6.2700	-30.8000	-0.3590	0.8510	0.1480
14:22:54.340	19258	0.0500	6.7400	-38.5500	-0.3550	1.0930	0.2020
14:22:54.360	19278	0.2600	7.1100	-35.8900	-0.3830	1.1800	0.2150
14:22:54.379	19298	0.7900	6.3100	-31.4000	-0.3830	0.9140	0.1610
14:22:54.400	19318	1.0000	6.8400	-37.9400	-0.3810	1.2280	0.2280
14:22:54.420	19338	-0.3300	6.6700	-33.7900	-0.4020	0.9080	0.1700
14:22:54.441	19358	1.2400	7.0100	-36.9400	-0.3900	1.1660	0.2060
14:22:54.460	19378	-0.3700	6.8800	-32.7000	-0.3500	1.0440	0.1840
14:22:54.480	19398	0.0200	6.4900	-33.3100	-0.3980	0.9520	0.1680
14:22:54.499	19418	1.0800	7.2700	-39.7400	-0.3580	1.2860	0.2410
14:22:54.521	19438	-0.2400	6.3500	-30.2800	-0.3790	0.8400	0.1450
14:22:54.540	19458	1.5500	6.7800	-36.7500	-0.3710	1.2730	0.2180
14:22:54.560	19478	0.0200	6.2200	-32.1600	-0.3670	0.9960	0.1850
14:22:54.580	19498	1.5200	6.7800	-33.4300	-0.3970	1.0860	0.1810
14:22:54.601	19518	1.0100	6.9600	-36.8300	-0.3470	1.1460	0.2340
14:22:54.620	19538	-0.6400	6.9800	-32.4500	-0.3980	0.8690	0.1700
14:22:54.641	19558	1.4900	6.9700	-38.1700	-0.4000	1.2920	0.2260
14:22:54.660	19578	-1.3900	6.3700	-30.6200	-0.3780	0.8430	0.1580
14:22:54.681	19598	1.2200	7.5800	-36.6400	-0.4010	1.2320	0.2050
14:22:54.700	19618	0.0300	6.4700	-35.0000	-0.3730	1.0540	0.1940
14:22:54.720	19638	0.2500	6.8600	-33.1900	-0.4160	0.9790	0.1640
14:22:54.740	19658	0.7800	7.1000	-38.2400	-0.4010	1.2210	0.2310
14:22:54.759	19678	-0.2900	7.2500	-33.2400	-0.4170	0.8780	0.1690
14:22:54.781	19698	1.3400	7.6500	-35.4600	-0.4190	1.2470	0.2120
14:22:54.800	19718	0.4800	6.0600	-31.1600	-0.3670	0.9370	0.1750
14:22:54.819	19738	1.0900	7.3200	-33.5600	-0.3940	1.1220	0.1880
14:22:54.840	19758	0.7000	6.9700	-34.6200	-0.3720	1.1570	0.2150
14:22:54.859	19778	-0.6000	6.7300	-30.5500	-0.4030	0.8460	0.1510
14:22:54.879	19798	2.2800	6.9800	-37.9200	-0.3770	1.2900	0.2370
14:22:54.901	19818	-0.4200	7.0000	-31.7600	-0.3900	0.9040	0.1760
14:22:54.920	19838	0.8000	6.9700	-35.0600	-0.3930	1.1090	0.1890
14:22:54.940	19858	1.2800	6.8200	-33.8000	-0.3780	1.1080	0.2030
14:22:54.960	19878	0.3000	6.7100	-32.7100	-0.4090	0.9870	0.1590
14:22:54.981	19898	1.4200	7.1500	-35.5800	-0.3720	1.2360	0.2110
14:22:55.001	19918	-0.5300	6.2200	-32.4400	-0.4010	0.8840	0.1710
14:22:55.021	19938	1.9800	7.0100	-36.3400	-0.3830	1.2390	0.2070
14:22:55.039	19958	0.4700	6.5600	-32.8900	-0.3530	1.0090	0.1850
14:22:55.059	19978	1.1600	6.8600	-33.6900	-0.4200	1.0600	0.1720
14:22:55.080	19998	1.1300	7.0200	-34.8900	-0.3550	1.1690	0.2200
14:22:55.101	20018	-0.0600	6.5300	-31.8600	-0.4320	0.9150	0.1630
14:22:55.119	20038	2.2800	6.9800	-35.3500	-0.3750	1.2250	0.2140
14:22:55.139	20058	-0.8300	6.8500	-30.9400	-0.3900	0.9350	0.1740
14:22:55.161	20078	1.3600	6.9500	-35.4600	-0.4040	1.1240	0.1900
14:22:55.180	20098	0.1100	6.9500	-36.2800	-0.3940	1.1360	0.2080
14:22:55.200	20118	0.0000	6.7200	-34.0700	-0.4390	0.9220	0.1770
14:22:55.219	20138	0.9300	7.1900	-35.6500	-0.3860	1.2080	0.2210
14:22:55.240	20158	-0.2300	6.6800	-32.6700	-0.3960	0.9310	0.1750
14:22:55.259	20178	1.7100	6.9700	-35.1100	-0.4060	1.2100	0.1860
14:22:55.281	20198	0.1500	6.8300	-32.9000	-0.3660	1.0740	0.1930
14:22:55.301	20218	0.5900	6.9100	-33.2800	-0.4040	0.9870	0.1660
14:22:55.321	20238	1.2800	6.9600	-37.3500	-0.3660	1.1830	0.2270
14:22:55.340	20258	-0.1700	6.5500	-32.4200	-0.4090	0.8920	0.1670
14:22:55.360	20278	1.7000	7.2900	-35.1100	-0.3810	1.2440	0.2030
14:22:55.381	20298	-0.2300	6.1600	-32.8300	-0.3750	0.9240	0.1890
14:22:55.400	20318	2.2200	6.7300	-33.0600	-0.3870	1.0970	0.1720
14:22:55.420	20338	0.9100	6.5300	-35.9000	-0.3640	1.1480	0.2290
14:22:55.440	20358	0.4700	6.5400	-33.5300	-0.3920	0.9020	0.1770
14:22:55.460	20378	1.9600	7.2500	-37.9400	-0.3940	1.2590	0.2280
14:22:55.482	20398	-0.6800	6.2500	-32.9400	-0.3820	0.8510	0.1650
14:22:55.502	20418	2.6600	7.5300	-34.6900	-0.3890	1.2210	0.2010
14:22:55.519	20438	0.2600	6.2900	-33.1700	-0.3650	1.0150	0.2060
14:22:55.541	20458	1.7900	7.0900	-32.9300	-0.4020	0.9910	0.1600
14:22:55.562	20478	0.8000	7.0300	-39.1000	-0.4040	1.2710	0.2440
14:22:55.580	20498	-0.4900	6.5100	-32.8600	-0.4050	0.8870	0.1690
14:22:55.601	20518	2.0500	7.3400	-34.7300	-0.4000	1.2080	0.2070
14:22:55.620	20538	0.4800	6.0800	-32.2100	-0.3890	0.9510	0.1960
14:22:55.641	20558	1.3600	6.9700	-34.0500	-0.3970	1.0750	0.1940
14:22:55.661	20578	0.6900	7.0100	-35.4700	-0.3810	1.1480	0.2260
14:22:55.680	20598	-0.2200	6.0000	-31.2400	-0.4230	0.8790	0.1580
14:22:55.701	20618	2.1900	7.0400	-37.7700	-0.3740	1.2800	0.2410
14:22:55.721	20638	-1.5800	6.7400	-31.5600	-0.3670	0.8970	0.1720
14:22:55.742	20658	1.2500	7.2900	-34.2700	-0.3680	1.1030	0.1810
14:22:55.760	20678	0.5300	6.7100	-36.0900	-0.3650	1.0980	0.2160
14:22:55.782	20698	0.8800	6.4800	-31.5800	-0.4060	0.9840	0.1590
14:22:55.800	20718	0.6900	7.2500	-38.0000	-0.3940	1.2420	0.2280
14:22:55.822	20738	-0.6700	6.6500	-32.2100	-0.4000	0.8530	0.1530
14:22:55.842	20758	2.1300	7.1100	-36.5000	-0.3910	1.2430	0.2150
14:22:55.860	20778	0.2000	6.3100	-32.5500	-0.3450	0.9920	0.1950
14:22:55.881	20798	1.8100	6.6300	-32.8400	-0.4040	1.1060	0.1780
14:22:55.901	20818	0.7100	6.8100	-35.3600	-0.3530	1.1340	0.2270
14:22:55.920	20838	-0.2700	6.6200	-32.7600	-0.4280	0.8900	0.1660
14:22:55.940	20858	1.8700	7.2000	-35.0200	-0.3880	1.2720	0.2190
14:22:55.960	20878	0.5200	6.5900	-31.0700	-0.3670	0.9470	0.1710
14:22:55.981	20898	1.8500	6.9500	-34.9400	-0.4090	1.1220	0.1960
14:22:56.001	20918	0.5000	6.7300	-35.4600	-0.3870	1.1120	0.2200
14:22:56.022	20938	-0.9200	7.0700	-34.3500	-0.4450	0.9530	0.1690
14:22:56.041	20958	0.4800	6.7200	-38.3400	-0.3940	1.1890	0.2310
14:22:56.061	20978	-0.2500	6.7500	-31.7800	-0.3890	0.9100	0.1670
14:22:56.081	20998	1.5500	7.0700	-34.1600	-0.3940	1.2040	0.1920
14:22:56.101	21018	0.1600	6.5300	-31.9600	-0.3580	1.0200	0.1780
14:22:56.122	21038	0.9000	6.7800	-33.4500	-0.4020	1.0100	0.1680
14:22:56.141	21058	0.8500	7.1400	-37.0600	-0.3580	1.1860	0.2290
14:22:56.161	21078	-1.0000	6.8000	-33.2400	-0.3870	0.9060	0.1650
14:22:56.181	21098	1.3500	7.2500	-36.5200	-0.3760	1.2570	0.2120
14:22:56.201	21118	-0.0500	6.6600	-30.1500	-0.3480	0.9050	0.1630
14:22:56.223	21138	2.3500	7.0700	-34.7100	-0.3830	1.1550	0.1890
14:22:56.242	21158	0.8500	6.3700	-35.1800	-0.3500	1.1090	0.2090
14:22:56.261	21178	0.3200	6.4000	-33.4400	-0.4080	0.9480	0.1710
14:22:56.282	21198	1.6500	7.0500	-37.2000	-0.3820	1.2640	0.2270
14:22:56.301	21218	-0.3100	6.5100	-32.9700	-0.3810	0.8790	0.1730
14:22:56.321	21238	2.5300	7.5100	-34.6800	-0.3890	1.2450	0.2070
14:22:56.342	21258	0.5300	5.9700	-33.2100	-0.3620	0.9840	0.1950
14:22:56.362	21278	1.0800	7.5000	-33.0600	-0.4180	1.0710	0.1600
14:22:56.382	21298	0.8700	6.6800	-36.8400	-0.3700	1.1650	0.2340
14:22:56.402	21318	-0.7000	6.5900	-33.6400	-0.4280	0.9040	0.1700
14:22:56.423	21338	1.9000	7.1600	-37.3700	-0.4020	1.2560	0.2190
14:22:56.441	21358	0.6700	5.8700	-33.1900	-0.3600	0.9600	0.1940
14:22:56.461	21378	1.4300	7.3300	-34.0200	-0.3880	1.1350	0.2000
14:22:56.482	21398	0.5200	6.3700	-34.9100	-0.3780	1.0650	0.2110
14:22:56.501	21418	0.2600	6.4600	-33.7200	-0.4040	0.9700	0.1730
14:22:56.521	21438	1.8900	7.1400	-36.3200	-0.3740	1.1980	0.2100
14:22:56.541	21458	-0.7000	6.0700	-33.6500	-0.3770	0.9020	0.1840
14:22:56.561	21478	1.4000	7.2200	-36.1800	-0.3890	1.1820	0.1990
14:22:56.581	21498	0.1100	6.4600	-34.7400	-0.3590	1.0520	0.2090
14:22:56.602	21518	0.5400	7.3500	-32.1300	-0.4090	1.0120	0.1540
14:22:56.621	21538	1.3100	7.4100	-37.6300	-0.3760	1.1980	0.2260
14:22:56.641	21558	-0.9000	6.9600	-32.3300	-0.3950	0.8730	0.1560
14:22:56.662	21578	1.6600	6.9700	-37.0100	-0.3840	1.1780	0.2030
14:22:56.681	21598	-0.1400	6.3800	-32.1900	-0.3390	0.9790	0.1940
14:22:56.701	21618	2.6700	6.9800	-32.9200	-0.4120	1.1430	0.1840
14:22:56.722	21638	0.9500	6.4500	-32.9100	-0.3590	1.1050	0.2110
14:22:56.740	21658	0.8200	7.1800	-33.4000	-0.3960	0.9360	0.1750
14:22:56.761	21678	2.0100	7.2000	-35.9300	-0.3890	1.2740	0.2230
14:22:56.781	21698	-0.2900	6.3500	-33.0400	-0.3830	0.9090	0.1780
14:22:56.803	21718	2.4100	7.5900	-34.4200	-0.4060	1.1460	0.1900
14:22:56.823	21738	0.3000	6.2100	-34.0100	-0.4100	1.0680	0.2080
14:22:56.840	21758	0.6500	7.0900	-34.7700	-0.4450	1.0520	0.1680
14:22:56.862	21778	0.7600	7.2100	-35.9300	-0.3820	1.1800	0.2130
14:22:56.881	21798	-0.4200	6.4700	-32.4600	-0.3890	0.9200	0.1740
14:22:56.902	21818	2.4800	7.4500	-35.2600	-0.3760	1.2010	0.1970
14:22:56.921	21838	-0.0100	6.0800	-33.8100	-0.3490	0.9620	0.1980
14:22:56.943	21858	1.0600	7.0000	-33.2800	-0.4100	1.0670	0.1630
14:22:56.963	21878	1.0500	6.5600	-35.6200	-0.3650	1.1720	0.2220
14:22:56.983	21898	-0.6700	6.6200	-33.8800	-0.3980	0.9350	0.1830
14:22:57.003	21918	0.8500	7.0500	-38.8700	-0.3810	1.2140	0.2200
14:22:57.022	21938	-1.0500	5.9700	-33.5600	-0.3740	0.8680	0.1790
14:22:57.041	21958	2.5900	7.3700	-34.9000	-0.4090	1.2050	0.1930
14:22:57.062	21978	0.8900	6.4000	-32.3300	-0.3610	1.0680	0.2050
14:22:57.082	21998	0.1300	6.9000	-32.0700	-0.3880	0.9000	0.1650
14:22:57.102	22018	1.4900	7.2100	-37.4600	-0.3920	1.2640	0.2240
14:22:57.121	22038	-1.3600	6.3800	-31.8900	-0.3860	0.8490	0.1640
14:22:57.142	22058	1.8200	7.8400	-35.4000	-0.4040	1.2250	0.1950
14:22:57.162	22078	-0.1900	6.2200	-32.3600	-0.3650	0.9840	0.1910
14:22:57.181	22098	1.3100	7.2600	-35.5200	-0.4220	1.1040	0.1830
14:22:57.203	22118	1.0400	6.7200	-36.7800	-0.3790	1.1810	0.2310
14:22:57.222	22138	-0.4300	6.6500	-31.4400	-0.4150	0.8870	0.1600
14:22:57.241	22158	2.0700	7.5500	-35.0200	-0.4140	1.2360	0.2060
14:22:57.263	22178	0.3700	5.7900	-31.7800	-0.3600	0.9320	0.1840
14:22:57.282	22198	1.1400	7.7300	-35.5100	-0.3990	1.1490	0.2010
14:22:57.301	22218	0.3700	6.7600	-33.0000	-0.3720	1.0650	0.2020
14:22:57.321	22238	0.4000	6.6800	-31.5300	-0.3950	0.9430	0.1480
14:22:57.341	22258	1.4600	7.0700	-38.2300	-0.3680	1.2420	0.2300
14:22:57.363	22278	-0.6700	6.7900	-30.8600	-0.3650	0.8600	0.1550
14:22:57.382	22298	1.5300	7.1700	-34.9400	-0.3870	1.1930	0.1870
14:22:57.403	22318	0.2800	6.5200	-32.8500	-0.3470	1.0100	0.1880
14:22:57.422	22338	1.5900	6.9100	-33.0200	-0.4000	1.0590	0.1600
14:22:57.442	22358	1.0200	7.2300	-36.7500	-0.3350	1.2040	0.2160
14:22:57.462	22378	-1.1700	6.3500	-32.3500	-0.3890	0.8130	0.1570
14:22:57.483	22398	2.4200	7.0500	-36.9800	-0.3770	1.2460	0.2140
14:22:57.503	22418	-0.4000	6.2600	-33.4800	-0.3560	0.9710	0.1870
14:22:57.523	22438	2.1600	6.8100	-36.3000	-0.4080	1.1500	0.1950
14:22:57.543	22458	1.1900	6.5000	-33.3600	-0.3450	1.0880	0.2060
14:22:57.563	22478	0.7400	6.9500	-32.0400	-0.4160	0.9930	0.1670
14:22:57.583	22498	1.8700	7.2900	-36.7800	-0.3730	1.2240	0.2270
14:22:57.602	22518	-0.8400	6.5600	-33.2800	-0.3830	0.8930	0.1730
14:22:57.622	22538	2.0000	7.4700	-35.6000	-0.3930	1.2210	0.2040
14:22:57.642	22558	0.1500	6.2600	-33.4700	-0.3670	1.0080	0.2070
14:22:57.662	22578	1.2400	6.7300	-35.1200	-0.4170	1.0430	0.1820
14:22:57.682	22598	0.8000	6.8600	-37.4500	-0.3670	1.1760	0.2270
14:22:57.702	22618	-0.9200	6.7800	-33.3100	-0.3950	0.8860	0.1700
14:22:57.722	22638	2.3400	7.1300	-37.5400	-0.3790	1.2310	0.2130
14:22:57.742	22658	-0.3400	5.8800	-33.2500	-0.3500	0.8990	0.1920
14:22:57.763	22678	1.6600	6.9900	-35.2000	-0.4260	1.1160	0.1770
14:22:57.783	22698	0.7800	6.8900	-35.4100	-0.3630	1.1780	0.2220
14:22:57.801	22718	-0.7600	6.7100	-33.4600	-0.3940	0.9110	0.1680
14:22:57.823	22738	1.3900	6.6800	-37.1500	-0.3850	1.2600	0.2150
14:22:57.842	22758	-1.3000	6.4400	-31.5300	-0.3580	0.8890	0.1720
14:22:57.861	22778	2.2600	7.5200	-35.2000	-0.3910	1.2120	0.1970
14:22:57.883	22798	0.6000	6.8500	-32.7700	-0.3500	1.0400	0.1920
14:22:57.903	22818	0.8700	6.8600	-32.4800	-0.3920	0.9990	0.1600
14:22:57.923	22838	2.2000	6.9800	-38.2000	-0.3750	1.2810	0.2380
14:22:57.944	22858	-1.4300	6.2000	-31.6500	-0.3890	0.8490	0.1510
14:22:57.963	22878	1.2300	7.6500	-37.4900	-0.4010	1.2950	0.2140
14:22:57.983	22898	-0.6600	6.3100	-33.6400	-0.3720	0.9980	0.2000
14:22:58.002	22918	2.0100	6.8900	-35.9100	-0.4170	1.1150	0.1890
14:22:58.023	22938	1.2500	6.7400	-35.4300	-0.3790	1.1470	0.2220
14:22:58.043	22958	-0.7300	6.6800	-32.3500	-0.4180	0.8870	0.1620
14:22:58.062	22978	2.4700	7.6100	-33.3000	-0.4150	1.2540	0.1900
14:22:58.083	22998	-0.0300	5.9000	-30.2800	-0.3670	0.9190	0.1710
14:22:58.102	23018	1.9000	7.6100	-32.1200	-0.3910	1.1060	0.1680
14:22:58.123	23038	0.1700	6.7500	-35.3700	-0.3790	1.1090	0.2160
14:22:58.142	23058	0.3600	6.8400	-31.4500	-0.4010	0.9480	0.1580
14:22:58.162	23078	1.2800	7.3300	-37.5400	-0.3870	1.2680	0.2240
14:22:58.182	23098	-1.3500	6.2500	-30.8900	-0.3780	0.8060	0.1550
14:22:58.203	23118	1.7000	7.7800	-35.6400	-0.3900	1.2390	0.1950
14:22:58.224	23138	0.6200	5.8200	-33.6400	-0.3500	0.9990	0.2050
14:22:58.243	23158	1.3700	6.6400	-32.3300	-0.3870	1.0430	0.1670
14:22:58.264	23178	0.7700	6.9500	-37.7300	-0.3690	1.1810	0.2200
14:22:58.283	23198	-1.4100	6.6100	-31.4900	-0.3910	0.8720	0.1490
14:22:58.304	23218	1.7600	7.1000	-38.8600	-0.3770	1.2770	0.2270
14:22:58.324	23238	-0.4800	6.0700	-31.7400	-0.3510	0.9250	0.1910
14:22:58.344	23258	2.3800	7.0200	-36.5000	-0.4110	1.2300	0.2000
14:22:58.363	23278	0.7800	6.7500	-31.9500	-0.3560	1.0840	0.2080
14:22:58.383	23298	0.4200	6.5600	-30.9000	-0.4170	0.9220	0.1520
14:22:58.403	23318	1.4900	7.1600	-38.1600	-0.3970	1.3020	0.2370
14:22:58.422	23338	-0.0100	6.0500	-32.5000	-0.3770	0.8840	0.1600
14:22:58.443	23358	1.8400	7.5000	-36.7900	-0.4120	1.2460	0.2090
14:22:58.462	23378	0.1400	5.8700	-33.6100	-0.3840	1.0320	0.2080
14:22:58.483	23398	0.1900	7.0800	-34.5900	-0.4320	1.0540	0.1760
14:22:58.504	23418	1.2000	6.8900	-37.9600	-0.3710	1.2310	0.2350
14:22:58.522	23438	-0.4800	6.6200	-30.0500	-0.3920	0.8800	0.1580
14:22:58.543	23458	1.4900	7.5400	-39.0800	-0.3900	1.2850	0.2280
14:22:58.564	23478	0.3100	5.9900	-32.4200	-0.3480	0.9630	0.1950
14:22:58.584	23498	1.6100	7.1400	-34.2300	-0.3930	1.0850	0.1860
14:22:58.605	23518	1.2700	6.7300	-35.8000	-0.3590	1.1720	0.2290
14:22:58.625	23538	-0.0200	6.6800	-32.1500	-0.3920	0.9010	0.1640
14:22:58.643	23558	0.9700	7.2500	-37.7000	-0.3700	1.3220	0.2260
14:22:58.664	23578	-1.2200	5.9100	-31.1200	-0.3590	0.8430	0.1720
14:22:58.684	23598	1.8900	7.5300	-35.5100	-0.3910	1.2480	0.1980
14:22:58.702	23618	1.0200	6.2800	-33.2000	-0.3600	1.0840	0.2060
14:22:58.724	23638	0.5200	6.6100	-33.6000	-0.3960	0.9430	0.1630
14:22:58.744	23658	0.6700	6.8900	-40.1300	-0.3910	1.2590	0.2430
14:22:58.763	23678	-0.8600	6.5300	-29.2600	-0.3940	0.8220	0.1380
14:22:58.783	23698	1.8200	7.4500	-39.3900	-0.3840	1.3570	0.2450
14:22:58.804	23718	-0.3600	6.3400	-31.3400	-0.3780	0.9420	0.1860
14:22:58.825	23738	1.7800	7.0000	-35.9800	-0.4130	1.1120	0.2010
14:22:58.844	23758	1.7500	6.4700	-37.1700	-0.3600	1.2290	0.2350
14:22:58.864	23778	-0.6700	6.6200	-31.4700	-0.3870	0.8100	0.1590
14:22:58.884	23798	2.3700	7.3900	-37.0000	-0.4020	1.3000	0.2290
14:22:58.902	23818	0.1400	6.2100	-28.4900	-0.3660	0.8520	0.1450
14:22:58.923	23838	1.7400	7.4300	-35.9300	-0.3950	1.1740	0.2050
14:22:58.944	23858	1.1200	6.5400	-34.1300	-0.3710	1.0680	0.2100
14:22:58.962	23878	0.4500	6.8200	-32.7600	-0.3990	0.9220	0.1740
14:22:58.983	23898	1.2300	7.2600	-38.3600	-0.3690	1.2300	0.2260
14:22:59.003	23918	-0.9700	5.8700	-34.1400	-0.3740	0.8570	0.1790
14:22:59.024	23938	1.7000	7.5500	-37.5800	-0.3820	1.1880	0.2000
14:22:59.044	23958	0.8200	6.3200	-33.5100	-0.3530	1.0040	0.1940
14:22:59.063	23978	1.2500	6.6000	-33.3400	-0.3990	1.0110	0.1640
14:22:59.084	23998	0.6900	7.2300	-38.0600	-0.3880	1.2470	0.2240
14:22:59.104	24018	-1.2300	6.1100	-30.3800	-0.3720	0.8140	0.1530
14:22:59.123	24038	2.0600	7.2200	-36.1600	-0.3770	1.2900	0.2100
14:22:59.142	24058	-0.1900	6.2100	-31.9100	-0.3660	0.9590	0.1800
14:22:59.164	24078	2.3600	7.0500	-34.2900	-0.3950	1.1480	0.1790
14:22:59.183	24098	0.5900	6.9900	-33.2900	-0.3590	1.0730	0.2020
14:22:59.202	24118	0.5000	6.5700	-34.1400	-0.4090	0.9560	0.1710
14:22:59.223	24138	2.1500	7.1700	-36.5900	-0.4120	1.3110	0.2260
14:22:59.243	24158	-1.3600	6.1400	-30.9200	-0.3840	0.8620	0.1680
14:22:59.263	24178	2.2500	7.3000	-36.3300	-0.4270	1.2210	0.1960
14:22:59.284	24198	0.7000	6.4100	-32.6100	-0.3750	1.0180	0.1970
14:22:59.304	24218	0.6100	6.5000	-36.8000	-0.4330	1.1010	0.1920
14:22:59.323	24238	0.5800	6.7300	-36.0400	-0.3820	1.1620	0.1950
14:22:59.342	24258	-1.3300	6.7200	-33.4400	-0.3980	0.8830	0.1720
14:22:59.363	24278	1.5000	7.3400	-38.6200	-0.3890	1.2880	0.2260
14:22:59.384	24298	-0.2300	6.2400	-34.6500	-0.3620	0.9140	0.1940
14:22:59.404	24318	1.9100	6.7300	-34.6600	-0.3980	1.1180	0.1820
14:22:59.422	24338	0.6900	7.3500	-36.5600	-0.3650	1.1560	0.2160
14:22:59.443	24358	-0.9100	6.5900	-32.6300	-0.3950	0.9100	0.1620
14:22:59.463	24378	1.1600	7.3200	-36.6000	-0.3700	1.2410	0.2020
14:22:59.484	24398	-0.8300	6.1300	-31.5100	-0.3790	0.8360	0.1660
14:22:59.503	24418	2.8500	7.3500	-36.5300	-0.3930	1.2580	0.1990
14:22:59.523	24438	0.6600	6.6700	-34.7000	-0.3330	1.0190	0.2050
14:22:59.544	24458	0.2600	6.2600	-34.2400	-0.3970	0.9440	0.1660
14:22:59.563	24478	1.4000	7.6300	-39.2200	-0.3710	1.2760	0.2350
14:22:59.584	24498	-0.6600	6.3600	-30.9300	-0.3780	0.8420	0.1550
14:22:59.604	24518	2.1100	7.7000	-37.1400	-0.3800	1.2500	0.2090
14:22:59.625	24538	-0.9700	6.2400	-34.4100	-0.3750	0.9200	0.1920
14:22:59.644	24558	1.9000	6.6000	-33.4700	-0.3950	1.0930	0.1810
14:22:59.664	24578	1.5400	7.3400	-36.0700	-0.3640	1.2190	0.2310
14:22:59.684	24598	-0.3900	6.5400	-29.7300	-0.4080	0.7930	0.1420
14:22:59.704	24618	2.1400	7.3600	-37.0900	-0.3950	1.2710	0.2220
14:22:59.724	24638	0.1600	5.8500	-32.1200	-0.3750	0.9410	0.1750
14:22:59.744	24658	1.2900	6.9400	-35.9900	-0.4010	1.1330	0.2030
14:22:59.764	24678	0.6600	6.9900	-36.3600	-0.3740	1.0940	0.2210
14:22:59.784	24698	0.7700	6.4900	-32.5000	-0.4050	0.9220	0.1710
14:22:59.804	24718	1.4900	7.2000	-38.5900	-0.3780	1.2820	0.2480
14:22:59.825	24738	-1.3100	6.3000	-30.7000	-0.3700	0.8080	0.1510
14:22:59.844	24758	1.6600	7.5700	-35.7100	-0.3890	1.2190	0.2060
14:22:59.864	24778	0.5400	6.3800	-33.0800	-0.3640	1.0080	0.1930
14:22:59.885	24798	2.1200	7.0300	-30.5400	-0.3850	1.0170	0.1560
14:22:59.903	24818	0.2700	7.4300	-38.1900	-0.3630	1.1860	0.2400
14:22:59.923	24838	-0.6700	6.3200	-32.4600	-0.3890	0.8200	0.1640
14:22:59.944	24858	1.7100	7.3700	-38.0800	-0.3610	1.2650	0.2370
14:22:59.964	24878	-0.3000	6.5700	-32.6000	-0.3630	0.9770	0.1810
14:22:59.983	24898	1.9900	7.3400	-32.5000	-0.3980	1.1510	0.1880
14:23:00.004	24918	0.1900	6.5500	-34.4100	-0.3690	1.0860	0.2130
14:23:00.025	24938	0.6600	7.0000	-33.7400	-0.4190	0.9470	0.1760
14:23:00.044	24958	1.1700	7.2900	-38.6700	-0.4070	1.2570	0.2390
14:23:00.065	24978	-1.4300	6.4900	-33.4900	-0.4220	0.8820	0.1680
14:23:00.085	24998	1.7600	7.0700	-35.1400	-0.4270	1.1880	0.1950
14:23:00.105	25018	0.3700	6.6200	-33.9500	-0.3840	1.0610	0.2040
14:23:00.124	25038	0.3700	6.9800	-32.8300	-0.4170	1.0550	0.1710
14:23:00.145	25058	0.8700	7.3600	-35.4800	-0.3760	1.1440	0.2180
14:23:00.164	25078	0.2700	6.6200	-33.6800	-0.3990	0.9340	0.1890
14:23:00.183	25098	1.7500	7.4200	-36.9100	-0.3870	1.2110	0.2050
14:23:00.205	25118	-1.1500	6.5500	-31.7900	-0.3610	0.9080	0.1840
14:23:00.223	25138	2.3200	6.8100	-31.8700	-0.3940	1.1010	0.1710
14:23:00.244	25158	1.3500	6.7200	-35.0300	-0.3560	1.1870	0.2200
14:23:00.264	25178	-0.1100	6.7100	-33.7700	-0.3840	0.9160	0.1680
14:23:00.285	25198	1.2500	6.9000	-38.6600	-0.3950	1.2210	0.2370
14:23:00.304	25218	-0.6300	6.1000	-34.0400	-0.3770	0.8700	0.1780
14:23:00.324	25238	2.0400	7.1100	-34.2700	-0.3940	1.1780	0.1910
14:23:00.344	25258	1.2500	6.7300	-33.2500	-0.3720	1.0730	0.2030
14:23:00.364	25278	0.4500	6.9800	-32.6300	-0.3940	0.9350	0.1700
14:23:00.384	25298	0.6300	7.2800	-39.4700	-0.3880	1.2380	0.2360
14:23:00.404	25318	-1.4300	6.4500	-31.8500	-0.4020	0.8440	0.1610
14:23:00.424	25338	1.0500	7.5200	-38.1500	-0.4020	1.2200	0.2220
14:23:00.444	25358	-0.4800	6.0000	-34.4100	-0.4020	0.9450	0.1970
14:23:00.465	25378	1.7400	7.1600	-32.5600	-0.4060	1.1420	0.1800
14:23:00.485	25398	0.4500	7.0300	-33.7000	-0.3700	1.1570	0.2230
14:23:00.506	25418	-0.0100	6.7300	-31.6700	-0.4020	0.8500	0.1630
14:23:00.524	25438	0.4300	7.4900	-37.4700	-0.4140	1.2710	0.2330
14:23:00.543	25458	0.0300	6.1900	-31.8500	-0.3780	0.9060	0.1720
14:23:00.565	25478	2.2300	7.1200	-32.2900	-0.4010	1.1670	0.1850
14:23:00.584	25498	0.7800	6.8000	-31.7200	-0.3710	1.1000	0.2000
14:23:00.604	25518	1.2200	6.7200	-32.1000	-0.4000	0.9800	0.1640
14:23:00.625	25538	1.6300	7.1100	-36.4500	-0.3750	1.2050	0.2370
14:23:00.643	25558	0.0100	6.6500	-31.5300	-0.3740	0.8480	0.1580
14:23:00.664	25578	1.2000	7.5000	-37.1600	-0.3880	1.1810	0.2110
14:23:00.684	25598	0.0800	6.5800	-32.4900	-0.3650	0.9680	0.1870
14:23:00.704	25618	1.3200	6.8700	-33.5600	-0.3970	1.0530	0.1890
14:23:00.724	25638	1.2000	6.6000	-36.6300	-0.3650	1.1730	0.2160
14:23:00.743	25658	-0.0500	6.7600	-31.8500	-0.3920	0.8650	0.1550
14:23:00.763	25678	1.5500	6.7500	-37.9500	-0.3730	1.2370	0.2330
14:23:00.785	25698	-0.7700	5.9400	-32.2800	-0.3520	0.9330	0.1850
14:23:00.804	25718	2.2400	7.2700	-33.7400	-0.3820	1.2080	0.1970
14:23:00.825	25738	0.6400	6.4900	-32.0300	-0.3250	1.0200	0.2100
14:23:00.845	25758	0.9900	6.9800	-32.7800	-0.4060	1.0080	0.1610
14:23:00.865	25778	0.5900	7.0400	-38.6000	-0.3890	1.2820	0.2430
14:23:00.885	25798	-0.0300	6.4200	-32.9600	-0.3850	0.8490	0.1610
14:23:00.905	25818	1.5300	7.0700	-36.8300	-0.4040	1.2010	0.2150
14:23:00.925	25838	-0.1000	6.2000	-31.7100	-0.3810	0.9440	0.1840
14:23:00.944	25858	1.7800	7.2600	-34.2400	-0.4060	1.1060	0.1800
14:23:00.966	25878	0.3800	6.6900	-36.3100	-0.3740	1.1390	0.2270
14:23:00.985	25898	-0.4700	6.7000	-32.5100	-0.3940	0.9270	0.1700
14:23:01.005	25918	0.6800	7.0600	-36.4600	-0.3870	1.2170	0.2220
14:23:01.025	25938	-0.7100	6.2900	-32.1900	-0.3760	0.8680	0.1650
14:23:01.044	25958	1.4900	7.3600	-33.5700	-0.3960	1.1580	0.1830
14:23:01.065	25978	0.9900	6.5500	-34.3400	-0.3490	1.1150	0.2100
14:23:01.085	25998	0.5600	6.6900	-33.0100	-0.3900	0.9350	0.1690
14:23:01.106	26018	1.3300	6.9800	-37.5800	-0.3460	1.1890	0.2290
14:23:01.126	26038	-0.6600	5.9900	-32.8800	-0.3690	0.8760	0.1700
14:23:01.146	26058	1.9400	6.9200	-36.5000	-0.3810	1.2010	0.2120
14:23:01.164	26078	0.7600	6.2100	-33.8500	-0.3420	0.9950	0.1980
14:23:01.184	26098	1.6300	6.9700	-34.7000	-0.3970	1.0890	0.1840
14:23:01.204	26118	0.9600	6.9200	-36.1200	-0.3420	1.1450	0.2180
14:23:01.224	26138	-0.7400	7.3400	-32.9600	-0.4010	0.8750	0.1670
14:23:01.246	26158	1.9000	6.9900	-39.2900	-0.3570	1.2270	0.2510
14:23:01.264	26178	-0.1300	6.0800	-31.6300	-0.3850	0.9510	0.1820
14:23:01.285	26198	2.1700	6.9700	-33.6500	-0.4030	1.1410	0.1910
14:23:01.305	26218	1.0800	6.9800	-33.6700	-0.3680	1.1350	0.1980
14:23:01.325	26238	0.3800	6.9800	-34.7900	-0.4530	1.0720	0.1830
14:23:01.345	26258	2.7400	7.0100	-35.5600	-0.3960	1.2530	0.2230
14:23:01.365	26278	-0.2500	6.1000	-31.2500	-0.3570	0.8490	0.1610
14:23:01.385	26298	2.0100	6.8900	-34.4500	-0.3670	1.1360	0.1940
14:23:01.406	26318	1.0200	6.5800	-36.9500	-0.3500	1.1890	0.2250
14:23:01.424	26338	1.5400	6.3500	-32.1700	-0.3840	1.0310	0.1740
14:23:01.446	26358	1.4000	6.8500	-35.4600	-0.3490	1.1530	0.2190
14:23:01.465	26378	-0.8800	7.1200	-34.6800	-0.3870	1.0160	0.1780
14:23:01.485	26398	0.0300	6.9300	-37.3400	-0.3870	1.1160	0.2030
14:23:01.504	26418	-0.4100	6.1100	-33.7000	-0.3540	0.9560	0.1870
14:23:01.525	26438	1.9500	6.3700	-33.0300	-0.3520	1.1040	0.1780
14:23:01.546	26458	0.8600	7.2000	-37.9900	-0.2970	1.2370	0.2380
14:23:01.564	26478	-1.6000	6.9900	-34.0900	-0.3810	0.8840	0.1720
14:23:01.585	26498	1.2200	6.7200	-36.1900	-0.3600	1.1690	0.2190
14:23:01.604	26518	0.7300	6.6000	-32.5300	-0.3520	1.0070	0.1890
14:23:01.624	26538	2.6900	7.1500	-35.1900	-0.3950	1.2450	0.2050
14:23:01.644	26558	0.3800	5.8100	-31.0200	-0.3340	0.9200	0.1800
14:23:01.665	26578	2.4000	6.9000	-33.9300	-0.4170	1.1040	0.1730
14:23:01.685	26598	1.5600	7.2600	-34.8000	-0.3580	1.2080	0.2250
14:23:01.707	26618	-0.2200	6.8200	-32.9400	-0.4150	0.9300	0.1570
14:23:01.726	26638	2.3900	7.2000	-34.9300	-0.4020	1.1980	0.2090
14:23:01.745	26658	0.0200	6.2800	-31.5500	-0.3800	0.9710	0.1780
14:23:01.765	26678	1.2800	7.5400	-36.3600	-0.4300	1.1920	0.2030
14:23:01.785	26698	0.2700	6.6700	-33.7400	-0.3580	1.0470	0.2060
14:23:01.805	26718	0.2700	7.0400	-34.6200	-0.4240	0.9900	0.1800
14:23:01.824	26738	1.3100	7.3000	-35.5800	-0.4080	1.2090	0.2050
14:23:01.845	26758	-1.0400	6.3100	-32.6100	-0.3890	0.8700	0.1660
14:23:01.865	26778	2.7600	7.0300	-35.4300	-0.4080	1.2110	0.1950
14:23:01.887	26798	0.8800	6.4700	-34.8000	-0.3720	1.0900	0.2090
14:23:01.905	26818	0.7500	7.0400	-35.3900	-0.4040	1.0060	0.1750
14:23:01.925	26838	1.0400	7.0500	-36.6700	-0.3730	1.1750	0.2140
14:23:01.947	26858	-0.8900	6.5400	-33.7100	-0.3870	0.9210	0.1740
14:23:01.966	26878	2.2400	7.6500	-35.2900	-0.4080	1.2570	0.1960
14:23:01.986	26898	0.0200	6.3600	-31.8400	-0.3480	0.9520	0.1960
14:23:02.004	26918	1.4000	7.1300	-34.8700	-0.4050	1.0910	0.1910
14:23:02.026	26938	1.0000	6.9000	-36.8000	-0.3720	1.1810	0.2230
14:23:02.046	26958	-0.6000	7.3900	-31.1100	-0.4110	0.8880	0.1510
14:23:02.064	26978	2.2500	6.9500	-37.2200	-0.4010	1.2060	0.2260
14:23:02.085	26998	-0.8000	6.4100	-32.7700	-0.3840	0.9140	0.1800
14:23:02.105	27018	2.7100	7.2300	-34.5400	-0.4250	1.2810	0.1920
14:23:02.125	27038	0.5600	6.2500	-31.2700	-0.3570	1.0280	0.2050
14:23:02.145	27058	0.5500	7.5300	-34.0200	-0.4260	0.9940	0.1710
14:23:02.166	27078	1.1200	7.0100	-36.6400	-0.4040	1.2120	0.2260
14:23:02.186	27098	-0.1500	6.3200	-31.9300	-0.4050	0.8810	0.1700
14:23:02.205	27118	2.1700	7.3200	-34.0200	-0.4070	1.1780	0.1880
14:23:02.227	27138	0.3300	6.7900	-32.0900	-0.3800	1.0380	0.1890
14:23:02.246	27158	1.6100	7.0100	-31.1600	-0.4140	1.1000	0.1500
14:23:02.266	27178	1.1200	6.9400	-35.3100	-0.3600	1.1880	0.2290
14:23:02.286	27198	-0.4400	6.9700	-32.6800	-0.3780	0.8580	0.1680
14:23:02.306	27218	2.2600	7.6600	-35.7500	-0.3840	1.2150	0.2050
14:23:02.325	27238	-0.9500	6.1200	-31.3400	-0.3520	0.8990	0.1750
14:23:02.347	27258	2.2900	7.4300	-35.1400	-0.4040	1.1640	0.1870
14:23:02.365	27278	0.3400	6.5800	-35.0100	-0.3590	1.1040	0.2260
14:23:02.385	27298	0.7500	6.7000	-34.3400	-0.3950	0.9270	0.1680
14:23:02.407	27318	0.6600	7.2500	-38.3600	-0.3850	1.2400	0.2350
14:23:02.427	27338	-1.0000	6.1500	-32.4200	-0.3750	0.8710	0.1640
14:23:02.446	27358	2.4700	7.7200	-36.9700	-0.4030	1.2860	0.2130
14:23:02.465	27378	0.3200	5.9000	-31.1600	-0.3490	0.9640	0.1810
14:23:02.487	27398	2.4100	7.6100	-32.3300	-0.4030	1.1290	0.1750
14:23:02.505	27418	0.6300	6.9100	-36.7100	-0.3850	1.1750	0.2370
14:23:02.525	27438	-1.2100	6.5500	-34.5000	-0.4130	0.8890	0.1700
14:23:02.545	27458	1.4400	7.3100	-37.6500	-0.4240	1.2850	0.2320
14:23:02.567	27478	0.4400	6.0800	-29.4000	-0.3730	0.9180	0.1630
14:23:02.587	27498	1.3600	7.3500	-37.0900	-0.4290	1.2030	0.2090
14:23:02.606	27518	0.3500	6.6700	-33.7200	-0.3690	1.0600	0.2050
14:23:02.626	27538	-0.1900	7.2000	-33.4100	-0.3950	0.9350	0.1680
14:23:02.647	27558	1.6100	7.3200	-37.5600	-0.3850	1.2380	0.2310
14:23:02.667	27578	-0.9200	6.0900	-30.0400	-0.3660	0.8470	0.1610
14:23:02.687	27598	1.6100	7.6400	-35.4800	-0.4010	1.2010	0.1980
14:23:02.706	27618	0.3100	6.3000	-34.1400	-0.3590	1.0560	0.2060
14:23:02.725	27638	0.2300	6.7500	-34.3500	-0.4160	0.9890	0.1730
14:23:02.747	27658	1.5000	6.8800	-36.6900	-0.3630	1.2000	0.2290
14:23:02.768	27678	-0.5500	6.2600	-31.1700	-0.3810	0.8930	0.1680
14:23:02.788	27698	2.5400	7.3200	-35.9100	-0.3820	1.2330	0.2110
14:23:02.807	27718	-0.0100	6.2900	-30.5600	-0.3570	0.9300	0.1630
14:23:02.827	27738	1.3800	7.0200	-34.6300	-0.3990	1.0830	0.1870
14:23:02.847	27758	0.8200	6.9000	-34.8100	-0.3510	1.1490	0.2000
14:23:02.866	27778	-0.8900	6.8100	-31.7000	-0.3980	0.8950	0.1690
14:23:02.886	27798	1.1900	7.2500	-40.4800	-0.4040	1.2970	0.2470
14:23:02.906	27818	-0.6000	6.2700	-30.1400	-0.3750	0.8810	0.1640
14:23:02.926	27838	2.0700	7.2900	-35.9000	-0.4170	1.2790	0.2120
14:23:02.946	27858	0.6800	6.6200	-31.4000	-0.3590	1.0480	0.1900
14:23:02.966	27878	-0.1400	7.0800	-32.8100	-0.4220	0.9740	0.1750
14:23:02.987	27898	1.5800	7.1100	-36.9100	-0.3890	1.2060	0.2170
14:23:03.006	27918	0.5800	6.2800	-30.8700	-0.3910	0.8720	0.1690
14:23:03.027	27938	1.7500	7.4300	-35.9000	-0.3980	1.2530	0.2130
14:23:03.046	27958	0.5600	6.0000	-33.4100	-0.3610	0.9530	0.1910
14:23:03.066	27978	0.8900	7.4100	-34.3400	-0.4130	1.1240	0.1820
14:23:03.086	27998	0.7800	6.3800	-35.6300	-0.3520	1.1520	0.2160
14:23:03.106	28018	-0.4300	6.6000	-32.6900	-0.3890	0.8540	0.1670
14:23:03.126	28038	2.5100	7.2600	-36.2000	-0.3730	1.2790	0.2040
14:23:03.146	28058	0.0000	6.5400	-30.7000	-0.3590	0.8900	0.1720
14:23:03.166	28078	2.3500	7.4600	-34.7200	-0.3830	1.1550	0.1970
14:23:03.187	28098	0.4100	6.5400	-34.6200	-0.3520	1.0390	0.2060
14:23:03.207	28118	0.3000	7.1500	-33.2700	-0.3980	0.9890	0.1750
14:23:03.227	28138	1.0900	7.3300	-37.3900	-0.3670	1.2240	0.2190
14:23:03.246	28158	-0.7200	6.2500	-30.9300	-0.3710	0.8430	0.1560
14:23:03.267	28178	2.2000	7.9400	-35.8300	-0.3810	1.2850	0.1990
14:23:03.288	28198	0.1400	6.0800	-31.1700	-0.3720	0.9420	0.1870
14:23:03.306	28218	2.1600	7.0700	-34.9100	-0.4110	1.1380	0.1880
14:23:03.327	28238	1.2200	7.2900	-36.8600	-0.3720	1.1560	0.2410
14:23:03.346	28258	-0.2100	6.5200	-30.9700	-0.4060	0.8800	0.1610
14:23:03.368	28278	2.6100	7.4200	-35.1900	-0.3980	1.2230	0.1980
14:23:03.386	28298	0.8000	6.0200	-32.0900	-0.3860	0.9360	0.1900
14:23:03.407	28318	1.8100	7.4600	-34.1500	-0.4090	1.1440	0.1870
14:23:03.426	28338	0.2200	6.8300	-33.5800	-0.3760	1.0660	0.2060
14:23:03.446	28358	-0.0100	6.8300	-32.4500	-0.3720	0.9280	0.1720
14:23:03.466	28378	1.2500	7.5800	-35.0600	-0.3950	1.2620	0.2110
14:23:03.487	28398	-0.9700	6.0800	-30.1300	-0.3550	0.8250	0.1640
14:23:03.508	28418	2.5600	7.1300	-34.2600	-0.4000	1.1960	0.1910
14:23:03.528	28438	0.3000	6.6300	-33.5500	-0.3640	0.9950	0.2040
14:23:03.547	28458	0.6700	6.7000	-32.8000	-0.3960	0.9840	0.1590
14:23:03.566	28478	1.0700	7.1800	-37.2000	-0.3720	1.2340	0.2250
14:23:03.588	28498	-1.5900	6.3300	-31.8400	-0.3670	0.7850	0.1610
14:23:03.608	28518	2.5500	7.7500	-37.2200	-0.3790	1.2870	0.2140
14:23:03.627	28538	0.2900	5.7800	-31.7800	-0.3700	0.9330	0.1850
14:23:03.647	28558	1.5000	7.3500	-33.0500	-0.3850	1.0940	0.1770
14:23:03.667	28578	0.8200	7.0800	-35.7300	-0.3600	1.1780	0.2280
14:23:03.687	28598	-0.4900	6.3700	-31.1700	-0.3940	0.8660	0.1600
14:23:03.707	28618	1.4800	7.3400	-39.5100	-0.3730	1.3430	0.2490
14:23:03.726	28638	-0.6800	6.0600	-31.2400	-0.3610	0.8260	0.1750
14:23:03.747	28658	2.2200	7.3600	-33.7400	-0.4060	1.2450	0.2010
14:23:03.769	28678	1.1400	6.1900	-32.9800	-0.3820	1.0830	0.2110
14:23:03.786	28698	1.2400	6.6600	-30.1900	-0.4080	0.9150	0.1440
14:23:03.806	28718	1.1400	7.4200	-38.7700	-0.4080	1.3170	0.2400
14:23:03.827	28738	-0.4700	5.8700	-30.4800	-0.3830	0.8270	0.1500
14:23:03.848	28758	2.1200	7.2100	-36.7900	-0.4100	1.2750	0.2210
14:23:03.867	28778	0.3500	6.7600	-31.0600	-0.3660	1.0070	0.1810
14:23:03.887	28798	1.4300	6.9400	-33.4600	-0.4050	1.0790	0.1830
14:23:03.907	28818	0.8400	6.9800	-37.4500	-0.3840	1.1820	0.2270
14:23:03.927	28838	-0.8200	6.7000	-32.6100	-0.3910	0.8570	0.1590
14:23:03.947	28858	1.2400	7.1400	-38.8900	-0.3820	1.2560	0.2440
14:23:03.968	28878	-0.1900	6.1900	-30.0700	-0.3680	0.9460	0.1720
14:23:03.987	28898	2.2200	6.6900	-34.6400	-0.4000	1.1490	0.1950
14:23:04.008	28918	0.6000	6.7600	-35.4600	-0.3670	1.1350	0.2240
14:23:04.027	28938	-0.3900	6.7400	-33.0500	-0.4100	0.9550	0.1670
14:23:04.047	28958	1.1800	7.6200	-36.5400	-0.4050	1.2460	0.2190
14:23:04.067	28978	-0.5700	5.7600	-31.4000	-0.3710	0.7940	0.1660
14:23:04.087	28998	2.2300	7.6800	-37.8200	-0.4060	1.3230	0.2220
14:23:04.106	29018	-0.3500	6.2600	-32.9100	-0.3810	0.9600	0.1880
14:23:04.126	29038	2.0700	6.6400	-33.1900	-0.4130	1.1090	0.1890
14:23:04.147	29058	0.8800	6.9000	-37.4100	-0.3740	1.1990	0.2270
14:23:04.166	29078	-1.5600	6.8200	-32.6900	-0.4100	0.8390	0.1680
14:23:04.188	29098	2.3900	7.0400	-37.5000	-0.4150	1.2990	0.2230
14:23:04.207	29118	0.9500	6.5600	-28.5000	-0.3740	0.9170	0.1640
14:23:04.227	29138	1.6100	7.3300	-34.1300	-0.4180	1.1460	0.1930
14:23:04.247	29158	0.4400	6.5200	-35.3500	-0.3790	1.0860	0.2120
14:23:04.267	29178	-0.7700	7.0200	-32.5700	-0.3970	0.9010	0.1630
14:23:04.287	29198	1.0600	7.6000	-38.7500	-0.3920	1.2590	0.2280
14:23:04.307	29218	-1.4500	6.4400	-32.0000	-0.3850	0.8660	0.1650
14:23:04.326	29238	2.2000	7.1500	-34.6100	-0.4010	1.2060	0.1980
14:23:04.349	29258	1.2300	6.4900	-33.8000	-0.3640	1.0640	0.2080
14:23:04.368	29278	0.7000	6.7500	-31.7600	-0.4000	0.9830	0.1610
14:23:04.386	29298	1.1500	7.2400	-36.8100	-0.3690	1.1950	0.2180
14:23:04.407	29318	-1.4300	6.3500	-32.8900	-0.3770	0.8310	0.1620
14:23:04.427	29338	2.5400	7.6500	-36.7600	-0.3820	1.2580	0.2100
14:23:04.447	29358	-0.4600	6.0700	-31.1700	-0.3700	0.9700	0.1740
14:23:04.468	29378	0.8400	7.1600	-33.7700	-0.3960	1.1040	0.1790
14:23:04.486	29398	1.2100	6.6400	-36.1300	-0.3610	1.1830	0.2130
14:23:04.506	29418	-0.5200	6.9300	-32.7200	-0.3810	0.8360	0.1650
14:23:04.527	29438	1.4000	7.5600	-38.5400	-0.3780	1.2670	0.2280
14:23:04.548	29458	-0.7800	6.2000	-32.7800	-0.3770	0.8900	0.1820
14:23:04.567	29478	2.1700	7.4800	-35.4800	-0.3970	1.2040	0.1930
14:23:04.587	29498	0.2500	6.6300	-34.1500	-0.3720	1.0990	0.2040
14:23:04.608	29518	0.5000	7.1700	-33.4300	-0.4130	0.9860	0.1620
14:23:04.627	29538	0.8800	6.9500	-36.6700	-0.3870	1.1910	0.2050
14:23:04.646	29558	-0.6400	6.6300	-31.9100	-0.4030	0.8870	0.1710
14:23:04.668	29578	2.0000	7.2000	-36.3200	-0.4040	1.2250	0.2030
14:23:04.688	29598	-0.1200	6.4500	-32.9800	-0.3720	0.9680	0.1870
14:23:04.708	29618	1.4800	6.7000	-33.4200	-0.3990	1.1220	0.1700
14:23:04.727	29638	0.7400	6.4500	-35.9200	-0.3460	1.1830	0.2250
14:23:04.747	29658	-1.1100	6.3300	-33.1800	-0.4020	0.8170	0.1560
14:23:04.768	29678	1.4500	7.0200	-39.0200	-0.3790	1.3050	0.2280
14:23:04.789	29698	0.0700	6.2500	-32.3100	-0.3840	0.9330	0.1780
14:23:04.808	29718	1.9400	6.7400	-35.0700	-0.4020	1.1940	0.1920
14:23:04.828	29738	0.0500	6.9500	-33.4300	-0.3540	1.0470	0.2000
14:23:04.847	29758	0.7700	6.5600	-33.8700	-0.3990	0.9930	0.1630
14:23:04.867	29778	1.3800	6.9900	-38.3800	-0.3750	1.2670	0.2430
14:23:04.888	29798	-0.0500	6.4100	-29.4400	-0.3680	0.8300	0.1390
14:23:04.908	29818	2.6600	7.6600	-35.4300	-0.3950	1.3080	0.2170
14:23:04.928	29838	0.2100	6.0700	-32.6700	-0.3640	0.9600	0.1910
14:23:04.949	29858	1.9000	6.8000	-31.9100	-0.4140	1.1100	0.1630
14:23:04.968	29878	0.3300	6.5900	-37.6700	-0.3580	1.2070	0.2420
14:23:04.990	29898	-0.1800	6.7600	-33.2000	-0.4080	0.9100	0.1720
14:23:05.008	29918	1.3300	6.9900	-38.0300	-0.4220	1.2640	0.2310
14:23:05.028	29938	-0.5300	6.4600	-31.1000	-0.4050	0.9420	0.1690
14:23:05.048	29958	1.7400	7.5600	-34.2400	-0.3900	1.1780	0.2000
14:23:05.068	29978	0.5300	6.6400	-33.8500	-0.3780	1.0730	0.2100
14:23:05.088	29998	0.6800	6.5700	-30.8300	-0.4060	0.9260	0.1550
14:23:05.107	30018	0.9100	7.4300	-37.2800	-0.4210	1.2400	0.2210
14:23:05.129	30038	-0.9900	5.7300	-30.4700	-0.3900	0.8150	0.1580
14:23:05.149	30058	2.4100	7.2600	-33.9700	-0.4090	1.2510	0.1970
14:23:05.168	30078	0.7000	6.4500	-33.3900	-0.3680	1.0530	0.2050
14:23:05.189	30098	0.5200	6.5800	-33.0000	-0.4020	0.9800	0.1660
14:23:05.208	30118	0.2400	7.1000	-36.3100	-0.3730	1.1850	0.2170
14:23:05.228	30138	-0.5400	6.1300	-33.0300	-0.3970	0.8490	0.1600
14:23:05.249	30158	1.0000	7.3600	-38.7900	-0.3890	1.2670	0.2350
14:23:05.269	30178	-0.6300	6.3000	-31.9900	-0.3780	0.9040	0.1810
14:23:05.290	30198	1.7500	7.3800	-34.4000	-0.4040	1.1260	0.1920
14:23:05.308	30218	0.5000	6.6700	-36.5500	-0.3410	1.1790	0.2250
14:23:05.328	30238	-0.5100	6.7500	-32.3200	-0.4170	0.8540	0.1610
14:23:05.348	30258	1.1900	7.0500	-39.0300	-0.4080	1.3030	0.2490
14:23:05.370	30278	-0.0900	6.4700	-32.0300	-0.4050	0.8510	0.1610
14:23:05.388	30298	1.8100	7.3700	-35.0400	-0.4020	1.2160	0.2020
14:23:05.407	30318	1.0600	6.3000	-34.0400	-0.3820	1.0930	0.2040
14:23:05.428	30338	0.5400	7.1500	-34.6000	-0.4200	0.9820	0.1820
14:23:05.448	30358	0.6700	6.8800	-37.0500	-0.4060	1.2030	0.2190
14:23:05.469	30378	-0.3100	6.7700	-32.4400	-0.4140	0.8850	0.1640
14:23:05.488	30398	1.8700	6.9800	-36.3700	-0.4010	1.2330	0.2220
14:23:05.507	30418	0.3900	7.0000	-32.7700	-0.3820	0.9780	0.1830
14:23:05.527	30438	1.4600	6.9500	-32.5600	-0.4050	1.0900	0.1770
14:23:05.547	30458	2.1400	6.2600	-34.6400	-0.3550	1.1820	0.2110
14:23:05.569	30478	-1.4600	7.0100	-32.9500	-0.4060	0.8600	0.1620
14:23:05.588	30498	2.0400	7.4100	-36.8100	-0.3660	1.2220	0.2070
14:23:05.608	30518	-0.3200	6.6600	-34.3200	-0.3790	0.9580	0.1910
14:23:05.628	30538	1.8200	6.5100	-33.7300	-0.3920	1.1000	0.1800
14:23:05.647	30558	0.7300	7.1300	-33.9200	-0.3650	1.0980	0.1950
14:23:05.668	30578	0.6700	6.8300	-33.7300	-0.4050	1.0050	0.1770
14:23:05.688	30598	1.4900	6.9800	-35.4700	-0.3800	1.1780	0.2000
14:23:05.708	30618	-0.8000	6.6600	-31.7600	-0.3890	0.8700	0.1670
14:23:05.729	30638	2.7600	7.7100	-37.1400	-0.3830	1.2570	0.2110
14:23:05.749	30658	0.5900	6.5700	-30.9900	-0.3360	0.9510	0.1800
14:23:05.769	30678	1.4400	7.0400	-33.2400	-0.4100	1.1100	0.1720
14:23:05.789	30698	1.2000	6.9100	-35.0800	-0.3720	1.1640	0.2160
14:23:05.808	30718	-0.8100	7.1600	-34.1100	-0.4270	0.9050	0.1740
14:23:05.829	30738	1.8300	6.9900	-37.5200	-0.4080	1.2050	0.2220
14:23:05.848	30758	0.8200	6.5500	-30.3200	-0.3980	0.9600	0.1850
14:23:05.868	30778	1.8000	7.3700	-35.5900	-0.4110	1.2120	0.1930
14:23:05.890	30798	0.5000	6.5000	-33.7400	-0.3750	1.0160	0.1920
14:23:05.908	30818	0.2700	6.8500	-34.5100	-0.4300	1.0290	0.1770
14:23:05.927	30838	1.2000	6.8600	-37.7300	-0.3980	1.2620	0.2360
14:23:05.948	30858	-1.4000	6.7500	-32.6800	-0.3890	0.8930	0.1630
14:23:05.970	30878	1.8500	7.3100	-35.2400	-0.4040	1.1860	0.1860
14:23:05.990	30898	0.4400	6.7000	-32.8500	-0.3710	1.0810	0.1910
14:23:06.009	30918	0.8700	6.7600	-34.0600	-0.4120	1.0940	0.1700
14:23:06.030	30938	1.1600	6.8900	-36.5000	-0.3830	1.1630	0.2070
14:23:06.048	30958	-0.3100	6.5200	-33.2000	-0.4070	0.8750	0.1630
14:23:06.069	30978	1.6800	7.5400	-37.0500	-0.3930	1.2350	0.2150
14:23:06.089	30998	-0.3600	6.4700	-33.2200	-0.3780	0.9780	0.1950
14:23:06.110	31018	1.3000	7.0400	-33.0000	-0.4050	1.1000	0.1700
14:23:06.128	31038	0.2400	6.6500	-35.3900	-0.3900	1.1380	0.2150
14:23:06.148	31058	0.1600	6.4500	-33.0300	-0.4280	0.9480	0.1700
14:23:06.168	31078	0.4800	7.3700	-37.8000	-0.4200	1.2750	0.2270
14:23:06.189	31098	-0.9200	6.7500	-32.5000	-0.3790	0.8610	0.1630
14:23:06.208	31118	2.8200	7.4500	-36.2300	-0.4030	1.2290	0.2090
14:23:06.230	31138	0.9100	6.6300	-34.5600	-0.3760	1.0880	0.2090
14:23:06.249	31158	0.7000	7.3100	-32.6300	-0.4120	0.9900	0.1670
14:23:06.269	31178	0.9800	7.2500	-37.5100	-0.4090	1.2330	0.2290
14:23:06.288	31198	0.3800	6.5600	-32.0400	-0.4080	0.8960	0.1690
14:23:06.309	31218	2.0100	6.8500	-35.5500	-0.4110	1.2050	0.2110
14:23:06.329	31238	0.1800	6.8000	-32.7400	-0.3780	1.0080	0.1810
14:23:06.349	31258	0.8900	7.4900	-33.7300	-0.4110	1.1220	0.1770
14:23:06.369	31278	1.0300	6.7700	-36.2100	-0.3590	1.2020	0.2470
14:23:06.389	31298	0.1100	6.3800	-31.9600	-0.4040	0.8900	0.1570
14:23:06.409	31318	0.3100	7.0300	-37.2400	-0.4010	1.2350	0.2180
14:23:06.428	31338	-0.6200	6.5400	-33.8300	-0.3810	0.9150	0.1810
14:23:06.448	31358	1.9800	7.0300	-34.5500	-0.4000	1.2110	0.1950
14:23:06.470	31378	0.6900	6.6700	-33.7700	-0.3590	1.0510	0.2130
14:23:06.491	31398	0.3800	6.7800	-35.5500	-0.4210	0.9530	0.1750
14:23:06.509	31418	0.8500	6.8800	-37.8900	-0.3760	1.2120	0.2330
14:23:06.529	31438	0.2900	6.4900	-31.4400	-0.3670	0.8700	0.1600
14:23:06.550	31458	2.1300	7.1000	-37.2100	-0.4030	1.3020	0.2340
14:23:06.571	31478	0.2000	6.1000	-33.8800	-0.3550	0.9330	0.2050
14:23:06.588	31498	1.8000	6.8600	-34.1400	-0.4140	1.1190	0.1730
14:23:06.610	31518	1.4300	6.9100	-36.7500	-0.3610	1.1800	0.2330
14:23:06.631	31538	-0.0200	7.0100	-32.6900	-0.4120	0.8660	0.1630
14:23:06.650	31558	1.7900	7.0400	-37.8300	-0.4050	1.2700	0.2370
14:23:06.670	31578	0.2500	6.4000	-31.1000	-0.3850	0.9370	0.1800
14:23:06.690	31598	1.4300	6.5800	-36.7400	-0.4220	1.1580	0.2060
14:23:06.710	31618	0.2600	6.6700	-34.3100	-0.3790	1.1050	0.2100
14:23:06.729	31638	0.3000	6.7900	-34.3500	-0.4210	0.9870	0.1810
14:23:06.748	31658	0.9100	6.2900	-38.5300	-0.4050	1.2190	0.2290
14:23:06.769	31678	-0.7900	6.6200	-32.2400	-0.3840	0.8480	0.1710
14:23:06.789	31698	2.0400	7.1300	-35.2700	-0.4070	1.1940	0.2070
14:23:06.810	31718	1.1400	6.7400	-31.3100	-0.3600	1.0550	0.1880
14:23:06.828	31738	0.2400	6.8600	-34.2800	-0.4070	1.0390	0.1760
14:23:06.848	31758	0.7700	6.5800	-35.9800	-0.3560	1.1350	0.2130
14:23:06.868	31778	-0.8300	6.6500	-33.2300	-0.4100	0.9090	0.1640
14:23:06.889	31798	2.1000	6.9300	-38.6000	-0.3840	1.2600	0.2260
14:23:06.909	31818	-0.3300	6.7200	-31.8200	-0.3610	0.9390	0.1860
14:23:06.929	31838	1.4100	6.7900	-34.3300	-0.4010	1.1270	0.1880
14:23:06.948	31858	0.8200	6.4700	-34.6000	-0.3440	1.1030	0.2130
14:23:06.968	31878	-0.2700	7.1900	-34.3200	-0.4250	0.9670	0.1830
14:23:06.989	31898	0.8600	6.7900	-36.2300	-0.4040	1.2120	0.2170
14:23:07.008	31918	-0.3800	6.4000	-31.0000	-0.4000	0.9100	0.1570
14:23:07.029	31938	1.7000	7.2900	-35.6300	-0.4300	1.2650	0.1980
14:23:07.049	31958	0.5600	6.6800	-33.2100	-0.3760	1.0420	0.2040
14:23:07.071	31978	0.2800	7.1400	-35.5000	-0.4360	1.0370	0.1820
14:23:07.089	31998	1.1900	6.8200	-38.1200	-0.4260	1.2150	0.2210
14:23:07.108	32018	0.3900	6.7600	-32.8300	-0.4160	0.9180	0.1710
14:23:07.130	32038	1.8000	6.7700	-35.1300	-0.4170	1.1700	0.1990
14:23:07.150	32058	0.1500	6.1600	-33.3100	-0.3710	0.9790	0.1990
14:23:07.169	32078	1.7500	7.1300	-34.3700	-0.3980	1.1640	0.1860
14:23:07.190	32098	0.0200	6.8500	-35.6300	-0.3680	1.1130	0.2100
14:23:07.210	32118	-0.3900	6.5900	-33.7400	-0.4040	0.8730	0.1680
14:23:07.230	32138	1.6800	7.1800	-36.4700	-0.3740	1.2580	0.2200
14:23:07.248	32158	0.1100	6.3300	-30.7200	-0.3770	0.9210	0.1690
14:23:07.271	32178	2.2100	7.2500	-32.9600	-0.3940	1.2210	0.1790
14:23:07.290	32198	0.5200	5.9800	-32.5700	-0.3460	0.9770	0.1920
14:23:07.308	32218	0.4900	7.4300	-32.5300	-0.4170	1.0440	0.1720
14:23:07.330	32238	1.4700	7.1000	-38.0600	-0.3660	1.2180	0.2390
14:23:07.350	32258	-0.8500	6.0700	-32.9400	-0.3850	0.8430	0.1630
14:23:07.371	32278	1.7300	7.6000	-38.8800	-0.4070	1.3140	0.2250
14:23:07.390	32298	0.5800	6.0200	-31.1000	-0.3530	0.9910	0.1840
14:23:07.410	32318	1.8000	7.0400	-34.7700	-0.4170	1.1350	0.1890
14:23:07.430	32338	0.3700	6.5600	-37.5800	-0.3880	1.1310	0.2260
14:23:07.450	32358	-1.1600	7.1200	-34.6500	-0.4170	0.9390	0.1820
14:23:07.470	32378	1.6200	7.0700	-37.7600	-0.4180	1.2280	0.2240
14:23:07.489	32398	0.3300	6.1500	-30.8700	-0.3880	0.9170	0.1710
14:23:07.510	32418	1.7700	7.2200	-36.9300	-0.4190	1.1830	0.2020
14:23:07.530	32438	0.8600	6.2800	-35.6000	-0.3630	1.0500	0.2090
14:23:07.549	32458	0.0700	7.1100	-34.7400	-0.4160	0.9850	0.1860
14:23:07.570	32478	1.0700	7.0300	-38.1300	-0.3950	1.1970	0.2250
14:23:07.589	32498	-0.3300	6.2200	-31.8800	-0.3940	0.8890	0.1590
14:23:07.611	32518	2.4100	7.0100	-36.6200	-0.4240	1.2720	0.2050
14:23:07.630	32538	0.5600	6.0800	-31.9300	-0.3610	1.0160	0.1880
14:23:07.650	32558	0.6200	7.3600	-33.4000	-0.4100	1.0870	0.1670
14:23:07.670	32578	1.2100	6.4200	-35.3500	-0.3890	1.1100	0.2190
14:23:07.690	32598	-0.6500	6.5100	-32.4000	-0.4190	0.9480	0.1710
14:23:07.710	32618	2.5400	7.2100	-37.1300	-0.3760	1.2540	0.2100
14:23:07.730	32638	-0.8100	6.2100	-31.9500	-0.3600	0.9400	0.1850
14:23:07.750	32658	1.4500	7.5100	-35.1800	-0.4000	1.1610	0.1940
14:23:07.770	32678	0.6500	6.3900	-33.7200	-0.3790	1.0720	0.1950
14:23:07.791	32698	0.0300	6.7100	-34.7200	-0.4380	0.9670	0.1720
14:23:07.810	32718	1.0200	7.2600	-37.2100	-0.3960	1.2080	0.2180
14:23:07.830	32738	-1.2000	6.4600	-32.2300	-0.4070	0.8590	0.1700
14:23:07.849	32758	2.2400	7.8100	-35.1600	-0.4110	1.2420	0.1880
14:23:07.871	32778	0.6300	6.5600	-30.4400	-0.3920	1.0550	0.1870
14:23:07.890	32798	0.9300	7.3800	-33.6100	-0.4180	1.0450	0.1780
14:23:07.910	32818	1.2800	7.2200	-36.6400	-0.4000	1.1620	0.2180
14:23:07.930	32838	-0.9100	6.4300	-32.0700	-0.4090	0.9170	0.1640
14:23:07.950	32858	1.8800	6.8600	-36.2200	-0.4070	1.1810	0.2050
14:23:07.970	32878	0.1100	6.6600	-34.4100	-0.3670	0.9760	0.1990
14:23:07.992	32898	2.0500	6.7300	-35.6200	-0.3910	1.1270	0.1840
14:23:08.011	32918	0.6600	6.8500	-35.3800	-0.3650	1.1050	0.2170
14:23:08.030	32938	-0.3300	6.7500	-33.5700	-0.3900	0.8830	0.1660
14:23:08.050	32958	2.2900	6.9900	-37.1400	-0.3690	1.2680	0.2100
14:23:08.071	32978	-0.8200	6.6300	-31.4600	-0.3720	0.9180	0.1730
14:23:08.090	32998	1.9400	7.0100	-35.6300	-0.3790	1.2360	0.1940
14:23:08.110	33018	0.1000	6.1300	-36.5400	-0.3400	1.0460	0.2180
14:23:08.130	33038	0.7900	6.9700	-34.3200	-0.3940	0.9670	0.1720
14:23:08.150	33058	1.1600	7.1900	-37.4900	-0.3580	1.2470	0.2200
14:23:08.170	33078	-0.5800	6.6800	-30.2800	-0.3730	0.8670	0.1500
14:23:08.191	33098	2.1400	7.5300	-38.2800	-0.3750	1.3110	0.2200
14:23:08.211	33118	-0.8300	5.9600	-32.7900	-0.3720	0.9200	0.1890
14:23:08.230	33138	2.1700	6.7500	-35.6700	-0.4050	1.1610	0.1850
14:23:08.251	33158	1.0800	6.9300	-34.9100	-0.3610	1.1210	0.2170
14:23:08.270	33178	-0.1200	7.0300	-34.6200	-0.4190	0.9690	0.1760
14:23:08.291	33198	1.6800	7.5000	-36.9800	-0.3990	1.2000	0.2160
14:23:08.311	33218	-0.0700	6.3000	-32.8700	-0.3950	0.8990	0.1830
14:23:08.330	33238	1.8500	7.4600	-36.1900	-0.4100	1.2390	0.1940
14:23:08.351	33258	0.2400	6.7100	-34.6600	-0.3640	1.0660	0.1970
14:23:08.370	33278	0.5600	7.2900	-32.7500	-0.3970	0.9690	0.1590
14:23:08.392	33298	1.1800	7.5000	-36.3500	-0.4000	1.2230	0.2100
14:23:08.410	33318	-0.7100	6.6600	-31.2600	-0.3900	0.8680	0.1610
14:23:08.430	33338	2.2900	7.5300	-36.2800	-0.4030	1.2630	0.2040
14:23:08.450	33358	0.3900	5.8000	-32.5100	-0.3540	0.9310	0.1930
14:23:08.471	33378	1.9700	6.7200	-32.9600	-0.3940	1.1030	0.1710
14:23:08.492	33398	-0.1500	6.4300	-38.1200	-0.3750	1.1190	0.2320
14:23:08.511	33418	-0.4800	6.4400	-32.9800	-0.4140	0.8790	0.1640
14:23:08.531	33438	1.6300	7.7300	-38.5700	-0.4120	1.4100	0.2430
14:23:08.551	33458	-0.4500	6.6400	-31.6000	-0.3660	0.8000	0.1700
14:23:08.571	33478	1.7500	6.7000	-36.3600	-0.3850	1.2190	0.2060
14:23:08.590	33498	0.0200	6.0900	-36.5000	-0.3230	1.0650	0.2210
14:23:08.612	33518	1.5500	6.6700	-35.4100	-0.3940	1.1120	0.1820
14:23:08.630	33538	1.0700	6.5400	-36.8900	-0.3700	1.1480	0.2320
14:23:08.650	33558	-0.2800	6.4800	-30.7100	-0.3770	0.8100	0.1480
14:23:08.671	33578	4.7800	7.6200	-36.2200	-0.3980	1.4110	0.2180
14:23:08.691	33598	1.3200	5.1700	-29.7600	-0.3400	0.9350	0.1910
14:23:08.712	33618	1.0100	6.8400	-34.6900	-0.3560	1.0390	0.1670
14:23:08.731	33638	0.4100	5.9400	-35.6000	-0.3260	1.0320	0.2110
14:23:08.752	33658	0.4100	6.8600	-34.2400	-0.3960	1.0720	0.1690
14:23:08.771	33678	1.6700	6.9400	-37.0100	-0.3770	1.2320	0.2190
14:23:08.791	33698	-0.8300	6.0200	-30.1200	-0.3450	0.7990	0.1570
14:23:08.811	33718	1.9900	7.8400	-36.3700	-0.3820	1.2530	0.1970
14:23:08.831	33738	0.3100	6.3300	-33.4700	-0.3390	1.0260	0.2000
14:23:08.850	33758	0.1600	6.5500	-33.2300	-0.3890	0.9020	0.1630
14:23:08.872	33778	0.0000	6.7300	-39.6500	-0.3740	1.2730	0.2300
14:23:08.892	33798	-0.6400	6.0100	-31.4100	-0.3810	0.8360	0.1550
14:23:08.912	33818	1.9500	7.0800	-38.4300	-0.3820	1.2580	0.2180
14:23:08.930	33838	-0.6600	5.9900	-32.5400	-0.3490	0.9510	0.1850
14:23:08.951	33858	1.5700	7.1300	-35.5700	-0.3980	1.1130	0.1880
14:23:08.971	33878	1.6100	6.9800	-37.3600	-0.3650	1.1820	0.2350
14:23:08.992	33898	-0.5600	6.2600	-30.6100	-0.3740	0.7780	0.1470
14:23:09.012	33918	1.7200	8.2400	-39.7800	-0.3720	1.3440	0.2320
14:23:09.032	33938	-0.2400	5.9500	-31.5200	-0.3600	0.8660	0.1890
14:23:09.051	33958	1.8300	7.3600	-33.9200	-0.3980	1.1820	0.1930
14:23:09.071	33978	0.3200	7.1000	-35.2300	-0.3590	1.1000	0.2090
14:23:09.092	33998	0.0800	6.7000	-33.7400	-0.4140	0.9210	0.1670
14:23:09.111	34018	2.2600	7.5900	-37.9100	-0.3980	1.3040	0.2410
14:23:09.132	34038	-0.3200	5.9200	-29.2400	-0.3800	0.7950	0.1640
14:23:09.151	34058	2.2900	7.7300	-37.3300	-0.4030	1.2800	0.2280
14:23:09.171	34078	1.0700	6.3000	-31.3700	-0.3730	0.9950	0.1790
14:23:09.191	34098	0.6800	7.3400	-32.5400	-0.4040	1.0230	0.1760
14:23:09.212	34118	0.7100	7.4700	-38.1100	-0.3820	1.2470	0.2170
14:23:09.231	34138	-1.1600	6.3500	-31.6500	-0.3890	0.8040	0.1560
14:23:09.251	34158	2.5400	6.8100	-36.9600	-0.3760	1.2490	0.2190
14:23:09.270	34178	-0.0100	6.3500	-32.1400	-0.3470	0.9510	0.1830
14:23:09.292	34198	0.7700	7.1300	-34.7000	-0.3940	1.0780	0.1780
14:23:09.311	34218	0.6900	6.7100	-37.3600	-0.3630	1.1010	0.2190
14:23:09.331	34238	-0.7200	6.7700	-33.8600	-0.3930	0.9330	0.1740
14:23:09.351	34258	0.8200	7.5200	-40.4300	-0.3910	1.3100	0.2410
14:23:09.371	34278	-0.4400	6.2200	-30.7900	-0.3860	0.8350	0.1550
14:23:09.392	34298	1.6400	6.9100	-35.7800	-0.3790	1.2130	0.2140
14:23:09.413	34318	0.9100	6.0000	-35.4700	-0.3620	1.0530	0.2170
14:23:09.431	34338	0.8200	6.7300	-34.7400	-0.4040	0.9870	0.1850
14:23:09.452	34358	0.7100	7.1400	-37.7000	-0.3850	1.2500	0.2220
14:23:09.472	34378	-0.7600	6.8000	-32.5200	-0.3980	0.8710	0.1650
14:23:09.492	34398	2.1200	7.7800	-36.6200	-0.4070	1.3010	0.2100
14:23:09.512	34418	0.5000	6.8500	-32.1300	-0.3770	0.9840	0.1870
14:23:09.532	34438	0.8300	7.0200	-33.3600	-0.4190	1.1020	0.1800
14:23:09.552	34458	1.2000	6.6300	-37.6200	-0.4130	1.1960	0.2300
14:23:09.570	34478	0.1900	6.5000	-31.5800	-0.4050	0.8820	0.1700
14:23:09.592	34498	2.1000	7.4200	-35.7800	-0.3880	1.2320	0.2070
14:23:09.611	34518	-0.0400	6.5100	-32.5200	-0.3890	0.9440	0.1840
14:23:09.633	34538	2.0800	7.2200	-34.5400	-0.3840	1.1440	0.1780
14:23:09.651	34558	0.5500	6.9500	-36.3500	-0.3620	1.0850	0.2190
14:23:09.672	34578	-0.4200	7.0400	-33.6500	-0.3970	0.8700	0.1500
14:23:09.691	34598	1.1500	7.5300	-39.2300	-0.3950	1.2940	0.2300
14:23:09.711	34618	-0.5600	6.1800	-31.8200	-0.3810	0.9080	0.1690
14:23:09.731	34638	2.6300	7.3700	-35.6800	-0.3860	1.1860	0.2070
14:23:09.751	34658	0.4400	6.3400	-34.4600	-0.3750	1.0030	0.2010
14:23:09.771	34678	1.0100	6.9500	-33.9500	-0.4080	1.0870	0.1800
14:23:09.793	34698	1.1700	6.7600	-38.6500	-0.3650	1.2270	0.2340
14:23:09.812	34718	-0.4700	6.3500	-31.1600	-0.3630	0.8340	0.1590
14:23:09.832	34738	2.0600	7.5000	-38.0400	-0.3810	1.3400	0.2260
14:23:09.853	34758	-1.2900	6.2400	-33.7100	-0.3780	0.8900	0.1990
14:23:09.873	34778	1.7700	7.0300	-33.6900	-0.4060	1.1240	0.1730
14:23:09.893	34798	0.2000	6.8500	-36.2900	-0.3740	1.1610	0.2290
14:23:09.912	34818	0.0900	6.8200	-33.0000	-0.4230	0.9690	0.1650
14:23:09.932	34838	1.2300	7.1000	-40.0500	-0.3960	1.2490	0.2530
14:23:09.953	34858	-0.3300	6.5800	-32.7400	-0.4000	0.8620	0.1740
14:23:09.972	34878	2.6200	7.4200	-37.1500	-0.3950	1.2370	0.2170
14:23:09.992	34898	0.3600	6.6300	-33.3800	-0.3730	1.0340	0.1960
14:23:10.013	34918	1.0800	7.0000	-32.3300	-0.3860	1.0270	0.1750
14:23:10.032	34938	0.9900	7.0400	-37.8800	-0.3930	1.2370	0.2230
14:23:10.053	34958	-0.8900	6.2600	-31.0700	-0.4070	0.8280	0.1510
14:23:10.073	34978	2.2600	7.4800	-37.3600	-0.3800	1.2640	0.2140
14:23:10.091	34998	0.9700	6.5100	-32.4000	-0.3510	1.0240	0.1930
14:23:10.111	35018	0.9600	7.0100	-33.8500	-0.3780	1.0280	0.1770
14:23:10.132	35038	0.4800	6.7100	-37.0000	-0.3850	1.1360	0.2300
14:23:10.151	35058	0.2300	6.6600	-33.3100	-0.3890	0.8820	0.1740
14:23:10.171	35078	1.5200	7.4300	-38.3200	-0.3890	1.2720	0.2240
14:23:10.193	35098	-0.7100	6.6900	-31.4800	-0.3680	0.8630	0.1680
14:23:10.213	35118	2.0100	7.4300	-34.7000	-0.3730	1.1920	0.1990
14:23:10.232	35138	0.3300	6.3500	-37.6300	-0.3650	1.1120	0.2350
14:23:10.252	35158	0.7100	7.1200	-32.8200	-0.3970	0.9570	0.1630
14:23:10.273	35178	1.4000	6.6900	-38.7700	-0.4070	1.2340	0.2400
14:23:10.293	35198	-0.3500	6.7200	-30.5400	-0.4010	0.8490	0.1520
14:23:10.313	35218	1.6200	7.3900	-37.8600	-0.3990	1.2690	0.2130
14:23:10.331	35238	0.0600	6.5400	-34.1400	-0.3850	1.0220	0.1990
14:23:10.353	35258	0.5100	7.2200	-34.9600	-0.4400	1.0880	0.1910
14:23:10.371	35278	0.5900	7.2600	-36.5500	-0.4000	1.1930	0.2300
14:23:10.393	35298	0.1100	6.5300	-34.1100	-0.4020	0.9060	0.1760
14:23:10.413	35318	2.1300	7.3000	-36.5500	-0.3840	1.2040	0.2210
14:23:10.431	35338	0.1100	6.0500	-32.5800	-0.3830	0.9600	0.1860
14:23:10.453	35358	2.0500	7.3800	-35.1400	-0.3860	1.1870	0.1990
14:23:10.472	35378	0.6400	6.5200	-34.0300	-0.3460	1.0950	0.2010
14:23:10.493	35398	-0.8600	7.2500	-32.3500	-0.4070	0.9120	0.1550
14:23:10.512	35418	1.2500	7.1000	-37.7200	-0.3840	1.2720	0.2310
14:23:10.532	35438	-0.1900	6.9800	-31.6600	-0.3770	0.8480	0.1490
14:23:10.553	35458	1.2100	7.3900	-36.0800	-0.3880	1.2080	0.1990
14:23:10.573	35478	-0.1100	6.0000	-34.5600	-0.3650	0.9460	0.1810
14:23:10.593	35498	0.7700	7.5000	-35.7000	-0.4090	1.0910	0.1840
14:23:10.612	35518	0.6700	6.8600	-36.4800	-0.3670	1.1600	0.2230
14:23:10.632	35538	-0.6400	6.6500	-33.3700	-0.3940	0.8920	0.1720
14:23:10.652	35558	1.9000	7.6000	-37.2100	-0.3760	1.3060	0.2280
14:23:10.671	35578	-1.3400	6.3700	-32.3700	-0.3860	0.8800	0.1770
14:23:10.692	35598	1.7100	7.2500	-37.1400	-0.3990	1.2340	0.2070
14:23:10.713	35618	-0.0800	6.8300	-34.7800	-0.3440	1.1000	0.1980
14:23:10.733	35638	0.1900	7.2100	-34.2700	-0.4160	0.9720	0.1710
14:23:10.753	35658	1.8700	6.8300	-37.3800	-0.3980	1.2310	0.2270
14:23:10.773	35678	-0.5500	6.7700	-31.5400	-0.3980	0.8950	0.1610
14:23:10.793	35698	2.4600	7.2700	-36.5600	-0.3870	1.2260	0.2140
14:23:10.812	35718	0.7200	6.0600	-32.0000	-0.3700	1.0040	0.1820
14:23:10.832	35738	0.8300	7.7000	-32.8400	-0.3920	1.0570	0.1810
14:23:10.852	35758	0.9400	7.1700	-36.1000	-0.3850	1.1540	0.2050
14:23:10.873	35778	-0.7200	6.5100	-31.6800	-0.4010	0.8480	0.1530
14:23:10.894	35798	2.4100	7.2800	-36.1900	-0.3700	1.2580	0.2150
14:23:10.913	35818	0.2900	6.4400	-32.2500	-0.3620	0.9420	0.1790
14:23:10.933	35838	1.2400	6.9500	-34.4200	-0.3830	1.0840	0.1860
14:23:10.952	35858	1.0400	6.2300	-34.9300	-0.3600	1.1250	0.2070
14:23:10.973	35878	-0.0200	6.2000	-34.1100	-0.3900	0.9010	0.1810
14:23:10.993	35898	1.0500	7.5700	-36.4200	-0.3710	1.2610	0.2090
14:23:11.012	35918	-0.3100	6.7900	-32.3400	-0.3810	0.9180	0.1660
14:23:11.033	35938	1.5300	7.0700	-35.7400	-0.3820	1.1270	0.1880
14:23:11.052	35958	0.2200	6.8900	-33.9600	-0.3520	1.0340	0.2010
14:23:11.072	35978	0.8800	6.9700	-34.6900	-0.4060	1.0600	0.1770
14:23:11.094	35998	0.6000	7.2500	-37.6600	-0.3780	1.1620	0.2250
14:23:11.114	36018	-0.5200	6.8000	-32.8600	-0.4000	0.8780	0.1610
14:23:11.132	36038	2.7500	7.5500	-35.6700	-0.3910	1.2760	0.2100
14:23:11.154	36058	-0.1200	6.5100	-32.3500	-0.3630	0.9610	0.1950
14:23:11.173	36078	1.3500	7.3300	-33.4900	-0.4090	1.0880	0.1790
14:23:11.193	36098	0.3900	6.8400	-38.4600	-0.3950	1.1740	0.2340
14:23:11.214	36118	-0.5700	6.7500	-32.7800	-0.4250	0.9310	0.1580
14:23:11.234	36138	1.1700	7.2500	-37.7400	-0.4000	1.2290	0.2320
14:23:11.253	36158	-0.4700	6.5400	-33.1300	-0.4010	0.9650	0.1760
14:23:11.273	36178	1.5500	7.7300	-35.6300	-0.3740	1.1540	0.1890
14:23:11.293	36198	0.5900	6.3900	-34.6700	-0.3580	1.0850	0.2220
14:23:11.313	36218	0.2300	6.9500	-32.7500	-0.4050	0.9390	0.1500
14:23:11.333	36238	0.9100	7.0100	-37.6200	-0.3920	1.2370	0.2290
14:23:11.352	36258	-0.3800	6.4200	-32.9800	-0.4050	0.9370	0.1690
14:23:11.374	36278	1.0500	7.3800	-37.5900	-0.3930	1.2140	0.2050
14:23:11.394	36298	-0.4700	6.1900	-35.5200	-0.3610	0.8980	0.1960
14:23:11.413	36318	1.8600	6.9500	-34.9600	-0.4080	1.1350	0.1940
14:23:11.434	36338	0.7900	6.9500	-35.5200	-0.3560	1.1390	0.2190
14:23:11.454	36358	-0.4500	6.7400	-32.3100	-0.3990	0.8990	0.1650
14:23:11.473	36378	2.0700	7.3300	-36.9900	-0.3930	1.2440	0.2210
14:23:11.493	36398	0.2700	6.5000	-33.0900	-0.3790	0.9310	0.1880
14:23:11.513	36418	2.5100	7.7200	-33.8700	-0.3930	1.2330	0.1890
14:23:11.533	36438	0.0100	6.2900	-37.2400	-0.3700	1.0640	0.2240
14:23:11.553	36458	0.8900	6.9000	-35.8100	-0.4280	0.9910	0.1730
14:23:11.572	36478	0.8700	7.1700	-38.6100	-0.4140	1.2760	0.2480
14:23:11.593	36498	-0.5400	6.4400	-30.6600	-0.4020	0.8400	0.1620
14:23:11.613	36518	2.5600	7.5200	-35.5800	-0.4000	1.2320	0.2050
14:23:11.633	36538	0.3400	6.0000	-33.5300	-0.3740	1.0070	0.2030
14:23:11.653	36558	1.0500	7.4900	-34.5900	-0.4040	1.0630	0.1750
14:23:11.672	36578	0.6100	6.5500	-36.2300	-0.3960	1.1440	0.2200
14:23:11.693	36598	-0.0300	6.6500	-32.3900	-0.4010	0.8970	0.1730
14:23:11.714	36618	2.0500	6.7600	-38.4200	-0.3770	1.2650	0.2300
14:23:11.734	36638	-0.4000	6.2200	-33.0000	-0.3690	0.9360	0.1840
14:23:11.754	36658	1.6300	7.1700	-33.8100	-0.3870	1.1210	0.1780
14:23:11.774	36678	1.1800	6.5500	-34.2200	-0.3470	1.0400	0.2060
14:23:11.795	36698	0.2200	7.1700	-31.2100	-0.4070	0.9450	0.1540
14:23:11.813	36718	0.8900	7.2000	-38.5700	-0.3590	1.2410	0.2370
14:23:11.833	36738	-0.1400	6.4300	-33.1400	-0.3840	0.8730	0.1710
14:23:11.853	36758	2.0700	7.2700	-34.8900	-0.3750	1.1870	0.1880
14:23:11.872	36778	0.4000	6.4000	-31.9400	-0.3530	1.0320	0.1810
14:23:11.892	36798	1.6500	6.7000	-33.2100	-0.4010	1.1050	0.1740
14:23:11.915	36818	0.9000	6.4100	-35.0000	-0.3680	1.0990	0.2150
14:23:11.932	36838	-0.3000	7.0000	-30.9900	-0.4030	0.9090	0.1650
14:23:11.954	36858	2.6000	7.2000	-39.1900	-0.3810	1.2680	0.2390
14:23:11.974	36878	0.1700	6.7300	-31.4300	-0.3640	0.9170	0.1800
14:23:11.994	36898	1.8300	7.7600	-33.7600	-0.3920	1.1120	0.1780
14:23:12.012	36918	0.7300	6.6500	-35.5500	-0.3890	1.1050	0.2130
14:23:12.034	36938	0.2600	7.1900	-33.5100	-0.4290	0.9730	0.1710
14:23:12.052	36958	1.0500	7.0400	-36.9900	-0.4020	1.2090	0.2100
14:23:12.074	36978	-0.5500	6.4600	-33.2100	-0.3960	0.9320	0.1780
14:23:12.093	36998	1.3600	7.6600	-35.9800	-0.3880	1.1700	0.1880
14:23:12.113	37018	0.3100	6.4100	-33.9200	-0.3520	1.0260	0.1970
14:23:12.133	37038	1.0500	6.7600	-34.9800	-0.4020	1.0340	0.1840
14:23:12.153	37058	1.4300	7.1200	-36.2900	-0.3850	1.2100	0.2260
14:23:12.174	37078	-0.2300	6.8300	-32.3200	-0.3850	0.8750	0.1600
14:23:12.193	37098	1.9900	7.5400	-36.7600	-0.3790	1.2520	0.2010
14:23:12.213	37118	-0.1900	6.4100	-31.1700	-0.3620	0.9590	0.1720
14:23:12.233	37138	2.1200	6.6000	-33.9900	-0.3990	1.1160	0.1690
14:23:12.253	37158	1.0100	7.0300	-34.7500	-0.3600	1.1150	0.2110
14:23:12.274	37178	-0.2300	6.8700	-33.0700	-0.4000	0.8900	0.1590
14:23:12.293	37198	1.2300	7.6300	-40.3700	-0.3890	1.3000	0.2320
14:23:12.313	37218	-1.7900	6.1400	-33.5700	-0.3750	0.8740	0.1780
14:23:12.334	37238	1.4000	7.4200	-36.2500	-0.4100	1.2200	0.1980
14:23:12.354	37258	-0.0300	6.2300	-35.4700	-0.3900	1.0130	0.2060
14:23:12.374	37278	0.4300	7.2100	-34.7100	-0.4260	1.0430	0.1750
14:23:12.394	37298	1.0200	7.0700	-37.7200	-0.3990	1.1750	0.2250
14:23:12.415	37318	-0.6000	6.6600	-33.8900	-0.4050	0.9280	0.1840
14:23:12.435	37338	2.3000	7.1500	-35.4500	-0.3880	1.2040	0.2060
14:23:12.454	37358	0.5700	6.2700	-33.0200	-0.3650	1.0250	0.1880
14:23:12.474	37378	1.4900	7.5700	-34.3800	-0.3990	1.0910	0.1790
14:23:12.495	37398	0.7600	7.0500	-36.3900	-0.4040	1.1220	0.2060
14:23:12.515	37418	0.5500	6.5000	-33.3600	-0.4000	0.9240	0.1690
14:23:12.533	37438	2.0200	7.3400	-35.0500	-0.3900	1.2700	0.1960
14:23:12.554	37458	-0.3000	6.0100	-32.4200	-0.3610	0.9040	0.1870
14:23:12.574	37478	1.9500	7.2300	-32.3900	-0.3940	1.1670	0.1630
14:23:12.593	37498	0.8600	6.2000	-35.9400	-0.3540	1.0740	0.2270
14:23:12.614	37518	-0.1000	6.9200	-33.8700	-0.4150	0.9070	0.1560
14:23:12.634	37538	1.3400	7.2900	-39.1000	-0.3860	1.2580	0.2340
14:23:12.654	37558	-0.7200	6.2600	-31.2600	-0.3670	0.8730	0.1650
14:23:12.674	37578	2.1800	7.2300	-34.7100	-0.3990	1.2110	0.1910
14:23:12.694	37598	0.1500	6.1600	-34.5600	-0.3580	1.0110	0.2020
14:23:12.714	37618	1.5900	6.8700	-34.1900	-0.4090	1.1020	0.1840
14:23:12.734	37638	0.4200	7.1600	-36.0200	-0.3720	1.1550	0.2180
14:23:12.755	37658	-0.6900	6.8100	-32.3200	-0.4120	0.8550	0.1540
14:23:12.774	37678	1.4300	7.3900	-37.5000	-0.3990	1.3180	0.2260
14:23:12.793	37698	0.3800	6.2400	-31.3300	-0.3540	0.9410	0.1930
14:23:12.813	37718	1.6300	7.5500	-35.8800	-0.4030	1.1700	0.1960
14:23:12.834	37738	0.3300	6.4900	-35.7400	-0.3730	1.0720	0.2270
14:23:12.854	37758	-0.0900	6.3800	-35.6100	-0.4240	0.9410	0.1790
14:23:12.875	37778	1.1000	7.5300	-37.4600	-0.4080	1.2580	0.2300
14:23:12.894	37798	-0.2400	6.2000	-32.5000	-0.3760	0.8930	0.1830
14:23:12.914	37818	1.6700	7.3500	-37.5400	-0.4200	1.2680	0.2120
14:23:12.934	37838	0.1800	6.2000	-33.2100	-0.3540	0.9670	0.2000
14:23:12.953	37858	0.5000	7.3900	-33.0500	-0.4090	1.0330	0.1620
14:23:12.973	37878	1.5300	6.7300	-38.6200	-0.3740	1.2260	0.2440
14:23:12.994	37898	-0.5200	6.3500	-31.3900	-0.3750	0.8540	0.1510
14:23:13.013	37918	1.8600	7.4000	-37.2700	-0.3780	1.2990	0.2130
14:23:13.034	37938	-0.8300	5.4800	-33.4600	-0.3430	0.8910	0.1920
14:23:13.053	37958	1.0600	6.6900	-38.3600	-0.4160	1.1770	0.2040
14:23:13.074	37978	0.7100	6.6500	-35.9800	-0.3700	1.1280	0.2170
14:23:13.095	37998	0.3800	6.6900	-33.8000	-0.4020	0.9390	0.1770
14:23:13.115	38018	1.5300	7.5600	-37.8700	-0.3600	1.2750	0.2310
14:23:13.135	38038	-0.6300	6.0900	-29.3900	-0.3590	0.8110	0.1700
14:23:13.155	38058	2.1700	7.2500	-36.3000	-0.4120	1.2930	0.2100
14:23:13.174	38078	0.2900	5.9300	-33.8600	-0.3520	1.0420	0.2100
14:23:13.195	38098	0.7700	7.0900	-33.5300	-0.4020	0.9970	0.1640
14:23:13.214	38118	1.3900	6.8000	-39.2400	-0.3870	1.2200	0.2410
14:23:13.234	38138	0.3400	6.4200	-31.5900	-0.3960	0.8810	0.1710
14:23:13.254	38158	1.9900	7.6900	-35.6300	-0.4060	1.2660	0.2130
14:23:13.273	38178	0.7500	5.7800	-30.2400	-0.3590	0.9460	0.1770
14:23:13.293	38198	0.9600	7.4100	-35.5800	-0.3890	1.1170	0.1980
14:23:13.313	38218	1.0600	6.5100	-37.2200	-0.3810	1.1490	0.2210
14:23:13.333	38238	-0.4600	6.0300	-34.0800	-0.4060	0.8610	0.1760
14:23:13.355	38258	2.3200	7.1900	-36.7600	-0.3530	1.2580	0.2060
14:23:13.376	38278	-0.2600	6.2800	-31.0900	-0.3490	0.9170	0.1840
14:23:13.394	38298	1.5500	7.0400	-34.5500	-0.3930	1.1470	0.1820
14:23:13.415	38318	1.3200	6.5700	-33.4300	-0.3430	1.0450	0.1970
14:23:13.434	38338	0.2200	7.0200	-32.0700	-0.3970	0.9580	0.1660
14:23:13.454	38358	1.4300	7.2800	-37.5800	-0.3810	1.2380	0.2220
14:23:13.475	38378	-1.0400	6.5100	-33.0500	-0.3760	0.8110	0.1750
14:23:13.495	38398	1.7200	7.6600	-37.1100	-0.3900	1.1950	0.2030
14:23:13.516	38418	-0.0600	6.5200	-33.3700	-0.3700	1.0370	0.1910
14:23:13.536	38438	1.0800	7.1300	-33.5500	-0.4030	1.1030	0.1680
14:23:13.556	38458	1.1700	7.2500	-35.4100	-0.3920	1.1570	0.2080
14:23:13.574	38478	-0.4700	6.9400	-32.6000	-0.4080	0.8210	0.1610
14:23:13.594	38498	2.4100	7.5300	-37.1200	-0.4030	1.3550	0.2180
14:23:13.615	38518	0.0400	5.9700	-33.1600	-0.3720	0.9640	0.1950
14:23:13.634	38538	2.0800	7.3300	-35.0800	-0.4110	1.1350	0.1820
14:23:13.656	38558	0.2500	6.3900	-37.6300	-0.3970	1.1500	0.2420
14:23:13.676	38578	0.1100	7.1900	-32.4900	-0.4060	0.9770	0.1610
14:23:13.694	38598	2.1200	7.0500	-37.4300	-0.3980	1.2370	0.2240
14:23:13.714	38618	-0.9000	6.1900	-31.3200	-0.3750	0.8560	0.1740
14:23:13.734	38638	2.1800	7.7100	-36.3700	-0.4030	1.2550	0.1950
14:23:13.755	38658	-0.0900	6.4500	-35.5400	-0.3560	1.0340	0.2130
14:23:13.776	38678	0.5700	6.8600	-34.0900	-0.3990	0.9950	0.1600
14:23:13.795	38698	1.2900	7.3000	-36.7700	-0.3890	1.2450	0.2280
14:23:13.816	38718	-0.1300	6.5400	-32.9200	-0.3660	0.8270	0.1600
14:23:13.836	38738	2.2200	7.3400	-39.1800	-0.3790	1.2230	0.2180
14:23:13.855	38758	-0.1500	6.4400	-31.0000	-0.3610	0.9290	0.1800
14:23:13.876	38778	1.8600	6.6000	-35.0800	-0.3840	1.1280	0.1840
14:23:13.895	38798	1.1700	6.6900	-36.7500	-0.3530	1.1720	0.2230
14:23:13.914	38818	-0.4700	7.0200	-29.6900	-0.3760	0.8550	0.1440
14:23:13.935	38838	1.8400	7.3500	-38.8500	-0.3590	1.2850	0.2260
14:23:13.956	38858	-0.6600	6.5900	-32.3000	-0.3750	0.8780	0.1770
14:23:13.976	38878	2.2800	7.4900	-36.5500	-0.3910	1.2430	0.1960
14:23:13.995	38898	-0.3500	6.8700	-32.0200	-0.3460	1.0110	0.1850
14:23:14.015	38918	0.5500	6.9200	-31.8300	-0.4180	0.9810	0.1460
14:23:14.035	38938	1.1800	7.8600	-37.7000	-0.3950	1.3260	0.2420
14:23:14.055	38958	-0.3000	6.2600	-31.2000	-0.4000	0.8340	0.1670
14:23:14.075	38978	2.5100	7.3900	-37.5700	-0.3910	1.2390	0.2200
14:23:14.095	38998	0.1900	6.1200	-31.6300	-0.3630	0.9980	0.1960
14:23:14.114	39018	0.5200	7.6200	-34.9300	-0.4200	1.0880	0.1740
14:23:14.134	39038	0.8200	6.8200	-36.2100	-0.4010	1.1960	0.2230
14:23:14.154	39058	-0.3200	6.4500	-31.7300	-0.3940	0.8280	0.1560
14:23:14.175	39078	2.6500	7.0900	-38.4400	-0.3830	1.2840	0.2290
14:23:14.195	39098	0.2800	6.2900	-31.3300	-0.3580	0.9280	0.1740
14:23:14.215	39118	1.2400	7.3000	-35.6400	-0.3910	1.1440	0.1880
14:23:14.236	39138	0.9700	6.2000	-34.6400	-0.3690	1.0840	0.2110
14:23:14.256	39158	0.3600	6.5100	-33.2500	-0.4040	0.9530	0.1820
14:23:14.275	39178	1.4300	7.4700	-37.8600	-0.3720	1.2620	0.2240
14:23:14.295	39198	-1.0200	6.1400	-31.1200	-0.3730	0.7980	0.1570
14:23:14.315	39218	1.8100	7.8200	-37.2300	-0.3860	1.2320	0.2040
14:23:14.334	39238	0.1700	6.2000	-33.7800	-0.3700	1.0200	0.2010
14:23:14.354	39258	1.1800	7.2100	-34.1100	-0.4120	1.0870	0.1760
14:23:14.377	39278	1.4200	6.8700	-37.8100	-0.4060	1.2280	0.2300
14:23:14.395	39298	-0.0700	6.7700	-31.5400	-0.3990	0.8590	0.1610
14:23:14.416	39318	2.2200	7.5600	-38.7700	-0.4340	1.3320	0.2340
14:23:14.435	39338	-0.2000	5.9500	-33.0600	-0.3740	0.9340	0.1910
14:23:14.454	39358	1.3200	7.4500	-33.4500	-0.4190	1.1200	0.1790
14:23:14.477	39378	0.2100	7.0500	-36.1500	-0.4090	1.1280	0.2190
14:23:14.496	39398	-0.4600	6.8500	-33.1100	-0.4140	0.9310	0.1620
14:23:14.516	39418	1.3300	7.6500	-36.9100	-0.4030	1.2500	0.2110
14:23:14.535	39438	0.0200	6.5400	-32.0600	-0.3920	0.8860	0.1740
14:23:14.555	39458	2.1400	7.3200	-37.0800	-0.3930	1.2340	0.2070
14:23:14.575	39478	0.0900	6.8500	-32.7300	-0.3570	1.0500	0.1960
14:23:14.596	39498	0.7100	7.1500	-33.1800	-0.3950	0.9310	0.1600
14:23:14.616	39518	1.1000	7.1900	-39.9900	-0.3940	1.2960	0.2500
14:23:14.636	39538	-0.6500	6.2100	-31.5400	-0.3840	0.8840	0.1610
14:23:14.656	39558	1.3900	7.5700	-35.7400	-0.3880	1.2470	0.2020
14:23:14.676	39578	-0.4000	6.5800	-32.2500	-0.3650	0.9350	0.1860
14:23:14.696	39598	2.0500	7.1900	-32.4600	-0.3890	1.0860	0.1630
14:23:14.716	39618	0.6000	6.9500	-35.9500	-0.3840	1.1680	0.2200
14:23:14.735	39638	-0.0800	6.7400	-32.4500	-0.3940	0.8650	0.1670
14:23:14.755	39658	1.7900	7.5200	-39.3000	-0.3770	1.2830	0.2330
14:23:14.776	39678	-0.7800	6.0800	-31.8600	-0.3650	0.8370	0.1840
14:23:14.795	39698	1.5100	7.8800	-35.8600	-0.4030	1.2090	0.1940
14:23:14.816	39718	0.4200	6.7500	-34.7800	-0.3630	1.0460	0.2120
14:23:14.836	39738	1.1300	6.7500	-32.9100	-0.4130	1.0120	0.1670
14:23:14.856	39758	1.4200	7.5000	-38.7300	-0.3830	1.2850	0.2450
14:23:14.877	39778	-0.8100	6.0900	-31.9800	-0.3930	0.7940	0.1540
14:23:14.895	39798	2.3700	7.5200	-34.9500	-0.4070	1.2270	0.2150
14:23:14.917	39818	0.6000	5.8300	-33.0300	-0.3800	0.9500	0.1940
14:23:14.936	39838	1.5200	6.9600	-33.5000	-0.4220	1.0750	0.1840
14:23:14.955	39858	0.6800	7.4800	-38.4100	-0.4010	1.1820	0.2400
14:23:14.976	39878	-0.9200	6.5200	-30.7700	-0.4050	0.8460	0.1480
14:23:14.995	39898	1.7200	7.1300	-37.9500	-0.3990	1.2830	0.2370
14:23:15.016	39918	-0.1000	6.2500	-30.8300	-0.3810	0.9040	0.1720
14:23:15.036	39938	2.0800	7.1000	-35.2900	-0.3880	1.1700	0.2010
14:23:15.056	39958	0.9900	6.5200	-33.6600	-0.3440	1.0600	0.2060
14:23:15.076	39978	0.5500	6.9600	-31.9700	-0.3890	0.8990	0.1590
14:23:15.095	39998	1.4300	6.9800	-39.0000	-0.3750	1.2490	0.2430
14:23:15.116	40018	-0.5100	6.4900	-31.6400	-0.3850	0.8570	0.1540
14:23:15.136	40038	1.1000	7.7300	-36.1900	-0.3830	1.2260	0.2000
14:23:15.156	40058	0.7500	6.4600	-32.8900	-0.3620	1.0270	0.1720
14:23:15.176	40078	1.5400	6.9400	-33.3900	-0.4100	1.0580	0.1770
14:23:15.196	40098	1.2800	6.4200	-38.1100	-0.3550	1.1690	0.2460
