# Supplementary material for: A slanted castor wheel enables pushing manual wheelchairs from the side to improve social interaction
Source: PLoS One. 2024 Sep 12;19(9):e0307759. doi: 10.1371/journal.pone.0307759 (PMC11392412; doi:10.1371/journal.pone.0307759)
Supplement: S1 File — Contains the data collected during the validation experiments and the code for calculating the reaction forces for a castor wheel using the vector equations and the cosine approximation. 4TU.ResearchData repository: https://doi.org/10.4121/82afa4e1-bdf1-4bf4-8682-32e62f6c3d68, GitLab repository: https://gitlab.tudelft.nl/ziggy/evaluation_paper. (ZIP) [file pone.0307759.s002.zip › S2 File - Experimental data and the MATLAB code for calculations of the castor wheel/Data/Test6_30-5-2022/0.2rad_5.4kg_6.txt]

TimeStamp	SampleCounter	Fx(N)	Fy(N)	Fz(N)	Tx(Nm)	Ty(Nm)	Tz(Nm)
14:23:46.181	5522	1.3600	10.6200	-53.0700	-0.6640	1.7060	0.3400
14:23:46.201	5542	-0.3800	11.1200	-52.6400	-0.6730	1.5280	0.2840
14:23:46.225	5562	2.1200	11.3300	-52.8300	-0.6650	1.7740	0.3300
14:23:46.242	5582	0.4300	10.2700	-49.0800	-0.6870	1.5070	0.2720
14:23:46.262	5602	3.3900	10.9600	-54.0600	-0.6600	1.8470	0.3230
14:23:46.281	5622	0.9900	10.4800	-50.3300	-0.6760	1.5660	0.3130
14:23:46.303	5642	0.7700	11.2600	-51.9400	-0.6420	1.6450	0.2880
14:23:46.321	5662	1.1400	10.7600	-53.4600	-0.6600	1.7250	0.3410
14:23:46.342	5682	-0.5400	10.9900	-52.3200	-0.6780	1.5260	0.2900
14:23:46.361	5702	1.7000	10.9700	-57.0100	-0.6750	1.8760	0.3570
14:23:46.382	5722	0.2800	10.5500	-50.2000	-0.6880	1.4530	0.2930
14:23:46.402	5742	2.4000	11.3100	-54.9000	-0.6820	1.8490	0.3170
14:23:46.422	5762	1.7300	10.6600	-52.5300	-0.6940	1.6950	0.3440
14:23:46.443	5782	1.4100	10.8600	-51.3400	-0.6680	1.5720	0.2900
14:23:46.462	5802	1.4500	10.9000	-54.3400	-0.6970	1.7440	0.3370
14:23:46.483	5822	0.7700	11.0100	-49.7200	-0.6930	1.5290	0.2830
14:23:46.501	5842	3.1900	10.6700	-54.3100	-0.6540	1.8170	0.3440
14:23:46.524	5862	0.4600	10.6300	-51.3600	-0.6960	1.5500	0.3120
14:23:46.544	5882	1.1800	11.4000	-53.0600	-0.6500	1.6690	0.2880
14:23:46.562	5902	2.0900	10.8300	-53.3100	-0.6670	1.7560	0.3430
14:23:46.584	5922	0.0900	10.7500	-49.2200	-0.6680	1.4820	0.2720
14:23:46.601	5942	1.8100	10.6800	-55.9600	-0.6690	1.8380	0.3470
14:23:46.625	5962	-0.0200	10.4600	-49.7100	-0.6810	1.4710	0.2850
14:23:46.644	5982	1.8600	11.0800	-54.6700	-0.6510	1.7800	0.3190
14:23:46.663	6002	1.0200	10.2900	-50.3100	-0.6960	1.5740	0.3270
14:23:46.681	6022	1.0000	11.5700	-54.2600	-0.6670	1.6270	0.2920
14:23:46.705	6042	1.4400	10.9600	-53.8400	-0.6580	1.7670	0.3340
14:23:46.722	6062	0.2700	10.4300	-47.6000	-0.6640	1.4470	0.2640
14:23:46.746	6082	2.8800	11.1400	-55.9100	-0.6560	1.9020	0.3420
14:23:46.764	6102	0.6700	10.2700	-50.6200	-0.6670	1.4690	0.3110
14:23:46.781	6122	2.9700	11.1000	-52.8700	-0.6540	1.7670	0.3000
14:23:46.803	6142	1.0600	10.5500	-53.8700	-0.6740	1.7230	0.3570
14:23:46.822	6162	-0.2800	11.0000	-52.4000	-0.6820	1.5540	0.2820
14:23:46.843	6182	1.8300	10.7800	-56.3400	-0.7000	1.7850	0.3530
14:23:46.864	6202	0.8800	10.8000	-50.3100	-0.7070	1.5350	0.3130
14:23:46.882	6222	3.1000	11.0800	-52.6800	-0.6850	1.8080	0.3220
14:23:46.903	6242	0.7700	10.7800	-52.0000	-0.6860	1.6140	0.3260
14:23:46.924	6262	1.8000	10.8300	-52.6400	-0.6690	1.6110	0.2910
14:23:46.942	6282	1.7400	10.7900	-53.9500	-0.6590	1.7920	0.3490
14:23:46.963	6302	0.2900	10.9300	-51.4600	-0.6850	1.5370	0.2850
14:23:46.982	6322	2.4700	10.9500	-52.1800	-0.6340	1.7770	0.3100
14:23:47.004	6342	-0.1800	10.5000	-49.7400	-0.6560	1.5080	0.3040
14:23:47.022	6362	1.1700	10.9400	-55.6600	-0.6650	1.7680	0.3100
14:23:47.043	6382	1.0900	10.5500	-51.8000	-0.6730	1.6580	0.3330
14:23:47.063	6402	0.2600	11.3400	-50.5400	-0.6580	1.5230	0.2740
14:23:47.082	6422	1.7600	10.5700	-58.0800	-0.6620	1.8150	0.3730
14:23:47.102	6442	-0.1300	10.7600	-50.8400	-0.6680	1.5570	0.2840
14:23:47.125	6462	1.9900	11.0900	-53.9800	-0.6320	1.7720	0.3160
14:23:47.144	6482	0.0000	10.1900	-49.6300	-0.6560	1.5000	0.2940
14:23:47.163	6502	2.7900	11.1000	-55.0600	-0.6620	1.7870	0.3040
14:23:47.184	6522	1.7900	10.6400	-52.8300	-0.6670	1.7090	0.3430
14:23:47.202	6542	-0.1700	11.0100	-51.0300	-0.6640	1.5070	0.2750
14:23:47.223	6562	1.9500	10.6100	-55.1000	-0.6660	1.8390	0.3440
14:23:47.242	6582	0.3600	10.3700	-51.1300	-0.6890	1.5710	0.2970
14:23:47.262	6602	2.5400	11.3500	-53.1700	-0.6610	1.8230	0.3070
14:23:47.284	6622	0.4100	10.4100	-49.2200	-0.6910	1.5850	0.3260
14:23:47.301	6642	-0.0400	11.9500	-54.3000	-0.6800	1.6270	0.2830
14:23:47.323	6662	1.9200	10.8300	-55.0400	-0.6700	1.8470	0.3510
14:23:47.342	6682	0.5500	10.2800	-48.9300	-0.6770	1.5130	0.2780
14:23:47.362	6702	2.8100	11.4900	-55.1900	-0.6300	1.8470	0.3240
14:23:47.383	6722	0.0800	10.4000	-51.4300	-0.6690	1.5340	0.3190
14:23:47.403	6742	1.5200	11.1200	-53.1100	-0.6530	1.6100	0.2920
14:23:47.422	6762	1.3600	11.2900	-51.1600	-0.6690	1.7530	0.3180
14:23:47.443	6782	-0.0800	10.9900	-50.2300	-0.6760	1.5120	0.2710
14:23:47.462	6802	1.8400	11.0600	-55.5100	-0.6700	1.8360	0.3420
14:23:47.482	6822	-0.1500	10.4100	-49.0200	-0.6900	1.4550	0.2720
14:23:47.505	6842	2.7600	11.5100	-53.0000	-0.6410	1.8130	0.3060
14:23:47.525	6862	1.2700	11.2100	-53.9500	-0.7040	1.7660	0.3610
14:23:47.546	6882	1.8100	11.5800	-53.2400	-0.6800	1.7250	0.3000
14:23:47.563	6902	2.0700	9.9900	-50.3900	-0.6570	1.6520	0.3180
14:23:47.583	6922	-0.1000	10.6000	-50.9800	-0.6470	1.4920	0.2760
14:23:47.604	6942	1.8900	11.2000	-57.7200	-0.6320	1.9070	0.3410
14:23:47.625	6962	-0.2500	9.3100	-50.2700	-0.6360	1.4450	0.2880
14:23:47.643	6982	3.0300	10.5800	-54.8400	-0.6280	1.9120	0.3190
14:23:47.662	7002	2.0600	10.4400	-53.4300	-0.6590	1.7330	0.3260
14:23:47.681	7022	0.4600	10.6600	-47.5300	-0.6310	1.4680	0.2600
14:23:47.705	7042	2.3900	11.2600	-54.2000	-0.6330	1.8810	0.3310
14:23:47.723	7062	0.8200	9.9300	-44.8000	-0.6180	1.3910	0.2630
14:23:47.744	7082	3.2300	11.0400	-52.1500	-0.5990	1.8760	0.3090
14:23:47.761	7102	1.4800	10.6200	-52.6900	-0.6320	1.6890	0.3120
14:23:47.783	7122	1.9000	9.9600	-46.3000	-0.5850	1.4250	0.2560
14:23:47.806	7142	2.1500	10.9800	-58.9400	-0.6450	1.9560	0.3660
14:23:47.823	7162	0.1600	10.6100	-48.3800	-0.6550	1.4670	0.2590
14:23:47.844	7182	1.8000	10.3500	-52.1900	-0.6250	1.7200	0.3090
14:23:47.863	7202	0.9800	10.7300	-53.5100	-0.6580	1.6330	0.3280
14:23:47.882	7222	3.1800	10.8700	-50.5200	-0.6520	1.6980	0.2920
14:23:47.905	7242	1.3600	10.7500	-52.6800	-0.6700	1.7550	0.3480
14:23:47.924	7262	0.2800	11.2000	-49.2100	-0.6600	1.5050	0.2620
14:23:47.943	7282	1.6000	10.8700	-54.0100	-0.6450	1.7890	0.3390
14:23:47.962	7302	0.2500	10.5300	-51.5300	-0.6640	1.4910	0.2950
14:23:47.985	7322	2.7500	11.2100	-54.5700	-0.6390	1.8890	0.3110
14:23:48.001	7342	0.7100	10.1900	-48.4500	-0.6630	1.5280	0.3050
14:23:48.023	7362	1.5600	11.8700	-53.6200	-0.6630	1.7090	0.2920
14:23:48.044	7382	1.9600	10.9500	-55.7300	-0.6780	1.7950	0.3690
14:23:48.064	7402	-0.4100	10.4800	-49.7500	-0.6870	1.4830	0.2800
14:23:48.083	7422	2.2600	11.4600	-55.2300	-0.6840	1.8550	0.3360
14:23:48.104	7442	-0.0100	10.0000	-50.4000	-0.7320	1.5380	0.3110
14:23:48.123	7462	1.7000	11.3000	-54.8500	-0.6840	1.7200	0.3070
14:23:48.142	7482	1.1700	11.0500	-53.4200	-0.6990	1.7400	0.3540
14:23:48.163	7502	0.1500	10.6700	-50.3200	-0.6890	1.4760	0.2830
14:23:48.186	7522	2.8300	11.5200	-54.4700	-0.6580	1.8410	0.3400
14:23:48.203	7542	-0.2000	10.9200	-48.7500	-0.6870	1.4640	0.2750
14:23:48.223	7562	2.2300	10.8300	-54.5500	-0.6660	1.7070	0.2990
14:23:48.243	7582	0.8500	10.5100	-54.9400	-0.6960	1.6990	0.3470
14:23:48.262	7602	0.1600	10.6900	-52.3700	-0.6890	1.5420	0.2840
14:23:48.283	7622	0.7100	11.2000	-55.9800	-0.6770	1.7820	0.3480
14:23:48.303	7642	-0.9200	10.8500	-49.9800	-0.7100	1.4600	0.2830
14:23:48.323	7662	2.5800	11.0500	-54.0100	-0.6770	1.8090	0.3340
14:23:48.343	7682	0.4900	10.7600	-51.7000	-0.6950	1.6110	0.3160
14:23:48.362	7702	1.2800	11.3000	-52.7300	-0.6550	1.6220	0.2900
14:23:48.384	7722	0.7300	10.6700	-53.1200	-0.6780	1.7410	0.3400
14:23:48.404	7742	-0.5700	11.1300	-51.9800	-0.6870	1.5250	0.2810
14:23:48.424	7762	2.0000	10.7900	-57.4900	-0.6730	1.8190	0.3730
14:23:48.442	7782	-0.6200	10.6100	-52.0100	-0.7050	1.4590	0.3000
14:23:48.462	7802	2.4000	11.3200	-53.7000	-0.6820	1.8070	0.3160
14:23:48.483	7822	1.0600	10.8700	-50.5500	-0.7130	1.6730	0.3280
14:23:48.501	7842	1.4200	11.3200	-52.8500	-0.6970	1.6280	0.2980
14:23:48.522	7862	2.4100	11.3300	-54.3600	-0.6760	1.7220	0.3500
14:23:48.542	7882	0.5700	10.7700	-50.4700	-0.6960	1.5210	0.2930
14:23:48.563	7902	3.2000	10.8900	-52.9800	-0.6650	1.8030	0.3280
14:23:48.583	7922	0.6100	10.2200	-51.2900	-0.6870	1.6250	0.3210
14:23:48.601	7942	1.4000	11.5500	-53.4100	-0.6750	1.6870	0.3000
14:23:48.621	7962	1.3600	10.7200	-54.8000	-0.6660	1.7080	0.3460
14:23:48.642	7982	0.5600	10.6400	-50.8500	-0.6770	1.5030	0.2910
14:23:48.662	8002	1.7300	11.2500	-54.1000	-0.6700	1.8060	0.3270
14:23:48.682	8022	0.7500	10.7300	-49.0200	-0.6770	1.5090	0.2910
14:23:48.701	8042	2.4100	10.9700	-52.8200	-0.6470	1.7330	0.3080
14:23:48.722	8062	0.4600	10.4500	-52.7200	-0.7070	1.6310	0.3430
14:23:48.742	8082	0.3300	11.2100	-51.8500	-0.6720	1.5850	0.2820
14:23:48.763	8102	1.4500	10.7600	-56.8400	-0.6680	1.8130	0.3560
14:23:48.783	8122	0.3100	10.5700	-49.3000	-0.6710	1.4820	0.2810
14:23:48.803	8142	2.5700	11.6500	-54.1100	-0.6360	1.8800	0.3140
14:23:48.821	8162	0.5500	10.5700	-50.9100	-0.6810	1.5360	0.3120
14:23:48.841	8182	2.1600	10.9400	-51.7800	-0.6500	1.6710	0.2810
14:23:48.863	8202	1.4600	10.6700	-54.7300	-0.6720	1.7640	0.3610
14:23:48.882	8222	-0.1200	11.2600	-51.3900	-0.6850	1.5290	0.2720
14:23:48.902	8242	2.1000	10.9800	-54.9600	-0.6990	1.8520	0.3390
14:23:48.923	8262	0.6200	10.4200	-50.2100	-0.7330	1.5420	0.3080
14:23:48.941	8282	1.8600	11.5400	-55.3500	-0.6620	1.7800	0.3270
14:23:48.961	8302	0.8200	11.0800	-52.4200	-0.6850	1.6690	0.3400
14:23:48.982	8322	1.2100	10.7700	-50.4400	-0.6570	1.5310	0.2810
14:23:49.001	8342	1.3800	10.8000	-55.8600	-0.6680	1.8120	0.3430
14:23:49.022	8362	-0.6600	10.7900	-51.5600	-0.6910	1.5060	0.2840
14:23:49.043	8382	1.5000	10.7000	-53.7500	-0.6800	1.7710	0.3120
14:23:49.063	8402	1.2100	10.6700	-52.0300	-0.6820	1.6470	0.3240
14:23:49.084	8422	1.3900	11.1000	-51.7100	-0.6630	1.6170	0.2790
14:23:49.102	8442	1.0900	10.8900	-54.9900	-0.6830	1.7430	0.3430
14:23:49.124	8462	0.5700	10.7200	-50.2300	-0.6840	1.4730	0.2750
14:23:49.144	8482	2.3300	10.5700	-53.9100	-0.6690	1.8380	0.3320
14:23:49.163	8502	-0.2100	10.8500	-52.7400	-0.6920	1.5110	0.3130
14:23:49.184	8522	1.8400	11.6500	-52.2600	-0.6420	1.7230	0.2930
14:23:49.203	8542	2.0000	10.1400	-53.6000	-0.6670	1.6860	0.3460
14:23:49.223	8562	0.7200	11.3000	-53.1600	-0.6680	1.6240	0.2940
14:23:49.241	8582	1.7200	10.7800	-53.4800	-0.6730	1.7980	0.3460
14:23:49.263	8602	-0.5600	10.7600	-50.7700	-0.6810	1.4600	0.2830
14:23:49.283	8622	2.6000	10.9800	-56.0500	-0.6570	1.8280	0.3360
14:23:49.302	8642	0.9300	10.5400	-51.4400	-0.6980	1.6060	0.3280
14:23:49.323	8662	1.0600	11.6300	-52.4400	-0.6920	1.7480	0.2900
14:23:49.343	8682	1.3000	10.6800	-54.4400	-0.6960	1.7290	0.3630
14:23:49.362	8702	1.1200	10.8400	-48.5200	-0.6780	1.5700	0.2790
14:23:49.382	8722	2.2100	10.9300	-53.0200	-0.6620	1.7880	0.3290
14:23:49.403	8742	0.8500	10.6000	-50.0300	-0.6780	1.5250	0.3030
14:23:49.423	8762	2.6600	11.0700	-55.0700	-0.6610	1.8220	0.3170
14:23:49.443	8782	0.6000	10.8400	-53.4600	-0.6700	1.6960	0.3490
14:23:49.462	8802	-0.2900	11.0300	-52.2700	-0.6660	1.5070	0.2800
14:23:49.484	8822	2.0600	11.0300	-55.0200	-0.6630	1.8390	0.3530
14:23:49.503	8842	0.5800	10.3700	-50.4200	-0.6820	1.5760	0.3010
14:23:49.524	8862	2.7400	11.1400	-52.9400	-0.6510	1.8130	0.3060
14:23:49.543	8882	0.3200	10.2500	-52.4200	-0.6910	1.5490	0.3180
14:23:49.563	8902	1.3200	11.1200	-53.3900	-0.6460	1.6170	0.2870
14:23:49.582	8922	1.9900	10.6400	-55.9700	-0.6630	1.8310	0.3670
14:23:49.603	8942	0.3800	10.8100	-50.5400	-0.6510	1.4890	0.2910
14:23:49.623	8962	2.3800	11.5600	-53.5900	-0.6310	1.8790	0.3270
14:23:49.643	8982	-0.1400	10.4800	-49.9200	-0.6750	1.4960	0.3020
14:23:49.664	9002	2.7400	11.0700	-52.6500	-0.6460	1.7800	0.2910
14:23:49.683	9022	0.9300	10.9600	-50.8600	-0.6770	1.6790	0.3370
14:23:49.703	9042	0.2100	11.5700	-52.5900	-0.6800	1.5950	0.2750
14:23:49.723	9062	2.0300	11.1400	-53.9300	-0.6930	1.7890	0.3420
14:23:49.743	9082	0.4300	10.3300	-49.1400	-0.6930	1.5090	0.2900
14:23:49.764	9102	2.2300	10.8400	-53.9800	-0.6800	1.7890	0.3240
14:23:49.784	9122	-0.0200	10.3600	-51.8800	-0.7060	1.6160	0.3330
14:23:49.804	9142	0.7900	11.3200	-53.5600	-0.6640	1.6330	0.2890
14:23:49.824	9162	1.0700	11.0400	-53.3600	-0.6710	1.7630	0.3410
14:23:49.843	9182	0.1800	10.9600	-49.7700	-0.6700	1.4630	0.2710
14:23:49.863	9202	2.4600	10.7300	-54.6500	-0.6800	1.8010	0.3280
14:23:49.884	9222	0.5100	10.7700	-48.9300	-0.6850	1.5630	0.2970
14:23:49.902	9242	1.5100	11.2000	-53.7000	-0.6590	1.7030	0.2890
14:23:49.924	9262	0.8300	10.7700	-52.8400	-0.6960	1.6870	0.3360
14:23:49.944	9282	-0.3100	10.7400	-51.3900	-0.6860	1.5240	0.2740
14:23:49.963	9302	2.4400	10.8600	-55.3600	-0.6580	1.8230	0.3480
14:23:49.983	9322	0.0400	10.6500	-52.5200	-0.6800	1.5480	0.3250
14:23:50.004	9342	2.4300	11.0900	-53.3100	-0.6390	1.7230	0.3070
14:23:50.023	9362	0.8500	10.5700	-49.4600	-0.6800	1.5850	0.3160
14:23:50.045	9382	1.4300	11.4800	-53.2000	-0.6630	1.6740	0.2910
14:23:50.064	9402	0.9500	11.0900	-56.1200	-0.6770	1.7860	0.3580
14:23:50.083	9422	0.2600	10.9000	-50.5800	-0.6740	1.4950	0.2830
14:23:50.104	9442	3.5500	11.0500	-54.2200	-0.6590	1.8790	0.3380
14:23:50.124	9462	0.9700	10.5500	-51.1400	-0.6800	1.5580	0.3180
14:23:50.144	9482	1.2800	11.6400	-53.9000	-0.6640	1.7050	0.2990
14:23:50.163	9502	1.0500	10.6600	-52.1000	-0.7080	1.6380	0.3440
14:23:50.183	9522	1.3900	11.0800	-51.1800	-0.6960	1.6200	0.2900
14:23:50.202	9542	2.3000	11.2600	-52.6300	-0.6670	1.8240	0.3410
14:23:50.223	9562	0.1500	10.2500	-50.5300	-0.6960	1.5370	0.2930
14:23:50.244	9582	1.9200	10.6000	-55.4600	-0.6700	1.7780	0.3200
14:23:50.263	9602	0.7900	10.3400	-53.7400	-0.6930	1.6290	0.3540
14:23:50.284	9622	0.3800	11.0100	-51.8900	-0.6530	1.5750	0.2710
14:23:50.303	9642	1.4500	10.4700	-54.6500	-0.6640	1.7930	0.3500
14:23:50.322	9662	0.6500	10.4300	-48.5100	-0.6670	1.4830	0.2810
14:23:50.343	9682	2.8200	11.4000	-54.6600	-0.6590	1.8890	0.3300
14:23:50.363	9702	0.0900	10.5800	-50.3300	-0.6680	1.4730	0.3120
14:23:50.383	9722	1.8400	11.0100	-54.0100	-0.6690	1.7140	0.3020
14:23:50.403	9742	1.1900	10.6600	-55.5900	-0.6900	1.7690	0.3690
14:23:50.422	9762	0.4500	10.6400	-49.6800	-0.6470	1.4790	0.2700
14:23:50.443	9782	2.3200	11.1500	-56.4900	-0.6650	1.9020	0.3450
14:23:50.465	9802	-1.2100	10.3000	-49.0100	-0.6880	1.4480	0.2880
14:23:50.484	9822	2.6500	11.2100	-55.7900	-0.6660	1.8380	0.3230
14:23:50.504	9842	-0.1300	10.7700	-51.7100	-0.7000	1.5980	0.3360
14:23:50.524	9862	1.1900	11.5800	-53.1500	-0.6720	1.5930	0.2840
14:23:50.544	9882	1.4100	10.8600	-55.9000	-0.7040	1.7830	0.3610
14:23:50.562	9902	0.4600	10.7400	-50.0100	-0.6990	1.5030	0.3000
14:23:50.584	9922	2.8800	10.9200	-54.4000	-0.6770	1.8430	0.3330
14:23:50.604	9942	-0.0400	11.0500	-49.6400	-0.6930	1.5530	0.3090
14:23:50.623	9962	1.6800	10.8800	-50.6400	-0.6620	1.6630	0.2850
14:23:50.643	9982	1.2800	10.6000	-55.3600	-0.6990	1.7760	0.3600
14:23:50.663	10002	0.7600	10.5800	-49.5900	-0.6770	1.5240	0.2730
14:23:50.685	10022	2.1600	10.8900	-54.8100	-0.6760	1.8430	0.3380
14:23:50.705	10042	0.6700	10.5600	-49.3100	-0.6610	1.5290	0.2960
14:23:50.724	10062	1.9700	11.1500	-53.1000	-0.6600	1.7240	0.2970
14:23:50.744	10082	0.0800	10.3200	-53.6800	-0.6830	1.5840	0.3320
14:23:50.765	10102	0.8500	11.4000	-51.0600	-0.6630	1.5340	0.2740
14:23:50.784	10122	1.7900	11.0600	-53.4500	-0.6780	1.8460	0.3480
14:23:50.804	10142	-0.1300	10.4000	-49.9900	-0.6720	1.4730	0.2790
14:23:50.823	10162	2.2600	10.5900	-55.5200	-0.6350	1.8010	0.3200
14:23:50.843	10182	1.1500	10.0500	-48.3400	-0.6560	1.5370	0.3070
14:23:50.863	10202	2.5500	11.4400	-53.2700	-0.6410	1.8010	0.2940
14:23:50.883	10222	1.0900	10.8800	-52.3900	-0.6670	1.7030	0.3320
14:23:50.904	10242	0.5500	10.6900	-51.5000	-0.6650	1.5160	0.2820
14:23:50.923	10262	2.7100	11.3400	-53.7200	-0.6710	1.9000	0.3370
14:23:50.945	10282	0.3500	10.5100	-49.4600	-0.6940	1.5100	0.3080
14:23:50.965	10302	1.8600	11.4100	-55.2900	-0.6660	1.7750	0.3170
14:23:50.984	10322	1.2300	10.4100	-51.7100	-0.7130	1.6380	0.3460
14:23:51.004	10342	1.1200	11.2500	-53.4300	-0.6840	1.6760	0.2780
14:23:51.024	10362	1.2100	10.7000	-54.6200	-0.6820	1.7370	0.3430
14:23:51.045	10382	-0.4400	10.6900	-50.1400	-0.6720	1.4660	0.2850
14:23:51.065	10402	2.0300	11.2600	-54.5000	-0.6520	1.8330	0.3210
14:23:51.084	10422	1.0900	10.2400	-51.4200	-0.6910	1.6040	0.3130
14:23:51.105	10442	0.4700	11.2800	-53.5900	-0.6510	1.6030	0.2800
14:23:51.124	10462	1.8000	10.3000	-54.0300	-0.6750	1.7490	0.3350
14:23:51.146	10482	0.4000	10.6700	-51.4300	-0.6620	1.5070	0.2860
14:23:51.164	10502	2.0100	11.0500	-54.6100	-0.6570	1.8410	0.3230
14:23:51.183	10522	-0.5800	9.9700	-49.3100	-0.6780	1.4540	0.2970
14:23:51.204	10542	2.4200	11.2700	-53.4900	-0.6520	1.7860	0.3050
14:23:51.225	10562	1.6800	10.5100	-52.6700	-0.6730	1.6820	0.3390
14:23:51.243	10582	0.7800	10.8200	-51.1600	-0.6370	1.5420	0.2800
14:23:51.263	10602	1.7100	10.6600	-55.1900	-0.6700	1.8790	0.3490
14:23:51.284	10622	-0.4200	10.7000	-51.9200	-0.6630	1.4720	0.3050
14:23:51.303	10642	2.9200	11.1300	-53.2600	-0.6500	1.8240	0.3130
14:23:51.324	10662	0.9100	10.3300	-51.5600	-0.6890	1.6050	0.3320
14:23:51.344	10682	1.5200	11.2700	-52.8900	-0.6650	1.6920	0.2890
14:23:51.364	10702	1.7100	10.9200	-55.9700	-0.7100	1.7660	0.3630
14:23:51.386	10722	0.3000	10.6500	-52.1500	-0.7040	1.5420	0.2860
14:23:51.403	10742	2.3600	11.0700	-51.3000	-0.6560	1.8010	0.3310
14:23:51.426	10762	0.7400	10.5500	-49.8000	-0.7020	1.5710	0.3180
14:23:51.446	10782	1.8700	10.8000	-53.0400	-0.6540	1.6950	0.3040
14:23:51.464	10802	2.2200	10.4900	-52.8300	-0.6670	1.6780	0.3500
14:23:51.484	10822	1.1100	11.0200	-49.7300	-0.6690	1.6020	0.2830
14:23:51.504	10842	2.4800	11.3200	-55.9200	-0.6630	1.8190	0.3470
14:23:51.525	10862	-0.1300	10.3900	-48.4400	-0.6640	1.4600	0.2870
14:23:51.544	10882	1.8100	11.3200	-55.5500	-0.6470	1.7600	0.3210
14:23:51.564	10902	1.0500	10.3800	-50.9600	-0.6950	1.6490	0.3330
14:23:51.586	10922	1.4800	11.0100	-51.8500	-0.6650	1.5930	0.2920
14:23:51.604	10942	1.4700	10.7900	-55.1500	-0.6750	1.7940	0.3560
14:23:51.626	10962	-0.1400	10.4100	-50.5800	-0.6860	1.4990	0.2870
14:23:51.644	10982	2.4900	11.2600	-55.6300	-0.6430	1.8320	0.3220
14:23:51.664	11002	-0.0100	9.8400	-49.1900	-0.6830	1.4960	0.3020
14:23:51.686	11022	2.4500	11.3700	-53.3100	-0.6450	1.7920	0.2970
14:23:51.706	11042	1.6300	10.5700	-52.4100	-0.6700	1.6930	0.3550
14:23:51.726	11062	-0.1200	10.9400	-51.4900	-0.6730	1.5430	0.2890
14:23:51.744	11082	2.5800	10.9300	-55.8300	-0.6610	1.8570	0.3670
14:23:51.763	11102	-0.0500	10.4700	-50.1900	-0.6990	1.4860	0.2950
14:23:51.785	11122	2.3900	11.7100	-53.6700	-0.6730	1.7890	0.3070
14:23:51.805	11142	1.2500	10.3500	-51.1900	-0.7060	1.6040	0.3420
14:23:51.826	11162	0.7300	11.8900	-51.7900	-0.6770	1.6220	0.2810
14:23:51.846	11182	1.4800	10.9300	-54.8100	-0.6840	1.8070	0.3420
14:23:51.865	11202	-0.4900	10.6000	-49.7100	-0.6800	1.4780	0.2890
14:23:51.883	11222	2.3200	11.5200	-54.4500	-0.6530	1.8350	0.3180
14:23:51.903	11242	0.4300	10.6800	-52.6300	-0.6840	1.5450	0.3140
14:23:51.926	11262	0.7900	11.4000	-52.2700	-0.6610	1.6190	0.2740
14:23:51.945	11282	1.4800	10.3700	-53.2000	-0.6780	1.7540	0.3470
14:23:51.964	11302	0.1400	10.6700	-50.6300	-0.6690	1.5050	0.2820
14:23:51.985	11322	1.3700	11.5000	-54.1400	-0.6670	1.8230	0.3190
14:23:52.005	11342	-0.5000	10.4400	-48.2100	-0.6810	1.4020	0.2820
14:23:52.026	11362	2.4500	10.9300	-55.1500	-0.6490	1.7760	0.3190
14:23:52.045	11382	2.0400	10.7500	-53.0500	-0.6760	1.6950	0.3520
14:23:52.066	11402	0.3900	10.7600	-48.9700	-0.6640	1.4970	0.2650
14:23:52.084	11422	1.3400	11.4700	-55.1000	-0.6500	1.7820	0.3300
14:23:52.105	11442	-0.9100	10.8000	-50.6400	-0.6960	1.4550	0.2790
14:23:52.126	11462	1.7000	11.5700	-55.8800	-0.6620	1.8470	0.3320
14:23:52.144	11482	-0.5600	10.6400	-51.2100	-0.7050	1.5490	0.3140
14:23:52.165	11502	0.8900	12.0200	-52.6400	-0.6760	1.6390	0.2810
14:23:52.185	11522	1.6400	10.9200	-55.0900	-0.7000	1.7640	0.3560
14:23:52.206	11542	0.5300	10.9800	-50.8300	-0.7000	1.5600	0.2870
14:23:52.226	11562	2.5100	10.7200	-52.9900	-0.6640	1.7760	0.3290
14:23:52.245	11582	0.8700	10.7600	-51.1900	-0.6850	1.5360	0.3190
14:23:52.264	11602	2.0300	11.1400	-52.1200	-0.6580	1.7020	0.2930
14:23:52.285	11622	0.9700	10.4800	-52.6100	-0.6790	1.6750	0.3450
14:23:52.306	11642	0.6100	11.6400	-52.5800	-0.6570	1.5400	0.2810
14:23:52.324	11662	2.7200	11.0400	-54.8900	-0.6650	1.8420	0.3400
14:23:52.346	11682	0.1100	10.3200	-49.6700	-0.6680	1.5180	0.2940
14:23:52.364	11702	1.9700	11.2100	-53.0500	-0.6370	1.7440	0.3090
14:23:52.386	11722	0.0900	10.9100	-51.8600	-0.6740	1.5540	0.3200
14:23:52.406	11742	2.0300	11.3600	-53.4200	-0.6370	1.6350	0.2890
14:23:52.424	11762	1.2900	10.6000	-53.2800	-0.6910	1.7640	0.3470
14:23:52.444	11782	-0.4600	10.6100	-50.6900	-0.6760	1.4860	0.2770
14:23:52.464	11802	2.2500	11.2300	-56.3300	-0.6340	1.8420	0.3350
14:23:52.486	11822	0.5900	10.4600	-49.8400	-0.6760	1.4920	0.3040
14:23:52.504	11842	2.4200	11.3800	-52.7700	-0.6440	1.7640	0.2960
14:23:52.524	11862	1.2800	10.9400	-51.5300	-0.6590	1.7000	0.3450
14:23:52.546	11882	0.8200	10.6900	-49.3900	-0.6710	1.5540	0.2690
14:23:52.566	11902	2.3600	10.9300	-54.6900	-0.6720	1.8510	0.3550
14:23:52.586	11922	0.4700	10.5500	-49.8100	-0.6880	1.4770	0.2980
14:23:52.604	11942	2.3500	11.5000	-53.6200	-0.6400	1.7570	0.3130
14:23:52.625	11962	0.5600	10.7700	-51.6500	-0.7120	1.5920	0.3360
14:23:52.647	11982	1.2000	11.1700	-51.4100	-0.6670	1.6010	0.2810
14:23:52.666	12002	0.7800	11.1700	-57.4800	-0.6800	1.8170	0.3670
14:23:52.685	12022	-0.1600	10.5000	-49.4400	-0.6880	1.4990	0.2740
14:23:52.704	12042	2.1200	10.6600	-55.1300	-0.6520	1.8100	0.3270
14:23:52.726	12062	0.0000	10.7600	-52.9900	-0.6950	1.5810	0.3340
14:23:52.746	12082	1.2900	10.9400	-51.6700	-0.6460	1.5700	0.2810
14:23:52.766	12102	0.5400	10.5900	-55.4600	-0.6920	1.7420	0.3510
14:23:52.786	12122	0.5300	10.7500	-49.6900	-0.6620	1.5160	0.2700
14:23:52.805	12142	1.7300	10.9400	-56.2300	-0.6780	1.8620	0.3530
14:23:52.826	12162	-0.8900	10.3900	-50.0100	-0.6780	1.4270	0.2980
14:23:52.844	12182	2.1200	10.9900	-51.6200	-0.6580	1.7230	0.2910
14:23:52.867	12202	1.1800	10.6400	-53.1100	-0.6800	1.6510	0.3520
14:23:52.886	12222	1.4300	10.7700	-52.5300	-0.6520	1.5810	0.2920
14:23:52.905	12242	1.5200	10.8000	-56.6500	-0.6550	1.8340	0.3660
14:23:52.926	12262	-0.3100	10.7700	-49.0500	-0.6770	1.4770	0.2620
14:23:52.947	12282	1.6700	10.8400	-57.2700	-0.6670	1.8740	0.3440
14:23:52.965	12302	0.6600	10.6800	-51.0800	-0.6720	1.5460	0.3170
14:23:52.985	12322	2.4500	11.2400	-50.1800	-0.6580	1.7290	0.2820
14:23:53.006	12342	0.8400	10.8400	-53.8100	-0.7020	1.7310	0.3550
14:23:53.026	12362	0.7500	10.7400	-51.3500	-0.6840	1.5300	0.2820
14:23:53.046	12382	1.8500	10.8300	-53.9400	-0.6760	1.8160	0.3500
14:23:53.065	12402	0.3200	10.7000	-49.7600	-0.6850	1.5400	0.3060
14:23:53.087	12422	0.8000	10.9400	-53.4900	-0.6620	1.7260	0.3120
14:23:53.106	12442	0.2300	10.6600	-54.0100	-0.6920	1.6650	0.3490
14:23:53.127	12462	1.1300	10.7400	-52.5400	-0.6710	1.5840	0.2960
14:23:53.147	12482	2.3600	10.8300	-55.4700	-0.6770	1.8470	0.3580
14:23:53.165	12502	0.5000	10.5600	-49.1300	-0.6650	1.4730	0.2870
14:23:53.187	12522	1.4900	11.0600	-55.4800	-0.6510	1.7700	0.3160
14:23:53.205	12542	-0.1200	10.1900	-51.2400	-0.7090	1.5970	0.3110
14:23:53.227	12562	1.7400	11.1800	-52.7800	-0.6570	1.6560	0.3050
14:23:53.246	12582	1.5700	10.6600	-54.6300	-0.6680	1.7140	0.3540
14:23:53.266	12602	0.0100	11.1000	-51.2200	-0.6630	1.4720	0.2790
14:23:53.286	12622	2.5700	10.7300	-55.6500	-0.6680	1.8260	0.3400
14:23:53.305	12642	0.7500	10.1300	-48.3700	-0.6630	1.4990	0.2930
14:23:53.327	12662	2.4700	11.2500	-54.4100	-0.6500	1.8500	0.3220
14:23:53.346	12682	1.0800	10.3200	-52.2000	-0.6750	1.6070	0.3410
14:23:53.367	12702	0.5000	11.5100	-52.0800	-0.6600	1.5730	0.2900
14:23:53.385	12722	2.0300	10.8800	-54.3700	-0.6850	1.8260	0.3600
14:23:53.405	12742	0.9800	10.7000	-50.4600	-0.6940	1.5220	0.2970
14:23:53.425	12762	2.4700	11.3900	-54.3900	-0.6710	1.7750	0.3260
14:23:53.446	12782	-0.4200	10.5500	-50.3000	-0.7210	1.4840	0.3160
14:23:53.466	12802	0.2500	11.9100	-56.2000	-0.6960	1.6870	0.3030
14:23:53.486	12822	0.3100	11.1000	-54.5000	-0.7080	1.7350	0.3530
14:23:53.507	12842	0.4600	11.0600	-50.6900	-0.6840	1.5590	0.2880
14:23:53.527	12862	2.1900	10.7400	-54.3700	-0.6670	1.8200	0.3290
14:23:53.547	12882	0.2500	10.3000	-51.2200	-0.6880	1.5280	0.3180
14:23:53.566	12902	0.9800	11.2700	-51.9500	-0.6490	1.6730	0.2970
14:23:53.586	12922	1.1800	10.3800	-53.7500	-0.6800	1.7060	0.3600
14:23:53.606	12942	0.2700	10.7700	-52.7000	-0.6610	1.5640	0.3000
14:23:53.627	12962	1.7100	11.3800	-54.5500	-0.6770	1.8400	0.3410
14:23:53.647	12982	-0.9400	10.4100	-48.4400	-0.6970	1.4130	0.2760
14:23:53.666	13002	2.3400	11.1500	-53.9700	-0.6490	1.7870	0.3150
14:23:53.685	13022	2.0100	10.8800	-52.7700	-0.6730	1.6610	0.3440
14:23:53.707	13042	0.9000	11.0300	-52.1800	-0.6400	1.6110	0.2890
14:23:53.726	13062	1.0900	10.6800	-52.6000	-0.6620	1.7170	0.3270
14:23:53.746	13082	-0.2000	10.7400	-51.5500	-0.6720	1.5000	0.2920
14:23:53.766	13102	1.4200	11.0300	-56.4600	-0.6740	1.8780	0.3510
14:23:53.786	13122	-0.3500	10.5500	-51.2600	-0.7030	1.5130	0.3160
14:23:53.807	13142	1.6200	11.2100	-54.5700	-0.6540	1.7660	0.3010
14:23:53.825	13162	1.4100	10.8600	-53.8300	-0.7040	1.7030	0.3590
14:23:53.846	13182	1.5500	11.4300	-49.4300	-0.6790	1.6110	0.2760
14:23:53.866	13202	2.1300	10.7500	-52.1100	-0.6720	1.7500	0.3390
14:23:53.885	13222	0.8700	10.4000	-49.0300	-0.6930	1.5240	0.2960
14:23:53.907	13242	1.7800	11.1500	-52.7500	-0.6570	1.7280	0.3080
14:23:53.927	13262	0.2200	10.5200	-52.9600	-0.6990	1.6210	0.3420
14:23:53.948	13282	0.8400	11.1100	-52.3500	-0.6630	1.5980	0.2840
14:23:53.966	13302	1.6300	10.9900	-54.6300	-0.6740	1.8170	0.3550
14:23:53.986	13322	-0.3100	10.6800	-48.9200	-0.6830	1.4730	0.2790
14:23:54.007	13342	1.4800	11.3800	-53.6300	-0.6520	1.7830	0.3170
14:23:54.025	13362	-0.0700	10.3700	-50.3800	-0.6920	1.5380	0.3160
14:23:54.047	13382	2.1400	11.3900	-52.1800	-0.6650	1.7000	0.2930
14:23:54.065	13402	1.1300	10.6700	-53.7200	-0.6890	1.7450	0.3540
14:23:54.087	13422	0.0100	11.0800	-53.2800	-0.6630	1.5300	0.2990
14:23:54.105	13442	1.6500	11.0000	-53.9000	-0.6430	1.7760	0.3270
14:23:54.125	13462	0.0100	9.8900	-50.2900	-0.6770	1.5220	0.3090
14:23:54.148	13482	1.9300	11.7800	-56.0100	-0.6490	1.8490	0.3260
14:23:54.165	13502	0.4000	10.2100	-52.2100	-0.6830	1.6010	0.3390
14:23:54.188	13522	0.5700	11.8200	-51.3500	-0.6590	1.6330	0.2700
14:23:54.206	13542	2.5300	10.7500	-53.4500	-0.6800	1.8030	0.3550
14:23:54.225	13562	0.6600	10.4400	-49.6700	-0.6800	1.5390	0.2820
14:23:54.247	13582	1.5000	11.5100	-55.3300	-0.6610	1.8060	0.3240
14:23:54.267	13602	0.5100	10.1100	-50.7600	-0.6950	1.5400	0.3290
14:23:54.287	13622	1.1700	11.1600	-54.4800	-0.6750	1.7200	0.3020
14:23:54.307	13642	0.2600	10.8200	-54.2100	-0.6950	1.6900	0.3360
14:23:54.326	13662	0.0200	10.7200	-50.9900	-0.6570	1.5290	0.2710
14:23:54.347	13682	1.9300	10.9700	-55.5800	-0.6450	1.7830	0.3450
14:23:54.367	13702	0.1500	10.5400	-50.9900	-0.6670	1.5020	0.3090
14:23:54.386	13722	1.1700	11.1700	-55.6700	-0.6530	1.7550	0.3090
14:23:54.407	13742	0.8200	10.4500	-52.0200	-0.6640	1.5970	0.3410
14:23:54.427	13762	1.6300	10.8200	-52.0900	-0.6430	1.6210	0.2840
14:23:54.446	13782	1.5800	10.7900	-54.3000	-0.6800	1.7940	0.3370
14:23:54.466	13802	-0.6500	10.4000	-48.1600	-0.6800	1.4030	0.2790
14:23:54.486	13822	1.7000	10.9900	-54.9800	-0.6520	1.7980	0.3230
14:23:54.507	13842	0.9100	10.1200	-50.9000	-0.6820	1.6170	0.3220
14:23:54.525	13862	0.9800	11.2900	-54.1300	-0.6460	1.7050	0.2950
14:23:54.546	13882	0.8000	10.7600	-52.1700	-0.6610	1.6790	0.3340
14:23:54.566	13902	-0.2100	11.2000	-53.7600	-0.6860	1.5420	0.2910
14:23:54.586	13922	2.1900	11.0900	-56.5500	-0.6670	1.8550	0.3630
14:23:54.607	13942	0.0500	10.8100	-48.8000	-0.6660	1.4100	0.2900
14:23:54.626	13962	2.5400	11.3300	-54.1700	-0.6630	1.8430	0.3100
14:23:54.648	13982	1.1900	10.1400	-50.8900	-0.7140	1.6510	0.3340
14:23:54.668	14002	1.0000	11.5100	-52.6300	-0.6860	1.6430	0.2880
14:23:54.688	14022	1.3300	10.7200	-54.0700	-0.6730	1.6940	0.3450
14:23:54.706	14042	0.9400	11.2900	-52.3100	-0.6950	1.5670	0.3070
14:23:54.727	14062	2.9700	11.0300	-52.8600	-0.6840	1.8640	0.3150
14:23:54.747	14082	2.6500	10.8600	-51.9800	-0.7070	1.7040	0.3400
14:23:54.767	14102	2.5500	10.7500	-52.1100	-0.6790	1.6930	0.3020
14:23:54.787	14122	1.6800	9.9500	-50.7900	-0.6430	1.6700	0.3360
14:23:54.806	14142	-0.4400	10.9000	-52.4000	-0.6210	1.5030	0.2800
14:23:54.826	14162	2.9600	10.5700	-52.4800	-0.6250	1.7820	0.3100
14:23:54.847	14182	0.5000	9.6300	-49.8500	-0.6500	1.6080	0.3070
14:23:54.867	14202	3.1500	10.8300	-57.0800	-0.6220	1.8440	0.3230
14:23:54.888	14222	-0.3300	9.7200	-48.6800	-0.6380	1.4310	0.3000
14:23:54.908	14242	0.4500	11.7000	-55.8500	-0.6200	1.6650	0.2860
14:23:54.927	14262	1.8700	10.7700	-55.2100	-0.6340	1.8230	0.3460
14:23:54.947	14282	-1.0100	10.3600	-48.8700	-0.5930	1.4700	0.2820
14:23:54.967	14302	2.7800	12.0100	-57.5200	-0.6140	1.9310	0.3180
14:23:54.989	14322	0.3400	9.3500	-47.0500	-0.6130	1.4440	0.2940
14:23:55.007	14342	1.8100	10.9900	-52.0700	-0.5960	1.7520	0.2860
14:23:55.029	14362	1.2000	10.6900	-56.6900	-0.6640	1.8870	0.3580
14:23:55.048	14382	-0.5700	9.9100	-49.9800	-0.6400	1.3530	0.2740
14:23:55.067	14402	3.0800	11.0900	-54.8300	-0.6580	1.9260	0.3170
14:23:55.087	14422	0.8400	10.1300	-48.0800	-0.7040	1.4840	0.3100
14:23:55.107	14442	2.0400	11.4800	-54.2200	-0.6540	1.7340	0.2940
14:23:55.127	14462	0.7200	10.9200	-54.8600	-0.6800	1.7040	0.3590
14:23:55.147	14482	0.2300	10.7700	-50.2500	-0.6660	1.4920	0.2680
14:23:55.166	14502	1.8300	11.0700	-55.2600	-0.6590	1.8380	0.3420
14:23:55.187	14522	-0.7500	10.8100	-51.5000	-0.6710	1.4990	0.2950
14:23:55.207	14542	1.5500	10.9600	-53.9900	-0.6370	1.7060	0.3040
14:23:55.226	14562	1.3800	10.4500	-55.1900	-0.6640	1.6580	0.3520
14:23:55.248	14582	0.4900	11.7200	-52.3100	-0.6400	1.6060	0.2870
14:23:55.268	14602	1.3600	10.5400	-55.5400	-0.6930	1.7430	0.3430
14:23:55.287	14622	-0.6500	10.6500	-50.7100	-0.6920	1.4240	0.2820
14:23:55.307	14642	2.4900	11.2600	-53.0600	-0.6490	1.8310	0.3160
14:23:55.326	14662	0.4700	10.3000	-50.1000	-0.6990	1.6200	0.3150
14:23:55.347	14682	1.2800	11.4000	-51.8600	-0.6500	1.7030	0.2910
14:23:55.367	14702	0.8400	10.7200	-53.3800	-0.6720	1.6480	0.3390
14:23:55.388	14722	0.5300	11.5100	-51.2900	-0.6730	1.5920	0.2800
14:23:55.406	14742	2.1800	11.2900	-53.1600	-0.6570	1.7730	0.3370
14:23:55.427	14762	0.0300	10.3100	-50.9300	-0.6950	1.4810	0.3080
14:23:55.447	14782	3.2600	11.3000	-54.6000	-0.6640	1.8300	0.3170
14:23:55.469	14802	1.2300	10.7100	-50.1800	-0.7090	1.5980	0.3390
14:23:55.486	14822	1.2700	11.4100	-53.8900	-0.6890	1.6220	0.2840
14:23:55.507	14842	1.5800	11.0800	-54.0100	-0.7010	1.7540	0.3540
14:23:55.528	14862	0.2700	10.8400	-49.2500	-0.7050	1.5390	0.2900
14:23:55.546	14882	2.9900	11.1100	-52.6300	-0.6710	1.8080	0.3060
14:23:55.567	14902	0.2000	10.3700	-52.0300	-0.6940	1.5810	0.3300
14:23:55.587	14922	1.4600	11.2100	-52.3300	-0.6590	1.7040	0.2820
14:23:55.608	14942	1.2100	11.0300	-55.0000	-0.6940	1.8320	0.3530
14:23:55.626	14962	0.0500	10.5400	-49.2100	-0.6730	1.4190	0.2700
14:23:55.647	14982	2.2500	11.4000	-55.6500	-0.6500	1.8150	0.3200
14:23:55.667	15002	0.5500	10.5700	-51.8900	-0.6910	1.5480	0.3240
14:23:55.688	15022	2.2400	11.3100	-52.4700	-0.6590	1.7040	0.2960
14:23:55.707	15042	0.4800	10.5900	-52.2200	-0.6840	1.6420	0.3300
14:23:55.727	15062	0.5700	11.2900	-49.8900	-0.6650	1.5280	0.2730
14:23:55.749	15082	1.6600	11.4800	-53.5300	-0.6710	1.8480	0.3320
14:23:55.768	15102	0.8700	10.0600	-48.7200	-0.6720	1.4680	0.3050
14:23:55.787	15122	2.6500	11.5400	-56.6600	-0.6360	1.8810	0.3280
14:23:55.807	15142	-0.6600	10.7500	-50.7800	-0.6790	1.5300	0.3210
14:23:55.828	15162	2.5400	11.6400	-51.5000	-0.6440	1.6820	0.2790
14:23:55.848	15182	1.8300	11.0100	-55.1500	-0.6890	1.8040	0.3710
14:23:55.868	15202	0.6700	11.0100	-50.1700	-0.6830	1.5230	0.2780
14:23:55.887	15222	1.9700	11.0400	-55.2200	-0.6750	1.8200	0.3430
14:23:55.908	15242	0.7200	10.6000	-50.3400	-0.7120	1.5120	0.3140
14:23:55.927	15262	1.8700	11.4200	-53.4500	-0.6880	1.7540	0.3250
14:23:55.948	15282	0.1300	11.1300	-54.9200	-0.7090	1.6530	0.3510
14:23:55.967	15302	0.3800	10.7300	-52.1900	-0.6730	1.5380	0.2880
14:23:55.989	15322	2.1900	10.9700	-55.7300	-0.6700	1.7800	0.3550
14:23:56.008	15342	-0.0500	10.6600	-49.2900	-0.6860	1.5280	0.2840
14:23:56.027	15362	1.4000	11.0600	-54.0800	-0.6700	1.7480	0.3120
14:23:56.049	15382	1.1400	10.4200	-51.6100	-0.6780	1.6200	0.3480
14:23:56.067	15402	0.8900	11.5700	-50.1300	-0.6690	1.6290	0.2770
14:23:56.089	15422	1.6100	10.7300	-55.5800	-0.7030	1.7750	0.3490
14:23:56.109	15442	-0.5500	10.4600	-50.5800	-0.6780	1.4470	0.2800
14:23:56.128	15462	2.4200	11.4200	-53.8700	-0.6660	1.8540	0.3210
14:23:56.148	15482	0.3300	10.5200	-52.3800	-0.6930	1.5940	0.3250
14:23:56.167	15502	1.8500	11.2100	-52.8500	-0.6410	1.6950	0.2910
14:23:56.187	15522	1.9500	10.1800	-51.6800	-0.6700	1.6630	0.3390
14:23:56.207	15542	0.4000	11.4600	-51.6600	-0.6760	1.5510	0.2730
14:23:56.229	15562	1.7300	10.8700	-57.4700	-0.6740	1.8670	0.3690
14:23:56.248	15582	-0.1500	10.1400	-48.1400	-0.6980	1.3960	0.2910
14:23:56.268	15602	2.2900	11.4600	-54.8300	-0.6670	1.8370	0.3130
14:23:56.287	15622	1.3500	10.7700	-49.9300	-0.7080	1.6240	0.3360
14:23:56.307	15642	1.2600	11.4600	-52.6600	-0.6950	1.6780	0.2920
14:23:56.330	15662	2.3200	10.7600	-53.7900	-0.6970	1.7930	0.3570
14:23:56.348	15682	0.6700	10.6400	-47.8000	-0.6950	1.5250	0.2680
14:23:56.367	15702	2.2200	11.5200	-53.7800	-0.6570	1.7940	0.3120
14:23:56.388	15722	1.0700	10.3600	-51.2000	-0.6940	1.5570	0.3150
14:23:56.409	15742	1.9300	11.1000	-52.9700	-0.6500	1.7180	0.3030
14:23:56.428	15762	2.0000	11.1600	-54.6500	-0.6660	1.7970	0.3440
14:23:56.448	15782	-0.4300	10.8500	-49.4000	-0.6630	1.4610	0.2630
14:23:56.468	15802	1.1900	10.9100	-55.3400	-0.6730	1.8300	0.3150
14:23:56.488	15822	0.2400	10.1700	-51.8800	-0.6990	1.5060	0.3230
14:23:56.508	15842	2.4200	10.9300	-53.8600	-0.6530	1.7470	0.3130
14:23:56.528	15862	1.2600	10.6800	-51.3900	-0.6950	1.6570	0.3340
14:23:56.548	15882	0.5300	10.9400	-53.1200	-0.6610	1.5490	0.2900
14:23:56.568	15902	2.1400	10.6500	-53.8400	-0.6540	1.8160	0.3390
14:23:56.587	15922	-0.2600	10.1500	-47.9100	-0.6730	1.4120	0.2790
14:23:56.609	15942	3.4500	11.4400	-55.1500	-0.6310	1.8870	0.3290
14:23:56.628	15962	0.8600	10.1900	-49.5600	-0.6910	1.5930	0.3190
14:23:56.647	15982	2.3600	11.3400	-52.3500	-0.6410	1.7030	0.2930
14:23:56.667	16002	1.2400	11.0600	-54.8300	-0.6780	1.7710	0.3600
14:23:56.687	16022	0.4900	11.1300	-50.7200	-0.6760	1.5580	0.2740
14:23:56.709	16042	3.3400	11.3400	-54.1600	-0.6720	1.8450	0.3340
14:23:56.728	16062	0.4900	10.4300	-48.6200	-0.7220	1.5350	0.3040
14:23:56.749	16082	1.6200	11.2100	-54.3100	-0.6720	1.7120	0.3020
14:23:56.769	16102	0.6500	10.7900	-55.0100	-0.7120	1.7250	0.3550
14:23:56.787	16122	1.1300	11.0400	-51.4800	-0.6650	1.5990	0.2840
14:23:56.807	16142	1.5200	10.7800	-54.8100	-0.6690	1.7690	0.3400
14:23:56.828	16162	-1.1400	10.6500	-51.9200	-0.6970	1.5060	0.3070
14:23:56.848	16182	2.4200	10.8900	-53.6500	-0.6450	1.7350	0.3090
14:23:56.870	16202	1.5400	10.0000	-53.1800	-0.6880	1.6500	0.3520
14:23:56.888	16222	1.4100	11.4600	-52.2300	-0.6480	1.6100	0.2860
14:23:56.908	16242	1.1400	11.0300	-54.6700	-0.6880	1.7630	0.3410
14:23:56.928	16262	-0.6300	10.6100	-51.3000	-0.7020	1.4680	0.2800
14:23:56.948	16282	2.4300	10.7900	-53.9100	-0.6450	1.8230	0.3310
14:23:56.969	16302	0.3600	10.8100	-52.1700	-0.6880	1.6090	0.3250
14:23:56.990	16322	1.0600	11.8100	-52.0300	-0.6490	1.6630	0.2750
14:23:57.010	16342	1.0700	10.5100	-51.8800	-0.6630	1.6580	0.3340
14:23:57.029	16362	0.4500	11.1600	-54.2600	-0.6630	1.5830	0.3020
14:23:57.049	16382	1.1300	11.4900	-55.2600	-0.6780	1.8030	0.3420
14:23:57.069	16402	-0.2800	10.4500	-52.2500	-0.6930	1.4640	0.3140
14:23:57.089	16422	3.3700	11.3300	-54.4800	-0.6590	1.7850	0.3170
14:23:57.109	16442	2.1400	10.3200	-54.1600	-0.7190	1.7190	0.3650
14:23:57.130	16462	1.3700	11.2400	-52.1400	-0.6850	1.6230	0.2850
14:23:57.149	16482	1.1400	10.6000	-52.1900	-0.7110	1.7110	0.3340
14:23:57.169	16502	0.6800	10.9300	-50.8700	-0.7060	1.5450	0.2870
14:23:57.188	16522	2.5200	11.3300	-53.2200	-0.6560	1.8270	0.3260
14:23:57.209	16542	0.8300	10.5100	-52.1400	-0.6760	1.5400	0.3230
14:23:57.229	16562	2.0000	11.1400	-52.4700	-0.6440	1.6860	0.2990
14:23:57.249	16582	1.2800	10.8800	-56.3000	-0.6650	1.7600	0.3630
14:23:57.269	16602	-0.0200	10.8100	-50.8200	-0.6740	1.4740	0.2790
14:23:57.290	16622	1.3400	11.1900	-55.0600	-0.6590	1.8240	0.3340
14:23:57.309	16642	0.1600	10.5200	-49.2500	-0.6750	1.5080	0.2990
14:23:57.329	16662	2.3100	11.1500	-53.7200	-0.6470	1.8150	0.3190
14:23:57.348	16682	0.3900	10.6100	-53.1300	-0.7060	1.5770	0.3400
14:23:57.369	16702	0.2900	11.0800	-53.9100	-0.6730	1.5440	0.2870
14:23:57.388	16722	2.2200	10.7900	-54.5500	-0.6610	1.7970	0.3520
14:23:57.409	16742	0.5000	10.4600	-48.2400	-0.6760	1.4930	0.2850
14:23:57.429	16762	2.5900	11.0400	-54.9700	-0.6370	1.8960	0.3300
14:23:57.450	16782	-0.1200	10.7100	-48.6900	-0.6800	1.5080	0.3050
14:23:57.470	16802	1.7000	11.7300	-52.8200	-0.6570	1.7260	0.2880
14:23:57.488	16822	1.1300	10.9900	-54.2400	-0.6910	1.7320	0.3580
14:23:57.508	16842	0.0200	11.1000	-50.9200	-0.6870	1.5070	0.2690
14:23:57.529	16862	2.1700	10.9300	-53.4000	-0.6840	1.8110	0.3370
14:23:57.549	16882	0.8700	10.3300	-48.4800	-0.7280	1.5540	0.3050
14:23:57.568	16902	1.6700	11.3700	-53.4800	-0.6690	1.7350	0.3070
14:23:57.588	16922	0.8300	10.4200	-55.3600	-0.7040	1.6750	0.3550
14:23:57.609	16942	0.4900	11.0700	-52.4300	-0.6810	1.5660	0.2970
14:23:57.630	16962	1.7400	11.0400	-52.6300	-0.6690	1.7790	0.3310
14:23:57.649	16982	0.2800	11.1100	-50.5000	-0.6950	1.5570	0.3000
14:23:57.668	17002	1.7100	10.9000	-53.9600	-0.6710	1.7390	0.3130
14:23:57.688	17022	0.6900	10.7000	-50.6900	-0.6850	1.6130	0.3270
14:23:57.709	17042	1.0600	11.3900	-51.9600	-0.6730	1.6290	0.2860
14:23:57.729	17062	1.2000	10.9000	-53.9800	-0.6990	1.7280	0.3390
14:23:57.750	17082	-0.5900	10.8500	-51.0900	-0.6910	1.4460	0.2830
14:23:57.770	17102	2.7200	11.1300	-54.5700	-0.6620	1.8460	0.3360
14:23:57.790	17122	0.3800	10.6500	-51.3000	-0.6780	1.6080	0.3250
14:23:57.809	17142	1.3000	11.7900	-51.0300	-0.6270	1.6620	0.2760
14:23:57.829	17162	0.5500	10.6800	-51.0000	-0.6650	1.6160	0.3230
14:23:57.849	17182	0.7200	11.2900	-52.9800	-0.6620	1.5850	0.2850
14:23:57.869	17202	2.2600	11.2500	-54.9500	-0.6590	1.8360	0.3610
14:23:57.888	17222	-0.0500	10.8000	-49.0300	-0.6930	1.4950	0.2880
14:23:57.909	17242	2.2800	11.3400	-54.5600	-0.6570	1.7940	0.3140
14:23:57.929	17262	1.0300	10.8800	-49.5000	-0.7080	1.6200	0.3340
14:23:57.950	17282	1.1400	11.6800	-53.7300	-0.6850	1.6610	0.2980
14:23:57.968	17302	0.9000	11.0000	-51.1800	-0.6990	1.6590	0.3170
14:23:57.988	17322	0.9800	10.9300	-52.0500	-0.6740	1.5530	0.2990
14:23:58.009	17342	2.5200	11.0300	-53.6100	-0.6700	1.8280	0.3200
14:23:58.030	17362	0.2800	10.5100	-50.3000	-0.6790	1.5260	0.3140
14:23:58.049	17382	2.2000	11.1400	-54.1400	-0.6580	1.7600	0.2950
14:23:58.069	17402	1.0600	10.5000	-53.7700	-0.7020	1.7580	0.3500
14:23:58.089	17422	-0.2400	10.9900	-49.8300	-0.6570	1.4770	0.2720
14:23:58.110	17442	1.7600	10.9400	-54.4700	-0.6630	1.7950	0.3290
14:23:58.130	17462	0.4300	10.1600	-52.0200	-0.6850	1.5210	0.3140
14:23:58.151	17482	2.0500	11.1800	-54.9500	-0.6400	1.8200	0.3190
14:23:58.170	17502	0.0800	10.3700	-52.2200	-0.6930	1.6120	0.3320
14:23:58.190	17522	0.8100	11.2300	-51.4400	-0.6490	1.5620	0.2730
14:23:58.210	17542	1.7400	11.0100	-57.0600	-0.6690	1.8520	0.3630
14:23:58.230	17562	-0.4600	10.3600	-49.4700	-0.6610	1.4330	0.2760
14:23:58.249	17582	1.5200	10.8600	-55.5100	-0.6540	1.8440	0.3210
14:23:58.269	17602	-0.2900	10.4700	-51.5500	-0.6880	1.5680	0.3180
14:23:58.290	17622	2.0100	11.2500	-52.0100	-0.6370	1.7260	0.2870
14:23:58.311	17642	1.3500	10.6600	-53.2200	-0.6860	1.7000	0.3400
14:23:58.331	17662	0.4800	11.3600	-52.0200	-0.6850	1.5300	0.2800
14:23:58.352	17682	1.5300	10.9800	-55.0000	-0.6910	1.7880	0.3370
14:23:58.369	17702	0.4900	10.3300	-51.7400	-0.7190	1.5390	0.3240
14:23:58.390	17722	1.6900	11.0400	-52.2500	-0.6630	1.7080	0.2930
14:23:58.409	17742	0.5700	10.7700	-51.7300	-0.6910	1.6400	0.3420
14:23:58.431	17762	0.5100	11.2300	-53.2800	-0.6740	1.6450	0.3010
14:23:58.449	17782	2.0000	10.7600	-53.3800	-0.6520	1.7570	0.3360
14:23:58.470	17802	0.7000	10.5500	-51.8700	-0.6820	1.4980	0.3030
14:23:58.491	17822	2.8900	10.9100	-53.0100	-0.6490	1.8170	0.3080
14:23:58.511	17842	1.3300	10.6000	-48.1100	-0.6700	1.5870	0.3220
14:23:58.531	17862	1.4700	11.1900	-54.1200	-0.6520	1.7200	0.2990
14:23:58.551	17882	1.5400	10.8900	-54.0800	-0.6880	1.7210	0.3440
14:23:58.571	17902	-0.3200	10.7000	-51.4900	-0.6930	1.4940	0.2820
14:23:58.590	17922	2.5600	11.1500	-55.2600	-0.6670	1.8520	0.3290
14:23:58.610	17942	1.3700	10.7400	-49.4600	-0.6800	1.5700	0.3130
14:23:58.630	17962	1.7900	11.4000	-52.8700	-0.6160	1.7040	0.2970
14:23:58.650	17982	0.6400	10.3300	-51.7200	-0.6880	1.6300	0.3300
14:23:58.670	18002	1.4800	11.1300	-51.8200	-0.6490	1.6030	0.2900
14:23:58.690	18022	2.4300	10.8100	-55.9300	-0.6880	1.8740	0.3730
14:23:58.710	18042	-0.6700	10.4000	-50.9800	-0.6910	1.4420	0.2920
14:23:58.730	18062	2.3400	11.3300	-55.3400	-0.6330	1.8100	0.3210
14:23:58.749	18082	1.4400	10.2500	-51.9300	-0.7190	1.6220	0.3440
14:23:58.770	18102	2.2300	11.5200	-54.4500	-0.6700	1.6770	0.3000
14:23:58.790	18122	1.0000	10.8500	-53.0000	-0.7110	1.6820	0.3430
14:23:58.810	18142	0.4500	10.8700	-51.2500	-0.6950	1.5350	0.2900
14:23:58.831	18162	1.9700	11.3000	-54.6900	-0.6710	1.8250	0.3290
14:23:58.850	18182	0.6600	10.1800	-49.1700	-0.6940	1.5020	0.3020
14:23:58.870	18202	1.7300	11.5000	-54.5500	-0.6570	1.7690	0.3080
14:23:58.890	18222	1.2500	10.4700	-53.5300	-0.6790	1.7190	0.3600
14:23:58.910	18242	-0.5600	10.9700	-51.7400	-0.6670	1.4790	0.2750
14:23:58.930	18262	2.0100	11.0600	-54.9100	-0.6780	1.7880	0.3360
14:23:58.950	18282	0.6100	10.3400	-49.7100	-0.6790	1.5150	0.2980
14:23:58.971	18302	2.1200	11.3600	-53.4500	-0.6430	1.7930	0.3080
14:23:58.991	18322	0.8200	10.1400	-50.3300	-0.7000	1.5660	0.3180
14:23:59.011	18342	0.4100	11.4200	-53.6300	-0.6700	1.6070	0.2940
14:23:59.030	18362	2.1300	11.0900	-55.7400	-0.6640	1.7950	0.3530
14:23:59.051	18382	0.3600	10.4700	-49.7500	-0.6620	1.4740	0.2900
14:23:59.071	18402	2.1700	11.3800	-55.1700	-0.6610	1.8750	0.3240
14:23:59.090	18422	0.2500	10.1700	-48.7100	-0.6740	1.4820	0.3020
14:23:59.109	18442	2.1300	11.6600	-55.1400	-0.6510	1.7780	0.3090
14:23:59.131	18462	0.6300	10.4500	-52.9700	-0.7040	1.6550	0.3390
14:23:59.149	18482	0.1500	11.3100	-52.5100	-0.6810	1.6020	0.2890
14:23:59.169	18502	1.3100	11.0700	-55.9000	-0.6950	1.7890	0.3480
14:23:59.192	18522	0.5100	10.2700	-49.9300	-0.7140	1.5100	0.3010
14:23:59.209	18542	0.6900	11.9000	-54.3900	-0.6840	1.7490	0.3120
14:23:59.230	18562	0.5300	10.5200	-53.3200	-0.7030	1.6420	0.3490
14:23:59.250	18582	1.0200	11.3500	-54.0200	-0.6830	1.6430	0.2980
14:23:59.271	18602	1.6800	10.8400	-52.3600	-0.6720	1.7500	0.3350
14:23:59.290	18622	0.1500	10.8400	-52.0100	-0.6770	1.4970	0.2930
14:23:59.311	18642	2.1100	10.9900	-55.4100	-0.6570	1.7550	0.3210
14:23:59.332	18662	0.9100	10.2000	-50.8600	-0.6900	1.5620	0.3290
14:23:59.352	18682	1.3800	11.3900	-54.0500	-0.6450	1.6860	0.2990
14:23:59.372	18702	0.9900	10.4400	-52.7600	-0.7110	1.7240	0.3430
14:23:59.391	18722	-0.3100	10.8800	-53.3100	-0.6870	1.4890	0.3110
14:23:59.412	18742	2.7300	11.0700	-55.4400	-0.6660	1.8530	0.3410
14:23:59.431	18762	0.6400	10.5800	-49.8500	-0.6810	1.5210	0.3020
14:23:59.449	18782	1.8100	11.9100	-53.1400	-0.6290	1.7490	0.2770
14:23:59.471	18802	0.9600	10.1200	-52.6600	-0.6880	1.6150	0.3370
14:23:59.491	18822	1.0100	11.3800	-52.9400	-0.6780	1.6090	0.2950
14:23:59.511	18842	1.2400	11.0400	-55.6200	-0.6730	1.7900	0.3490
14:23:59.531	18862	-0.1300	10.7100	-49.4300	-0.6890	1.4660	0.2970
14:23:59.551	18882	3.4700	10.7900	-53.9300	-0.6590	1.8990	0.3180
14:23:59.571	18902	1.2800	10.3600	-51.1300	-0.7050	1.6160	0.3290
14:23:59.591	18922	0.8500	11.4900	-53.8500	-0.6750	1.6600	0.2810
14:23:59.610	18942	1.1600	10.7800	-53.9500	-0.6940	1.6860	0.3500
14:23:59.630	18962	0.3200	10.7900	-54.0400	-0.7180	1.5490	0.3050
14:23:59.649	18982	2.1300	10.7300	-53.6000	-0.6690	1.7640	0.3250
14:23:59.672	19002	0.6500	10.7100	-51.6900	-0.6890	1.5770	0.3160
14:23:59.690	19022	1.8900	11.2000	-52.5700	-0.6560	1.7170	0.2930
14:23:59.710	19042	1.3700	10.5800	-54.0400	-0.6920	1.7280	0.3430
14:23:59.730	19062	0.4800	11.1300	-49.5400	-0.6590	1.5100	0.2740
14:23:59.751	19082	1.9000	10.8300	-54.5800	-0.6680	1.7810	0.3200
14:23:59.771	19102	0.2800	10.2200	-51.0000	-0.6910	1.5320	0.3140
14:23:59.792	19122	2.5600	11.0400	-54.1000	-0.6360	1.8020	0.3180
14:23:59.812	19142	0.2000	10.3900	-52.0600	-0.7070	1.5840	0.3400
14:23:59.831	19162	0.7800	11.2300	-51.2200	-0.6570	1.5880	0.2820
14:23:59.850	19182	1.7700	11.1100	-55.4700	-0.6620	1.7790	0.3560
14:23:59.870	19202	0.0800	10.6900	-50.0700	-0.6600	1.5230	0.2940
14:23:59.891	19222	2.6600	11.3400	-54.1900	-0.6240	1.8640	0.3260
14:23:59.911	19242	-0.6500	10.1800	-50.5800	-0.6870	1.5160	0.3220
14:23:59.930	19262	2.4900	11.2400	-52.0800	-0.6380	1.7240	0.2880
14:23:59.951	19282	1.1900	10.6300	-53.5200	-0.6820	1.7110	0.3580
14:23:59.972	19302	-0.4200	11.2200	-52.6700	-0.6850	1.5330	0.2830
14:23:59.990	19322	1.2000	11.5400	-54.4000	-0.6780	1.8300	0.3380
14:24:00.012	19342	0.5500	10.1900	-51.2300	-0.7240	1.5410	0.3240
14:24:00.030	19362	2.5200	11.4500	-52.3600	-0.6580	1.7920	0.3040
14:24:00.051	19382	0.2900	10.6500	-50.6300	-0.6920	1.5810	0.3290
14:24:00.071	19402	-0.0700	10.7400	-51.9900	-0.6600	1.5560	0.2850
14:24:00.091	19422	1.0700	10.6800	-55.3000	-0.6690	1.7430	0.3430
14:24:00.110	19442	0.1500	10.6500	-51.1400	-0.6860	1.5060	0.2960
14:24:00.132	19462	2.4900	11.5500	-55.7800	-0.6540	1.8440	0.3310
14:24:00.151	19482	0.8200	9.9100	-52.5400	-0.7020	1.5660	0.3370
14:24:00.171	19502	1.7100	11.6100	-51.4100	-0.6320	1.6160	0.2780
14:24:00.192	19522	1.6800	10.9100	-53.9400	-0.6860	1.7600	0.3360
14:24:00.212	19542	-0.1100	10.4000	-49.4300	-0.6930	1.4510	0.2710
14:24:00.232	19562	2.0300	11.1900	-54.6000	-0.6510	1.8770	0.3320
14:24:00.252	19582	0.5500	10.0100	-49.6800	-0.6860	1.5210	0.3080
14:24:00.271	19602	1.6300	11.4700	-53.3400	-0.6310	1.7690	0.3000
14:24:00.291	19622	1.1200	10.5200	-50.7900	-0.6840	1.6360	0.3310
14:24:00.311	19642	1.0300	11.2200	-51.9500	-0.6500	1.6310	0.2840
14:24:00.331	19662	1.7200	10.9500	-54.2100	-0.6740	1.7930	0.3480
14:24:00.352	19682	0.2700	10.7700	-49.2000	-0.6590	1.4070	0.2800
14:24:00.370	19702	2.1800	11.2300	-55.9900	-0.6750	1.8550	0.3190
14:24:00.391	19722	1.3400	10.2000	-50.6000	-0.7140	1.6190	0.3340
14:24:00.411	19742	1.6500	11.6000	-52.7500	-0.6680	1.6910	0.2860
14:24:00.431	19762	1.9600	10.2400	-52.2300	-0.6960	1.6940	0.3450
14:24:00.452	19782	1.2700	11.3600	-50.1100	-0.6930	1.5980	0.2840
14:24:00.471	19802	2.0100	10.9800	-54.6300	-0.6650	1.8060	0.3300
14:24:00.491	19822	0.0600	10.1800	-48.5000	-0.6990	1.4640	0.2940
14:24:00.510	19842	2.1300	11.4900	-53.9700	-0.6640	1.8000	0.3070
14:24:00.530	19862	1.6500	10.4600	-52.0200	-0.7030	1.7230	0.3470
14:24:00.552	19882	-0.6000	11.0900	-50.7800	-0.6790	1.4990	0.2840
14:24:00.571	19902	1.0400	10.9100	-56.4100	-0.6740	1.8100	0.3410
14:24:00.592	19922	-0.2800	10.4900	-49.9700	-0.6790	1.4310	0.2900
14:24:00.613	19942	2.1400	11.4700	-55.3700	-0.6670	1.8210	0.3130
14:24:00.632	19962	1.0500	10.8100	-50.7900	-0.6920	1.5690	0.3340
14:24:00.650	19982	0.3700	11.3700	-53.7400	-0.6670	1.5670	0.3000
14:24:00.671	20002	1.8200	10.9200	-54.5100	-0.6630	1.7800	0.3390
14:24:00.691	20022	0.0200	10.1200	-49.6700	-0.6720	1.4580	0.2970
14:24:00.712	20042	2.7100	11.1800	-55.5700	-0.6450	1.8910	0.3320
14:24:00.732	20062	0.2100	10.2800	-50.8900	-0.6940	1.5180	0.3250
14:24:00.751	20082	1.9300	11.4900	-51.2200	-0.6450	1.7400	0.2800
14:24:00.771	20102	1.7500	10.9100	-52.8200	-0.6910	1.7100	0.3470
14:24:00.790	20122	-0.1800	11.2000	-51.3200	-0.6820	1.5410	0.2780
14:24:00.812	20142	2.4200	11.0100	-54.7100	-0.6800	1.8210	0.3470
14:24:00.832	20162	1.0700	10.2700	-50.0300	-0.7270	1.5270	0.3120
14:24:00.852	20182	1.8900	11.5100	-53.2800	-0.6780	1.7640	0.3160
14:24:00.871	20202	0.8700	10.8200	-54.2900	-0.7260	1.6570	0.3460
14:24:00.892	20222	1.5100	10.9400	-52.2300	-0.6730	1.6200	0.2950
14:24:00.912	20242	2.7300	10.9500	-53.3800	-0.6750	1.8010	0.3580
14:24:00.932	20262	-0.1300	10.5900	-50.9100	-0.6750	1.4730	0.2980
14:24:00.951	20282	1.8900	11.0800	-54.3300	-0.6670	1.7420	0.3080
14:24:00.973	20302	1.2100	10.0800	-50.7000	-0.7010	1.6120	0.3390
14:24:00.991	20322	1.9300	11.5500	-51.5500	-0.6490	1.6640	0.2910
14:24:01.012	20342	1.2100	10.4500	-53.9700	-0.6970	1.7590	0.3460
14:24:01.032	20362	0.4300	10.7900	-50.9400	-0.6710	1.4660	0.2800
14:24:01.052	20382	3.2000	11.1300	-53.8800	-0.6550	1.8500	0.3380
14:24:01.073	20402	0.5400	10.6700	-50.5100	-0.6750	1.5290	0.3220
14:24:01.092	20422	1.2900	11.7400	-53.5600	-0.6300	1.7480	0.2960
14:24:01.112	20442	0.3200	10.5800	-50.2200	-0.6880	1.5910	0.3150
14:24:01.133	20462	1.4800	10.9000	-52.7600	-0.6670	1.6120	0.2840
14:24:01.152	20482	2.0900	10.8400	-56.9000	-0.7050	1.8710	0.3700
14:24:01.172	20502	0.1600	10.3700	-49.0500	-0.6860	1.4180	0.2810
14:24:01.191	20522	2.9900	11.0500	-55.2200	-0.6520	1.8660	0.3360
14:24:01.212	20542	1.2000	10.2200	-50.2000	-0.7030	1.5770	0.3360
14:24:01.232	20562	1.2200	11.7300	-53.4000	-0.6760	1.6770	0.2930
14:24:01.252	20582	1.2800	10.4200	-52.6700	-0.7130	1.6570	0.3400
14:24:01.272	20602	0.6500	10.9100	-51.8900	-0.7030	1.5830	0.2960
14:24:01.291	20622	2.6200	11.5100	-54.6500	-0.6710	1.8510	0.3300
14:24:01.312	20642	0.9700	10.2500	-49.1400	-0.6860	1.5120	0.2910
14:24:01.332	20662	1.9900	11.0500	-53.8300	-0.6400	1.7850	0.3100
14:24:01.352	20682	1.3600	10.5900	-52.3400	-0.6830	1.7510	0.3430
14:24:01.372	20702	0.0700	10.8500	-51.9800	-0.6560	1.5630	0.2920
14:24:01.392	20722	1.9900	10.9700	-54.0300	-0.6730	1.7600	0.3270
14:24:01.412	20742	0.7400	10.4500	-48.0400	-0.6760	1.4560	0.2770
14:24:01.431	20762	2.4500	11.7500	-55.7800	-0.6460	1.8610	0.3280
14:24:01.452	20782	-0.0600	10.1500	-50.5500	-0.6820	1.5230	0.3190
14:24:01.472	20802	1.3100	11.7900	-52.9600	-0.6310	1.6200	0.2950
14:24:01.493	20822	1.2800	10.4400	-54.8400	-0.6830	1.8050	0.3560
14:24:01.512	20842	-0.0700	10.3000	-51.4800	-0.6490	1.5060	0.2910
14:24:01.534	20862	2.1800	11.3200	-54.8800	-0.6370	1.8270	0.3250
14:24:01.551	20882	0.1900	10.4900	-49.0800	-0.6630	1.4200	0.3010
14:24:01.572	20902	2.9200	11.9600	-54.5000	-0.6460	1.7980	0.3060
14:24:01.594	20922	0.6300	10.2300	-52.1700	-0.6940	1.6680	0.3460
14:24:01.612	20942	0.0000	11.5000	-50.7800	-0.6760	1.5660	0.2680
14:24:01.632	20962	1.7800	11.2600	-54.0500	-0.6880	1.8110	0.3370
14:24:01.653	20982	1.0200	10.6200	-49.4300	-0.7030	1.5040	0.3020
14:24:01.673	21002	2.4500	11.3600	-55.5300	-0.6540	1.8190	0.3270
14:24:01.693	21022	0.7000	10.5600	-50.0900	-0.6830	1.5640	0.3160
14:24:01.712	21042	0.0800	11.5700	-53.0600	-0.6610	1.6330	0.2900
14:24:01.732	21062	1.7000	10.6100	-53.0400	-0.6790	1.7700	0.3330
14:24:01.752	21082	0.5400	10.8800	-49.9100	-0.6680	1.5320	0.2830
14:24:01.773	21102	2.6600	11.3700	-54.3000	-0.6470	1.8400	0.3200
14:24:01.793	21122	0.6600	10.2200	-50.6600	-0.6940	1.5440	0.3150
14:24:01.813	21142	1.2300	11.3000	-54.5600	-0.6490	1.6840	0.2980
14:24:01.833	21162	1.1200	10.9700	-53.5500	-0.6780	1.7130	0.3450
14:24:01.854	21182	-0.4800	10.8300	-51.0300	-0.6700	1.4780	0.2730
14:24:01.872	21202	2.2200	10.9900	-55.6100	-0.6700	1.8300	0.3410
14:24:01.893	21222	-0.6100	10.4500	-52.5300	-0.6820	1.5160	0.3180
14:24:01.912	21242	2.3000	11.3000	-55.2200	-0.6440	1.7870	0.3040
14:24:01.933	21262	1.1600	11.0300	-53.6400	-0.6990	1.7150	0.3460
14:24:01.953	21282	2.8600	11.4700	-53.7400	-0.6680	1.8310	0.3210
14:24:01.974	21302	1.4100	9.6700	-51.7200	-0.6610	1.6320	0.3390
14:24:01.993	21322	0.8600	10.5300	-48.8700	-0.6550	1.4580	0.2610
14:24:02.013	21342	2.6600	10.6100	-56.9400	-0.6660	1.9210	0.3360
14:24:02.032	21362	0.3900	10.2500	-49.7700	-0.6520	1.5280	0.3010
14:24:02.053	21382	2.8600	10.7900	-53.4200	-0.6320	1.8630	0.2950
14:24:02.073	21402	1.2000	10.2400	-50.5200	-0.6660	1.6760	0.3210
14:24:02.093	21422	0.1600	10.3200	-53.0300	-0.6280	1.5620	0.2880
14:24:02.112	21442	2.0300	11.0100	-56.5100	-0.6110	1.8180	0.3230
14:24:02.133	21462	0.3400	9.7600	-47.6100	-0.6060	1.3860	0.2800
14:24:02.154	21482	3.6000	11.0400	-55.8500	-0.5910	1.9470	0.3330
14:24:02.174	21502	1.7900	10.8000	-52.5300	-0.6130	1.6700	0.3170
14:24:02.192	21522	0.7600	9.8400	-47.7100	-0.5890	1.3640	0.2440
14:24:02.213	21542	2.3600	10.8100	-57.9800	-0.6390	1.9240	0.3420
14:24:02.234	21562	0.5500	10.5100	-50.3500	-0.6450	1.4820	0.2920
14:24:02.253	21582	2.7100	10.5400	-52.5500	-0.6210	1.7870	0.3040
14:24:02.274	21602	0.6800	10.8800	-50.2500	-0.6680	1.6050	0.3020
14:24:02.294	21622	1.8800	10.9200	-50.6900	-0.6340	1.6470	0.2810
14:24:02.313	21642	2.2100	11.2300	-55.3400	-0.6550	1.7880	0.3560
14:24:02.334	21662	0.2500	10.5900	-50.6300	-0.6490	1.4940	0.2840
14:24:02.354	21682	2.2500	11.0800	-53.9600	-0.6110	1.7890	0.3320
14:24:02.374	21702	0.0500	10.7800	-51.9300	-0.6620	1.5590	0.3130
14:24:02.394	21722	3.4100	11.1600	-50.7700	-0.6220	1.7890	0.2800
14:24:02.414	21742	1.1100	10.1100	-50.1300	-0.6860	1.6190	0.3380
14:24:02.434	21762	0.5400	11.4000	-54.9900	-0.6760	1.6120	0.2970
14:24:02.452	21782	1.8700	10.9600	-55.6100	-0.7050	1.8050	0.3510
14:24:02.473	21802	0.4800	10.7900	-50.7100	-0.7130	1.5170	0.3070
14:24:02.493	21822	1.7300	11.3600	-53.1600	-0.6680	1.7420	0.3140
14:24:02.512	21842	0.2900	10.4500	-52.7100	-0.7160	1.5830	0.3350
14:24:02.534	21862	1.0400	10.9800	-53.8700	-0.6570	1.6170	0.2970
14:24:02.553	21882	1.0800	11.1700	-53.8700	-0.6880	1.7490	0.3430
14:24:02.575	21902	0.4700	10.5700	-49.9700	-0.6900	1.5170	0.2760
14:24:02.592	21922	2.5500	11.4800	-54.6300	-0.6500	1.8370	0.3210
14:24:02.614	21942	1.0600	10.3800	-49.7100	-0.6820	1.5300	0.3110
14:24:02.633	21962	2.0700	11.1600	-52.1700	-0.6500	1.6820	0.2830
14:24:02.653	21982	-0.3300	11.0300	-53.7600	-0.7080	1.6890	0.3320
14:24:02.673	22002	0.2300	11.0100	-51.1600	-0.6750	1.4740	0.2760
14:24:02.693	22022	1.7900	11.3400	-57.0000	-0.6840	1.8340	0.3600
14:24:02.714	22042	-0.2700	10.7600	-51.0400	-0.7130	1.5240	0.3120
14:24:02.733	22062	2.1600	11.3000	-54.0500	-0.6440	1.7520	0.3100
14:24:02.752	22082	0.7200	10.2700	-51.7300	-0.6890	1.5840	0.3350
14:24:02.773	22102	1.9000	11.4200	-50.6300	-0.6550	1.6480	0.2880
14:24:02.794	22122	1.3800	11.0600	-54.4000	-0.6890	1.8110	0.3620
14:24:02.812	22142	0.3700	10.9200	-50.4200	-0.6890	1.4960	0.2790
14:24:02.833	22162	2.2600	11.0900	-55.0100	-0.6720	1.8370	0.3320
14:24:02.852	22182	1.1900	10.5800	-53.2500	-0.7310	1.6020	0.3330
14:24:02.874	22202	1.3500	11.4500	-55.5200	-0.6770	1.7140	0.3130
14:24:02.894	22222	1.8000	10.7100	-52.9300	-0.7110	1.6500	0.3440
14:24:02.914	22242	1.4000	11.2600	-50.5300	-0.6930	1.5840	0.2850
14:24:02.933	22262	2.1700	10.9300	-54.0100	-0.6830	1.7930	0.3420
14:24:02.954	22282	0.1100	10.5500	-49.7400	-0.6760	1.5130	0.3050
14:24:02.974	22302	2.2100	11.2200	-54.2800	-0.6620	1.7770	0.3060
14:24:02.994	22322	1.8100	10.3200	-53.9500	-0.6960	1.7260	0.3640
14:24:03.014	22342	0.3500	11.2300	-52.2700	-0.6410	1.5610	0.2900
14:24:03.033	22362	1.7900	10.8700	-54.3600	-0.6620	1.6950	0.3400
14:24:03.053	22382	0.9500	10.3700	-50.6800	-0.6910	1.5130	0.2960
14:24:03.073	22402	2.8200	10.8500	-54.5100	-0.6670	1.8380	0.3280
14:24:03.092	22422	0.5100	10.3500	-49.8900	-0.7000	1.5200	0.3150
14:24:03.114	22442	-0.1000	11.7100	-54.6300	-0.6630	1.6320	0.2890
14:24:03.132	22462	1.5600	10.8500	-55.3400	-0.6720	1.7720	0.3470
14:24:03.154	22482	0.2000	10.6500	-49.9800	-0.6570	1.5260	0.2940
14:24:03.172	22502	2.1300	10.9100	-54.6200	-0.6340	1.8510	0.3360
14:24:03.193	22522	0.0500	10.8100	-50.5500	-0.6630	1.4850	0.3050
14:24:03.214	22542	2.4700	11.3700	-55.5100	-0.6610	1.8250	0.3070
14:24:03.234	22562	1.4700	9.9100	-51.4200	-0.7070	1.6060	0.3270
14:24:03.255	22582	-0.1100	11.7500	-52.4500	-0.6850	1.6180	0.2830
14:24:03.274	22602	2.5600	10.7200	-54.8400	-0.7010	1.7750	0.3410
14:24:03.292	22622	1.1600	10.7600	-50.1100	-0.7320	1.5460	0.3150
14:24:03.313	22642	1.9700	11.2000	-54.8300	-0.6620	1.7490	0.3280
14:24:03.334	22662	0.3900	10.6900	-52.8300	-0.7010	1.5870	0.3340
14:24:03.353	22682	1.2900	11.5600	-54.6500	-0.6550	1.6790	0.3020
14:24:03.374	22702	1.8200	10.5300	-52.5800	-0.6630	1.6940	0.3380
14:24:03.394	22722	-0.1200	10.7200	-52.5700	-0.6700	1.5290	0.2960
14:24:03.414	22742	2.5900	10.9900	-56.0800	-0.6440	1.8380	0.3330
14:24:03.434	22762	0.5500	10.3800	-52.2800	-0.6820	1.5720	0.3320
14:24:03.454	22782	1.2900	11.4000	-52.3800	-0.6630	1.6980	0.2780
14:24:03.474	22802	1.5700	10.6800	-55.2600	-0.6910	1.7090	0.3500
14:24:03.494	22822	0.0800	11.0600	-52.5500	-0.6980	1.4940	0.2900
14:24:03.514	22842	2.2500	11.0200	-52.8300	-0.6630	1.7660	0.3250
14:24:03.533	22862	0.8700	10.7800	-50.5200	-0.6780	1.5470	0.3030
14:24:03.555	22882	2.1200	11.0300	-55.2800	-0.6550	1.7620	0.3140
14:24:03.575	22902	0.2600	10.4600	-52.5300	-0.6880	1.5690	0.3340
14:24:03.594	22922	1.6000	11.3300	-52.6100	-0.6380	1.6640	0.2940
14:24:03.615	22942	2.2000	10.9200	-55.2300	-0.6620	1.7700	0.3700
14:24:03.633	22962	0.1500	10.9600	-50.1200	-0.6900	1.5070	0.2850
14:24:03.655	22982	3.1800	11.3900	-52.1300	-0.6550	1.8180	0.3070
14:24:03.675	23002	1.0700	10.3900	-50.1200	-0.7070	1.6070	0.3190
14:24:03.694	23022	1.6200	11.0800	-55.0900	-0.6790	1.7510	0.2970
14:24:03.715	23042	-0.1300	10.5200	-52.4200	-0.7310	1.6220	0.3340
14:24:03.735	23062	0.6900	11.3800	-52.2800	-0.6810	1.5960	0.2790
14:24:03.755	23082	3.0700	10.6700	-54.5800	-0.6670	1.8000	0.3500
14:24:03.774	23102	0.7100	10.8000	-52.0400	-0.6900	1.5530	0.3170
14:24:03.794	23122	1.7400	11.3500	-54.3800	-0.6460	1.7330	0.3040
14:24:03.815	23142	0.5900	10.6800	-51.3800	-0.6860	1.5980	0.3350
14:24:03.834	23162	0.8900	11.2900	-51.2200	-0.6510	1.5640	0.2890
14:24:03.853	23182	2.0200	10.8500	-54.8400	-0.6760	1.8160	0.3530
14:24:03.874	23202	0.4800	10.3200	-49.9100	-0.6810	1.5040	0.2970
14:24:03.895	23222	2.2000	11.0900	-53.6800	-0.6580	1.7600	0.3150
14:24:03.915	23242	0.8400	10.5500	-50.5800	-0.6970	1.5620	0.3220
14:24:03.934	23262	1.4500	11.2100	-52.9200	-0.6580	1.6550	0.2940
14:24:03.955	23282	1.7100	10.8700	-53.7000	-0.6630	1.7570	0.3380
14:24:03.974	23302	0.0700	10.6300	-50.3800	-0.6390	1.4890	0.2890
14:24:03.994	23322	2.2200	11.4300	-55.3800	-0.6390	1.8980	0.3330
14:24:04.014	23342	-0.3300	10.1000	-51.4100	-0.6920	1.4870	0.3110
14:24:04.034	23362	2.3600	11.2700	-54.7100	-0.6480	1.8280	0.3140
14:24:04.055	23382	0.3700	10.4400	-53.8100	-0.7240	1.6300	0.3460
14:24:04.074	23402	0.3100	11.5200	-53.9900	-0.6880	1.5820	0.2920
14:24:04.094	23422	1.2500	11.2300	-53.8300	-0.6870	1.7730	0.3500
14:24:04.114	23442	0.9300	11.0300	-49.6800	-0.7100	1.5420	0.3040
14:24:04.134	23462	1.8000	11.0000	-54.9100	-0.6780	1.7930	0.3230
14:24:04.155	23482	0.5900	10.6600	-52.4000	-0.7150	1.5940	0.3300
14:24:04.174	23502	0.9000	11.6100	-54.5300	-0.6650	1.6460	0.2970
14:24:04.194	23522	1.6600	11.0300	-55.6100	-0.6820	1.7320	0.3560
14:24:04.214	23542	0.3500	10.7600	-50.3900	-0.6890	1.4980	0.2710
14:24:04.235	23562	2.3200	11.1000	-52.5000	-0.6630	1.8120	0.3090
14:24:04.256	23582	0.9300	10.3400	-50.0700	-0.6960	1.5850	0.3160
14:24:04.275	23602	1.0300	11.8500	-53.1300	-0.6450	1.6750	0.2930
14:24:04.294	23622	0.7200	10.6200	-53.1600	-0.6870	1.6800	0.3330
14:24:04.315	23642	0.3700	10.9400	-52.8900	-0.6720	1.5220	0.2930
14:24:04.334	23662	2.4000	11.0800	-55.4700	-0.6750	1.8480	0.3480
14:24:04.354	23682	0.2500	10.4000	-49.6100	-0.6820	1.4990	0.3050
14:24:04.374	23702	1.8100	11.3100	-53.3300	-0.6430	1.7400	0.3010
14:24:04.394	23722	0.5700	9.9700	-51.5300	-0.6850	1.5730	0.3300
14:24:04.413	23742	1.4400	11.6000	-54.3700	-0.6580	1.6890	0.3000
14:24:04.434	23762	1.2000	10.8600	-55.2000	-0.6860	1.7240	0.3640
14:24:04.455	23782	-0.3000	10.9300	-52.1000	-0.6800	1.4930	0.2860
14:24:04.475	23802	3.1400	10.7700	-54.6200	-0.6790	1.8770	0.3350
14:24:04.495	23822	1.9300	10.1400	-50.5300	-0.6930	1.5430	0.3310
14:24:04.515	23842	2.3500	11.8500	-52.5600	-0.6630	1.7420	0.2920
14:24:04.534	23862	1.2000	10.5900	-53.1400	-0.7170	1.6420	0.3410
14:24:04.555	23882	0.2400	10.8600	-54.7200	-0.6850	1.5940	0.3030
14:24:04.575	23902	2.1700	10.7200	-54.4100	-0.6570	1.7910	0.3350
14:24:04.596	23922	-0.0900	10.2400	-49.7400	-0.6920	1.5080	0.3000
14:24:04.614	23942	2.4700	11.1700	-56.4200	-0.6700	1.8050	0.3170
14:24:04.636	23962	1.5400	10.4600	-51.9700	-0.7040	1.6820	0.3370
14:24:04.656	23982	0.0900	11.0700	-51.8900	-0.6580	1.5270	0.2910
14:24:04.674	24002	1.7100	10.3300	-55.1200	-0.6640	1.7360	0.3450
14:24:04.696	24022	0.6600	10.7800	-51.4000	-0.6880	1.5050	0.3060
14:24:04.715	24042	2.4900	10.8500	-56.6700	-0.6570	1.8330	0.3250
14:24:04.734	24062	-0.1100	10.3400	-50.3400	-0.6970	1.5230	0.3250
14:24:04.754	24082	1.5400	11.2700	-54.7300	-0.6710	1.6610	0.2880
14:24:04.775	24102	1.3300	10.8200	-54.8700	-0.7000	1.7610	0.3520
14:24:04.795	24122	0.2400	10.5300	-49.5500	-0.6630	1.4760	0.2750
14:24:04.815	24142	2.5800	11.0900	-56.8000	-0.6520	1.8840	0.3490
14:24:04.835	24162	-0.2400	10.2400	-48.4800	-0.6770	1.4290	0.2890
14:24:04.855	24182	3.3700	11.5500	-55.2000	-0.6550	1.8680	0.3110
14:24:04.875	24202	1.2400	10.4700	-50.7700	-0.7010	1.6070	0.3480
14:24:04.895	24222	0.8900	11.3800	-56.1400	-0.6920	1.6370	0.2970
14:24:04.915	24242	1.6500	11.1800	-55.3300	-0.7060	1.7830	0.3580
14:24:04.935	24262	0.3100	10.9800	-50.0100	-0.7240	1.5320	0.3010
14:24:04.955	24282	1.5700	10.8800	-53.2400	-0.6800	1.7670	0.3270
14:24:04.976	24302	0.1700	10.3800	-51.9000	-0.7230	1.5850	0.3220
14:24:04.996	24322	1.0000	11.6000	-54.3300	-0.6560	1.6330	0.2990
14:24:05.016	24342	1.4800	10.8000	-55.0800	-0.6860	1.7230	0.3540
14:24:05.034	24362	0.0500	11.1100	-51.4500	-0.6820	1.5110	0.2910
14:24:05.054	24382	2.2900	11.1000	-53.9200	-0.6600	1.7760	0.3080
14:24:05.074	24402	0.6500	10.5100	-50.4700	-0.6890	1.5690	0.3170
14:24:05.096	24422	1.6900	11.4700	-54.1200	-0.6690	1.7340	0.2900
14:24:05.115	24442	0.6700	10.7000	-53.1100	-0.6860	1.6370	0.3260
14:24:05.135	24462	0.2800	11.3900	-50.7800	-0.6640	1.5200	0.2750
14:24:05.155	24482	2.0400	10.9600	-55.4900	-0.6710	1.8720	0.3490
14:24:05.176	24502	-0.0400	10.7900	-50.5200	-0.6720	1.4740	0.2950
14:24:05.196	24522	1.3700	11.2700	-55.0700	-0.6440	1.7800	0.3080
14:24:05.215	24542	0.6300	10.2800	-51.6900	-0.6870	1.6040	0.3390
14:24:05.235	24562	1.0600	11.3000	-54.7200	-0.6560	1.6240	0.2960
14:24:05.255	24582	0.9900	10.9800	-53.5600	-0.6750	1.7490	0.3430
14:24:05.275	24602	-0.1500	10.7000	-51.1100	-0.6760	1.4700	0.2840
14:24:05.295	24622	3.0400	10.5800	-56.0700	-0.6730	1.8940	0.3450
14:24:05.316	24642	0.9100	10.1400	-50.3000	-0.7140	1.5630	0.3160
14:24:05.336	24662	1.6600	11.5500	-53.8400	-0.6540	1.7700	0.2980
14:24:05.354	24682	0.7100	10.3200	-51.2300	-0.7100	1.6040	0.3410
14:24:05.376	24702	1.5000	11.0400	-52.8700	-0.6770	1.6330	0.2910
14:24:05.397	24722	2.4800	11.1500	-52.1900	-0.6580	1.7330	0.3200
14:24:05.416	24742	0.8200	10.6100	-49.4800	-0.6790	1.5370	0.2970
14:24:05.435	24762	2.7800	11.1000	-55.2800	-0.6430	1.8550	0.3200
14:24:05.455	24782	0.7000	10.5400	-52.9500	-0.6860	1.6400	0.3360
14:24:05.475	24802	0.3600	11.2700	-52.1100	-0.6560	1.5880	0.2700
14:24:05.494	24822	2.1400	10.7800	-54.9100	-0.6770	1.7500	0.3460
14:24:05.515	24842	0.6500	10.1300	-49.2000	-0.6640	1.4880	0.2980
14:24:05.534	24862	2.8500	11.3900	-56.4700	-0.6550	1.8830	0.3370
14:24:05.555	24882	0.5000	10.2400	-49.5200	-0.6850	1.4780	0.3190
14:24:05.574	24902	1.8600	11.3200	-51.9400	-0.6590	1.7360	0.2880
14:24:05.595	24922	1.7800	10.9500	-53.7300	-0.6840	1.7400	0.3310
14:24:05.615	24942	0.2300	10.9000	-52.5700	-0.6550	1.4910	0.2910
14:24:05.636	24962	2.2400	11.5400	-55.8900	-0.6490	1.8620	0.3360
14:24:05.656	24982	-0.0800	10.5300	-49.6500	-0.6760	1.4230	0.3000
14:24:05.677	25002	2.3200	11.5200	-55.3700	-0.6420	1.8390	0.3070
14:24:05.695	25022	0.4100	10.1600	-50.6000	-0.7030	1.6100	0.3320
14:24:05.716	25042	-0.3500	11.4400	-53.7400	-0.6730	1.5710	0.2880
14:24:05.736	25062	1.2500	11.0400	-55.6700	-0.7000	1.7740	0.3560
14:24:05.757	25082	0.8000	10.5800	-47.7600	-0.7010	1.5210	0.2770
14:24:05.775	25102	2.7200	11.2100	-54.5700	-0.6610	1.8330	0.3280
14:24:05.796	25122	0.5300	10.4300	-50.8100	-0.7090	1.5510	0.3130
14:24:05.814	25142	0.6700	11.3800	-55.6400	-0.6630	1.6800	0.3080
14:24:05.836	25162	1.4000	10.9700	-55.4900	-0.6920	1.7310	0.3410
14:24:05.856	25182	-0.2500	10.8200	-51.3800	-0.6870	1.4850	0.2830
14:24:05.877	25202	0.8600	11.2700	-57.0900	-0.6650	1.7790	0.3340
14:24:05.895	25222	0.5100	10.5700	-50.2500	-0.6840	1.5400	0.3110
14:24:05.916	25242	2.4400	11.1900	-55.0300	-0.6520	1.7720	0.3070
14:24:05.937	25262	0.7900	10.3600	-52.0900	-0.6940	1.6550	0.3320
14:24:05.955	25282	-0.2000	11.3700	-53.1200	-0.6690	1.4950	0.2880
14:24:05.976	25302	0.8600	10.9100	-56.2700	-0.6720	1.8160	0.3520
14:24:05.995	25322	-0.5900	10.4500	-51.2500	-0.6980	1.5140	0.3110
14:24:06.017	25342	1.6900	11.3900	-55.4000	-0.6360	1.7620	0.3110
14:24:06.036	25362	0.4600	10.0200	-52.4600	-0.6860	1.5810	0.3400
14:24:06.056	25382	1.1300	11.4700	-52.8600	-0.6540	1.6770	0.2980
14:24:06.076	25402	1.3300	11.0100	-54.6800	-0.6620	1.7440	0.3410
14:24:06.095	25422	0.0400	10.9000	-52.8600	-0.6980	1.5420	0.2950
14:24:06.117	25442	2.3000	11.1900	-55.1600	-0.6600	1.8080	0.3260
14:24:06.136	25462	0.9200	10.9400	-50.5100	-0.7060	1.5840	0.3150
14:24:06.156	25482	2.1000	11.3700	-55.0500	-0.6680	1.7490	0.3050
14:24:06.178	25502	0.6900	10.5900	-54.0000	-0.7370	1.6830	0.3450
14:24:06.196	25522	0.3700	11.3300	-52.5100	-0.6890	1.5590	0.2950
14:24:06.217	25542	2.3000	11.0100	-54.0000	-0.6720	1.7700	0.3260
14:24:06.235	25562	0.3100	10.7400	-49.3000	-0.6820	1.5130	0.3020
14:24:06.256	25582	2.5700	11.1500	-54.0400	-0.6430	1.8190	0.3180
14:24:06.277	25602	0.9000	10.8700	-52.8500	-0.6700	1.6640	0.3530
14:24:06.297	25622	0.2100	11.3600	-51.5500	-0.6530	1.5330	0.2790
14:24:06.316	25642	2.3300	10.7500	-54.2600	-0.6770	1.7600	0.3440
14:24:06.336	25662	0.0900	10.5500	-51.8300	-0.6800	1.5130	0.3160
14:24:06.355	25682	2.3600	11.4100	-53.7900	-0.6410	1.8080	0.3070
14:24:06.376	25702	0.4000	10.4100	-49.7900	-0.6990	1.5530	0.3190
14:24:06.396	25722	1.4400	11.0800	-52.7400	-0.6480	1.6820	0.2890
14:24:06.416	25742	1.1100	10.9700	-55.8200	-0.6700	1.7620	0.3590
14:24:06.436	25762	-0.1700	11.0700	-49.8000	-0.6670	1.4840	0.2650
14:24:06.456	25782	2.4200	11.4800	-55.4900	-0.6280	1.8660	0.3310
14:24:06.476	25802	-0.2600	10.1400	-50.9700	-0.7010	1.4650	0.3070
14:24:06.495	25822	2.9700	11.7000	-53.8000	-0.6400	1.8470	0.3060
14:24:06.518	25842	0.3000	10.5300	-52.7300	-0.6990	1.6480	0.3580
14:24:06.536	25862	0.6800	11.4300	-51.4100	-0.6680	1.5910	0.2670
14:24:06.556	25882	1.5200	11.3300	-54.9600	-0.6930	1.7960	0.3670
14:24:06.576	25902	1.0200	10.4600	-48.7400	-0.7150	1.5200	0.2900
14:24:06.595	25922	2.1900	11.2200	-54.3900	-0.6660	1.7810	0.3210
14:24:06.616	25942	0.6300	10.6000	-52.6700	-0.7150	1.6070	0.3420
14:24:06.636	25962	1.8300	11.3400	-51.9100	-0.6320	1.6010	0.2820
14:24:06.656	25982	1.4500	11.0300	-55.3300	-0.6840	1.7870	0.3450
14:24:06.676	26002	-0.2500	10.7500	-50.7600	-0.6780	1.4780	0.2800
14:24:06.696	26022	1.9300	11.2100	-54.6300	-0.6580	1.8200	0.3280
14:24:06.716	26042	1.4400	10.4600	-51.0900	-0.6800	1.5470	0.3260
14:24:06.736	26062	0.8300	11.1300	-54.7600	-0.6550	1.7020	0.3010
14:24:06.756	26082	0.2800	10.5600	-52.9400	-0.7070	1.6580	0.3300
14:24:06.775	26102	0.6700	10.8900	-51.3000	-0.6810	1.5280	0.2800
14:24:06.797	26122	2.0200	11.0500	-55.4900	-0.6570	1.8670	0.3560
14:24:06.816	26142	-0.6700	10.3200	-51.0100	-0.6950	1.4980	0.3010
14:24:06.836	26162	1.7400	11.2700	-53.4400	-0.6380	1.8160	0.3120
14:24:06.857	26182	0.5600	10.6500	-49.1200	-0.6780	1.5840	0.3200
14:24:06.876	26202	1.3700	11.6200	-52.2800	-0.6550	1.6880	0.2890
14:24:06.896	26222	2.1500	10.9900	-55.3500	-0.6770	1.7260	0.3590
14:24:06.915	26242	-0.2100	10.7700	-48.8000	-0.6900	1.4850	0.2680
14:24:06.936	26262	2.8600	11.2400	-54.5800	-0.6840	1.8300	0.3290
14:24:06.957	26282	1.0600	10.0800	-51.4400	-0.7140	1.5600	0.3260
14:24:06.975	26302	1.2300	11.8700	-53.7400	-0.6780	1.7550	0.2960
14:24:06.996	26322	0.6200	10.4000	-53.0300	-0.7340	1.6660	0.3370
14:24:07.016	26342	1.0100	10.9900	-51.9600	-0.6810	1.5720	0.2900
14:24:07.037	26362	2.0000	11.1300	-53.7600	-0.6770	1.7850	0.3390
14:24:07.057	26382	0.3400	10.3500	-47.6500	-0.6920	1.4740	0.2890
14:24:07.076	26402	1.8400	11.4200	-53.6500	-0.6560	1.8340	0.3190
14:24:07.096	26422	0.7900	10.0900	-53.2600	-0.6980	1.6780	0.3520
14:24:07.118	26442	0.4200	11.5000	-52.4300	-0.6400	1.5550	0.2880
14:24:07.137	26462	2.1900	10.6800	-55.1300	-0.6690	1.7640	0.3450
14:24:07.156	26482	0.4900	10.5900	-49.7500	-0.6800	1.4910	0.2950
14:24:07.176	26502	2.2100	11.3300	-56.8500	-0.6560	1.8590	0.3370
14:24:07.195	26522	-0.4300	9.8000	-49.7700	-0.7050	1.4810	0.3050
14:24:07.217	26542	1.3200	11.2500	-52.2700	-0.6490	1.6730	0.2770
14:24:07.237	26562	1.7200	10.9000	-53.2200	-0.6710	1.7900	0.3360
14:24:07.258	26582	0.5300	11.0600	-51.9500	-0.6530	1.5020	0.2830
14:24:07.277	26602	1.6700	10.9000	-56.1500	-0.6350	1.8430	0.3390
14:24:07.297	26622	-0.4400	10.6600	-51.3000	-0.6640	1.4510	0.2970
14:24:07.317	26642	1.7900	11.1800	-54.7800	-0.6520	1.7900	0.3100
14:24:07.336	26662	1.4400	10.6300	-53.7500	-0.6930	1.6550	0.3560
14:24:07.356	26682	0.3500	11.3100	-53.6500	-0.6680	1.6100	0.2900
14:24:07.378	26702	1.2200	11.0000	-54.6600	-0.6820	1.7400	0.3510
14:24:07.396	26722	0.3200	10.7700	-52.4800	-0.6960	1.5420	0.3140
14:24:07.417	26742	2.2100	11.4100	-53.7500	-0.6620	1.7410	0.3180
14:24:07.436	26762	1.0400	10.6000	-54.1400	-0.7220	1.6590	0.3490
14:24:07.457	26782	0.6600	11.1400	-53.6500	-0.6680	1.6400	0.2890
14:24:07.477	26802	1.5200	10.4700	-53.3300	-0.6730	1.7100	0.3370
14:24:07.497	26822	0.1300	11.0900	-50.8600	-0.6740	1.5280	0.2760
14:24:07.517	26842	2.8700	10.6800	-51.8100	-0.6530	1.7920	0.3090
14:24:07.537	26862	0.4900	10.3800	-50.9000	-0.6840	1.6000	0.3220
14:24:07.557	26882	1.7400	11.2500	-53.5900	-0.6470	1.6880	0.2970
14:24:07.578	26902	0.5300	10.5600	-51.5600	-0.7010	1.6350	0.3330
14:24:07.597	26922	0.6500	10.7800	-53.1500	-0.6900	1.6030	0.2990
14:24:07.616	26942	2.0100	11.0600	-54.6200	-0.6670	1.7760	0.3380
14:24:07.638	26962	-0.3000	10.4500	-50.5400	-0.7060	1.4380	0.2970
14:24:07.657	26982	2.5200	10.9700	-54.0900	-0.6530	1.8000	0.2990
14:24:07.678	27002	0.3400	10.3600	-50.1200	-0.7010	1.5680	0.3160
14:24:07.697	27022	1.3200	11.5700	-52.4300	-0.6630	1.7020	0.2850
14:24:07.718	27042	1.1400	11.0000	-54.5600	-0.6950	1.7380	0.3540
14:24:07.736	27062	0.1600	11.0200	-51.0200	-0.6860	1.5270	0.2930
14:24:07.756	27082	3.3800	11.0900	-53.0300	-0.6770	1.9060	0.3390
14:24:07.777	27102	1.1100	10.3400	-49.3300	-0.7170	1.5870	0.3090
14:24:07.796	27122	1.6200	11.5800	-53.4500	-0.6610	1.7070	0.2980
14:24:07.818	27142	0.2600	10.2000	-51.9800	-0.7360	1.6380	0.3380
14:24:07.837	27162	1.1900	11.0700	-51.9800	-0.6820	1.6100	0.2900
14:24:07.857	27182	3.1000	10.9400	-52.6600	-0.6800	1.8220	0.3410
14:24:07.876	27202	1.2800	10.5700	-51.5700	-0.6920	1.5430	0.3120
14:24:07.898	27222	1.9300	11.6900	-53.7300	-0.6480	1.7640	0.3050
14:24:07.917	27242	0.4900	10.7700	-51.7000	-0.6870	1.6540	0.3460
14:24:07.937	27262	0.2400	11.1300	-52.3700	-0.6810	1.5550	0.2820
14:24:07.957	27282	1.2200	10.6000	-54.3100	-0.6820	1.7820	0.3380
14:24:07.977	27302	0.1900	10.6600	-51.6200	-0.6750	1.5260	0.3020
14:24:07.997	27322	2.9100	11.2200	-54.3900	-0.6430	1.8210	0.3230
14:24:08.017	27342	0.6400	10.4200	-51.1100	-0.7020	1.4990	0.3200
14:24:08.037	27362	1.2400	11.3000	-52.9700	-0.6520	1.6570	0.2860
14:24:08.057	27382	1.6300	10.7600	-54.5800	-0.6670	1.7140	0.3600
14:24:08.077	27402	0.0800	10.9500	-52.5200	-0.6630	1.5070	0.2920
14:24:08.097	27422	1.6900	11.1900	-55.0200	-0.6510	1.7830	0.3270
14:24:08.117	27442	-0.5800	10.5800	-51.3400	-0.7160	1.4990	0.3050
14:24:08.136	27462	2.6200	11.5700	-55.4400	-0.6630	1.8800	0.3260
14:24:08.157	27482	0.6700	10.4300	-50.7900	-0.7160	1.5800	0.3310
14:24:08.177	27502	1.4500	11.5400	-53.5400	-0.6830	1.6150	0.2910
14:24:08.199	27522	2.0400	10.4300	-53.4900	-0.7170	1.7580	0.3460
14:24:08.217	27542	0.5500	11.2000	-50.5100	-0.7170	1.5550	0.2990
14:24:08.237	27562	1.7800	11.1000	-54.3200	-0.6710	1.7610	0.3220
14:24:08.258	27582	0.1300	10.8100	-52.8000	-0.7000	1.6230	0.3390
14:24:08.277	27602	1.3700	11.2800	-54.6100	-0.6590	1.6510	0.3080
14:24:08.296	27622	1.0200	10.8200	-54.8900	-0.6990	1.7610	0.3490
14:24:08.319	27642	0.2600	11.1000	-50.9300	-0.6790	1.5460	0.2830
14:24:08.337	27662	2.5400	11.1000	-52.9800	-0.6500	1.7960	0.3210
14:24:08.358	27682	0.7000	10.6400	-50.5900	-0.6870	1.5780	0.3170
14:24:08.378	27702	2.1400	11.2300	-50.2800	-0.6490	1.6950	0.2680
14:24:08.397	27722	0.4700	10.5300	-52.2700	-0.7130	1.6280	0.3400
14:24:08.418	27742	0.7300	11.4300	-51.6700	-0.6780	1.6240	0.2800
14:24:08.438	27762	1.6700	10.9400	-55.9200	-0.6670	1.8020	0.3690
14:24:08.457	27782	-0.4100	10.7100	-50.9800	-0.6740	1.4920	0.3100
14:24:08.478	27802	2.1600	11.4500	-52.1300	-0.6350	1.7430	0.2970
14:24:08.497	27822	0.2400	10.2200	-50.6300	-0.6910	1.5480	0.3360
14:24:08.518	27842	2.1900	11.4400	-52.1600	-0.6740	1.7260	0.2840
14:24:08.538	27862	1.7200	10.7300	-53.4700	-0.6940	1.7420	0.3500
14:24:08.557	27882	0.8000	10.5300	-50.5300	-0.7030	1.5080	0.2890
14:24:08.578	27902	2.9800	11.5700	-53.0100	-0.6670	1.8730	0.3170
14:24:08.597	27922	0.6700	10.4800	-49.8200	-0.7160	1.5660	0.3190
14:24:08.617	27942	1.1600	11.5200	-53.5900	-0.6560	1.6860	0.2850
14:24:08.637	27962	0.6200	10.6700	-51.4800	-0.7040	1.6680	0.3380
14:24:08.658	27982	1.1700	11.2500	-53.7000	-0.6840	1.6030	0.2970
14:24:08.677	28002	1.7300	11.3500	-52.7700	-0.6610	1.7640	0.3310
14:24:08.697	28022	0.3000	10.2000	-52.5200	-0.6820	1.5480	0.3120
14:24:08.717	28042	2.8300	11.0800	-53.0800	-0.6350	1.7950	0.2970
14:24:08.738	28062	0.2200	10.5500	-51.3800	-0.6800	1.5990	0.3290
14:24:08.757	28082	0.5300	11.2200	-53.0900	-0.6470	1.6180	0.2800
14:24:08.778	28102	1.6900	10.8000	-53.8000	-0.6700	1.7290	0.3410
14:24:08.799	28122	0.4600	10.8900	-51.6000	-0.6720	1.5130	0.2960
14:24:08.818	28142	2.6800	10.9200	-55.5500	-0.6560	1.8540	0.3310
14:24:08.838	28162	-0.8400	10.1500	-51.2200	-0.6830	1.4400	0.3150
14:24:08.858	28182	1.6500	10.8800	-53.2300	-0.6310	1.7050	0.2920
14:24:08.877	28202	1.3600	10.5400	-53.1700	-0.6930	1.6990	0.3370
14:24:08.898	28222	1.1700	10.8500	-52.2500	-0.6540	1.5710	0.2850
14:24:08.918	28242	1.3500	10.9500	-54.5600	-0.6400	1.7780	0.3360
14:24:08.938	28262	-0.2300	10.6400	-50.4300	-0.6740	1.4520	0.2860
14:24:08.958	28282	3.3500	10.8400	-53.7900	-0.6350	1.8300	0.3130
14:24:08.978	28302	-0.0600	10.6500	-49.8000	-0.6940	1.5880	0.3110
14:24:08.998	28322	1.3100	11.2800	-52.1900	-0.6710	1.6660	0.2820
14:24:09.018	28342	1.5700	10.6300	-55.4900	-0.7130	1.7680	0.3610
14:24:09.037	28362	0.4700	11.1300	-50.5200	-0.7030	1.5440	0.2780
14:24:09.057	28382	2.1400	11.1700	-54.4400	-0.6750	1.8370	0.3340
14:24:09.077	28402	0.8700	10.6200	-49.4000	-0.6960	1.5410	0.3120
14:24:09.099	28422	2.7100	11.1300	-53.5800	-0.6350	1.7420	0.3060
14:24:09.118	28442	1.8300	10.6800	-54.3200	-0.6870	1.7110	0.3610
14:24:09.139	28462	1.5500	11.5400	-53.5800	-0.6790	1.7510	0.3130
14:24:09.159	28482	2.4900	10.9700	-55.1100	-0.6980	1.8460	0.3400
14:24:09.179	28502	-0.3400	9.6100	-47.9400	-0.6720	1.3790	0.2860
14:24:09.198	28522	1.9000	10.9900	-55.7700	-0.6290	1.8550	0.3070
14:24:09.218	28542	0.5600	10.4700	-53.9500	-0.6800	1.6950	0.3350
14:24:09.238	28562	0.5900	10.7000	-51.9100	-0.5990	1.5020	0.2720
14:24:09.258	28582	2.3000	10.5600	-55.4000	-0.6490	1.8730	0.3480
14:24:09.278	28602	0.4700	9.8800	-46.9600	-0.6270	1.4220	0.2690
14:24:09.298	28622	2.6900	10.8900	-53.9600	-0.6100	1.8660	0.3180
14:24:09.318	28642	-0.0800	10.1300	-50.1800	-0.6350	1.5020	0.2880
14:24:09.338	28662	0.6500	10.3900	-49.2800	-0.5750	1.5220	0.2570
14:24:09.359	28682	2.0000	10.8500	-57.1600	-0.6490	1.8570	0.3490
14:24:09.378	28702	1.1600	10.5800	-50.4400	-0.6250	1.5070	0.2760
14:24:09.398	28722	2.1700	10.3200	-53.5400	-0.6260	1.7760	0.3370
14:24:09.417	28742	0.4400	10.8200	-53.6600	-0.6670	1.6220	0.3060
14:24:09.437	28762	2.2500	10.7000	-52.5700	-0.6320	1.6990	0.3020
14:24:09.457	28782	0.3700	10.6900	-53.5400	-0.6830	1.6510	0.3480
14:24:09.478	28802	0.5100	11.4700	-55.1900	-0.6790	1.6460	0.2940
14:24:09.500	28822	1.0600	10.5900	-53.1500	-0.6700	1.7370	0.3330
14:24:09.517	28842	0.0900	10.6200	-51.3800	-0.6620	1.5560	0.2980
14:24:09.538	28862	1.7800	11.4200	-55.1200	-0.6270	1.7820	0.3260
14:24:09.560	28882	0.3000	9.7600	-50.7900	-0.6900	1.5550	0.3220
14:24:09.579	28902	1.6400	12.0100	-54.2100	-0.6340	1.6870	0.2850
14:24:09.599	28922	1.5400	10.1500	-51.9300	-0.6690	1.6920	0.3310
14:24:09.619	28942	0.7400	10.5300	-53.2900	-0.6430	1.5290	0.3020
14:24:09.637	28962	2.4000	10.9300	-56.7400	-0.6640	1.8910	0.3380
14:24:09.658	28982	0.2000	10.0200	-45.7700	-0.6870	1.4090	0.2820
14:24:09.678	29002	1.9200	11.7400	-54.2500	-0.6490	1.7910	0.3070
14:24:09.698	29022	1.0100	10.3100	-53.3400	-0.6890	1.7050	0.3450
14:24:09.719	29042	0.2400	11.0300	-51.9500	-0.6520	1.5440	0.2900
14:24:09.738	29062	1.7300	11.3300	-54.9600	-0.6570	1.8080	0.3480
14:24:09.759	29082	-0.4500	10.4400	-50.8700	-0.6810	1.4790	0.2960
14:24:09.779	29102	2.5300	11.6700	-56.4200	-0.6610	1.9050	0.3310
14:24:09.798	29122	0.9400	10.0200	-51.5900	-0.6970	1.5600	0.3390
14:24:09.817	29142	0.8500	11.7500	-53.0600	-0.6550	1.6480	0.2840
14:24:09.839	29162	1.4500	10.8800	-55.4600	-0.7250	1.8170	0.3450
14:24:09.859	29182	0.4300	11.0000	-50.8500	-0.7150	1.5580	0.2840
14:24:09.878	29202	3.1600	11.3300	-51.2900	-0.6710	1.7560	0.3200
14:24:09.899	29222	1.0000	10.8700	-49.6900	-0.7210	1.5820	0.3070
14:24:09.920	29242	1.4600	11.5600	-53.4200	-0.6670	1.7050	0.3010
14:24:09.938	29262	1.3300	10.5400	-51.7600	-0.7030	1.6410	0.3230
14:24:09.958	29282	0.0800	10.9300	-52.5500	-0.6830	1.5510	0.2940
14:24:09.979	29302	2.5700	11.2300	-55.3400	-0.6600	1.7950	0.3310
14:24:09.998	29322	0.9800	10.5000	-51.4200	-0.6740	1.5470	0.3200
14:24:10.018	29342	1.9900	11.0400	-55.9100	-0.6540	1.7590	0.3150
14:24:10.038	29362	0.2600	10.1400	-51.7900	-0.7020	1.5760	0.3230
14:24:10.060	29382	0.4200	11.8800	-52.4700	-0.6710	1.6450	0.2890
14:24:10.079	29402	1.9600	10.7600	-52.9100	-0.6860	1.7570	0.3380
14:24:10.099	29422	-0.4300	10.6900	-51.5000	-0.6890	1.4960	0.2950
14:24:10.118	29442	2.0400	11.3800	-56.0800	-0.6470	1.7900	0.3190
14:24:10.138	29462	0.2600	9.8900	-51.2300	-0.6980	1.5220	0.3240
14:24:10.159	29482	1.8200	11.6600	-54.4900	-0.6530	1.7950	0.2990
14:24:10.178	29502	1.1500	10.4600	-52.0200	-0.6990	1.6440	0.3310
14:24:10.200	29522	0.1200	11.2000	-52.4900	-0.6820	1.5600	0.2840
14:24:10.219	29542	3.4500	10.8900	-55.0300	-0.6930	1.8950	0.3510
14:24:10.238	29562	-0.2000	10.6500	-48.8600	-0.7030	1.4930	0.2970
14:24:10.260	29582	0.8900	12.1900	-54.3300	-0.6630	1.7520	0.2930
14:24:10.280	29602	-0.0200	10.7000	-51.8400	-0.7560	1.6050	0.3360
14:24:10.300	29622	0.8300	11.7000	-53.5000	-0.6930	1.6590	0.2990
14:24:10.320	29642	1.9700	10.8800	-54.0200	-0.7030	1.7770	0.3420
14:24:10.338	29662	0.4200	10.9400	-49.5100	-0.6900	1.4890	0.2850
14:24:10.358	29682	2.4600	11.0300	-55.0000	-0.6600	1.8100	0.3150
14:24:10.379	29702	0.1400	10.6300	-52.8400	-0.6870	1.5990	0.3360
14:24:10.399	29722	1.3100	11.5500	-51.4200	-0.6470	1.6520	0.2700
14:24:10.419	29742	1.2900	10.7200	-54.4100	-0.6920	1.7680	0.3420
14:24:10.439	29762	0.7900	10.7700	-52.1400	-0.6710	1.5270	0.3020
14:24:10.460	29782	1.9900	11.7400	-55.6200	-0.6610	1.9090	0.3270
14:24:10.478	29802	-0.1500	10.6900	-49.9100	-0.7030	1.4350	0.3090
14:24:10.498	29822	2.1000	11.6600	-53.6400	-0.6440	1.7290	0.2930
14:24:10.518	29842	1.1300	10.5200	-54.0400	-0.6990	1.6940	0.3550
14:24:10.539	29862	1.0100	10.9500	-51.1800	-0.6550	1.5600	0.2910
14:24:10.560	29882	1.5900	11.1900	-56.3400	-0.6620	1.8330	0.3440
14:24:10.580	29902	-0.6500	10.5300	-52.0300	-0.6820	1.4500	0.3100
14:24:10.598	29922	2.6600	11.2800	-58.0800	-0.6440	1.8480	0.3330
14:24:10.619	29942	0.2500	10.9100	-50.2700	-0.7020	1.6050	0.3240
14:24:10.639	29962	1.3500	10.9800	-52.4300	-0.6710	1.6280	0.2790
14:24:10.658	29982	1.3100	11.0000	-54.4800	-0.7180	1.7700	0.3450
14:24:10.678	30002	0.4700	10.6800	-51.8900	-0.7020	1.5520	0.3000
14:24:10.698	30022	2.5100	11.0800	-53.1300	-0.6680	1.7950	0.3230
14:24:10.718	30042	0.3100	10.4800	-51.4300	-0.7170	1.5410	0.3220
14:24:10.740	30062	1.0000	11.6800	-53.8100	-0.6460	1.6770	0.2830
14:24:10.760	30082	1.8600	10.5900	-52.7900	-0.6950	1.6990	0.3420
14:24:10.780	30102	1.4700	10.6700	-52.6300	-0.6610	1.5940	0.2930
14:24:10.800	30122	1.1400	11.0500	-55.0500	-0.6650	1.7960	0.3420
14:24:10.820	30142	-0.0200	10.4700	-50.6100	-0.6750	1.4930	0.2980
14:24:10.840	30162	1.8100	11.7700	-54.8200	-0.6480	1.7970	0.3130
14:24:10.859	30182	1.0400	10.3200	-50.4700	-0.7190	1.5950	0.3240
14:24:10.880	30202	1.6400	11.2500	-52.7100	-0.6690	1.6150	0.2930
14:24:10.899	30222	1.9000	11.2700	-53.5600	-0.6840	1.8360	0.3500
14:24:10.919	30242	0.3100	10.3500	-49.6200	-0.6740	1.4310	0.2950
14:24:10.939	30262	1.4300	11.5000	-54.2400	-0.6310	1.8220	0.3160
14:24:10.959	30282	-0.3400	10.0000	-49.5600	-0.6930	1.4890	0.3050
14:24:10.980	30302	1.5000	11.6700	-55.4600	-0.6650	1.8220	0.2980
14:24:11.000	30322	1.9500	10.7900	-51.8100	-0.6800	1.7090	0.3480
14:24:11.019	30342	-0.2000	10.9900	-51.8900	-0.6630	1.5080	0.2870
14:24:11.041	30362	1.4700	11.2300	-57.9800	-0.6770	1.8840	0.3650
14:24:11.060	30382	0.6400	10.2500	-50.5500	-0.7100	1.5200	0.3070
14:24:11.080	30402	1.3500	12.1800	-55.6100	-0.6640	1.7840	0.3230
14:24:11.099	30422	-0.1400	10.4700	-53.1300	-0.7480	1.5710	0.3420
14:24:11.120	30442	0.6600	11.0700	-54.7200	-0.6870	1.6320	0.2900
14:24:11.139	30462	1.6400	10.5800	-55.2100	-0.6870	1.7820	0.3570
14:24:11.160	30482	0.8300	10.7500	-49.8600	-0.6870	1.5410	0.2910
14:24:11.179	30502	1.1200	11.4400	-55.1600	-0.6660	1.7920	0.3150
14:24:11.200	30522	0.4900	10.5100	-51.8200	-0.6940	1.5370	0.3230
14:24:11.220	30542	0.9300	11.7600	-52.6200	-0.6420	1.6390	0.2810
14:24:11.240	30562	1.3800	10.1900	-53.4300	-0.6810	1.7150	0.3440
14:24:11.260	30582	-0.5800	10.6900	-52.7600	-0.6820	1.5860	0.2960
14:24:11.280	30602	2.3300	10.9100	-56.2200	-0.6690	1.8780	0.3380
14:24:11.300	30622	0.0600	10.2300	-49.4700	-0.6990	1.4040	0.2990
14:24:11.320	30642	2.0900	11.4400	-54.4300	-0.6540	1.7770	0.3010
14:24:11.340	30662	1.8800	10.5800	-53.3200	-0.6860	1.6910	0.3480
14:24:11.360	30682	0.3500	11.4500	-49.5400	-0.6470	1.5390	0.2770
14:24:11.379	30702	1.7100	11.0100	-57.0400	-0.6540	1.8200	0.3470
14:24:11.401	30722	-0.7600	10.7600	-50.2500	-0.6720	1.4660	0.2970
14:24:11.419	30742	2.8300	11.1300	-54.9700	-0.6630	1.9000	0.3260
14:24:11.440	30762	0.5100	10.3000	-50.0400	-0.7050	1.5380	0.3100
14:24:11.460	30782	1.0700	11.5300	-53.7500	-0.6620	1.7120	0.2880
14:24:11.480	30802	1.9200	11.1000	-55.2600	-0.7200	1.7440	0.3450
14:24:11.499	30822	0.1200	10.9000	-50.9900	-0.7050	1.5800	0.2930
14:24:11.520	30842	1.9100	11.0800	-55.5800	-0.6580	1.7500	0.3310
14:24:11.539	30862	0.5600	10.9100	-51.1200	-0.6950	1.5370	0.3160
14:24:11.559	30882	1.6800	11.5000	-54.1800	-0.6410	1.7560	0.3150
14:24:11.579	30902	0.8900	10.8700	-53.2500	-0.7000	1.6850	0.3350
14:24:11.600	30922	0.6200	11.2200	-51.3300	-0.6720	1.5660	0.2800
14:24:11.620	30942	1.9000	11.0800	-54.6300	-0.6760	1.8120	0.3320
14:24:11.640	30962	-0.1100	10.6300	-49.2500	-0.6810	1.5400	0.3090
14:24:11.659	30982	2.3400	11.3500	-52.3700	-0.6440	1.7380	0.3130
14:24:11.679	31002	0.1000	10.3500	-52.1800	-0.7170	1.6180	0.3230
14:24:11.701	31022	0.6000	11.3700	-52.7800	-0.6580	1.5590	0.2850
14:24:11.721	31042	1.1000	10.7000	-58.1000	-0.6930	1.8190	0.3700
14:24:11.740	31062	0.4500	10.7200	-52.4600	-0.6740	1.5680	0.3020
14:24:11.759	31082	2.4000	10.9900	-54.2500	-0.6390	1.8390	0.3170
14:24:11.779	31102	0.5200	10.6800	-50.0100	-0.6800	1.5270	0.3040
14:24:11.800	31122	2.0900	11.4700	-54.5600	-0.6450	1.7290	0.2920
14:24:11.821	31142	0.2500	10.6500	-51.2900	-0.6990	1.7020	0.3260
14:24:11.840	31162	0.8900	11.1200	-50.1500	-0.6820	1.5480	0.2730
14:24:11.860	31182	2.5200	11.0800	-55.2800	-0.6850	1.9120	0.3400
14:24:11.882	31202	0.3300	10.9900	-49.6400	-0.7100	1.5290	0.3090
14:24:11.901	31222	2.5500	11.9100	-55.0600	-0.6600	1.8150	0.3120
14:24:11.922	31242	0.6100	10.5200	-51.9300	-0.7390	1.5790	0.3510
14:24:11.941	31262	1.0300	11.5000	-52.5300	-0.6680	1.6310	0.2860
14:24:11.962	31282	1.0600	10.8200	-54.0900	-0.6950	1.7600	0.3470
14:24:11.982	31302	0.2600	10.8000	-51.9800	-0.6830	1.5500	0.3120
14:24:11.999	31322	2.3300	11.3000	-56.2500	-0.6600	1.7840	0.3370
14:24:12.019	31342	-0.1700	10.5300	-53.2700	-0.7220	1.6150	0.3330
14:24:12.040	31362	0.6200	11.3000	-52.5300	-0.6530	1.5840	0.2830
14:24:12.061	31382	1.1200	10.8700	-51.9100	-0.6890	1.7140	0.3230
14:24:12.079	31402	0.1800	10.7400	-49.8400	-0.6870	1.5050	0.2910
14:24:12.100	31422	2.2600	11.2600	-54.3700	-0.6770	1.8550	0.3270
14:24:12.120	31442	0.1600	10.2000	-50.3600	-0.7070	1.4580	0.3050
14:24:12.140	31462	2.3500	11.3900	-53.0400	-0.6520	1.7520	0.3010
14:24:12.161	31482	1.6200	10.6300	-52.4400	-0.6960	1.6840	0.3340
14:24:12.180	31502	0.4600	11.4700	-52.2100	-0.6540	1.5460	0.2910
14:24:12.200	31522	1.2100	10.9000	-53.0800	-0.6740	1.7780	0.3270
14:24:12.221	31542	-0.0500	10.7600	-49.4600	-0.6810	1.4780	0.2890
14:24:12.242	31562	2.8400	11.1600	-56.4500	-0.6710	1.9310	0.3420
14:24:12.262	31582	-0.3300	10.0200	-52.4200	-0.7110	1.5230	0.3310
14:24:12.280	31602	1.2700	11.4900	-54.4800	-0.6700	1.6810	0.2890
14:24:12.302	31622	1.4000	11.0600	-54.1300	-0.7320	1.8000	0.3610
14:24:12.321	31642	0.5800	10.9500	-50.9000	-0.6920	1.5540	0.2860
14:24:12.340	31662	2.4000	10.8600	-54.4700	-0.6560	1.7950	0.3400
14:24:12.360	31682	0.8500	10.6900	-51.0500	-0.7030	1.5900	0.3100
14:24:12.382	31702	1.8100	11.4800	-53.7800	-0.6440	1.7620	0.3050
14:24:12.401	31722	0.4900	10.6900	-52.8600	-0.6820	1.6020	0.3310
14:24:12.420	31742	1.1200	10.9700	-52.2400	-0.6360	1.6050	0.2960
14:24:12.441	31762	2.7000	10.9200	-52.5500	-0.6760	1.8290	0.3400
14:24:12.460	31782	0.2200	10.4600	-49.2000	-0.6820	1.5010	0.2830
14:24:12.482	31802	1.7500	11.3000	-53.6300	-0.6490	1.7100	0.2980
14:24:12.500	31822	1.0000	10.1700	-53.0400	-0.6980	1.6060	0.3450
14:24:12.520	31842	1.4000	10.9700	-53.3100	-0.6620	1.6460	0.2980
14:24:12.540	31862	0.9900	10.7100	-52.1100	-0.6870	1.7540	0.3330
14:24:12.561	31882	0.0100	11.2200	-50.1500	-0.6660	1.5400	0.2890
14:24:12.581	31902	2.2400	11.0800	-52.9600	-0.6310	1.7840	0.3090
14:24:12.600	31922	0.1800	10.0400	-50.9200	-0.6880	1.4790	0.3140
14:24:12.621	31942	2.7000	11.1700	-54.5200	-0.6510	1.8010	0.2890
14:24:12.642	31962	1.2100	10.4200	-50.9400	-0.6830	1.6520	0.3370
14:24:12.662	31982	0.7500	11.3300	-50.4900	-0.6660	1.5950	0.2780
14:24:12.681	32002	2.0300	11.0300	-53.4500	-0.6630	1.8420	0.3460
14:24:12.701	32022	0.0600	10.8800	-50.4800	-0.6840	1.5350	0.3030
14:24:12.721	32042	1.7400	11.4200	-56.1700	-0.6550	1.7880	0.3240
14:24:12.741	32062	0.5800	10.3500	-49.0900	-0.7250	1.5480	0.3080
14:24:12.761	32082	0.8400	11.8100	-52.4100	-0.6820	1.6590	0.2850
14:24:12.782	32102	0.9900	10.6700	-53.1400	-0.6900	1.7360	0.3370
14:24:12.801	32122	0.4100	10.9400	-51.6000	-0.6710	1.5860	0.3020
14:24:12.821	32142	2.3600	11.1900	-54.0200	-0.6530	1.7880	0.3180
14:24:12.842	32162	0.5600	10.8200	-51.7900	-0.6950	1.5480	0.3140
14:24:12.862	32182	0.4500	11.5200	-54.2900	-0.6590	1.6700	0.2950
14:24:12.882	32202	1.5300	10.5700	-53.9900	-0.7010	1.6940	0.3400
14:24:12.900	32222	-0.4000	10.9300	-52.5300	-0.6930	1.5610	0.3010
14:24:12.922	32242	2.0800	10.8500	-55.6400	-0.6770	1.8640	0.3350
14:24:12.941	32262	-0.6600	10.1800	-48.6400	-0.7010	1.4140	0.2930
14:24:12.961	32282	1.5500	11.2600	-55.4600	-0.6490	1.7280	0.3120
14:24:12.981	32302	0.9700	10.7600	-50.8500	-0.7100	1.6570	0.3210
14:24:13.001	32322	0.4000	11.3100	-53.8900	-0.6590	1.5850	0.2980
14:24:13.021	32342	1.0800	10.9300	-56.6600	-0.6780	1.7590	0.3500
14:24:13.041	32362	-0.8100	11.0300	-50.9200	-0.6840	1.5010	0.2900
14:24:13.060	32382	2.4400	10.8200	-55.2500	-0.6630	1.9080	0.3290
14:24:13.081	32402	-0.7000	10.5000	-51.4300	-0.7120	1.5300	0.3140
14:24:13.100	32422	1.7100	11.7000	-53.3900	-0.6700	1.6910	0.2750
14:24:13.121	32442	2.3100	10.5800	-54.1800	-0.7350	1.7370	0.3610
14:24:13.142	32462	0.4800	11.6500	-52.0500	-0.7040	1.6020	0.2940
14:24:13.161	32482	2.2800	11.2100	-50.8200	-0.6680	1.7590	0.3140
14:24:13.181	32502	0.5600	10.8800	-52.2000	-0.7000	1.5880	0.3170
14:24:13.202	32522	2.2600	11.3400	-53.4600	-0.6600	1.7730	0.3060
14:24:13.220	32542	0.5000	10.6400	-53.8100	-0.7120	1.6960	0.3530
14:24:13.241	32562	0.8400	11.1100	-51.5800	-0.6740	1.5910	0.2690
14:24:13.261	32582	2.0100	11.2100	-54.6600	-0.6770	1.7900	0.3480
14:24:13.282	32602	-0.5100	10.5200	-52.2900	-0.6870	1.5350	0.3050
14:24:13.301	32622	2.6800	10.8900	-54.8400	-0.6480	1.7920	0.3140
14:24:13.321	32642	0.7200	10.1200	-49.8500	-0.6860	1.5390	0.3210
14:24:13.341	32662	1.6400	11.5600	-50.3300	-0.6510	1.6350	0.2690
14:24:13.363	32682	1.0100	10.4500	-53.5300	-0.7060	1.7610	0.3510
14:24:13.383	32702	-0.3500	10.9600	-50.9000	-0.6860	1.5460	0.2870
14:24:13.400	32722	1.6900	11.1800	-54.6300	-0.6460	1.8190	0.3260
14:24:13.422	32742	0.3000	10.3300	-51.3300	-0.6860	1.5120	0.3190
14:24:13.441	32762	2.7800	11.2300	-54.3000	-0.6400	1.8090	0.3050
14:24:13.461	32782	1.3100	10.7000	-51.6900	-0.7070	1.6220	0.3370
14:24:13.482	32802	1.4400	11.0800	-51.6400	-0.6800	1.6080	0.2820
14:24:13.502	32822	2.0400	11.1200	-54.4400	-0.6790	1.8460	0.3560
14:24:13.521	32842	-0.2400	11.1600	-50.5400	-0.6980	1.5060	0.3010
14:24:13.542	32862	2.5900	11.4400	-54.1700	-0.6570	1.7390	0.3180
14:24:13.561	32882	0.8800	10.2800	-52.8800	-0.7370	1.5620	0.3450
14:24:13.580	32902	1.8600	11.5800	-52.2300	-0.6700	1.7190	0.2890
14:24:13.603	32922	1.5800	10.3500	-54.8100	-0.7040	1.7260	0.3480
14:24:13.621	32942	0.5800	10.8200	-50.0600	-0.6780	1.5510	0.2850
14:24:13.641	32962	1.3200	11.1500	-55.7200	-0.6600	1.8320	0.3330
14:24:13.661	32982	0.5700	10.8500	-51.3200	-0.6980	1.5620	0.3360
14:24:13.681	33002	1.5300	11.2700	-53.2900	-0.6580	1.6190	0.2920
14:24:13.702	33022	1.6200	10.5200	-55.5500	-0.7060	1.6810	0.3600
14:24:13.722	33042	0.8800	11.0200	-49.7300	-0.6780	1.5800	0.2830
14:24:13.741	33062	1.8500	11.4500	-53.9400	-0.6680	1.8440	0.3340
14:24:13.762	33082	-0.0500	9.9500	-50.2000	-0.7030	1.4320	0.2950
14:24:13.782	33102	2.3700	11.7700	-54.8200	-0.6430	1.7840	0.3120
14:24:13.802	33122	1.3900	10.8400	-51.7000	-0.6870	1.6190	0.3450
14:24:13.822	33142	0.7800	11.4800	-52.2400	-0.6410	1.5630	0.2930
14:24:13.842	33162	0.7600	10.7900	-56.0200	-0.6670	1.7860	0.3620
14:24:13.863	33182	-0.2600	10.3900	-50.9700	-0.6870	1.4880	0.3010
14:24:13.881	33202	2.3600	11.4600	-53.5200	-0.6730	1.8770	0.3150
14:24:13.902	33222	0.3000	10.1200	-49.5000	-0.6990	1.5270	0.3180
14:24:13.921	33242	1.5500	11.7500	-54.1900	-0.6670	1.7750	0.3040
14:24:13.943	33262	1.4500	10.8900	-53.6700	-0.7080	1.7150	0.3510
14:24:13.963	33282	0.4900	10.9700	-51.2600	-0.6940	1.5740	0.2950
14:24:13.982	33302	2.7000	10.8700	-53.4300	-0.6640	1.7430	0.3350
14:24:14.001	33322	0.9500	10.7500	-50.4700	-0.7110	1.5770	0.3100
14:24:14.022	33342	2.1600	11.5600	-53.3100	-0.6400	1.8110	0.3130
14:24:14.042	33362	0.9700	10.3800	-49.9000	-0.6950	1.6060	0.3200
14:24:14.061	33382	0.9600	11.5600	-51.1600	-0.6680	1.6270	0.2830
14:24:14.082	33402	2.3000	10.7300	-54.1300	-0.6820	1.7980	0.3340
14:24:14.103	33422	0.0900	10.3600	-51.4400	-0.6920	1.5160	0.3160
14:24:14.122	33442	1.2100	11.6300	-55.6500	-0.6700	1.8040	0.3060
14:24:14.142	33462	0.6200	10.2400	-50.6900	-0.7010	1.5740	0.3240
14:24:14.162	33482	1.0400	11.3000	-53.4100	-0.6560	1.6680	0.3080
14:24:14.184	33502	1.6900	10.6800	-52.0600	-0.6780	1.6920	0.3320
14:24:14.202	33522	-0.1300	10.8700	-51.5200	-0.6820	1.5150	0.2900
14:24:14.222	33542	2.5100	10.9300	-55.3500	-0.6450	1.8180	0.3210
14:24:14.243	33562	0.4200	9.9200	-51.1700	-0.7160	1.5210	0.3130
14:24:14.262	33582	2.5200	11.5900	-55.2300	-0.6480	1.8270	0.3110
14:24:14.281	33602	1.5900	10.4200	-51.7800	-0.6920	1.6360	0.3360
14:24:14.301	33622	0.8200	11.2300	-52.8600	-0.6770	1.5740	0.2880
14:24:14.322	33642	2.2900	10.7200	-54.1400	-0.6640	1.8090	0.3430
14:24:14.342	33662	0.1400	10.3200	-52.8400	-0.6940	1.5290	0.3200
14:24:14.364	33682	2.3400	11.2100	-55.0000	-0.6450	1.7700	0.3160
14:24:14.383	33702	1.2900	10.7200	-51.2600	-0.7260	1.6180	0.3410
14:24:14.402	33722	0.5800	11.7900	-53.9200	-0.6670	1.6770	0.2910
14:24:14.421	33742	0.7900	10.9600	-52.9600	-0.6810	1.6900	0.3370
14:24:14.442	33762	-0.6700	10.9500	-51.7600	-0.6920	1.5650	0.2900
14:24:14.462	33782	2.9100	11.0400	-55.1400	-0.6620	1.8220	0.3250
14:24:14.484	33802	0.3900	10.5400	-53.0700	-0.7000	1.6180	0.3330
14:24:14.503	33822	1.7700	11.1400	-55.4500	-0.6510	1.7120	0.3100
14:24:14.523	33842	1.5700	10.6500	-53.6600	-0.6730	1.6660	0.3420
14:24:14.544	33862	0.6400	11.1800	-51.9600	-0.6710	1.5870	0.2860
14:24:14.561	33882	1.9200	11.2000	-54.8600	-0.6540	1.8180	0.3370
14:24:14.581	33902	-0.9700	10.1000	-50.9300	-0.7020	1.4200	0.3060
14:24:14.603	33922	2.6300	11.1900	-54.6500	-0.6490	1.7920	0.2970
14:24:14.624	33942	0.8600	10.3700	-51.0200	-0.7040	1.6340	0.3240
14:24:14.642	33962	0.8100	11.3400	-52.1000	-0.6500	1.6220	0.2800
14:24:14.663	33982	0.8300	10.6100	-54.2400	-0.6800	1.8000	0.3460
14:24:14.683	34002	-0.2400	10.7700	-52.3000	-0.6820	1.4450	0.2960
14:24:14.702	34022	2.2300	11.3800	-57.4300	-0.6720	1.9130	0.3330
14:24:14.721	34042	-0.6500	10.3500	-50.6200	-0.7160	1.4610	0.3180
14:24:14.743	34062	2.0100	11.4100	-53.0400	-0.6660	1.7260	0.2810
14:24:14.762	34082	1.6500	10.3500	-55.7000	-0.7300	1.7480	0.3700
14:24:14.783	34102	0.9000	11.0600	-51.1900	-0.6880	1.5520	0.2900
14:24:14.802	34122	1.8800	11.2500	-53.4000	-0.6800	1.7500	0.3260
14:24:14.823	34142	-0.0100	10.6300	-51.7300	-0.7180	1.5500	0.3160
14:24:14.843	34162	1.6300	11.4200	-55.1400	-0.6570	1.7570	0.3150
14:24:14.862	34182	0.6600	10.7900	-52.1600	-0.6960	1.5830	0.3420
14:24:14.883	34202	1.3700	11.0400	-52.5000	-0.6580	1.6100	0.2890
14:24:14.901	34222	2.7100	11.0100	-54.2100	-0.6720	1.8280	0.3450
14:24:14.924	34242	-0.2900	10.5600	-52.1700	-0.6780	1.4580	0.3200
14:24:14.941	34262	1.8200	11.1600	-55.9000	-0.6530	1.7720	0.3150
14:24:14.963	34282	0.5400	10.2500	-50.6300	-0.7100	1.5460	0.3210
14:24:14.982	34302	2.3200	11.0600	-53.3400	-0.6700	1.7460	0.3040
14:24:15.004	34322	2.1300	10.8700	-53.4200	-0.6740	1.7240	0.3480
14:24:15.022	34342	-0.2500	10.6500	-52.0000	-0.6720	1.4990	0.2860
14:24:15.043	34362	2.1000	11.2400	-53.4700	-0.6500	1.7940	0.3160
14:24:15.062	34382	0.2000	9.8300	-49.5400	-0.6930	1.4880	0.3180
14:24:15.083	34402	2.8000	11.4800	-54.6900	-0.6550	1.8700	0.3200
14:24:15.104	34422	1.0700	10.5800	-51.3000	-0.7070	1.6000	0.3290
14:24:15.124	34442	0.9000	11.3400	-52.3800	-0.6740	1.6030	0.2880
14:24:15.143	34462	1.9100	10.8500	-54.3400	-0.6860	1.8260	0.3480
14:24:15.164	34482	0.0300	10.2400	-50.6300	-0.7110	1.5240	0.3100
14:24:15.183	34502	1.9600	11.4700	-56.0400	-0.6530	1.7930	0.3290
14:24:15.202	34522	-0.2000	10.1900	-50.6300	-0.7310	1.5380	0.3290
14:24:15.224	34542	0.5200	11.6000	-55.8200	-0.6830	1.6720	0.2980
14:24:15.243	34562	0.9300	11.0900	-54.5200	-0.7150	1.7560	0.3400
14:24:15.263	34582	0.4000	11.0500	-52.1200	-0.6900	1.5470	0.3010
14:24:15.283	34602	2.2900	11.0000	-56.1100	-0.6570	1.8200	0.3240
14:24:15.303	34622	-1.2300	10.2100	-53.3400	-0.7130	1.5170	0.3180
14:24:15.324	34642	1.3900	11.2100	-52.9600	-0.6610	1.6680	0.2750
14:24:15.343	34662	1.4300	10.8300	-54.8300	-0.6990	1.7640	0.3550
14:24:15.363	34682	0.8200	11.0300	-51.1800	-0.6780	1.5560	0.2880
14:24:15.383	34702	1.4200	11.1100	-55.3800	-0.6820	1.8110	0.3250
14:24:15.403	34722	-0.7000	10.2000	-50.3600	-0.6950	1.3980	0.2920
14:24:15.422	34742	2.4300	11.3100	-55.9600	-0.6520	1.8410	0.3150
14:24:15.443	34762	0.6500	10.4300	-52.0100	-0.7140	1.5890	0.3400
14:24:15.462	34782	0.9800	10.8000	-51.9500	-0.6390	1.6060	0.2910
14:24:15.482	34802	0.8400	11.2300	-55.5700	-0.6630	1.7910	0.3590
14:24:15.502	34822	-0.0600	10.7800	-50.6700	-0.6790	1.4940	0.2940
14:24:15.523	34842	2.3100	11.2600	-55.2200	-0.6470	1.8640	0.3280
14:24:15.543	34862	-0.1900	10.3900	-48.9900	-0.7140	1.4360	0.2920
14:24:15.563	34882	2.3200	11.2700	-53.5000	-0.6480	1.7590	0.2980
14:24:15.585	34902	0.4600	10.9300	-53.2100	-0.7350	1.6940	0.3480
14:24:15.602	34922	0.7000	11.0600	-51.8200	-0.6830	1.5630	0.2920
14:24:15.622	34942	1.6700	10.9500	-54.4800	-0.6800	1.7770	0.3550
14:24:15.643	34962	0.8700	10.9500	-51.6700	-0.7130	1.5800	0.3160
14:24:15.663	34982	2.3900	11.5900	-52.8700	-0.6410	1.7110	0.3050
14:24:15.682	35002	0.1200	10.6500	-51.9300	-0.7020	1.5800	0.3370
14:24:15.703	35022	1.1000	10.8600	-52.6000	-0.6770	1.6220	0.2910
14:24:15.724	35042	1.6400	10.8000	-55.5900	-0.6920	1.7870	0.3660
14:24:15.743	35062	-0.5000	10.8400	-50.5300	-0.6740	1.4670	0.2960
14:24:15.764	35082	1.3400	11.1500	-56.0900	-0.6670	1.7690	0.3140
14:24:15.783	35102	0.0000	10.3300	-53.9300	-0.7110	1.5690	0.3360
14:24:15.803	35122	2.4200	11.2600	-52.3000	-0.6630	1.6910	0.2890
14:24:15.822	35142	0.9300	10.5500	-54.3400	-0.6980	1.7260	0.3580
14:24:15.844	35162	0.3800	11.0100	-51.2600	-0.6720	1.5040	0.2720
14:24:15.862	35182	1.8000	10.6600	-56.1000	-0.6590	1.8590	0.3380
14:24:15.882	35202	-0.3300	10.1300	-49.3300	-0.6610	1.4440	0.2970
14:24:15.903	35222	3.4100	11.2400	-53.8800	-0.6240	1.8330	0.3060
14:24:15.925	35242	0.3100	10.2900	-50.6400	-0.6860	1.5450	0.3250
14:24:15.942	35262	1.8400	11.0400	-52.5400	-0.6440	1.6780	0.2900
14:24:15.964	35282	1.9700	10.8500	-55.2800	-0.6900	1.8570	0.3670
14:24:15.984	35302	-0.1100	11.1500	-51.0500	-0.6760	1.4660	0.2920
14:24:16.003	35322	2.0700	11.4300	-56.0800	-0.6440	1.8080	0.3290
14:24:16.023	35342	0.9000	10.3200	-49.0700	-0.7300	1.5890	0.3190
14:24:16.043	35362	2.3400	11.0400	-54.5600	-0.6650	1.7180	0.3040
14:24:16.064	35382	0.5700	10.9200	-54.9800	-0.6910	1.6880	0.3500
14:24:16.084	35402	0.0100	10.7100	-51.2000	-0.6640	1.5000	0.2760
14:24:16.104	35422	2.3300	11.2900	-54.1900	-0.6630	1.7990	0.3270
14:24:16.124	35442	0.5400	10.6900	-50.5200	-0.6770	1.5150	0.3050
14:24:16.144	35462	1.9100	11.3100	-51.3700	-0.6480	1.6670	0.2830
14:24:16.164	35482	0.9800	10.6300	-54.0700	-0.7020	1.6240	0.3410
14:24:16.185	35502	1.5100	11.0100	-51.9800	-0.6650	1.5930	0.2820
14:24:16.204	35522	0.8900	10.9300	-55.6600	-0.6840	1.7910	0.3480
14:24:16.223	35542	-0.5800	10.7100	-51.0300	-0.6810	1.4220	0.2900
14:24:16.244	35562	2.0800	11.1100	-55.3600	-0.6420	1.8340	0.3200
14:24:16.264	35582	1.0500	10.5000	-51.7900	-0.6880	1.5970	0.3300
14:24:16.285	35602	1.6200	11.0100	-51.4800	-0.6310	1.6290	0.2820
14:24:16.305	35622	1.2900	10.8800	-53.6400	-0.6660	1.7250	0.3360
14:24:16.324	35642	1.1200	11.0100	-51.0700	-0.6800	1.5910	0.2940
14:24:16.344	35662	3.8800	11.5500	-57.6400	-0.6970	2.0530	0.3630
14:24:16.365	35682	1.1500	10.2700	-46.0200	-0.7120	1.4610	0.2840
14:24:16.383	35702	2.7200	10.9000	-49.1700	-0.6190	1.6800	0.2800
14:24:16.404	35722	1.9900	10.8300	-53.6000	-0.6610	1.7450	0.3500
14:24:16.424	35742	1.3100	11.3200	-52.9300	-0.6310	1.6620	0.2960
