# Supplementary material for: A slanted castor wheel enables pushing manual wheelchairs from the side to improve social interaction
Source: PLoS One. 2024 Sep 12;19(9):e0307759. doi: 10.1371/journal.pone.0307759 (PMC11392412; doi:10.1371/journal.pone.0307759)
Supplement: S1 File — Contains the data collected during the validation experiments and the code for calculating the reaction forces for a castor wheel using the vector equations and the cosine approximation. 4TU.ResearchData repository: https://doi.org/10.4121/82afa4e1-bdf1-4bf4-8682-32e62f6c3d68, GitLab repository: https://gitlab.tudelft.nl/ziggy/evaluation_paper. (ZIP) [file pone.0307759.s002.zip › S2 File - Experimental data and the MATLAB code for calculations of the castor wheel/Data/Test6_30-5-2022/0.2rad_7.4kg_6.txt]

TimeStamp	SampleCounter	Fx(N)	Fy(N)	Fz(N)	Tx(Nm)	Ty(Nm)	Tz(Nm)
14:25:47.654	61366	1.7500	14.6900	-71.1500	-0.9310	2.3400	0.4530
14:25:47.675	61386	0.5500	14.3900	-66.5700	-0.7960	1.9820	0.3730
14:25:47.694	61406	4.5900	14.4700	-74.7900	-0.9100	2.5100	0.4810
14:25:47.715	61426	0.0600	14.5100	-68.8800	-0.8520	2.0680	0.4000
14:25:47.735	61446	2.9700	14.3600	-71.0100	-0.8400	2.3840	0.4160
14:25:47.755	61466	0.7100	13.9600	-67.3100	-0.9150	2.1370	0.4130
14:25:47.774	61486	2.1800	14.4000	-73.0400	-0.8040	2.2610	0.4060
14:25:47.797	61506	2.5600	14.7800	-71.3200	-0.9170	2.4000	0.4620
14:25:47.817	61526	-0.1300	14.4600	-67.6400	-0.8100	1.9470	0.3770
14:25:47.836	61546	3.7400	14.4600	-71.8000	-0.8760	2.5300	0.4670
14:25:47.856	61566	0.3300	14.2300	-68.9800	-0.8580	2.1050	0.4110
14:25:47.876	61586	4.0100	14.5500	-68.8900	-0.8190	2.3680	0.4080
14:25:47.897	61606	2.3600	13.8200	-68.1300	-0.9120	2.1880	0.4400
14:25:47.916	61626	1.7900	14.6300	-70.1700	-0.8070	2.2100	0.3940
14:25:47.937	61646	4.2600	14.5600	-73.3000	-0.9140	2.4980	0.4740
14:25:47.955	61666	-0.1800	14.6000	-69.6300	-0.8220	2.0270	0.3920
14:25:47.976	61686	3.6400	14.8500	-71.3500	-0.8650	2.4420	0.4450
14:25:47.995	61706	0.9500	14.2300	-69.7400	-0.9100	2.1270	0.4290
14:25:48.017	61726	1.3300	14.8800	-71.0900	-0.8260	2.1910	0.3900
14:25:48.036	61746	2.5800	14.7500	-71.1500	-0.9450	2.3660	0.4630
14:25:48.056	61766	0.0600	14.8500	-68.5400	-0.8180	2.1100	0.3840
14:25:48.076	61786	3.8000	14.8400	-73.8800	-0.8810	2.5200	0.4740
14:25:48.096	61806	-0.9600	14.3500	-67.4900	-0.8670	1.9590	0.3930
14:25:48.116	61826	2.5600	14.2100	-72.2700	-0.8550	2.3520	0.4210
14:25:48.135	61846	2.4500	14.0800	-71.8400	-0.9050	2.2980	0.4710
14:25:48.155	61866	0.3300	14.9400	-70.8500	-0.8020	2.0840	0.3900
14:25:48.177	61886	1.8000	14.9200	-73.1000	-0.8960	2.4070	0.4550
14:25:48.196	61906	-0.7100	14.3500	-68.8400	-0.8550	1.9760	0.3830
14:25:48.216	61926	3.3600	14.8000	-72.9800	-0.8790	2.4640	0.4390
14:25:48.236	61946	0.5200	14.2500	-68.7200	-0.9000	2.1430	0.4210
14:25:48.257	61966	1.9700	14.5600	-69.3900	-0.7830	2.1980	0.3920
14:25:48.278	61986	1.9400	14.5500	-73.0700	-0.9420	2.3580	0.4750
14:25:48.295	62006	-0.1800	14.9900	-71.0200	-0.8280	2.1150	0.3950
14:25:48.316	62026	3.2900	14.5700	-74.8200	-0.9070	2.5180	0.4810
14:25:48.335	62046	-0.4100	14.3000	-67.3600	-0.8390	1.9400	0.3820
14:25:48.356	62066	3.9900	14.2900	-71.7900	-0.8530	2.4410	0.4300
14:25:48.376	62086	2.3600	14.5700	-70.1300	-0.9040	2.3090	0.4450
14:25:48.396	62106	1.7300	14.2300	-68.2700	-0.8040	2.1420	0.3860
14:25:48.416	62126	3.2800	14.1900	-71.3400	-0.9250	2.4390	0.4610
14:25:48.435	62146	0.2600	14.4400	-68.6300	-0.8400	2.0700	0.4010
14:25:48.455	62166	4.3200	14.0500	-73.3900	-0.8770	2.4480	0.4450
14:25:48.477	62186	0.9400	14.3200	-68.0900	-0.8970	2.0680	0.4220
14:25:48.496	62206	2.4300	14.9200	-71.5100	-0.8140	2.2870	0.4070
14:25:48.516	62226	2.7000	14.3400	-72.6600	-0.9310	2.3860	0.4720
14:25:48.536	62246	-0.2100	14.5600	-67.3300	-0.8250	2.0200	0.3800
14:25:48.555	62266	3.5100	14.6700	-72.6800	-0.9020	2.4490	0.4580
14:25:48.576	62286	-0.3900	14.2000	-66.7300	-0.8520	2.0120	0.3930
14:25:48.596	62306	3.2600	14.4500	-73.2900	-0.8340	2.4190	0.4410
14:25:48.616	62326	1.5700	14.1000	-69.1900	-0.8950	2.1950	0.4370
14:25:48.637	62346	0.7800	14.6800	-68.6500	-0.7780	2.0930	0.3850
14:25:48.655	62366	2.7200	14.8500	-76.0000	-0.8950	2.5030	0.4920
14:25:48.676	62386	-0.0600	14.5700	-66.9900	-0.7940	1.9780	0.3790
14:25:48.696	62406	3.8500	14.8400	-72.2600	-0.8600	2.4920	0.4490
14:25:48.715	62426	0.3400	14.2800	-69.2300	-0.8720	2.0410	0.4030
14:25:48.737	62446	3.7800	14.3600	-69.7400	-0.8220	2.3590	0.4060
14:25:48.756	62466	2.2500	14.0700	-69.3100	-0.9070	2.3230	0.4560
14:25:48.776	62486	-0.4800	14.9900	-67.1900	-0.8060	2.0710	0.3540
14:25:48.796	62506	3.6500	14.9800	-73.3100	-0.9250	2.5510	0.4610
14:25:48.815	62526	1.0000	14.2900	-67.3000	-0.8600	2.0730	0.3870
14:25:48.835	62546	2.3300	14.6900	-71.6000	-0.8380	2.3430	0.4280
14:25:48.856	62566	0.6600	14.3300	-70.8900	-0.9050	2.1730	0.4310
14:25:48.876	62586	0.9100	14.2700	-69.4300	-0.8140	2.1420	0.3850
14:25:48.896	62606	2.8800	14.3300	-72.2600	-0.9080	2.4450	0.4550
14:25:48.916	62626	0.1200	14.3200	-67.2400	-0.8120	2.0090	0.3840
14:25:48.935	62646	3.4500	14.4400	-72.3900	-0.8680	2.5020	0.4380
14:25:48.956	62666	1.2700	14.0000	-69.1900	-0.8760	2.1180	0.4180
14:25:48.977	62686	2.6700	14.5200	-69.1500	-0.8040	2.2300	0.3890
14:25:48.995	62706	2.2000	14.1200	-71.3100	-0.9120	2.2950	0.4420
14:25:49.016	62726	0.0500	14.8000	-71.0700	-0.8180	2.0880	0.3940
14:25:49.037	62746	3.1000	14.8600	-73.6500	-0.9050	2.4830	0.4680
14:25:49.056	62766	0.4600	14.2000	-65.8900	-0.8250	2.0230	0.3840
14:25:49.077	62786	3.3800	14.4100	-71.9000	-0.8050	2.3810	0.4210
14:25:49.096	62806	0.9400	14.0700	-68.2300	-0.8890	2.1370	0.4190
14:25:49.115	62826	2.5900	14.6300	-68.5400	-0.7810	2.2510	0.3880
14:25:49.136	62846	2.8200	13.9400	-72.6800	-0.9210	2.3820	0.4820
14:25:49.158	62866	-0.5000	14.7500	-68.7600	-0.8050	2.0270	0.3710
14:25:49.177	62886	4.2100	14.2700	-74.7900	-0.8870	2.5720	0.4740
14:25:49.197	62906	1.3000	14.0600	-66.6200	-0.8530	2.0990	0.3950
14:25:49.217	62926	2.4500	14.4000	-69.1600	-0.7990	2.2840	0.4040
14:25:49.236	62946	1.7400	14.2200	-72.5100	-0.9040	2.2750	0.4510
14:25:49.256	62966	0.4700	14.5300	-70.0500	-0.7990	2.1080	0.3830
14:25:49.277	62986	3.4700	14.7700	-72.9600	-0.9050	2.5130	0.4730
14:25:49.297	63006	-0.5700	14.3400	-68.1400	-0.8450	2.0360	0.3800
14:25:49.318	63026	2.9900	14.3200	-73.2500	-0.8390	2.3960	0.4330
14:25:49.336	63046	1.1600	14.5200	-70.5800	-0.8750	2.2240	0.4380
14:25:49.357	63066	1.1500	13.8400	-70.1500	-0.7920	2.1050	0.3830
14:25:49.378	63086	3.1200	14.1600	-74.3900	-0.9080	2.4690	0.4650
14:25:49.398	63106	0.0300	14.0700	-67.2500	-0.8100	1.9970	0.3710
14:25:49.418	63126	4.2500	14.6800	-72.3300	-0.8660	2.4990	0.4510
14:25:49.437	63146	0.1700	13.9900	-65.9600	-0.8490	2.0180	0.3960
14:25:49.457	63166	3.1300	14.1200	-69.1400	-0.7870	2.2930	0.4050
14:25:49.477	63186	1.4900	14.2700	-71.1000	-0.9040	2.3200	0.4530
14:25:49.498	63206	0.1400	14.7200	-70.2900	-0.7720	2.0930	0.3910
14:25:49.517	63226	3.0800	14.7900	-72.7100	-0.8930	2.5330	0.4730
14:25:49.537	63246	-1.2900	14.8200	-70.0900	-0.8440	2.0300	0.3780
14:25:49.557	63266	3.5800	14.3800	-72.7800	-0.8450	2.4510	0.4370
14:25:49.577	63286	0.6100	14.7200	-68.0300	-0.8470	2.1030	0.4030
14:25:49.597	63306	3.1800	13.6100	-69.9200	-0.7790	2.2250	0.4030
14:25:49.617	63326	3.3800	14.8300	-72.8200	-0.9030	2.4860	0.4710
14:25:49.638	63346	-0.0200	14.5500	-68.3800	-0.8080	2.0120	0.3700
14:25:49.658	63366	3.5100	14.4000	-73.4700	-0.8690	2.4730	0.4620
14:25:49.677	63386	1.1600	14.1300	-70.2300	-0.8470	2.1400	0.4210
14:25:49.697	63406	2.7000	13.9700	-70.7000	-0.7910	2.2780	0.4100
14:25:49.717	63426	2.1900	14.2900	-70.1400	-0.8520	2.2340	0.4420
14:25:49.737	63446	2.0400	13.9300	-67.8500	-0.7780	2.1160	0.3800
14:25:49.756	63466	3.5200	14.3400	-74.6900	-0.8730	2.5250	0.4820
14:25:49.777	63486	-0.5000	14.0700	-66.9200	-0.8100	1.9640	0.3700
14:25:49.796	63506	3.2200	14.2300	-70.6300	-0.8200	2.4230	0.4050
14:25:49.818	63526	1.0600	14.3300	-69.2700	-0.8410	2.1740	0.4300
14:25:49.837	63546	1.9600	14.3500	-71.0900	-0.7610	2.1910	0.4100
14:25:49.857	63566	3.0300	14.2800	-72.9600	-0.8670	2.4020	0.4670
14:25:49.876	63586	-0.4500	14.3300	-67.2800	-0.7970	1.9980	0.3630
14:25:49.897	63606	3.7700	14.8500	-73.7600	-0.8450	2.5190	0.4570
14:25:49.917	63626	-0.2500	13.7100	-67.1800	-0.8320	2.0100	0.3980
14:25:49.936	63646	3.7600	14.2900	-70.4900	-0.7780	2.3600	0.4070
14:25:49.957	63666	2.6600	14.0800	-69.8200	-0.8590	2.3130	0.4560
14:25:49.978	63686	2.2400	14.0500	-67.1900	-0.7660	2.1050	0.3750
14:25:49.996	63706	3.3700	14.3400	-73.5900	-0.8940	2.5440	0.4670
14:25:50.017	63726	-0.2700	14.4800	-68.2100	-0.8090	2.0170	0.3790
14:25:50.038	63746	3.9300	14.3600	-73.8800	-0.8340	2.4990	0.4580
14:25:50.057	63766	0.5100	14.3000	-68.7200	-0.8660	2.1340	0.4190
14:25:50.078	63786	1.5800	14.1800	-70.8900	-0.7860	2.1940	0.3840
14:25:50.097	63806	1.7700	14.5900	-73.6200	-0.8870	2.3970	0.4680
14:25:50.117	63826	0.4000	14.1800	-68.0600	-0.8000	2.0300	0.3750
14:25:50.136	63846	3.3300	14.5800	-72.7700	-0.8600	2.5010	0.4570
14:25:50.158	63866	-0.0400	14.3100	-69.4600	-0.8230	2.0220	0.4050
14:25:50.176	63886	2.9900	13.9100	-71.7500	-0.8020	2.3490	0.4240
14:25:50.196	63906	2.1500	14.3400	-70.0400	-0.8790	2.3290	0.4610
14:25:50.217	63926	1.5400	13.8100	-68.2600	-0.7690	2.0200	0.3730
14:25:50.237	63946	3.0100	14.6500	-72.6800	-0.8810	2.5100	0.4540
14:25:50.257	63966	-0.0500	13.9900	-66.8000	-0.8130	1.9800	0.3720
14:25:50.278	63986	3.8700	14.3000	-71.2600	-0.8150	2.4650	0.4410
14:25:50.297	64006	1.1700	13.9000	-70.1100	-0.8650	2.1960	0.4340
14:25:50.320	64026	2.0600	14.2900	-68.2800	-0.7680	2.2170	0.3730
14:25:50.339	64046	2.8500	14.4400	-70.8800	-0.8910	2.3950	0.4610
14:25:50.357	64066	0.1900	14.3500	-66.6500	-0.7980	1.9880	0.3690
14:25:50.377	64086	3.8600	14.6000	-75.4500	-0.8700	2.5260	0.4780
14:25:50.398	64106	-0.6800	14.4300	-69.1000	-0.8480	2.0030	0.3930
14:25:50.416	64126	3.0900	13.9700	-72.0800	-0.7960	2.3410	0.4150
14:25:50.439	64146	1.6100	14.1800	-70.9000	-0.9070	2.3540	0.4390
14:25:50.457	64166	1.2500	14.3600	-70.3000	-0.7810	2.1420	0.3960
14:25:50.477	64186	3.9700	14.3500	-70.6800	-0.8890	2.4860	0.4530
14:25:50.499	64206	1.1600	14.0100	-66.4300	-0.8250	2.0550	0.3820
14:25:50.517	64226	3.7500	13.9900	-72.6900	-0.8200	2.3870	0.4300
14:25:50.537	64246	0.9100	14.5300	-68.7200	-0.8590	2.1870	0.4230
14:25:50.558	64266	1.8000	14.2100	-69.5100	-0.7820	2.1950	0.3840
14:25:50.578	64286	3.2400	14.4100	-73.2100	-0.8870	2.4500	0.4710
14:25:50.598	64306	-1.0800	14.4400	-71.4900	-0.8050	2.0030	0.3900
14:25:50.618	64326	3.3800	14.5200	-73.8200	-0.8310	2.4210	0.4420
14:25:50.637	64346	0.6000	13.8400	-67.3200	-0.8320	2.0740	0.4080
14:25:50.658	64366	3.5100	14.3300	-69.9900	-0.7980	2.3130	0.3950
14:25:50.678	64386	1.3300	14.4000	-71.0600	-0.8510	2.2680	0.4600
14:25:50.699	64406	0.2000	14.6300	-68.4100	-0.7620	2.0030	0.3710
14:25:50.718	64426	2.9000	14.2900	-75.5900	-0.8620	2.5650	0.4750
14:25:50.737	64446	-0.9600	13.9000	-67.9200	-0.8060	1.9570	0.3950
14:25:50.758	64466	3.9000	14.0800	-72.5400	-0.7830	2.4750	0.4260
14:25:50.778	64486	1.2000	14.2300	-69.8100	-0.8480	2.1840	0.4430
14:25:50.798	64506	2.3900	13.8200	-68.1900	-0.7500	2.1830	0.3740
14:25:50.818	64526	3.0500	14.5600	-73.9700	-0.8570	2.4680	0.4710
14:25:50.836	64546	-0.6600	14.4300	-68.0200	-0.7980	1.9990	0.3700
14:25:50.859	64566	3.5100	14.2300	-73.9400	-0.8570	2.5470	0.4520
14:25:50.879	64586	-0.8000	13.9300	-68.7200	-0.8510	2.0000	0.3950
14:25:50.899	64606	2.9800	13.8200	-70.8600	-0.7950	2.3400	0.3990
14:25:50.918	64626	2.1600	14.2400	-71.2300	-0.8730	2.3730	0.4620
14:25:50.938	64646	0.2800	14.0600	-70.0600	-0.7660	1.9950	0.3800
14:25:50.959	64666	3.1400	14.1100	-75.9900	-0.8500	2.4900	0.4650
14:25:50.979	64686	-0.5100	14.4800	-68.7800	-0.8180	2.0250	0.3900
14:25:50.999	64706	2.7100	14.1500	-70.9800	-0.7970	2.3170	0.4080
14:25:51.017	64726	1.2300	14.2200	-71.2500	-0.8490	2.2400	0.4540
14:25:51.037	64746	1.4900	14.0600	-68.7600	-0.7800	2.1580	0.3730
14:25:51.057	64766	1.7700	14.8900	-74.0800	-0.8650	2.4780	0.4610
14:25:51.079	64786	-0.8400	14.4700	-68.1500	-0.8190	1.9060	0.3630
14:25:51.097	64806	3.9000	14.2900	-73.5000	-0.8420	2.5050	0.4490
14:25:51.119	64826	0.9700	14.3000	-68.1900	-0.8470	2.0910	0.4120
14:25:51.138	64846	3.2300	13.9600	-70.6200	-0.7510	2.2280	0.3960
14:25:51.159	64866	2.3600	14.4000	-70.5700	-0.8700	2.3310	0.4550
14:25:51.177	64886	0.3400	14.1900	-67.8900	-0.7780	2.0570	0.3630
14:25:51.197	64906	3.9400	14.4700	-77.6000	-0.8860	2.5450	0.4960
14:25:51.217	64926	-1.0300	13.7700	-67.8600	-0.8200	1.9420	0.3760
14:25:51.239	64946	4.2900	14.0200	-70.5100	-0.8120	2.4660	0.4200
14:25:51.258	64966	2.3100	14.4300	-68.9200	-0.8540	2.2810	0.4330
14:25:51.278	64986	2.0900	14.4000	-67.1800	-0.7610	2.1100	0.3780
14:25:51.298	65006	3.4100	14.1300	-71.3300	-0.8700	2.4210	0.4560
14:25:51.318	65026	1.0400	14.1000	-66.8600	-0.8000	2.0480	0.3700
14:25:51.338	65046	3.5800	14.9600	-71.2100	-0.8260	2.4450	0.4390
14:25:51.358	65066	1.1200	13.7700	-67.7300	-0.8640	2.1290	0.4020
14:25:51.379	65086	3.0100	14.0100	-70.5500	-0.7890	2.2740	0.4030
14:25:51.399	65106	2.5500	14.3900	-72.7100	-0.8790	2.3860	0.4680
14:25:51.418	65126	0.3300	14.5100	-67.0700	-0.7780	2.0190	0.3630
14:25:51.437	65146	3.3900	13.9100	-74.4600	-0.8580	2.4520	0.4590
14:25:51.458	65166	-0.7000	14.1800	-67.4700	-0.8200	1.9710	0.3840
14:25:51.480	65186	4.0000	14.1100	-73.4000	-0.8030	2.4180	0.4440
14:25:51.499	65206	1.0900	13.9700	-69.5300	-0.8690	2.2180	0.4350
14:25:51.517	65226	0.3700	14.7700	-69.0200	-0.7730	2.0850	0.3690
14:25:51.537	65246	2.6000	14.6500	-74.5000	-0.8990	2.5300	0.4710
14:25:51.558	65266	-0.8300	14.2700	-66.9300	-0.8040	1.9460	0.3680
14:25:51.578	65286	3.6800	14.7400	-74.1400	-0.8430	2.5100	0.4510
14:25:51.597	65306	0.2900	14.0300	-66.7400	-0.8620	2.0860	0.4030
14:25:51.619	65326	2.6200	13.9900	-70.8200	-0.7800	2.2880	0.4050
14:25:51.638	65346	2.4400	14.6300	-75.1500	-0.8800	2.4890	0.4860
14:25:51.657	65366	-1.3900	14.7700	-70.6200	-0.8010	2.0110	0.3840
14:25:51.679	65386	2.2600	14.6300	-75.3200	-0.8790	2.4770	0.4540
14:25:51.699	65406	-0.5500	14.2300	-67.8100	-0.8620	2.0690	0.3950
14:25:51.718	65426	2.0700	14.6600	-72.3900	-0.8060	2.3410	0.4250
14:25:51.740	65446	1.0400	14.1100	-72.4600	-0.8690	2.2650	0.4580
14:25:51.759	65466	0.8300	14.2600	-71.2900	-0.7860	2.0990	0.3910
14:25:51.778	65486	3.4100	14.4700	-73.0000	-0.8710	2.4900	0.4720
14:25:51.799	65506	-0.4300	14.1500	-67.3800	-0.8340	1.9790	0.3650
14:25:51.818	65526	3.2000	13.8300	-72.7000	-0.8230	2.4100	0.4400
14:25:51.838	10	1.3500	13.8100	-69.5800	-0.8450	2.2430	0.4230
14:25:51.859	30	2.2500	14.6700	-68.0000	-0.7800	2.2020	0.3790
14:25:51.879	50	2.8500	14.7900	-74.4600	-0.8680	2.4280	0.4560
14:25:51.898	70	-1.3300	14.5400	-67.8600	-0.8050	1.9580	0.3610
14:25:51.920	90	3.6300	14.0800	-74.2200	-0.8520	2.4950	0.4650
14:25:51.938	110	-0.1600	13.9600	-69.0300	-0.8300	2.0290	0.4000
14:25:51.960	130	3.2100	14.5300	-71.0300	-0.7820	2.3370	0.4060
14:25:51.980	150	1.6300	13.8600	-70.0700	-0.8710	2.2060	0.4400
14:25:51.999	170	0.4400	14.8100	-69.9700	-0.7520	2.0930	0.3720
14:25:52.018	190	2.5100	14.5000	-75.7400	-0.8850	2.5030	0.4770
14:25:52.039	210	-1.4100	14.3200	-69.0000	-0.8160	1.9650	0.3800
14:25:52.059	230	4.0100	14.2100	-73.9800	-0.8240	2.4690	0.4470
14:25:52.078	250	2.2400	14.3300	-71.0400	-0.8650	2.2430	0.4350
14:25:52.099	270	1.5500	13.9400	-69.2400	-0.7750	2.1620	0.3930
14:25:52.118	290	2.8700	14.0900	-72.9800	-0.8690	2.4450	0.4640
14:25:52.139	310	0.3600	13.8800	-67.6500	-0.7960	2.0110	0.3740
14:25:52.159	330	3.6600	14.4500	-72.5700	-0.8500	2.4700	0.4460
14:25:52.179	350	0.4200	14.1900	-68.9700	-0.8330	2.0910	0.4130
14:25:52.198	370	3.0500	13.7600	-70.3200	-0.8020	2.3100	0.4090
14:25:52.218	390	2.0100	14.0900	-71.2200	-0.8850	2.3850	0.4540
14:25:52.240	410	-0.4900	14.4600	-69.3900	-0.7840	2.0240	0.3830
14:25:52.258	430	2.3700	14.4700	-72.6400	-0.8610	2.4170	0.4510
14:25:52.278	450	-0.0800	14.0500	-67.3100	-0.8160	2.0340	0.3950
14:25:52.299	470	3.1700	14.1000	-71.9800	-0.8180	2.4400	0.4330
14:25:52.318	490	0.5300	14.3400	-67.9100	-0.8280	2.1070	0.4180
14:25:52.338	510	1.9900	13.9600	-68.4800	-0.7660	2.1690	0.3810
14:25:52.359	530	3.3600	15.0300	-73.6000	-0.8730	2.4860	0.4670
14:25:52.378	550	-0.5200	13.7500	-67.8400	-0.7700	1.9410	0.3720
14:25:52.399	570	3.3300	14.5200	-75.7000	-0.8450	2.5440	0.4650
14:25:52.418	590	-0.2900	14.6700	-67.4300	-0.8410	2.0900	0.3880
14:25:52.438	610	3.5300	14.4500	-69.6800	-0.7970	2.3650	0.4000
14:25:52.459	630	1.7700	14.2500	-71.2600	-0.8910	2.3160	0.4530
14:25:52.479	650	0.5000	14.5600	-68.4300	-0.7790	2.0450	0.3670
14:25:52.499	670	3.0300	14.6900	-74.7800	-0.8980	2.5070	0.4620
14:25:52.518	690	0.7100	13.9800	-68.2300	-0.8300	2.0820	0.3890
14:25:52.540	710	2.7200	14.1500	-71.1100	-0.8160	2.3550	0.4180
14:25:52.559	730	0.6800	14.4500	-70.8400	-0.8580	2.2160	0.4300
14:25:52.580	750	1.3800	14.4900	-70.3900	-0.7900	2.2070	0.3970
14:25:52.599	770	2.4900	14.6700	-72.6200	-0.8840	2.4310	0.4570
14:25:52.619	790	-0.4700	14.1400	-66.6500	-0.8050	1.9530	0.3670
14:25:52.640	810	3.0300	14.4800	-74.9200	-0.8520	2.4720	0.4470
14:25:52.658	830	0.5100	14.2400	-69.2700	-0.8470	2.1180	0.4170
14:25:52.678	850	1.9300	13.8300	-69.9200	-0.7780	2.2480	0.3950
14:25:52.699	870	2.1100	14.4700	-72.9400	-0.8930	2.4100	0.4560
14:25:52.718	890	-1.0000	14.5300	-69.9300	-0.8010	1.9980	0.3770
14:25:52.740	910	2.2600	14.7900	-73.4900	-0.8630	2.4670	0.4500
14:25:52.759	930	0.2500	14.1000	-66.5300	-0.8360	2.0360	0.3790
14:25:52.780	950	3.3000	14.3300	-73.8000	-0.7770	2.3620	0.4360
14:25:52.799	970	1.1000	13.9300	-69.1200	-0.8660	2.2180	0.4220
14:25:52.819	990	2.1700	14.7000	-69.8300	-0.7600	2.2270	0.3970
14:25:52.838	1010	3.1800	14.2300	-71.5700	-0.8610	2.4520	0.4640
14:25:52.860	1030	-0.0800	14.4500	-68.6500	-0.7970	2.0130	0.3760
14:25:52.879	1050	4.5100	14.1900	-70.9500	-0.8660	2.5410	0.4330
14:25:52.899	1070	1.0300	14.0000	-67.4900	-0.8470	2.1390	0.4060
14:25:52.920	1090	2.7200	13.9000	-69.3700	-0.7940	2.2640	0.3880
14:25:52.939	1110	2.2400	14.1100	-72.2100	-0.8980	2.3900	0.4630
14:25:52.960	1130	-0.0800	14.8800	-69.2900	-0.7920	2.0190	0.3780
14:25:52.980	1150	3.5700	14.4200	-72.9000	-0.8700	2.5170	0.4550
14:25:53.000	1170	0.8400	13.9100	-68.2000	-0.8390	2.0720	0.3990
14:25:53.020	1190	3.4200	14.1200	-71.1900	-0.8060	2.3500	0.4140
14:25:53.039	1210	1.4000	14.2900	-70.6400	-0.8760	2.2390	0.4410
14:25:53.059	1230	0.8900	14.4000	-69.2300	-0.7700	2.0550	0.3750
14:25:53.081	1250	3.4000	14.3600	-73.1400	-0.9050	2.5320	0.4640
14:25:53.101	1270	-0.1500	14.5100	-68.3000	-0.8170	1.9810	0.3750
14:25:53.119	1290	4.0100	14.8300	-70.4600	-0.8170	2.4220	0.4180
14:25:53.141	1310	0.5800	14.5300	-67.9500	-0.8440	2.0920	0.3970
14:25:53.160	1330	2.6200	13.8600	-70.2700	-0.7700	2.2510	0.3990
14:25:53.179	1350	2.3100	13.8800	-73.7700	-0.8720	2.3670	0.4740
14:25:53.200	1370	-0.6100	14.5000	-69.5000	-0.7610	2.0230	0.3870
14:25:53.221	1390	2.9800	14.2900	-76.3800	-0.8690	2.5880	0.4750
14:25:53.241	1410	-0.7800	14.2100	-68.3700	-0.8450	1.9980	0.3870
14:25:53.259	1430	3.7400	14.0400	-69.9000	-0.7940	2.3990	0.4030
14:25:53.280	1450	0.5000	14.6500	-70.5800	-0.8660	2.2470	0.4280
14:25:53.300	1470	0.5800	14.2800	-71.1700	-0.7660	2.1430	0.3890
14:25:53.319	1490	2.4900	14.6400	-75.0600	-0.8810	2.5380	0.4690
14:25:53.340	1510	-0.6700	14.3200	-69.4900	-0.8340	2.0380	0.3870
14:25:53.360	1530	3.2300	14.0200	-71.4500	-0.8310	2.4140	0.4220
14:25:53.381	1550	1.0100	13.9800	-68.9000	-0.8570	2.1390	0.4170
14:25:53.401	1570	2.2900	13.9900	-69.2800	-0.7650	2.2610	0.3880
14:25:53.421	1590	2.1900	14.2300	-70.8400	-0.8600	2.3710	0.4540
14:25:53.441	1610	0.9200	14.5100	-66.6500	-0.7670	2.0270	0.3710
14:25:53.459	1630	3.7200	14.3600	-69.9600	-0.8440	2.5000	0.4490
14:25:53.480	1650	0.8600	13.9100	-66.5900	-0.8030	2.0330	0.3960
14:25:53.499	1670	3.2000	14.4700	-68.5800	-0.7760	2.2900	0.3920
14:25:53.520	1690	1.8600	14.0800	-70.9300	-0.8640	2.2780	0.4560
14:25:53.540	1710	1.5200	13.9800	-68.3900	-0.7800	2.0930	0.3730
14:25:53.559	1730	2.9800	14.2200	-70.3900	-0.8710	2.4610	0.4400
14:25:53.580	1750	-0.1600	14.3000	-67.8600	-0.8030	2.0420	0.3790
14:25:53.600	1770	3.4300	14.1300	-72.9800	-0.8090	2.4550	0.4380
14:25:53.621	1790	0.8700	13.7300	-67.5900	-0.8300	2.0730	0.4100
14:25:53.641	1810	3.7900	14.7000	-68.5800	-0.7530	2.3150	0.3910
14:25:53.660	1830	2.4100	14.4800	-73.5400	-0.8760	2.3860	0.4710
14:25:53.680	1850	0.4000	14.4800	-69.0200	-0.7790	2.0800	0.3670
14:25:53.700	1870	5.3600	14.7700	-76.4800	-0.9140	2.7660	0.5020
14:25:53.721	1890	-0.6900	15.4700	-70.8800	-0.8520	2.2000	0.4160
14:25:53.739	1910	3.4300	13.3800	-67.3000	-0.7930	2.2480	0.4000
14:25:53.760	1930	1.3900	13.8300	-69.5100	-0.8360	2.2830	0.4440
14:25:53.781	1950	0.1500	14.5800	-72.3400	-0.7600	2.1830	0.3850
14:25:53.800	1970	3.0300	14.2500	-73.4100	-0.8520	2.5350	0.4570
14:25:53.820	1990	0.6900	14.4300	-68.7400	-0.7850	2.1380	0.3930
14:25:53.840	2010	2.8600	13.9300	-70.0200	-0.7630	2.2610	0.4140
14:25:53.860	2030	0.1900	13.6100	-70.4600	-0.8080	2.1530	0.4160
14:25:53.880	2050	1.9400	14.9200	-74.3700	-0.7630	2.3250	0.4210
14:25:53.901	2070	-0.3400	13.9700	-71.0000	-0.8200	2.1660	0.4450
14:25:53.920	2090	-0.2600	14.9300	-72.6900	-0.7610	2.0870	0.3880
14:25:53.939	2110	3.6700	14.3100	-73.9200	-0.8480	2.5800	0.4620
14:25:53.960	2130	-0.3100	13.5000	-65.1900	-0.8060	1.9530	0.3810
14:25:53.981	2150	3.1600	14.5200	-71.8900	-0.7470	2.3670	0.4150
14:25:54.001	2170	2.4800	14.2400	-70.9400	-0.8240	2.3020	0.4430
14:25:54.020	2190	0.8800	14.3600	-68.9700	-0.7240	2.0830	0.3920
14:25:54.041	2210	3.1500	14.4800	-74.8900	-0.8220	2.5190	0.4670
14:25:54.060	2230	-1.3400	14.1600	-67.1700	-0.8070	1.8920	0.3760
14:25:54.081	2250	4.0700	13.8600	-74.6700	-0.7780	2.6080	0.4560
14:25:54.099	2270	-0.3200	14.6300	-71.0700	-0.8430	2.1400	0.4190
14:25:54.120	2290	2.2900	13.6500	-70.6500	-0.7510	2.1910	0.3990
14:25:54.140	2310	3.1000	15.0800	-74.5500	-0.8600	2.5150	0.4710
14:25:54.159	2330	-0.1000	14.6400	-68.6200	-0.7990	2.0210	0.3710
14:25:54.181	2350	3.9000	13.9800	-70.5100	-0.8090	2.4290	0.4460
14:25:54.200	2370	1.3500	13.8700	-65.8900	-0.7940	2.0780	0.3980
14:25:54.220	2390	2.9600	14.2500	-71.4200	-0.7580	2.3240	0.4230
14:25:54.239	2410	2.2700	13.6900	-69.6300	-0.8270	2.2980	0.4410
14:25:54.261	2430	0.3900	13.9300	-67.7900	-0.7550	2.0900	0.3700
14:25:54.281	2450	3.7300	14.5700	-71.8500	-0.8130	2.4980	0.4630
14:25:54.301	2470	-0.1200	14.0300	-67.1500	-0.7870	2.0240	0.3780
14:25:54.321	2490	3.8500	14.2000	-70.9100	-0.7620	2.3570	0.4150
14:25:54.341	2510	0.7100	13.8900	-69.8700	-0.8390	2.1830	0.4300
14:25:54.361	2530	1.4800	14.3800	-70.9000	-0.7470	2.1580	0.3880
14:25:54.380	2550	3.1600	15.1800	-75.4400	-0.8470	2.4980	0.4760
14:25:54.401	2570	-0.8400	14.3200	-68.6300	-0.7940	1.9860	0.3770
14:25:54.419	2590	3.7200	14.3200	-72.2100	-0.7610	2.4090	0.4280
14:25:54.441	2610	0.4800	14.1600	-68.3700	-0.8050	2.1030	0.4070
14:25:54.461	2630	3.6000	14.7100	-70.3100	-0.7620	2.3640	0.4020
14:25:54.481	2650	2.3400	14.8200	-69.6200	-0.8350	2.3060	0.4450
14:25:54.501	2670	0.0000	14.2200	-69.3500	-0.7540	2.0430	0.3790
14:25:54.521	2690	3.9800	14.3400	-75.2800	-0.8530	2.6220	0.4880
14:25:54.542	2710	0.0300	14.5400	-66.9900	-0.8040	2.0180	0.3900
14:25:54.561	2730	3.7600	14.3500	-70.0300	-0.7560	2.3860	0.4190
14:25:54.582	2750	1.5300	13.8800	-67.0300	-0.8390	2.2470	0.4170
14:25:54.599	2770	1.4200	14.5600	-71.0200	-0.7570	2.1600	0.3860
14:25:54.620	2790	2.7600	14.3800	-72.9100	-0.8250	2.4680	0.4590
14:25:54.640	2810	-0.6000	13.8700	-68.1700	-0.7710	1.9860	0.3750
14:25:54.660	2830	3.6000	14.6400	-73.8900	-0.7930	2.4980	0.4410
14:25:54.682	2850	0.0800	14.0400	-68.8400	-0.8020	2.1300	0.4140
14:25:54.702	2870	1.6300	14.0700	-71.1900	-0.7420	2.2120	0.3940
14:25:54.720	2890	2.3600	14.5900	-72.9600	-0.8200	2.4140	0.4590
14:25:54.741	2910	-0.7500	14.2600	-67.0100	-0.7850	1.9790	0.3540
14:25:54.760	2930	3.1900	14.7400	-73.8300	-0.8070	2.5540	0.4520
14:25:54.781	2950	-0.5700	14.2500	-66.5000	-0.7990	1.9750	0.3790
14:25:54.801	2970	3.0900	14.3900	-71.1300	-0.7500	2.3500	0.4070
14:25:54.820	2990	1.6600	14.2600	-72.2900	-0.8230	2.3670	0.4680
14:25:54.840	3010	0.6100	13.9800	-69.4400	-0.7330	2.0120	0.3860
14:25:54.862	3030	2.7900	14.5600	-75.0700	-0.8270	2.5220	0.4610
14:25:54.880	3050	-2.0800	14.5300	-68.6800	-0.7900	1.9770	0.3780
14:25:54.901	3070	3.4100	14.3400	-73.8000	-0.7640	2.4800	0.4480
14:25:54.921	3090	0.2600	14.1100	-70.0000	-0.8110	2.1350	0.4300
14:25:54.941	3110	2.2800	14.2600	-70.5100	-0.7730	2.2770	0.3980
14:25:54.961	3130	2.8600	14.5200	-75.7100	-0.8400	2.4520	0.4750
14:25:54.980	3150	-0.0200	14.0500	-68.9900	-0.7940	2.0300	0.3800
14:25:55.000	3170	3.9100	14.3700	-71.3700	-0.8090	2.4680	0.4460
14:25:55.021	3190	0.0800	14.2600	-67.8300	-0.8010	2.0940	0.4070
14:25:55.040	3210	2.1900	14.6000	-70.4300	-0.7550	2.3300	0.4120
14:25:55.060	3230	2.0700	13.9200	-68.9700	-0.8120	2.2950	0.4420
14:25:55.081	3250	1.2900	13.9400	-70.0100	-0.7490	2.1320	0.4100
14:25:55.101	3270	3.9900	14.3800	-72.8100	-0.8090	2.4730	0.4600
14:25:55.121	3290	0.5900	13.7800	-66.7900	-0.7620	1.9610	0.3830
14:25:55.141	3310	3.0300	14.1200	-71.5800	-0.7440	2.4090	0.4290
14:25:55.162	3330	1.8700	13.9400	-68.4200	-0.8040	2.1930	0.4250
14:25:55.180	3350	1.6600	14.4500	-67.1300	-0.7280	2.1150	0.3760
14:25:55.200	3370	2.9000	14.6800	-73.0100	-0.8030	2.4610	0.4560
14:25:55.221	3390	-0.6500	13.9400	-68.8500	-0.7370	1.9710	0.3900
14:25:55.240	3410	3.7900	14.2400	-72.3200	-0.7440	2.4980	0.4450
14:25:55.261	3430	0.5300	13.8200	-64.8200	-0.7870	2.0550	0.3830
14:25:55.280	3450	3.8300	14.5400	-68.9000	-0.7420	2.3110	0.4030
14:25:55.300	3470	2.1500	14.2300	-67.7400	-0.8120	2.3350	0.4340
14:25:55.320	3490	0.9500	13.7800	-67.7500	-0.7390	2.0650	0.3680
14:25:55.341	3510	4.4500	14.4800	-74.8200	-0.8000	2.5700	0.4640
14:25:55.361	3530	-0.3000	14.2000	-66.6800	-0.7500	1.9840	0.3760
14:25:55.382	3550	3.9500	13.8400	-70.8700	-0.7340	2.4190	0.4170
14:25:55.401	3570	1.6600	14.3300	-67.7000	-0.8090	2.1950	0.4190
14:25:55.422	3590	1.2500	14.3100	-68.3300	-0.7310	2.1610	0.3800
14:25:55.442	3610	3.0300	14.5500	-74.1200	-0.8200	2.4920	0.4730
14:25:55.462	3630	-1.6900	14.4800	-68.9700	-0.7500	1.9410	0.3690
14:25:55.481	3650	3.7500	13.9200	-73.3300	-0.7500	2.4540	0.4390
14:25:55.502	3670	0.1200	14.1600	-70.5100	-0.7850	2.1280	0.4200
14:25:55.522	3690	2.2600	14.2400	-70.0500	-0.7200	2.2040	0.3880
14:25:55.540	3710	2.3000	14.3400	-72.6000	-0.8000	2.3840	0.4630
14:25:55.562	3730	-0.1100	14.0600	-68.7800	-0.7060	2.0190	0.3690
14:25:55.582	3750	3.7500	13.8700	-71.6700	-0.7770	2.5420	0.4470
14:25:55.603	3770	-0.4200	13.7700	-67.0300	-0.7690	1.9700	0.3840
14:25:55.623	3790	3.4300	14.4000	-71.0000	-0.7110	2.3330	0.4200
14:25:55.641	3810	2.0900	14.2700	-71.4200	-0.7940	2.3020	0.4460
14:25:55.663	3830	0.7300	14.0600	-67.4100	-0.7160	2.0730	0.3630
14:25:55.682	3850	2.7400	14.1900	-75.6600	-0.7990	2.4520	0.4680
14:25:55.700	3870	-0.7700	14.0800	-70.8900	-0.7370	1.9700	0.3840
14:25:55.722	3890	4.6600	14.1600	-73.1100	-0.7430	2.5400	0.4560
14:25:55.742	3910	0.2400	13.8000	-69.2300	-0.7840	2.0700	0.4110
14:25:55.763	3930	2.0500	14.2000	-70.0800	-0.7220	2.2290	0.4090
14:25:55.782	3950	2.7900	14.7300	-72.7000	-0.8360	2.4870	0.4610
14:25:55.802	3970	-0.0900	13.8600	-66.9300	-0.7320	2.0080	0.3670
14:25:55.822	3990	3.1800	14.0900	-71.4700	-0.7810	2.4250	0.4390
14:25:55.842	4010	-0.3700	14.2300	-69.2400	-0.7550	1.9880	0.3920
14:25:55.862	4030	3.2700	14.5200	-72.1200	-0.7340	2.3640	0.4270
14:25:55.881	4050	1.8600	14.2900	-70.7100	-0.8050	2.3100	0.4430
14:25:55.903	4070	0.6800	14.1600	-68.9800	-0.7050	2.0580	0.3770
14:25:55.922	4090	3.7000	14.2100	-73.2700	-0.7910	2.5060	0.4510
14:25:55.942	4110	-0.5100	14.0400	-67.5100	-0.7440	2.0230	0.3770
14:25:55.962	4130	3.3400	14.3900	-69.7900	-0.7180	2.3160	0.4070
14:25:55.981	4150	0.4500	14.3900	-70.1800	-0.7860	2.1820	0.4210
14:25:56.001	4170	2.0100	14.0100	-69.9100	-0.6950	2.1990	0.3900
14:25:56.023	4190	2.7900	14.1600	-74.7000	-0.8130	2.4820	0.4730
14:25:56.041	4210	-1.2400	14.4100	-69.1900	-0.7040	1.9120	0.3790
14:25:56.061	4230	3.4800	14.2800	-71.1900	-0.7220	2.5120	0.4300
14:25:56.083	4250	0.2100	13.7100	-68.7700	-0.7710	2.0920	0.4100
14:25:56.102	4270	3.6300	14.3100	-70.0300	-0.7370	2.3100	0.4120
14:25:56.121	4290	2.3700	14.1000	-69.0500	-0.7970	2.2870	0.4420
14:25:56.142	4310	1.2700	13.5100	-69.3700	-0.7070	2.1120	0.3760
14:25:56.161	4330	3.5600	14.4200	-75.1400	-0.8090	2.5750	0.4680
14:25:56.182	4350	-0.5400	14.2200	-67.7100	-0.7550	2.0030	0.3730
14:25:56.202	4370	4.0400	14.0400	-71.6000	-0.7240	2.3940	0.4250
14:25:56.222	4390	1.9700	14.0800	-69.2200	-0.8080	2.2070	0.4200
14:25:56.242	4410	1.0000	14.1300	-70.7100	-0.7220	2.1350	0.3860
14:25:56.262	4430	2.5500	14.4800	-72.5500	-0.8010	2.4060	0.4590
14:25:56.282	4450	-0.3300	14.3500	-68.5200	-0.7270	2.0010	0.3800
14:25:56.302	4470	3.4000	13.7800	-73.7700	-0.7710	2.5490	0.4470
14:25:56.322	4490	0.8300	14.4300	-68.8800	-0.7850	2.1490	0.4090
14:25:56.342	4510	2.2300	14.0400	-68.6800	-0.7340	2.1830	0.3910
14:25:56.361	4530	2.4900	14.1400	-73.0400	-0.7960	2.4190	0.4760
14:25:56.383	4550	0.7300	14.0300	-69.5200	-0.7230	2.0000	0.3860
14:25:56.403	4570	3.1900	13.9700	-72.3200	-0.7980	2.4720	0.4450
14:25:56.423	4590	-0.2200	14.0600	-66.8700	-0.7520	2.0170	0.3710
14:25:56.443	4610	3.4100	14.4600	-71.5800	-0.7260	2.3810	0.4210
14:25:56.462	4630	1.7600	14.3200	-69.5800	-0.7890	2.2580	0.4360
14:25:56.481	4650	1.0100	14.2500	-69.5500	-0.7020	2.0950	0.3840
14:25:56.503	4670	1.7200	14.7900	-75.3800	-0.7910	2.4660	0.4690
14:25:56.521	4690	-1.2100	13.9100	-72.5100	-0.7420	1.9940	0.3900
14:25:56.542	4710	3.9400	14.0000	-72.7800	-0.7660	2.5430	0.4440
14:25:56.562	4730	-0.5700	13.8900	-68.7100	-0.7990	2.0500	0.4130
14:25:56.581	4750	2.8700	14.7700	-70.3400	-0.7290	2.2990	0.4050
14:25:56.602	4770	2.3400	14.4100	-73.7800	-0.8380	2.4580	0.4690
14:25:56.622	4790	0.3300	14.3100	-68.7500	-0.7310	2.0670	0.3650
14:25:56.642	4810	2.7000	13.8200	-70.6900	-0.8010	2.4210	0.4320
14:25:56.663	4830	0.1700	14.2600	-69.6000	-0.7580	2.0880	0.4030
14:25:56.684	4850	3.4800	14.2500	-69.6800	-0.7350	2.3250	0.4140
14:25:56.704	4870	2.0400	14.0600	-70.1600	-0.7760	2.2630	0.4490
14:25:56.723	4890	1.3900	13.6100	-69.1300	-0.7030	2.0970	0.3800
14:25:56.743	4910	3.6300	14.3600	-73.7000	-0.7910	2.5070	0.4610
14:25:56.764	4930	-0.4200	14.0900	-65.5300	-0.7310	1.9480	0.3570
14:25:56.783	4950	3.9400	14.2600	-70.5100	-0.7200	2.4580	0.4270
14:25:56.802	4970	0.6000	14.1300	-68.5500	-0.7740	2.1730	0.4070
14:25:56.823	4990	2.8500	14.2100	-67.9000	-0.6660	2.1840	0.3880
14:25:56.844	5010	2.7400	14.3700	-71.6100	-0.7900	2.3490	0.4490
14:25:56.862	5030	-0.3300	14.2500	-68.1300	-0.7010	2.0180	0.3710
14:25:56.882	5050	4.0600	13.4800	-72.8100	-0.7280	2.4880	0.4470
14:25:56.903	5070	-0.0300	13.7300	-67.1500	-0.7320	1.9950	0.3760
14:25:56.923	5090	4.8300	14.4800	-70.8200	-0.6910	2.4100	0.4090
14:25:56.943	5110	1.9100	13.7100	-68.3000	-0.7690	2.1860	0.4300
14:25:56.963	5130	2.5800	14.0200	-67.2800	-0.6700	2.1580	0.3690
14:25:56.982	5150	3.6200	13.8400	-71.5700	-0.7940	2.4740	0.4600
14:25:57.003	5170	-0.6000	14.5300	-68.6200	-0.7280	1.9880	0.3630
14:25:57.023	5190	4.5100	14.0200	-71.5700	-0.7300	2.5260	0.4350
14:25:57.042	5210	1.1500	13.3800	-67.8200	-0.7930	2.1450	0.4100
14:25:57.063	5230	2.1200	13.9400	-69.7400	-0.7150	2.1650	0.3920
14:25:57.082	5250	2.7200	14.1400	-73.5300	-0.8070	2.4220	0.4700
14:25:57.103	5270	-0.2400	14.0000	-69.5900	-0.7070	2.0190	0.3810
14:25:57.123	5290	2.8500	13.8900	-74.7400	-0.7480	2.4640	0.4530
14:25:57.144	5310	-0.6700	14.2000	-69.7500	-0.7480	2.0800	0.4060
14:25:57.163	5330	2.6700	14.3900	-72.9500	-0.7240	2.2990	0.4060
14:25:57.182	5350	1.2500	14.7300	-74.2500	-0.7620	2.3500	0.4560
14:25:57.202	5370	0.0000	13.4100	-68.1100	-0.7090	1.9820	0.3530
14:25:57.222	5390	3.1800	13.5400	-75.6600	-0.7740	2.5220	0.4720
14:25:57.242	5410	-0.5700	14.3900	-68.5200	-0.7430	2.0130	0.3760
14:25:57.264	5430	2.7600	14.0300	-71.0000	-0.7250	2.3300	0.4120
14:25:57.282	5450	1.1800	14.1700	-71.5100	-0.7700	2.2270	0.4450
14:25:57.304	5470	1.8800	13.9900	-69.1600	-0.6810	2.1750	0.3820
14:25:57.322	5490	2.4400	14.3500	-74.0400	-0.7930	2.4320	0.4610
14:25:57.342	5510	-1.5800	14.0900	-68.9900	-0.7160	1.9510	0.3590
14:25:57.362	5530	3.5300	13.7200	-73.3100	-0.7340	2.5280	0.4600
14:25:57.382	5550	0.3000	14.0400	-67.4900	-0.7470	2.0660	0.3950
14:25:57.403	5570	3.1800	14.0000	-69.1700	-0.6980	2.3170	0.4020
14:25:57.424	5590	2.0100	14.2800	-71.2400	-0.8070	2.3570	0.4580
14:25:57.442	5610	0.4000	13.7500	-69.2300	-0.7100	2.0960	0.3670
14:25:57.462	5630	4.0800	13.6500	-73.2500	-0.7720	2.4930	0.4700
14:25:57.483	5650	-0.2900	14.0400	-66.8900	-0.7200	2.0040	0.3720
14:25:57.504	5670	2.8400	14.3800	-73.3900	-0.7110	2.3270	0.4220
14:25:57.522	5690	1.9100	13.9900	-70.9100	-0.7840	2.2780	0.4340
14:25:57.543	5710	1.8300	13.5000	-67.6600	-0.7050	2.1260	0.3690
14:25:57.562	5730	3.2900	14.3300	-71.4900	-0.7800	2.4300	0.4490
14:25:57.583	5750	-0.2700	14.0500	-66.9600	-0.7000	1.9600	0.3620
14:25:57.603	5770	3.9100	14.4200	-70.7500	-0.7000	2.4390	0.4320
14:25:57.623	5790	0.3800	13.7800	-67.2100	-0.7600	2.0430	0.4000
14:25:57.642	5810	2.5600	14.1600	-69.1900	-0.6890	2.2800	0.3840
14:25:57.664	5830	2.3100	13.7400	-71.8600	-0.7880	2.3600	0.4640
14:25:57.683	5850	-0.2500	14.1900	-71.3700	-0.6920	2.0570	0.3780
14:25:57.702	5870	4.0400	13.6300	-73.0100	-0.7470	2.4730	0.4490
14:25:57.723	5890	0.1500	13.8100	-64.7100	-0.7360	1.9640	0.3640
14:25:57.742	5910	4.6800	14.8700	-71.4800	-0.6940	2.4760	0.4210
14:25:57.762	5930	2.3300	13.7400	-66.1700	-0.7700	2.1850	0.4260
14:25:57.783	5950	1.5100	13.8700	-67.4700	-0.6870	2.2060	0.3710
14:25:57.804	5970	2.8100	14.5000	-72.9500	-0.8090	2.5350	0.4630
14:25:57.824	5990	-1.6200	14.4000	-70.6600	-0.7380	1.9680	0.3740
14:25:57.842	6010	3.8600	14.2100	-72.5300	-0.7470	2.4820	0.4380
14:25:57.864	6030	0.6300	13.9600	-68.5200	-0.7800	2.1320	0.4140
14:25:57.882	6050	2.2600	14.5900	-70.9700	-0.7180	2.2280	0.3920
14:25:57.902	6070	2.1300	14.3600	-71.8100	-0.7980	2.3650	0.4520
14:25:57.923	6090	-0.4200	14.1800	-70.0400	-0.7100	2.0730	0.3870
14:25:57.942	6110	2.8600	14.2400	-72.0200	-0.7430	2.4440	0.4390
14:25:57.963	6130	-0.5200	13.9300	-68.4500	-0.7480	2.0420	0.3970
14:25:57.985	6150	2.6800	14.5300	-69.8600	-0.7170	2.3400	0.4020
14:25:58.004	6170	2.7900	13.9000	-69.8700	-0.7820	2.3020	0.4440
14:25:58.024	6190	0.2500	14.2400	-69.3100	-0.6840	2.0900	0.3690
14:25:58.044	6210	2.6000	14.5900	-74.9800	-0.7740	2.4510	0.4510
14:25:58.063	6230	-0.9800	14.0200	-68.9800	-0.7540	1.9820	0.3720
14:25:58.083	6250	3.8700	14.3300	-73.4200	-0.7150	2.4120	0.4350
14:25:58.105	6270	1.0600	14.1700	-69.9900	-0.7810	2.2330	0.4190
14:25:58.122	6290	1.6800	14.4500	-69.6100	-0.6800	2.1600	0.3810
14:25:58.143	6310	2.5100	14.4800	-72.3700	-0.7840	2.3950	0.4430
14:25:58.163	6330	-0.1800	13.9000	-68.6000	-0.7120	2.0020	0.3750
14:25:58.184	6350	3.5400	14.0700	-73.4500	-0.7590	2.5330	0.4470
14:25:58.202	6370	-1.2200	14.0700	-68.9400	-0.7580	2.0380	0.4000
14:25:58.224	6390	3.1600	14.6400	-70.3600	-0.7100	2.3380	0.4060
14:25:58.244	6410	2.5800	13.8400	-72.1500	-0.8130	2.3980	0.4530
14:25:58.263	6430	0.9200	13.7200	-70.1200	-0.7210	2.0870	0.3800
14:25:58.285	6450	3.6900	13.9000	-71.0400	-0.7920	2.4060	0.4330
14:25:58.305	6470	-0.5100	14.2300	-67.0100	-0.7390	2.0370	0.3790
14:25:58.324	6490	3.6700	14.2400	-72.5400	-0.7280	2.4080	0.4350
14:25:58.344	6510	1.6200	13.7600	-68.7200	-0.7800	2.2140	0.4160
14:25:58.364	6530	1.9900	14.1400	-70.5600	-0.6870	2.2070	0.3990
14:25:58.384	6550	3.1300	14.2600	-72.0700	-0.7770	2.4050	0.4510
14:25:58.405	6570	-0.5900	14.0800	-68.8600	-0.7120	1.9850	0.3720
14:25:58.424	6590	3.2700	14.5900	-72.8900	-0.7370	2.4340	0.4300
14:25:58.444	6610	-0.2900	13.6800	-67.5100	-0.7660	2.0630	0.3950
14:25:58.464	6630	3.0400	14.0900	-69.7400	-0.6820	2.2890	0.3890
14:25:58.485	6650	1.7200	13.9000	-71.2100	-0.7740	2.3380	0.4550
14:25:58.505	6670	-0.4100	13.8200	-70.0200	-0.6980	2.0170	0.3790
14:25:58.523	6690	3.2700	13.7500	-74.0100	-0.7330	2.5230	0.4510
14:25:58.545	6710	0.1100	13.7300	-67.1800	-0.7320	2.0060	0.3770
14:25:58.564	6730	4.8300	14.9600	-70.2400	-0.7020	2.4390	0.4140
14:25:58.585	6750	1.4400	13.7700	-66.6000	-0.7930	2.2040	0.4090
14:25:58.605	6770	2.2100	13.4100	-70.6700	-0.7010	2.1410	0.3830
14:25:58.623	6790	3.7600	14.3200	-74.1700	-0.7910	2.5030	0.4690
14:25:58.645	6810	-1.3600	14.3900	-70.5200	-0.7270	1.9910	0.3760
14:25:58.665	6830	4.1000	14.0300	-72.2800	-0.7260	2.4620	0.4430
14:25:58.683	6850	0.6000	14.3200	-68.9300	-0.7770	2.1620	0.4120
14:25:58.704	6870	2.0500	14.0600	-72.5900	-0.7030	2.2520	0.4060
14:25:58.723	6890	2.2800	14.0600	-71.3600	-0.8030	2.3300	0.4480
14:25:58.744	6910	0.0500	14.6000	-69.1700	-0.7100	2.0710	0.3820
14:25:58.765	6930	3.1200	13.4600	-73.6700	-0.7760	2.4560	0.4380
14:25:58.785	6950	-0.3400	14.3900	-68.8400	-0.7590	2.0570	0.3990
14:25:58.804	6970	3.3000	14.3000	-69.6800	-0.7240	2.3260	0.4050
14:25:58.825	6990	1.6700	13.7500	-71.4000	-0.7760	2.2780	0.4490
14:25:58.844	7010	0.5300	13.9600	-68.9800	-0.6910	2.0730	0.3700
14:25:58.863	7030	3.3800	14.2000	-74.1200	-0.7650	2.4790	0.4480
14:25:58.884	7050	-1.5900	14.1700	-67.2200	-0.7380	1.8890	0.3590
14:25:58.904	7070	3.8100	14.4800	-72.1600	-0.7110	2.4760	0.4270
14:25:58.923	7090	0.7100	14.3300	-69.4100	-0.7690	2.1750	0.4220
14:25:58.943	7110	1.9200	13.7300	-70.4500	-0.6900	2.2000	0.3900
14:25:58.963	7130	2.5200	14.2000	-72.3800	-0.7830	2.3790	0.4550
14:25:58.985	7150	-0.5400	13.9900	-70.8500	-0.7070	2.0190	0.3810
14:25:59.006	7170	4.0600	13.9000	-72.6000	-0.7520	2.5320	0.4480
14:25:59.024	7190	-0.2300	13.6200	-67.0200	-0.7490	2.0200	0.3950
14:25:59.044	7210	4.3700	13.8600	-70.5000	-0.7150	2.3600	0.4070
14:25:59.064	7230	2.8600	14.1200	-72.1100	-0.8180	2.4030	0.4580
14:25:59.083	7250	0.8000	14.0100	-68.3900	-0.7030	2.0670	0.3680
14:25:59.105	7270	3.5800	13.9300	-71.7100	-0.7620	2.4570	0.4400
14:25:59.125	7290	-0.0400	14.0800	-68.8400	-0.7290	2.0050	0.3820
14:25:59.145	7310	4.0800	14.3400	-71.7700	-0.7140	2.4470	0.4150
14:25:59.164	7330	1.5200	13.6000	-69.0900	-0.7780	2.2230	0.4310
14:25:59.184	7350	2.2900	14.0300	-68.0700	-0.6820	2.1630	0.3690
14:25:59.203	7370	2.2700	14.1200	-72.8900	-0.7870	2.4610	0.4570
14:25:59.224	7390	-0.4300	13.5400	-69.3000	-0.7420	1.9740	0.3800
14:25:59.244	7410	3.1800	14.0700	-71.0800	-0.7100	2.4200	0.4310
14:25:59.265	7430	-0.3200	13.7400	-68.2800	-0.7560	2.0580	0.4070
14:25:59.284	7450	4.1800	13.8300	-69.9100	-0.6750	2.3460	0.4070
14:25:59.305	7470	2.1700	14.0400	-70.0200	-0.7700	2.3230	0.4570
14:25:59.325	7490	0.1900	13.7100	-67.7800	-0.6850	2.0290	0.3680
14:25:59.343	7510	3.4400	13.6000	-72.9200	-0.7270	2.5210	0.4530
14:25:59.364	7530	-0.1200	13.7400	-66.5300	-0.7240	1.9560	0.3760
14:25:59.385	7550	4.0200	14.3900	-71.5500	-0.6970	2.4510	0.4090
14:25:59.405	7570	1.8100	13.9300	-69.3100	-0.7590	2.1880	0.4340
14:25:59.425	7590	2.4200	13.7900	-67.9600	-0.6920	2.1820	0.3570
14:25:59.445	7610	2.6800	14.7000	-72.3600	-0.7960	2.5110	0.4560
14:25:59.465	7630	-1.5700	14.2500	-67.8700	-0.7360	1.9400	0.3600
14:25:59.483	7650	4.3600	13.9900	-73.2100	-0.7220	2.5290	0.4450
14:25:59.504	7670	0.4000	14.5900	-68.4300	-0.7750	2.1340	0.3920
14:25:59.524	7690	1.8900	14.1800	-69.2600	-0.6950	2.1880	0.3910
14:25:59.544	7710	2.3600	14.2300	-73.1600	-0.7900	2.3770	0.4560
14:25:59.566	7730	-0.1600	13.7700	-69.5300	-0.7090	2.0610	0.3740
14:25:59.585	7750	3.1400	13.9000	-74.0000	-0.7350	2.4750	0.4560
14:25:59.604	7770	-0.6600	13.9900	-69.3600	-0.7290	2.0030	0.3820
14:25:59.626	7790	2.8000	14.3200	-71.4700	-0.6810	2.3270	0.4140
14:25:59.645	7810	1.6700	14.4800	-71.3300	-0.7660	2.3280	0.4420
14:25:59.664	7830	1.9900	13.7600	-67.7300	-0.6940	2.0950	0.3710
14:25:59.685	7850	3.3000	13.9800	-73.5100	-0.7670	2.4340	0.4450
14:25:59.706	7870	-1.1100	13.7800	-67.6800	-0.7130	1.9020	0.3590
14:25:59.725	7890	3.6700	14.5000	-73.4300	-0.7040	2.5470	0.4340
14:25:59.744	7910	0.3300	13.8200	-67.7700	-0.7510	2.0730	0.4040
14:25:59.766	7930	2.4100	13.5700	-69.9300	-0.6520	2.1950	0.3910
14:25:59.785	7950	2.2400	14.5400	-73.4800	-0.7830	2.3970	0.4590
14:25:59.804	7970	-0.8700	14.3700	-68.4100	-0.7150	1.9920	0.3550
14:25:59.825	7990	2.9100	13.7900	-74.3900	-0.7550	2.5380	0.4570
14:25:59.846	8010	-1.5100	14.0600	-69.0000	-0.7560	2.0040	0.3840
14:25:59.866	8030	4.1400	14.3900	-72.2700	-0.6910	2.4460	0.4270
14:25:59.885	8050	2.4600	13.9100	-70.7200	-0.7740	2.2750	0.4390
14:25:59.906	8070	2.0800	14.0300	-69.4500	-0.6530	2.1610	0.3810
14:25:59.925	8090	3.3100	14.0700	-71.3400	-0.7800	2.4220	0.4470
14:25:59.946	8110	0.2100	14.0500	-68.9800	-0.7210	2.0280	0.3780
14:25:59.966	8130	4.4300	13.6000	-70.1000	-0.7080	2.4030	0.4250
14:25:59.984	8150	1.0600	13.8600	-68.5900	-0.7380	2.1900	0.4170
14:26:00.005	8170	2.1600	13.8300	-69.2100	-0.6790	2.2190	0.3800
14:26:00.024	8190	2.8400	14.2700	-72.7800	-0.7830	2.4370	0.4530
14:26:00.046	8210	-1.3700	14.0100	-67.1100	-0.7080	1.9340	0.3510
14:26:00.065	8230	3.4800	14.1700	-72.6400	-0.7080	2.4590	0.4450
14:26:00.085	8250	0.1500	14.0600	-68.7300	-0.7560	2.0950	0.4030
14:26:00.106	8270	3.6000	13.7700	-69.6400	-0.6910	2.3040	0.4010
14:26:00.125	8290	1.5500	13.5100	-70.9500	-0.7820	2.2680	0.4470
14:26:00.144	8310	0.6600	14.0700	-69.5800	-0.6890	2.0890	0.3770
14:26:00.166	8330	2.7300	13.3800	-75.8800	-0.7680	2.5430	0.4700
14:26:00.185	8350	-0.4200	13.8200	-66.5000	-0.7300	1.9540	0.3720
14:26:00.205	8370	4.4700	14.3600	-71.5100	-0.7200	2.4910	0.4180
14:26:00.225	8390	1.1000	14.1100	-67.7600	-0.7730	2.1600	0.4110
14:26:00.246	8410	2.7200	13.2600	-66.9100	-0.7070	2.1490	0.3620
14:26:00.265	8430	2.9400	14.3500	-72.3600	-0.7950	2.4750	0.4740
14:26:00.285	8450	-1.1400	14.3500	-70.0000	-0.6970	1.9850	0.3790
14:26:00.305	8470	3.9300	13.6100	-74.7800	-0.7350	2.5640	0.4590
14:26:00.325	8490	-0.0800	13.7800	-68.5400	-0.7570	2.0650	0.4030
14:26:00.345	8510	2.3500	14.1100	-71.0400	-0.7120	2.2410	0.3980
14:26:00.366	8530	2.1600	14.1700	-74.4600	-0.8050	2.3880	0.4720
14:26:00.385	8550	-0.4700	13.8200	-69.8100	-0.7020	2.0170	0.3640
14:26:00.406	8570	3.2400	13.9500	-73.4100	-0.7420	2.4360	0.4540
14:26:00.425	8590	-1.1700	14.0000	-69.0700	-0.7410	2.0390	0.3830
14:26:00.445	8610	3.5000	14.2300	-70.2800	-0.6900	2.3480	0.4150
14:26:00.466	8630	0.8700	13.9300	-70.1500	-0.7450	2.2680	0.4350
14:26:00.485	8650	1.4200	13.7300	-68.0000	-0.6700	2.1230	0.3730
14:26:00.506	8670	2.4500	14.0800	-73.8900	-0.7480	2.4440	0.4530
14:26:00.524	8690	-1.1800	14.1400	-70.1100	-0.7150	1.9580	0.3810
14:26:00.544	8710	4.0200	14.7000	-71.5500	-0.7010	2.4550	0.4320
14:26:00.566	8730	1.0300	13.5400	-65.7100	-0.7560	2.1110	0.3940
14:26:00.586	8750	3.3200	13.5100	-69.1800	-0.6470	2.2450	0.3870
14:26:00.606	8770	2.2100	14.1000	-70.3700	-0.7480	2.3630	0.4490
14:26:00.624	8790	0.2800	13.9400	-69.0600	-0.6720	2.0670	0.3730
14:26:00.644	8810	3.6400	13.3600	-73.5300	-0.7480	2.5380	0.4630
14:26:00.666	8830	-0.6200	13.3700	-68.3300	-0.7470	2.0270	0.3690
14:26:00.687	8850	5.2200	13.9700	-71.2600	-0.7080	2.4970	0.4240
14:26:00.706	8870	1.3600	13.8700	-66.8900	-0.7770	2.1980	0.4140
14:26:00.726	8890	2.1900	13.7200	-70.2100	-0.6740	2.2080	0.3900
14:26:00.744	8910	2.7800	14.2200	-71.3100	-0.7660	2.3810	0.4560
14:26:00.765	8930	0.4000	13.6400	-68.3500	-0.7160	2.0310	0.3780
14:26:00.784	8950	3.8900	13.5100	-69.6900	-0.7190	2.4760	0.4360
14:26:00.804	8970	-0.0400	14.0800	-68.4100	-0.7560	2.1550	0.3920
14:26:00.826	8990	2.7300	13.8100	-70.6800	-0.7210	2.2770	0.3940
14:26:00.846	9010	1.9000	14.0900	-70.3000	-0.7810	2.3740	0.4460
14:26:00.866	9030	0.3600	14.0000	-69.6300	-0.7070	2.0670	0.3690
14:26:00.886	9050	3.7700	13.7400	-75.5400	-0.7260	2.5280	0.4580
14:26:00.905	9070	-0.0200	14.7500	-71.9000	-0.7640	2.2550	0.4120
14:26:00.926	9090	4.7300	14.1600	-71.7600	-0.6780	2.5110	0.4300
14:26:00.945	9110	1.8600	13.0800	-62.5400	-0.7330	2.0860	0.3980
14:26:00.966	9130	1.2100	13.3000	-66.9500	-0.6260	2.0650	0.3680
14:26:00.986	9150	3.5300	14.0000	-76.9900	-0.6680	2.7040	0.4720
14:26:01.005	9170	0.3800	13.1800	-68.1600	-0.7010	2.0270	0.3710
14:26:01.026	9190	4.6000	14.1300	-70.6500	-0.6780	2.5360	0.4220
14:26:01.046	9210	-0.3100	13.3400	-66.5800	-0.7110	1.9570	0.3860
14:26:01.066	9230	3.5400	13.2200	-70.9900	-0.6470	2.3480	0.3950
14:26:01.087	9250	2.4200	14.2100	-73.3900	-0.7560	2.4400	0.4620
14:26:01.106	9270	-2.6000	13.6000	-63.6700	-0.6550	1.7650	0.3280
14:26:01.125	9290	4.7700	14.4000	-75.9300	-0.6920	2.6600	0.4670
14:26:01.146	9310	-0.0200	14.1500	-70.4500	-0.7320	2.1470	0.3910
14:26:01.165	9330	2.2700	13.1100	-69.7500	-0.6900	2.1780	0.3810
14:26:01.185	9350	0.8200	13.8100	-72.1700	-0.7440	2.2580	0.4400
14:26:01.205	9370	1.3600	14.5000	-73.1900	-0.6910	2.2180	0.4030
14:26:01.225	9390	2.5100	13.7600	-75.1100	-0.7400	2.5030	0.4630
14:26:01.246	9410	-1.0700	13.3700	-67.6000	-0.7100	1.8860	0.3610
14:26:01.267	9430	3.3900	14.1500	-71.1500	-0.6960	2.4300	0.4290
14:26:01.287	9450	0.6800	14.3300	-70.9400	-0.7640	2.2980	0.4330
14:26:01.306	9470	1.5700	13.9300	-69.5400	-0.6940	2.1850	0.3930
14:26:01.327	9490	2.3500	14.1300	-71.6000	-0.7850	2.3720	0.4530
14:26:01.346	9510	-0.7500	14.5100	-70.8400	-0.7200	2.0900	0.3850
14:26:01.366	9530	4.3400	13.9100	-73.9800	-0.7490	2.5390	0.4600
14:26:01.385	9550	0.8500	13.1000	-66.4100	-0.7400	2.0080	0.3920
14:26:01.407	9570	2.8500	14.3900	-68.5200	-0.6980	2.2880	0.3950
14:26:01.427	9590	2.2900	14.6500	-70.8000	-0.7920	2.3850	0.4400
14:26:01.446	9610	0.7700	14.2100	-69.4100	-0.7160	2.1080	0.3830
14:26:01.466	9630	2.8900	14.1000	-73.3800	-0.7940	2.4550	0.4670
14:26:01.487	9650	-0.8500	14.2600	-70.0300	-0.7390	2.0120	0.3850
14:26:01.505	9670	4.1900	14.9300	-72.4000	-0.7360	2.5760	0.4360
14:26:01.526	9690	1.8300	14.1000	-66.8300	-0.7940	2.1770	0.4160
14:26:01.545	9710	2.6000	13.9800	-66.6400	-0.7260	2.1850	0.3740
14:26:01.567	9730	2.6900	14.9200	-74.4600	-0.8320	2.4930	0.4750
14:26:01.585	9750	-0.5800	14.7100	-68.6700	-0.7460	2.0450	0.3790
14:26:01.606	9770	3.5000	13.9000	-70.8300	-0.7660	2.4380	0.4380
14:26:01.626	9790	0.1400	14.2100	-69.8900	-0.7790	2.1190	0.4150
14:26:01.646	9810	3.1500	14.8900	-69.1000	-0.7330	2.3000	0.3880
14:26:01.665	9830	2.4500	14.4700	-72.7800	-0.8040	2.4330	0.4780
14:26:01.687	9850	-0.7900	14.2000	-68.1100	-0.7420	1.9180	0.3700
14:26:01.707	9870	3.0200	14.3200	-76.2100	-0.7630	2.5080	0.4690
14:26:01.726	9890	-0.2400	14.5700	-68.8500	-0.7760	2.0720	0.3980
14:26:01.747	9910	4.1200	14.1600	-67.7900	-0.7330	2.3390	0.4120
14:26:01.767	9930	2.0700	14.2500	-68.6800	-0.7910	2.2340	0.4340
14:26:01.785	9950	1.4300	14.2200	-69.7200	-0.7110	2.1460	0.3850
14:26:01.805	9970	2.8700	14.6700	-74.4700	-0.8040	2.5020	0.4730
14:26:01.826	9990	-0.5100	14.2100	-66.7800	-0.7400	1.9180	0.3660
14:26:01.846	10010	3.6800	14.1300	-73.1300	-0.7280	2.5400	0.4460
14:26:01.866	10030	0.8500	14.0000	-68.5600	-0.7790	2.1540	0.4040
14:26:01.887	10050	3.3600	13.8600	-67.8300	-0.7200	2.2400	0.4000
14:26:01.907	10070	2.1600	14.5500	-71.3000	-0.8050	2.4130	0.4560
14:26:01.927	10090	0.1200	14.1200	-70.8800	-0.7300	2.1030	0.3960
14:26:01.947	10110	3.5700	13.9900	-75.7700	-0.7910	2.5700	0.4650
14:26:01.968	10130	-0.1000	13.8600	-68.5100	-0.7650	2.0110	0.3950
14:26:01.988	10150	3.2400	14.2000	-69.9900	-0.7440	2.3650	0.4200
14:26:02.008	10170	1.7400	14.0500	-71.9600	-0.8160	2.3380	0.4460
14:26:02.027	10190	1.3400	13.8300	-70.7200	-0.7300	2.0960	0.3920
14:26:02.048	10210	2.5600	14.0700	-72.5800	-0.7960	2.3910	0.4600
14:26:02.067	10230	-0.0300	14.0500	-68.0900	-0.7500	1.9930	0.3800
14:26:02.088	10250	3.0700	14.7100	-73.3000	-0.7190	2.4620	0.4450
14:26:02.107	10270	0.6600	13.4500	-66.3500	-0.7730	2.1500	0.4170
14:26:02.126	10290	1.6800	14.7600	-68.6300	-0.7070	2.2340	0.3890
14:26:02.147	10310	2.3000	14.4000	-74.8700	-0.8050	2.4480	0.4660
14:26:02.167	10330	-0.9500	14.0300	-69.2000	-0.7450	1.9740	0.3790
14:26:02.187	10350	3.7100	13.9800	-73.9900	-0.7430	2.5170	0.4600
14:26:02.205	10370	0.1000	13.9600	-69.4400	-0.7570	2.0500	0.3980
14:26:02.226	10390	3.3500	14.7000	-70.3500	-0.7040	2.3330	0.4020
14:26:02.247	10410	1.4900	13.7800	-71.3600	-0.7910	2.3120	0.4490
14:26:02.267	10430	0.4700	14.2500	-68.1400	-0.7000	2.0280	0.3790
14:26:02.287	10450	3.9400	13.7600	-73.5500	-0.7900	2.5720	0.4640
14:26:02.307	10470	-0.9200	14.0900	-68.7200	-0.7320	2.0010	0.3860
14:26:02.328	10490	5.3600	14.0800	-69.8900	-0.7350	2.4920	0.4300
14:26:02.346	10510	2.5000	13.7100	-67.6900	-0.7990	2.2350	0.4100
14:26:02.368	10530	2.5000	14.0000	-69.7000	-0.6950	2.2540	0.3960
14:26:02.387	10550	3.5700	13.6500	-69.4500	-0.8180	2.4180	0.4400
14:26:02.407	10570	0.1400	13.8500	-67.9100	-0.7440	2.0090	0.3880
14:26:02.428	10590	4.2600	13.5500	-72.8700	-0.7600	2.4870	0.4530
14:26:02.446	10610	1.2900	14.2900	-65.0600	-0.7650	2.1060	0.3900
14:26:02.467	10630	3.4900	14.2700	-67.6100	-0.7220	2.2780	0.3970
14:26:02.487	10650	3.5500	14.0500	-69.4900	-0.7970	2.3760	0.4450
14:26:02.507	10670	-0.8100	14.5800	-69.4600	-0.7000	2.0090	0.3850
14:26:02.527	10690	3.5400	14.0700	-70.7800	-0.7510	2.4400	0.4420
14:26:02.547	10710	0.3600	13.8300	-67.0700	-0.7520	2.0280	0.3900
14:26:02.567	10730	4.3100	14.3200	-70.1600	-0.7230	2.4160	0.4180
14:26:02.587	10750	1.9600	13.8200	-68.5400	-0.7810	2.2080	0.4340
14:26:02.607	10770	1.6700	13.9500	-69.8400	-0.7060	2.1290	0.3940
14:26:02.627	10790	3.3200	14.1200	-73.2000	-0.8080	2.4880	0.4620
14:26:02.647	10810	-0.3100	14.3500	-67.0500	-0.7330	1.9730	0.3790
14:26:02.667	10830	4.9800	14.1200	-72.2600	-0.7530	2.5560	0.4390
14:26:02.687	10850	1.2100	13.6900	-68.0400	-0.7880	2.0960	0.4150
14:26:02.707	10870	4.2500	14.1200	-69.0700	-0.7340	2.3120	0.4080
14:26:02.727	10890	3.5300	14.7000	-70.7400	-0.8020	2.4390	0.4620
14:26:02.747	10910	-0.5200	14.1200	-69.5000	-0.7440	2.0100	0.3770
14:26:02.768	10930	4.0500	13.5600	-73.1500	-0.7710	2.5710	0.4570
14:26:02.787	10950	-0.1500	14.5800	-68.6800	-0.7680	2.0680	0.3970
14:26:02.806	10970	2.9700	14.8100	-69.0000	-0.7570	2.3280	0.3840
14:26:02.828	10990	1.2600	14.5200	-70.7600	-0.7970	2.2980	0.4320
14:26:02.846	11010	1.2600	14.2500	-69.9500	-0.7490	2.1600	0.3840
14:26:02.867	11030	3.3500	14.2700	-74.0500	-0.8170	2.4880	0.4710
14:26:02.887	11050	-1.0800	14.0600	-69.6600	-0.7480	1.9920	0.3940
14:26:02.908	11070	4.1500	14.3000	-71.1400	-0.7380	2.3730	0.4230
14:26:02.926	11090	0.8400	14.2000	-71.3400	-0.7710	2.2220	0.4440
14:26:02.947	11110	2.2500	13.9000	-71.8000	-0.7320	2.2180	0.4040
14:26:02.967	11130	2.2900	14.2000	-73.3600	-0.7960	2.4070	0.4730
14:26:02.986	11150	-0.9200	14.1400	-71.4200	-0.7460	1.9850	0.3880
14:26:03.007	11170	3.9500	13.7100	-74.0900	-0.7340	2.5240	0.4580
14:26:03.027	11190	-0.0500	14.2900	-66.2600	-0.7590	2.0690	0.3910
14:26:03.047	11210	3.8100	14.2900	-67.2000	-0.7110	2.2180	0.3740
14:26:03.068	11230	2.1700	14.6600	-71.5200	-0.7760	2.3200	0.4570
14:26:03.088	11250	1.0500	14.2600	-70.9500	-0.7100	2.1510	0.4050
14:26:03.107	11270	2.6300	14.6200	-74.1600	-0.7960	2.4990	0.4910
14:26:03.127	11290	-1.6600	14.5700	-69.1200	-0.7600	2.0080	0.3940
14:26:03.149	11310	4.8800	14.4200	-71.8700	-0.7360	2.5240	0.4390
14:26:03.169	11330	2.7300	14.2000	-66.3600	-0.7920	2.2710	0.4120
14:26:03.188	11350	1.9600	13.8900	-67.9200	-0.7250	2.1660	0.3840
14:26:03.208	11370	2.5700	13.9800	-72.6300	-0.8040	2.4040	0.4660
14:26:03.227	11390	0.5100	14.2500	-67.9500	-0.7540	2.0890	0.3790
14:26:03.248	11410	3.2800	13.9500	-72.2000	-0.7490	2.4700	0.4360
14:26:03.267	11430	1.0200	13.9000	-67.0600	-0.7800	2.1090	0.4030
14:26:03.288	11450	3.5200	14.2600	-67.7800	-0.7220	2.2350	0.3810
14:26:03.308	11470	1.8000	14.5400	-71.7500	-0.7930	2.4350	0.4550
14:26:03.328	11490	-0.1700	13.9600	-68.0100	-0.7160	1.9680	0.3680
14:26:03.347	11510	3.6000	13.9000	-73.2200	-0.7580	2.5110	0.4620
14:26:03.368	11530	-0.3700	14.4000	-68.5100	-0.7610	2.0330	0.3900
14:26:03.388	11550	3.6600	14.6700	-72.2600	-0.7160	2.4140	0.4230
14:26:03.408	11570	1.5300	13.8700	-68.7800	-0.7830	2.1980	0.4320
14:26:03.428	11590	1.9700	14.4200	-69.8800	-0.7040	2.1730	0.3890
14:26:03.448	11610	2.8400	14.8800	-73.8300	-0.8010	2.4910	0.4680
14:26:03.468	11630	-0.8400	14.0200	-65.5700	-0.7370	1.9150	0.3520
14:26:03.488	11650	4.7400	14.0900	-73.9300	-0.7300	2.6000	0.4610
14:26:03.508	11670	0.8100	13.3700	-65.9400	-0.7950	2.0930	0.3870
14:26:03.527	11690	2.7200	14.5900	-69.3300	-0.6990	2.3420	0.4090
14:26:03.547	11710	2.3600	14.5100	-72.1500	-0.8300	2.3770	0.4540
14:26:03.569	11730	0.2100	14.0300	-68.5600	-0.7360	2.0120	0.3820
14:26:03.587	11750	4.0300	14.4600	-75.0400	-0.7560	2.6230	0.4720
14:26:03.607	11770	-0.0200	13.8100	-67.4600	-0.7800	1.9920	0.3910
14:26:03.627	11790	3.1600	14.3200	-69.3400	-0.7380	2.3110	0.4160
14:26:03.647	11810	2.2200	14.2600	-71.8200	-0.8060	2.3300	0.4520
14:26:03.667	11830	1.1900	14.3300	-70.5900	-0.7410	2.1820	0.3950
14:26:03.688	11850	2.8100	14.4300	-73.0000	-0.7870	2.4140	0.4580
14:26:03.708	11870	-0.2800	13.4600	-70.6300	-0.7560	2.0060	0.3920
14:26:03.728	11890	4.0500	14.2500	-72.3200	-0.7450	2.4680	0.4450
14:26:03.748	11910	1.2400	14.1100	-69.0400	-0.7900	2.1610	0.4120
14:26:03.768	11930	1.1000	14.4200	-68.4800	-0.7440	2.2140	0.3830
14:26:03.789	11950	1.9300	14.2500	-72.7700	-0.8130	2.4310	0.4620
14:26:03.808	11970	-1.0000	14.5700	-70.9500	-0.7510	2.0340	0.3770
14:26:03.828	11990	3.4500	13.8700	-73.0500	-0.7730	2.5020	0.4500
14:26:03.848	12010	0.8300	13.9800	-65.0700	-0.7740	2.0600	0.3890
14:26:03.868	12030	3.5500	15.0600	-68.6400	-0.7170	2.3360	0.4020
14:26:03.888	12050	2.3100	13.8300	-68.9500	-0.7950	2.3070	0.4370
14:26:03.908	12070	0.8700	13.9900	-69.6400	-0.7150	2.1310	0.4120
14:26:03.927	12090	2.7400	14.5000	-75.0800	-0.8130	2.4900	0.4870
14:26:03.948	12110	-0.8900	14.3800	-68.0500	-0.7530	2.0050	0.3780
14:26:03.968	12130	4.8700	14.3100	-71.1300	-0.7470	2.5390	0.4460
14:26:03.990	12150	3.0800	13.5300	-66.9600	-0.8060	2.2140	0.4190
14:26:04.008	12170	2.7100	14.3600	-67.4300	-0.7270	2.2340	0.3910
14:26:04.028	12190	3.5200	14.2900	-68.2900	-0.8270	2.4620	0.4470
14:26:04.047	12210	0.8300	14.4100	-66.6800	-0.7490	2.0590	0.3780
14:26:04.067	12230	3.9800	13.9300	-70.7400	-0.7640	2.4720	0.4430
14:26:04.089	12250	0.1400	14.1900	-68.5400	-0.7690	2.0940	0.4080
14:26:04.107	12270	3.2200	14.6100	-69.8200	-0.7480	2.3100	0.4030
14:26:04.128	12290	2.7500	14.2100	-71.6500	-0.7990	2.3780	0.4600
14:26:04.148	12310	-0.3400	14.0500	-67.5800	-0.7320	2.0200	0.3630
14:26:04.168	12330	3.6000	13.6500	-73.7100	-0.7780	2.5050	0.4550
14:26:04.188	12350	-0.5800	13.9700	-69.4500	-0.7610	2.0330	0.3930
14:26:04.209	12370	4.6800	14.3000	-69.4200	-0.7120	2.4060	0.4070
14:26:04.228	12390	1.9700	13.7800	-68.0300	-0.7760	2.2540	0.4230
14:26:04.248	12410	1.6400	14.1600	-69.5600	-0.6920	2.1200	0.3770
14:26:04.269	12430	3.3100	14.4500	-73.6100	-0.8010	2.4870	0.4610
14:26:04.288	12450	-0.0300	13.9000	-67.5300	-0.7220	2.0240	0.3840
14:26:04.307	12470	5.0400	14.2200	-72.0800	-0.7150	2.5670	0.4500
14:26:04.327	12490	0.2400	13.6600	-67.5300	-0.7770	2.0690	0.4070
14:26:04.347	12510	3.9600	14.2100	-69.2900	-0.7340	2.3550	0.3920
14:26:04.367	12530	2.2100	14.3700	-73.2000	-0.8040	2.3680	0.4740
14:26:04.388	12550	-0.5000	14.0400	-70.9600	-0.7470	2.0630	0.3860
14:26:04.408	12570	3.2600	14.2800	-76.2800	-0.7970	2.5850	0.4740
14:26:04.429	12590	-0.5000	14.1500	-67.4700	-0.7840	1.9900	0.3790
14:26:04.449	12610	2.9300	14.7400	-72.0000	-0.7380	2.3740	0.4240
14:26:04.467	12630	1.5900	14.2000	-71.5100	-0.7870	2.2900	0.4300
14:26:04.488	12650	1.2500	14.2900	-67.3400	-0.7040	2.1290	0.3670
14:26:04.507	12670	3.5200	14.3800	-75.1800	-0.8060	2.4810	0.4720
14:26:04.528	12690	-1.0300	14.0400	-68.7600	-0.7440	1.9840	0.3700
14:26:04.550	12710	4.1300	14.9200	-71.9500	-0.7240	2.4740	0.4370
14:26:04.570	12730	0.7500	13.5300	-69.6500	-0.7800	2.1970	0.4280
14:26:04.589	12750	2.7500	14.2300	-69.3900	-0.7310	2.2390	0.3990
14:26:04.609	12770	2.0700	14.0800	-71.9500	-0.7970	2.3880	0.4470
14:26:04.630	12790	-0.4100	13.9200	-71.5000	-0.7500	2.0360	0.3910
14:26:04.650	12810	3.4300	13.6800	-72.9400	-0.7680	2.4940	0.4540
14:26:04.668	12830	-0.2600	14.1400	-67.3800	-0.7520	2.0090	0.3870
14:26:04.689	12850	3.8600	14.8600	-71.5800	-0.7100	2.3720	0.4240
14:26:04.710	12870	2.3900	14.0400	-69.3900	-0.7910	2.3180	0.4360
14:26:04.729	12890	0.7400	13.9200	-68.7700	-0.7190	2.1140	0.3910
14:26:04.748	12910	3.4200	14.3700	-73.3400	-0.8010	2.5460	0.4720
14:26:04.770	12930	-0.7600	14.3200	-68.1700	-0.7420	1.9830	0.3830
14:26:04.789	12950	5.0600	14.4300	-73.3100	-0.7400	2.5500	0.4520
14:26:04.809	12970	1.6000	14.0300	-65.0200	-0.7680	2.1920	0.3990
14:26:04.829	12990	2.9500	14.0100	-68.7800	-0.7040	2.2350	0.3950
14:26:04.849	13010	3.1200	13.8600	-71.7800	-0.7950	2.4260	0.4670
14:26:04.869	13030	0.0900	14.0100	-66.8300	-0.7210	1.9900	0.3680
14:26:04.888	13050	4.8100	12.9700	-71.5800	-0.7370	2.5140	0.4580
14:26:04.909	13070	0.2900	14.2500	-67.6900	-0.7550	2.1440	0.4110
14:26:04.929	13090	3.6400	14.1200	-68.9300	-0.7190	2.2920	0.4010
14:26:04.949	13110	2.5200	13.9800	-70.8500	-0.7920	2.3770	0.4610
14:26:04.969	13130	-0.1200	14.0700	-68.0100	-0.7120	1.9820	0.3760
14:26:04.988	13150	3.5200	13.7500	-72.9200	-0.7570	2.5280	0.4600
14:26:05.010	13170	-0.0500	14.1100	-68.0300	-0.7660	2.0650	0.3940
14:26:05.029	13190	3.9700	14.0400	-68.3600	-0.7180	2.3920	0.3990
14:26:05.049	13210	1.1300	13.6800	-69.5100	-0.7760	2.2270	0.4310
14:26:05.068	13230	2.1300	13.4800	-68.5400	-0.7020	2.1780	0.3760
14:26:05.089	13250	3.0000	14.2100	-74.4300	-0.7780	2.4790	0.4710
14:26:05.109	13270	-0.4900	14.2000	-68.2900	-0.7120	1.9770	0.3840
14:26:05.129	13290	4.6600	14.0100	-73.3200	-0.7150	2.5990	0.4650
14:26:05.150	13310	1.0000	13.7700	-67.3400	-0.7620	2.0610	0.3960
14:26:05.169	13330	3.5500	14.1600	-67.1200	-0.7330	2.2880	0.3900
14:26:05.189	13350	2.5900	14.6100	-73.4900	-0.7920	2.4510	0.4740
14:26:05.209	13370	-0.2100	14.2400	-69.5600	-0.7340	2.0570	0.3880
14:26:05.229	13390	3.9800	13.6100	-74.9100	-0.7960	2.5940	0.4580
14:26:05.248	13410	0.0800	14.2000	-67.7300	-0.7740	2.0410	0.3870
14:26:05.270	13430	3.5900	14.1900	-70.4700	-0.7470	2.3120	0.4100
14:26:05.289	13450	0.6700	14.7800	-73.2500	-0.8120	2.2920	0.4530
14:26:05.308	13470	1.1200	13.8500	-72.1800	-0.7330	2.1880	0.4090
14:26:05.328	13490	2.2800	14.3300	-74.7100	-0.7800	2.3900	0.4720
14:26:05.349	13510	-0.3300	14.2200	-71.2300	-0.7430	2.0760	0.3960
14:26:05.369	13530	4.2200	13.7600	-71.4800	-0.7340	2.4710	0.4450
14:26:05.389	13550	1.4700	13.7300	-69.5200	-0.7540	2.1920	0.4270
14:26:05.409	13570	2.5100	14.0200	-67.0800	-0.7090	2.2290	0.3670
14:26:05.430	13590	3.0600	14.3600	-72.2900	-0.8000	2.4210	0.4550
14:26:05.449	13610	-0.3900	13.9900	-66.8500	-0.7240	2.0040	0.3640
14:26:05.469	13630	3.5400	13.6400	-74.6900	-0.7240	2.5310	0.4680
14:26:05.488	13650	-0.2000	14.0900	-68.1800	-0.7560	2.0460	0.4000
14:26:05.510	13670	3.5600	14.6800	-69.8100	-0.7020	2.3450	0.4060
14:26:05.529	13690	2.0900	14.2900	-69.9100	-0.7740	2.2650	0.4390
14:26:05.549	13710	2.1300	13.8500	-68.1400	-0.7020	2.1250	0.3790
14:26:05.569	13730	3.2600	14.6000	-76.3800	-0.7890	2.5580	0.4880
14:26:05.588	13750	-0.8500	14.2000	-68.8000	-0.7220	1.9890	0.3780
14:26:05.609	13770	4.6600	13.6600	-72.9000	-0.7290	2.4930	0.4430
14:26:05.628	13790	1.9400	14.0400	-68.6600	-0.7690	2.2230	0.4220
14:26:05.649	13810	2.8400	13.7400	-70.0100	-0.7040	2.2310	0.3860
14:26:05.670	13830	3.7200	13.9600	-71.1100	-0.7870	2.4410	0.4630
14:26:05.690	13850	0.4900	14.0700	-68.8400	-0.7080	2.0420	0.3810
14:26:05.708	13870	4.3500	13.7900	-72.5100	-0.7150	2.4610	0.4590
14:26:05.730	13890	0.8500	13.8300	-66.4500	-0.7510	2.1500	0.3910
14:26:05.749	13910	2.4500	14.0800	-67.8200	-0.7070	2.3090	0.3970
14:26:05.769	13930	2.4600	14.3900	-70.1700	-0.7780	2.3300	0.4350
14:26:05.789	13950	-0.0200	13.8300	-69.4900	-0.7170	2.0650	0.3890
14:26:05.811	13970	3.5200	13.6900	-73.5000	-0.7520	2.5040	0.4500
14:26:05.829	13990	0.3800	13.7300	-64.6500	-0.7440	1.9860	0.3710
14:26:05.850	14010	3.9000	14.7300	-71.2500	-0.6900	2.4690	0.4230
14:26:05.868	14030	1.5800	13.9300	-69.3700	-0.7770	2.1970	0.4350
14:26:05.890	14050	1.6100	13.9900	-70.4600	-0.6970	2.1540	0.3940
14:26:05.909	14070	3.7200	14.1900	-75.7600	-0.7920	2.4890	0.4730
14:26:05.930	14090	-0.7500	14.3500	-68.6800	-0.7190	1.9840	0.3730
14:26:05.950	14110	4.2800	14.3600	-73.9400	-0.7360	2.5440	0.4590
14:26:05.970	14130	0.6100	13.9300	-67.0400	-0.7730	2.1200	0.3900
14:26:05.990	14150	2.8400	14.2800	-70.8600	-0.7230	2.3660	0.4120
14:26:06.010	14170	2.1300	14.3700	-72.0600	-0.8100	2.4620	0.4530
14:26:06.029	14190	-1.1900	14.6300	-69.2300	-0.7250	1.9870	0.3630
14:26:06.050	14210	3.6300	13.7200	-74.5100	-0.7700	2.5710	0.4640
14:26:06.071	14230	-0.1000	14.3300	-68.9800	-0.7750	2.0860	0.3900
14:26:06.091	14250	3.6800	14.3400	-70.2300	-0.7450	2.3200	0.4260
14:26:06.110	14270	1.3900	14.1800	-70.7700	-0.7970	2.3010	0.4440
14:26:06.131	14290	0.0800	14.4800	-71.3700	-0.7120	2.2080	0.3950
14:26:06.151	14310	2.8500	14.5100	-72.4500	-0.7950	2.4100	0.4440
14:26:06.171	14330	0.0100	13.9100	-69.8600	-0.7320	2.0610	0.3970
14:26:06.189	14350	4.4700	13.6400	-72.0400	-0.7260	2.5110	0.4490
14:26:06.210	14370	1.3500	14.0200	-66.9600	-0.7670	2.1730	0.4030
14:26:06.231	14390	2.7700	13.5400	-69.6500	-0.6950	2.2460	0.3930
14:26:06.249	14410	2.7700	14.3100	-70.3500	-0.7920	2.4430	0.4450
14:26:06.270	14430	-0.6300	14.5100	-66.9000	-0.6990	2.0290	0.3710
14:26:06.290	14450	3.7600	13.9400	-73.3400	-0.7250	2.5380	0.4540
14:26:06.309	14470	0.5300	13.8400	-66.8900	-0.7500	2.0650	0.3850
14:26:06.329	14490	2.9400	14.3700	-69.0900	-0.7080	2.3120	0.4010
14:26:06.349	14510	1.6400	14.4200	-68.8000	-0.7660	2.3130	0.4350
14:26:06.369	14530	1.3200	14.1000	-70.1200	-0.7070	2.1500	0.3830
14:26:06.389	14550	3.0800	14.7200	-72.5400	-0.7830	2.4650	0.4700
14:26:06.411	14570	-0.6500	14.2500	-68.2300	-0.7280	1.9770	0.3720
14:26:06.430	14590	4.4200	14.8200	-71.7700	-0.7240	2.6030	0.4450
14:26:06.450	14610	1.7600	13.4900	-66.1600	-0.7730	2.1650	0.4050
14:26:06.470	14630	2.1100	13.8500	-69.4500	-0.6940	2.2520	0.3900
14:26:06.490	14650	3.4400	14.0300	-72.2900	-0.8160	2.4320	0.4680
14:26:06.510	14670	0.4600	14.5100	-69.2400	-0.7080	2.0540	0.3980
14:26:06.530	14690	4.1500	13.7200	-70.4200	-0.7340	2.4510	0.4290
14:26:06.550	14710	1.1900	13.9500	-66.5500	-0.7580	2.1250	0.3920
14:26:06.570	14730	2.6300	14.6300	-71.5100	-0.7110	2.3410	0.4150
14:26:06.589	14750	2.5200	14.0700	-70.7000	-0.7840	2.3640	0.4470
14:26:06.610	14770	0.6000	14.0300	-67.7400	-0.7150	2.0530	0.3820
14:26:06.630	14790	3.8500	13.9100	-72.9200	-0.7480	2.5630	0.4570
14:26:06.649	14810	-1.2600	14.8400	-66.3300	-0.7350	1.9910	0.3700
14:26:06.669	14830	4.0200	14.5300	-69.8100	-0.7150	2.3780	0.4180
14:26:06.689	14850	1.7400	13.4500	-67.4600	-0.7800	2.2210	0.4170
14:26:06.710	14870	1.4600	13.9800	-72.7100	-0.6960	2.2200	0.4060
14:26:06.730	14890	2.4900	14.5500	-72.6000	-0.7890	2.4540	0.4540
14:26:06.751	14910	-0.1600	14.3700	-66.8400	-0.7000	1.9800	0.3670
14:26:06.770	14930	4.2600	14.4800	-71.4000	-0.7060	2.5320	0.4460
14:26:06.791	14950	1.2800	13.5900	-65.9100	-0.7690	2.1040	0.3960
14:26:06.811	14970	3.8300	13.9300	-70.6700	-0.7180	2.3970	0.4180
14:26:06.831	14990	2.1900	13.8400	-68.7400	-0.7940	2.3780	0.4490
14:26:06.851	15010	0.1000	14.1400	-71.5700	-0.7170	2.1200	0.4000
14:26:06.871	15030	3.9200	13.9500	-72.5700	-0.7860	2.5700	0.4570
14:26:06.891	15050	0.1600	14.2900	-66.1800	-0.7660	2.0210	0.3800
14:26:06.912	15070	3.9500	14.1400	-70.7900	-0.7310	2.3900	0.4230
14:26:06.931	15090	2.3800	14.2100	-68.8300	-0.7920	2.2880	0.4300
14:26:06.949	15110	1.2300	14.1700	-70.2100	-0.7270	2.1820	0.4000
14:26:06.971	15130	2.7800	13.9600	-71.7400	-0.7940	2.3980	0.4480
14:26:06.992	15150	-0.2600	14.1500	-71.7200	-0.7420	2.0940	0.4090
14:26:07.009	15170	3.5800	14.1200	-73.5300	-0.7360	2.4460	0.4420
14:26:07.030	15190	1.2400	13.7400	-67.8600	-0.7630	2.1290	0.4150
14:26:07.051	15210	2.0900	13.6700	-70.6300	-0.7110	2.2360	0.4050
14:26:07.071	15230	1.9800	14.5300	-70.7900	-0.7930	2.3790	0.4480
14:26:07.090	15250	-0.2200	14.6100	-69.0400	-0.7240	2.0290	0.3830
14:26:07.110	15270	3.6600	13.8300	-73.0300	-0.7290	2.5180	0.4550
14:26:07.131	15290	-0.0200	13.9700	-66.7800	-0.7620	2.0610	0.3880
14:26:07.149	15310	3.6800	14.9600	-72.2200	-0.7100	2.3990	0.4170
14:26:07.170	15330	1.8400	13.8900	-68.5200	-0.7800	2.2860	0.4320
14:26:07.189	15350	1.7600	13.8800	-70.8300	-0.7050	2.1430	0.4020
14:26:07.212	15370	3.0200	14.4000	-74.4300	-0.8180	2.5170	0.4740
14:26:07.230	15390	-1.1400	14.4600	-69.8600	-0.7400	1.9970	0.3850
14:26:07.251	15410	4.1400	14.3900	-72.0300	-0.7310	2.5490	0.4470
14:26:07.271	15430	1.9500	13.4900	-66.9500	-0.7880	2.1910	0.4060
14:26:07.292	15450	2.9200	14.2500	-69.9000	-0.6970	2.2720	0.4010
14:26:07.310	15470	3.3700	14.3400	-70.1300	-0.7940	2.4070	0.4540
14:26:07.332	15490	-0.0500	14.5100	-67.2600	-0.7360	2.0300	0.3660
14:26:07.352	15510	4.1900	13.5400	-72.5300	-0.7500	2.5060	0.4550
14:26:07.371	15530	0.5600	13.9600	-66.4300	-0.7570	2.0840	0.3900
14:26:07.392	15550	3.9500	14.6400	-71.7600	-0.7090	2.3780	0.4270
14:26:07.410	15570	2.6700	13.7500	-70.0000	-0.7960	2.3580	0.4500
14:26:07.431	15590	-0.1800	14.3000	-68.7400	-0.7080	2.0270	0.3690
14:26:07.451	15610	3.6600	14.3200	-73.3000	-0.7660	2.5460	0.4520
14:26:07.471	15630	0.1300	14.1400	-64.9500	-0.7430	1.9620	0.3680
14:26:07.491	15650	4.1200	14.8500	-71.1500	-0.6780	2.4540	0.4290
14:26:07.512	15670	1.8100	13.5200	-68.6900	-0.7830	2.2360	0.4280
14:26:07.531	15690	1.9300	14.2100	-67.0400	-0.6810	2.1500	0.3810
14:26:07.551	15710	2.8500	14.4500	-72.6600	-0.7950	2.4820	0.4570
14:26:07.571	15730	0.2500	14.2400	-69.6700	-0.7160	2.0080	0.3870
14:26:07.591	15750	4.5300	14.0600	-73.8700	-0.7260	2.5500	0.4550
14:26:07.610	15770	0.0600	13.1700	-67.1200	-0.7630	2.0490	0.3840
14:26:07.632	15790	3.7300	14.0800	-71.7600	-0.6930	2.4590	0.4130
14:26:07.652	15810	2.0500	14.4000	-71.1300	-0.7680	2.3500	0.4520
14:26:07.671	15830	0.3500	14.0600	-70.3200	-0.6990	2.0530	0.3760
14:26:07.691	15850	4.1900	13.7700	-73.0500	-0.7440	2.5810	0.4500
14:26:07.711	15870	0.0700	13.5100	-67.3900	-0.7500	1.9950	0.3870
14:26:07.731	15890	3.4500	15.1400	-71.3300	-0.6880	2.4370	0.4160
14:26:07.752	15910	1.1700	13.4900	-69.2300	-0.7780	2.2320	0.4330
14:26:07.772	15930	2.0600	13.8600	-69.3600	-0.6930	2.2130	0.3900
14:26:07.791	15950	2.9300	13.8400	-72.0500	-0.7850	2.4210	0.4620
14:26:07.811	15970	-0.4000	14.0600	-68.7600	-0.7150	2.0110	0.3680
14:26:07.832	15990	4.3800	14.2200	-73.8500	-0.7110	2.4980	0.4550
14:26:07.851	16010	0.7300	13.0400	-66.2900	-0.7400	2.0810	0.3950
14:26:07.870	16030	2.5000	13.8100	-69.9100	-0.6770	2.2830	0.3970
14:26:07.892	16050	2.0900	14.0000	-70.8700	-0.7810	2.3660	0.4390
14:26:07.911	16070	1.1200	13.7500	-69.9600	-0.7030	2.0570	0.3950
14:26:07.933	16090	3.6400	13.4300	-73.3200	-0.7400	2.5140	0.4560
14:26:07.951	16110	-0.2900	14.0100	-67.6200	-0.7290	1.9910	0.3730
14:26:07.971	16130	3.7400	14.4200	-73.5000	-0.7160	2.4650	0.4350
14:26:07.991	16150	0.9300	13.5500	-68.3400	-0.7640	2.1350	0.4140
14:26:08.011	16170	2.1500	14.1900	-71.5000	-0.6760	2.2840	0.4060
14:26:08.032	16190	2.6000	14.1200	-73.7400	-0.8070	2.4860	0.4760
14:26:08.051	16210	-1.2800	14.7200	-68.2400	-0.7110	1.9500	0.3630
14:26:08.071	16230	4.9800	13.9400	-73.0400	-0.7170	2.6450	0.4660
14:26:08.090	16250	1.3600	13.9400	-66.0700	-0.7600	2.1780	0.4010
14:26:08.112	16270	4.1700	14.1800	-74.0000	-0.7150	2.5660	0.4430
14:26:08.132	16290	2.8600	14.5200	-69.7700	-0.7880	2.4410	0.4500
14:26:08.152	16310	1.0000	12.8200	-64.6800	-0.6920	1.9400	0.3780
14:26:08.170	16330	4.0900	12.7800	-73.1000	-0.6850	2.5830	0.4500
14:26:08.192	16350	0.2900	14.1600	-73.0300	-0.6990	2.1790	0.4050
14:26:08.211	16370	4.1800	13.3500	-70.4400	-0.6900	2.3920	0.4160
14:26:08.233	16390	1.0200	13.6200	-69.7100	-0.7190	2.2620	0.4300
14:26:08.252	16410	1.5100	13.7000	-71.2900	-0.6880	2.2250	0.3850
14:26:08.272	16430	3.0600	13.0600	-73.1300	-0.7390	2.5300	0.4700
14:26:08.292	16450	-0.9000	13.8100	-68.1400	-0.6850	1.9490	0.3590
14:26:08.312	16470	1.3700	14.0300	-70.5300	-0.6700	2.1930	0.3990
14:26:08.331	16490	1.2600	14.2300	-72.4500	-0.7100	2.2870	0.4400
14:26:08.352	16510	2.6800	14.3700	-74.2600	-0.6390	2.4650	0.4050
14:26:08.372	16530	2.5100	12.8500	-64.0700	-0.7000	2.1070	0.3970
14:26:08.392	16550	0.2800	14.0900	-69.8500	-0.6290	2.0980	0.3780
14:26:08.410	16570	5.3300	14.4100	-78.0900	-0.6720	2.7880	0.4750
14:26:08.432	16590	-1.2000	13.2200	-63.2600	-0.7070	1.8580	0.3710
14:26:08.452	16610	3.9600	14.4300	-69.5000	-0.6930	2.3820	0.4040
14:26:08.472	16630	2.4400	14.8400	-73.1000	-0.7800	2.4480	0.4550
14:26:08.492	16650	0.2300	14.3100	-72.1300	-0.7230	2.0880	0.3980
14:26:08.512	16670	3.6500	13.9400	-72.5900	-0.7650	2.5780	0.4540
14:26:08.532	16690	-0.3700	13.6200	-67.5400	-0.7570	1.9430	0.3710
14:26:08.552	16710	4.1000	14.7400	-72.5700	-0.7440	2.5700	0.4210
14:26:08.572	16730	1.2100	14.1300	-69.2700	-0.7770	2.2420	0.4240
14:26:08.592	16750	2.0800	13.1300	-66.8700	-0.7020	2.1050	0.3780
14:26:08.611	16770	1.9900	14.5500	-75.0900	-0.7870	2.5110	0.4690
14:26:08.632	16790	0.5700	14.6400	-72.4700	-0.7350	2.0960	0.3920
14:26:08.651	16810	3.9300	13.0300	-67.8300	-0.7370	2.3480	0.4200
14:26:08.671	16830	1.0400	13.8000	-66.2600	-0.7630	2.1550	0.4130
14:26:08.692	16850	3.1600	14.2100	-71.0100	-0.6910	2.3780	0.3940
14:26:08.712	16870	1.8800	14.3700	-70.5000	-0.8130	2.3900	0.4410
14:26:08.732	16890	0.0500	14.0700	-68.1800	-0.7120	1.9780	0.3720
14:26:08.753	16910	3.3700	14.0300	-74.6300	-0.7510	2.5650	0.4620
14:26:08.772	16930	-1.0800	14.4500	-71.5900	-0.7600	2.0680	0.4140
14:26:08.792	16950	4.0600	14.5100	-70.9900	-0.7300	2.3730	0.4220
14:26:08.812	16970	2.1100	13.5100	-67.3600	-0.7710	2.1970	0.4310
14:26:08.831	16990	1.6000	14.1100	-71.1400	-0.7090	2.2360	0.3830
14:26:08.851	17010	3.0900	14.2500	-79.0500	-0.8050	2.6070	0.5030
14:26:08.870	17030	-1.0100	13.8800	-68.1400	-0.7420	1.8810	0.3730
14:26:08.891	17050	5.3300	13.5600	-74.4600	-0.7070	2.5550	0.4670
14:26:08.912	17070	1.1700	13.9900	-68.9500	-0.7610	2.2720	0.4100
14:26:08.932	17090	3.0500	13.5300	-68.2600	-0.7220	2.2560	0.3880
14:26:08.951	17110	3.2700	13.9800	-68.5400	-0.7770	2.3460	0.4450
14:26:08.971	17130	0.9200	14.3000	-69.6900	-0.7200	2.1050	0.3880
14:26:08.992	17150	3.9200	13.6600	-74.3700	-0.7510	2.5740	0.4540
14:26:09.012	17170	-0.3300	14.0800	-66.7400	-0.7460	1.9950	0.3860
14:26:09.032	17190	3.8600	14.2100	-69.2300	-0.7260	2.3270	0.4100
14:26:09.052	17210	2.3600	14.5800	-72.6500	-0.7820	2.3790	0.4580
14:26:09.071	17230	0.9100	13.9700	-70.2000	-0.7180	2.1190	0.3760
14:26:09.092	17250	3.0200	14.1700	-71.7300	-0.7840	2.4500	0.4520
14:26:09.111	17270	-0.7400	13.7100	-69.0600	-0.7400	1.9580	0.3880
14:26:09.131	17290	5.3600	14.8300	-73.9300	-0.6890	2.6180	0.4440
14:26:09.152	17310	1.3700	13.3600	-68.0300	-0.7580	2.1250	0.4200
14:26:09.172	17330	2.7100	13.4200	-68.3100	-0.6840	2.1370	0.3880
14:26:09.191	17350	3.8200	14.1400	-74.8800	-0.7730	2.5360	0.4670
14:26:09.212	17370	-0.5600	14.0100	-67.1900	-0.7180	1.9620	0.3700
14:26:09.233	17390	4.1000	14.2900	-74.3300	-0.7020	2.5680	0.4630
14:26:09.252	17410	0.7200	13.7500	-64.4100	-0.7330	1.9430	0.3670
14:26:09.273	17430	4.5900	14.2300	-70.7000	-0.6760	2.4840	0.4040
14:26:09.294	17450	2.7500	14.3400	-71.8800	-0.7720	2.4010	0.4600
14:26:09.312	17470	-0.6200	13.9000	-71.1200	-0.7080	2.0080	0.3800
14:26:09.333	17490	3.4500	14.1400	-74.4400	-0.7490	2.5980	0.4530
14:26:09.352	17510	0.4500	14.5700	-69.0200	-0.7570	2.1500	0.3950
14:26:09.372	17530	3.4900	14.0700	-68.2200	-0.7260	2.3510	0.4000
14:26:09.392	17550	1.0400	13.6300	-69.2400	-0.7750	2.2100	0.4200
14:26:09.412	17570	1.9400	14.0400	-72.4700	-0.7030	2.2870	0.4090
14:26:09.432	17590	3.1200	14.3800	-72.8900	-0.7920	2.4720	0.4720
14:26:09.453	17610	-0.6200	14.0800	-68.2300	-0.7080	1.9580	0.3800
14:26:09.473	17630	4.6100	14.0300	-72.2200	-0.7010	2.5140	0.4360
14:26:09.493	17650	1.3900	13.9700	-68.8900	-0.7420	2.1820	0.4180
14:26:09.513	17670	2.6500	13.4500	-69.3800	-0.6690	2.2550	0.3940
14:26:09.532	17690	2.4700	13.9300	-70.5200	-0.7650	2.3760	0.4410
14:26:09.553	17710	-0.1600	14.2200	-69.2000	-0.7230	2.0510	0.3700
14:26:09.574	17730	4.3500	13.6400	-74.5700	-0.7260	2.6140	0.4670
14:26:09.594	17750	0.3100	13.9100	-65.7800	-0.7420	2.0040	0.3820
14:26:09.613	17770	3.5400	14.3300	-71.7500	-0.6950	2.3730	0.4160
14:26:09.633	17790	2.0500	14.1500	-69.4400	-0.7800	2.2930	0.4330
14:26:09.654	17810	1.3100	13.7400	-70.5100	-0.6970	2.1470	0.4070
14:26:09.674	17830	2.8900	14.4400	-73.5800	-0.8010	2.5020	0.4770
14:26:09.693	17850	-0.4700	14.2000	-70.1300	-0.7330	1.9960	0.3850
14:26:09.714	17870	5.4300	14.3200	-71.4600	-0.7190	2.6060	0.4430
14:26:09.732	17890	1.5900	13.9300	-68.2700	-0.7610	2.2150	0.4160
14:26:09.752	17910	2.4800	13.3400	-69.1100	-0.6910	2.1720	0.3860
14:26:09.772	17930	2.7100	14.2500	-74.8800	-0.7900	2.4810	0.4740
14:26:09.794	17950	-0.1000	14.2500	-70.9000	-0.7200	2.0570	0.3970
14:26:09.813	17970	3.4700	13.4500	-71.9400	-0.7440	2.4840	0.4520
14:26:09.833	17990	0.3500	13.7900	-67.5100	-0.7430	2.0640	0.4060
14:26:09.853	18010	3.9900	14.5300	-72.3400	-0.7020	2.4520	0.4170
14:26:09.874	18030	2.0600	13.8300	-70.1600	-0.7750	2.3020	0.4430
14:26:09.893	18050	0.9300	13.3900	-67.7400	-0.7050	2.0130	0.3720
14:26:09.913	18070	3.9300	13.7000	-73.7300	-0.7470	2.5500	0.4620
14:26:09.934	18090	0.2000	13.6600	-67.8300	-0.7350	2.0140	0.3870
14:26:09.952	18110	4.0700	14.4900	-68.6900	-0.6990	2.4080	0.4060
14:26:09.972	18130	1.7800	13.9700	-67.0800	-0.7690	2.2620	0.4190
14:26:09.992	18150	1.4700	13.9900	-70.0100	-0.6740	2.2040	0.3920
14:26:10.012	18170	3.3000	14.1800	-72.8000	-0.7870	2.5120	0.4590
14:26:10.033	18190	-0.7000	14.2100	-67.3700	-0.7130	1.9650	0.3720
14:26:10.053	18210	3.9100	14.2800	-73.9500	-0.7110	2.5930	0.4570
14:26:10.073	18230	1.3900	14.0300	-66.6800	-0.7450	2.1350	0.3830
14:26:10.093	18250	4.2400	13.4800	-70.0400	-0.7110	2.3680	0.4070
14:26:10.112	18270	2.3500	14.0000	-69.7000	-0.7900	2.3690	0.4510
14:26:10.133	18290	-0.1300	14.4900	-71.8900	-0.7080	2.0800	0.3940
14:26:10.153	18310	3.1100	13.9800	-75.9900	-0.7620	2.5490	0.4700
14:26:10.174	18330	-0.8500	14.2400	-69.2800	-0.7600	1.9930	0.3830
14:26:10.194	18350	3.7000	14.7900	-73.5700	-0.7440	2.4100	0.4210
14:26:10.213	18370	2.0800	13.7800	-69.2300	-0.7880	2.2960	0.4190
14:26:10.234	18390	1.4000	14.1500	-70.3500	-0.6810	2.1860	0.4010
14:26:10.253	18410	3.0400	14.1300	-71.2100	-0.7920	2.4190	0.4440
14:26:10.272	18430	0.0500	14.4500	-69.1500	-0.7090	2.0050	0.3870
14:26:10.292	18450	4.3500	14.5700	-71.2300	-0.7270	2.5450	0.4280
14:26:10.314	18470	0.8000	13.3400	-68.7600	-0.7500	2.0960	0.4070
14:26:10.333	18490	2.2900	14.1900	-70.1300	-0.6920	2.2720	0.4020
14:26:10.353	18510	2.8500	13.9000	-73.1500	-0.8020	2.4510	0.4620
14:26:10.373	18530	-0.5800	14.1500	-68.9000	-0.7090	1.9990	0.3690
14:26:10.394	18550	3.6700	13.7100	-70.8500	-0.7320	2.5220	0.4450
14:26:10.413	18570	-0.2200	13.7100	-68.9000	-0.7350	2.0710	0.3990
14:26:10.432	18590	3.6300	14.8600	-71.4400	-0.6950	2.4480	0.4220
14:26:10.453	18610	1.2100	14.1400	-69.4600	-0.7580	2.2100	0.4260
14:26:10.472	18630	1.5700	14.0500	-68.4400	-0.6810	2.1720	0.3950
14:26:10.493	18650	3.3200	14.2300	-73.3000	-0.7860	2.5370	0.4640
14:26:10.513	18670	-1.6400	14.5300	-69.3200	-0.7190	2.0170	0.3850
14:26:10.532	18690	5.2900	14.1700	-72.7000	-0.7250	2.5380	0.4450
14:26:10.553	18710	1.8100	13.7000	-67.6900	-0.7690	2.2240	0.4200
14:26:10.573	18730	2.9200	13.8600	-71.9200	-0.6960	2.2970	0.4180
14:26:10.593	18750	2.9600	14.1000	-71.0100	-0.7930	2.4380	0.4580
14:26:10.613	18770	-0.2500	13.6500	-70.5600	-0.7200	2.0010	0.3890
14:26:10.634	18790	4.8800	13.3600	-72.5100	-0.7260	2.5220	0.4500
14:26:10.654	18810	0.6400	14.2300	-66.9000	-0.7480	2.1170	0.3920
14:26:10.672	18830	3.4900	13.9400	-70.2500	-0.7170	2.2800	0.3990
14:26:10.693	18850	2.8800	13.9500	-72.7400	-0.7810	2.3650	0.4680
14:26:10.713	18870	-0.0500	14.3600	-71.0500	-0.7070	2.0470	0.3960
14:26:10.732	18890	2.7600	14.0800	-74.9000	-0.7440	2.5450	0.4570
14:26:10.753	18910	-0.9900	13.8900	-67.8400	-0.7540	1.9730	0.3810
14:26:10.773	18930	4.5300	14.6600	-72.1900	-0.7030	2.4490	0.4240
14:26:10.792	18950	0.4000	14.3800	-70.2500	-0.7650	2.2300	0.4310
14:26:10.814	18970	2.0800	13.6200	-69.2300	-0.6710	2.2040	0.3780
14:26:10.834	18990	3.1800	14.4400	-74.7100	-0.7750	2.5100	0.4740
14:26:10.854	19010	-0.3300	13.5800	-70.3800	-0.7010	1.9690	0.3810
14:26:10.872	19030	5.1800	14.4100	-72.3700	-0.6900	2.6100	0.4530
14:26:10.894	19050	0.5900	13.5200	-67.3200	-0.7500	2.0630	0.4010
14:26:10.914	19070	4.0700	13.4700	-69.7800	-0.7030	2.3200	0.3970
14:26:10.934	19090	2.3300	14.8300	-72.2700	-0.7980	2.4560	0.4710
14:26:10.954	19110	-0.0500	14.4600	-70.9400	-0.6990	2.0820	0.3690
14:26:10.974	19130	3.3200	13.6500	-73.9200	-0.7800	2.5720	0.4670
14:26:10.993	19150	0.0800	14.2400	-67.8100	-0.7540	2.0950	0.3750
14:26:11.012	19170	3.7700	14.4100	-71.2200	-0.7180	2.3840	0.4210
14:26:11.033	19190	1.3100	13.9600	-71.3600	-0.8020	2.2630	0.4440
14:26:11.054	19210	1.8000	13.9200	-69.9800	-0.6970	2.1870	0.3850
14:26:11.075	19230	2.7000	14.6800	-72.2700	-0.7940	2.4820	0.4620
14:26:11.095	19250	-1.0200	14.4600	-69.5700	-0.7400	2.0190	0.3760
14:26:11.114	19270	4.3900	14.3400	-71.8000	-0.6970	2.4310	0.4380
14:26:11.135	19290	1.7300	13.4900	-71.0300	-0.7640	2.1580	0.4430
14:26:11.153	19310	2.3900	13.8300	-70.5900	-0.6760	2.2820	0.3950
14:26:11.173	19330	1.9200	14.1500	-70.0100	-0.7840	2.3670	0.4510
14:26:11.194	19350	1.3000	13.8700	-68.6100	-0.7070	2.0530	0.3760
14:26:11.214	19370	4.0900	13.8900	-70.5700	-0.7290	2.5460	0.4520
14:26:11.235	19390	0.0300	13.7500	-66.4600	-0.7260	1.9970	0.3710
14:26:11.253	19410	4.4800	14.6100	-70.2800	-0.6820	2.4140	0.4210
14:26:11.274	19430	1.6800	14.3000	-68.6400	-0.7620	2.2490	0.4290
14:26:11.295	19450	1.7700	14.0800	-69.5500	-0.6810	2.1560	0.3890
14:26:11.314	19470	3.1800	14.0200	-74.8600	-0.7790	2.5690	0.4730
14:26:11.334	19490	0.4600	13.7300	-66.2900	-0.7140	2.0260	0.3750
14:26:11.355	19510	4.5600	14.0500	-72.8800	-0.7030	2.5820	0.4510
14:26:11.373	19530	1.3300	14.2300	-66.5100	-0.7640	2.1580	0.3970
14:26:11.394	19550	3.1000	13.8300	-70.6600	-0.6800	2.2750	0.4170
14:26:11.415	19570	3.1600	14.2500	-70.4700	-0.7970	2.3730	0.4470
14:26:11.435	19590	0.6400	14.3900	-69.6100	-0.6970	2.0730	0.3820
14:26:11.454	19610	3.7300	14.0000	-72.0800	-0.7400	2.4900	0.4450
14:26:11.475	19630	0.9300	13.8500	-67.7600	-0.7430	2.0960	0.3940
14:26:11.493	19650	3.6100	14.1300	-71.1800	-0.6730	2.3220	0.4160
14:26:11.515	19670	2.7200	14.1600	-70.8100	-0.7900	2.3610	0.4390
14:26:11.534	19690	0.4300	14.1100	-68.4800	-0.6960	2.1290	0.3770
14:26:11.555	19710	3.1600	13.5100	-74.0500	-0.7460	2.4770	0.4590
14:26:11.576	19730	-0.5200	14.0300	-68.6500	-0.7300	1.9950	0.3870
14:26:11.593	19750	3.6400	14.3400	-72.6200	-0.6910	2.5210	0.4430
14:26:11.613	19770	1.1800	13.7200	-69.9100	-0.7710	2.1900	0.4310
14:26:11.634	19790	1.5300	13.9600	-70.4300	-0.6800	2.2120	0.3940
14:26:11.655	19810	3.1600	13.8600	-71.8200	-0.7730	2.4750	0.4550
14:26:11.673	19830	-0.0500	13.5700	-69.4000	-0.7030	2.0110	0.3890
14:26:11.695	19850	4.3900	14.3100	-71.9000	-0.7130	2.5460	0.4410
14:26:11.714	19870	0.5200	13.6700	-68.0700	-0.7510	2.0410	0.3940
14:26:11.734	19890	3.8100	13.9300	-70.9900	-0.6980	2.4460	0.4110
14:26:11.753	19910	1.9100	14.0500	-70.9800	-0.7750	2.3050	0.4440
14:26:11.773	19930	1.2000	14.6300	-68.8400	-0.6910	2.1400	0.3880
14:26:11.795	19950	3.7300	13.4500	-74.0400	-0.7740	2.5800	0.4630
14:26:11.814	19970	-1.0400	14.2000	-69.7900	-0.7490	2.0630	0.3870
14:26:11.833	19990	3.8000	14.5300	-72.0600	-0.7300	2.3850	0.4250
14:26:11.854	20010	1.5500	14.3300	-70.8500	-0.7870	2.2740	0.4330
14:26:11.875	20030	1.2900	14.1700	-71.3200	-0.7150	2.1900	0.3850
14:26:11.894	20050	3.0400	14.0100	-72.7100	-0.7910	2.4410	0.4640
14:26:11.914	20070	-0.4100	14.7700	-69.7300	-0.7150	2.0620	0.3880
14:26:11.935	20090	3.5700	13.9900	-73.5300	-0.7320	2.5120	0.4500
14:26:11.954	20110	0.9100	14.0900	-68.5000	-0.7630	2.1660	0.4130
14:26:11.976	20130	2.1700	13.9300	-71.1500	-0.6900	2.2760	0.4030
14:26:11.994	20150	3.0500	14.2500	-71.3800	-0.7860	2.3480	0.4530
14:26:12.015	20170	0.4600	13.8500	-69.5300	-0.7250	2.0760	0.3810
14:26:12.035	20190	4.6900	13.4100	-72.0500	-0.7260	2.5310	0.4480
14:26:12.055	20210	-0.6300	13.9100	-67.6600	-0.7500	1.9920	0.3830
14:26:12.075	20230	3.6000	14.5400	-70.9700	-0.7010	2.4090	0.4050
14:26:12.095	20250	2.1400	14.0600	-68.5400	-0.7750	2.2470	0.4360
14:26:12.115	20270	1.8000	14.3200	-70.0800	-0.6690	2.1970	0.4050
14:26:12.134	20290	2.8800	13.9400	-73.3900	-0.7870	2.4410	0.4720
14:26:12.155	20310	-0.2600	14.2900	-68.6900	-0.7190	2.0580	0.3890
14:26:12.175	20330	4.4800	14.3300	-72.6300	-0.7170	2.5180	0.4520
14:26:12.195	20350	1.6200	13.8400	-68.2900	-0.7720	2.1880	0.4180
14:26:12.214	20370	3.2600	14.3800	-68.6900	-0.6930	2.3160	0.3970
14:26:12.233	20390	2.9900	14.2000	-67.9600	-0.8040	2.4040	0.4390
14:26:12.255	20410	-0.1900	13.9500	-69.8700	-0.7240	2.0680	0.3890
14:26:12.274	20430	4.2300	13.4500	-73.4700	-0.7530	2.4980	0.4490
14:26:12.295	20450	0.6600	13.9200	-68.0100	-0.7400	2.1160	0.4060
14:26:12.315	20470	3.5000	14.5600	-71.2700	-0.6950	2.3160	0.4120
14:26:12.335	20490	1.9300	14.4900	-70.1400	-0.7890	2.3770	0.4410
14:26:12.355	20510	0.5300	13.7800	-68.1100	-0.7090	2.0690	0.3750
14:26:12.375	20530	3.2600	13.6100	-73.6400	-0.7330	2.5000	0.4590
14:26:12.395	20550	0.0700	13.8900	-68.0800	-0.7410	2.0440	0.3770
14:26:12.414	20570	4.4600	14.1800	-71.3300	-0.6670	2.4660	0.4250
14:26:12.436	20590	1.7900	13.6900	-68.9200	-0.7640	2.2270	0.4250
14:26:12.455	20610	1.9200	13.7600	-70.5400	-0.6690	2.2170	0.3880
14:26:12.474	20630	2.7200	14.4900	-72.9000	-0.7860	2.4580	0.4580
14:26:12.495	20650	-0.1200	14.5600	-68.4700	-0.7180	1.9970	0.3770
14:26:12.514	20670	3.9900	14.2300	-73.7500	-0.7320	2.5980	0.4590
14:26:12.535	20690	0.3000	13.8400	-67.0300	-0.7630	2.0340	0.3800
14:26:12.554	20710	3.8400	14.0600	-72.3600	-0.6930	2.4000	0.4100
14:26:12.575	20730	1.9100	14.1500	-69.1100	-0.7980	2.3240	0.4300
14:26:12.594	20750	0.5900	13.9900	-69.2200	-0.6960	2.1180	0.3820
14:26:12.615	20770	4.2100	13.7100	-72.9600	-0.7500	2.6390	0.4480
14:26:12.635	20790	-0.3400	13.8100	-65.5800	-0.7390	1.9970	0.3690
14:26:12.656	20810	4.0000	14.4100	-71.9600	-0.6960	2.4410	0.4170
14:26:12.674	20830	1.3400	13.9400	-70.3400	-0.7610	2.2380	0.4410
14:26:12.695	20850	1.4500	14.4500	-70.6300	-0.6790	2.1920	0.3790
14:26:12.715	20870	2.0600	14.4100	-73.6200	-0.7820	2.4350	0.4590
14:26:12.735	20890	0.1300	13.8800	-70.2100	-0.7180	2.0610	0.3930
14:26:12.754	20910	4.3900	14.0800	-71.4200	-0.7000	2.4880	0.4370
14:26:12.775	20930	0.8300	13.6600	-67.8300	-0.7620	2.1920	0.4100
14:26:12.796	20950	3.1900	13.5800	-69.9400	-0.6820	2.2480	0.4000
14:26:12.814	20970	2.3200	14.3200	-70.5500	-0.7780	2.3660	0.4390
14:26:12.835	20990	-0.2300	14.1800	-69.9800	-0.6870	2.0150	0.3770
14:26:12.855	21010	3.8600	13.9600	-70.5300	-0.7150	2.5230	0.4390
14:26:12.874	21030	0.8800	13.4600	-66.7500	-0.7290	2.0840	0.3870
14:26:12.894	21050	3.7100	13.9200	-70.3400	-0.6300	2.3820	0.4050
14:26:12.914	21070	1.6400	13.9500	-68.3200	-0.7440	2.2470	0.4250
14:26:12.936	21090	1.7700	13.6500	-68.9400	-0.6590	2.1720	0.3900
14:26:12.954	21110	3.3900	13.4300	-74.3000	-0.7440	2.5060	0.4730
14:26:12.976	21130	-0.6600	13.4900	-69.5900	-0.7180	1.9890	0.3850
14:26:12.995	21150	5.7600	14.5400	-71.4300	-0.7150	2.6250	0.4340
14:26:13.016	21170	2.0300	13.5300	-67.2400	-0.7490	2.1880	0.4140
14:26:13.036	21190	2.6700	13.3900	-67.8000	-0.6640	2.2480	0.3720
14:26:13.055	21210	3.3500	14.0200	-71.7300	-0.8010	2.5110	0.4600
14:26:13.075	21230	0.2400	14.0000	-67.5200	-0.6910	2.0340	0.3640
14:26:13.096	21250	4.1300	13.7800	-72.4900	-0.7120	2.5540	0.4400
14:26:13.114	21270	0.7000	13.8200	-67.7800	-0.7000	2.0550	0.3920
14:26:13.135	21290	3.4500	13.6600	-71.8200	-0.6670	2.4390	0.4000
14:26:13.154	21310	1.2800	14.0500	-70.9800	-0.7510	2.3210	0.4370
14:26:13.174	21330	-0.1200	14.3800	-69.8700	-0.6870	2.0800	0.3670
14:26:13.195	21350	3.3400	13.6900	-75.3900	-0.7230	2.6010	0.4610
14:26:13.215	21370	-0.2400	13.7000	-67.2800	-0.7200	1.9990	0.3750
14:26:13.235	21390	4.1200	14.0100	-73.1700	-0.6640	2.4960	0.4260
14:26:13.256	21410	1.0600	13.9900	-67.9400	-0.7390	2.1420	0.4150
14:26:13.275	21430	2.5100	13.4700	-69.5000	-0.6420	2.2520	0.3780
14:26:13.295	21450	2.4900	13.9800	-72.9200	-0.7560	2.4760	0.4580
14:26:13.315	21470	-0.1800	14.2400	-67.3500	-0.6790	1.9840	0.3620
14:26:13.335	21490	4.0700	14.0600	-75.3000	-0.7070	2.6530	0.4660
14:26:13.357	21510	-0.5200	13.6800	-67.4800	-0.7420	2.0040	0.3900
14:26:13.375	21530	4.0400	13.6300	-69.5400	-0.6600	2.3820	0.3960
14:26:13.396	21550	2.3100	14.3900	-71.8700	-0.7660	2.3730	0.4640
14:26:13.415	21570	0.5100	14.4700	-69.7000	-0.6920	2.1110	0.3680
14:26:13.435	21590	3.9500	13.8400	-73.3700	-0.7150	2.5880	0.4620
14:26:13.456	21610	-0.3000	13.0700	-67.2500	-0.7420	2.0080	0.3650
14:26:13.477	21630	4.2400	13.9100	-72.7900	-0.6760	2.4580	0.4210
14:26:13.496	21650	1.5800	14.0600	-71.0900	-0.7480	2.2470	0.4370
14:26:13.516	21670	1.5800	13.9900	-70.5700	-0.6740	2.1870	0.3840
14:26:13.536	21690	2.8100	13.9700	-73.7400	-0.7640	2.4770	0.4530
14:26:13.557	21710	-0.7500	13.8600	-67.9000	-0.6980	2.0300	0.3720
14:26:13.576	21730	4.4100	14.3100	-75.5500	-0.6870	2.5570	0.4540
14:26:13.596	21750	1.0400	13.4900	-67.0700	-0.7420	2.1420	0.4040
14:26:13.615	21770	2.5200	13.5300	-70.5900	-0.6540	2.2720	0.4010
14:26:13.636	21790	2.4100	14.2300	-72.5700	-0.7880	2.4300	0.4520
14:26:13.655	21810	-0.4700	14.2300	-68.7800	-0.6990	1.9980	0.3680
14:26:13.676	21830	4.1300	13.8600	-73.0500	-0.7100	2.5580	0.4560
14:26:13.695	21850	0.6500	13.1900	-67.2000	-0.7400	2.0950	0.3790
14:26:13.717	21870	3.3100	13.6500	-72.5900	-0.6400	2.4310	0.4110
14:26:13.737	21890	1.6200	13.5900	-69.5200	-0.7580	2.2460	0.4330
14:26:13.757	21910	1.1700	13.9600	-72.0400	-0.6540	2.2120	0.3990
14:26:13.777	21930	3.4000	13.4200	-75.5100	-0.7630	2.5390	0.4840
14:26:13.796	21950	-0.6100	13.5400	-69.5300	-0.7160	1.9760	0.3790
14:26:13.816	21970	5.3400	14.3000	-72.5900	-0.6900	2.5750	0.4500
14:26:13.837	21990	1.3800	13.7600	-68.8100	-0.7500	2.1800	0.4260
14:26:13.856	22010	2.3000	13.5000	-69.6900	-0.6720	2.2720	0.3860
14:26:13.876	22030	3.0400	13.7600	-70.8200	-0.7810	2.3960	0.4440
14:26:13.897	22050	-0.2300	14.0300	-68.3600	-0.7040	2.0360	0.3710
14:26:13.915	22070	3.7600	14.0700	-73.9800	-0.7100	2.5580	0.4570
14:26:13.936	22090	0.9500	13.8300	-67.3800	-0.7310	2.0620	0.4050
14:26:13.956	22110	3.7700	13.5900	-71.1900	-0.6560	2.3610	0.4130
14:26:13.976	22130	2.7600	14.1500	-70.6700	-0.7460	2.3440	0.4420
14:26:13.995	22150	0.4700	13.4900	-68.1600	-0.6910	2.0550	0.3650
14:26:14.017	22170	3.0800	13.8000	-74.7000	-0.7200	2.5550	0.4580
14:26:14.036	22190	0.2700	13.7500	-67.6900	-0.7300	1.9910	0.3700
14:26:14.056	22210	4.7200	13.9800	-71.5600	-0.6610	2.4960	0.4280
14:26:14.076	22230	1.9800	13.6700	-69.2100	-0.7490	2.1950	0.4250
14:26:14.097	22250	1.9300	12.9600	-68.9500	-0.6630	2.1980	0.3820
14:26:14.115	22270	3.6700	13.3200	-72.3000	-0.7570	2.4950	0.4530
14:26:14.137	22290	0.2300	13.7100	-67.4300	-0.6890	1.9980	0.3780
14:26:14.155	22310	4.7100	14.2000	-73.3700	-0.7050	2.6310	0.4510
14:26:14.177	22330	0.2700	13.7500	-65.7800	-0.7260	2.0490	0.3770
14:26:14.195	22350	3.8500	13.7200	-70.2400	-0.6460	2.3760	0.3990
14:26:14.215	22370	2.6700	14.1100	-70.8600	-0.7810	2.3750	0.4480
14:26:14.236	22390	-0.0700	14.1700	-70.9900	-0.6800	2.0790	0.3840
14:26:14.256	22410	3.9300	14.1300	-73.2800	-0.7360	2.5090	0.4490
14:26:14.276	22430	0.0600	13.6100	-68.6300	-0.7480	2.0530	0.3910
14:26:14.296	22450	3.1600	14.9000	-71.4400	-0.6970	2.4580	0.4190
14:26:14.315	22470	1.5800	13.8600	-70.5400	-0.7640	2.3100	0.4320
14:26:14.335	22490	1.8300	13.9100	-70.0600	-0.6870	2.1880	0.3830
14:26:14.356	22510	2.9600	13.9500	-73.4300	-0.7640	2.4350	0.4560
14:26:14.376	22530	-0.3700	13.7000	-68.6500	-0.7060	2.0220	0.3780
14:26:14.396	22550	4.1400	14.6000	-71.7900	-0.6970	2.5160	0.4310
14:26:14.417	22570	0.9900	13.9100	-66.8500	-0.7460	2.1840	0.3960
14:26:14.437	22590	2.0500	13.5500	-71.0900	-0.6520	2.2200	0.3970
14:26:14.457	22610	1.6500	14.1900	-73.5800	-0.7780	2.4090	0.4590
14:26:14.475	22630	0.5300	14.1800	-70.6300	-0.6910	2.0470	0.3840
14:26:14.497	22650	3.5500	14.2500	-74.6300	-0.7030	2.5470	0.4660
14:26:14.518	22670	-0.7500	13.4000	-68.5800	-0.7350	2.0050	0.3890
14:26:14.536	22690	3.5900	13.7800	-74.2000	-0.6560	2.4350	0.4380
14:26:14.556	22710	1.7200	13.6100	-68.6100	-0.7560	2.2560	0.4230
14:26:14.577	22730	1.4400	14.1900	-71.5200	-0.6570	2.2030	0.3980
14:26:14.597	22750	3.1200	13.1700	-73.4300	-0.7490	2.5460	0.4660
14:26:14.617	22770	-0.0600	14.0600	-69.6000	-0.7010	2.0650	0.3920
14:26:14.637	22790	4.7000	14.7200	-72.2200	-0.6970	2.5510	0.4450
14:26:14.656	22810	1.6700	13.4000	-68.3000	-0.7560	2.1590	0.4160
14:26:14.675	22830	3.0000	13.4500	-70.0400	-0.6690	2.3080	0.4010
14:26:14.696	22850	3.3000	14.5400	-69.2900	-0.7640	2.4110	0.4380
14:26:14.718	22870	0.4700	14.0900	-68.1800	-0.7120	2.0380	0.3710
14:26:14.736	22890	4.1700	13.4200	-71.1500	-0.7120	2.4840	0.4360
14:26:14.756	22910	1.4200	14.0800	-66.5300	-0.7160	2.1030	0.3960
14:26:14.776	22930	3.5900	13.9500	-71.9100	-0.6730	2.3630	0.4120
14:26:14.798	22950	1.9900	13.8600	-69.0200	-0.7610	2.2890	0.4250
14:26:14.817	22970	1.1500	13.9700	-68.8600	-0.6790	2.1470	0.3720
14:26:14.836	22990	3.9500	13.7600	-75.0900	-0.6950	2.5730	0.4580
14:26:14.858	23010	-0.7200	13.3300	-65.2900	-0.6920	1.9130	0.3400
14:26:14.876	23030	5.0300	13.6200	-74.0600	-0.6170	2.5360	0.4320
14:26:14.897	23050	1.5500	13.3900	-65.5700	-0.7270	2.1390	0.3970
14:26:14.917	23070	1.7300	13.6200	-72.6200	-0.6260	2.2640	0.3910
14:26:14.938	23090	2.3300	13.7500	-72.0800	-0.7450	2.4250	0.4560
14:26:14.958	23110	0.3700	14.2600	-66.9900	-0.6840	2.0060	0.3630
14:26:14.977	23130	3.8500	13.8900	-75.5000	-0.7000	2.5680	0.4730
14:26:14.996	23150	-1.1400	13.8200	-65.7400	-0.7400	1.9840	0.3670
14:26:15.017	23170	4.2400	13.9900	-71.0300	-0.6760	2.4790	0.4140
14:26:15.037	23190	1.1700	14.1300	-69.4600	-0.7610	2.2930	0.4350
14:26:15.057	23210	0.8200	14.0300	-72.5800	-0.6550	2.1950	0.3960
14:26:15.078	23230	2.7700	13.8500	-74.9300	-0.7430	2.5270	0.4590
14:26:15.097	23250	-0.4000	13.7400	-69.1700	-0.7440	2.0250	0.3740
14:26:15.117	23270	3.7600	14.3400	-73.7400	-0.7180	2.4150	0.4440
14:26:15.138	23290	1.1400	13.8800	-69.8400	-0.7650	2.2240	0.4230
14:26:15.156	23310	2.3600	13.5000	-70.8100	-0.6720	2.2650	0.4080
14:26:15.176	23330	2.6100	13.9500	-70.9800	-0.7700	2.3640	0.4490
14:26:15.198	23350	-0.2300	14.3100	-69.7800	-0.7060	2.0900	0.3810
14:26:15.217	23370	3.6800	14.1200	-69.8300	-0.7060	2.5000	0.4250
14:26:15.237	23390	1.1700	13.0600	-67.7900	-0.7360	2.1910	0.4110
14:26:15.258	23410	2.4200	13.4200	-69.1600	-0.6500	2.3000	0.3840
14:26:15.277	23430	2.8200	13.9700	-70.9400	-0.7710	2.3100	0.4430
14:26:15.296	23450	0.6800	14.1400	-71.0000	-0.6970	2.2090	0.3920
14:26:15.317	23470	5.4700	13.9700	-76.5700	-0.6960	2.8000	0.5010
14:26:15.338	23490	0.0700	13.6000	-68.1200	-0.7480	2.0860	0.3980
14:26:15.356	23510	4.0100	13.7300	-67.0900	-0.6990	2.2820	0.3920
14:26:15.376	23530	1.0800	13.4900	-68.5100	-0.7260	2.2480	0.4170
14:26:15.397	23550	2.7800	14.4000	-71.4300	-0.6110	2.3280	0.3870
14:26:15.416	23570	3.6100	12.9200	-70.6300	-0.6640	2.5050	0.4400
14:26:15.438	23590	1.4800	12.7500	-67.5700	-0.6170	2.0950	0.3710
14:26:15.458	23610	4.5300	12.6300	-71.0700	-0.6520	2.5370	0.4320
14:26:15.477	23630	0.0700	13.5700	-69.2300	-0.6720	2.1040	0.3860
14:26:15.497	23650	2.3600	14.0900	-75.0000	-0.6250	2.4550	0.3970
14:26:15.517	23670	-0.7000	13.2200	-69.0100	-0.7140	2.0520	0.4270
14:26:15.538	23690	1.1900	14.4900	-75.4800	-0.6080	2.3230	0.3970
14:26:15.557	23710	4.8300	13.4100	-72.2700	-0.6830	2.5430	0.4600
14:26:15.576	23730	-0.9600	13.1800	-62.3300	-0.6650	1.8960	0.3480
14:26:15.597	23750	4.2300	13.6900	-74.3800	-0.5790	2.5700	0.4150
14:26:15.619	23770	1.2300	13.3600	-71.3900	-0.6830	2.2670	0.4290
14:26:15.636	23790	0.3300	14.1100	-70.0000	-0.6460	2.1120	0.3680
14:26:15.659	23810	3.0700	14.0300	-75.0600	-0.6990	2.5490	0.4680
14:26:15.677	23830	0.3000	13.3300	-67.0000	-0.6940	1.9960	0.3720
14:26:15.697	23850	4.0100	14.7800	-73.6600	-0.6810	2.5680	0.4360
14:26:15.717	23870	0.7900	14.0900	-66.7800	-0.7340	2.1130	0.4060
14:26:15.736	23890	2.5700	13.3500	-68.1100	-0.6730	2.2130	0.3900
14:26:15.757	23910	2.1700	14.5000	-73.7700	-0.7670	2.5520	0.4700
14:26:15.778	23930	0.4500	14.0400	-66.3700	-0.7130	1.9920	0.3530
14:26:15.797	23950	4.0400	13.3700	-73.0400	-0.6950	2.5180	0.4590
14:26:15.817	23970	0.0100	13.5700	-68.9500	-0.7090	2.0480	0.3850
14:26:15.836	23990	4.5300	13.8600	-72.8800	-0.6830	2.5480	0.4280
14:26:15.858	24010	1.3300	13.5600	-69.4600	-0.7400	2.2250	0.4340
14:26:15.877	24030	1.1900	13.9500	-71.9200	-0.6600	2.1970	0.3900
14:26:15.897	24050	3.0400	13.5600	-73.7400	-0.7880	2.5900	0.4630
14:26:15.916	24070	0.6400	13.8500	-69.4000	-0.7310	2.0760	0.3890
14:26:15.938	24090	3.6500	14.2900	-70.8700	-0.7290	2.4740	0.4430
14:26:15.958	24110	1.2100	13.4600	-67.1300	-0.7550	2.1440	0.4060
14:26:15.977	24130	2.7100	14.1600	-70.4300	-0.6870	2.3340	0.4000
14:26:15.999	24150	2.9300	13.9600	-70.5900	-0.7940	2.4020	0.4470
14:26:16.018	24170	-0.1500	13.8500	-67.9200	-0.7070	2.0040	0.3910
14:26:16.038	24190	4.2200	13.9500	-74.6400	-0.7190	2.5860	0.4710
14:26:16.057	24210	0.8400	13.5300	-68.6400	-0.7370	2.0870	0.4000
14:26:16.077	24230	2.7900	14.1500	-70.6300	-0.6820	2.2850	0.4080
14:26:16.098	24250	2.2900	14.0000	-70.1500	-0.7900	2.3220	0.4440
14:26:16.119	24270	0.8800	14.2500	-71.2200	-0.7230	2.1430	0.3900
14:26:16.138	24290	3.3600	13.5400	-73.6700	-0.7480	2.5040	0.4680
14:26:16.158	24310	-0.1500	13.9700	-67.5800	-0.7250	2.0190	0.3830
14:26:16.179	24330	4.0600	14.2400	-71.9100	-0.7050	2.4200	0.4310
14:26:16.197	24350	1.7400	14.1400	-69.2500	-0.7660	2.1970	0.4210
14:26:16.217	24370	2.3500	14.5000	-70.3700	-0.6710	2.2440	0.4100
14:26:16.239	24390	2.6600	14.0700	-71.5700	-0.7920	2.4180	0.4630
14:26:16.259	24410	-1.5200	14.9600	-71.2700	-0.6980	2.0490	0.3930
14:26:16.278	24430	5.5400	14.1500	-74.5700	-0.7380	2.6350	0.4630
14:26:16.299	24450	1.3600	13.0100	-67.1300	-0.7390	2.1420	0.4090
14:26:16.320	24470	2.8500	13.7300	-71.8900	-0.6660	2.2950	0.4070
14:26:16.338	24490	2.7100	14.0500	-71.5000	-0.8120	2.4300	0.4570
14:26:16.359	24510	0.7700	14.0800	-70.5500	-0.7050	2.1090	0.3930
14:26:16.377	24530	4.3000	13.8800	-71.7200	-0.7370	2.4410	0.4340
14:26:16.399	24550	-0.5900	14.0600	-69.2200	-0.7340	2.0450	0.4010
14:26:16.417	24570	4.5300	14.3800	-70.5500	-0.7030	2.4880	0.4160
14:26:16.439	24590	2.2600	14.2100	-69.8000	-0.7570	2.3130	0.4500
14:26:16.458	24610	0.6800	13.9600	-68.9300	-0.6960	2.0640	0.3750
14:26:16.477	24630	3.1800	13.4700	-77.1700	-0.7430	2.5870	0.4820
14:26:16.497	24650	0.3300	13.6500	-69.0200	-0.7480	2.0550	0.3780
14:26:16.518	24670	4.7000	14.3300	-69.6500	-0.6980	2.4210	0.4220
14:26:16.538	24690	1.3700	13.9000	-68.7300	-0.7540	2.1240	0.4060
14:26:16.559	24710	3.1400	13.5300	-69.7100	-0.6750	2.3040	0.3810
14:26:16.577	24730	2.1800	14.0600	-71.5900	-0.7740	2.4150	0.4610
14:26:16.598	24750	-0.5400	14.2000	-70.9300	-0.6860	2.0110	0.3920
14:26:16.618	24770	4.0700	13.7300	-76.5300	-0.7160	2.6480	0.4720
14:26:16.639	24790	-0.3600	13.8600	-68.0300	-0.7510	2.0150	0.3820
14:26:16.658	24810	4.7200	14.1000	-67.7600	-0.7060	2.3980	0.3920
14:26:16.678	24830	2.1100	14.3500	-71.3300	-0.7810	2.3490	0.4560
14:26:16.698	24850	0.6300	14.9000	-71.7200	-0.6910	2.1790	0.3800
14:26:16.718	24870	3.6400	13.6300	-74.8700	-0.7870	2.6030	0.4640
14:26:16.738	24890	-0.0300	13.4300	-66.8700	-0.7330	2.0090	0.3710
14:26:16.758	24910	3.8500	14.6800	-73.7000	-0.7070	2.4830	0.4310
14:26:16.778	24930	1.8800	14.5000	-69.2800	-0.7690	2.2590	0.4280
14:26:16.800	24950	1.5000	13.6000	-69.0300	-0.6830	2.1740	0.3770
14:26:16.818	24970	2.6100	14.0600	-73.8300	-0.7850	2.4490	0.4580
14:26:16.838	24990	-0.3100	14.1300	-68.0100	-0.7010	2.0650	0.3680
14:26:16.858	25010	3.7900	14.2200	-71.7800	-0.7130	2.5510	0.4460
14:26:16.878	25030	0.7800	13.6000	-66.6900	-0.7330	2.0890	0.3980
14:26:16.898	25050	3.3000	13.5100	-70.3100	-0.6670	2.2430	0.3990
14:26:16.917	25070	2.4400	14.4200	-73.3400	-0.7860	2.4030	0.4550
14:26:16.937	25090	0.7900	14.1100	-68.9600	-0.7120	2.0700	0.3670
14:26:16.958	25110	2.9800	13.6100	-73.5600	-0.7260	2.5030	0.4580
14:26:16.978	25130	-0.2400	13.7500	-68.2000	-0.7290	2.0710	0.3790
14:26:16.997	25150	3.0900	14.4500	-73.7300	-0.6770	2.4950	0.4350
14:26:17.018	25170	2.0400	13.4000	-69.6900	-0.7580	2.2050	0.4350
14:26:17.038	25190	2.0400	14.0600	-69.5000	-0.6510	2.1770	0.3930
14:26:17.058	25210	2.9200	13.6800	-74.8200	-0.7710	2.5110	0.4890
14:26:17.078	25230	-0.3600	13.9300	-69.9900	-0.7070	1.9720	0.3750
14:26:17.097	25250	4.9500	14.4400	-72.9000	-0.7180	2.5940	0.4500
14:26:17.118	25270	0.9600	13.2000	-67.8200	-0.7720	2.1400	0.3910
14:26:17.139	25290	3.1300	13.5800	-71.3900	-0.6720	2.3920	0.4000
14:26:17.158	25310	3.6300	13.6100	-71.1300	-0.7820	2.3870	0.4630
14:26:17.177	25330	0.8900	13.9400	-67.4100	-0.6850	2.0030	0.3640
14:26:17.198	25350	4.3100	13.7400	-74.0700	-0.7410	2.5490	0.4560
14:26:17.218	25370	0.2700	13.4700	-66.5400	-0.7320	2.0410	0.3730
14:26:17.239	25390	3.6000	14.3400	-73.1600	-0.6860	2.4520	0.4330
14:26:17.258	25410	1.6500	13.5700	-68.3700	-0.7580	2.2360	0.4120
14:26:17.279	25430	1.2300	14.1100	-71.4600	-0.6610	2.2320	0.3850
14:26:17.298	25450	3.3700	13.4500	-72.6900	-0.7430	2.4950	0.4540
14:26:17.319	25470	-0.1200	13.8200	-67.6100	-0.6970	1.9390	0.3700
14:26:17.339	25490	4.6000	14.4200	-74.7900	-0.6760	2.5890	0.4310
14:26:17.358	25510	0.6400	13.7300	-67.1700	-0.7590	2.1400	0.3940
14:26:17.379	25530	2.2100	13.3800	-69.6200	-0.6460	2.2210	0.3870
14:26:17.400	25550	3.3600	13.8800	-73.4500	-0.7580	2.5080	0.4710
14:26:17.419	25570	-0.4800	14.4200	-70.4300	-0.6870	2.0270	0.3810
14:26:17.439	25590	4.0000	14.5700	-72.4200	-0.7330	2.6000	0.4450
14:26:17.458	25610	0.2000	13.5400	-67.3300	-0.7410	2.0170	0.3870
14:26:17.479	25630	3.7000	13.6200	-71.9700	-0.6750	2.4210	0.4140
14:26:17.498	25650	2.3000	14.5800	-71.1900	-0.7600	2.3610	0.4480
14:26:17.518	25670	-0.0300	14.4500	-71.0900	-0.6830	2.0860	0.3830
14:26:17.539	25690	4.6200	13.4300	-74.0200	-0.7370	2.5580	0.4560
14:26:17.558	25710	-0.1300	13.4200	-68.9200	-0.7310	2.0660	0.3770
14:26:17.578	25730	4.3700	13.9500	-73.0300	-0.6910	2.4700	0.4160
14:26:17.598	25750	2.1900	13.6600	-69.7000	-0.7630	2.2400	0.4350
14:26:17.620	25770	1.5200	14.1200	-70.9800	-0.6490	2.1710	0.3930
14:26:17.638	25790	2.8700	13.4700	-74.3400	-0.7460	2.4800	0.4550
14:26:17.659	25810	-0.9400	13.6600	-69.8400	-0.7150	2.0180	0.3730
14:26:17.678	25830	4.7700	13.9100	-72.4100	-0.7070	2.5270	0.4330
14:26:17.698	25850	0.9800	14.0300	-69.6800	-0.7220	2.1910	0.4250
14:26:17.720	25870	2.7300	13.2100	-73.0500	-0.6200	2.3390	0.4080
14:26:17.740	25890	2.0400	13.8500	-71.3600	-0.7590	2.3120	0.4400
14:26:17.759	25910	0.2800	14.1300	-70.0700	-0.6830	2.0790	0.3730
14:26:17.779	25930	4.1900	13.7600	-75.3600	-0.7060	2.5670	0.4690
14:26:17.798	25950	-0.8800	13.4400	-68.7500	-0.7180	2.0290	0.3860
