# Supplementary material for: A slanted castor wheel enables pushing manual wheelchairs from the side to improve social interaction
Source: PLoS One. 2024 Sep 12;19(9):e0307759. doi: 10.1371/journal.pone.0307759 (PMC11392412; doi:10.1371/journal.pone.0307759)
Supplement: S1 File — Contains the data collected during the validation experiments and the code for calculating the reaction forces for a castor wheel using the vector equations and the cosine approximation. 4TU.ResearchData repository: https://doi.org/10.4121/82afa4e1-bdf1-4bf4-8682-32e62f6c3d68, GitLab repository: https://gitlab.tudelft.nl/ziggy/evaluation_paper. (ZIP) [file pone.0307759.s002.zip › S2 File - Experimental data and the MATLAB code for calculations of the castor wheel/Data/Test6_30-5-2022/0rad_1.4kg_6.txt]

TimeStamp	SampleCounter	Fx(N)	Fy(N)	Fz(N)	Tx(Nm)	Ty(Nm)	Tz(Nm)
13:35:23.039	53762	0.8500	-0.1500	-13.8800	0.0240	0.4420	-0.0060
13:35:23.055	53782	0.7500	-0.0300	-15.3900	0.0290	0.4960	0.0000
13:35:23.071	53802	0.0400	0.2100	-14.4600	0.0360	0.4320	0.0040
13:35:23.087	53822	1.0000	0.2200	-17.2900	0.0450	0.4810	0.0150
13:35:23.119	53842	0.6000	0.0500	-15.6600	0.0400	0.4510	0.0070
13:35:23.135	53862	0.7700	-0.0200	-16.4600	0.0480	0.4970	0.0060
13:35:23.150	53882	0.5800	-0.1100	-15.3700	0.0170	0.4760	0.0070
13:35:23.181	53902	0.1900	0.0600	-14.7700	0.0280	0.4410	-0.0050
13:35:23.197	53922	0.6900	0.4400	-16.1300	0.0420	0.4740	0.0010
13:35:23.212	53942	0.1200	0.3200	-13.4700	0.0110	0.4510	-0.0120
13:35:23.228	53962	0.4300	0.0400	-16.7700	0.0130	0.4880	0.0040
13:35:23.259	53982	0.0500	-0.1700	-17.3400	0.0140	0.4620	0.0060
13:35:23.274	54002	0.0200	0.1900	-15.8300	0.0210	0.4700	0.0010
13:35:23.290	54022	0.3300	0.0000	-17.2100	0.0040	0.4920	0.0140
13:35:23.321	54042	-0.4600	-0.3900	-15.3700	0.0010	0.4380	0.0050
13:35:23.336	54062	-0.2700	-0.2000	-18.1100	-0.0060	0.5230	0.0040
13:35:23.351	54082	0.3000	-0.2900	-17.3400	0.0160	0.4400	0.0250
13:35:23.381	54102	0.3300	-0.2600	-17.9800	0.0200	0.5090	0.0080
13:35:23.387	54122	0.7600	0.2200	-13.9200	0.0150	0.4430	-0.0120
13:35:23.413	54142	-0.0400	0.0700	-15.9200	0.0290	0.4210	0.0040
13:35:23.429	54162	0.6700	-0.2000	-16.7400	0.0390	0.5090	0.0170
13:35:23.448	54182	0.0900	0.1600	-15.1500	0.0250	0.4560	0.0010
13:35:23.467	54202	0.2900	0.2000	-15.7000	0.0330	0.5400	-0.0050
13:35:23.491	54222	-0.4900	0.4000	-16.4900	0.0610	0.4480	0.0010
13:35:23.521	54242	0.2700	-0.2500	-17.1100	0.0340	0.4300	0.0280
13:35:23.535	54262	0.3300	-0.0200	-16.0400	0.0290	0.4490	0.0000
13:35:23.551	54282	0.8000	-0.3600	-16.7200	0.0290	0.4520	0.0140
13:35:23.582	54302	0.4100	0.4000	-16.5400	0.0270	0.5000	0.0030
13:35:23.597	54322	-0.1700	0.1800	-15.8600	0.0140	0.4290	0.0070
13:35:23.613	54342	0.7800	-0.0500	-17.2700	0.0290	0.4840	0.0050
13:35:23.629	54362	-0.0700	0.2100	-16.1200	0.0040	0.4980	0.0030
13:35:23.661	54382	0.5300	-0.1100	-14.6000	0.0170	0.4210	0.0030
13:35:23.677	54402	0.2900	0.0000	-17.5500	0.0170	0.4990	0.0120
13:35:23.693	54422	0.8200	-0.2900	-15.0200	-0.0010	0.4490	0.0090
13:35:23.709	54442	-0.4800	0.2100	-16.5600	0.0290	0.5070	0.0000
13:35:23.739	54462	-0.9200	0.2000	-17.2300	0.0120	0.4080	0.0080
13:35:23.754	54482	0.1900	0.1000	-15.6500	0.0010	0.4790	0.0050
13:35:23.769	54502	0.6500	-0.3900	-15.4600	0.0090	0.4600	0.0010
13:35:23.788	54522	0.4500	-0.0400	-15.6700	0.0190	0.4620	-0.0070
13:35:23.816	54542	0.3100	-0.0300	-15.0100	0.0240	0.4450	-0.0060
13:35:23.832	54562	-0.2500	0.0500	-17.4200	0.0250	0.4860	0.0150
13:35:23.848	54582	0.0900	0.2700	-17.3600	0.0450	0.4840	-0.0010
13:35:23.878	54602	0.1000	0.2100	-14.9800	0.0450	0.4430	0.0000
13:35:23.894	54622	0.7600	0.0400	-15.6000	0.0340	0.4570	-0.0040
13:35:23.909	54642	0.5000	0.0200	-15.1700	0.0400	0.4670	0.0110
13:35:23.940	54662	0.3500	-0.4200	-16.3000	0.0340	0.4430	0.0060
13:35:23.956	54682	0.0200	0.0000	-14.1800	0.0270	0.5020	-0.0130
13:35:23.972	54702	0.0100	0.0500	-14.8700	0.0290	0.4560	-0.0020
13:35:24.003	54722	0.6600	-0.1200	-15.7700	0.0210	0.5190	0.0090
13:35:24.018	54742	0.2300	0.0600	-15.2500	0.0400	0.4390	-0.0010
13:35:24.034	54762	0.5100	0.0400	-13.4300	0.0200	0.4400	-0.0060
13:35:24.050	54782	0.4200	-0.1600	-17.6200	0.0000	0.5210	0.0160
13:35:24.079	54802	0.8200	-0.0500	-16.5800	0.0080	0.4490	0.0100
13:35:24.095	54822	0.4400	0.1900	-16.8800	0.0110	0.5300	0.0090
13:35:24.111	54842	0.4800	0.0400	-16.0900	-0.0060	0.4600	0.0040
13:35:24.141	54862	0.8900	-0.1700	-17.3100	0.0100	0.5250	0.0140
13:35:24.149	54882	1.0600	0.0500	-16.1000	0.0050	0.4740	0.0050
13:35:24.172	54902	-0.3900	0.1900	-13.9900	0.0100	0.4200	-0.0070
13:35:24.203	54922	0.6400	-0.0700	-15.9600	0.0250	0.5040	0.0070
13:35:24.218	54942	0.1000	-0.0600	-15.7300	0.0120	0.4830	0.0010
13:35:24.234	54962	0.8700	0.1800	-15.8500	0.0280	0.5290	0.0040
13:35:24.249	54982	0.3100	0.0200	-16.5800	0.0290	0.4840	0.0110
13:35:24.281	55002	0.8800	0.0900	-15.8100	0.0290	0.4630	0.0040
13:35:24.297	55022	0.3100	-0.1300	-18.4400	0.0440	0.4900	0.0130
13:35:24.312	55042	0.6400	0.1000	-15.0100	0.0430	0.4160	-0.0070
13:35:24.342	55062	1.2100	0.7300	-13.0900	0.0460	0.5010	-0.0160
13:35:24.357	55082	0.6600	0.2200	-16.1700	0.0600	0.5040	0.0100
13:35:24.373	55102	0.9800	-0.3700	-17.1900	0.0360	0.5710	0.0100
13:35:24.389	55122	0.5100	-0.0300	-14.6900	0.0250	0.4650	-0.0050
13:35:24.421	55142	0.3700	-0.0200	-14.9700	0.0220	0.4020	0.0040
13:35:24.436	55162	-0.1200	0.0300	-16.6400	0.0150	0.4720	0.0060
13:35:24.451	55182	0.3600	0.0500	-14.6400	0.0240	0.4320	0.0070
13:35:24.482	55202	-0.0900	0.1300	-15.8000	0.0130	0.5080	-0.0050
13:35:24.497	55222	-0.5800	-0.0400	-16.3600	0.0050	0.4750	0.0090
13:35:24.509	55242	0.4000	0.2200	-15.3600	0.0010	0.4350	0.0110
13:35:24.529	55262	0.3000	0.0500	-15.6100	-0.0020	0.4800	0.0110
13:35:24.560	55282	0.2800	0.0800	-16.0400	0.0170	0.4960	0.0040
13:35:24.576	55302	0.0200	0.0900	-17.0700	-0.0020	0.4600	0.0150
13:35:24.589	55322	-1.0500	0.3200	-16.8800	0.0070	0.4080	0.0130
13:35:24.610	55342	0.5600	-0.3500	-16.7300	0.0210	0.4830	-0.0040
13:35:24.629	55362	-0.1500	-0.2300	-17.8300	0.0110	0.5050	0.0150
13:35:24.649	55382	0.1200	-0.2800	-17.8200	0.0120	0.5220	0.0090
13:35:24.682	55402	-0.6100	-0.2800	-18.1300	0.0220	0.4970	0.0190
13:35:24.689	55422	0.0300	-0.6200	-16.9500	0.0300	0.4330	0.0220
13:35:24.713	55442	0.4200	-0.1300	-15.6900	0.0250	0.5310	-0.0120
13:35:24.728	55462	-0.4400	0.0600	-16.9700	0.0470	0.4150	0.0070
13:35:24.759	55482	0.3400	-0.1300	-15.3700	0.0290	0.4370	-0.0030
13:35:24.775	55502	0.2800	-0.3000	-15.5800	0.0310	0.4810	0.0020
13:35:24.790	55522	0.7100	-0.3000	-15.6400	0.0190	0.4390	0.0030
13:35:24.822	55542	0.2000	0.0400	-15.8800	0.0180	0.4930	0.0020
13:35:24.838	55562	0.2200	-0.0600	-16.1600	0.0210	0.4390	0.0100
13:35:24.853	55582	0.5100	0.1000	-16.3300	0.0170	0.5100	0.0050
13:35:24.883	55602	0.4200	-0.1200	-14.4900	0.0160	0.4760	0.0040
13:35:24.898	55622	0.3500	-0.4000	-17.4700	0.0130	0.4830	0.0160
13:35:24.914	55642	1.2100	0.1000	-16.6200	0.0210	0.4950	0.0080
13:35:24.930	55662	-0.0100	0.0600	-14.9700	-0.0050	0.4370	-0.0050
13:35:24.962	55682	-0.2500	-0.1300	-16.7500	0.0190	0.4740	0.0080
13:35:24.978	55702	0.0100	0.3000	-13.6200	0.0100	0.4100	-0.0100
13:35:24.994	55722	0.4000	0.1400	-16.7400	0.0070	0.5220	0.0020
13:35:25.010	55742	0.0600	-0.2400	-16.8000	0.0140	0.5000	0.0060
13:35:25.042	55762	0.4700	-0.1500	-15.8900	0.0280	0.4810	0.0060
13:35:25.057	55782	0.6200	0.0000	-14.9300	0.0270	0.4690	-0.0010
13:35:25.073	55802	0.1600	0.3400	-14.6600	0.0320	0.4310	0.0090
13:35:25.089	55822	0.3000	0.1400	-15.8000	0.0170	0.4980	0.0040
13:35:25.120	55842	0.2700	-0.3200	-15.7800	0.0260	0.4590	-0.0020
13:35:25.135	55862	0.7600	0.2400	-15.2800	0.0260	0.5120	-0.0030
13:35:25.151	55882	-0.2000	-0.2600	-16.3200	0.0340	0.4800	0.0130
13:35:25.183	55902	0.6200	-0.0300	-15.1700	0.0370	0.4360	0.0040
13:35:25.199	55922	0.1900	0.3000	-15.5400	0.0210	0.4840	-0.0080
13:35:25.215	55942	-0.4400	0.1500	-15.9900	0.0110	0.4750	0.0090
13:35:25.230	55962	0.7100	0.0200	-16.0200	0.0160	0.5130	0.0020
13:35:25.262	55982	0.0000	-0.1400	-16.1100	0.0200	0.4340	0.0040
13:35:25.278	56002	1.0400	-0.4100	-16.6500	0.0260	0.4640	0.0140
13:35:25.294	56022	0.6800	0.2600	-17.0400	0.0190	0.4920	0.0120
13:35:25.309	56042	0.2100	0.1600	-14.5900	0.0220	0.4350	0.0000
13:35:25.329	56062	-0.2200	0.2500	-16.7500	-0.0030	0.5160	-0.0050
13:35:25.350	56082	0.2700	0.1900	-15.3400	0.0110	0.4730	0.0090
13:35:25.372	56102	0.6300	-0.0800	-14.7100	0.0100	0.5120	-0.0010
13:35:25.390	56122	0.1300	0.4400	-14.1900	0.0160	0.4390	-0.0050
13:35:25.419	56142	-0.3000	0.2400	-15.7800	0.0200	0.4140	-0.0010
13:35:25.435	56162	0.4400	-0.3200	-17.3500	0.0260	0.4840	0.0100
13:35:25.451	56182	0.2600	-0.0200	-16.9200	0.0130	0.4350	0.0020
13:35:25.470	56202	1.2400	-0.0400	-17.6100	0.0140	0.5470	0.0140
13:35:25.490	56222	0.0100	-0.2700	-15.0800	0.0190	0.4790	-0.0120
13:35:25.509	56242	-0.0300	-0.3400	-16.8900	0.0200	0.4810	0.0010
13:35:25.544	56262	0.0700	0.1700	-14.2400	0.0230	0.4560	-0.0120
13:35:25.550	56282	1.0300	-0.4700	-14.8400	0.0460	0.4110	0.0080
13:35:25.570	56302	0.5800	0.3000	-14.8500	0.0380	0.4880	-0.0030
13:35:25.590	56322	0.7700	0.1000	-15.0400	0.0450	0.4650	0.0120
13:35:25.621	56342	0.5100	-0.0700	-16.4700	0.0390	0.5070	0.0080
13:35:25.636	56362	0.2100	0.1300	-13.9700	0.0110	0.4730	-0.0130
13:35:25.651	56382	0.5900	-0.1700	-16.2100	0.0200	0.4240	0.0010
13:35:25.683	56402	0.7300	0.1200	-16.3900	0.0340	0.4990	0.0080
13:35:25.699	56422	1.3400	-0.1200	-14.3600	0.0150	0.4340	0.0050
13:35:25.714	56442	0.4500	-0.1800	-17.6100	0.0230	0.5460	0.0160
13:35:25.729	56462	0.4700	0.1300	-14.6000	0.0090	0.4810	-0.0030
13:35:25.761	56482	0.7800	0.1400	-15.7600	0.0310	0.4660	0.0030
13:35:25.777	56502	0.2100	0.1400	-15.0600	0.0090	0.4810	-0.0050
13:35:25.793	56522	-0.1500	-0.1800	-15.8100	0.0010	0.4760	0.0040
13:35:25.809	56542	0.8400	0.2600	-15.7900	-0.0050	0.5190	-0.0050
13:35:25.840	56562	0.2900	0.1500	-14.6900	0.0100	0.4270	0.0060
13:35:25.855	56582	0.0800	-0.1300	-17.2200	0.0240	0.4650	0.0020
13:35:25.871	56602	-0.0700	-0.0300	-15.8200	0.0140	0.4390	0.0010
13:35:25.891	56622	0.1800	0.2700	-15.1000	0.0190	0.4970	-0.0030
13:35:25.919	56642	0.8800	-0.0100	-15.8900	0.0270	0.5090	0.0080
13:35:25.935	56662	0.4600	-0.1200	-14.6500	0.0290	0.4680	0.0060
13:35:25.951	56682	-0.3200	0.2500	-16.7600	0.0330	0.5030	-0.0030
13:35:25.982	56702	0.1300	-0.0500	-15.6200	0.0360	0.4380	0.0060
13:35:25.997	56722	-0.2800	-0.1300	-16.1200	0.0300	0.4810	0.0040
13:35:26.012	56742	0.1400	-0.3500	-15.1200	0.0180	0.5120	-0.0020
13:35:26.043	56762	0.2300	0.0600	-15.3300	0.0270	0.5200	0.0000
13:35:26.059	56782	0.3800	0.1700	-14.0400	0.0290	0.4570	-0.0080
13:35:26.075	56802	0.2400	0.2200	-13.7700	0.0150	0.3870	-0.0110
13:35:26.091	56822	1.1400	-0.0700	-15.6400	0.0180	0.5060	-0.0020
13:35:26.123	56842	0.6700	0.4400	-14.9700	0.0330	0.4410	0.0060
13:35:26.130	56862	1.6900	-0.0600	-16.4400	0.0140	0.4830	0.0060
13:35:26.154	56882	0.7100	-0.0800	-16.0400	-0.0010	0.5280	0.0130
13:35:26.184	56902	-0.0700	0.1500	-15.4100	-0.0040	0.4490	0.0070
13:35:26.200	56922	-0.0400	0.1800	-17.6000	-0.0040	0.5140	-0.0080
13:35:26.216	56942	0.0000	0.1700	-13.5600	0.0000	0.4150	-0.0050
13:35:26.232	56962	0.8000	0.0200	-16.8800	0.0110	0.5350	0.0020
13:35:26.263	56982	-0.0700	0.4600	-15.5500	0.0210	0.4810	-0.0020
13:35:26.271	57002	0.3600	-0.1300	-16.5800	0.0260	0.4410	0.0090
13:35:26.294	57022	0.0900	0.2100	-16.7000	0.0260	0.4720	-0.0050
13:35:26.324	57042	0.3900	0.0400	-14.3500	0.0280	0.4500	0.0010
13:35:26.340	57062	1.0800	-0.2300	-14.7800	0.0360	0.4890	0.0000
13:35:26.355	57082	-0.0900	0.2200	-16.0200	0.0350	0.4260	0.0050
13:35:26.371	57102	0.7600	0.1500	-15.9700	0.0450	0.4510	-0.0030
13:35:26.402	57122	0.6200	-0.1800	-16.7100	0.0400	0.5000	0.0120
13:35:26.418	57142	0.2400	0.0400	-14.9700	0.0400	0.4630	-0.0020
13:35:26.434	57162	0.4500	-0.0200	-16.0600	0.0260	0.4860	-0.0060
13:35:26.465	57182	0.5200	0.1400	-14.3800	0.0250	0.4320	-0.0020
13:35:26.480	57202	0.5600	0.2800	-14.5900	0.0390	0.5080	-0.0160
13:35:26.496	57222	0.4800	-0.0600	-15.0300	0.0290	0.4500	-0.0030
13:35:26.512	57242	0.8300	-0.0500	-16.0800	0.0390	0.4670	0.0070
13:35:26.544	57262	0.6900	-0.0400	-15.9000	0.0140	0.4620	0.0060
13:35:26.559	57282	0.4200	-0.0500	-15.0800	0.0230	0.4340	-0.0020
13:35:26.574	57302	1.0700	-0.2300	-16.4700	0.0210	0.4920	0.0010
13:35:26.604	57322	0.3400	-0.0600	-15.8000	0.0040	0.4900	0.0120
13:35:26.619	57342	0.7600	0.0500	-14.6400	0.0160	0.4830	-0.0110
13:35:26.635	57362	-0.2600	-0.0300	-15.5400	-0.0060	0.4640	-0.0040
13:35:26.651	57382	0.2800	0.1500	-16.7300	0.0110	0.4330	0.0130
13:35:26.683	57402	0.6000	0.0300	-15.1700	0.0210	0.4990	0.0060
13:35:26.699	57422	0.1700	-0.3000	-16.8800	0.0170	0.4490	0.0210
13:35:26.714	57442	0.7800	-0.0200	-18.2100	0.0260	0.5250	0.0180
13:35:26.745	57462	0.0600	-0.0600	-16.0600	0.0160	0.4820	0.0000
13:35:26.760	57482	0.4900	0.0800	-15.7600	0.0340	0.4520	-0.0030
13:35:26.776	57502	0.0400	0.0200	-14.4400	0.0320	0.4880	-0.0050
13:35:26.792	57522	0.4800	-0.0800	-15.4000	0.0230	0.4520	-0.0060
13:35:26.822	57542	-0.0700	-0.2000	-16.4300	0.0370	0.5150	0.0000
13:35:26.838	57562	0.1100	0.2300	-14.9700	0.0480	0.4600	0.0070
13:35:26.854	57582	0.1700	-0.1100	-16.1200	0.0290	0.5000	0.0110
13:35:26.871	57602	-0.0300	0.0900	-14.4100	0.0150	0.4590	-0.0090
13:35:26.891	57622	0.9200	-0.3500	-16.7700	0.0090	0.4810	0.0150
13:35:26.917	57642	0.1400	0.0500	-17.8200	0.0260	0.5250	0.0120
13:35:26.932	57662	0.4500	0.1500	-13.1600	0.0180	0.4590	0.0020
13:35:26.963	57682	0.5600	0.1800	-16.5400	0.0160	0.5040	-0.0010
13:35:26.978	57702	0.8100	0.0200	-15.6700	0.0130	0.4620	0.0100
13:35:26.993	57722	0.1300	-0.3900	-17.5400	0.0020	0.4880	0.0060
13:35:27.024	57742	0.3500	-0.2500	-16.5500	0.0010	0.4740	0.0110
13:35:27.039	57762	0.6500	0.2200	-14.9600	0.0070	0.4690	0.0010
13:35:27.055	57782	0.7500	0.2000	-16.2600	0.0050	0.5040	-0.0020
13:35:27.071	57802	0.3500	0.3200	-14.9600	0.0100	0.4240	0.0030
13:35:27.103	57822	0.9300	0.0500	-16.3100	0.0230	0.4680	0.0060
13:35:27.119	57842	0.7200	-0.0600	-16.3200	0.0140	0.4630	0.0040
13:35:27.135	57862	0.9800	0.0800	-14.4800	0.0080	0.4920	0.0030
13:35:27.151	57882	0.5400	-0.2400	-17.0100	0.0260	0.5600	0.0130
13:35:27.183	57902	0.9700	0.0600	-14.4500	0.0320	0.4590	0.0160
13:35:27.199	57922	0.1600	-0.3100	-17.6300	0.0220	0.4540	0.0030
13:35:27.215	57942	-0.1000	0.2900	-14.8400	0.0400	0.4400	-0.0020
13:35:27.231	57962	0.0900	0.1900	-15.7300	0.0400	0.5040	-0.0040
13:35:27.262	57982	-0.4200	0.1500	-17.3700	0.0410	0.4720	0.0120
13:35:27.277	58002	0.1600	0.3100	-14.2400	0.0210	0.4350	-0.0090
13:35:27.293	58022	0.1900	0.0500	-16.1100	0.0210	0.4500	0.0140
13:35:27.322	58042	0.5900	0.3400	-14.9100	0.0220	0.4560	0.0060
13:35:27.338	58062	0.3400	-0.0900	-17.4100	0.0200	0.5290	0.0150
13:35:27.354	58082	0.4600	-0.0400	-17.1400	0.0130	0.4540	0.0190
13:35:27.385	58102	1.3900	0.0600	-16.1700	0.0090	0.4970	0.0070
13:35:27.400	58122	0.6100	0.3500	-15.7200	0.0070	0.5060	0.0070
13:35:27.416	58142	0.9000	0.0400	-14.5100	0.0120	0.4560	0.0020
13:35:27.432	58162	-0.0300	-0.2200	-16.0800	0.0120	0.4890	0.0050
13:35:27.463	58182	-0.2900	-0.0800	-15.3000	0.0020	0.3870	0.0090
13:35:27.479	58202	0.7400	0.4400	-16.6700	-0.0020	0.5310	-0.0040
13:35:27.495	58222	-0.0200	-0.4300	-18.1600	0.0150	0.4920	0.0190
13:35:27.526	58242	-0.0400	0.2000	-15.8700	0.0180	0.4710	0.0060
13:35:27.541	58262	0.1500	-0.0400	-16.6000	0.0200	0.4850	0.0080
13:35:27.556	58282	0.1900	-0.1400	-15.9600	0.0230	0.4190	0.0150
13:35:27.572	58302	0.1500	0.1700	-15.7200	0.0280	0.4940	-0.0050
13:35:27.603	58322	0.0700	0.1500	-13.5900	0.0330	0.4390	-0.0010
13:35:27.619	58342	0.4300	-0.0400	-16.6700	0.0210	0.4730	-0.0020
13:35:27.635	58362	-0.0900	-0.0800	-15.5200	0.0460	0.4810	0.0130
13:35:27.651	58382	0.5300	-0.4400	-14.8900	0.0260	0.4550	0.0000
13:35:27.682	58402	0.1400	0.0400	-16.8800	0.0230	0.4680	0.0100
13:35:27.698	58422	-0.1600	0.1500	-14.3200	0.0300	0.4260	-0.0100
13:35:27.714	58442	0.5000	0.0500	-14.4100	0.0150	0.5240	-0.0090
13:35:27.730	58462	0.1100	-0.1700	-16.7900	0.0190	0.4820	0.0070
13:35:27.752	58482	0.2700	-0.5000	-17.0700	0.0300	0.5020	0.0160
13:35:27.772	58502	0.1500	0.3600	-15.9900	0.0160	0.4690	0.0050
13:35:27.792	58522	0.4100	-0.0200	-16.0200	0.0070	0.4270	0.0090
13:35:27.823	58542	0.8800	0.1400	-17.1600	0.0200	0.5260	0.0140
13:35:27.838	58562	0.6600	-0.0700	-15.2400	0.0100	0.4690	0.0050
13:35:27.853	58582	0.6400	0.0100	-15.2000	0.0230	0.5000	0.0040
13:35:27.884	58602	-0.5400	0.0700	-15.3300	0.0050	0.4540	0.0000
13:35:27.900	58622	0.8700	0.4000	-14.0900	0.0190	0.4360	0.0000
13:35:27.916	58642	0.8800	-0.0100	-16.5300	0.0220	0.5340	0.0060
13:35:27.932	58662	0.8100	0.0100	-15.0700	0.0220	0.4420	0.0060
13:35:27.964	58682	0.5600	-0.2400	-16.9900	0.0290	0.4650	0.0040
13:35:27.980	58702	0.0900	-0.2100	-17.5800	0.0070	0.4560	0.0180
13:35:27.992	58722	0.4100	-0.0200	-16.1600	0.0330	0.4720	0.0010
13:35:28.012	58742	0.2400	-0.1200	-14.6000	0.0070	0.4900	-0.0020
13:35:28.042	58762	0.0400	-0.0400	-14.7200	0.0290	0.4540	-0.0040
13:35:28.057	58782	0.7600	0.1500	-15.4700	0.0410	0.4760	0.0080
13:35:28.072	58802	-0.1400	0.2600	-16.6700	0.0450	0.4390	0.0110
13:35:28.103	58822	0.4800	0.2900	-15.1900	0.0390	0.5360	-0.0010
13:35:28.118	58842	-0.1900	0.1800	-15.3800	0.0280	0.4260	0.0010
13:35:28.133	58862	1.7100	-0.1600	-15.7300	0.0210	0.4710	0.0080
13:35:28.165	58882	0.7100	0.1200	-16.0900	0.0260	0.5140	0.0040
13:35:28.181	58902	0.6000	0.5300	-13.1200	0.0310	0.3990	-0.0160
13:35:28.197	58922	0.6700	-0.0800	-16.1500	0.0250	0.4930	0.0070
13:35:28.213	58942	-0.2900	-0.1700	-15.6600	0.0080	0.4380	0.0060
13:35:28.244	58962	0.3100	0.2700	-16.1500	0.0140	0.4730	0.0020
13:35:28.260	58982	-0.0100	0.1100	-15.3200	0.0040	0.4810	-0.0050
13:35:28.275	59002	0.7100	-0.0100	-16.3200	0.0030	0.4560	0.0010
13:35:28.292	59022	1.1000	-0.2200	-16.0600	-0.0010	0.5520	0.0110
13:35:28.322	59042	-0.0900	0.0000	-13.1000	0.0140	0.4200	-0.0020
13:35:28.337	59062	0.2700	0.0600	-16.0100	0.0330	0.4890	0.0120
13:35:28.352	59082	0.7600	0.0000	-15.5400	0.0120	0.4200	0.0130
13:35:28.383	59102	0.7200	0.1900	-14.8100	0.0240	0.4720	-0.0060
13:35:28.398	59122	0.9800	-0.1000	-17.0100	0.0170	0.5260	0.0130
13:35:28.414	59142	0.6800	-0.1000	-15.1800	0.0310	0.4500	0.0170
13:35:28.445	59162	0.8100	-0.1800	-16.7900	0.0230	0.4600	0.0080
13:35:28.460	59182	0.7000	-0.0900	-14.3400	0.0230	0.4570	-0.0090
13:35:28.476	59202	0.4000	0.0800	-13.2200	0.0250	0.4840	-0.0170
13:35:28.491	59222	-0.0800	0.1500	-15.3700	0.0320	0.4680	-0.0010
13:35:28.522	59242	0.7300	0.0500	-13.7400	0.0190	0.4630	-0.0060
13:35:28.538	59262	0.5400	0.1700	-15.2800	0.0170	0.4720	0.0060
13:35:28.554	59282	0.4300	-0.0800	-16.4800	0.0130	0.4620	0.0120
13:35:28.586	59302	0.9400	0.1100	-16.8400	0.0400	0.5440	0.0010
13:35:28.601	59322	0.0600	0.1300	-15.7100	-0.0050	0.4720	0.0080
13:35:28.616	59342	0.4600	0.1500	-14.6900	0.0100	0.4510	-0.0040
13:35:28.647	59362	0.2400	-0.2600	-16.2600	-0.0050	0.4810	0.0170
13:35:28.663	59382	0.3100	0.0000	-14.8300	0.0070	0.5080	0.0120
13:35:28.678	59402	1.2100	-0.1000	-17.5900	0.0030	0.5030	0.0190
13:35:28.694	59422	-0.3300	0.3700	-15.3300	0.0130	0.4110	-0.0030
13:35:28.725	59442	0.2900	-0.1200	-15.2400	0.0070	0.5000	0.0010
13:35:28.731	59462	0.0200	-0.4000	-16.4600	0.0190	0.4750	0.0090
13:35:28.756	59482	0.6300	-0.0300	-16.3900	0.0120	0.4810	0.0000
13:35:28.787	59502	0.2000	0.4200	-14.3000	0.0270	0.4880	-0.0120
13:35:28.803	59522	-0.5800	0.1300	-14.2500	0.0180	0.3970	0.0030
13:35:28.819	59542	0.1000	0.1000	-15.9600	0.0320	0.5100	-0.0020
13:35:28.835	59562	-0.1300	0.0400	-14.2500	0.0130	0.4250	0.0030
13:35:28.865	59582	0.7400	-0.3600	-15.2100	0.0290	0.4850	-0.0040
13:35:28.881	59602	0.5200	0.0300	-15.4500	0.0450	0.5010	-0.0100
13:35:28.897	59622	0.4500	0.0000	-14.9100	0.0340	0.4390	0.0000
13:35:28.913	59642	-0.1600	-0.1800	-16.6400	0.0170	0.4420	0.0010
13:35:28.944	59662	0.3100	0.2000	-14.4500	0.0250	0.4160	0.0020
13:35:28.959	59682	0.3600	-0.2300	-17.4000	0.0120	0.5090	0.0160
13:35:28.975	59702	0.2900	0.2900	-15.0600	0.0240	0.4580	-0.0040
13:35:29.006	59722	-0.1900	0.0000	-16.5800	0.0270	0.4800	0.0050
13:35:29.021	59742	0.2900	-0.1500	-15.1500	-0.0020	0.4800	0.0000
13:35:29.037	59762	-0.0300	0.2700	-14.3600	0.0150	0.4550	-0.0120
13:35:29.053	59782	0.8000	0.0300	-16.9700	-0.0030	0.4720	0.0120
13:35:29.084	59802	0.6800	-0.1300	-15.7200	-0.0080	0.4480	0.0100
13:35:29.100	59822	0.5900	-0.0700	-16.2400	0.0230	0.5290	0.0000
13:35:29.116	59842	0.2200	0.2700	-15.7400	-0.0140	0.4650	0.0080
13:35:29.146	59862	0.0500	0.2600	-14.3700	0.0020	0.4290	-0.0050
13:35:29.153	59882	0.6200	0.2200	-14.2800	0.0290	0.4510	-0.0120
13:35:29.177	59902	0.3900	-0.2700	-17.4900	0.0190	0.4340	0.0250
13:35:29.193	59922	0.1800	-0.4900	-17.8100	0.0140	0.5400	0.0080
13:35:29.225	59942	0.1000	0.1200	-16.1000	0.0280	0.4860	0.0110
13:35:29.240	59962	-0.0700	0.1800	-14.1300	0.0210	0.4840	-0.0140
13:35:29.253	59982	-0.0700	-0.0400	-16.5300	0.0320	0.5110	0.0030
13:35:29.272	60002	0.2500	0.0300	-14.3800	0.0230	0.4480	-0.0090
13:35:29.304	60022	0.5300	0.2100	-16.8800	0.0360	0.4870	0.0020
13:35:29.319	60042	0.2700	0.2000	-15.4300	0.0230	0.4640	-0.0040
13:35:29.334	60062	1.0500	-0.3600	-16.1600	0.0120	0.5170	0.0140
13:35:29.365	60082	0.2800	-0.3500	-15.5800	0.0170	0.4580	0.0060
13:35:29.372	60102	0.9700	0.0400	-14.7100	0.0150	0.4260	0.0080
13:35:29.392	60122	0.3200	0.0400	-15.1100	0.0200	0.5030	-0.0020
13:35:29.413	60142	0.0500	0.1000	-16.0900	-0.0010	0.4830	0.0060
13:35:29.433	60162	-0.2500	0.1500	-16.9200	0.0160	0.5370	-0.0030
13:35:29.453	60182	-0.0300	0.0500	-15.2000	0.0190	0.4400	0.0050
13:35:29.475	60202	0.8100	-0.0700	-16.2500	0.0040	0.4460	0.0020
13:35:29.506	60222	-0.1300	0.2100	-16.0700	0.0210	0.4900	0.0090
13:35:29.521	60242	0.5800	-0.3100	-15.0700	-0.0020	0.4250	0.0120
13:35:29.536	60262	0.6100	0.0700	-17.9000	0.0030	0.5390	0.0110
13:35:29.567	60282	0.0500	0.3100	-16.0300	0.0170	0.4730	0.0110
13:35:29.582	60302	0.6400	-0.4900	-17.4300	0.0210	0.5460	0.0070
13:35:29.598	60322	-1.2500	-0.2200	-16.8400	-0.0050	0.4660	0.0000
13:35:29.614	60342	-0.1400	-0.2900	-16.5700	0.0120	0.4370	0.0030
13:35:29.646	60362	0.2000	0.0900	-15.2600	0.0220	0.5060	-0.0010
13:35:29.662	60382	0.3100	0.0100	-16.4300	0.0320	0.5140	0.0060
13:35:29.677	60402	0.4300	-0.2300	-16.5500	0.0260	0.5110	0.0030
13:35:29.707	60422	-0.8600	0.3200	-15.4700	0.0390	0.4310	0.0050
13:35:29.723	60442	-0.2000	0.2500	-15.3300	0.0170	0.4590	-0.0090
13:35:29.739	60462	0.5300	0.1500	-15.5400	0.0280	0.4780	0.0030
13:35:29.755	60482	1.1000	-0.2700	-16.5600	0.0290	0.5140	0.0170
13:35:29.786	60502	0.2600	-0.2000	-16.9100	0.0160	0.4830	0.0040
13:35:29.802	60522	-0.0300	0.1900	-14.7400	0.0250	0.4200	0.0050
13:35:29.818	60542	1.4300	-0.0900	-16.7800	0.0200	0.5170	0.0010
13:35:29.834	60562	0.4900	-0.0600	-13.9100	0.0140	0.4320	-0.0090
13:35:29.865	60582	0.9100	-0.0700	-14.7900	0.0050	0.4880	0.0000
13:35:29.880	60602	0.2200	0.1500	-15.6300	0.0200	0.4620	0.0010
13:35:29.895	60622	0.0100	0.0100	-15.4000	-0.0010	0.4390	0.0020
13:35:29.926	60642	0.3800	-0.1800	-16.1400	-0.0210	0.5440	0.0020
13:35:29.933	60662	-0.3300	-0.4300	-17.2100	-0.0090	0.4500	0.0140
13:35:29.953	60682	0.2500	-0.3500	-16.4900	-0.0040	0.4860	0.0110
13:35:29.973	60702	0.0800	-0.1100	-15.0000	0.0110	0.4590	-0.0060
13:35:30.003	60722	0.5900	0.2400	-13.5400	0.0200	0.4690	0.0010
13:35:30.019	60742	-0.0500	0.1900	-15.7100	0.0160	0.5080	-0.0050
13:35:30.035	60762	0.5600	-0.0200	-14.2400	0.0170	0.4270	-0.0020
13:35:30.067	60782	0.8700	-0.4600	-17.5900	0.0200	0.5060	0.0180
13:35:30.088	60802	0.1600	0.2400	-16.3600	0.0410	0.4430	0.0050
13:35:30.098	60822	0.6500	0.0300	-16.0400	0.0210	0.4950	-0.0030
13:35:30.114	60842	0.4100	-0.2500	-15.5500	0.0370	0.4380	0.0080
13:35:30.146	60862	0.7700	-0.1600	-16.3400	0.0290	0.4780	0.0040
13:35:30.162	60882	0.1100	0.1100	-15.1700	0.0320	0.4770	0.0010
13:35:30.177	60902	0.4400	0.2100	-14.9100	0.0210	0.4170	0.0110
13:35:30.207	60922	0.0700	-0.2300	-17.6200	0.0180	0.4960	0.0070
13:35:30.214	60942	0.0200	0.1700	-14.9900	0.0150	0.4400	0.0010
13:35:30.234	60962	0.1600	-0.2000	-16.0100	0.0200	0.4520	-0.0080
13:35:30.268	60982	0.5400	0.4400	-16.7100	0.0160	0.5180	0.0160
13:35:30.283	61002	0.0900	-0.2100	-16.6900	0.0080	0.4650	0.0040
13:35:30.299	61022	0.6100	0.0200	-17.0800	0.0050	0.5130	0.0050
13:35:30.314	61042	-0.0800	-0.0700	-15.9900	0.0020	0.4350	0.0140
13:35:30.346	61062	0.6800	0.0000	-15.7300	0.0160	0.5160	-0.0010
13:35:30.361	61082	0.8700	0.2500	-14.7000	-0.0040	0.4360	0.0030
13:35:30.377	61102	0.7100	-0.0500	-14.8300	0.0090	0.4410	0.0060
13:35:30.392	61122	0.9200	-0.1000	-16.5400	0.0260	0.4690	0.0070
13:35:30.423	61142	0.3000	-0.1500	-16.4800	0.0180	0.4340	0.0080
13:35:30.440	61162	1.4200	-0.0400	-14.3900	0.0380	0.5410	-0.0140
13:35:30.455	61182	0.0000	0.1500	-13.4600	0.0240	0.4670	-0.0130
13:35:30.486	61202	0.2400	-0.3700	-16.7200	0.0190	0.4470	0.0110
13:35:30.502	61222	0.7700	0.0500	-13.1500	0.0310	0.4390	-0.0070
13:35:30.518	61242	0.4900	-0.3700	-15.5900	0.0090	0.4630	0.0010
13:35:30.533	61262	0.6800	0.1200	-14.2100	0.0290	0.5150	0.0000
13:35:30.565	61282	-0.0900	0.2200	-15.4700	0.0380	0.4440	-0.0010
13:35:30.581	61302	0.1900	0.1300	-16.4900	0.0360	0.4790	-0.0050
13:35:30.597	61322	0.3100	-0.1600	-15.7700	0.0180	0.4570	0.0060
13:35:30.613	61342	0.3400	0.2200	-13.9800	0.0190	0.4650	-0.0090
13:35:30.644	61362	0.3600	0.1400	-16.2800	0.0240	0.4680	0.0060
13:35:30.659	61382	0.3900	0.3100	-14.3600	0.0360	0.4210	-0.0040
13:35:30.675	61402	0.5000	0.0100	-15.4600	0.0100	0.5060	-0.0010
13:35:30.707	61422	0.8400	-0.3100	-15.1300	0.0140	0.4350	0.0080
13:35:30.723	61442	0.4800	-0.0700	-16.5100	-0.0150	0.4760	0.0180
13:35:30.738	61462	-0.0200	0.2900	-15.8800	0.0120	0.4500	0.0000
13:35:30.768	61482	0.8400	-0.3100	-15.1300	0.0060	0.4470	0.0080
13:35:30.783	61502	0.6400	0.3700	-17.5000	0.0010	0.5050	-0.0050
13:35:30.799	61522	0.4000	-0.1800	-14.8100	0.0180	0.4310	0.0050
13:35:30.815	61542	0.4400	0.3700	-14.9500	0.0170	0.4720	-0.0050
13:35:30.846	61562	-0.0400	0.3000	-13.5600	0.0130	0.4400	-0.0060
13:35:30.861	61582	0.0900	-0.3100	-14.4700	0.0180	0.4710	-0.0070
13:35:30.877	61602	0.1500	0.1500	-16.4800	0.0240	0.4610	0.0080
13:35:30.907	61622	-0.0900	0.3800	-14.6400	0.0260	0.4380	-0.0090
13:35:30.921	61642	0.5400	0.1300	-17.3100	0.0230	0.5450	0.0130
13:35:30.937	61662	-0.3800	-0.1800	-14.6100	0.0330	0.4620	-0.0030
13:35:30.967	61682	0.1400	-0.0600	-15.9300	0.0310	0.4630	-0.0010
13:35:30.982	61702	0.7400	-0.3900	-16.7900	0.0180	0.4620	0.0180
13:35:30.998	61722	1.0000	-0.3300	-16.5400	0.0380	0.4310	0.0080
13:35:31.014	61742	0.0300	0.2200	-15.4000	0.0030	0.4940	-0.0060
13:35:31.034	61762	0.5800	0.1100	-13.9500	0.0270	0.4340	0.0000
13:35:31.061	61782	0.1600	-0.1200	-16.8200	0.0310	0.4910	0.0050
13:35:31.076	61802	0.3200	0.4900	-13.1300	0.0310	0.4330	-0.0010
13:35:31.107	61822	0.4300	0.0700	-15.0300	0.0190	0.4930	0.0020
13:35:31.122	61842	0.4600	0.1100	-16.1400	0.0160	0.4460	0.0100
13:35:31.138	61862	0.2700	-0.0800	-15.6400	0.0110	0.4500	0.0040
13:35:31.154	61882	-0.1900	-0.1500	-16.7700	0.0070	0.5310	0.0060
13:35:31.184	61902	-0.4100	0.0400	-16.0000	0.0100	0.3930	0.0140
13:35:31.200	61922	0.2100	-0.1700	-17.4500	0.0130	0.5280	0.0150
13:35:31.216	61942	0.1900	-0.2500	-16.5500	0.0230	0.4610	0.0100
13:35:31.247	61962	0.2700	0.2300	-13.7400	0.0240	0.4710	-0.0060
13:35:31.263	61982	-0.3800	-0.0700	-16.6500	0.0240	0.4410	0.0000
13:35:31.279	62002	0.1000	-0.4000	-14.7800	0.0090	0.4580	0.0060
13:35:31.295	62022	0.1400	-0.4500	-17.3200	0.0170	0.5230	0.0080
13:35:31.315	62042	0.0600	0.0400	-16.6600	0.0370	0.4330	0.0120
13:35:31.342	62062	0.9000	-0.1500	-15.5300	0.0380	0.4620	0.0060
13:35:31.357	62082	0.5900	0.2800	-15.0100	0.0350	0.4440	-0.0080
13:35:31.388	62102	0.4300	0.0400	-15.3700	0.0310	0.4600	0.0080
13:35:31.403	62122	-0.1200	-0.2700	-17.9300	0.0170	0.4800	0.0090
13:35:31.419	62142	1.2500	-0.0500	-15.0700	0.0380	0.4330	-0.0010
13:35:31.434	62162	0.2700	0.0800	-16.0300	0.0290	0.5140	0.0090
13:35:31.466	62182	-0.2500	0.1400	-14.1800	0.0190	0.4380	-0.0030
13:35:31.481	62202	-0.0600	-0.0100	-15.1100	0.0260	0.5100	0.0020
13:35:31.496	62222	0.1400	0.3600	-15.2800	0.0220	0.4630	-0.0030
13:35:31.527	62242	0.2500	0.1800	-15.1800	0.0210	0.4210	0.0120
13:35:31.543	62262	0.6700	0.2100	-14.1800	0.0080	0.4920	-0.0050
13:35:31.559	62282	0.0900	-0.1100	-15.6700	0.0110	0.5000	0.0030
13:35:31.574	62302	0.7700	-0.1300	-15.3300	0.0150	0.4650	-0.0030
13:35:31.605	62322	-0.2000	0.0200	-15.8400	-0.0020	0.4980	0.0160
13:35:31.621	62342	0.9400	0.0800	-14.7300	0.0000	0.4830	-0.0030
13:35:31.636	62362	0.3600	-0.0700	-14.8100	0.0330	0.4660	0.0000
13:35:31.668	62382	0.4900	0.1800	-14.8700	0.0170	0.4570	0.0010
13:35:31.683	62402	1.6900	0.2000	-16.1700	0.0290	0.5220	0.0070
13:35:31.694	62422	0.9700	-0.0600	-15.1000	0.0080	0.4760	0.0100
13:35:31.715	62442	0.9700	-0.1000	-15.7800	0.0290	0.5230	0.0140
13:35:31.745	62462	-0.3700	0.1000	-14.4800	0.0230	0.4230	0.0030
13:35:31.761	62482	0.5500	0.0800	-14.8500	0.0260	0.4210	0.0050
13:35:31.777	62502	1.5700	-0.0800	-15.3600	0.0400	0.5710	0.0040
13:35:31.794	62522	0.4100	-0.1100	-14.2300	0.0500	0.4690	-0.0080
13:35:31.824	62542	0.3900	-0.1800	-15.1500	0.0230	0.4470	0.0060
13:35:31.835	62562	-0.6900	-0.2000	-14.3800	0.0260	0.3890	0.0040
13:35:31.855	62582	1.2700	-0.6100	-14.8400	0.0170	0.5220	0.0070
13:35:31.885	62602	0.7200	-0.3200	-16.1800	0.0180	0.5270	0.0140
13:35:31.900	62622	0.3600	-0.2600	-13.8500	0.0310	0.4190	0.0100
13:35:31.916	62642	0.2800	0.3600	-15.3000	0.0110	0.4850	-0.0030
13:35:31.947	62662	0.9100	0.0300	-14.5700	0.0170	0.4620	0.0060
13:35:31.954	62682	0.4300	-0.2200	-16.4200	0.0070	0.5470	0.0060
13:35:31.979	62702	0.5600	0.2000	-16.3200	0.0040	0.4930	0.0110
13:35:31.995	62722	-0.0100	-0.1600	-13.8600	0.0140	0.4380	0.0010
13:35:32.026	62742	0.4700	-0.0100	-15.9700	0.0120	0.4960	0.0010
13:35:32.035	62762	0.3400	0.1500	-14.9600	0.0100	0.4280	0.0020
13:35:32.054	62782	0.4700	0.1200	-13.7900	0.0280	0.5200	0.0000
13:35:32.089	62802	0.5100	0.0300	-15.7700	0.0060	0.4340	0.0090
13:35:32.104	62822	0.4500	-0.0200	-15.7800	0.0150	0.4620	0.0040
13:35:32.120	62842	0.6400	0.1600	-16.0900	0.0390	0.4460	0.0080
13:35:32.136	62862	0.8300	0.0600	-13.7000	0.0290	0.4700	-0.0050
13:35:32.154	62882	1.1400	-0.1500	-16.1900	0.0130	0.4950	0.0110
13:35:32.182	62902	0.3200	-0.1300	-15.1700	0.0390	0.4470	0.0140
13:35:32.198	62922	0.9400	-0.5500	-17.4400	0.0340	0.4880	0.0160
13:35:32.214	62942	0.7000	-0.1500	-15.1600	0.0290	0.4300	0.0010
13:35:32.245	62962	0.5300	-0.0200	-14.0400	0.0380	0.4490	-0.0040
13:35:32.255	62982	0.3500	0.4000	-14.3900	0.0310	0.4460	0.0020
13:35:32.276	63002	0.1700	0.0400	-15.0300	0.0200	0.4530	0.0090
13:35:32.307	63022	0.5800	0.1700	-16.9500	0.0270	0.5130	0.0040
13:35:32.322	63042	0.2000	-0.1700	-15.8200	0.0260	0.4460	0.0090
13:35:32.337	63062	0.5100	0.1700	-15.5800	0.0070	0.4750	0.0000
13:35:32.368	63082	-0.1700	-0.0900	-15.0600	-0.0020	0.4810	0.0020
13:35:32.383	63102	0.9000	0.1800	-14.8800	0.0060	0.4350	0.0040
13:35:32.398	63122	0.2900	0.3200	-15.9700	0.0170	0.4820	0.0030
13:35:32.429	63142	-0.5000	-0.3000	-14.9800	0.0120	0.4280	-0.0020
13:35:32.444	63162	1.1600	0.1500	-16.2700	0.0120	0.4850	0.0020
13:35:32.459	63182	-0.3800	-0.2300	-17.4700	0.0250	0.4910	0.0060
13:35:32.490	63202	0.7000	-0.0300	-15.2800	0.0160	0.4400	-0.0010
13:35:32.506	63222	-0.3000	-0.0100	-16.1200	0.0180	0.4780	0.0060
13:35:32.521	63242	0.4400	-0.1900	-14.0800	0.0280	0.4390	0.0030
13:35:32.537	63262	0.3000	0.1000	-15.2600	0.0350	0.4800	-0.0050
13:35:32.568	63282	0.4400	0.0800	-15.6000	0.0340	0.4410	0.0060
13:35:32.583	63302	1.0100	0.0600	-17.3200	0.0250	0.5230	0.0180
13:35:32.594	63322	0.6300	-0.4600	-15.4800	0.0260	0.4890	0.0130
13:35:32.614	63342	0.5600	-0.0900	-16.5200	0.0310	0.4490	0.0030
13:35:32.646	63362	0.6200	-0.0800	-14.1700	0.0320	0.4950	-0.0100
13:35:32.662	63382	0.3900	-0.4300	-15.4600	0.0130	0.4690	0.0140
13:35:32.678	63402	0.2800	0.3400	-16.2600	0.0260	0.4680	0.0090
13:35:32.709	63422	0.2400	0.0300	-14.9000	0.0100	0.4320	0.0120
13:35:32.725	63442	0.7100	0.1700	-16.0600	0.0410	0.4730	0.0020
13:35:32.741	63462	-0.4400	0.3200	-16.2300	0.0100	0.5330	0.0040
13:35:32.757	63482	0.1400	-0.2000	-14.1600	0.0190	0.4450	0.0120
13:35:32.787	63502	0.8900	-0.1200	-18.3900	0.0070	0.5080	0.0190
13:35:32.803	63522	0.9800	0.1100	-15.6500	0.0070	0.4110	0.0120
13:35:32.819	63542	1.1900	-0.0200	-16.9100	0.0220	0.5390	0.0050
13:35:32.850	63562	0.5600	0.3100	-14.6300	0.0010	0.4420	-0.0020
13:35:32.856	63582	0.7500	0.0500	-15.1700	0.0050	0.4290	0.0100
13:35:32.881	63602	0.3100	-0.3300	-15.8900	0.0120	0.4590	0.0060
13:35:32.896	63622	1.1700	-0.0800	-15.8000	0.0120	0.4090	0.0050
13:35:32.929	63642	0.5500	0.2400	-16.9300	0.0240	0.5410	-0.0060
13:35:32.944	63662	-0.0600	-0.0500	-15.1600	0.0220	0.4440	0.0000
13:35:32.959	63682	0.0500	-0.1200	-16.3300	0.0390	0.5020	0.0000
13:35:32.989	63702	0.2800	-0.4200	-16.3200	0.0190	0.4550	0.0090
13:35:33.005	63722	-0.1600	0.0500	-12.7700	0.0120	0.4430	-0.0200
13:35:33.021	63742	1.1500	-0.1000	-17.1900	0.0320	0.5370	0.0160
13:35:33.037	63762	-0.1500	0.3000	-14.7900	0.0450	0.4690	-0.0060
13:35:33.068	63782	0.9500	-0.2000	-16.1300	0.0360	0.4950	0.0050
13:35:33.083	63802	-0.1100	0.3900	-14.1700	0.0280	0.4190	0.0020
13:35:33.099	63822	0.7800	-0.1800	-16.0600	0.0240	0.4920	0.0190
13:35:33.130	63842	0.3600	0.1800	-15.5800	0.0240	0.4940	0.0000
13:35:33.145	63862	-0.0100	-0.1500	-13.6100	0.0180	0.4100	0.0060
13:35:33.161	63882	0.3200	-0.0300	-16.1100	0.0050	0.4860	0.0010
13:35:33.177	63902	-0.0400	-0.0100	-14.7400	0.0340	0.5000	-0.0030
13:35:33.209	63922	0.2400	-0.1900	-15.8500	0.0150	0.5040	0.0050
13:35:33.225	63942	-0.0700	0.1800	-14.8500	0.0010	0.4530	-0.0020
13:35:33.241	63962	0.5800	0.2700	-13.9400	0.0220	0.4120	0.0040
13:35:33.257	63982	0.8900	0.5300	-15.3400	0.0210	0.5120	-0.0090
13:35:33.287	64002	-0.1800	0.0100	-16.7900	0.0200	0.4810	0.0170
13:35:33.302	64022	0.1100	0.0100	-16.1000	0.0380	0.4990	-0.0020
13:35:33.317	64042	-0.4100	0.3100	-14.7800	0.0100	0.4530	-0.0020
13:35:33.349	64062	0.1800	0.1500	-15.7900	0.0210	0.4410	0.0050
13:35:33.356	64082	0.1600	0.0500	-15.5000	0.0260	0.5250	-0.0010
13:35:33.376	64102	0.8400	0.0700	-13.7300	0.0370	0.4280	-0.0090
13:35:33.410	64122	0.2600	0.1900	-14.9400	0.0290	0.4990	-0.0110
13:35:33.425	64142	-0.4100	0.1600	-15.7200	0.0370	0.4470	-0.0020
13:35:33.441	64162	0.8300	0.1500	-14.3600	0.0350	0.4770	-0.0010
13:35:33.456	64182	0.6200	-0.2900	-15.7000	0.0360	0.4680	0.0060
13:35:33.488	64202	0.3900	0.0500	-15.1800	0.0250	0.4650	-0.0070
13:35:33.503	64222	0.9500	0.2100	-15.1400	0.0320	0.4550	0.0130
13:35:33.519	64242	0.1800	0.1700	-13.3100	0.0170	0.4240	0.0000
13:35:33.550	64262	0.4800	-0.0400	-16.2300	0.0350	0.4760	0.0110
13:35:33.565	64282	0.4800	0.1100	-16.7200	0.0110	0.4950	0.0070
13:35:33.581	64302	0.9800	0.2500	-12.9600	0.0350	0.4910	-0.0090
13:35:33.597	64322	0.1500	-0.1800	-14.4100	0.0080	0.4290	0.0090
13:35:33.629	64342	-0.2800	-0.2500	-15.4700	-0.0010	0.4660	0.0060
13:35:33.636	64362	0.3800	0.1200	-16.1800	0.0140	0.5330	0.0050
13:35:33.656	64382	0.2600	-0.3500	-15.9900	0.0040	0.4180	0.0000
13:35:33.677	64402	-0.0200	0.1100	-17.8600	0.0160	0.4870	0.0040
13:35:33.708	64422	0.0500	-0.1200	-17.0100	0.0110	0.4550	0.0080
13:35:33.716	64442	0.2600	0.0800	-17.0600	0.0300	0.4680	0.0020
13:35:33.736	64462	-0.3900	0.2000	-15.7000	0.0060	0.5190	-0.0100
13:35:33.756	64482	0.0100	-0.3700	-15.7400	0.0140	0.4380	0.0010
13:35:33.776	64502	0.1200	-0.0600	-14.0600	0.0260	0.4970	-0.0190
13:35:33.803	64522	0.1000	-0.0100	-13.8200	0.0280	0.4120	-0.0060
13:35:33.818	64542	1.1400	-0.0300	-15.9400	0.0250	0.5040	0.0110
13:35:33.848	64562	0.7100	0.1900	-14.1500	0.0520	0.4900	-0.0080
13:35:33.863	64582	0.0200	-0.4100	-16.9000	0.0290	0.4810	0.0100
13:35:33.877	64602	0.3000	0.1500	-17.4100	0.0340	0.4780	0.0090
13:35:33.908	64622	0.5000	-0.3900	-14.0700	0.0160	0.4510	0.0030
13:35:33.917	64642	0.7200	-0.0200	-16.7000	0.0280	0.4920	0.0000
13:35:33.940	64662	0.4500	0.2800	-13.1400	0.0230	0.4170	-0.0100
13:35:33.955	64682	0.7900	-0.1300	-15.5200	0.0310	0.4710	0.0070
13:35:33.975	64702	0.2000	-0.2300	-15.7700	0.0080	0.4910	-0.0020
13:35:33.997	64722	0.1400	-0.1400	-13.2000	0.0070	0.4280	-0.0190
13:35:34.017	64742	0.3300	0.1900	-17.0200	0.0290	0.5220	0.0130
13:35:34.037	64762	0.0600	0.0300	-14.8100	0.0050	0.4610	0.0120
13:35:34.056	64782	0.3100	0.0400	-17.8100	0.0200	0.5470	0.0150
13:35:34.077	64802	0.1400	-0.0600	-15.8200	-0.0030	0.4790	0.0090
13:35:34.096	64822	0.4500	0.2300	-15.4000	-0.0030	0.4400	0.0060
13:35:34.126	64842	0.4300	-0.2800	-16.7900	0.0300	0.4310	0.0150
13:35:34.141	64862	0.6400	-0.2700	-15.3500	0.0110	0.4370	0.0040
13:35:34.156	64882	0.4000	-0.2700	-16.6900	0.0230	0.5100	0.0070
13:35:34.187	64902	0.2800	0.2500	-15.6100	0.0290	0.4960	0.0030
13:35:34.196	64922	0.4600	0.2300	-15.8600	0.0320	0.4970	0.0080
13:35:34.216	64942	-0.1000	0.1000	-16.1500	0.0320	0.4600	0.0000
13:35:34.236	64962	0.7500	0.1300	-14.9300	0.0420	0.4620	0.0030
13:35:34.257	64982	0.2300	0.1700	-15.7700	0.0360	0.5370	0.0030
13:35:34.276	65002	-0.4100	-0.0900	-16.3000	0.0320	0.4560	-0.0030
13:35:34.296	65022	0.3700	0.2300	-14.5600	0.0310	0.5040	-0.0070
13:35:34.327	65042	-0.3800	0.1800	-16.2800	0.0190	0.4550	-0.0030
13:35:34.343	65062	0.4200	0.0900	-16.7400	0.0130	0.5080	-0.0010
13:35:34.358	65082	-0.3700	0.0900	-16.9800	0.0220	0.4550	0.0000
13:35:34.389	65102	0.9200	0.0200	-13.9300	0.0190	0.4610	-0.0010
13:35:34.396	65122	0.8400	0.0100	-15.2300	0.0160	0.4890	0.0060
13:35:34.417	65142	-0.3800	0.0900	-15.6100	0.0160	0.4250	0.0060
13:35:34.437	65162	0.8900	0.1600	-14.6000	0.0100	0.4570	-0.0040
13:35:34.457	65182	-0.2100	-0.0400	-16.4800	-0.0020	0.4570	0.0050
13:35:34.477	65202	0.9000	0.0200	-15.0300	0.0240	0.4510	0.0040
13:35:34.496	65222	0.9500	0.0300	-15.8100	0.0020	0.5060	0.0040
13:35:34.530	65242	0.1800	0.2600	-14.9500	0.0200	0.4550	0.0050
13:35:34.545	65262	0.5600	0.5000	-14.7400	0.0270	0.4950	0.0050
13:35:34.561	65282	-0.6800	-0.0400	-18.1300	0.0170	0.4870	0.0070
13:35:34.577	65302	0.8600	0.0300	-15.0300	0.0280	0.4700	0.0120
13:35:34.608	65322	0.4500	0.1500	-17.6900	0.0250	0.4960	-0.0030
13:35:34.624	65342	0.1200	-0.1800	-15.4700	0.0220	0.4430	-0.0040
13:35:34.639	65362	0.8700	-0.1400	-16.2100	0.0300	0.5060	0.0060
13:35:34.670	65382	-0.1600	0.2500	-14.1000	0.0490	0.4210	-0.0050
13:35:34.685	65402	0.0900	-0.1000	-15.8000	0.0310	0.4960	0.0100
13:35:34.701	65422	1.0000	0.1000	-14.0000	0.0470	0.4570	0.0020
13:35:34.717	65442	0.1900	0.0300	-16.0900	0.0270	0.4580	-0.0020
13:35:34.749	65462	0.7600	0.3700	-15.5000	0.0350	0.4870	0.0000
13:35:34.765	65482	0.6600	0.1500	-14.2000	0.0320	0.4350	0.0030
13:35:34.781	65502	0.5500	-0.1800	-15.7000	0.0350	0.5140	-0.0040
13:35:34.797	65522	0.4600	-0.0600	-15.0500	0.0260	0.4330	-0.0040
13:35:34.827	6	0.0600	0.0000	-15.3700	0.0090	0.4590	-0.0040
13:35:34.843	26	0.2600	0.1500	-14.8100	0.0210	0.4650	0.0020
13:35:34.858	46	0.6200	0.2200	-13.6000	0.0120	0.4720	-0.0060
13:35:34.888	66	-0.0600	-0.1800	-16.6100	0.0080	0.4900	0.0100
13:35:34.903	86	-0.1900	-0.0100	-15.4800	0.0210	0.4370	0.0130
13:35:34.918	106	0.7900	0.0200	-16.1400	0.0240	0.4970	0.0050
13:35:34.949	126	0.0600	0.1300	-14.6200	0.0310	0.4400	-0.0090
13:35:34.964	146	0.4900	0.0800	-15.5300	0.0320	0.4910	0.0060
13:35:34.979	166	0.4100	-0.3300	-16.8600	0.0080	0.4880	0.0040
13:35:35.010	186	0.1600	0.1000	-15.4800	0.0260	0.4360	0.0120
13:35:35.025	206	0.8300	-0.1300	-16.0700	0.0370	0.5010	-0.0010
13:35:35.041	226	0.0300	0.0800	-15.2300	0.0380	0.4370	-0.0040
13:35:35.057	246	0.7400	0.0700	-15.6200	0.0290	0.5430	0.0160
13:35:35.088	266	0.0500	-0.0300	-15.5900	0.0440	0.4410	0.0050
13:35:35.104	286	-0.0400	0.1100	-14.6600	0.0310	0.4260	-0.0080
13:35:35.118	306	-0.4300	0.0000	-16.5500	0.0200	0.4840	0.0020
13:35:35.151	326	0.2000	0.2900	-14.1600	0.0230	0.4470	-0.0030
13:35:35.167	346	1.2800	-0.1000	-16.1800	0.0160	0.5470	0.0030
13:35:35.183	366	0.4500	-0.0600	-15.5000	0.0150	0.4650	0.0060
13:35:35.199	386	0.7500	0.3900	-14.2700	0.0240	0.4360	-0.0100
13:35:35.230	406	0.7400	-0.1100	-16.9000	0.0140	0.4680	0.0140
13:35:35.237	426	0.4100	0.3300	-14.8700	0.0240	0.4470	0.0090
13:35:35.261	446	0.7800	-0.0900	-16.0900	0.0140	0.4940	0.0070
13:35:35.278	466	-0.1000	-0.2500	-15.9700	0.0070	0.4150	0.0090
13:35:35.297	486	0.3400	0.1500	-16.6700	0.0230	0.4970	0.0070
13:35:35.317	506	0.2000	0.2700	-15.5800	-0.0080	0.4500	0.0010
13:35:35.337	526	-0.7700	-0.1100	-16.4200	0.0090	0.4700	0.0070
13:35:35.370	546	-0.0600	-0.4700	-17.5500	0.0070	0.5060	0.0140
13:35:35.386	566	-0.5900	-0.3900	-16.9300	0.0070	0.4300	0.0150
13:35:35.402	586	1.3100	0.0300	-16.4900	0.0230	0.5350	0.0060
13:35:35.417	606	0.4400	-0.1400	-15.8400	0.0170	0.4840	0.0010
13:35:35.436	626	0.5600	0.0200	-15.5500	0.0210	0.5040	0.0050
13:35:35.456	646	0.4100	0.1100	-16.0200	0.0310	0.4500	0.0060
13:35:35.479	666	0.2000	-0.4600	-15.8500	0.0180	0.4650	0.0040
13:35:35.510	686	0.1900	-0.0200	-17.1300	0.0340	0.5220	0.0030
13:35:35.525	706	0.5600	0.1900	-15.3300	0.0330	0.4530	0.0050
13:35:35.541	726	-0.1200	-0.0500	-15.5100	0.0220	0.4820	0.0010
13:35:35.557	746	0.0200	0.2500	-15.4100	0.0130	0.4460	0.0050
13:35:35.588	766	0.6700	0.1000	-13.8800	0.0220	0.4630	-0.0130
13:35:35.604	786	0.0300	-0.0100	-15.3300	0.0170	0.4530	0.0020
13:35:35.620	806	0.4200	0.1200	-14.0700	0.0260	0.4340	-0.0090
13:35:35.651	826	0.6100	-0.0400	-18.1300	0.0230	0.5070	0.0160
13:35:35.667	846	0.1300	0.1900	-14.6700	0.0160	0.4300	-0.0020
13:35:35.683	866	0.6100	0.0600	-15.8900	0.0090	0.5040	0.0070
13:35:35.698	886	-0.2600	-0.1100	-15.5000	0.0000	0.4540	-0.0010
13:35:35.730	906	1.2300	-0.0300	-14.7100	0.0240	0.4200	-0.0030
13:35:35.746	926	0.9500	0.2500	-17.3700	0.0010	0.5180	0.0050
13:35:35.757	946	-0.4700	0.0900	-15.2600	0.0220	0.4580	0.0050
13:35:35.778	966	-0.0400	0.0400	-16.5300	0.0280	0.5040	-0.0030
13:35:35.797	986	0.2700	0.1400	-17.1000	0.0180	0.4780	0.0100
13:35:35.823	1006	0.7400	-0.4100	-15.4000	0.0210	0.4650	0.0090
13:35:35.839	1026	0.3600	0.1300	-17.0600	0.0310	0.4770	0.0030
13:35:35.871	1046	0.0600	0.1100	-15.7900	0.0250	0.4530	0.0050
13:35:35.887	1066	0.2200	0.0200	-16.0000	0.0370	0.4640	0.0010
13:35:35.902	1086	-0.0100	-0.0300	-15.4200	0.0300	0.4500	0.0010
13:35:35.932	1106	0.9000	-0.0400	-15.2900	0.0350	0.5050	-0.0070
13:35:35.937	1126	-0.3300	-0.0600	-14.7900	0.0260	0.4750	-0.0070
13:35:35.963	1146	0.5400	0.0500	-14.4800	0.0240	0.4440	0.0010
13:35:35.979	1166	0.3900	0.3100	-14.9000	0.0250	0.4590	0.0100
13:35:36.009	1186	0.6400	-0.1500	-14.5500	0.0160	0.4870	0.0040
13:35:36.025	1206	1.0200	0.0500	-17.3300	0.0260	0.5530	0.0100
13:35:36.041	1226	-0.1000	-0.2200	-16.7000	0.0060	0.4810	0.0240
13:35:36.071	1246	0.3500	-0.1900	-16.3200	0.0210	0.4440	0.0090
13:35:36.086	1266	-0.2300	-0.2500	-16.1200	0.0090	0.5020	0.0050
13:35:36.102	1286	0.5900	0.4500	-15.1600	0.0080	0.4660	0.0040
13:35:36.118	1306	0.2000	0.0300	-16.0300	0.0060	0.5210	0.0000
13:35:36.150	1326	0.7000	0.1400	-15.1300	0.0070	0.4310	0.0100
13:35:36.166	1346	0.4300	0.0700	-14.8500	0.0110	0.4550	0.0050
13:35:36.181	1366	0.6200	0.0200	-15.7400	0.0250	0.4850	0.0000
13:35:36.211	1386	0.8900	-0.0100	-13.1300	0.0210	0.4540	-0.0050
13:35:36.218	1406	0.0600	-0.0300	-15.3000	0.0180	0.5060	-0.0080
13:35:36.243	1426	-0.0700	0.3200	-14.9800	0.0200	0.4300	0.0020
13:35:36.273	1446	0.5000	-0.0800	-16.8700	0.0250	0.5050	0.0010
13:35:36.288	1466	-0.1800	0.0600	-14.4600	0.0290	0.4690	0.0000
13:35:36.303	1486	1.2800	0.1700	-14.9000	0.0450	0.5080	0.0070
13:35:36.319	1506	0.4000	0.0800	-15.4400	0.0320	0.4610	0.0050
13:35:36.351	1526	0.5400	0.2200	-15.7700	0.0320	0.4340	0.0020
13:35:36.367	1546	-0.1000	0.0900	-16.8100	0.0390	0.4740	0.0100
13:35:36.383	1566	0.3300	0.1100	-14.8200	0.0340	0.4720	0.0110
13:35:36.412	1586	0.1100	0.3800	-15.6200	0.0160	0.5130	-0.0150
13:35:36.429	1606	-0.2700	-0.2300	-14.9100	0.0210	0.4480	-0.0010
13:35:36.444	1626	0.8100	-0.0400	-15.1300	0.0150	0.4930	-0.0010
13:35:36.459	1646	0.7500	0.1700	-14.9200	0.0240	0.4820	0.0100
13:35:36.489	1666	0.1800	0.1600	-13.8800	0.0180	0.4110	0.0120
13:35:36.505	1686	0.5300	-0.0100	-15.8500	-0.0070	0.4930	0.0050
13:35:36.521	1706	0.6300	0.0200	-17.2500	0.0000	0.5040	0.0090
13:35:36.539	1726	0.0700	0.0800	-16.6200	0.0250	0.5040	0.0010
13:35:36.568	1746	0.4400	0.2000	-15.5700	-0.0050	0.4790	-0.0050
13:35:36.583	1766	-0.4700	0.0400	-16.5900	0.0000	0.4680	0.0140
13:35:36.598	1786	0.8400	-0.3700	-15.2900	0.0240	0.4340	0.0070
13:35:36.630	1806	0.7700	0.0900	-14.6900	0.0160	0.4390	0.0050
13:35:36.646	1826	0.8300	-0.0600	-15.3400	0.0180	0.5690	0.0040
13:35:36.661	1846	0.5400	0.4700	-15.2100	0.0400	0.4630	0.0070
13:35:36.692	1866	-0.1500	0.0200	-14.9900	0.0340	0.4500	-0.0020
13:35:36.707	1886	-0.6000	0.2000	-15.9100	0.0260	0.4600	-0.0050
13:35:36.723	1906	0.8200	-0.1100	-14.5800	0.0340	0.4800	0.0050
13:35:36.739	1926	0.9000	0.0300	-15.3600	0.0420	0.5020	0.0060
13:35:36.769	1946	0.1000	-0.1000	-16.6000	0.0490	0.4170	0.0090
13:35:36.785	1966	0.5700	-0.2300	-15.2900	0.0330	0.4650	0.0100
13:35:36.798	1986	0.1700	-0.3100	-16.8400	0.0290	0.4870	0.0090
13:35:36.831	2006	1.2500	0.1100	-15.3200	0.0280	0.4950	0.0080
13:35:36.847	2026	0.3500	0.1500	-15.2100	0.0290	0.4690	-0.0060
13:35:36.863	2046	0.0200	-0.1200	-13.4200	0.0130	0.4010	-0.0130
13:35:36.879	2066	1.2200	0.0300	-15.4900	0.0110	0.5070	0.0100
13:35:36.910	2086	0.7300	0.0700	-15.1000	0.0130	0.5190	0.0080
13:35:36.926	2106	0.4600	0.3800	-14.8300	0.0130	0.5480	-0.0030
13:35:36.941	2126	0.2300	0.0500	-15.3000	0.0260	0.4400	0.0000
13:35:36.972	2146	0.3900	-0.0700	-13.7900	0.0060	0.4000	0.0020
13:35:36.987	2166	0.4500	0.0700	-18.0500	0.0030	0.5270	0.0100
13:35:37.003	2186	0.4600	0.3300	-14.9000	0.0220	0.4800	0.0000
13:35:37.017	2206	0.4900	0.0300	-16.2800	0.0240	0.5160	0.0040
13:35:37.050	2226	-0.0500	-0.2400	-14.6700	0.0040	0.4350	0.0060
13:35:37.066	2246	0.0600	-0.0600	-15.9600	0.0100	0.4720	-0.0040
13:35:37.082	2266	0.6100	-0.2700	-16.4900	0.0310	0.5430	0.0150
13:35:37.098	2286	0.6800	0.1000	-13.8400	0.0330	0.4260	0.0100
13:35:37.130	2306	-0.0100	0.0300	-14.9100	0.0300	0.4830	-0.0010
13:35:37.146	2326	-0.3300	-0.0400	-15.1000	0.0250	0.4520	-0.0050
13:35:37.162	2346	0.4900	-0.2200	-14.8300	0.0200	0.4870	-0.0010
13:35:37.178	2366	-0.4100	-0.2800	-16.9500	0.0260	0.4810	0.0010
13:35:37.208	2386	1.3000	0.1800	-14.9700	0.0330	0.4620	0.0060
13:35:37.218	2406	0.1900	0.0800	-16.0900	0.0280	0.4580	0.0070
13:35:37.239	2426	0.2300	-0.1000	-14.2900	0.0130	0.4450	-0.0010
13:35:37.259	2446	0.8300	0.0500	-15.7400	0.0360	0.5160	0.0010
13:35:37.278	2466	0.1400	-0.1900	-15.7200	0.0090	0.4680	0.0090
13:35:37.298	2486	0.9700	-0.2600	-17.6000	0.0250	0.4620	0.0160
13:35:37.318	2506	0.3700	-0.2700	-15.1400	0.0070	0.4780	0.0050
13:35:37.339	2526	0.1300	0.0700	-16.5900	0.0070	0.4390	0.0150
13:35:37.363	2546	0.3100	0.2100	-15.9600	0.0190	0.4720	0.0020
13:35:37.379	2566	-0.3700	0.1800	-14.7700	0.0250	0.4620	0.0000
13:35:37.411	2586	0.6200	0.2600	-15.3800	0.0100	0.5090	0.0030
13:35:37.426	2606	0.4600	-0.1500	-15.2700	0.0210	0.5140	0.0140
13:35:37.442	2626	0.7900	-0.1300	-15.4100	0.0080	0.4700	0.0110
13:35:37.473	2646	0.2800	0.2300	-15.0400	0.0120	0.4530	-0.0020
13:35:37.489	2666	0.3100	-0.1800	-14.4000	0.0180	0.3890	0.0020
13:35:37.505	2686	0.8300	-0.1600	-17.3000	0.0240	0.4780	0.0170
13:35:37.520	2706	0.4600	0.3200	-15.6800	0.0410	0.4880	0.0070
13:35:37.552	2726	0.4400	0.1200	-15.4500	0.0320	0.5350	0.0000
13:35:37.568	2746	-0.2900	-0.3200	-15.6100	0.0250	0.4460	-0.0040
13:35:37.584	2766	-0.2400	0.0800	-16.2900	0.0340	0.4420	0.0040
13:35:37.600	2786	0.1900	0.4300	-16.9500	0.0450	0.4940	0.0050
13:35:37.631	2806	-0.1900	-0.2100	-15.7700	0.0220	0.4430	0.0070
13:35:37.647	2826	0.6000	0.0800	-15.5700	0.0170	0.5190	-0.0120
13:35:37.663	2846	0.1600	0.1300	-15.0500	0.0220	0.4510	0.0040
13:35:37.694	2866	0.5000	0.1100	-15.0300	0.0460	0.4610	-0.0010
13:35:37.709	2886	0.1000	0.1400	-15.5600	0.0150	0.4890	-0.0010
13:35:37.725	2906	-0.2400	0.0900	-15.5100	0.0190	0.4180	-0.0060
13:35:37.741	2926	0.4900	0.0200	-16.1100	0.0060	0.4770	0.0090
13:35:37.771	2946	0.4000	0.0700	-13.8800	-0.0050	0.4740	0.0030
13:35:37.780	2966	1.0000	-0.3600	-17.8400	-0.0040	0.5220	0.0240
13:35:37.803	2986	0.2400	0.3100	-15.2800	0.0070	0.4640	0.0030
13:35:37.834	3006	0.0200	0.1300	-15.8000	0.0220	0.4290	0.0120
13:35:37.849	3026	0.2300	0.0700	-16.2900	0.0190	0.4660	-0.0050
13:35:37.864	3046	0.0000	-0.0900	-17.1000	0.0140	0.4800	0.0100
13:35:37.880	3066	0.6600	-0.0300	-14.6200	0.0220	0.5260	-0.0080
13:35:37.911	3086	0.0600	0.2800	-16.2400	0.0310	0.4500	0.0050
13:35:37.926	3106	0.1500	0.0900	-13.6700	0.0240	0.4470	-0.0060
13:35:37.940	3126	0.1900	0.1100	-17.3200	0.0380	0.4830	0.0110
13:35:37.970	3146	0.7200	0.3300	-14.0900	0.0350	0.4650	0.0020
13:35:37.985	3166	0.2200	0.2000	-16.9300	0.0430	0.4990	-0.0010
13:35:38.001	3186	-0.1100	0.1100	-14.4500	0.0090	0.4340	-0.0130
13:35:38.033	3206	-0.1800	-0.0300	-15.8500	0.0420	0.4730	0.0010
13:35:38.049	3226	0.2100	-0.1900	-15.2500	0.0220	0.4200	-0.0030
13:35:38.065	3246	0.5600	-0.0600	-14.7900	0.0190	0.5040	-0.0060
13:35:38.080	3266	0.7200	-0.1400	-16.9200	0.0270	0.4850	0.0210
13:35:38.111	3286	-0.1900	-0.1400	-15.9900	0.0210	0.4110	0.0100
13:35:38.126	3306	0.1100	0.2900	-16.9800	0.0200	0.4760	0.0070
13:35:38.141	3326	0.2800	0.1700	-14.8000	0.0210	0.4960	0.0070
13:35:38.172	3346	0.8300	0.0700	-16.4200	-0.0040	0.4480	0.0040
13:35:38.188	3366	0.0400	-0.0800	-17.4100	0.0020	0.4530	0.0140
13:35:38.200	3386	0.5900	0.1300	-15.1000	0.0020	0.4310	-0.0010
13:35:38.219	3406	0.5000	0.0900	-15.9000	-0.0020	0.5500	0.0020
13:35:38.251	3426	0.6600	0.4900	-14.7900	0.0290	0.4670	0.0020
13:35:38.267	3446	-0.0400	-0.2800	-12.9000	0.0320	0.4790	-0.0100
13:35:38.283	3466	-0.2300	-0.1100	-15.1300	0.0220	0.4190	-0.0040
13:35:38.314	3486	0.7600	0.1200	-14.2700	0.0350	0.4480	-0.0050
13:35:38.320	3506	0.5500	0.1100	-15.1700	0.0170	0.5140	0.0030
13:35:38.340	3526	0.7300	-0.1400	-16.1500	0.0330	0.4360	0.0160
13:35:38.361	3546	0.7700	-0.0500	-15.7200	0.0300	0.5010	0.0090
13:35:38.391	3566	0.2600	-0.3600	-14.2900	0.0220	0.4340	-0.0060
13:35:38.406	3586	0.3200	0.1600	-14.8300	0.0360	0.4680	-0.0010
13:35:38.421	3606	0.1200	-0.3600	-15.3100	0.0170	0.4380	0.0010
13:35:38.453	3626	1.1800	-0.1300	-13.8700	0.0200	0.4680	-0.0020
13:35:38.459	3646	0.2300	0.0200	-15.5600	0.0190	0.4670	0.0040
13:35:38.484	3666	0.3000	0.2100	-13.9900	0.0270	0.4300	0.0030
13:35:38.500	3686	0.3400	-0.1300	-15.4800	0.0150	0.5140	-0.0020
13:35:38.532	3706	0.4000	-0.1600	-15.3400	0.0250	0.5030	0.0080
13:35:38.547	3726	0.9300	-0.0300	-15.5600	0.0120	0.4890	0.0010
13:35:38.563	3746	0.0100	-0.1800	-17.2600	0.0100	0.4590	0.0130
13:35:38.580	3766	0.5500	0.0600	-13.7800	0.0000	0.4390	-0.0090
13:35:38.611	3786	-0.5100	-0.0600	-15.1000	0.0130	0.4940	0.0030
13:35:38.626	3806	-0.5000	-0.0600	-16.9700	0.0140	0.4220	0.0060
13:35:38.642	3826	0.1500	-0.1800	-16.3500	0.0060	0.5020	0.0070
13:35:38.673	3846	0.4400	0.0400	-17.3400	0.0280	0.4830	0.0170
13:35:38.688	3866	0.2000	0.0500	-15.0200	0.0210	0.4730	-0.0100
13:35:38.704	3886	0.1100	-0.3100	-15.4900	0.0110	0.4630	0.0010
13:35:38.734	3906	1.0300	-0.1400	-13.9100	0.0290	0.4290	-0.0020
13:35:38.749	3926	1.2200	0.1700	-15.9400	0.0340	0.5210	0.0070
13:35:38.764	3946	0.7400	0.2900	-12.8100	0.0360	0.5190	-0.0130
13:35:38.780	3966	1.3000	-0.0200	-14.5600	0.0510	0.5280	0.0020
13:35:38.811	3986	-0.2000	-0.0700	-14.2800	0.0280	0.4440	0.0000
13:35:38.827	4006	0.4400	-0.1700	-15.4900	0.0290	0.4940	0.0060
13:35:38.842	4026	0.4400	0.0100	-16.6000	0.0290	0.5100	0.0120
13:35:38.860	4046	-0.3600	-0.0500	-15.4400	0.0210	0.4030	0.0080
13:35:38.889	4066	0.0500	-0.1600	-17.2600	0.0080	0.5180	0.0050
13:35:38.905	4086	-0.6800	-0.4800	-17.4500	0.0020	0.4360	0.0250
13:35:38.921	4106	0.2600	-0.0600	-17.5300	0.0060	0.5020	0.0030
13:35:38.953	4126	0.0500	0.2900	-18.0600	0.0190	0.5110	0.0050
13:35:38.969	4146	-0.7800	0.0600	-16.4200	0.0020	0.4810	0.0070
13:35:38.985	4166	-0.4900	0.1700	-15.0900	0.0060	0.4280	0.0040
13:35:39.000	4186	-0.3300	-0.0700	-15.4000	0.0120	0.4280	0.0010
13:35:39.030	4206	0.9000	0.0400	-16.6000	0.0040	0.5760	0.0180
13:35:39.040	4226	0.3800	0.1400	-16.4000	0.0000	0.4860	0.0010
13:35:39.062	4246	0.3100	0.3100	-13.7600	0.0160	0.4350	-0.0070
13:35:39.094	4266	0.8000	0.0300	-13.7900	0.0300	0.4270	-0.0190
13:35:39.100	4286	1.3100	-0.0200	-14.1300	0.0180	0.4410	-0.0020
13:35:39.125	4306	0.5300	0.0000	-15.1100	0.0150	0.5180	0.0010
13:35:39.140	4326	0.6400	0.0300	-13.0200	0.0210	0.4370	-0.0030
13:35:39.171	4346	-0.5100	0.1500	-15.6200	0.0390	0.4610	0.0020
13:35:39.187	4366	0.3600	0.0500	-14.5400	0.0310	0.4610	0.0110
13:35:39.202	4386	0.6400	0.2500	-15.0000	0.0380	0.4700	-0.0080
13:35:39.234	4406	0.6100	-0.0200	-16.2700	0.0380	0.4950	0.0170
13:35:39.249	4426	-0.1600	-0.3300	-14.9400	0.0260	0.4640	0.0050
13:35:39.265	4446	0.1700	0.1500	-15.7200	0.0420	0.4670	0.0030
13:35:39.281	4466	-0.4100	-0.2400	-18.0500	0.0170	0.4810	0.0120
13:35:39.313	4486	0.7100	0.1000	-15.4200	0.0230	0.5070	0.0100
13:35:39.329	4506	-0.0700	0.0500	-16.7500	0.0180	0.4840	0.0020
13:35:39.345	4526	0.0800	0.1500	-14.8300	0.0270	0.4320	0.0020
13:35:39.360	4546	0.6400	-0.0200	-16.9500	0.0210	0.4970	0.0070
13:35:39.392	4566	0.1800	-0.0900	-16.6600	0.0390	0.4740	0.0150
13:35:39.407	4586	0.8500	-0.1500	-16.0700	0.0120	0.4820	0.0100
13:35:39.423	4606	1.1100	-0.3500	-15.5100	0.0080	0.5030	0.0020
13:35:39.454	4626	0.7400	-0.0600	-14.6300	0.0200	0.4360	0.0060
13:35:39.470	4646	0.5200	0.2500	-14.5500	0.0120	0.5120	-0.0050
13:35:39.486	4666	0.4500	0.5000	-13.2300	0.0170	0.4310	-0.0010
13:35:39.502	4686	0.0700	-0.3800	-16.4400	0.0290	0.5000	0.0070
13:35:39.533	4706	0.3500	0.3600	-14.4200	0.0050	0.4490	-0.0150
13:35:39.540	4726	0.0200	0.1900	-14.9900	0.0280	0.4730	-0.0100
13:35:39.564	4746	0.5400	-0.0500	-14.5900	0.0230	0.5100	0.0000
13:35:39.595	4766	0.5800	-0.2700	-15.4800	0.0100	0.4590	0.0100
13:35:39.610	4786	0.2700	0.2700	-16.1600	0.0410	0.4950	0.0040
13:35:39.626	4806	0.2600	-0.0700	-14.2000	0.0340	0.4130	0.0040
13:35:39.642	4826	0.7500	-0.2600	-16.6300	0.0330	0.5080	0.0050
13:35:39.672	4846	1.0400	0.0100	-15.4500	0.0360	0.4770	0.0060
13:35:39.688	4866	1.0700	0.3700	-13.4900	0.0260	0.4440	-0.0100
13:35:39.704	4886	0.0000	-0.2700	-15.8500	0.0200	0.5050	0.0120
13:35:39.735	4906	0.5100	0.0400	-14.5900	0.0210	0.4620	0.0040
13:35:39.751	4926	0.4700	-0.5100	-16.4300	0.0230	0.5030	-0.0010
13:35:39.766	4946	0.0200	-0.0200	-15.1300	0.0170	0.4520	0.0160
13:35:39.780	4966	0.7400	-0.1100	-16.5000	0.0220	0.4690	0.0110
13:35:39.812	4986	0.0500	0.2000	-15.2300	0.0120	0.4870	0.0000
13:35:39.828	5006	-0.2600	0.0800	-15.2200	-0.0140	0.4590	0.0010
13:35:39.844	5026	0.1800	0.2700	-15.5700	0.0110	0.4890	-0.0120
13:35:39.860	5046	0.0800	0.0500	-14.5900	0.0110	0.4280	-0.0150
13:35:39.890	5066	0.6100	-0.1400	-15.1300	0.0040	0.5280	0.0020
13:35:39.905	5086	0.2800	-0.2900	-14.9000	0.0340	0.4480	0.0000
13:35:39.922	5106	0.7400	-0.3300	-13.6400	0.0220	0.4300	-0.0100
13:35:39.940	5126	-0.1300	-0.0700	-16.3100	0.0190	0.4960	0.0060
13:35:39.968	5146	0.4800	0.4900	-14.0300	0.0420	0.4210	0.0030
13:35:39.984	5166	0.0500	-0.1000	-15.6000	0.0180	0.5160	-0.0010
13:35:40.015	5186	0.2800	0.1500	-14.8600	0.0350	0.4940	-0.0020
13:35:40.030	5206	0.1900	-0.1100	-15.3100	0.0210	0.5090	-0.0060
13:35:40.046	5226	0.4100	-0.0500	-15.4000	0.0330	0.4630	0.0050
13:35:40.062	5246	0.5900	-0.3000	-15.3000	0.0180	0.4670	0.0070
13:35:40.093	5266	0.6800	-0.1100	-16.7000	0.0350	0.4710	0.0080
13:35:40.101	5286	0.1300	-0.1800	-13.5200	0.0360	0.4540	0.0070
13:35:40.121	5306	0.3900	0.2400	-14.1200	0.0240	0.5060	-0.0060
13:35:40.153	5326	0.3300	0.2100	-13.5800	0.0350	0.4200	-0.0070
13:35:40.169	5346	0.7000	-0.0400	-14.9700	0.0230	0.4870	-0.0040
13:35:40.185	5366	0.7600	-0.1700	-17.4700	0.0250	0.5530	0.0130
13:35:40.201	5386	0.1300	-0.1000	-14.2100	0.0130	0.4630	0.0010
13:35:40.232	5406	0.1100	-0.2000	-16.9900	0.0090	0.4640	0.0290
13:35:40.240	5426	-0.1700	0.4200	-15.6900	0.0040	0.4590	0.0010
13:35:40.261	5446	0.9800	0.0900	-15.6100	0.0170	0.5110	0.0070
13:35:40.281	5466	0.3000	-0.2000	-16.9000	-0.0010	0.5540	0.0050
13:35:40.301	5486	0.1000	-0.0500	-16.2700	0.0050	0.4050	0.0060
13:35:40.321	5506	0.3300	0.1300	-16.7300	0.0360	0.4760	0.0090
13:35:40.344	5526	0.5200	-0.1500	-16.2200	0.0110	0.4860	0.0060
13:35:40.362	5546	0.9200	0.2000	-13.5800	0.0370	0.4750	-0.0150
13:35:40.382	5566	0.0000	0.2800	-14.2300	0.0340	0.4590	-0.0100
13:35:40.405	5586	0.3400	0.2000	-14.3800	0.0330	0.4440	0.0020
13:35:40.435	5606	0.3900	-0.2000	-14.9300	0.0380	0.5240	0.0030
13:35:40.450	5626	0.3800	-0.0400	-15.5000	0.0310	0.4660	0.0090
13:35:40.466	5646	0.3000	-0.1800	-13.7000	0.0410	0.4770	0.0030
13:35:40.482	5666	0.3700	-0.0500	-14.6400	0.0340	0.4420	0.0040
13:35:40.513	5686	0.2300	-0.0500	-15.3000	0.0350	0.5180	-0.0040
13:35:40.529	5706	1.0100	0.0700	-14.9300	0.0120	0.5050	0.0060
13:35:40.541	5726	0.5700	-0.1000	-14.0500	0.0200	0.4770	0.0040
13:35:40.562	5746	0.5200	0.1000	-15.9700	0.0090	0.4960	0.0150
13:35:40.582	5766	0.6400	0.1000	-13.7500	0.0200	0.4500	0.0070
13:35:40.608	5786	0.6700	-0.3400	-15.5600	0.0080	0.4930	0.0020
13:35:40.623	5806	0.0800	0.3000	-14.6100	0.0250	0.4750	-0.0070
13:35:40.654	5826	0.6200	0.0300	-14.2600	0.0110	0.5180	-0.0050
13:35:40.669	5846	0.0000	-0.0100	-15.0600	-0.0060	0.5010	0.0030
13:35:40.684	5866	0.1500	-0.3500	-16.6800	0.0050	0.4240	0.0250
13:35:40.715	5886	0.7900	-0.0600	-15.5400	-0.0050	0.5230	0.0000
13:35:40.730	5906	1.3000	0.1000	-14.9200	0.0350	0.4660	0.0060
13:35:40.746	5926	0.3000	0.0900	-16.7100	0.0280	0.5100	-0.0010
13:35:40.762	5946	0.0100	0.1400	-16.0200	0.0080	0.4440	0.0010
13:35:40.792	5966	-0.0700	-0.3700	-16.3400	0.0140	0.4750	0.0080
13:35:40.808	5986	1.2200	-0.0200	-14.9900	0.0400	0.5120	0.0110
13:35:40.823	6006	0.2400	-0.1800	-12.7800	0.0240	0.4570	-0.0110
13:35:40.842	6026	0.4600	0.4700	-14.4400	0.0430	0.4570	-0.0100
13:35:40.870	6046	0.2800	0.2600	-14.3800	0.0530	0.4430	0.0020
13:35:40.886	6066	0.8400	0.0000	-15.6600	0.0460	0.5190	0.0170
13:35:40.902	6086	1.0300	0.1000	-14.3200	0.0380	0.4820	-0.0020
13:35:40.933	6106	1.3100	0.0800	-15.5200	0.0400	0.4300	0.0080
13:35:40.949	6126	-0.1400	0.4200	-16.3100	0.0240	0.5050	0.0080
13:35:40.965	6146	0.2300	-0.4400	-15.0300	0.0200	0.4750	0.0050
13:35:40.996	6166	0.8700	0.0500	-17.3500	0.0340	0.5090	0.0110
13:35:41.011	6186	-0.1900	0.1100	-14.7500	0.0100	0.4680	-0.0060
13:35:41.027	6206	0.4900	-0.0600	-14.7700	0.0170	0.4550	0.0040
13:35:41.043	6226	-0.0400	0.0200	-15.6700	0.0190	0.4720	0.0040
13:35:41.075	6246	0.2400	-0.0900	-15.8100	0.0140	0.4380	0.0160
13:35:41.090	6266	0.0400	0.0800	-15.6700	0.0200	0.5200	0.0050
13:35:41.106	6286	-0.1100	0.0200	-14.9200	-0.0050	0.4640	-0.0100
13:35:41.137	6306	0.2300	0.2500	-15.5500	0.0130	0.5100	-0.0060
13:35:41.153	6326	0.2900	-0.1500	-16.5600	0.0370	0.4420	0.0060
13:35:41.161	6346	0.1100	0.0500	-14.3600	0.0120	0.4600	0.0000
13:35:41.185	6366	0.2800	-0.0500	-16.7300	0.0210	0.5270	0.0090
13:35:41.216	6386	0.7700	-0.2900	-16.0600	0.0140	0.4780	0.0150
13:35:41.231	6406	0.6100	0.0600	-16.0500	0.0360	0.5050	0.0150
13:35:41.247	6426	0.0700	0.1800	-14.1800	0.0440	0.4150	-0.0080
13:35:41.263	6446	0.6700	0.1200	-15.6200	0.0540	0.4530	-0.0030
13:35:41.295	6466	0.3300	0.1800	-15.1600	0.0480	0.4630	-0.0040
13:35:41.311	6486	0.2300	0.1500	-13.6300	0.0470	0.4020	-0.0030
13:35:41.326	6506	0.0600	0.0700	-15.6200	0.0260	0.4920	0.0000
13:35:41.342	6526	0.5600	-0.4700	-16.1800	0.0110	0.4550	0.0140
13:35:41.373	6546	0.4000	-0.0400	-15.4900	0.0120	0.4950	0.0010
13:35:41.389	6566	0.1900	-0.1500	-15.0900	0.0230	0.4720	0.0070
13:35:41.405	6586	0.7600	-0.2900	-15.5900	0.0240	0.4520	0.0050
13:35:41.436	6606	0.2100	-0.2400	-16.4100	0.0110	0.4650	0.0180
13:35:41.452	6626	0.5000	0.1500	-15.0900	0.0030	0.4670	0.0020
13:35:41.468	6646	0.8900	0.2600	-14.9800	0.0210	0.5000	0.0000
13:35:41.484	6666	0.1600	0.3600	-15.3600	0.0010	0.4390	0.0090
13:35:41.515	6686	0.6800	0.3800	-15.6300	0.0190	0.5110	0.0020
13:35:41.530	6706	0.5000	0.0700	-15.4800	0.0020	0.4820	-0.0040
13:35:41.546	6726	0.2400	0.2200	-14.6500	0.0060	0.4390	0.0040
13:35:41.562	6746	0.1100	-0.2800	-16.1700	0.0250	0.5020	0.0000
13:35:41.594	6766	-0.2100	-0.0600	-14.6400	0.0090	0.4740	-0.0030
13:35:41.610	6786	0.8300	-0.1000	-14.6500	0.0290	0.5420	0.0110
13:35:41.625	6806	0.3000	0.1400	-17.0900	0.0190	0.4950	0.0170
13:35:41.655	6826	0.9800	0.2900	-14.7100	0.0340	0.4680	0.0060
13:35:41.671	6846	0.1100	0.0000	-14.9900	0.0330	0.4640	0.0080
13:35:41.686	6866	0.9000	-0.1400	-14.6700	0.0330	0.4130	0.0090
13:35:41.703	6886	0.3000	0.1300	-16.8600	0.0580	0.4970	0.0110
13:35:41.734	6906	0.0000	0.1500	-14.6600	0.0480	0.4850	-0.0070
13:35:41.750	6926	0.8300	0.0600	-15.0600	0.0320	0.4660	0.0010
13:35:41.763	6946	-0.3300	-0.1400	-14.1800	0.0250	0.4220	-0.0030
13:35:41.797	6966	1.2800	0.3200	-13.5600	0.0210	0.4710	0.0040
13:35:41.812	6986	0.7500	0.1500	-14.2700	0.0290	0.4970	-0.0040
13:35:41.828	7006	-0.1900	0.2100	-16.2500	0.0240	0.4730	0.0080
13:35:41.843	7026	0.1600	0.3100	-15.2200	0.0230	0.4850	-0.0030
13:35:41.874	7046	0.0700	-0.0300	-14.9600	0.0120	0.4520	0.0040
13:35:41.890	7066	0.5300	0.0500	-14.3300	0.0080	0.4990	-0.0090
13:35:41.902	7086	1.1500	0.0900	-14.1900	0.0090	0.5100	0.0090
13:35:41.935	7106	0.5700	-0.1100	-13.9500	0.0130	0.4220	0.0080
13:35:41.951	7126	0.2300	-0.2800	-17.1600	-0.0040	0.5050	0.0100
13:35:41.961	7146	0.2800	0.1200	-14.9800	0.0160	0.4720	0.0110
13:35:41.983	7166	-0.2300	0.1000	-15.6600	0.0130	0.4780	0.0040
13:35:42.014	7186	-0.3600	0.1700	-15.2100	0.0210	0.4690	-0.0050
13:35:42.030	7206	0.1300	-0.0900	-15.2000	0.0290	0.4590	0.0040
13:35:42.046	7226	1.0100	0.0600	-16.4600	0.0320	0.4810	0.0210
13:35:42.077	7246	0.3500	0.0300	-16.1900	0.0270	0.4740	0.0070
13:35:42.091	7266	0.5600	-0.1600	-16.2500	0.0300	0.5190	0.0190
13:35:42.107	7286	0.1000	0.0200	-14.8500	0.0480	0.4340	-0.0040
13:35:42.123	7306	0.0500	0.0000	-14.9400	0.0340	0.5100	-0.0050
13:35:42.154	7326	-0.0100	-0.2300	-15.0800	0.0440	0.4340	0.0010
13:35:42.170	7346	0.4400	0.0700	-14.8400	0.0320	0.4540	-0.0020
13:35:42.186	7366	0.1000	-0.0400	-14.7200	0.0200	0.4850	-0.0020
13:35:42.216	7386	-0.2400	0.0400	-15.2800	0.0230	0.4510	0.0070
13:35:42.231	7406	1.0700	0.1300	-15.9200	0.0300	0.5350	0.0090
13:35:42.247	7426	-0.1600	0.2700	-16.9600	0.0060	0.4450	0.0050
13:35:42.263	7446	0.9500	0.5000	-13.6600	0.0350	0.4440	-0.0060
13:35:42.295	7466	-0.0300	-0.0100	-16.4100	-0.0030	0.4940	-0.0020
13:35:42.311	7486	1.0100	-0.0600	-15.0800	0.0180	0.4810	0.0170
13:35:42.327	7506	0.6700	0.0300	-18.1400	0.0080	0.5140	0.0160
13:35:42.342	7526	-0.1800	-0.1200	-15.6800	0.0130	0.4180	0.0110
13:35:42.373	7546	0.4200	0.0000	-15.5500	0.0000	0.4690	-0.0010
13:35:42.389	7566	-0.0600	0.0300	-14.6800	0.0170	0.4930	-0.0080
13:35:42.405	7586	0.0100	-0.0300	-14.6700	0.0100	0.4600	-0.0100
13:35:42.435	7606	0.2300	0.0300	-16.2000	0.0160	0.5040	0.0110
13:35:42.451	7626	0.0100	0.1500	-14.6100	0.0290	0.4400	0.0000
13:35:42.467	7646	0.7800	0.0900	-14.8700	0.0150	0.4780	-0.0110
13:35:42.498	7666	0.6100	-0.4600	-15.9300	0.0320	0.4730	0.0110
13:35:42.513	7686	1.3300	0.3400	-12.4000	0.0400	0.4540	-0.0130
13:35:42.528	7706	0.5000	-0.2600	-14.7400	0.0460	0.4280	0.0100
13:35:42.544	7726	0.4400	0.1700	-15.3300	0.0320	0.4090	0.0040
13:35:42.575	7746	1.0800	0.3000	-15.6900	0.0290	0.5300	0.0070
13:35:42.589	7766	-0.2800	-0.3700	-17.1000	0.0070	0.5130	0.0150
13:35:42.604	7786	0.5600	-0.2200	-15.4800	0.0090	0.5150	-0.0040
13:35:42.636	7806	-0.5500	-0.0600	-14.9800	0.0070	0.4400	-0.0060
13:35:42.651	7826	0.6700	0.1600	-15.4900	0.0260	0.4650	0.0080
13:35:42.668	7846	0.6200	-0.0600	-14.0600	0.0080	0.5270	0.0000
13:35:42.683	7866	-0.2700	-0.3100	-14.7100	0.0110	0.4260	-0.0050
13:35:42.714	7886	0.1400	0.0200	-15.1900	0.0130	0.5000	0.0010
13:35:42.730	7906	0.6900	0.0100	-16.4500	0.0080	0.4640	0.0190
13:35:42.745	7926	0.6700	-0.1800	-16.9000	0.0140	0.5060	0.0110
13:35:42.776	7946	0.0700	0.0900	-16.8900	0.0020	0.4750	0.0100
13:35:42.783	7966	0.0800	0.1100	-14.0400	0.0180	0.4250	0.0040
13:35:42.807	7986	0.6200	0.1200	-16.6900	0.0340	0.5070	0.0110
13:35:42.822	8006	0.0900	0.3600	-14.8300	0.0290	0.4360	-0.0030
13:35:42.852	8026	0.9300	0.0700	-16.3800	0.0230	0.5150	0.0050
13:35:42.868	8046	-0.3100	0.1400	-14.1900	0.0300	0.4750	0.0040
13:35:42.883	8066	0.2400	0.0900	-15.7600	0.0350	0.4710	0.0110
13:35:42.904	8086	0.2100	-0.2700	-17.4900	0.0360	0.5080	0.0190
13:35:42.930	8106	0.2600	0.0400	-14.5000	0.0310	0.4720	0.0000
13:35:42.946	8126	0.5600	0.1800	-16.1800	0.0400	0.4560	-0.0020
13:35:42.962	8146	0.8900	0.1100	-14.1000	0.0360	0.4160	0.0040
13:35:42.994	8166	0.9400	0.0600	-17.0000	0.0370	0.5110	0.0180
13:35:43.009	8186	0.7500	-0.1400	-16.4600	0.0200	0.4710	0.0150
13:35:43.025	8206	0.6600	-0.1000	-14.1700	0.0100	0.4660	0.0020
13:35:43.057	8226	-0.1800	-0.1100	-16.9000	0.0270	0.4600	0.0080
13:35:43.072	8246	0.1400	0.0300	-14.7600	0.0170	0.4570	-0.0100
13:35:43.087	8266	1.3300	-0.1500	-15.2800	0.0230	0.5040	0.0000
13:35:43.118	8286	0.3200	0.3000	-14.2300	0.0080	0.4570	-0.0150
13:35:43.133	8306	-0.0700	0.1600	-13.6700	-0.0020	0.4520	-0.0010
13:35:43.149	8326	-0.0300	0.1100	-15.5900	0.0030	0.4490	0.0070
13:35:43.164	8346	0.3600	-0.0500	-14.8500	0.0130	0.4380	-0.0030
13:35:43.195	8366	0.4200	0.3100	-16.1100	0.0090	0.5660	0.0010
13:35:43.210	8386	-0.2300	0.1300	-13.9600	0.0170	0.4330	-0.0010
13:35:43.224	8406	-0.1300	-0.3600	-17.5700	0.0180	0.4940	0.0140
13:35:43.256	8426	0.0300	0.3600	-14.1400	0.0190	0.4440	-0.0080
13:35:43.272	8446	0.7600	-0.0200	-14.8100	0.0330	0.4220	-0.0040
13:35:43.287	8466	1.2400	-0.0200	-15.4200	0.0380	0.5510	-0.0030
13:35:43.318	8486	0.5500	-0.2200	-15.8200	0.0180	0.4270	0.0060
13:35:43.333	8506	0.1800	0.3300	-17.3300	0.0390	0.4800	0.0170
13:35:43.349	8526	0.1400	-0.0400	-16.5700	0.0310	0.4660	0.0110
13:35:43.365	8546	0.4400	-0.2300	-16.5500	0.0240	0.4850	0.0080
13:35:43.397	8566	0.0200	0.0900	-16.2900	0.0290	0.4880	-0.0020
13:35:43.413	8586	0.0900	-0.0400	-16.2400	0.0120	0.4420	0.0200
13:35:43.428	8606	-0.0200	-0.0100	-16.4700	0.0110	0.4960	0.0090
13:35:43.444	8626	0.3100	0.0400	-14.2400	0.0150	0.4540	0.0000
13:35:43.476	8646	0.4000	-0.2300	-18.4500	0.0150	0.5520	0.0240
13:35:43.492	8666	-0.2600	0.0800	-17.0800	0.0210	0.4530	0.0080
13:35:43.504	8686	0.1700	-0.0200	-14.3100	0.0120	0.4620	-0.0020
13:35:43.524	8706	0.3200	-0.0400	-16.8800	0.0000	0.5130	0.0050
13:35:43.555	8726	0.3500	0.1500	-14.7700	-0.0010	0.4740	0.0050
13:35:43.571	8746	-0.3100	0.0300	-15.8400	0.0070	0.5170	0.0020
13:35:43.587	8766	-0.2600	0.1200	-15.6000	0.0120	0.4680	0.0030
13:35:43.618	8786	0.7500	-0.2800	-16.7000	0.0160	0.4460	0.0110
13:35:43.633	8806	0.1900	0.0100	-15.3300	0.0240	0.4900	-0.0020
13:35:43.649	8826	0.6600	0.0100	-15.2400	0.0290	0.4560	0.0140
13:35:43.665	8846	0.8200	0.2200	-15.6300	0.0290	0.5070	-0.0010
13:35:43.697	8866	0.4200	-0.1400	-16.3600	0.0320	0.4560	0.0080
13:35:43.713	8886	1.1300	0.0200	-15.4200	0.0180	0.4650	0.0060
13:35:43.729	8906	-0.0600	-0.0200	-15.8400	0.0480	0.4290	0.0000
13:35:43.744	8926	1.0100	-0.2400	-15.0300	0.0290	0.4590	0.0070
13:35:43.775	8946	-0.0100	0.1400	-13.8700	0.0330	0.4770	-0.0130
13:35:43.790	8966	-0.0600	0.0400	-15.7800	0.0410	0.4840	-0.0020
13:35:43.806	8986	0.4900	0.2000	-14.6100	0.0290	0.4810	0.0050
13:35:43.838	9006	-0.5200	-0.0100	-16.6000	0.0220	0.4410	0.0110
13:35:43.853	9026	-0.1200	-0.1800	-15.0100	0.0210	0.4660	0.0070
13:35:43.869	9046	0.0200	-0.0700	-14.8700	0.0110	0.4410	-0.0140
13:35:43.898	9066	0.7200	-0.1300	-14.1500	0.0110	0.4810	0.0070
13:35:43.913	9086	0.1500	-0.0600	-17.7800	0.0270	0.5130	0.0160
13:35:43.929	9106	-0.3700	0.1000	-13.4000	0.0150	0.4390	-0.0110
13:35:43.944	9126	0.2000	0.1300	-17.0100	0.0140	0.4910	0.0120
13:35:43.975	9146	0.6900	0.1500	-16.0800	0.0190	0.4420	0.0080
13:35:43.991	9166	1.1500	0.4000	-14.4200	0.0270	0.4720	-0.0010
13:35:44.007	9186	0.2300	0.4200	-14.9400	-0.0030	0.5050	0.0010
13:35:44.038	9206	0.2300	-0.0200	-12.2400	0.0140	0.3870	-0.0130
13:35:44.053	9226	0.3700	-0.0500	-15.6700	0.0250	0.4860	-0.0060
13:35:44.068	9246	0.5200	0.1100	-15.0400	0.0070	0.4800	0.0000
13:35:44.098	9266	1.3400	0.3100	-15.1300	0.0280	0.5170	0.0030
13:35:44.113	9286	0.0300	-0.1100	-17.5600	0.0290	0.4610	0.0150
13:35:44.129	9306	0.3400	-0.2200	-14.6400	0.0310	0.4190	0.0030
13:35:44.145	9326	0.8000	-0.1300	-16.2800	0.0290	0.4650	0.0100
13:35:44.177	9346	1.2200	-0.2500	-14.4500	0.0250	0.4870	0.0090
13:35:44.192	9366	0.2700	-0.1000	-15.1100	0.0470	0.4950	0.0040
13:35:44.207	9386	0.4400	-0.0900	-14.6300	0.0320	0.4330	-0.0020
13:35:44.237	9406	0.5900	0.0400	-15.2900	0.0520	0.4820	0.0040
13:35:44.253	9426	0.4700	0.0600	-14.7900	0.0270	0.4760	0.0050
13:35:44.268	9446	0.0700	0.0900	-14.6800	0.0380	0.4250	0.0030
13:35:44.298	9466	0.5000	-0.0700	-14.3600	0.0280	0.5010	-0.0090
13:35:44.313	9486	0.1200	0.0400	-15.0700	0.0240	0.4370	0.0020
13:35:44.324	9506	0.8500	0.1300	-16.8600	0.0120	0.5330	0.0080
13:35:44.345	9526	0.4900	0.3400	-17.0200	0.0270	0.4600	0.0100
13:35:44.377	9546	0.5500	0.2600	-15.0400	0.0030	0.4420	0.0080
13:35:44.392	9566	0.2000	-0.3000	-17.1900	0.0180	0.4770	0.0150
13:35:44.407	9586	1.0100	-0.1500	-15.3300	0.0260	0.4310	0.0120
13:35:44.437	9606	0.8600	0.0900	-16.4700	0.0030	0.4930	0.0120
13:35:44.453	9626	-0.1900	-0.1000	-17.1300	0.0220	0.4570	0.0100
13:35:44.465	9646	0.7900	-0.6200	-17.2500	0.0180	0.4850	0.0130
13:35:44.485	9666	0.4500	-0.1200	-15.1700	0.0140	0.4840	0.0040
13:35:44.515	9686	-0.2100	0.2700	-15.0200	0.0200	0.4340	-0.0110
13:35:44.531	9706	0.7800	-0.2000	-15.5700	0.0180	0.5020	0.0000
13:35:44.547	9726	0.1700	0.2700	-14.8400	0.0200	0.4310	-0.0060
13:35:44.578	9746	0.7800	-0.1600	-16.1800	0.0260	0.5110	-0.0030
13:35:44.594	9766	0.0000	0.2200	-16.1600	0.0570	0.4430	0.0040
13:35:44.610	9786	0.1400	0.1100	-14.8300	0.0330	0.4510	0.0010
13:35:44.625	9806	-0.1400	0.2600	-16.0300	0.0360	0.4680	0.0040
13:35:44.656	9826	0.8800	0.0600	-14.7800	0.0160	0.4430	-0.0040
13:35:44.672	9846	0.3400	0.0400	-16.2300	0.0160	0.5110	-0.0020
13:35:44.688	9866	0.1100	-0.0400	-16.4900	0.0280	0.4580	0.0190
13:35:44.718	9886	0.4800	0.0300	-15.5600	0.0310	0.5000	-0.0060
13:35:44.734	9906	-0.3300	0.4100	-15.3300	0.0360	0.4410	0.0040
13:35:44.750	9926	0.7200	-0.4100	-16.8700	0.0120	0.4590	0.0150
13:35:44.765	9946	0.4300	-0.1300	-16.7700	0.0160	0.5200	0.0060
13:35:44.795	9966	-0.0600	0.1800	-14.1400	-0.0010	0.4750	0.0000
13:35:44.811	9986	0.6500	0.1500	-15.8300	0.0010	0.5280	0.0060
13:35:44.826	10006	0.2800	0.2500	-14.9000	-0.0030	0.4320	0.0070
13:35:44.857	10026	0.4500	0.1000	-14.5100	-0.0020	0.4690	-0.0080
13:35:44.872	10046	0.3900	0.0600	-15.0900	0.0180	0.4840	0.0010
13:35:44.888	10066	0.7600	0.0700	-13.4900	0.0220	0.4220	-0.0050
13:35:44.905	10086	1.1300	-0.0400	-15.3100	0.0250	0.5290	-0.0100
13:35:44.934	10106	0.0000	0.2500	-14.4800	0.0290	0.4400	0.0040
13:35:44.950	10126	1.0000	0.1800	-14.9400	0.0520	0.4780	0.0050
13:35:44.966	10146	0.2800	0.1600	-15.8800	0.0490	0.4910	0.0060
13:35:44.998	10166	0.7400	-0.2400	-15.0800	0.0250	0.4610	0.0110
13:35:45.013	10186	0.4700	-0.2500	-15.1100	0.0340	0.4970	-0.0060
13:35:45.029	10206	0.4600	-0.4300	-17.0200	0.0320	0.4340	0.0220
13:35:45.059	10226	0.2700	0.0300	-15.1300	0.0420	0.4970	-0.0050
13:35:45.075	10246	-0.1000	-0.2200	-15.7500	0.0250	0.4730	0.0080
13:35:45.091	10266	0.5300	0.3000	-15.9100	0.0290	0.4830	0.0030
13:35:45.107	10286	-0.3300	0.4700	-15.5000	0.0250	0.4620	-0.0040
13:35:45.139	10306	0.8500	-0.0400	-15.2900	0.0230	0.4770	0.0000
13:35:45.155	10326	0.4000	0.1800	-15.8700	0.0050	0.4750	0.0020
13:35:45.170	10346	0.0500	-0.0500	-14.8700	0.0170	0.4250	-0.0010
13:35:45.186	10366	0.8100	0.0300	-16.7600	0.0010	0.4720	0.0070
13:35:45.217	10386	0.9800	0.1600	-16.2000	0.0180	0.4290	0.0110
13:35:45.232	10406	1.4000	-0.0900	-16.1300	0.0170	0.5030	0.0080
13:35:45.246	10426	0.4400	-0.0800	-15.7300	-0.0020	0.5040	0.0140
13:35:45.278	10446	0.1300	0.2200	-15.5300	0.0170	0.4190	0.0160
13:35:45.294	10466	0.6200	-0.0100	-16.1400	0.0300	0.5110	0.0110
13:35:45.310	10486	0.0000	0.0400	-13.7500	0.0080	0.4200	-0.0110
13:35:45.326	10506	0.6200	-0.2600	-16.8600	0.0300	0.5390	0.0080
13:35:45.358	10526	0.5200	-0.0800	-14.9600	0.0190	0.4970	-0.0010
13:35:45.374	10546	0.9000	0.2300	-14.2500	0.0220	0.4580	-0.0020
13:35:45.390	10566	0.3400	0.0700	-15.5700	0.0290	0.4600	0.0050
13:35:45.406	10586	0.7600	0.3200	-13.0700	0.0520	0.4280	-0.0060
13:35:45.438	10606	-0.2000	0.0100	-15.3000	0.0350	0.4830	-0.0180
13:35:45.453	10626	0.5100	0.1700	-14.8500	0.0550	0.4820	0.0100
13:35:45.468	10646	0.2100	-0.1800	-15.3000	0.0210	0.4720	0.0020
13:35:45.499	10666	0.1100	0.0900	-15.6300	0.0120	0.4450	0.0040
13:35:45.515	10686	0.8200	0.1100	-15.0700	0.0320	0.4350	0.0050
13:35:45.530	10706	0.5800	0.1700	-14.2200	0.0330	0.4880	-0.0050
13:35:45.559	10726	0.5700	0.0100	-13.9200	0.0220	0.4580	0.0000
13:35:45.574	10746	0.8500	0.2600	-15.8400	0.0310	0.5030	-0.0010
13:35:45.590	10766	0.3300	0.2000	-15.8600	0.0180	0.4710	0.0090
13:35:45.606	10786	0.3600	0.0700	-15.5300	0.0080	0.4490	-0.0010
13:35:45.637	10806	0.1700	0.2600	-15.9200	0.0200	0.4790	0.0150
13:35:45.653	10826	0.2100	0.2500	-14.0100	0.0100	0.4460	0.0020
13:35:45.668	10846	0.5600	0.0000	-16.5900	0.0030	0.4780	-0.0050
13:35:45.697	10866	0.7200	0.1000	-14.8300	0.0210	0.4550	0.0150
13:35:45.713	10886	-0.1700	-0.2100	-17.8100	0.0180	0.4920	0.0020
13:35:45.729	10906	0.5800	-0.1500	-16.2300	0.0100	0.4840	0.0130
13:35:45.759	10926	0.0200	-0.2400	-16.4400	0.0090	0.4530	0.0060
13:35:45.774	10946	0.6500	0.1600	-16.0300	0.0350	0.5120	0.0040
13:35:45.789	10966	0.6100	0.0800	-14.3900	0.0300	0.4670	0.0010
13:35:45.805	10986	0.3000	-0.4000	-16.1200	0.0400	0.5040	0.0090
13:35:45.837	11006	-0.1000	-0.1300	-15.4800	0.0260	0.4750	0.0080
13:35:45.853	11026	1.4800	-0.0100	-15.4900	0.0340	0.4530	0.0090
13:35:45.868	11046	0.2400	-0.2100	-16.3500	0.0320	0.4940	0.0060
13:35:45.899	11066	0.5800	-0.0100	-12.8700	0.0240	0.4320	-0.0070
13:35:45.914	11086	0.1700	0.2800	-15.3200	0.0220	0.5660	-0.0100
13:35:45.929	11106	0.3100	-0.3600	-17.2300	0.0240	0.4500	0.0200
13:35:45.959	11126	0.4400	0.0200	-17.6100	0.0310	0.6300	0.0060
13:35:45.974	11146	-0.6200	0.2000	-16.1400	0.0230	0.4620	0.0020
13:35:45.990	11166	0.2400	0.1200	-14.3000	0.0290	0.3690	0.0040
13:35:46.006	11186	0.2300	-0.5100	-18.6900	-0.0100	0.5220	0.0130
13:35:46.037	11206	0.3000	0.1100	-15.2800	0.0080	0.4380	0.0030
13:35:46.053	11226	0.2300	0.0000	-16.7800	0.0130	0.4960	-0.0030
13:35:46.069	11246	-0.2200	0.1500	-17.1100	0.0000	0.4310	0.0040
13:35:46.100	11266	0.5700	-0.4800	-16.1100	-0.0010	0.4470	0.0070
13:35:46.115	11286	1.3700	0.2400	-14.8900	0.0230	0.5300	-0.0030
13:35:46.131	11306	0.6600	0.0200	-15.2900	0.0210	0.4390	0.0020
13:35:46.146	11326	0.0200	0.3100	-17.3300	0.0090	0.4730	0.0140
13:35:46.177	11346	0.4000	-0.0600	-15.5900	0.0300	0.4300	0.0140
13:35:46.193	11366	1.2800	-0.1300	-16.1800	0.0240	0.5390	0.0040
13:35:46.208	11386	0.8700	0.1100	-16.1600	0.0300	0.5040	0.0040
13:35:46.239	11406	-0.0600	0.3200	-14.8300	0.0380	0.4280	0.0090
13:35:46.254	11426	-0.6700	0.2000	-15.6100	0.0320	0.4730	0.0020
13:35:46.269	11446	-0.2700	0.4000	-14.5200	0.0410	0.4240	-0.0080
13:35:46.300	11466	-0.0300	-0.1900	-16.6900	0.0260	0.5460	0.0060
13:35:46.316	11486	0.0000	-0.2000	-16.3200	0.0200	0.4530	0.0070
13:35:46.332	11506	-0.6200	0.0100	-17.8700	0.0170	0.4930	0.0110
13:35:46.347	11526	0.8700	0.2700	-16.2000	0.0430	0.4130	0.0180
13:35:46.379	11546	1.1200	-0.3700	-16.1100	0.0150	0.5160	0.0050
13:35:46.395	11566	0.6600	0.1300	-13.9700	0.0160	0.4960	-0.0090
13:35:46.406	11586	-0.2600	0.2800	-14.5300	0.0170	0.4250	-0.0060
13:35:46.427	11606	0.5700	-0.1100	-16.1800	0.0110	0.4910	0.0040
13:35:46.458	11626	0.7000	-0.1600	-14.6100	-0.0180	0.5070	-0.0080
13:35:46.473	11646	0.9000	-0.1700	-14.9000	0.0170	0.4650	-0.0010
13:35:46.488	11666	0.2700	0.0600	-16.6200	-0.0050	0.4820	-0.0030
13:35:46.505	11686	0.3800	0.2900	-12.2600	0.0120	0.4100	-0.0050
13:35:46.525	11706	0.6000	-0.1300	-17.1100	0.0220	0.5010	0.0040
13:35:46.551	11726	0.2700	0.4500	-15.0800	0.0170	0.4410	0.0090
13:35:46.566	11746	1.1800	-0.0100	-16.1600	0.0390	0.5040	0.0230
13:35:46.587	11766	0.2300	0.1500	-16.3500	0.0260	0.4700	0.0060
13:35:46.614	11786	0.6000	-0.1100	-15.4400	0.0370	0.4620	0.0000
13:35:46.627	11806	0.5900	0.3100	-14.2000	0.0480	0.4930	-0.0040
13:35:46.660	11826	0.7100	-0.0400	-15.7200	0.0510	0.4440	0.0140
13:35:46.675	11846	0.2500	-0.1000	-14.8700	0.0350	0.5000	-0.0050
13:35:46.691	11866	0.3400	0.1700	-14.8600	0.0380	0.4610	0.0040
13:35:46.707	11886	0.8300	-0.0900	-16.1500	0.0290	0.5070	-0.0030
13:35:46.739	11906	0.8800	0.1800	-13.9800	0.0270	0.4660	-0.0020
13:35:46.746	11926	0.9300	0.2400	-15.3700	0.0150	0.4610	0.0080
13:35:46.766	11946	0.9200	-0.1300	-16.0200	0.0350	0.4730	0.0140
13:35:46.786	11966	0.5900	-0.1200	-16.3300	0.0090	0.4660	0.0080
13:35:46.806	11986	0.6100	0.3100	-15.7100	0.0250	0.5320	-0.0020
13:35:46.827	12006	0.7900	0.2600	-13.8100	0.0220	0.4780	-0.0110
13:35:46.846	12026	1.2700	0.0200	-15.6100	0.0140	0.4430	0.0080
13:35:46.878	12046	-0.0400	0.2400	-15.9500	0.0280	0.4770	0.0130
13:35:46.894	12066	0.1400	-0.2300	-15.8300	0.0050	0.4240	0.0150
13:35:46.910	12086	0.3200	-0.1500	-17.1400	0.0230	0.5450	0.0050
13:35:46.940	12106	0.4900	0.4900	-14.6700	0.0250	0.4540	-0.0060
13:35:46.957	12126	0.5400	0.1300	-16.0800	0.0260	0.5260	-0.0010
13:35:46.972	12146	0.3700	0.1600	-15.9200	0.0290	0.4410	-0.0040
13:35:46.988	12166	0.4000	-0.0700	-15.1400	0.0110	0.4400	0.0030
13:35:47.020	12186	0.9900	-0.1000	-15.6900	0.0250	0.5050	0.0020
13:35:47.035	12206	0.3000	-0.0100	-15.5900	0.0250	0.4770	0.0050
13:35:47.050	12226	0.3400	0.1900	-17.5100	0.0280	0.5180	0.0150
13:35:47.080	12246	-0.4400	0.0500	-16.0000	0.0340	0.4370	0.0050
13:35:47.095	12266	0.5700	0.0200	-15.6200	0.0290	0.4560	-0.0030
13:35:47.111	12286	-0.1500	0.0000	-15.7200	0.0420	0.4610	0.0060
13:35:47.127	12306	1.3500	-0.2600	-16.1700	0.0280	0.4670	0.0180
13:35:47.158	12326	0.0600	-0.1100	-15.6200	0.0200	0.5250	0.0020
13:35:47.174	12346	0.4800	0.2500	-13.3000	0.0280	0.4240	-0.0040
13:35:47.190	12366	0.0000	-0.1000	-16.2900	0.0220	0.5200	-0.0020
13:35:47.206	12386	0.5300	0.2900	-15.4700	0.0260	0.4810	0.0080
13:35:47.236	12406	0.6700	-0.0300	-15.5700	0.0030	0.4740	0.0070
13:35:47.252	12426	0.5100	0.1900	-17.6000	0.0180	0.4710	0.0140
13:35:47.268	12446	0.4000	0.3300	-16.2200	0.0130	0.4540	0.0060
13:35:47.299	12466	0.3900	0.0900	-16.7100	0.0110	0.5400	0.0030
13:35:47.315	12486	0.3100	-0.0400	-13.7200	-0.0020	0.4330	-0.0100
13:35:47.331	12506	0.6400	0.3000	-14.2900	0.0220	0.4440	-0.0090
13:35:47.347	12526	0.7500	0.2700	-13.9900	0.0290	0.4880	-0.0030
13:35:47.379	12546	-0.0100	0.1600	-13.3300	0.0260	0.4120	-0.0030
13:35:47.394	12566	-0.1700	0.2900	-13.9700	0.0290	0.5120	-0.0110
13:35:47.410	12586	0.5600	0.0600	-15.8200	0.0220	0.4660	0.0110
13:35:47.441	12606	1.0100	-0.0600	-15.9600	0.0310	0.4930	0.0040
13:35:47.457	12626	0.0000	-0.0400	-16.7400	0.0410	0.4510	0.0020
13:35:47.473	12646	0.8000	0.1100	-14.9900	0.0330	0.4730	0.0040
13:35:47.488	12666	0.3500	0.0000	-16.4300	0.0390	0.4990	0.0060
13:35:47.519	12686	0.1400	-0.1000	-14.9400	0.0230	0.4600	0.0080
13:35:47.535	12706	-0.7000	0.1500	-16.4900	0.0360	0.5130	-0.0050
13:35:47.551	12726	0.2400	0.0400	-14.8900	0.0270	0.4270	0.0040
13:35:47.567	12746	0.6300	0.1200	-15.4300	0.0170	0.4930	-0.0050
13:35:47.598	12766	0.0900	0.5400	-15.6900	0.0390	0.4680	-0.0050
13:35:47.614	12786	0.1800	0.1300	-14.9200	0.0290	0.4810	0.0010
13:35:47.629	12806	0.1500	0.1400	-16.8000	0.0130	0.4620	0.0000
13:35:47.659	12826	-0.4300	0.2500	-14.3000	0.0230	0.4290	-0.0090
13:35:47.675	12846	1.2300	0.0300	-15.0300	-0.0050	0.5180	-0.0050
13:35:47.691	12866	0.7400	0.2000	-15.7100	0.0010	0.4720	0.0010
13:35:47.722	12886	1.4200	0.2400	-12.8100	0.0090	0.5110	-0.0120
13:35:47.737	12906	1.0000	0.3100	-15.2300	0.0050	0.4840	0.0010
13:35:47.752	12926	0.0100	0.3300	-13.6200	0.0090	0.4030	-0.0100
13:35:47.767	12946	0.0800	0.3500	-15.3600	0.0330	0.4970	-0.0130
13:35:47.799	12966	0.4100	-0.0300	-15.4700	0.0080	0.4700	0.0070
13:35:47.815	12986	1.1600	-0.2800	-15.9900	0.0220	0.5000	0.0100
13:35:47.831	13006	-0.2100	0.1700	-14.9200	0.0180	0.4710	-0.0010
13:35:47.862	13026	0.1600	0.0700	-14.1400	0.0240	0.4590	-0.0030
13:35:47.878	13046	0.2100	0.1800	-15.4900	0.0430	0.5020	0.0020
13:35:47.894	13066	0.6900	-0.4000	-15.7400	0.0350	0.4390	0.0070
13:35:47.910	13086	0.6500	0.2700	-16.1700	0.0530	0.5040	-0.0050
13:35:47.940	13106	0.5000	0.0000	-15.5100	0.0310	0.4110	0.0100
13:35:47.955	13126	0.4400	0.2800	-15.8100	0.0390	0.4830	-0.0020
13:35:47.971	13146	0.3500	-0.3000	-18.6200	0.0150	0.4850	0.0170
13:35:48.001	13166	-0.0700	-0.0900	-16.5300	0.0190	0.4990	-0.0030
13:35:48.016	13186	0.3500	-0.5600	-17.1000	0.0270	0.4940	0.0140
13:35:48.028	13206	0.4400	0.1500	-14.9200	0.0110	0.4170	0.0030
13:35:48.048	13226	0.3000	-0.1600	-16.9900	0.0110	0.4900	-0.0010
13:35:48.080	13246	0.1800	-0.0900	-15.8200	0.0020	0.4970	0.0170
13:35:48.096	13266	0.3000	-0.3900	-15.5500	0.0060	0.4700	-0.0040
13:35:48.111	13286	0.2800	-0.2000	-15.7700	0.0120	0.4820	0.0090
13:35:48.127	13306	0.4100	0.1500	-14.6400	0.0240	0.4090	0.0030
13:35:48.158	13326	0.5900	0.0400	-16.9200	0.0180	0.5220	0.0030
13:35:48.174	13346	0.2500	-0.1500	-16.6700	0.0200	0.4500	0.0090
13:35:48.189	13366	0.5200	0.2800	-14.8600	0.0460	0.4600	-0.0010
13:35:48.220	13386	0.3500	0.0600	-17.3600	0.0220	0.4920	0.0150
13:35:48.236	13406	-0.0100	-0.1400	-14.9300	0.0230	0.4790	0.0040
13:35:48.248	13426	0.1900	0.1700	-13.7200	0.0320	0.4970	-0.0190
13:35:48.268	13446	1.0100	-0.3500	-15.2000	0.0420	0.4540	0.0130
13:35:48.300	13466	0.3000	0.3300	-17.0100	0.0340	0.4740	0.0070
13:35:48.316	13486	-0.1900	0.2600	-15.4700	0.0520	0.4790	0.0010
13:35:48.331	13506	0.3900	0.1600	-16.2300	0.0390	0.4480	-0.0030
13:35:48.360	13526	0.1600	-0.1700	-18.5300	0.0340	0.4950	0.0060
13:35:48.376	13546	0.4600	0.3400	-14.5900	0.0180	0.4800	-0.0030
13:35:48.390	13566	-0.4600	0.1100	-16.5700	0.0180	0.5080	-0.0120
13:35:48.421	13586	0.1700	-0.2400	-13.6500	0.0190	0.4160	-0.0040
13:35:48.436	13606	0.3500	-0.0100	-16.3200	0.0290	0.5330	-0.0050
13:35:48.451	13626	0.5400	-0.3800	-15.6400	0.0210	0.4660	0.0040
13:35:48.482	13646	0.2500	0.1100	-13.7000	0.0300	0.4050	-0.0020
13:35:48.497	13666	-0.0200	0.3400	-14.9600	0.0130	0.5040	-0.0120
13:35:48.513	13686	0.6800	0.2800	-12.8900	0.0140	0.4490	-0.0080
13:35:48.529	13706	-0.0800	0.1700	-16.9400	0.0200	0.5440	0.0020
13:35:48.561	13726	0.3200	0.0900	-15.4300	0.0070	0.4340	0.0060
13:35:48.576	13746	0.3900	0.0400	-16.6700	0.0060	0.4260	0.0100
13:35:48.592	13766	0.4800	-0.0300	-15.4900	0.0190	0.4790	0.0000
13:35:48.607	13786	1.0600	0.1600	-14.2000	0.0120	0.4460	0.0000
13:35:48.628	13806	0.4000	-0.0400	-16.6400	0.0090	0.5120	0.0070
13:35:48.648	13826	0.2900	0.4500	-12.6100	0.0200	0.4460	-0.0180
13:35:48.669	13846	1.0400	-0.0500	-16.3900	0.0290	0.5090	0.0040
13:35:48.700	13866	0.0200	-0.1200	-15.7000	0.0340	0.4770	0.0020
13:35:48.715	13886	1.1700	-0.0700	-14.5700	0.0200	0.4700	0.0040
13:35:48.731	13906	0.6100	0.0300	-15.5700	0.0410	0.4860	0.0050
13:35:48.747	13926	0.5900	0.2200	-14.2700	0.0330	0.4110	0.0040
13:35:48.779	13946	0.3600	0.0100	-15.6300	0.0370	0.4830	0.0080
13:35:48.795	13966	-0.5100	0.2400	-16.3000	0.0180	0.4910	0.0010
13:35:48.811	13986	0.5500	0.0600	-16.1800	0.0180	0.5260	0.0080
13:35:48.827	14006	-0.6100	-0.0700	-16.0900	0.0260	0.4550	-0.0060
13:35:48.858	14026	0.2300	0.1300	-14.8400	0.0290	0.4180	-0.0050
13:35:48.867	14046	0.2000	-0.1600	-17.1600	0.0120	0.4630	0.0060
13:35:48.890	14066	0.4000	0.1700	-15.1800	0.0270	0.4360	0.0080
13:35:48.921	14086	0.1800	0.3500	-16.4400	0.0200	0.4700	0.0040
13:35:48.936	14106	0.1000	0.0900	-15.3800	-0.0010	0.4650	-0.0060
13:35:48.951	14126	1.6500	-0.4300	-13.9000	0.0100	0.5070	0.0040
13:35:48.967	14146	0.2600	-0.0400	-17.6600	-0.0160	0.4880	0.0080
13:35:48.999	14166	0.0900	0.0300	-14.9000	0.0010	0.4240	0.0040
13:35:49.015	14186	1.1600	0.2600	-14.1700	0.0280	0.4780	-0.0080
13:35:49.030	14206	0.2200	-0.0800	-15.7100	0.0180	0.4220	-0.0060
13:35:49.061	14226	1.3900	-0.6000	-15.9100	0.0170	0.5260	0.0100
13:35:49.077	14246	0.7200	-0.0900	-17.5100	0.0270	0.5010	0.0210
13:35:49.092	14266	-0.1700	0.1800	-15.2000	0.0300	0.4310	-0.0080
13:35:49.107	14286	0.2900	-0.2700	-15.1400	0.0360	0.4810	-0.0050
13:35:49.138	14306	0.3400	-0.0400	-14.7100	0.0470	0.4240	0.0110
13:35:49.154	14326	0.5200	0.0100	-17.3500	0.0390	0.4980	0.0060
13:35:49.170	14346	0.9100	-0.1100	-15.5000	0.0340	0.4790	0.0100
13:35:49.202	14366	0.3300	-0.5800	-17.1100	0.0250	0.5050	0.0230
13:35:49.218	14386	0.3300	0.0800	-17.4500	0.0170	0.4600	0.0030
13:35:49.234	14406	0.9400	0.0600	-15.2200	0.0320	0.4670	0.0040
13:35:49.249	14426	0.8200	0.0800	-14.7800	0.0250	0.4730	0.0010
13:35:49.281	14446	0.6200	-0.0700	-15.7900	0.0210	0.4250	0.0020
13:35:49.287	14466	0.4600	0.0900	-16.4200	0.0340	0.5210	0.0080
13:35:49.313	14486	0.0500	-0.3000	-15.5500	0.0120	0.4710	0.0040
13:35:49.328	14506	0.2800	0.0400	-14.1700	0.0130	0.4700	0.0030
13:35:49.360	14526	0.0100	0.0400	-15.4900	0.0040	0.4640	-0.0040
13:35:49.375	14546	0.2800	-0.0700	-15.1700	0.0120	0.4420	0.0140
13:35:49.390	14566	1.2500	-0.2300	-15.8000	0.0150	0.5020	0.0080
13:35:49.421	14586	0.0600	0.1000	-16.3200	0.0150	0.4880	0.0090
13:35:49.436	14606	-0.0800	-0.0200	-15.3000	0.0250	0.4650	0.0070
13:35:49.452	14626	0.0900	0.2600	-17.4700	0.0220	0.4610	0.0160
13:35:49.482	14646	0.7000	-0.0600	-15.4400	0.0260	0.4780	0.0030
13:35:49.497	14666	0.7600	-0.1300	-16.7300	0.0270	0.5290	0.0120
13:35:49.513	14686	-0.1600	0.2800	-15.3300	0.0310	0.4580	-0.0030
13:35:49.529	14706	0.1200	0.3800	-14.7700	0.0350	0.4700	-0.0060
13:35:49.560	14726	-1.1900	-0.1300	-15.7600	0.0420	0.4350	-0.0070
13:35:49.575	14746	0.2400	0.3800	-12.2000	0.0410	0.4480	-0.0230
13:35:49.591	14766	0.2100	0.1000	-15.4000	0.0220	0.5000	0.0000
13:35:49.622	14786	-0.0100	-0.1300	-16.5000	0.0180	0.4860	0.0070
13:35:49.637	14806	0.3900	-0.0500	-15.4800	0.0200	0.4780	0.0040
13:35:49.652	14826	0.0200	-0.1600	-16.0300	0.0160	0.4120	-0.0010
13:35:49.668	14846	0.7800	-0.3700	-17.8000	0.0260	0.5470	0.0070
13:35:49.698	14866	0.0700	-0.0100	-17.1000	0.0230	0.4630	0.0110
13:35:49.713	14886	1.0000	0.2000	-12.5400	0.0340	0.4530	-0.0050
13:35:49.729	14906	0.7500	-0.0600	-14.3200	0.0020	0.4890	-0.0020
13:35:49.761	14926	0.8700	-0.1000	-16.4400	-0.0010	0.4340	0.0170
13:35:49.777	14946	0.5300	0.2200	-15.9300	0.0200	0.5570	0.0090
13:35:49.793	14966	-0.8100	0.2800	-14.6300	-0.0050	0.4660	-0.0050
13:35:49.809	14986	-0.2100	0.1500	-15.2000	0.0050	0.4200	0.0030
13:35:49.830	15006	0.5500	-0.1700	-16.4400	0.0290	0.4890	0.0090
13:35:49.855	15026	0.2100	-0.0700	-14.6400	0.0240	0.4610	0.0060
13:35:49.871	15046	1.1200	0.1900	-15.7600	0.0280	0.4950	0.0040
13:35:49.888	15066	0.5300	-0.0300	-16.9000	0.0240	0.4540	0.0150
13:35:49.908	15086	0.5800	-0.1000	-14.8300	0.0260	0.4380	-0.0050
13:35:49.929	15106	0.5900	-0.0600	-15.6100	0.0220	0.4950	0.0010
13:35:49.950	15126	0.2200	0.1500	-15.9800	0.0440	0.5000	0.0100
13:35:49.982	15146	0.1300	-0.2100	-15.1200	0.0460	0.4980	0.0140
13:35:49.997	15166	-0.4600	-0.0500	-14.7100	0.0300	0.4570	-0.0030
13:35:50.013	15186	0.6300	0.1700	-14.2200	0.0290	0.5020	-0.0060
13:35:50.044	15206	0.1300	-0.1800	-14.8200	0.0210	0.4660	0.0020
13:35:50.059	15226	0.6400	0.1900	-13.8600	0.0110	0.4790	-0.0100
13:35:50.075	15246	-0.1100	0.3400	-15.4600	0.0290	0.4580	-0.0030
13:35:50.091	15266	0.7800	0.0700	-14.8200	0.0230	0.4530	0.0050
13:35:50.122	15286	0.3500	0.0400	-16.0800	0.0160	0.5270	0.0060
13:35:50.138	15306	0.3400	-0.2100	-16.2600	0.0210	0.4410	0.0220
13:35:50.150	15326	0.8100	-0.0700	-16.3900	0.0110	0.5050	0.0080
13:35:50.169	15346	0.7000	0.5000	-15.3600	0.0200	0.4570	0.0020
13:35:50.200	15366	1.1000	-0.2000	-14.5800	0.0120	0.4090	0.0030
13:35:50.215	15386	1.1100	0.0800	-15.6800	-0.0070	0.5330	0.0090
13:35:50.231	15406	0.5000	-0.0100	-14.4800	0.0140	0.4810	0.0080
13:35:50.262	15426	1.0100	-0.1500	-15.9200	0.0230	0.4880	0.0060
13:35:50.277	15446	-0.2100	-0.2300	-15.8000	0.0220	0.4360	0.0060
13:35:50.292	15466	0.7200	0.1800	-14.0500	0.0120	0.4200	-0.0070
13:35:50.322	15486	0.2800	-0.4000	-15.7400	0.0180	0.4840	-0.0030
13:35:50.337	15506	0.4500	-0.1700	-14.9000	0.0350	0.4990	0.0030
13:35:50.353	15526	0.2300	-0.1300	-16.6200	0.0350	0.5020	0.0100
13:35:50.369	15546	0.0800	0.0100	-16.1000	0.0390	0.4180	0.0080
13:35:50.400	15566	0.0500	0.0800	-15.9700	0.0490	0.5070	0.0100
13:35:50.416	15586	0.3800	-0.2200	-16.0800	0.0350	0.4830	0.0170
13:35:50.432	15606	0.9600	-0.4000	-15.9200	0.0350	0.4940	0.0100
13:35:50.463	15626	0.5800	0.1200	-14.7400	0.0290	0.4710	0.0040
13:35:50.478	15646	0.5100	-0.2300	-14.6300	0.0260	0.4230	-0.0030
13:35:50.494	15666	0.0300	-0.2500	-17.5000	0.0310	0.4710	0.0150
13:35:50.509	15686	0.5200	-0.1900	-14.5300	0.0220	0.4060	0.0080
13:35:50.541	15706	0.0100	0.3400	-16.1900	0.0150	0.4920	0.0020
13:35:50.557	15726	0.2700	0.5800	-14.6800	0.0310	0.4650	-0.0020
13:35:50.573	15746	-0.0700	-0.1200	-16.4500	0.0000	0.4720	0.0100
13:35:50.589	15766	0.3600	0.1900	-14.7700	0.0270	0.4780	-0.0010
13:35:50.619	15786	-0.3200	0.0200	-15.0000	0.0190	0.4420	-0.0020
13:35:50.635	15806	0.5200	0.1500	-16.5200	0.0150	0.4930	0.0030
13:35:50.651	15826	0.1800	0.0100	-14.9000	0.0320	0.4780	0.0050
13:35:50.682	15846	0.1500	-0.0700	-16.2700	0.0330	0.4660	-0.0020
13:35:50.698	15866	-0.1400	-0.0500	-15.8800	0.0240	0.4870	0.0030
13:35:50.714	15886	0.0000	-0.1500	-15.4900	0.0200	0.4710	0.0110
13:35:50.730	15906	0.5800	-0.3200	-17.5100	0.0300	0.5150	0.0200
13:35:50.762	15926	-0.2100	0.1400	-15.3000	0.0300	0.4630	0.0000
13:35:50.778	15946	-0.0400	0.4900	-15.1100	0.0400	0.5040	-0.0010
13:35:50.793	15966	0.5800	-0.1200	-16.4900	0.0480	0.4600	0.0130
13:35:50.823	15986	0.1900	-0.2300	-16.2400	0.0360	0.4610	0.0060
13:35:50.838	16006	-0.0800	0.2100	-17.3000	0.0470	0.4550	0.0130
13:35:50.853	16026	0.2200	0.0100	-15.3100	0.0360	0.4360	-0.0010
13:35:50.883	16046	-0.0800	-0.1000	-15.4300	0.0050	0.5110	-0.0080
13:35:50.898	16066	-0.2200	-0.1000	-15.9000	0.0120	0.4660	0.0080
13:35:50.914	16086	1.1600	-0.1700	-14.4200	0.0350	0.4910	-0.0010
13:35:50.930	16106	0.5500	0.2400	-14.3800	0.0250	0.4740	0.0080
13:35:50.962	16126	0.5000	0.0000	-12.9500	0.0130	0.4260	-0.0070
13:35:50.978	16146	0.4700	-0.1500	-14.9600	0.0040	0.5270	-0.0020
13:35:50.994	16166	0.1900	-0.2300	-15.9500	-0.0010	0.4810	0.0100
13:35:51.010	16186	-0.1900	0.2300	-16.5200	0.0070	0.5320	0.0000
13:35:51.041	16206	-0.1200	0.1700	-16.1200	-0.0130	0.4870	0.0040
13:35:51.056	16226	0.4700	0.0200	-12.6400	0.0100	0.4510	-0.0070
13:35:51.071	16246	0.1700	-0.0400	-15.0800	0.0190	0.4990	0.0050
13:35:51.103	16266	0.9400	0.0000	-13.9500	0.0280	0.4060	0.0000
13:35:51.118	16286	0.3700	-0.0800	-16.2900	0.0170	0.5320	-0.0060
13:35:51.134	16306	0.3500	-0.0900	-15.8100	0.0260	0.4700	0.0040
13:35:51.150	16326	0.7800	0.1900	-15.9100	0.0400	0.4970	0.0040
13:35:51.181	16346	0.0900	0.0900	-15.5000	0.0340	0.4550	-0.0070
13:35:51.197	16366	-0.0800	0.0300	-14.1400	0.0340	0.4040	-0.0010
13:35:51.212	16386	0.4100	0.0200	-15.4500	0.0500	0.5200	0.0040
13:35:51.243	16406	0.0800	0.0300	-14.2200	0.0380	0.5050	-0.0080
13:35:51.258	16426	0.1000	-0.3000	-15.7700	0.0240	0.5190	-0.0010
13:35:51.273	16446	-0.5000	0.1500	-16.1200	0.0200	0.4280	-0.0070
13:35:51.304	16466	-0.1500	-0.0600	-15.8400	0.0200	0.4480	0.0120
13:35:51.320	16486	0.4600	0.2100	-15.0500	0.0290	0.5180	-0.0020
13:35:51.336	16506	1.4200	0.0500	-15.4200	0.0200	0.4620	0.0130
13:35:51.352	16526	0.6200	0.0400	-18.1300	0.0200	0.5080	0.0110
13:35:51.383	16546	0.5100	0.4800	-14.5400	0.0260	0.4490	0.0080
13:35:51.399	16566	0.2400	-0.1200	-16.1000	0.0080	0.4870	-0.0020
13:35:51.414	16586	0.6500	0.1100	-15.1500	0.0130	0.4670	-0.0040
13:35:51.430	16606	0.9100	0.2400	-14.3600	0.0250	0.4660	-0.0010
13:35:51.461	16626	0.7600	-0.0300	-16.4800	-0.0070	0.5140	0.0020
13:35:51.477	16646	-0.0400	0.0100	-15.1200	0.0160	0.4310	0.0110
13:35:51.492	16666	-0.0600	-0.0200	-16.4700	0.0280	0.5320	0.0120
13:35:51.523	16686	0.4600	-0.3700	-17.0700	0.0150	0.4740	0.0120
13:35:51.538	16706	0.4000	-0.0800	-15.0200	0.0000	0.4690	-0.0030
13:35:51.554	16726	0.3500	0.0900	-17.0700	0.0410	0.4720	0.0030
13:35:51.570	16746	0.8700	-0.1600	-14.7900	0.0300	0.4410	0.0020
13:35:51.601	16766	0.0200	-0.2800	-17.7700	0.0320	0.4990	0.0110
13:35:51.618	16786	0.1400	0.2100	-16.0900	0.0350	0.4390	0.0120
13:35:51.633	16806	0.7000	0.1100	-14.2600	0.0400	0.4670	-0.0030
13:35:51.649	16826	-0.0100	-0.1500	-17.2400	0.0380	0.4980	0.0030
13:35:51.671	16846	0.4200	0.1500	-15.6100	0.0340	0.4850	0.0160
13:35:51.691	16866	0.4300	-0.2800	-15.1100	0.0180	0.4670	0.0040
13:35:51.712	16886	0.4900	0.0800	-14.2800	0.0340	0.4360	-0.0070
13:35:51.743	16906	0.7300	-0.0300	-15.9500	0.0250	0.5240	0.0060
13:35:51.759	16926	0.2500	0.0500	-13.9900	0.0230	0.4480	-0.0130
13:35:51.775	16946	0.4100	0.1100	-15.4900	0.0230	0.4940	0.0040
13:35:51.791	16966	0.3000	0.1500	-16.2300	0.0090	0.4870	0.0110
13:35:51.823	16986	-0.1700	0.0000	-14.3700	0.0030	0.4570	0.0000
13:35:51.838	17006	0.1900	-0.0100	-17.2600	0.0020	0.5060	0.0070
13:35:51.852	17026	-0.4500	0.0500	-16.7400	0.0090	0.4350	0.0030
13:35:51.883	17046	-0.1200	0.2300	-15.1600	0.0020	0.5210	-0.0060
13:35:51.899	17066	-0.2900	-0.0500	-16.6100	0.0190	0.4540	0.0120
13:35:51.915	17086	0.1000	-0.0900	-14.9000	0.0310	0.4770	-0.0080
13:35:51.931	17106	0.1300	-0.1400	-16.3400	0.0140	0.4600	-0.0040
13:35:51.962	17126	0.6500	0.1500	-15.5100	0.0290	0.4330	0.0070
13:35:51.978	17146	0.8500	-0.0500	-13.7300	0.0360	0.5130	-0.0070
13:35:51.994	17166	0.0900	0.2900	-14.3700	0.0410	0.4440	-0.0070
13:35:52.024	17186	0.6400	0.5500	-13.9800	0.0470	0.5010	-0.0150
13:35:52.040	17206	-0.1100	0.0200	-14.1300	0.0490	0.4800	-0.0100
13:35:52.055	17226	-0.1700	-0.2500	-16.4500	0.0380	0.4270	0.0080
13:35:52.070	17246	0.7900	0.1500	-14.7000	0.0520	0.4630	0.0020
13:35:52.099	17266	0.6400	0.1900	-13.9000	0.0340	0.4370	-0.0010
13:35:52.115	17286	1.0000	-0.0600	-14.8800	0.0120	0.5150	0.0050
13:35:52.131	17306	0.3700	-0.0100	-15.1100	0.0130	0.4220	0.0050
13:35:52.163	17326	0.5200	-0.0700	-16.9300	0.0240	0.4810	0.0020
13:35:52.178	17346	0.1900	0.1600	-15.7300	0.0320	0.4960	0.0010
13:35:52.194	17366	0.1700	0.0300	-13.9300	0.0190	0.4430	-0.0070
13:35:52.210	17386	0.5500	-0.1500	-15.2500	0.0260	0.5270	-0.0050
13:35:52.242	17406	0.7000	0.4500	-13.8600	0.0170	0.4350	-0.0080
13:35:52.258	17426	0.5200	0.0100	-16.2800	0.0090	0.5330	0.0070
13:35:52.273	17446	0.2500	0.2800	-15.0000	0.0050	0.4730	0.0080
13:35:52.304	17466	0.4500	0.0200	-14.1500	0.0040	0.4870	-0.0060
13:35:52.319	17486	0.2600	-0.1200	-16.3300	0.0360	0.4620	-0.0060
13:35:52.335	17506	0.4800	-0.0300	-15.1300	0.0140	0.4470	0.0070
13:35:52.351	17526	0.3300	-0.3300	-16.5400	0.0190	0.5230	0.0150
13:35:52.382	17546	0.4100	-0.1800	-15.8400	0.0150	0.4610	0.0000
13:35:52.398	17566	1.0000	0.4300	-14.4600	0.0450	0.4560	-0.0070
13:35:52.410	17586	0.8000	0.0100	-14.7600	0.0360	0.4890	0.0000
13:35:52.445	17606	0.8200	0.0200	-14.1200	0.0310	0.4510	0.0020
13:35:52.460	17626	0.3100	-0.0400	-15.7100	0.0330	0.4520	0.0020
13:35:52.476	17646	-0.7300	0.3900	-15.4300	0.0460	0.4660	-0.0040
13:35:52.492	17666	0.6900	0.0200	-16.2100	0.0550	0.5190	0.0100
13:35:52.511	17686	0.1700	0.0400	-15.2200	0.0270	0.4630	-0.0010
13:35:52.538	17706	0.0500	-0.1600	-16.6200	0.0210	0.4600	0.0090
13:35:52.554	17726	0.4700	0.1700	-14.5200	0.0300	0.4400	-0.0070
13:35:52.571	17746	0.5800	-0.5900	-15.6300	0.0170	0.4500	0.0140
13:35:52.601	17766	0.2100	-0.1600	-17.2300	0.0070	0.4910	0.0100
13:35:52.616	17786	0.4000	-0.3300	-13.6700	0.0130	0.4110	0.0070
13:35:52.646	17806	-0.0900	-0.1300	-17.6900	0.0090	0.4780	0.0100
13:35:52.661	17826	0.5500	0.1100	-13.8900	0.0140	0.4660	-0.0140
13:35:52.677	17846	0.8900	-0.1000	-15.4300	0.0250	0.4540	0.0030
13:35:52.693	17866	0.1700	0.1400	-16.4200	0.0160	0.5140	-0.0020
13:35:52.724	17886	0.3900	0.1400	-13.5900	0.0190	0.4290	-0.0030
13:35:52.739	17906	-0.1100	0.0400	-15.8500	0.0070	0.5250	-0.0060
13:35:52.754	17926	-0.2800	-0.1700	-16.7500	0.0200	0.4280	0.0060
13:35:52.785	17946	0.1800	0.0700	-14.4500	0.0290	0.4820	-0.0070
13:35:52.800	17966	-0.1000	0.0500	-15.8300	0.0330	0.5230	-0.0010
13:35:52.816	17986	0.7600	0.0100	-13.7700	0.0390	0.4440	-0.0060
13:35:52.832	18006	0.0000	0.0100	-16.5000	0.0370	0.4660	0.0050
13:35:52.864	18026	0.5000	-0.0300	-14.5700	0.0500	0.4140	0.0140
13:35:52.880	18046	0.3900	-0.0800	-15.8900	0.0470	0.5320	0.0000
13:35:52.896	18066	0.6400	0.3300	-13.6200	0.0570	0.4360	-0.0020
13:35:52.912	18086	0.3100	-0.2900	-15.7800	0.0330	0.4640	0.0090
13:35:52.943	18106	0.4400	0.2600	-14.0700	0.0190	0.4590	-0.0080
13:35:52.959	18126	0.0700	-0.0600	-14.0000	0.0180	0.4750	-0.0110
13:35:52.975	18146	0.8000	-0.1500	-16.5300	0.0380	0.5280	0.0090
13:35:53.005	18166	0.4400	-0.2600	-16.4700	0.0250	0.4370	0.0120
13:35:53.021	18186	0.8000	-0.1800	-16.1900	0.0200	0.4810	0.0080
13:35:53.036	18206	0.8800	-0.2000	-16.0600	0.0210	0.4620	0.0060
13:35:53.052	18226	0.7500	-0.1600	-14.8300	0.0110	0.4350	-0.0030
