# Supplementary material for: A slanted castor wheel enables pushing manual wheelchairs from the side to improve social interaction
Source: PLoS One. 2024 Sep 12;19(9):e0307759. doi: 10.1371/journal.pone.0307759 (PMC11392412; doi:10.1371/journal.pone.0307759)
Supplement: S1 File — Contains the data collected during the validation experiments and the code for calculating the reaction forces for a castor wheel using the vector equations and the cosine approximation. 4TU.ResearchData repository: https://doi.org/10.4121/82afa4e1-bdf1-4bf4-8682-32e62f6c3d68, GitLab repository: https://gitlab.tudelft.nl/ziggy/evaluation_paper. (ZIP) [file pone.0307759.s002.zip › S2 File - Experimental data and the MATLAB code for calculations of the castor wheel/Data/Test6_30-5-2022/0rad_3.4kg_6.txt]

TimeStamp	SampleCounter	Fx(N)	Fy(N)	Fz(N)	Tx(Nm)	Ty(Nm)	Tz(Nm)
13:37:09.893	29470	-0.8100	-0.2700	-30.9200	0.0870	0.8590	-0.0030
13:37:09.911	29490	1.0200	-0.4400	-38.0800	0.0770	1.2110	-0.0080
13:37:09.932	29510	0.4900	-0.1100	-32.4700	0.0670	0.9460	-0.0100
13:37:09.952	29530	1.7000	-0.4500	-32.8300	0.0590	1.0570	-0.0010
13:37:09.971	29550	0.5500	0.0500	-34.7700	0.0670	1.0750	-0.0050
13:37:09.993	29570	0.1300	-0.2800	-32.1500	0.0490	0.9410	-0.0020
13:37:10.011	29590	1.2900	-0.0400	-38.5200	0.0480	1.2710	-0.0060
13:37:10.032	29610	-0.2100	-0.0200	-31.0700	0.0780	0.8650	0.0030
13:37:10.052	29630	0.9200	0.1900	-33.2700	0.0580	1.1040	-0.0140
13:37:10.073	29650	0.9900	0.0900	-33.3900	0.0670	0.9670	0.0070
13:37:10.092	29670	0.8700	-0.6300	-33.8400	0.0590	0.9700	-0.0050
13:37:10.110	29690	1.5900	-0.3000	-38.5900	0.0870	1.1860	0.0080
13:37:10.131	29710	0.9200	-0.2900	-29.2400	0.0840	0.8370	0.0060
13:37:10.151	29730	1.3500	0.0400	-36.3400	0.0960	1.1630	-0.0100
13:37:10.172	29750	-0.1700	-0.4000	-31.9500	0.0890	0.9480	-0.0060
13:37:10.191	29770	1.1800	-0.2800	-31.7800	0.1100	0.9990	-0.0110
13:37:10.211	29790	0.7100	0.1300	-33.2500	0.1040	1.1010	-0.0180
13:37:10.231	29810	-0.3400	-0.2000	-33.9900	0.1030	0.9110	-0.0020
13:37:10.251	29830	0.1000	-0.2600	-40.0000	0.1040	1.1010	0.0050
13:37:10.271	29850	-0.8800	-0.5000	-32.2000	0.0760	0.8410	-0.0120
13:37:10.292	29870	1.2300	-0.6700	-38.6900	0.0590	1.2030	0.0070
13:37:10.312	29890	0.5500	-0.1700	-33.1100	0.1020	1.0130	0.0050
13:37:10.331	29910	0.7200	-0.4600	-35.3400	0.0860	1.0240	0.0010
13:37:10.352	29930	0.4900	-0.0600	-37.2200	0.0770	1.1820	0.0080
13:37:10.372	29950	-0.2000	0.1500	-30.8000	0.0570	0.8980	-0.0190
13:37:10.392	29970	1.5600	-0.0900	-39.7800	0.0560	1.2050	-0.0020
13:37:10.412	29990	1.0000	-0.1500	-31.3200	0.0710	0.9100	0.0010
13:37:10.431	30010	2.0100	-0.1300	-33.3800	0.0430	1.0980	-0.0040
13:37:10.453	30030	0.4600	-0.1100	-32.3500	0.0490	1.0890	-0.0120
13:37:10.472	30050	1.0800	0.1500	-30.8200	0.0470	0.9220	-0.0060
13:37:10.492	30070	1.2200	-0.1500	-36.0000	0.0600	1.1720	-0.0160
13:37:10.512	30090	0.5300	-0.2300	-30.3000	0.0740	0.8800	-0.0080
13:37:10.532	30110	2.2500	-0.5700	-36.9300	0.0610	1.1650	0.0070
13:37:10.552	30130	0.3100	0.0200	-32.6700	0.1000	0.9490	0.0010
13:37:10.572	30150	1.3500	-0.4300	-33.2300	0.0770	1.0290	-0.0090
13:37:10.592	30170	0.4400	-0.0800	-36.9800	0.1030	1.1260	0.0000
13:37:10.612	30190	-0.5300	-0.6900	-32.4000	0.0880	0.8530	0.0130
13:37:10.632	30210	0.7300	-0.0300	-38.5700	0.1110	1.1680	-0.0080
13:37:10.652	30230	1.0100	-0.2500	-30.8200	0.1120	0.8870	-0.0060
13:37:10.674	30250	2.0200	-0.5400	-33.7600	0.0950	1.1420	-0.0170
13:37:10.692	30270	0.3500	0.0700	-33.4100	0.0970	1.0060	-0.0070
13:37:10.712	30290	0.9300	-0.1800	-32.1900	0.0800	0.9720	-0.0060
13:37:10.733	30310	0.9100	-0.5900	-38.5900	0.0840	1.1410	0.0070
13:37:10.753	30330	0.0800	-0.5000	-33.7500	0.0580	0.8920	0.0110
13:37:10.773	30350	1.0900	0.1000	-39.7500	0.0800	1.1910	-0.0060
13:37:10.793	30370	0.3400	0.0300	-33.9400	0.0800	0.9700	-0.0040
13:37:10.812	30390	1.4000	-0.0800	-33.3100	0.0660	1.0120	-0.0110
13:37:10.832	30410	1.0300	-0.0600	-34.0300	0.0580	1.0640	-0.0060
13:37:10.852	30430	0.1700	-0.3500	-32.6500	0.0390	0.9170	-0.0070
13:37:10.872	30450	0.6500	-0.4700	-39.6200	0.0410	1.1830	0.0030
13:37:10.893	30470	-0.5900	-0.4400	-32.6300	0.0640	0.9110	0.0020
13:37:10.913	30490	0.9900	-0.2200	-34.2500	0.0850	1.1320	-0.0100
13:37:10.932	30510	0.6400	0.0200	-35.1600	0.0990	0.9960	-0.0040
13:37:10.954	30530	0.6700	-0.5900	-31.2300	0.0690	0.9480	-0.0140
13:37:10.974	30550	0.6000	-0.3500	-38.7100	0.0890	1.1260	0.0070
13:37:10.994	30570	0.5300	-0.3900	-31.5900	0.0750	0.8800	-0.0080
13:37:11.013	30590	1.5500	-0.0200	-36.0000	0.0910	1.1710	-0.0060
13:37:11.032	30610	-0.0900	0.0200	-33.8100	0.0990	0.9350	-0.0040
13:37:11.051	30630	1.0800	-0.2800	-34.3200	0.1060	0.9800	-0.0030
13:37:11.073	30650	1.0300	-0.4500	-34.6100	0.0860	1.0380	0.0080
13:37:11.092	30670	1.4200	-0.6200	-31.8700	0.0590	0.9710	0.0060
13:37:11.114	30690	1.0600	-0.0700	-37.2700	0.0780	1.1440	-0.0040
13:37:11.131	30710	0.3200	-0.1400	-31.3000	0.0760	0.8760	-0.0190
13:37:11.153	30730	1.2100	-0.1300	-35.5700	0.0750	1.0970	-0.0100
13:37:11.173	30750	-0.0200	-0.1200	-35.2900	0.0800	1.0070	0.0070
13:37:11.194	30770	1.7600	-0.2400	-29.1800	0.0550	0.9880	-0.0240
13:37:11.214	30790	1.4000	0.2800	-36.1200	0.0680	1.1470	-0.0030
13:37:11.233	30810	0.2600	-0.0700	-31.4100	0.0520	0.9160	-0.0070
13:37:11.252	30830	1.1100	-0.1800	-38.3500	0.0750	1.1780	0.0020
13:37:11.272	30850	-0.4800	0.2400	-33.1200	0.0530	0.9050	-0.0080
13:37:11.294	30870	1.6800	-0.4400	-33.3800	0.0620	1.0560	-0.0080
13:37:11.312	30890	0.4500	-0.2900	-34.4000	0.0690	1.0800	-0.0040
13:37:11.333	30910	0.2900	-0.6500	-31.0900	0.0520	0.8820	-0.0050
13:37:11.353	30930	1.2200	0.2000	-37.6600	0.0780	1.1680	-0.0040
13:37:11.373	30950	0.2400	-0.3700	-32.2200	0.0780	0.9070	-0.0040
13:37:11.394	30970	1.8000	-0.0800	-34.4800	0.0880	1.1180	-0.0090
13:37:11.412	30990	-0.5300	0.0100	-33.6300	0.0900	0.9760	0.0040
13:37:11.432	31010	1.5200	-0.4500	-33.3600	0.0880	0.9810	-0.0040
13:37:11.454	31030	1.2200	-0.3800	-34.4100	0.1090	1.1240	-0.0070
13:37:11.473	31050	0.8200	0.0400	-33.6200	0.1090	0.9260	0.0050
13:37:11.492	31070	1.0100	-0.0100	-37.0800	0.0980	1.1750	-0.0130
13:37:11.514	31090	-0.2800	-0.1900	-32.1500	0.0860	0.8770	0.0040
13:37:11.533	31110	1.1500	-0.2000	-34.2500	0.0700	1.1140	-0.0170
13:37:11.552	31130	-0.3700	-0.3500	-35.4800	0.0910	1.0110	0.0060
13:37:11.573	31150	1.1400	-0.6300	-33.6600	0.0750	0.9820	0.0040
13:37:11.592	31170	0.6000	-0.1500	-36.9000	0.0660	1.1420	0.0060
13:37:11.613	31190	-0.4000	-0.3100	-33.1600	0.0530	0.8810	-0.0020
13:37:11.634	31210	1.6600	-0.4800	-36.9700	0.0630	1.1050	-0.0110
13:37:11.653	31230	0.3500	0.0300	-32.9600	0.0570	0.9300	0.0030
13:37:11.672	31250	1.6700	-0.5500	-33.7600	0.0410	1.0640	-0.0080
13:37:11.693	31270	1.3300	0.0400	-34.9000	0.0600	1.1190	0.0010
13:37:11.714	31290	0.1700	-0.0500	-31.2000	0.0610	0.8760	-0.0010
13:37:11.734	31310	0.8100	-0.1200	-37.1600	0.0760	1.1710	0.0050
13:37:11.754	31330	-0.1900	-0.3600	-33.3800	0.0630	0.9300	-0.0050
13:37:11.774	31350	1.7800	-0.5000	-36.2100	0.0660	1.1200	-0.0050
13:37:11.793	31370	0.8000	0.0900	-33.7200	0.0890	1.0020	-0.0060
13:37:11.814	31390	1.5000	-0.4400	-32.1600	0.0920	0.9960	-0.0010
13:37:11.834	31410	0.9400	0.1800	-35.5600	0.1070	1.0710	0.0020
13:37:11.854	31430	-0.0700	-0.5200	-33.7200	0.0980	0.8700	0.0120
13:37:11.874	31450	1.3400	-0.3100	-37.0200	0.0890	1.1380	-0.0120
13:37:11.892	31470	0.6200	-0.3300	-32.6600	0.1050	1.0450	-0.0080
13:37:11.914	31490	2.0300	-0.2200	-34.4600	0.1190	1.1380	0.0010
13:37:11.934	31510	0.3100	-0.2500	-33.3500	0.0940	0.9730	0.0070
13:37:11.952	31530	0.3400	-0.2700	-35.0400	0.0780	0.9420	0.0030
13:37:11.972	31550	1.4500	0.0900	-36.5800	0.0880	1.1240	-0.0090
13:37:11.992	31570	-0.0400	-0.2900	-31.6300	0.0570	0.8930	-0.0160
13:37:12.014	31590	1.9500	-0.2200	-37.9000	0.0750	1.1740	0.0000
13:37:12.033	31610	0.1600	0.1100	-31.9100	0.0780	0.9570	0.0050
13:37:12.053	31630	1.2400	0.1300	-33.3700	0.0570	1.0830	-0.0100
13:37:12.073	31650	1.1100	-0.2300	-34.7000	0.0630	1.0950	0.0040
13:37:12.092	31670	0.3100	-0.1500	-33.8600	0.0450	0.9340	-0.0070
13:37:12.112	31690	2.4900	-0.0500	-35.9300	0.0520	1.1220	-0.0050
13:37:12.133	31710	0.4400	-0.4000	-32.2300	0.0630	0.9180	0.0020
13:37:12.153	31730	2.1300	-0.1800	-36.6200	0.0770	1.1750	0.0000
13:37:12.174	31750	0.4100	-0.3200	-33.2200	0.0930	1.0120	0.0000
13:37:12.193	31770	0.4700	-0.2300	-33.3300	0.0870	0.9630	-0.0060
13:37:12.214	31790	1.4000	-0.3100	-36.4400	0.0880	1.0990	0.0090
13:37:12.233	31810	0.4300	-0.1700	-29.9800	0.0880	0.8720	-0.0100
13:37:12.254	31830	1.0700	-0.0200	-36.6600	0.0940	1.1870	-0.0260
13:37:12.274	31850	-0.1300	-0.2100	-31.2700	0.1040	0.8750	-0.0020
13:37:12.293	31870	1.6400	-0.5000	-35.6500	0.0880	1.0320	0.0000
13:37:12.313	31890	1.0000	-0.0200	-35.7100	0.1100	1.0910	-0.0030
13:37:12.333	31910	0.4300	-0.2800	-32.3700	0.0830	0.9040	0.0040
13:37:12.353	31930	0.5200	-0.0500	-38.4300	0.0940	1.1550	-0.0010
13:37:12.373	31950	-0.3700	-0.0400	-31.4100	0.0720	0.8430	-0.0020
13:37:12.394	31970	1.7700	-0.1300	-38.0700	0.0560	1.1710	-0.0090
13:37:12.414	31990	1.1500	0.1500	-33.1000	0.0790	0.9880	-0.0030
13:37:12.435	32010	0.9000	-0.3700	-31.9800	0.0620	0.9540	0.0030
13:37:12.455	32030	0.8600	-0.5000	-37.9600	0.0510	1.1220	0.0170
13:37:12.474	32050	-0.3000	-0.1000	-34.7900	0.0500	0.9390	0.0100
13:37:12.494	32070	0.7700	-0.0400	-38.9000	0.0720	1.2220	0.0030
13:37:12.514	32090	-0.1500	-0.1700	-33.6500	0.0550	0.9380	0.0050
13:37:12.535	32110	1.7000	-0.4600	-34.8300	0.0490	1.0450	0.0040
13:37:12.553	32130	2.0700	-0.2800	-33.2500	0.0660	1.0770	-0.0100
13:37:12.573	32150	2.1100	-0.2900	-32.5700	0.0740	0.9510	0.0060
13:37:12.595	32170	0.9200	0.1000	-36.5200	0.0940	1.1840	-0.0180
13:37:12.613	32190	0.1400	0.0700	-30.7600	0.0860	0.8540	-0.0120
13:37:12.633	32210	1.5600	-0.2500	-37.4400	0.0960	1.1440	-0.0010
13:37:12.655	32230	1.0900	-0.1000	-31.2500	0.1060	0.9690	-0.0090
13:37:12.673	32250	1.3500	-0.1200	-33.5200	0.1160	1.0400	-0.0010
13:37:12.693	32270	1.0800	-0.1800	-35.3800	0.1200	1.0440	0.0030
13:37:12.714	32290	-0.0100	-0.2400	-31.4100	0.1050	0.8610	-0.0070
13:37:12.733	32310	1.7500	-0.3300	-36.6100	0.1000	1.1770	-0.0050
13:37:12.753	32330	0.3500	-0.0200	-30.0700	0.0850	0.9030	-0.0110
13:37:12.774	32350	1.4200	-0.1900	-33.5600	0.0700	1.0980	-0.0080
13:37:12.793	32370	0.0300	0.1100	-35.2600	0.0970	1.0190	-0.0030
13:37:12.815	32390	0.4500	-0.3100	-31.6400	0.0610	0.9270	-0.0100
13:37:12.834	32410	1.6900	0.1500	-37.5600	0.0680	1.1310	0.0030
13:37:12.854	32430	0.7400	-0.5800	-32.0700	0.0440	0.9340	0.0060
13:37:12.873	32450	1.3800	-0.4700	-35.9600	0.0440	1.1750	-0.0130
13:37:12.894	32470	0.2700	-0.0600	-32.1400	0.0580	0.9260	-0.0060
13:37:12.914	32490	1.1800	0.0000	-31.8100	0.0550	0.9970	-0.0110
13:37:12.935	32510	0.5700	-0.2800	-39.0500	0.0440	1.1640	0.0010
13:37:12.953	32530	0.0000	0.0100	-30.9100	0.0510	0.8390	-0.0080
13:37:12.974	32550	0.5200	0.2800	-39.4200	0.0710	1.1820	-0.0060
13:37:12.994	32570	0.1300	-0.3400	-30.6800	0.0880	0.8490	-0.0020
13:37:13.014	32590	1.5000	-0.5200	-35.3100	0.0650	1.1340	-0.0120
13:37:13.033	32610	0.6800	-0.1900	-36.3400	0.0940	1.1120	0.0070
13:37:13.053	32630	0.9900	-0.1400	-31.5200	0.0860	0.9330	-0.0040
13:37:13.075	32650	0.9700	-0.2300	-38.8200	0.1000	1.1240	0.0090
13:37:13.095	32670	-0.3500	-0.2700	-31.6100	0.0820	0.8610	-0.0010
13:37:13.116	32690	0.7900	-0.0100	-36.8200	0.0990	1.1340	-0.0200
13:37:13.134	32710	0.5600	0.0500	-32.4400	0.0990	0.9730	-0.0060
13:37:13.155	32730	1.4400	-0.3600	-31.7200	0.0930	0.9810	-0.0180
13:37:13.175	32750	0.5700	0.1400	-35.7900	0.0920	1.0590	-0.0080
13:37:13.193	32770	0.5300	-0.1800	-32.9200	0.0810	0.8960	-0.0050
13:37:13.215	32790	0.7100	-0.0900	-36.8300	0.0810	1.1970	-0.0020
13:37:13.233	32810	-0.6700	0.0300	-32.8600	0.0850	0.8790	-0.0020
13:37:13.253	32830	1.0800	-0.1100	-36.5800	0.0670	1.1300	-0.0110
13:37:13.273	32850	1.1200	-0.4400	-35.5000	0.0570	1.0450	0.0010
13:37:13.298	32870	1.8700	-0.2800	-32.4700	0.0680	0.9750	0.0010
13:37:13.315	32890	1.8700	0.1000	-36.1800	0.0740	1.1240	-0.0010
13:37:13.335	32910	-0.7800	-0.3800	-30.6500	0.0280	0.8410	-0.0080
13:37:13.355	32930	0.9300	-0.3300	-39.4800	0.0300	1.1860	0.0020
13:37:13.374	32950	0.0800	-0.1500	-34.1600	0.0690	0.9840	0.0090
13:37:13.395	32970	1.6100	-0.3000	-34.6800	0.0720	1.0400	-0.0010
13:37:13.414	32990	0.6500	-0.0700	-35.7500	0.0730	1.1010	-0.0040
13:37:13.434	33010	-0.4400	-0.4000	-31.0300	0.0670	0.8560	-0.0050
13:37:13.454	33030	1.5300	-0.3000	-38.6000	0.0790	1.1960	-0.0030
13:37:13.475	33050	-0.0700	-0.1000	-31.3800	0.0990	0.9340	-0.0060
13:37:13.493	33070	0.7000	-0.4600	-34.2800	0.0960	1.0760	-0.0140
13:37:13.513	33090	-0.2600	-0.2500	-35.9400	0.1030	1.0300	0.0050
13:37:13.535	33110	0.6000	-0.5400	-32.5100	0.0980	0.9940	-0.0110
13:37:13.554	33130	1.2200	0.1200	-36.5500	0.1090	1.1500	-0.0150
13:37:13.574	33150	0.2400	-0.3500	-31.7500	0.0900	0.8450	-0.0010
13:37:13.593	33170	0.6600	0.0000	-36.9600	0.0830	1.0990	-0.0100
13:37:13.615	33190	-0.6500	-0.1600	-33.7100	0.0900	0.9350	-0.0120
13:37:13.635	33210	1.0700	-0.2100	-35.0300	0.0780	1.1190	-0.0130
13:37:13.655	33230	1.0500	-0.0500	-35.7600	0.0850	1.1080	0.0060
13:37:13.675	33250	0.0600	-0.4500	-33.7100	0.0480	0.9120	0.0090
13:37:13.694	33270	0.1800	0.0200	-37.7800	0.0470	1.0870	-0.0040
13:37:13.713	33290	0.4700	-0.1100	-32.0900	0.0430	0.9160	0.0000
13:37:13.734	33310	1.9200	-0.5200	-36.3700	0.0480	1.1750	-0.0090
13:37:13.754	33330	0.5500	0.0000	-34.9500	0.0670	1.0400	-0.0010
13:37:13.774	33350	0.9500	-0.3000	-32.8700	0.0760	0.9380	0.0020
13:37:13.796	33370	1.7700	-0.0500	-35.7000	0.0740	1.0940	0.0080
13:37:13.814	33390	1.0600	-0.1900	-32.9500	0.0580	0.9210	-0.0100
13:37:13.835	33410	0.9500	-0.1500	-37.5800	0.0730	1.2020	-0.0080
13:37:13.854	33430	0.6600	-0.2200	-32.8300	0.0920	0.8770	0.0040
13:37:13.875	33450	1.7200	-0.1700	-35.3300	0.0920	1.0280	0.0010
13:37:13.894	33470	0.7300	-0.1600	-35.6700	0.1140	1.0840	0.0030
13:37:13.914	33490	1.1200	-0.5500	-29.9900	0.0930	0.9070	-0.0090
13:37:13.935	33510	1.1700	-0.2400	-35.4400	0.1110	1.1320	-0.0120
13:37:13.955	33530	0.6100	-0.1200	-32.4300	0.1220	0.9060	-0.0050
13:37:13.975	33550	0.8000	-0.4000	-36.8200	0.1110	1.1570	0.0010
13:37:13.995	33570	-0.2200	0.0800	-34.6600	0.0950	0.9470	0.0020
13:37:14.015	33590	1.7700	-0.4100	-31.4100	0.0690	1.0440	-0.0140
13:37:14.035	33610	1.4000	0.0100	-33.7600	0.0930	1.0850	-0.0180
13:37:14.055	33630	0.6600	-0.4100	-32.0300	0.0660	0.9240	-0.0070
13:37:14.075	33650	0.7900	-0.2500	-37.3600	0.0730	1.1270	-0.0010
13:37:14.095	33670	-0.9500	-0.1300	-32.3200	0.0540	0.9530	-0.0080
13:37:14.115	33690	1.2600	-0.3100	-34.5700	0.0470	1.1100	-0.0100
13:37:14.135	33710	1.2800	-0.3300	-35.0500	0.0580	1.0720	0.0010
13:37:14.155	33730	0.9200	-0.2200	-32.7000	0.0410	0.9300	-0.0050
13:37:14.176	33750	0.4700	0.0600	-38.4100	0.0470	1.1450	-0.0070
13:37:14.195	33770	-0.5200	-0.0100	-29.2400	0.0720	0.8810	-0.0260
13:37:14.215	33790	0.5200	-0.3900	-36.8300	0.0660	1.1190	0.0030
13:37:14.234	33810	0.6100	-0.2400	-34.1400	0.0720	0.9790	0.0030
13:37:14.255	33830	0.9900	-0.3400	-34.7000	0.0780	1.0720	-0.0090
13:37:14.275	33850	0.9900	0.0800	-35.7800	0.0860	1.1080	-0.0070
13:37:14.295	33870	0.1900	-0.5500	-31.4200	0.0880	0.9320	0.0020
13:37:14.314	33890	1.2400	-0.4200	-35.7600	0.1040	1.1280	0.0020
13:37:14.336	33910	-0.2700	-0.7100	-34.3200	0.0820	0.9340	0.0010
13:37:14.356	33930	1.5800	-0.6700	-34.5700	0.1050	1.0700	-0.0100
13:37:14.375	33950	0.6500	-0.2800	-35.5900	0.1150	1.0010	0.0070
13:37:14.395	33970	1.4900	-0.5400	-34.9400	0.0950	1.0380	-0.0030
13:37:14.414	33990	1.6800	0.0200	-34.3700	0.1050	1.0580	-0.0020
13:37:14.435	34010	1.2400	-0.4800	-31.1200	0.0700	0.9260	-0.0080
13:37:14.456	34030	1.1800	-0.1000	-34.9800	0.0820	1.1440	-0.0140
13:37:14.476	34050	-0.2300	-0.2900	-32.7100	0.0660	0.9470	0.0010
13:37:14.495	34070	2.0900	-0.6100	-33.7800	0.0510	1.0740	-0.0100
13:37:14.517	34090	1.7100	-0.1300	-33.0900	0.0630	1.0820	-0.0060
13:37:14.534	34110	0.4500	-0.1800	-34.3000	0.0540	0.9900	0.0080
13:37:14.554	34130	0.4200	0.1600	-37.3500	0.0520	1.1090	-0.0080
13:37:14.575	34150	-0.6200	0.2400	-32.0200	0.0520	0.8860	-0.0120
13:37:14.596	34170	2.0500	-0.4300	-35.0300	0.0400	1.1390	-0.0110
13:37:14.614	34190	1.0000	-0.0400	-31.6700	0.0750	0.9950	-0.0120
13:37:14.636	34210	1.0200	-0.3900	-31.8500	0.0690	1.0420	-0.0050
13:37:14.656	34230	0.4300	0.2100	-35.0700	0.0740	1.0540	-0.0200
13:37:14.676	34250	0.0600	-0.3800	-32.2300	0.0590	0.9060	-0.0030
13:37:14.696	34270	1.0400	0.3500	-36.9200	0.0720	1.2010	-0.0190
13:37:14.716	34290	0.2300	0.1600	-31.9400	0.0860	0.8880	-0.0170
13:37:14.735	34310	1.5400	-0.2400	-34.6900	0.1100	1.1350	-0.0100
13:37:14.755	34330	0.0800	0.0700	-35.4100	0.1290	0.9770	0.0120
13:37:14.776	34350	0.9400	-0.1600	-32.4700	0.1010	0.9420	0.0000
13:37:14.796	34370	0.9500	-0.0500	-36.5600	0.1120	1.1100	-0.0070
13:37:14.817	34390	-0.2100	-0.2400	-32.1400	0.0920	0.9180	0.0010
13:37:14.835	34410	1.5000	-0.1500	-37.8700	0.0970	1.1680	-0.0060
13:37:14.856	34430	-0.3500	-0.1500	-33.0700	0.0730	0.8490	0.0120
13:37:14.875	34450	1.1100	-0.3600	-35.2400	0.0640	1.0770	-0.0110
13:37:14.896	34470	0.9300	0.1100	-33.6700	0.0650	1.1200	-0.0040
13:37:14.915	34490	0.1200	-0.0400	-29.5400	0.0550	0.9380	-0.0150
13:37:14.935	34510	0.1600	-0.1900	-37.9800	0.0550	1.1530	-0.0010
13:37:14.957	34530	0.0200	-0.0100	-30.6800	0.0600	0.8890	0.0010
13:37:14.976	34550	2.4800	0.0100	-34.0400	0.0740	1.1680	-0.0190
13:37:14.995	34570	1.1300	0.1000	-32.6200	0.0730	0.9760	0.0060
13:37:15.017	34590	0.8500	-0.2600	-32.9700	0.0660	0.9530	0.0060
13:37:15.036	34610	-0.1500	-0.3000	-38.6400	0.0960	1.0970	0.0040
13:37:15.055	34630	0.0100	-0.2500	-32.5700	0.0670	0.8990	-0.0140
13:37:15.075	34650	2.3200	-0.2900	-36.5400	0.0940	1.1500	0.0020
13:37:15.097	34670	0.6500	-0.1800	-32.7100	0.0850	0.9270	0.0010
13:37:15.115	34690	0.6000	-0.4400	-35.1200	0.1020	1.0640	-0.0040
13:37:15.137	34710	0.2100	0.0600	-33.9500	0.1200	1.0480	0.0000
13:37:15.154	34730	0.7500	-0.1400	-31.9300	0.1100	0.9330	-0.0040
13:37:15.177	34750	0.5700	0.0200	-37.1400	0.1110	1.1660	-0.0070
13:37:15.196	34770	0.2900	-0.5100	-33.1000	0.0980	0.9550	-0.0070
13:37:15.216	34790	1.1700	-0.2200	-37.3400	0.1050	1.1490	-0.0050
13:37:15.236	34810	-0.3500	-0.4500	-32.0400	0.0750	0.8890	-0.0050
13:37:15.256	34830	1.7300	-0.4500	-33.0900	0.0590	1.0320	-0.0130
13:37:15.277	34850	0.3200	-0.2700	-35.3600	0.0850	1.1120	-0.0180
13:37:15.296	34870	0.2000	-0.1200	-33.1700	0.0580	0.9350	0.0000
13:37:15.317	34890	0.5600	-0.3200	-37.1400	0.0560	1.1990	-0.0030
13:37:15.335	34910	0.1100	-0.3000	-33.2800	0.0510	0.9290	-0.0060
13:37:15.356	34930	1.4500	-0.3000	-36.0300	0.0650	1.1270	-0.0060
13:37:15.377	34950	1.0800	-0.0900	-34.0900	0.0750	0.9970	0.0090
13:37:15.396	34970	0.8400	-0.0200	-31.3900	0.0420	0.9780	-0.0100
13:37:15.417	34990	1.1800	0.0600	-37.9100	0.0690	1.1570	0.0100
13:37:15.436	35010	0.2000	-0.3800	-31.8200	0.0520	0.8720	-0.0040
13:37:15.457	35030	0.8700	-0.1500	-36.9000	0.0760	1.1460	-0.0090
13:37:15.476	35050	0.2600	-0.1300	-33.6800	0.0960	0.9300	-0.0040
13:37:15.495	35070	1.6100	-0.4400	-33.6100	0.0680	1.0740	-0.0070
13:37:15.516	35090	0.4900	-0.1600	-36.2700	0.0840	1.0690	-0.0040
13:37:15.536	35110	0.6400	-0.4500	-31.7400	0.0950	0.9900	-0.0060
13:37:15.556	35130	0.9100	0.1900	-35.8900	0.1100	1.1710	-0.0180
13:37:15.576	35150	-0.6800	-0.7300	-32.9000	0.0780	0.7950	0.0070
13:37:15.595	35170	0.1300	-0.3000	-38.1900	0.0790	1.1270	-0.0040
13:37:15.617	35190	-0.0400	-0.4300	-35.7400	0.0860	1.0160	-0.0030
13:37:15.636	35210	1.2200	-0.6500	-33.0200	0.0570	1.0120	0.0020
13:37:15.656	35230	1.0300	-0.2000	-35.9800	0.0820	1.1520	0.0050
13:37:15.676	35250	2.0100	-0.3100	-29.9400	0.0360	0.9680	-0.0110
13:37:15.696	35270	2.6300	0.0500	-37.2400	0.0850	1.2600	-0.0040
13:37:15.716	35290	0.0000	0.2200	-30.6700	0.0770	0.8600	-0.0090
13:37:15.737	35310	1.5500	-0.2500	-30.9100	0.0530	0.9670	-0.0250
13:37:15.756	35330	2.6400	-0.3300	-34.9200	0.0510	1.1540	0.0080
13:37:15.776	35350	1.7400	-0.2000	-31.3400	0.0430	0.9830	-0.0040
13:37:15.796	35370	0.5000	-0.1200	-37.2300	0.0780	1.1180	-0.0010
13:37:15.816	35390	-2.2800	-0.2000	-32.8300	0.0420	0.7820	-0.0010
13:37:15.836	35410	1.7200	-0.0300	-32.5300	0.0400	1.1330	-0.0130
13:37:15.856	35430	1.7500	-0.0300	-32.8800	0.0660	1.0480	-0.0020
13:37:15.877	35450	1.0400	-0.7300	-32.2400	0.0500	0.9430	0.0140
13:37:15.896	35470	1.1100	-0.1300	-38.0600	0.0780	1.0850	0.0050
13:37:15.916	35490	0.7800	-0.5900	-30.0900	0.0540	0.8080	0.0050
13:37:15.936	35510	1.5900	-0.2200	-38.0900	0.0860	1.2150	-0.0020
13:37:15.956	35530	-0.3700	-0.2000	-35.4900	0.0910	1.0120	0.0080
13:37:15.976	35550	1.0900	-0.1800	-32.9000	0.1040	1.0260	-0.0030
13:37:15.997	35570	0.9500	0.0600	-33.6500	0.1380	1.0700	0.0010
13:37:16.018	35590	0.8600	-0.6100	-32.6600	0.0820	0.9630	-0.0080
13:37:16.038	35610	0.6900	-0.0800	-39.4100	0.1010	1.1800	0.0020
13:37:16.057	35630	0.5600	-0.4300	-30.0800	0.0820	0.8590	-0.0140
13:37:16.076	35650	1.3200	-0.3100	-35.9000	0.0760	1.1160	-0.0110
13:37:16.097	35670	0.4100	0.1500	-32.5000	0.0980	0.9680	-0.0020
13:37:16.117	35690	1.5700	-0.1300	-32.8400	0.0790	1.0520	-0.0130
13:37:16.135	35710	0.9000	0.2300	-35.2900	0.0780	1.1280	-0.0060
13:37:16.156	35730	0.3300	-0.3900	-31.5300	0.0490	0.8830	-0.0140
13:37:16.175	35750	1.0200	0.0600	-36.7900	0.0360	1.1270	-0.0130
13:37:16.197	35770	0.7100	-0.1800	-33.2600	0.0670	0.9080	0.0070
13:37:16.217	35790	2.1400	0.0200	-33.8000	0.0670	1.0830	-0.0040
13:37:16.236	35810	1.2600	0.0700	-33.2200	0.0700	1.0470	-0.0100
13:37:16.258	35830	0.7300	-0.1600	-28.7800	0.0600	0.9030	-0.0210
13:37:16.276	35850	0.8300	0.0100	-37.3900	0.0670	1.1410	0.0060
13:37:16.296	35870	0.6500	-0.4500	-33.7000	0.0770	0.8810	0.0150
13:37:16.317	35890	1.9100	-0.1800	-35.2400	0.0750	1.1310	-0.0140
13:37:16.336	35910	0.8200	-0.1100	-35.1600	0.0830	0.9850	0.0020
13:37:16.356	35930	0.9900	-0.3000	-33.2000	0.0850	1.0690	-0.0110
13:37:16.378	35950	0.2400	0.3400	-34.8900	0.1050	1.0680	0.0010
13:37:16.397	35970	0.4800	-0.2400	-28.4400	0.0850	0.8900	-0.0110
13:37:16.417	35990	1.1800	-0.0500	-36.6700	0.0980	1.1590	-0.0140
13:37:16.437	36010	-0.1800	-0.2100	-34.2300	0.1170	0.9530	-0.0060
13:37:16.456	36030	1.2000	-0.3900	-37.7800	0.0950	1.0780	0.0120
13:37:16.476	36050	-0.3300	0.1400	-32.3500	0.0820	0.9770	-0.0160
13:37:16.497	36070	1.7400	-0.3700	-31.0500	0.0690	0.9770	-0.0120
13:37:16.517	36090	0.5800	-0.0300	-37.1200	0.0750	1.1110	-0.0040
13:37:16.537	36110	-0.4200	-0.6100	-32.1900	0.0680	0.8960	0.0050
13:37:16.557	36130	1.4300	0.1500	-37.0400	0.0670	1.1500	-0.0040
13:37:16.578	36150	0.7600	0.0000	-32.0000	0.0620	0.9620	-0.0090
13:37:16.597	36170	1.9600	-0.4500	-33.5200	0.0520	1.1160	-0.0020
13:37:16.617	36190	1.5100	-0.1000	-33.9100	0.0760	1.0330	-0.0050
13:37:16.637	36210	0.6700	-0.0800	-30.7700	0.0480	0.8490	-0.0050
13:37:16.656	36230	0.9800	-0.3300	-37.6400	0.0420	1.1350	0.0050
13:37:16.677	36250	-0.2900	-0.0500	-32.9100	0.0570	0.9170	0.0000
13:37:16.698	36270	0.5600	0.1500	-33.5700	0.0760	1.0870	-0.0140
13:37:16.718	36290	-0.4900	-0.1800	-36.0400	0.0720	0.9760	-0.0030
13:37:16.736	36310	0.8600	-0.2700	-31.2700	0.0720	1.0030	-0.0070
13:37:16.757	36330	1.1900	-0.0200	-36.7200	0.1000	1.1100	0.0090
13:37:16.777	36350	-0.1100	-0.3000	-30.3300	0.0680	0.9080	-0.0140
13:37:16.796	36370	0.7500	-0.0900	-38.6100	0.0880	1.1740	-0.0050
13:37:16.817	36390	0.3400	0.1300	-32.8300	0.1240	0.9250	-0.0140
13:37:16.838	36410	1.2900	-0.6200	-34.1400	0.0900	1.0460	-0.0020
13:37:16.857	36430	-0.2800	-0.0500	-34.3700	0.1160	1.0010	-0.0060
13:37:16.877	36450	0.8600	-0.5000	-32.3300	0.0820	0.9510	0.0020
13:37:16.897	36470	0.9800	-0.0900	-37.7600	0.0740	1.1320	0.0040
13:37:16.917	36490	-0.0100	-0.5900	-33.4000	0.0680	0.9040	0.0050
13:37:16.938	36510	1.0700	-0.2000	-37.2700	0.0920	1.1380	0.0010
13:37:16.956	36530	0.0600	-0.1500	-33.0400	0.0700	0.9460	0.0010
13:37:16.977	36550	1.4200	0.2000	-32.3900	0.0540	1.0340	-0.0090
13:37:16.998	36570	0.8800	0.0800	-36.5400	0.0530	1.1020	0.0040
13:37:17.016	36590	0.3600	-0.2300	-34.0600	0.0470	0.9840	0.0040
13:37:17.037	36610	1.1100	-0.2000	-37.1100	0.0640	1.1650	-0.0120
13:37:17.057	36630	-0.3700	-0.1400	-31.9200	0.0490	0.8870	-0.0020
13:37:17.077	36650	1.9300	-0.2400	-35.0900	0.0410	1.0790	-0.0040
13:37:17.098	36670	0.9700	-0.1100	-34.4500	0.0940	1.0600	0.0100
13:37:17.116	36690	1.0700	-0.6300	-32.4400	0.0660	0.9450	0.0070
13:37:17.136	36710	0.5300	-0.1900	-36.0600	0.0740	1.1630	-0.0110
13:37:17.158	36730	0.5200	-0.3800	-33.2200	0.0640	0.8950	0.0020
13:37:17.177	36750	1.8800	-0.2100	-37.7400	0.1020	1.2180	0.0020
13:37:17.197	36770	-0.2300	-0.0400	-32.3100	0.0920	0.8970	-0.0020
13:37:17.217	36790	1.4000	-0.2500	-34.6200	0.0860	1.0090	0.0030
13:37:17.237	36810	0.5900	-0.1100	-34.1500	0.0990	1.0890	-0.0160
13:37:17.257	36830	-0.2700	-0.1000	-32.6500	0.0890	0.9310	0.0010
13:37:17.278	36850	0.7000	-0.2000	-38.8500	0.1100	1.1590	-0.0040
13:37:17.298	36870	-0.8600	-0.0600	-31.6400	0.0940	0.8900	-0.0040
13:37:17.318	36890	0.3700	-0.3900	-37.5400	0.0580	1.1530	-0.0110
13:37:17.338	36910	0.0800	-0.2500	-34.5400	0.0760	0.9890	0.0130
13:37:17.356	36930	1.5600	-0.4100	-33.2300	0.0540	1.0150	-0.0030
13:37:17.377	36950	0.9000	0.1300	-36.6600	0.0470	1.1410	-0.0110
13:37:17.396	36970	-0.2800	-0.1400	-33.4800	0.0470	0.9210	0.0020
13:37:17.417	36990	0.3400	0.0000	-36.3800	0.0530	1.1410	-0.0090
13:37:17.438	37010	0.6200	-0.7300	-34.1100	0.0470	0.9560	0.0120
13:37:17.457	37030	2.4700	-0.4100	-32.5900	0.0350	1.1290	-0.0260
13:37:17.478	37050	1.3700	0.0400	-32.9000	0.0750	1.0550	-0.0050
13:37:17.496	37070	0.1000	-0.0500	-32.6800	0.0530	0.8830	0.0050
13:37:17.516	37090	0.6300	-0.4900	-37.4600	0.0570	1.1070	0.0000
13:37:17.536	37110	-0.0300	-0.1600	-31.0200	0.0610	0.9000	-0.0050
13:37:17.559	37130	1.5100	-0.4600	-35.3500	0.0710	1.1660	0.0070
13:37:17.579	37150	0.5000	-0.0900	-31.6400	0.0730	0.9050	-0.0020
13:37:17.598	37170	0.6400	0.1400	-32.7600	0.0900	1.0300	-0.0120
13:37:17.617	37190	1.0200	-0.0400	-35.7500	0.0970	1.1190	-0.0020
13:37:17.639	37210	0.2000	-0.5400	-30.1300	0.0780	0.8490	-0.0070
13:37:17.659	37230	0.7500	-0.1300	-38.8800	0.1080	1.1860	-0.0050
13:37:17.678	37250	0.3800	-0.2300	-32.7500	0.1080	0.9270	0.0170
13:37:17.699	37270	1.2000	-0.4100	-36.5600	0.0980	1.1180	-0.0050
13:37:17.718	37290	-0.1500	-0.0500	-34.9800	0.0990	1.0230	-0.0010
13:37:17.739	37310	1.4300	-0.2200	-33.1500	0.0630	0.9880	0.0040
13:37:17.757	37330	1.3800	-0.3100	-39.3800	0.0810	1.1620	0.0030
13:37:17.778	37350	0.1200	-0.3600	-31.8700	0.0400	0.8920	-0.0060
13:37:17.797	37370	1.8100	-0.1700	-37.4200	0.0580	1.2100	-0.0120
13:37:17.819	37390	0.4300	-0.1400	-33.6300	0.0700	1.0150	0.0070
13:37:17.838	37410	1.0800	-0.0900	-31.8900	0.0670	1.0680	-0.0140
13:37:17.858	37430	0.4600	0.0100	-35.3200	0.0830	1.0720	-0.0080
13:37:17.879	37450	-0.1900	-0.1400	-31.3400	0.0360	0.8340	-0.0050
13:37:17.898	37470	0.9700	-0.7100	-40.8800	0.0580	1.2280	0.0170
13:37:17.918	37490	0.5900	-0.1400	-31.0600	0.0590	0.8540	0.0060
13:37:17.939	37510	1.6200	-0.3400	-35.7000	0.0700	1.1150	-0.0050
13:37:17.958	37530	0.3700	-0.0200	-34.7700	0.0730	1.0190	-0.0120
13:37:17.978	37550	0.7200	-0.3400	-30.8700	0.0580	0.8820	-0.0010
13:37:17.998	37570	0.7400	-0.3100	-38.3000	0.0780	1.1600	-0.0070
13:37:18.017	37590	0.1900	-0.2500	-31.2400	0.0760	0.8830	-0.0050
13:37:18.038	37610	0.9200	-0.6300	-37.5200	0.0830	1.1880	-0.0090
13:37:18.058	37630	0.0500	0.2300	-33.1600	0.1150	0.9360	0.0080
13:37:18.078	37650	1.4200	-0.4700	-32.2200	0.0930	1.0210	-0.0050
13:37:18.098	37670	0.1100	0.2100	-33.8800	0.1110	1.1020	-0.0230
13:37:18.117	37690	0.4600	-0.5600	-30.2500	0.0790	0.8880	-0.0200
13:37:18.138	37710	0.5700	-0.1000	-37.9100	0.0890	1.1540	-0.0090
13:37:18.159	37730	-0.1800	0.0100	-32.6100	0.0810	0.8840	-0.0030
13:37:18.178	37750	1.0000	-0.0400	-37.8700	0.0880	1.1730	-0.0040
13:37:18.199	37770	0.3700	-0.1900	-36.6200	0.0560	0.9770	0.0130
13:37:18.219	37790	1.1000	-0.2100	-33.0700	0.0540	0.9480	0.0010
13:37:18.237	37810	1.5500	-0.1400	-38.2900	0.0370	1.1880	0.0000
13:37:18.259	37830	-0.1300	-0.1000	-32.7500	0.0520	0.9030	0.0070
13:37:18.278	37850	0.9600	0.1900	-38.2600	0.0660	1.2140	-0.0200
13:37:18.297	37870	-0.7600	0.0700	-33.9200	0.0680	0.9240	0.0160
13:37:18.317	37890	1.4800	-0.1300	-34.0300	0.0500	1.0560	-0.0050
13:37:18.338	37910	0.5500	-0.0200	-36.6200	0.0670	1.1030	-0.0070
13:37:18.358	37930	0.8200	-0.7700	-32.7500	0.0620	0.9370	0.0000
13:37:18.379	37950	0.5700	-0.2600	-37.4200	0.0680	1.1790	-0.0120
13:37:18.398	37970	-0.7700	-0.2800	-31.7100	0.0660	0.8630	-0.0010
13:37:18.419	37990	0.7500	-0.4000	-39.0700	0.0760	1.1480	-0.0070
13:37:18.438	38010	0.0600	0.0100	-34.2000	0.0860	1.0160	0.0000
13:37:18.458	38030	1.3100	-0.9100	-31.9200	0.0800	1.0040	-0.0050
13:37:18.479	38050	1.1800	0.0900	-35.8700	0.1100	1.1450	-0.0050
13:37:18.498	38070	0.7000	-0.1500	-30.8100	0.1050	0.8770	0.0030
13:37:18.519	38090	1.5700	-0.3900	-38.1600	0.1140	1.2210	-0.0050
13:37:18.537	38110	-0.8700	0.2000	-32.3000	0.0980	0.8840	-0.0020
13:37:18.559	38130	1.2500	-0.5300	-36.2900	0.0730	1.1160	0.0090
13:37:18.578	38150	0.3000	-0.2400	-35.0300	0.0810	1.0200	-0.0060
13:37:18.598	38170	0.3900	-0.7300	-33.2100	0.0460	0.9240	-0.0030
13:37:18.618	38190	1.8900	-0.3000	-38.8900	0.0520	1.1960	0.0040
13:37:18.638	38210	-0.7000	-0.2000	-32.4100	0.0610	0.8630	0.0020
13:37:18.659	38230	0.6000	-0.2400	-37.6200	0.0520	1.1590	-0.0100
13:37:18.678	38250	0.7900	-0.2800	-31.2300	0.0410	0.9040	-0.0010
13:37:18.698	38270	1.8200	-0.5000	-34.2600	0.0440	1.0740	0.0110
13:37:18.718	38290	1.1000	-0.0700	-37.1000	0.0430	1.1590	-0.0130
13:37:18.739	38310	-0.1200	-0.0700	-30.9500	0.0500	0.8600	0.0040
13:37:18.758	38330	0.9300	-0.4200	-37.7400	0.0780	1.1600	-0.0090
13:37:18.778	38350	0.4100	-0.5100	-33.5500	0.0900	0.9030	0.0080
13:37:18.799	38370	1.9200	-0.0600	-33.1700	0.0860	1.0760	-0.0100
13:37:18.819	38390	0.7500	0.1900	-35.0900	0.1050	1.0400	0.0000
13:37:18.839	38410	0.8600	-0.3700	-31.7400	0.0810	0.9440	0.0010
13:37:18.859	38430	1.2800	0.1300	-37.3700	0.1100	1.1210	0.0040
13:37:18.878	38450	0.1000	-0.2900	-32.6500	0.1120	0.8660	0.0080
13:37:18.899	38470	1.2800	-0.2400	-38.7500	0.1030	1.1710	-0.0010
13:37:18.919	38490	0.3900	-0.3800	-33.0700	0.1050	0.9820	0.0010
13:37:18.939	38510	1.4800	-0.2400	-32.5300	0.0920	1.0820	-0.0080
13:37:18.959	38530	1.0100	-0.1400	-34.8100	0.1020	1.0580	-0.0010
13:37:18.979	38550	1.3100	-0.4500	-33.0900	0.0630	0.9370	0.0080
13:37:18.997	38570	1.2800	-0.3800	-37.4200	0.0910	1.1650	0.0030
13:37:19.019	38590	0.0200	-0.1200	-32.5800	0.0690	0.9190	-0.0030
13:37:19.039	38610	2.2700	-0.2400	-33.8200	0.0810	1.1200	-0.0080
13:37:19.059	38630	0.5800	0.0500	-34.7000	0.0730	1.0540	0.0100
13:37:19.079	38650	1.2500	-0.3100	-31.7900	0.0540	0.9590	-0.0020
13:37:19.099	38670	-0.1800	0.1300	-37.6900	0.0720	1.0570	0.0010
13:37:19.119	38690	-1.0900	-0.0100	-33.5500	0.0370	0.8740	-0.0140
13:37:19.139	38710	1.6800	-0.5400	-37.3300	0.0400	1.2090	-0.0080
13:37:19.160	38730	0.3400	-0.1600	-31.9400	0.0680	0.9580	0.0010
13:37:19.178	38750	1.2200	-0.4000	-33.0300	0.0630	1.0830	-0.0050
13:37:19.200	38770	0.6100	-0.2100	-34.2100	0.0830	1.0810	0.0000
13:37:19.219	38790	0.1800	-0.3500	-33.0100	0.0730	0.9470	0.0000
13:37:19.239	38810	1.4200	-0.2600	-36.0500	0.0940	1.1250	-0.0130
13:37:19.259	38830	-0.5100	-0.2200	-32.8800	0.0780	0.8630	-0.0020
13:37:19.279	38850	1.1000	-0.3000	-37.5800	0.0810	1.1060	-0.0130
13:37:19.298	38870	-1.0900	-0.0100	-35.9600	0.1030	0.9900	-0.0050
13:37:19.319	38890	-0.3900	-0.5400	-36.2400	0.0970	0.9780	-0.0040
13:37:19.339	38910	-0.1700	-0.0300	-37.3700	0.0860	1.0450	0.0020
13:37:19.359	38930	-0.2800	-0.3300	-32.5100	0.0660	0.8810	-0.0160
13:37:19.378	38950	1.4600	-0.2600	-37.7000	0.0680	1.1550	-0.0050
13:37:19.399	38970	0.2300	-0.0300	-34.6400	0.0640	0.9610	0.0000
13:37:19.419	38990	0.8600	-0.2300	-36.2500	0.0820	1.0920	-0.0030
13:37:19.439	39010	0.5800	-0.1800	-33.4400	0.0740	1.0380	-0.0040
13:37:19.458	39030	0.3900	-0.3600	-33.2700	0.0560	1.0370	-0.0060
13:37:19.479	39050	0.3400	0.0200	-38.1100	0.0610	1.1810	0.0000
13:37:19.499	39070	-0.0500	-0.1900	-30.7600	0.0470	0.8750	-0.0080
13:37:19.520	39090	1.7100	0.0300	-37.3800	0.0440	1.1840	-0.0100
13:37:19.539	39110	0.5900	-0.0300	-31.8700	0.0570	0.9810	-0.0140
13:37:19.561	39130	1.3100	0.0300	-34.7400	0.0530	1.0640	0.0050
13:37:19.580	39150	0.9500	0.0100	-34.7700	0.0860	1.0450	0.0040
13:37:19.599	39170	-0.2900	-0.4600	-32.6600	0.0560	0.9310	-0.0120
13:37:19.619	39190	0.8600	-0.0900	-37.1600	0.0740	1.1900	-0.0120
13:37:19.640	39210	0.4600	-0.2800	-31.3000	0.0880	0.9030	-0.0020
13:37:19.659	39230	1.4800	-0.2300	-34.7000	0.0910	1.0970	-0.0070
13:37:19.680	39250	0.7300	0.3600	-33.4100	0.0940	0.9870	0.0070
13:37:19.699	39270	1.4600	-0.6700	-33.2200	0.0930	0.9580	0.0090
13:37:19.718	39290	1.4400	0.0300	-36.2900	0.1010	1.1100	-0.0070
13:37:19.739	39310	-0.3000	-0.5600	-33.5600	0.0890	0.9400	0.0080
13:37:19.759	39330	-0.0500	-0.3400	-36.9600	0.0870	1.1170	-0.0130
13:37:19.780	39350	-0.7800	-0.1400	-33.2300	0.1090	0.8930	0.0060
13:37:19.798	39370	1.4400	-0.2900	-34.5900	0.0500	1.1160	-0.0140
13:37:19.819	39390	0.9800	-0.1100	-35.2400	0.0760	1.0790	-0.0060
13:37:19.838	39410	0.0700	0.1300	-32.6100	0.0620	0.9260	-0.0140
13:37:19.860	39430	0.7500	-0.2000	-36.9700	0.0570	1.1270	-0.0040
13:37:19.879	39450	-0.0300	-0.2000	-32.8300	0.0510	0.9240	-0.0020
13:37:19.899	39470	1.1700	-0.1100	-34.8300	0.0590	1.1360	-0.0150
13:37:19.919	39490	0.1400	0.2100	-31.3200	0.0530	0.9670	-0.0140
13:37:19.940	39510	0.9100	-0.3600	-32.7800	0.0300	1.0060	-0.0060
13:37:19.958	39530	1.2300	-0.2100	-35.9300	0.0340	1.0500	0.0090
13:37:19.979	39550	0.3400	-0.2900	-32.2400	0.0470	0.9110	-0.0020
13:37:19.999	39570	1.3500	-0.3100	-37.0200	0.0720	1.1590	-0.0070
13:37:20.021	39590	0.6600	-0.3000	-33.2700	0.0840	0.9540	0.0030
13:37:20.040	39610	0.9700	0.0800	-34.1900	0.0920	1.0520	-0.0050
13:37:20.060	39630	0.3300	-0.0900	-37.0800	0.0980	0.9720	0.0150
13:37:20.080	39650	0.5700	-0.3000	-32.2600	0.0740	0.9690	-0.0080
13:37:20.099	39670	1.4400	0.0500	-38.2000	0.0930	1.1810	0.0080
13:37:20.121	39690	-0.0200	-0.2300	-32.0300	0.0950	0.9090	0.0020
13:37:20.141	39710	0.5900	-0.1900	-33.9000	0.1060	1.0870	-0.0120
13:37:20.160	39730	1.3100	-0.1400	-32.6400	0.1090	0.9640	-0.0010
13:37:20.178	39750	1.7100	-0.1500	-33.4600	0.0840	1.1110	-0.0070
13:37:20.200	39770	1.4300	0.0300	-35.2100	0.0970	1.0730	-0.0020
13:37:20.219	39790	0.2500	-0.0900	-31.1400	0.0860	0.8380	-0.0050
13:37:20.240	39810	1.6000	-0.1600	-37.8000	0.0660	1.1800	-0.0040
13:37:20.260	39830	0.5200	-0.1500	-31.2400	0.0640	0.8890	-0.0070
13:37:20.279	39850	2.1400	-0.1200	-34.9200	0.0700	1.1440	-0.0090
13:37:20.300	39870	0.7700	-0.1700	-32.3000	0.0700	0.9840	0.0000
13:37:20.320	39890	0.5500	0.1600	-32.3700	0.0500	0.9800	-0.0110
13:37:20.340	39910	0.6700	0.0600	-37.1000	0.0680	1.1990	-0.0080
13:37:20.361	39930	-0.8800	0.0800	-31.3100	0.0490	0.8350	-0.0150
13:37:20.380	39950	0.8500	-0.0300	-34.8300	0.0600	1.1860	-0.0130
13:37:20.400	39970	1.1600	-0.3300	-32.7900	0.0630	0.9100	0.0060
13:37:20.421	39990	2.3700	-0.1200	-32.7500	0.0700	1.0320	-0.0100
13:37:20.439	40010	0.8000	0.2600	-34.8500	0.0920	1.1100	-0.0090
13:37:20.459	40030	0.2000	-0.1300	-30.8600	0.0810	0.8080	-0.0090
13:37:20.481	40050	0.7500	-0.3800	-39.3100	0.0860	1.1730	0.0010
13:37:20.500	40070	-0.6800	-0.0100	-33.5800	0.0970	0.8790	0.0060
13:37:20.519	40090	1.3200	-0.1800	-37.6600	0.1030	1.1320	0.0000
13:37:20.540	40110	0.5600	-0.2300	-35.4500	0.1300	1.0640	0.0120
13:37:20.560	40130	0.7100	-0.2200	-31.3100	0.1030	0.9620	0.0030
13:37:20.580	40150	0.6800	-0.4700	-36.5700	0.1040	1.0870	-0.0140
13:37:20.600	40170	-0.3000	-0.7200	-32.2200	0.0770	0.8810	0.0040
13:37:20.620	40190	0.6200	-0.3300	-39.7100	0.0680	1.2400	-0.0120
13:37:20.640	40210	-0.2400	0.1300	-32.0700	0.0940	0.9240	-0.0020
13:37:20.662	40230	1.1100	-0.0100	-33.1100	0.0730	1.0300	-0.0100
13:37:20.681	40250	1.0900	-0.0500	-38.4800	0.0650	1.0780	-0.0010
13:37:20.700	40270	1.1200	-0.4800	-31.7600	0.0420	0.9240	0.0060
13:37:20.720	40290	1.5100	-0.1300	-38.5700	0.0460	1.1810	0.0030
13:37:20.740	40310	-0.4000	-0.1600	-31.8600	0.0400	0.8680	-0.0100
13:37:20.760	40330	1.8900	-0.2800	-35.1400	0.0710	1.1400	-0.0120
13:37:20.782	40350	1.0900	0.2500	-32.1300	0.0570	1.0620	-0.0140
13:37:20.799	40370	1.9000	0.0700	-32.0400	0.0570	0.9520	-0.0010
13:37:20.821	40390	1.3200	0.2400	-37.1200	0.0810	1.1170	-0.0040
13:37:20.841	40410	-0.1400	-0.4000	-31.4300	0.0730	0.8070	-0.0050
13:37:20.861	40430	2.2800	-0.3300	-37.8800	0.0760	1.2470	-0.0050
13:37:20.881	40450	1.2100	0.1500	-30.3400	0.0770	0.9590	0.0030
13:37:20.900	40470	1.6600	-0.0400	-32.6900	0.0950	1.1060	-0.0010
13:37:20.921	40490	0.2500	0.1300	-35.0200	0.1200	1.0480	0.0030
13:37:20.941	40510	0.0900	-0.5600	-28.4000	0.0940	0.8090	0.0010
13:37:20.961	40530	1.3900	-0.4500	-40.0900	0.1030	1.2010	0.0130
13:37:20.980	40550	0.7900	-0.2200	-32.5200	0.1160	0.9270	-0.0040
13:37:21.000	40570	1.3800	-0.1400	-35.5400	0.1030	1.0870	-0.0160
13:37:21.020	40590	0.5800	-0.0800	-31.4300	0.0900	0.9160	-0.0130
13:37:21.041	40610	1.9800	-0.1200	-31.4200	0.0700	1.0090	0.0030
13:37:21.059	40630	1.5500	0.0900	-36.2200	0.1020	1.1890	-0.0080
13:37:21.080	40650	-0.0400	-0.4200	-29.6900	0.0700	0.8560	0.0020
13:37:21.099	40670	0.3000	-0.0600	-39.0100	0.0650	1.2120	0.0020
13:37:21.121	40690	0.0300	-0.0100	-33.0700	0.0510	0.8890	-0.0090
13:37:21.141	40710	1.2900	0.1300	-33.7900	0.0660	1.0840	-0.0120
13:37:21.161	40730	0.7800	-0.0500	-35.5800	0.0610	1.0550	-0.0090
13:37:21.182	40750	0.2600	-0.3200	-31.4200	0.0380	0.8650	-0.0080
13:37:21.202	40770	0.4300	-0.2400	-39.4700	0.0450	1.2090	-0.0060
13:37:21.220	40790	-0.4200	-0.1800	-31.3600	0.0590	0.8670	-0.0140
13:37:21.240	40810	1.3200	-0.1300	-34.8400	0.0960	1.1470	-0.0190
13:37:21.260	40830	0.7400	0.2400	-34.6500	0.1100	0.9740	0.0170
13:37:21.282	40850	1.6200	-0.4600	-33.4600	0.0710	1.0180	-0.0040
13:37:21.300	40870	1.2000	0.2000	-35.2600	0.0930	1.1330	-0.0070
13:37:21.322	40890	-0.1600	-0.6300	-32.3900	0.0560	0.8830	0.0060
13:37:21.340	40910	0.9900	-0.5200	-39.9100	0.0740	1.1980	-0.0010
13:37:21.362	40930	-1.0200	-0.1000	-33.5000	0.1050	0.9160	-0.0050
13:37:21.382	40950	1.0000	-0.1800	-35.0900	0.0820	1.0790	-0.0080
13:37:21.401	40970	1.3900	-0.2900	-32.8800	0.0950	1.0510	-0.0160
13:37:21.421	40990	0.9500	-0.1700	-30.1300	0.0830	0.9340	-0.0100
13:37:21.440	41010	0.9400	-0.0900	-36.8000	0.0830	1.1450	-0.0070
13:37:21.460	41030	-0.1800	-0.2500	-31.0200	0.0660	0.8220	-0.0060
13:37:21.481	41050	0.5200	-0.4400	-38.2000	0.0640	1.1550	-0.0170
13:37:21.500	41070	0.1800	-0.2900	-35.8600	0.0470	1.0340	0.0020
13:37:21.521	41090	1.8800	-0.2400	-32.7600	0.0550	1.0150	-0.0020
13:37:21.540	41110	1.2300	0.0200	-35.8800	0.0630	1.1100	-0.0020
13:37:21.561	41130	0.6900	-0.0700	-31.9700	0.0580	0.9230	-0.0010
13:37:21.580	41150	0.6800	0.1600	-37.4500	0.0680	1.1640	-0.0090
13:37:21.601	41170	-0.9500	-0.3900	-34.3100	0.0350	0.8850	-0.0060
13:37:21.622	41190	0.7000	-0.1600	-33.9200	0.0520	1.0860	-0.0140
13:37:21.642	41210	0.3100	-0.0100	-34.3400	0.0730	1.0590	0.0010
13:37:21.660	41230	1.1600	-0.1300	-31.3100	0.0590	1.0080	-0.0290
13:37:21.681	41250	0.5900	-0.2700	-37.2300	0.0700	1.1300	0.0010
13:37:21.701	41270	0.0400	0.1600	-33.1600	0.0780	0.8800	0.0110
13:37:21.721	41290	0.9100	-0.0900	-37.5000	0.0860	1.1010	-0.0010
13:37:21.741	41310	0.0800	-0.1200	-34.1200	0.1070	0.9510	0.0010
13:37:21.761	41330	2.1800	-0.5400	-32.9700	0.0920	1.0480	-0.0070
13:37:21.781	41350	0.8000	-0.1700	-34.8500	0.1100	1.0620	-0.0060
13:37:21.801	41370	0.2900	-0.2200	-32.4000	0.1140	0.9230	-0.0070
13:37:21.821	41390	0.2500	-0.4800	-37.8000	0.0980	1.1020	-0.0030
13:37:21.841	41410	-0.0600	-0.2000	-33.5800	0.0940	0.8840	-0.0050
13:37:21.861	41430	1.5600	-0.6200	-37.9600	0.0770	1.1330	0.0010
13:37:21.881	41450	-0.3700	0.1600	-35.4200	0.0950	0.9530	-0.0040
13:37:21.901	41470	1.0100	-0.5500	-33.6600	0.0810	1.0100	0.0060
13:37:21.922	41490	0.9000	-0.2700	-36.4700	0.0660	1.1190	0.0050
13:37:21.940	41510	-0.3100	-0.3700	-34.4200	0.0480	0.9130	0.0040
13:37:21.962	41530	0.6600	0.0900	-40.6400	0.0390	1.2260	0.0010
13:37:21.982	41550	0.0500	-0.2000	-33.4500	0.0480	0.9580	0.0100
13:37:22.002	41570	1.7800	-0.4800	-35.1800	0.0480	1.0750	-0.0070
13:37:22.021	41590	0.7700	0.0400	-33.5600	0.0620	1.0460	0.0060
13:37:22.040	41610	0.6700	-0.2100	-30.9400	0.0500	0.9690	-0.0070
13:37:22.062	41630	1.0500	-0.0100	-38.0200	0.0960	1.1650	-0.0010
13:37:22.081	41650	0.4200	-0.2400	-32.1800	0.0660	0.9010	-0.0050
13:37:22.101	41670	1.0300	-0.3600	-37.2600	0.0780	1.0920	-0.0090
13:37:22.122	41690	0.3500	-0.0400	-31.8300	0.0830	0.9550	-0.0170
13:37:22.141	41710	2.0400	-0.5100	-31.0200	0.0820	0.9950	-0.0140
13:37:22.160	41730	0.4600	-0.1700	-35.1400	0.0920	1.1030	-0.0090
13:37:22.180	41750	0.1700	-0.4600	-31.0400	0.0950	0.8780	0.0110
13:37:22.201	41770	1.2600	-0.2000	-36.0100	0.0970	1.1150	-0.0060
13:37:22.221	41790	1.1000	-0.1800	-30.8400	0.1210	0.9410	-0.0130
13:37:22.241	41810	2.3000	-0.6600	-33.7500	0.1000	1.1000	-0.0160
13:37:22.261	41830	0.0700	-0.0300	-32.7400	0.0940	0.9610	0.0020
13:37:22.282	41850	1.4400	-0.1900	-31.8700	0.0900	1.0110	-0.0030
13:37:22.302	41870	1.3200	-0.1700	-34.3700	0.0850	1.1160	-0.0050
13:37:22.320	41890	0.7400	-0.4400	-32.5500	0.0590	0.9490	0.0010
13:37:22.342	41910	1.0900	-0.1600	-37.7100	0.0610	1.1830	-0.0140
13:37:22.361	41930	0.6600	-0.0100	-32.1200	0.0770	0.9250	-0.0050
13:37:22.381	41950	1.5400	-0.6500	-33.0400	0.0500	1.0560	-0.0120
13:37:22.402	41970	0.9200	-0.1900	-33.3000	0.0620	1.0200	0.0020
13:37:22.421	41990	0.4200	-0.4200	-33.2200	0.0470	0.9330	0.0000
13:37:22.441	42010	0.9300	-0.2100	-40.0800	0.0480	1.1770	0.0130
13:37:22.462	42030	0.0300	-0.1800	-32.1100	0.0570	0.8670	-0.0050
13:37:22.481	42050	1.5400	-0.4600	-37.4900	0.0680	1.1160	-0.0010
13:37:22.501	42070	0.0700	-0.3200	-33.9400	0.0830	0.9840	0.0140
13:37:22.522	42090	0.8400	-0.1900	-33.7300	0.0630	1.0360	0.0020
13:37:22.540	42110	0.3600	-0.2100	-36.8200	0.0850	1.1090	-0.0070
13:37:22.562	42130	0.5200	-0.4000	-31.8500	0.0750	0.9460	0.0080
13:37:22.582	42150	1.3800	0.0000	-37.2500	0.0870	1.1790	-0.0120
13:37:22.602	42170	-0.6400	-0.2700	-35.1500	0.1140	0.8950	0.0090
13:37:22.621	42190	0.8800	-0.4500	-37.3000	0.0990	1.0630	-0.0060
13:37:22.641	42210	0.9200	-0.4100	-34.1500	0.0910	0.9980	0.0000
13:37:22.663	42230	1.2800	-0.3100	-34.3100	0.0910	1.0400	0.0000
13:37:22.683	42250	0.1900	-0.3000	-37.6400	0.0960	1.0820	0.0100
13:37:22.703	42270	0.7600	-0.3500	-33.1000	0.0860	0.8970	-0.0010
13:37:22.722	42290	2.1700	-0.8300	-38.8000	0.0760	1.2290	0.0060
13:37:22.740	42310	1.5400	-0.6500	-34.3300	0.0750	1.0750	0.0140
13:37:22.762	42330	2.8500	0.0300	-30.1300	0.0750	1.0820	-0.0110
13:37:22.782	42350	0.7800	0.1600	-33.5500	0.0730	0.9810	0.0040
13:37:22.802	42370	1.0800	-0.6300	-31.8200	0.0530	0.9990	-0.0170
13:37:22.822	42390	1.4100	-0.2600	-38.4300	0.0490	1.2390	0.0060
13:37:22.842	42410	-0.5000	-0.1100	-32.8900	0.0650	0.8180	0.0050
13:37:22.862	42430	0.8600	-0.1800	-38.6700	0.0350	1.1930	-0.0100
13:37:22.882	42450	-0.6800	-0.2100	-32.3900	0.0500	0.8450	0.0060
13:37:22.903	42470	0.8300	-0.4400	-36.3900	0.0460	1.0750	-0.0030
13:37:22.923	42490	0.7200	-0.4300	-38.7100	0.0540	1.1230	-0.0090
13:37:22.943	42510	-1.6100	0.1300	-33.1000	0.0720	0.8910	-0.0040
13:37:22.963	42530	-0.4000	-0.0300	-39.3200	0.0770	1.1590	-0.0040
13:37:22.982	42550	-0.1700	-0.4800	-30.6200	0.0650	0.7880	0.0020
13:37:23.002	42570	2.6900	-0.5700	-39.4500	0.0870	1.2900	0.0030
13:37:23.021	42590	0.9400	0.0500	-34.5100	0.1030	1.0890	0.0030
13:37:23.042	42610	-0.1500	-0.2200	-32.3700	0.1150	0.8630	-0.0050
13:37:23.061	42630	0.1800	-0.0300	-39.4000	0.1130	1.1520	-0.0090
13:37:23.082	42650	-0.0800	-0.1300	-31.5200	0.0790	0.8890	0.0050
13:37:23.102	42670	0.5700	-0.5800	-41.8700	0.0490	1.3170	0.0000
13:37:23.122	42690	-0.4500	0.0600	-30.5800	0.1060	0.8790	-0.0060
13:37:23.142	42710	0.7600	-0.3700	-34.4700	0.0580	1.0250	-0.0020
13:37:23.162	42730	1.6000	-0.1000	-36.4100	0.0560	1.1620	0.0020
13:37:23.182	42750	-0.3500	-0.1600	-32.1600	0.0440	0.8950	-0.0100
13:37:23.202	42770	0.8200	-0.2000	-39.8600	0.0430	1.2000	-0.0050
13:37:23.223	42790	-0.3000	-0.0800	-30.1600	0.0490	0.8390	-0.0100
13:37:23.241	42810	1.6600	-0.4500	-35.7900	0.0520	1.1140	-0.0090
13:37:23.262	42830	1.1800	-0.2900	-34.8200	0.0700	1.0520	0.0100
13:37:23.281	42850	0.8500	-0.0200	-33.0600	0.0550	0.9550	0.0070
13:37:23.303	42870	0.8600	0.0900	-37.3600	0.0740	1.1150	-0.0080
13:37:23.322	42890	-0.3600	-0.8100	-32.0300	0.0660	0.8450	0.0020
13:37:23.344	42910	0.7900	-0.4200	-37.0100	0.0580	1.1880	-0.0220
13:37:23.361	42930	0.3200	0.0900	-34.0100	0.1020	0.9230	0.0060
13:37:23.382	42950	0.9700	-0.2300	-33.9000	0.0810	1.0470	-0.0030
13:37:23.403	42970	0.6200	-0.1500	-34.7600	0.1160	1.0930	-0.0030
13:37:23.422	42990	0.3500	-0.5400	-31.5700	0.0880	0.9040	0.0080
13:37:23.441	43010	1.3600	-0.2500	-40.3800	0.1080	1.1960	0.0100
13:37:23.461	43030	0.2800	0.3700	-31.1800	0.0860	0.8930	-0.0060
13:37:23.483	43050	2.1900	-0.2700	-35.7100	0.1190	1.1260	-0.0080
13:37:23.502	43070	-0.0200	0.0700	-32.7100	0.0850	0.9950	-0.0100
13:37:23.522	43090	0.8900	-0.2200	-31.9900	0.0640	0.9870	-0.0110
13:37:23.541	43110	1.5800	-0.2600	-36.6700	0.0820	1.1480	-0.0060
13:37:23.562	43130	0.2600	-0.4000	-32.4700	0.0560	0.8620	0.0060
13:37:23.583	43150	1.2400	-0.1300	-37.3400	0.0530	1.1990	-0.0140
13:37:23.604	43170	0.7800	0.0900	-31.1900	0.0690	0.9020	-0.0050
13:37:23.624	43190	1.7300	-0.3400	-34.4200	0.0470	1.0410	-0.0090
13:37:23.644	43210	1.0800	-0.4400	-34.4700	0.0510	1.0850	-0.0020
13:37:23.663	43230	0.4600	-0.4000	-30.8400	0.0410	0.8860	-0.0060
13:37:23.682	43250	1.1100	0.1700	-38.7700	0.0390	1.2270	-0.0110
13:37:23.703	43270	0.1200	-0.1200	-30.9500	0.0680	0.9030	0.0050
13:37:23.722	43290	1.6700	-0.2900	-36.7300	0.0760	1.0950	0.0010
13:37:23.743	43310	0.5800	-0.5300	-34.5600	0.0760	0.9960	-0.0030
13:37:23.762	43330	-0.2200	-0.1000	-33.7400	0.0630	0.9590	-0.0120
13:37:23.782	43350	0.0400	-0.1400	-38.4700	0.0840	1.1170	-0.0050
13:37:23.801	43370	-0.1500	-0.0600	-31.3900	0.0800	0.8480	0.0010
13:37:23.823	43390	1.0800	-0.0200	-39.7500	0.0800	1.2350	-0.0030
13:37:23.843	43410	0.3000	-0.0800	-34.4600	0.1030	0.9410	0.0020
13:37:23.863	43430	1.2900	-0.2300	-34.0300	0.0940	1.1110	-0.0030
13:37:23.881	43450	0.8300	-0.0800	-36.4800	0.1070	1.0810	-0.0020
13:37:23.903	43470	0.5700	-0.3600	-31.2800	0.0830	0.9180	0.0100
13:37:23.923	43490	0.7300	-0.2400	-39.0900	0.0720	1.1430	-0.0040
13:37:23.943	43510	0.0100	-0.3200	-32.4300	0.0560	0.8610	-0.0030
13:37:23.962	43530	1.2700	-0.2100	-36.7400	0.0680	1.1270	-0.0120
13:37:23.983	43550	0.5500	-0.2300	-33.3200	0.0770	1.0170	-0.0050
13:37:24.003	43570	1.8600	-0.2700	-30.4800	0.0590	0.9630	0.0020
13:37:24.024	43590	0.7700	-0.2100	-37.6100	0.0560	1.1680	0.0150
13:37:24.042	43610	0.3800	0.0900	-30.9500	0.0570	0.9090	-0.0070
13:37:24.062	43630	1.3600	-0.3500	-38.2700	0.0620	1.2100	-0.0090
13:37:24.083	43650	0.6100	0.1200	-31.5200	0.0540	0.9080	-0.0070
13:37:24.103	43670	1.5800	-0.1700	-32.4100	0.0430	1.0290	-0.0080
13:37:24.123	43690	1.1600	-0.4300	-34.4500	0.0500	1.0710	0.0010
13:37:24.143	43710	0.7500	-0.4800	-32.9300	0.0690	0.9600	0.0050
13:37:24.163	43730	1.0900	0.0800	-41.9100	0.0820	1.2530	0.0140
13:37:24.182	43750	0.2300	-0.1000	-30.2100	0.0850	0.8620	0.0050
13:37:24.204	43770	1.8400	-0.3000	-35.4900	0.0880	1.1010	-0.0100
13:37:24.222	43790	0.1800	0.2500	-33.3400	0.1030	0.9190	0.0020
13:37:24.243	43810	1.2900	-0.7800	-32.9700	0.0790	1.0220	-0.0040
13:37:24.264	43830	1.3900	0.0500	-36.6000	0.1240	1.0990	-0.0030
13:37:24.284	43850	-0.0300	-0.4300	-32.6600	0.1020	0.9070	0.0100
13:37:24.303	43870	0.4500	-0.3300	-39.2000	0.1090	1.1400	0.0050
13:37:24.323	43890	-0.1100	0.0000	-33.5200	0.0860	0.9370	-0.0060
13:37:24.342	43910	1.3200	-0.1600	-35.2700	0.0920	1.0740	-0.0060
13:37:24.363	43930	-0.3800	0.1000	-34.1700	0.0750	1.0070	-0.0170
13:37:24.383	43950	0.5300	-0.2700	-32.0400	0.0690	0.9180	-0.0080
13:37:24.403	43970	0.9900	-0.1700	-39.4600	0.0560	1.2200	0.0000
13:37:24.422	43990	0.0300	-0.1100	-32.7700	0.0700	0.9370	0.0010
13:37:24.443	44010	0.9900	0.0300	-34.9600	0.0670	1.1050	-0.0130
13:37:24.463	44030	0.5800	-0.4000	-32.3500	0.0490	0.9530	-0.0040
13:37:24.482	44050	1.8600	-0.8200	-34.8500	0.0370	1.0440	0.0010
13:37:24.503	44070	1.7000	-0.2200	-34.2500	0.0440	1.1250	-0.0050
13:37:24.523	44090	1.0100	-0.0500	-29.9000	0.0640	0.8860	-0.0010
13:37:24.543	44110	1.1700	-0.3800	-36.4000	0.0740	1.1100	-0.0110
13:37:24.562	44130	0.0200	-0.2800	-34.0400	0.0770	0.9610	0.0040
13:37:24.583	44150	1.7200	-0.2500	-32.1100	0.0700	1.0360	-0.0090
13:37:24.603	44170	1.1400	-0.2000	-35.7000	0.0920	1.0690	0.0100
13:37:24.624	44190	0.5800	-0.0900	-33.9800	0.0720	1.0260	0.0050
13:37:24.644	44210	0.6800	0.0700	-36.4300	0.1030	1.0670	-0.0020
13:37:24.662	44230	-0.5400	-0.2600	-33.4500	0.1030	0.8550	-0.0030
13:37:24.682	44250	0.8000	-0.2900	-35.6500	0.0940	1.1030	-0.0190
13:37:24.703	44270	1.3500	-0.1900	-33.3400	0.1160	1.0370	-0.0070
13:37:24.723	44290	1.7700	-0.2300	-33.9400	0.1100	1.0820	-0.0040
13:37:24.743	44310	0.5200	0.3300	-34.7800	0.1100	1.0600	-0.0020
13:37:24.764	44330	0.9400	-0.1600	-34.2700	0.0850	0.9690	0.0100
13:37:24.783	44350	2.0900	0.1000	-35.4300	0.0860	1.1700	-0.0170
13:37:24.803	44370	0.8700	-0.3300	-33.2300	0.0760	0.9220	0.0100
13:37:24.824	44390	1.6400	-0.5100	-37.0200	0.0500	1.1140	-0.0030
13:37:24.842	44410	0.5700	-0.1800	-34.1200	0.0640	1.0200	-0.0080
13:37:24.862	44430	1.4000	-0.1800	-30.8300	0.0540	0.9830	-0.0170
13:37:24.883	44450	0.9000	-0.2300	-35.5400	0.0590	1.1040	-0.0060
13:37:24.904	44470	-0.3100	-0.1600	-33.6600	0.0410	0.9030	0.0020
13:37:24.922	44490	1.2900	-0.2800	-36.5600	0.0450	1.1150	-0.0010
13:37:24.942	44510	0.2700	-0.3200	-33.0300	0.0610	0.9480	0.0030
13:37:24.963	44530	1.5200	-0.5400	-35.0100	0.0700	1.0640	-0.0020
13:37:24.984	44550	0.1400	0.0700	-35.5600	0.0880	1.0540	-0.0030
13:37:25.002	44570	-0.4600	-0.1300	-32.5100	0.0800	0.9400	-0.0060
13:37:25.024	44590	0.5300	-0.5200	-38.7500	0.0730	1.1520	0.0060
13:37:25.044	44610	0.1300	-0.3300	-31.5000	0.0670	0.8930	0.0010
13:37:25.064	44630	1.0300	-0.1600	-37.4200	0.0820	1.1930	-0.0070
13:37:25.083	44650	-0.7500	0.2500	-33.7800	0.1060	0.9940	-0.0120
13:37:25.105	44670	0.3900	-0.2000	-35.5700	0.1120	1.0210	0.0090
13:37:25.124	44690	-0.2300	-0.0700	-35.6400	0.1000	1.0670	-0.0210
13:37:25.143	44710	-0.1600	-0.5400	-32.4300	0.0830	0.9440	-0.0080
13:37:25.165	44730	0.6000	0.0200	-39.7600	0.0930	1.1710	-0.0170
13:37:25.184	44750	-0.9000	-0.0400	-32.3200	0.1000	0.9260	-0.0030
13:37:25.203	44770	1.5200	-0.3700	-35.5200	0.0700	1.1480	-0.0030
13:37:25.225	44790	1.0400	-0.0600	-31.9200	0.0860	1.0440	-0.0050
13:37:25.243	44810	0.8100	-0.0100	-34.1300	0.0560	1.0040	-0.0050
13:37:25.265	44830	0.7200	-0.4600	-37.0900	0.0440	1.1670	-0.0130
13:37:25.283	44850	0.2500	-0.7600	-33.1300	0.0520	0.9330	-0.0050
13:37:25.303	44870	1.6400	-0.4500	-35.9300	0.0560	1.2350	-0.0150
13:37:25.323	44890	0.7200	0.1700	-32.2000	0.0740	0.9540	-0.0150
13:37:25.345	44910	1.6700	-0.1200	-32.3800	0.0500	1.0280	-0.0050
13:37:25.363	44930	0.7400	-0.2000	-35.5400	0.0600	1.0200	0.0020
13:37:25.383	44950	1.1800	-0.5000	-32.4000	0.0460	0.9340	-0.0080
13:37:25.403	44970	1.9700	-0.3200	-36.5200	0.0780	1.2050	-0.0040
13:37:25.424	44990	-0.1300	-0.2000	-32.1200	0.0820	0.8800	0.0070
13:37:25.444	45010	1.3900	-0.0900	-33.9300	0.0780	1.0930	-0.0190
13:37:25.465	45030	0.8700	-0.1100	-31.4500	0.0900	0.9590	0.0010
13:37:25.484	45050	2.4200	-0.5800	-31.6400	0.0980	1.0030	-0.0060
13:37:25.504	45070	1.3400	-0.2100	-34.9700	0.0980	1.0920	-0.0100
13:37:25.523	45090	0.2800	-0.1600	-32.8500	0.1120	0.9100	0.0040
13:37:25.543	45110	0.8300	-0.2200	-35.7200	0.1040	1.1240	-0.0200
13:37:25.564	45130	-0.6200	0.1700	-30.4300	0.0910	0.8740	-0.0140
13:37:25.583	45150	2.3000	-0.1700	-34.1600	0.0710	1.1480	-0.0180
13:37:25.605	45170	1.2500	0.3200	-33.2400	0.0890	1.0650	-0.0130
13:37:25.625	45190	0.7900	0.0800	-32.3300	0.0870	0.9130	0.0090
13:37:25.644	45210	1.4700	-0.1400	-38.8800	0.0710	1.1410	0.0090
13:37:25.664	45230	-0.4600	0.4500	-32.1400	0.0590	0.8900	-0.0130
13:37:25.684	45250	1.2900	-0.3600	-37.3500	0.0550	1.1520	-0.0030
13:37:25.703	45270	0.4200	-0.0400	-34.9900	0.0550	0.9680	0.0030
13:37:25.724	45290	1.2300	-0.4500	-33.6000	0.0430	0.9680	0.0050
13:37:25.744	45310	1.7800	-0.0900	-35.8000	0.0380	1.1300	-0.0080
13:37:25.764	45330	0.3000	0.1600	-32.4800	0.0610	0.8880	0.0070
13:37:25.783	45350	1.5700	-0.0800	-35.4500	0.0620	1.1730	-0.0210
13:37:25.803	45370	-0.2600	-0.0300	-29.8900	0.0820	0.8660	-0.0110
13:37:25.823	45390	1.5300	-0.2800	-33.7800	0.0850	1.0450	-0.0110
13:37:25.845	45410	1.1000	-0.1600	-34.8700	0.0790	1.0910	-0.0040
13:37:25.864	45430	1.1400	0.0700	-31.8900	0.1030	0.9720	-0.0110
13:37:25.883	45450	1.1400	0.0400	-39.7500	0.1200	1.1610	0.0050
13:37:25.903	45470	-0.4400	-0.4500	-31.5000	0.0930	0.8300	0.0040
13:37:25.925	45490	1.5100	-0.2500	-35.6200	0.0970	1.1680	-0.0050
13:37:25.943	45510	0.5600	-0.4200	-33.6100	0.1100	0.9910	-0.0040
13:37:25.963	45530	1.3200	-0.6100	-34.6400	0.1050	1.0250	0.0000
13:37:25.984	45550	0.4500	0.0400	-35.3200	0.0880	1.0710	0.0010
13:37:26.005	45570	0.0700	-0.6100	-33.6100	0.0590	0.8960	0.0130
13:37:26.025	45590	1.9700	-0.3100	-36.2800	0.0870	1.1900	-0.0060
13:37:26.043	45610	-0.2600	-0.2700	-33.2100	0.0670	0.9280	0.0060
13:37:26.064	45630	1.3600	-0.4900	-36.3700	0.0580	1.0950	-0.0030
13:37:26.085	45650	1.2500	-0.3800	-34.7400	0.0740	1.0250	0.0080
13:37:26.103	45670	1.4000	-0.4300	-32.3300	0.0630	0.9450	-0.0070
13:37:26.124	45690	1.0500	0.1500	-37.0200	0.0670	1.1550	-0.0100
13:37:26.144	45710	-1.0600	-0.3000	-31.8500	0.0430	0.8500	-0.0100
13:37:26.164	45730	1.0300	-0.4700	-38.1600	0.0360	1.1950	-0.0140
13:37:26.184	45750	0.3900	0.3400	-32.0300	0.0720	0.9600	-0.0070
13:37:26.204	45770	1.3100	-0.2400	-33.8900	0.0600	1.0920	-0.0180
13:37:26.223	45790	0.5800	0.0000	-36.6400	0.0810	1.0870	-0.0040
13:37:26.244	45810	-0.2500	-0.6400	-32.8000	0.0600	0.8630	-0.0080
13:37:26.265	45830	1.2300	-0.2100	-39.1100	0.0810	1.2330	-0.0030
13:37:26.284	45850	0.4300	-0.2100	-32.9600	0.0890	0.9170	0.0080
13:37:26.304	45870	2.2100	-0.0700	-35.1900	0.1190	1.1820	-0.0140
13:37:26.323	45890	0.1700	0.1800	-33.8000	0.1130	1.0220	-0.0100
13:37:26.344	45910	-0.6200	-0.2100	-33.9700	0.1020	0.9440	0.0010
13:37:26.363	45930	0.6200	-0.2100	-38.5500	0.1120	1.1170	0.0030
13:37:26.384	45950	-0.2200	-0.4500	-30.8100	0.0770	0.8610	-0.0020
13:37:26.406	45970	0.4200	-0.4600	-36.6000	0.0550	1.2000	-0.0190
13:37:26.425	45990	-0.6500	-0.4000	-33.8900	0.0830	0.8930	0.0020
13:37:26.445	46010	1.5700	-0.4400	-35.1300	0.0790	1.1170	0.0000
13:37:26.464	46030	1.2800	-0.1500	-34.2900	0.0730	1.1130	0.0030
13:37:26.484	46050	0.9700	-0.4200	-31.0800	0.0540	0.9420	-0.0140
13:37:26.504	46070	2.3200	0.0300	-34.7100	0.0460	1.1610	-0.0180
13:37:26.525	46090	0.7600	-0.5900	-32.9200	0.0450	0.8770	0.0080
13:37:26.546	46110	2.6300	-0.2300	-35.1200	0.0550	1.2080	-0.0050
13:37:26.564	46130	0.7100	-0.1200	-33.3900	0.0580	0.9970	0.0070
13:37:26.586	46150	0.3000	-0.2600	-33.0200	0.0560	0.9620	0.0030
13:37:26.604	46170	0.9800	0.1000	-34.2000	0.0760	1.1210	-0.0150
13:37:26.624	46190	0.2300	-0.2800	-30.7300	0.0540	0.8930	-0.0100
13:37:26.644	46210	2.2400	-0.2000	-37.3000	0.0770	1.1680	-0.0020
13:37:26.664	46230	0.6600	-0.3900	-30.6000	0.0670	0.8730	0.0060
13:37:26.686	46250	1.9800	-0.4600	-35.3200	0.0790	1.0700	-0.0040
13:37:26.706	46270	0.6900	-0.3900	-34.2600	0.0920	1.0820	-0.0140
13:37:26.725	46290	1.0700	-0.3600	-32.2600	0.1130	0.8800	0.0060
13:37:26.746	46310	0.7500	0.0700	-37.3200	0.1220	1.1300	0.0030
13:37:26.765	46330	0.4400	0.2400	-31.6700	0.1170	0.9050	-0.0040
13:37:26.784	46350	1.2700	0.1500	-36.1100	0.1080	1.1460	-0.0180
13:37:26.805	46370	0.4000	-0.1400	-34.3900	0.0920	0.9450	0.0090
13:37:26.824	46390	1.8800	-0.6200	-33.8900	0.0700	1.0210	-0.0020
13:37:26.844	46410	0.7600	-0.4300	-35.3400	0.0860	1.1080	0.0090
13:37:26.864	46430	0.1500	-0.3200	-32.4800	0.0610	0.9290	-0.0090
13:37:26.886	46450	1.2000	-0.1700	-38.5000	0.0780	1.2200	0.0020
13:37:26.905	46470	-0.1900	0.2900	-32.9200	0.0700	0.9250	-0.0030
13:37:26.924	46490	1.2600	-0.1700	-34.1200	0.0620	1.1010	-0.0030
13:37:26.945	46510	1.7100	-0.2800	-33.4200	0.0690	1.0420	0.0090
13:37:26.965	46530	1.1500	-0.4600	-31.7200	0.0400	0.9590	0.0030
13:37:26.985	46550	0.9900	-0.0800	-37.7300	0.0610	1.1900	-0.0090
13:37:27.004	46570	0.0000	0.1100	-31.9300	0.0600	0.8650	-0.0130
13:37:27.025	46590	1.3300	-0.0600	-32.5000	0.0890	1.0670	-0.0210
13:37:27.045	46610	0.5400	-0.0600	-33.7300	0.0690	1.0660	-0.0090
13:37:27.066	46630	1.2300	-0.4600	-34.5300	0.0630	1.0690	0.0020
13:37:27.085	46650	0.8500	0.2900	-35.4200	0.1130	1.0780	0.0080
13:37:27.105	46670	0.4600	-0.5700	-31.2100	0.0860	0.8920	0.0070
13:37:27.126	46690	1.8500	0.0300	-38.2900	0.1060	1.1600	0.0000
13:37:27.144	46710	0.3400	-0.2700	-32.3100	0.1140	0.9160	0.0060
13:37:27.164	46730	1.2300	-0.0900	-34.5200	0.1010	1.0710	-0.0120
13:37:27.186	46750	-0.0300	-0.5600	-34.2100	0.0950	1.0230	-0.0090
13:37:27.205	46770	0.6400	-0.1200	-32.5800	0.0870	0.9590	0.0050
13:37:27.225	46790	0.4900	-0.2900	-35.1000	0.0780	1.1220	-0.0110
13:37:27.246	46810	0.9100	-0.2900	-32.0600	0.0780	0.9430	0.0040
13:37:27.265	46830	2.1400	-0.2400	-36.0400	0.0760	1.2020	-0.0070
13:37:27.285	46850	0.1400	0.1200	-32.3200	0.0720	0.9390	0.0010
13:37:27.305	46870	0.9800	-0.2200	-33.1000	0.0590	1.0330	-0.0120
13:37:27.324	46890	0.5000	-0.2400	-37.3000	0.0380	1.1020	-0.0130
13:37:27.346	46910	0.9000	0.0500	-31.9400	0.0590	0.9750	-0.0050
13:37:27.365	46930	0.5800	-0.1600	-40.9400	0.0750	1.1730	0.0060
13:37:27.387	46950	-0.6600	-0.2600	-30.2000	0.0360	0.8540	-0.0090
13:37:27.405	46970	1.5200	-0.1200	-35.0300	0.0430	1.1300	-0.0240
13:37:27.425	46990	0.5400	0.0700	-33.0000	0.0550	1.0900	-0.0010
13:37:27.445	47010	0.9200	-0.5100	-33.8700	0.0740	1.0160	0.0000
13:37:27.464	47030	0.2500	-0.0600	-36.5400	0.0880	1.0920	0.0000
13:37:27.485	47050	-0.4200	-0.1400	-31.3400	0.0570	0.9140	-0.0090
13:37:27.507	47070	0.9500	-0.2500	-39.3600	0.0800	1.1870	0.0010
13:37:27.525	47090	0.1100	0.0300	-33.3100	0.0940	0.9040	0.0030
13:37:27.546	47110	1.7600	-0.3600	-34.2100	0.1000	1.0490	0.0030
13:37:27.565	47130	0.8500	-0.0800	-35.7700	0.1160	1.0270	0.0060
13:37:27.585	47150	0.7600	0.0500	-33.0700	0.1030	0.9780	-0.0100
13:37:27.606	47170	0.2600	0.0700	-35.7700	0.1090	1.0970	-0.0100
13:37:27.627	47190	-0.9500	-0.2800	-32.1800	0.0830	0.9070	-0.0100
13:37:27.644	47210	0.9600	-0.2700	-37.0000	0.0840	1.1790	-0.0140
13:37:27.665	47230	0.3200	0.3100	-33.2600	0.0980	0.9820	-0.0050
13:37:27.685	47250	1.5300	-0.4700	-36.2100	0.0700	1.0700	0.0050
13:37:27.705	47270	2.0300	0.0100	-31.2500	0.0710	1.0920	-0.0100
13:37:27.726	47290	0.0700	-0.4800	-34.5600	0.0410	0.9050	0.0090
13:37:27.746	47310	1.0200	0.0200	-38.0900	0.0450	1.1470	0.0100
13:37:27.765	47330	-0.0400	0.0100	-32.9500	0.0570	0.9350	-0.0020
13:37:27.786	47350	2.1500	-0.1800	-33.3800	0.0550	1.1410	-0.0140
13:37:27.807	47370	1.0500	0.2800	-33.7200	0.0670	1.0260	0.0080
13:37:27.827	47390	0.7200	-0.3400	-32.6200	0.0720	0.9040	0.0050
13:37:27.845	47410	1.2400	-0.1700	-35.8000	0.0680	1.1190	-0.0130
13:37:27.866	47430	0.5300	-0.1400	-31.0200	0.0660	0.9300	-0.0180
13:37:27.885	47450	1.7300	-0.2100	-35.0000	0.0760	1.1390	-0.0110
13:37:27.905	47470	-0.3700	-0.3600	-34.7100	0.0840	0.9710	0.0020
13:37:27.927	47490	1.1900	-0.5300	-32.4800	0.0850	1.0220	-0.0080
13:37:27.946	47510	1.7500	-0.0400	-35.2300	0.1050	1.1040	0.0040
13:37:27.966	47530	0.6300	-0.3400	-32.8500	0.1060	0.8970	0.0080
13:37:27.986	47550	0.5300	-0.3300	-37.7900	0.0930	1.1190	0.0000
13:37:28.005	47570	-0.5500	-0.6500	-33.2600	0.1130	0.9700	-0.0040
13:37:28.025	47590	1.5000	-0.5100	-36.3100	0.1020	1.1150	-0.0090
13:37:28.046	47610	1.0000	-0.1700	-33.9400	0.0900	1.0120	0.0080
13:37:28.067	47630	0.5500	-0.1700	-33.4500	0.0750	1.0130	-0.0010
13:37:28.087	47650	0.4700	-0.2900	-38.2800	0.0800	1.1230	0.0070
13:37:28.105	47670	-0.0600	-0.5000	-32.6700	0.0510	0.8770	-0.0010
13:37:28.126	47690	1.1600	-0.4500	-38.5000	0.0500	1.2240	-0.0090
13:37:28.147	47710	0.6800	-0.0900	-32.6200	0.0620	0.9810	0.0020
13:37:28.167	47730	1.7200	-0.3500	-33.3200	0.0710	1.0400	0.0060
13:37:28.186	47750	0.4700	-0.4900	-33.5800	0.0440	1.0180	-0.0070
13:37:28.205	47770	0.2300	-0.6500	-33.7200	0.0420	0.9500	0.0030
13:37:28.227	47790	0.9300	-0.0500	-38.8000	0.0550	1.2170	-0.0130
13:37:28.247	47810	-0.1800	0.1000	-30.7400	0.0640	0.8640	-0.0050
13:37:28.265	47830	1.3000	-0.0200	-35.3500	0.0770	1.1030	-0.0110
13:37:28.287	47850	0.7200	-0.1100	-33.4800	0.0860	1.0030	-0.0010
13:37:28.305	47870	1.4800	-0.5600	-34.1500	0.0700	1.0210	0.0020
13:37:28.325	47890	1.0900	0.0200	-36.6900	0.0960	1.1170	0.0070
13:37:28.347	47910	0.2100	-0.0400	-30.3400	0.0860	0.8880	-0.0090
13:37:28.366	47930	1.1700	-0.1700	-38.3100	0.0920	1.2160	-0.0030
13:37:28.386	47950	-0.3600	0.0900	-34.5000	0.1210	0.9510	0.0090
13:37:28.407	47970	1.4400	-0.7700	-33.2600	0.1140	1.0450	-0.0150
13:37:28.425	47990	1.3000	-0.2400	-35.7300	0.1270	1.0350	0.0050
13:37:28.447	48010	1.0000	-0.3400	-31.9600	0.1030	0.8940	-0.0080
13:37:28.467	48030	0.3900	-0.5600	-38.8000	0.1030	1.1520	-0.0010
13:37:28.487	48050	-0.8500	-0.1700	-30.6300	0.0900	0.8280	-0.0170
13:37:28.506	48070	1.8300	-0.4100	-37.3900	0.0840	1.1900	-0.0050
13:37:28.526	48090	0.8100	-0.0200	-33.9000	0.0830	1.0220	0.0010
13:37:28.546	48110	1.3200	-0.2400	-31.4200	0.0740	1.0100	-0.0100
13:37:28.566	48130	1.1200	0.2900	-35.5900	0.0800	1.1190	-0.0090
13:37:28.586	48150	-0.2300	-0.2200	-31.7500	0.0470	0.8630	-0.0150
13:37:28.605	48170	1.3300	-0.0700	-39.7700	0.0510	1.2060	-0.0040
13:37:28.627	48190	-0.1700	-0.0800	-31.5600	0.0640	0.8900	-0.0130
13:37:28.646	48210	1.2300	-0.4600	-35.2200	0.0620	1.0990	-0.0110
13:37:28.668	48230	1.3400	0.0900	-32.8900	0.0730	1.0830	-0.0150
13:37:28.686	48250	1.1600	-0.2400	-31.4200	0.0800	0.9010	0.0040
13:37:28.706	48270	0.7900	0.1500	-37.8700	0.0720	1.1740	-0.0120
13:37:28.725	48290	0.5500	-0.3000	-32.6100	0.0920	0.8980	-0.0050
13:37:28.745	48310	1.2000	-0.1600	-37.1700	0.0790	1.1470	-0.0030
13:37:28.767	48330	-0.2100	-0.1800	-33.8700	0.0860	0.9740	-0.0020
13:37:28.787	48350	1.8300	-0.4700	-32.2300	0.1030	1.0130	0.0000
13:37:28.806	48370	1.4400	0.1500	-33.8300	0.1290	1.1110	-0.0090
13:37:28.827	48390	0.4500	-0.4000	-30.9600	0.1120	0.9050	0.0010
13:37:28.845	48410	0.9600	0.1200	-38.8300	0.1200	1.0990	-0.0030
13:37:28.867	48430	0.2600	-0.4600	-33.4300	0.0970	0.8810	-0.0010
13:37:28.887	48450	1.6600	-0.4200	-33.4300	0.0650	1.1360	-0.0210
13:37:28.906	48470	1.1500	-0.2600	-34.7500	0.0870	1.0440	0.0090
13:37:28.926	48490	0.8800	-0.3000	-32.6000	0.0730	0.9680	-0.0050
13:37:28.948	48510	0.5300	-0.1400	-38.3200	0.0690	1.1510	0.0040
13:37:28.968	48530	0.2200	-0.2400	-33.3500	0.0610	0.8920	0.0010
13:37:28.987	48550	1.6600	-0.1100	-37.0000	0.0460	1.1820	-0.0070
13:37:29.008	48570	0.8800	-0.1400	-31.5100	0.0720	0.9600	-0.0140
13:37:29.026	48590	2.2500	-0.7000	-33.0700	0.0490	1.0470	0.0020
13:37:29.045	48610	1.2000	0.0400	-33.9800	0.0690	1.1000	0.0010
13:37:29.067	48630	0.1100	-0.5000	-32.2700	0.0450	0.8770	-0.0020
13:37:29.087	48650	1.1200	-0.0300	-39.0400	0.0730	1.2070	-0.0020
13:37:29.107	48670	0.4100	-0.2100	-32.8800	0.0730	0.9200	-0.0070
13:37:29.126	48690	1.7000	-0.3000	-34.8200	0.0840	1.1360	-0.0010
13:37:29.148	48710	0.4100	-0.3600	-34.3200	0.0740	0.9880	0.0060
13:37:29.167	48730	1.7100	-0.2100	-30.8200	0.0690	0.9340	-0.0060
13:37:29.186	48750	1.5700	-0.1600	-36.0000	0.0880	1.1290	-0.0030
13:37:29.206	48770	-0.6500	-0.2300	-32.3600	0.0970	0.9180	0.0040
13:37:29.228	48790	1.0200	-0.3400	-38.5000	0.1240	1.1610	0.0010
13:37:29.246	48810	0.2600	0.1600	-33.2300	0.1180	0.9110	-0.0060
13:37:29.267	48830	1.6000	0.3200	-31.9700	0.1050	1.0540	-0.0260
13:37:29.287	48850	1.4900	-0.2000	-34.0500	0.0930	1.0330	-0.0040
13:37:29.308	48870	1.4500	-0.3800	-30.6500	0.0720	0.9600	-0.0110
13:37:29.327	48890	0.7000	-0.3200	-38.6700	0.0840	1.1760	0.0040
13:37:29.347	48910	-0.3800	-0.1600	-31.3500	0.0820	0.8700	-0.0010
13:37:29.367	48930	1.0800	0.0700	-34.9000	0.0700	1.1400	-0.0150
13:37:29.387	48950	1.0100	0.3400	-34.3300	0.0820	0.9960	0.0040
13:37:29.408	48970	1.0400	-0.1200	-32.6400	0.0660	1.0160	-0.0040
13:37:29.426	48990	0.3500	-0.5300	-39.0000	0.0840	1.0900	0.0050
13:37:29.446	49010	0.0500	-0.2600	-33.2900	0.0620	0.8550	0.0100
13:37:29.467	49030	1.0000	-0.2200	-39.1600	0.0520	1.1930	-0.0120
13:37:29.487	49050	-0.2900	0.0000	-33.8900	0.0840	0.9530	0.0020
13:37:29.507	49070	1.3800	-0.2100	-34.8800	0.0890	1.0660	-0.0130
13:37:29.527	49090	0.1600	-0.0500	-36.9300	0.1020	1.0520	0.0060
13:37:29.547	49110	-0.4000	-0.3600	-32.2500	0.0760	0.9430	-0.0070
13:37:29.567	49130	0.7800	-0.3000	-38.1700	0.0790	1.1720	0.0040
13:37:29.587	49150	0.0000	-0.1900	-32.1600	0.0810	0.9480	-0.0130
13:37:29.608	49170	1.2900	-0.1100	-37.5500	0.1160	1.1510	0.0010
13:37:29.628	49190	-0.2300	-0.0600	-33.6100	0.1140	0.9850	-0.0150
13:37:29.646	49210	1.1700	-0.5300	-33.0800	0.0990	0.9950	-0.0040
13:37:29.669	49230	0.2100	-0.1700	-36.9900	0.0960	1.0990	-0.0090
13:37:29.687	49250	0.9800	-0.5800	-31.4200	0.0750	0.8730	-0.0090
13:37:29.706	49270	0.3400	0.2300	-36.2200	0.0930	1.1340	-0.0120
13:37:29.728	49290	-0.4000	-0.0700	-32.2200	0.0890	0.9020	-0.0150
13:37:29.746	49310	1.1800	-0.1200	-37.7900	0.0670	1.1940	0.0000
13:37:29.767	49330	0.3100	0.0100	-32.7600	0.0760	0.9850	-0.0090
13:37:29.786	49350	1.6200	-0.5000	-32.8700	0.0620	0.9910	0.0050
13:37:29.807	49370	1.8800	0.0300	-36.1000	0.0670	1.1390	0.0060
13:37:29.828	49390	0.5700	-0.3400	-32.6800	0.0590	0.9390	-0.0040
13:37:29.847	49410	1.3500	-0.0100	-36.6500	0.0760	1.1550	-0.0080
13:37:29.867	49430	0.1700	-0.1100	-35.4100	0.0740	0.9280	0.0090
13:37:29.887	49450	1.1800	-0.1700	-34.4800	0.0660	1.1240	-0.0120
13:37:29.907	49470	0.8000	0.2300	-34.4900	0.0920	1.0440	0.0080
13:37:29.927	49490	0.9900	-0.5900	-35.3900	0.0810	1.0690	0.0050
13:37:29.947	49510	0.1400	-0.3900	-39.9700	0.0650	1.1560	0.0020
13:37:29.968	49530	-0.5000	-0.1700	-30.1900	0.0580	0.8470	-0.0110
13:37:29.987	49550	0.5600	-0.5000	-39.9000	0.0650	1.1950	-0.0010
13:37:30.006	49570	0.1100	-0.2700	-35.0700	0.0570	0.9500	0.0000
13:37:30.027	49590	1.2400	-0.3200	-34.3700	0.0780	1.0430	-0.0020
13:37:30.047	49610	1.0000	-0.2200	-35.4700	0.0800	1.1090	0.0060
13:37:30.067	49630	1.8000	-0.1100	-30.9500	0.0780	0.9650	-0.0100
13:37:30.088	49650	2.3200	0.0300	-37.6600	0.0890	1.2380	0.0030
13:37:30.108	49670	-0.3000	0.0100	-30.2000	0.0820	0.7600	0.0060
13:37:30.127	49690	0.5400	-0.4000	-34.8900	0.0610	1.0260	-0.0100
13:37:30.147	49710	1.4500	0.0700	-35.4100	0.0670	1.1070	0.0110
13:37:30.167	49730	2.6800	-0.3300	-30.6900	0.0620	1.0310	-0.0160
13:37:30.188	49750	1.3600	0.0000	-34.2000	0.0850	1.1070	-0.0140
13:37:30.207	49770	-1.0600	-0.0100	-30.2900	0.0450	0.7680	-0.0210
13:37:30.227	49790	0.9900	-0.3100	-34.9100	0.0500	1.0880	-0.0050
13:37:30.247	49810	1.3000	-0.2600	-31.2400	0.0580	1.0300	-0.0170
13:37:30.267	49830	1.9000	-0.4900	-32.0000	0.0430	1.0460	-0.0040
13:37:30.289	49850	1.0200	-0.2000	-34.5900	0.0670	1.0730	0.0030
13:37:30.309	49870	-0.1500	-0.3200	-30.6600	0.0370	0.8700	-0.0110
13:37:30.327	49890	1.1500	-0.2500	-37.1400	0.0540	1.2240	-0.0160
13:37:30.349	49910	1.0100	-0.2300	-33.0500	0.0830	0.9590	-0.0090
13:37:30.368	49930	1.8900	-0.5900	-32.4000	0.0720	1.0650	-0.0010
13:37:30.388	49950	0.6600	-0.2500	-34.1000	0.0750	1.0090	0.0010
13:37:30.406	49970	1.4900	-0.1500	-32.8900	0.0940	1.0150	0.0030
13:37:30.427	49990	1.5900	0.1700	-35.9800	0.1050	1.2200	-0.0170
13:37:30.449	50010	0.2700	-0.6500	-30.1300	0.0950	0.8050	0.0050
13:37:30.468	50030	0.7700	-0.2400	-37.3400	0.1030	1.1390	-0.0150
13:37:30.488	50050	0.2600	-0.3900	-34.0000	0.1100	0.9960	0.0130
13:37:30.508	50070	2.0800	-0.3000	-32.6400	0.0930	1.0540	-0.0180
13:37:30.527	50090	1.5700	-0.1700	-33.3200	0.1030	1.0510	-0.0080
13:37:30.547	50110	1.3000	-0.0700	-29.7400	0.0820	0.8900	-0.0080
13:37:30.569	50130	0.9200	-0.2900	-35.6700	0.0980	1.1600	-0.0010
13:37:30.588	50150	0.0200	-0.2500	-31.5400	0.0750	0.8730	-0.0040
13:37:30.608	50170	1.1600	-0.2400	-35.6900	0.0700	1.1650	-0.0180
13:37:30.628	50190	1.3800	-0.2400	-35.1600	0.0750	1.0140	0.0080
13:37:30.648	50210	1.3100	0.0500	-30.9300	0.0590	0.9480	-0.0120
13:37:30.667	50230	0.7000	0.1500	-35.7600	0.0710	1.1210	-0.0020
13:37:30.688	50250	-0.9700	-0.0100	-31.9600	0.0560	0.8810	-0.0060
13:37:30.708	50270	1.1500	-0.0400	-38.5300	0.0460	1.1980	-0.0130
13:37:30.727	50290	0.5800	0.2400	-32.4900	0.0570	0.9420	-0.0020
13:37:30.747	50310	1.4600	-0.5600	-35.8800	0.0740	1.0900	0.0050
13:37:30.768	50330	0.9100	-0.2400	-35.8100	0.0740	1.0810	0.0100
13:37:30.788	50350	0.5300	-0.5100	-33.6200	0.0680	0.9300	0.0050
13:37:30.808	50370	1.4900	-0.0500	-38.5100	0.0830	1.1970	-0.0010
13:37:30.829	50390	-0.4800	-0.4800	-32.9800	0.0870	0.9020	0.0090
13:37:30.848	50410	0.7100	-0.1400	-36.8800	0.1140	1.1470	-0.0150
13:37:30.868	50430	-0.0600	-0.1600	-35.0300	0.1040	1.0000	0.0010
13:37:30.888	50450	0.3700	-0.2800	-34.7200	0.0840	0.9880	0.0010
13:37:30.909	50470	-0.1400	-0.0800	-37.3000	0.1020	1.1060	-0.0130
13:37:30.929	50490	0.1700	0.0000	-31.3600	0.0850	0.8770	-0.0110
13:37:30.947	50510	1.5800	-0.4400	-38.3300	0.0720	1.1810	-0.0020
13:37:30.967	50530	-0.2600	0.1000	-30.4600	0.0940	0.9020	-0.0230
13:37:30.989	50550	1.8600	-0.9400	-34.6300	0.0450	1.1270	-0.0070
13:37:31.008	50570	1.3500	-0.2200	-34.4500	0.0720	1.0950	0.0040
13:37:31.028	50590	0.3300	-0.0900	-31.1500	0.0670	0.9240	-0.0010
13:37:31.048	50610	0.6300	-0.1600	-38.1600	0.0630	1.1380	-0.0070
13:37:31.067	50630	-0.0600	-0.1600	-31.5700	0.0390	0.8870	0.0030
13:37:31.087	50650	1.9700	-0.1800	-37.1300	0.0430	1.1810	-0.0140
13:37:31.107	50670	0.1500	0.0200	-32.1300	0.0610	0.9730	-0.0100
13:37:31.128	50690	1.9900	-0.1600	-31.4700	0.0650	0.9710	-0.0030
13:37:31.147	50710	1.3000	0.0700	-37.0200	0.0830	1.1070	0.0090
13:37:31.167	50730	0.0600	-0.2400	-31.1600	0.0690	0.9080	0.0030
13:37:31.187	50750	1.0800	-0.0900	-39.7700	0.0780	1.2390	0.0040
13:37:31.209	50770	0.0600	-0.0400	-31.9400	0.0940	0.9070	0.0060
13:37:31.228	50790	2.0600	-0.7600	-37.0400	0.0910	1.0850	0.0140
13:37:31.247	50810	0.3300	-0.1400	-35.7300	0.0980	1.0190	0.0000
13:37:31.268	50830	0.3000	-0.5700	-31.1900	0.0760	0.9040	-0.0020
13:37:31.288	50850	1.1500	-0.1500	-36.8500	0.0960	1.2070	-0.0220
13:37:31.308	50870	0.8900	-0.5500	-31.6100	0.0950	0.9250	0.0070
13:37:31.329	50890	0.7400	0.1000	-36.8200	0.1290	1.1840	-0.0110
13:37:31.348	50910	0.1500	-0.2200	-32.3400	0.0850	0.8890	-0.0010
13:37:31.367	50930	0.9400	-0.1700	-32.4200	0.0540	1.0360	-0.0210
13:37:31.388	50950	0.4200	0.1300	-37.2500	0.0890	1.1270	-0.0060
13:37:31.408	50970	1.0400	-0.2700	-30.9600	0.0610	0.9260	0.0000
13:37:31.428	50990	1.6800	0.2300	-37.3200	0.0820	1.2010	-0.0110
13:37:31.449	51010	-0.0800	0.0500	-32.2100	0.0680	0.8850	0.0160
13:37:31.468	51030	1.7500	0.1700	-35.3800	0.0640	1.1130	-0.0090
13:37:31.488	51050	1.0400	-0.2200	-34.9000	0.0700	1.0660	-0.0090
13:37:31.508	51070	0.8700	-0.2900	-29.1700	0.0400	0.8680	-0.0150
13:37:31.528	51090	0.9000	-0.3100	-37.1800	0.0310	1.1650	-0.0100
13:37:31.549	51110	0.0300	-0.2300	-31.3100	0.0580	0.8600	0.0010
13:37:31.568	51130	1.6000	-0.1600	-35.9700	0.0760	1.1880	-0.0090
13:37:31.590	51150	0.1600	-0.1900	-32.5200	0.0930	0.9430	0.0080
13:37:31.609	51170	0.9000	-0.4700	-35.5300	0.0750	0.9910	0.0110
13:37:31.629	51190	1.3200	-0.2900	-37.9900	0.0770	1.1180	-0.0020
13:37:31.649	51210	0.4800	-0.8000	-32.0100	0.0610	0.9410	0.0050
13:37:31.669	51230	1.6900	-0.2800	-37.9500	0.0950	1.2180	0.0040
13:37:31.689	51250	-0.5600	-0.2000	-33.3800	0.1040	0.9040	0.0040
13:37:31.709	51270	0.3000	-0.2800	-33.8900	0.1010	1.0640	-0.0130
13:37:31.730	51290	-0.0700	-0.0900	-34.6900	0.1130	1.0260	-0.0070
13:37:31.748	51310	1.2500	-0.5600	-32.4400	0.0900	1.0010	0.0000
13:37:31.770	51330	0.2700	-0.0600	-39.4600	0.1060	1.1390	0.0100
13:37:31.787	51350	0.2500	-0.1800	-33.0300	0.0860	0.9090	0.0040
13:37:31.809	51370	1.4100	-0.1800	-36.7600	0.0860	1.1240	-0.0020
13:37:31.829	51390	0.3400	-0.1200	-34.2100	0.0640	0.9140	0.0060
13:37:31.849	51410	2.1400	-0.2200	-31.8900	0.0480	1.0610	-0.0120
13:37:31.869	51430	0.8300	0.0200	-35.3800	0.0550	1.1090	-0.0010
13:37:31.888	51450	-0.2400	-0.2200	-31.9600	0.0330	0.9270	-0.0120
13:37:31.909	51470	0.5300	-0.5400	-37.4800	0.0590	1.1590	-0.0030
13:37:31.929	51490	-0.6000	0.0600	-32.5600	0.0490	0.8730	0.0060
13:37:31.950	51510	1.2800	-0.1100	-36.8500	0.0490	1.1490	-0.0090
13:37:31.970	51530	0.1300	-0.0800	-33.6300	0.0680	0.9780	-0.0070
13:37:31.989	51550	0.4600	-0.3700	-34.2200	0.0650	1.0140	-0.0080
13:37:32.008	51570	0.6600	0.1600	-37.6500	0.0900	1.1240	-0.0110
13:37:32.028	51590	0.4800	-0.4800	-31.7600	0.0870	0.8760	0.0020
13:37:32.050	51610	0.4800	0.1500	-38.7000	0.0880	1.2100	-0.0070
13:37:32.068	51630	-0.5000	-0.0100	-34.8100	0.0910	0.9390	0.0090
13:37:32.088	51650	1.0600	-0.0500	-35.7900	0.1030	1.1140	-0.0200
13:37:32.108	51670	0.8900	-0.1200	-36.1800	0.1020	1.1130	-0.0040
13:37:32.129	51690	0.8000	-0.6100	-33.5600	0.0880	0.9370	0.0090
13:37:32.149	51710	0.4700	0.1000	-37.7100	0.1190	1.1270	-0.0060
13:37:32.170	51730	-0.6800	-0.2600	-30.1300	0.0830	0.8200	-0.0180
13:37:32.188	51750	1.4500	-0.1700	-37.9600	0.0800	1.1670	-0.0090
13:37:32.210	51770	0.5300	-0.5400	-35.3100	0.0840	0.9890	0.0050
13:37:32.228	51790	1.6300	-0.5700	-34.0900	0.0810	1.0080	0.0070
13:37:32.250	51810	1.3500	-0.2700	-35.9700	0.0750	1.1550	0.0070
13:37:32.269	51830	-0.2400	-0.4200	-31.5500	0.0600	0.8790	-0.0070
13:37:32.290	51850	0.9800	0.0200	-37.4200	0.0610	1.1410	-0.0050
13:37:32.309	51870	0.0600	-0.1300	-31.1300	0.0640	0.9290	-0.0050
13:37:32.329	51890	2.0200	-0.3300	-35.4600	0.0510	1.1290	-0.0070
13:37:32.349	51910	1.4800	-0.2500	-33.4100	0.0650	1.0740	-0.0030
13:37:32.368	51930	0.7600	-0.6400	-32.0700	0.0500	0.9310	0.0080
13:37:32.390	51950	0.5500	0.0200	-36.1200	0.0680	1.1120	-0.0020
13:37:32.408	51970	-0.0600	-0.3300	-33.6100	0.0490	0.9180	-0.0060
13:37:32.428	51990	1.5800	0.2600	-36.4800	0.0860	1.1870	-0.0030
13:37:32.450	52010	0.2400	0.1000	-32.3900	0.0960	0.9210	-0.0020
13:37:32.468	52030	1.2100	-0.2400	-33.8300	0.0830	1.0700	-0.0030
13:37:32.490	52050	0.4500	-0.2300	-36.6100	0.1190	1.0930	0.0100
13:37:32.510	52070	-0.0200	-0.4000	-29.3700	0.0990	0.8770	-0.0060
13:37:32.528	52090	1.2300	-0.1100	-39.0300	0.1040	1.1850	0.0020
13:37:32.550	52110	0.8300	-0.4500	-32.6100	0.1250	0.9170	0.0040
13:37:32.570	52130	1.4400	-0.1500	-36.4600	0.1010	1.1430	-0.0050
13:37:32.588	52150	0.5600	-0.1400	-34.6300	0.0880	0.9650	-0.0030
13:37:32.610	52170	1.1000	-0.4800	-32.1800	0.0650	0.9640	-0.0030
13:37:32.631	52190	0.4500	-0.0800	-38.4400	0.0700	1.1610	0.0060
13:37:32.650	52210	-0.4700	-0.5700	-32.2800	0.0580	0.9230	-0.0040
13:37:32.670	52230	1.1800	0.1800	-38.9100	0.0800	1.2180	-0.0060
13:37:32.690	52250	0.4400	-0.0900	-33.0400	0.0650	0.9730	-0.0070
13:37:32.710	52270	1.7400	-0.1600	-32.6600	0.0580	1.0380	-0.0190
13:37:32.730	52290	0.4300	-0.3000	-35.8700	0.0630	1.0680	0.0080
13:37:32.752	52310	0.3400	0.0400	-31.1200	0.0380	0.9260	-0.0100
13:37:32.771	52330	0.2000	-0.0400	-38.5100	0.0430	1.1850	-0.0020
13:37:32.788	52350	-1.2000	0.1200	-33.5300	0.0520	0.8360	-0.0020
13:37:32.811	52370	0.4400	-0.1400	-37.9100	0.0750	1.0920	-0.0070
13:37:32.830	52390	0.4400	-0.8300	-36.0400	0.0590	1.0000	0.0090
13:37:32.849	52410	1.7100	-0.6600	-33.8200	0.0490	0.9920	0.0030
13:37:32.870	52430	1.0200	-0.3700	-37.6300	0.0720	1.1320	0.0020
13:37:32.891	52450	0.5600	-0.4300	-31.2900	0.0870	0.8640	0.0080
13:37:32.910	52470	1.4700	-0.2200	-38.7600	0.0850	1.1970	0.0050
13:37:32.929	52490	-0.1000	-0.2800	-35.6000	0.1150	0.9590	0.0160
13:37:32.950	52510	0.6700	-0.2100	-35.6100	0.1040	1.0420	-0.0070
13:37:32.970	52530	0.0800	-0.1100	-35.3500	0.1070	0.9960	0.0000
13:37:32.989	52550	0.5500	-0.2000	-29.7400	0.0720	0.9020	-0.0130
13:37:33.010	52570	0.5800	-0.5400	-37.8500	0.0730	1.1880	-0.0010
13:37:33.029	52590	-0.4400	0.0600	-33.2400	0.0970	0.8940	0.0010
13:37:33.051	52610	0.7400	-0.1900	-36.4500	0.0580	1.1820	-0.0150
13:37:33.070	52630	0.1200	-0.0600	-33.8800	0.0660	0.9180	0.0010
13:37:33.089	52650	0.9600	-0.1400	-33.4600	0.0540	1.0160	0.0020
13:37:33.111	52670	1.2900	-0.3900	-38.0000	0.0460	1.1630	0.0050
13:37:33.131	52690	0.5100	-0.4300	-32.0800	0.0420	0.9020	0.0070
13:37:33.151	52710	1.4400	-0.2700	-37.4200	0.0560	1.1840	-0.0160
13:37:33.171	52730	-0.3500	-0.2300	-32.6100	0.0590	0.9370	-0.0070
13:37:33.189	52750	1.3200	-0.0400	-34.0900	0.0420	1.0750	-0.0200
13:37:33.210	52770	0.3100	-0.3700	-36.3300	0.0700	1.0960	0.0080
13:37:33.230	52790	1.7300	-0.2700	-28.7000	0.0820	0.9440	-0.0140
13:37:33.251	52810	1.3300	0.0100	-36.9700	0.0960	1.1770	0.0000
13:37:33.270	52830	0.2700	-0.0300	-30.7700	0.0730	0.8630	-0.0160
13:37:33.290	52850	1.0400	-0.3300	-37.2200	0.0940	1.1650	-0.0010
13:37:33.311	52870	-0.0400	0.3600	-33.5400	0.1110	0.9340	0.0000
13:37:33.330	52890	1.9700	-0.2400	-31.0200	0.1030	0.9950	-0.0080
13:37:33.350	52910	1.2400	-0.3500	-35.4200	0.1100	1.1090	0.0020
13:37:33.369	52930	0.4400	-0.1400	-32.9800	0.1180	0.9410	-0.0110
13:37:33.389	52950	0.3500	-0.1100	-36.7000	0.1230	1.1240	-0.0090
13:37:33.410	52970	-0.1500	-0.0900	-31.7100	0.0970	0.8590	0.0000
13:37:33.429	52990	2.0700	-0.3600	-36.1100	0.0870	1.1510	-0.0010
13:37:33.451	53010	0.3400	0.1400	-34.0000	0.0950	0.9920	0.0030
13:37:33.470	53030	1.4500	-0.4800	-32.8800	0.0890	0.9610	-0.0060
13:37:33.490	53050	0.4100	-0.1600	-36.3100	0.0770	1.1480	-0.0070
13:37:33.509	53070	-0.6700	-0.2700	-32.7000	0.0650	0.8780	0.0000
13:37:33.530	53090	1.4100	0.3300	-38.1300	0.0650	1.2130	-0.0020
13:37:33.550	53110	0.4500	-0.3200	-32.3500	0.0500	0.9230	0.0010
13:37:33.569	53130	2.4500	-0.5600	-33.8900	0.0340	1.1000	-0.0080
13:37:33.590	53150	1.0900	0.1300	-34.9700	0.0520	1.0660	0.0000
13:37:33.609	53170	0.6600	-0.3300	-30.3800	0.0420	0.8770	-0.0140
13:37:33.631	53190	0.8600	-0.1000	-36.3500	0.0770	1.1650	-0.0090
13:37:33.650	53210	-0.4900	-0.3200	-33.3000	0.0800	0.8910	0.0100
13:37:33.670	53230	1.1300	-0.3200	-35.8100	0.0660	1.1830	-0.0090
13:37:33.690	53250	-0.4800	0.0300	-34.8000	0.0900	1.0280	-0.0120
13:37:33.711	53270	1.2700	-0.4200	-31.7900	0.0760	1.0400	-0.0070
13:37:33.730	53290	0.8700	0.2200	-35.9500	0.1110	1.1200	-0.0020
13:37:33.752	53310	-0.4400	-0.3200	-32.3500	0.0850	0.7550	0.0010
13:37:33.769	53330	0.1300	-0.1900	-37.9200	0.0910	1.1810	-0.0140
13:37:33.791	53350	0.2100	-0.3600	-33.1700	0.0850	0.9570	0.0020
13:37:33.810	53370	1.8100	-0.1900	-35.2700	0.0990	1.1070	-0.0100
13:37:33.830	53390	1.0200	0.4000	-33.0900	0.1160	0.9800	-0.0020
13:37:33.850	53410	1.2200	-0.6100	-32.6200	0.0810	0.9860	0.0000
13:37:33.872	53430	2.4100	-0.2600	-38.5300	0.0970	1.2150	0.0060
13:37:33.891	53450	-0.1600	-0.5700	-30.6500	0.0610	0.8620	-0.0060
13:37:33.910	53470	1.5500	0.2000	-35.7700	0.0660	1.1410	-0.0110
13:37:33.929	53490	0.6900	-0.1300	-33.5300	0.0560	1.0420	-0.0070
13:37:33.952	53510	1.6700	-0.3500	-32.3800	0.0590	1.0420	0.0040
13:37:33.970	53530	0.7900	0.0100	-36.4900	0.0830	1.0920	0.0000
13:37:33.989	53550	-0.2300	-0.0300	-31.6800	0.0460	0.8460	0.0030
13:37:34.012	53570	1.1800	-0.3100	-38.7100	0.0580	1.2190	-0.0050
13:37:34.030	53590	0.5600	-0.5700	-32.3700	0.0720	0.9070	0.0100
13:37:34.052	53610	1.6900	-0.3800	-33.9000	0.0730	1.1380	-0.0080
13:37:34.071	53630	-0.3200	-0.1100	-34.3200	0.0850	1.0160	-0.0060
13:37:34.091	53650	0.1900	-0.2100	-32.8900	0.0770	0.9190	-0.0010
13:37:34.111	53670	0.6700	0.1700	-37.4500	0.0870	1.1800	-0.0110
13:37:34.130	53690	-0.0300	-0.2400	-32.8600	0.0810	0.9120	-0.0090
13:37:34.151	53710	0.8300	0.1100	-37.2200	0.1050	1.1760	-0.0130
13:37:34.171	53730	-0.0300	-0.3200	-34.3300	0.1130	0.9320	0.0060
13:37:34.192	53750	0.9100	-0.1200	-29.6100	0.0960	0.9960	-0.0260
13:37:34.211	53770	0.5100	-0.2700	-39.1400	0.0840	1.1730	-0.0010
13:37:34.231	53790	-0.1200	-0.3100	-31.8600	0.0800	0.9090	-0.0030
13:37:34.252	53810	0.0200	-0.5700	-40.1600	0.0770	1.1760	0.0080
13:37:34.271	53830	-1.2500	0.1000	-33.3800	0.0710	0.8800	-0.0010
13:37:34.292	53850	1.4600	-0.4600	-36.0700	0.0720	1.1600	0.0020
13:37:34.312	53870	1.0600	-0.2700	-37.3800	0.0730	1.0670	0.0010
13:37:34.331	53890	0.4700	-0.3100	-32.9900	0.0380	0.9380	0.0030
13:37:34.351	53910	0.8700	-0.3900	-36.8400	0.0480	1.1290	-0.0050
13:37:34.371	53930	0.5300	-0.5300	-30.3900	0.0400	0.8940	-0.0040
13:37:34.390	53950	1.5400	-0.4800	-38.8700	0.0370	1.2570	-0.0120
13:37:34.411	53970	0.6400	-0.2200	-32.1900	0.0470	0.9840	0.0010
13:37:34.432	53990	1.2000	0.0200	-31.8200	0.0600	1.0300	-0.0090
13:37:34.451	54010	0.6200	-0.0300	-35.8900	0.0670	1.0750	0.0010
13:37:34.471	54030	0.6400	-0.0200	-30.9600	0.0660	0.8740	-0.0070
13:37:34.490	54050	1.4100	-0.2900	-37.3000	0.0680	1.2410	-0.0100
13:37:34.511	54070	0.6100	-0.2100	-30.2900	0.0630	0.9060	0.0060
13:37:34.530	54090	0.8000	-0.2900	-35.9800	0.0730	1.1150	0.0000
13:37:34.551	54110	0.0400	0.1500	-33.2200	0.0910	0.9730	-0.0050
13:37:34.571	54130	1.2300	-0.1200	-30.4700	0.0880	0.9920	-0.0060
13:37:34.592	54150	1.7800	-0.2200	-36.6800	0.1160	1.1800	0.0160
13:37:34.610	54170	-0.1400	-0.1300	-32.3600	0.1030	0.8560	-0.0060
13:37:34.631	54190	0.7600	-0.6200	-40.4500	0.1080	1.1550	0.0190
13:37:34.651	54210	0.2200	0.0800	-30.4600	0.0820	0.8650	-0.0030
13:37:34.671	54230	2.3900	-0.4100	-33.3900	0.0710	1.1380	-0.0040
13:37:34.691	54250	-0.0300	-0.1200	-35.1200	0.0870	1.0920	0.0010
13:37:34.710	54270	0.5600	-0.4900	-32.0100	0.0580	0.9000	0.0000
13:37:34.732	54290	1.5400	-0.1000	-38.2100	0.0550	1.2100	0.0070
13:37:34.750	54310	0.9700	-0.4200	-32.0400	0.0470	0.8960	-0.0030
13:37:34.772	54330	1.7100	-0.4200	-38.6900	0.0410	1.1280	0.0080
13:37:34.791	54350	0.2100	-0.1400	-33.4500	0.0580	0.9580	-0.0040
13:37:34.810	54370	2.0000	-0.3900	-30.0600	0.0430	0.9720	0.0010
13:37:34.832	54390	1.4300	-0.0200	-38.5700	0.0580	1.1770	0.0160
13:37:34.850	54410	-0.7800	-0.2000	-31.5000	0.0530	0.8380	-0.0010
13:37:34.872	54430	-0.0200	-0.2300	-39.6300	0.0640	1.1770	0.0010
13:37:34.891	54450	-0.1800	-0.3600	-36.3900	0.0840	0.9320	0.0070
13:37:34.911	54470	2.4300	-0.1300	-35.0600	0.0740	1.0550	-0.0010
13:37:34.932	54490	1.3300	0.0800	-36.4600	0.0860	1.1030	-0.0020
13:37:34.952	54510	1.2500	-0.5900	-31.3700	0.0780	0.9510	0.0030
13:37:34.972	54530	0.4900	0.1200	-37.0100	0.1000	1.1820	-0.0060
13:37:34.991	54550	-0.2100	-0.3500	-32.5900	0.1010	0.8680	-0.0050
13:37:35.010	54570	1.1300	-0.7000	-35.4900	0.0760	1.1430	-0.0210
13:37:35.031	54590	0.4300	0.0800	-34.0000	0.1130	1.0210	-0.0020
13:37:35.051	54610	1.2300	-0.3200	-32.4000	0.0780	0.9860	-0.0140
13:37:35.071	54630	0.6900	-0.2800	-35.4200	0.0900	1.0860	-0.0040
13:37:35.091	54650	1.3100	-0.4200	-30.5800	0.0740	0.9600	0.0020
13:37:35.111	54670	1.1100	-0.4000	-36.8800	0.0730	1.1670	0.0050
13:37:35.132	54690	-0.4000	-0.0600	-35.7900	0.0710	0.9610	0.0090
13:37:35.151	54710	0.7000	-0.2900	-34.4500	0.0580	1.0620	-0.0050
13:37:35.170	54730	1.9600	-0.2200	-32.4700	0.0490	1.0500	-0.0160
13:37:35.191	54750	1.4200	-0.2600	-31.4200	0.0510	0.9950	-0.0010
13:37:35.212	54770	1.0000	-0.1900	-36.9700	0.0680	1.1060	0.0020
13:37:35.230	54790	-1.3100	-0.3000	-34.5200	0.0470	0.8690	0.0060
13:37:35.250	54810	1.3800	-0.4000	-35.6700	0.0470	1.1300	-0.0020
13:37:35.271	54830	0.9600	0.0000	-31.5300	0.0590	0.9730	-0.0040
13:37:35.292	54850	1.9800	-0.1400	-33.2600	0.0670	1.1240	-0.0080
13:37:35.311	54870	1.4300	-0.3200	-36.6200	0.0910	1.1170	0.0050
13:37:35.331	54890	-0.2200	0.1700	-31.4600	0.0760	0.8910	0.0010
13:37:35.353	54910	0.7200	0.0000	-38.5800	0.0860	1.1710	0.0040
13:37:35.372	54930	0.7900	-0.1300	-34.9400	0.0900	0.9540	0.0160
13:37:35.393	54950	2.3900	-0.1400	-34.4600	0.1070	1.1090	0.0000
13:37:35.413	54970	0.3700	-0.3700	-34.0300	0.1130	1.0230	0.0060
13:37:35.432	54990	0.2700	-0.3000	-32.1800	0.1100	0.9230	-0.0100
13:37:35.452	55010	0.8400	-0.6200	-36.1700	0.0850	1.1020	-0.0140
13:37:35.472	55030	-0.3500	-0.2500	-33.7100	0.0770	0.9460	0.0010
13:37:35.491	55050	0.6500	-0.5700	-37.8100	0.0820	1.1570	0.0050
13:37:35.512	55070	-0.5100	-0.2100	-34.9400	0.0700	0.9500	-0.0020
13:37:35.533	55090	1.6900	-0.7200	-34.4100	0.0750	1.0420	0.0030
13:37:35.552	55110	1.0500	0.0300	-34.1700	0.0800	1.1000	-0.0140
13:37:35.572	55130	-0.1600	-0.4500	-31.9000	0.0570	0.9590	0.0050
13:37:35.592	55150	0.6800	0.0800	-38.9600	0.0500	1.1710	-0.0020
13:37:35.611	55170	-0.0200	0.0300	-33.3700	0.0530	0.9630	0.0080
13:37:35.632	55190	2.5900	-0.2500	-34.5900	0.0540	1.1360	-0.0090
13:37:35.653	55210	0.8300	-0.0900	-32.9900	0.0720	1.0090	0.0040
13:37:35.671	55230	1.6400	-0.3300	-31.1900	0.0600	0.9820	-0.0070
13:37:35.691	55250	0.8200	0.1000	-35.3800	0.0650	1.1070	-0.0050
13:37:35.712	55270	0.2800	-0.4300	-33.9300	0.0710	0.9150	0.0010
13:37:35.732	55290	0.7900	-0.1800	-37.3900	0.0630	1.2130	0.0030
13:37:35.752	55310	0.0800	-0.3400	-32.0300	0.0590	0.9430	-0.0040
13:37:35.773	55330	2.0200	-0.3000	-35.3800	0.0860	1.0820	0.0060
13:37:35.793	55350	0.7700	0.1500	-33.8600	0.0820	1.0370	0.0020
13:37:35.811	55370	0.5800	-0.4400	-30.2300	0.0850	0.9260	-0.0130
13:37:35.832	55390	1.3000	-0.0400	-37.0800	0.1140	1.0930	0.0070
13:37:35.852	55410	-0.6300	-0.3300	-34.9200	0.0970	0.9090	-0.0040
13:37:35.872	55430	0.6200	-0.5700	-37.0700	0.0830	1.1390	-0.0130
13:37:35.893	55450	0.2200	0.1500	-32.9300	0.0890	0.9820	-0.0050
13:37:35.913	55470	2.2500	-0.4800	-33.0900	0.0640	1.0880	-0.0040
13:37:35.932	55490	1.1700	0.3700	-34.8100	0.0890	1.1030	-0.0110
13:37:35.952	55510	0.3200	-0.4000	-32.8900	0.0670	0.9770	0.0170
13:37:35.972	55530	1.2600	0.0200	-37.6400	0.0700	1.2070	-0.0020
13:37:35.992	55550	-0.5800	-0.2800	-33.2400	0.0620	0.9480	-0.0090
13:37:36.013	55570	1.1300	-0.1000	-36.9700	0.0670	1.1170	-0.0040
13:37:36.032	55590	1.1400	-0.4300	-33.8500	0.0750	0.9990	0.0130
13:37:36.051	55610	1.2700	-0.5300	-32.6200	0.0340	0.9800	-0.0050
13:37:36.073	55630	0.9800	-0.1400	-37.4700	0.0550	1.1480	0.0000
13:37:36.093	55650	-0.5300	0.0800	-31.8900	0.0650	0.8820	-0.0120
13:37:36.113	55670	0.5700	-0.4000	-36.4400	0.0620	1.1070	-0.0190
13:37:36.132	55690	0.2300	-0.1300	-33.8900	0.0860	0.9790	0.0100
13:37:36.152	55710	0.6200	-0.6700	-35.1200	0.0530	1.0480	0.0040
13:37:36.172	55730	0.7600	-0.0500	-35.8600	0.0760	1.1180	0.0040
13:37:36.194	55750	0.0700	-0.3600	-33.3800	0.0800	0.9340	0.0090
13:37:36.213	55770	0.7600	0.0200	-38.9500	0.0970	1.1430	0.0090
13:37:36.232	55790	-0.3500	-0.2800	-33.1700	0.0920	0.8780	0.0030
13:37:36.253	55810	1.1300	-0.0400	-33.5700	0.0940	1.1270	-0.0190
13:37:36.271	55830	0.8500	-0.2500	-35.3400	0.1220	1.0120	0.0030
13:37:36.292	55850	0.8100	-0.3700	-33.5500	0.1000	0.9850	0.0050
13:37:36.313	55870	-0.1900	-0.2200	-38.0000	0.0790	1.0840	-0.0020
13:37:36.333	55890	0.1000	-0.4300	-32.1700	0.0660	0.9040	-0.0060
13:37:36.353	55910	1.8800	-0.0900	-38.9800	0.0750	1.2470	0.0000
13:37:36.373	55930	0.2800	-0.0200	-33.8300	0.0760	0.9390	0.0100
13:37:36.392	55950	2.0300	-0.1700	-32.7900	0.0560	1.0470	-0.0220
13:37:36.413	55970	0.6800	-0.1600	-33.9800	0.0790	1.0500	0.0000
13:37:36.431	55990	0.7200	-0.4800	-32.2000	0.0470	0.9610	0.0090
13:37:36.452	56010	1.3600	-0.3000	-39.4900	0.0520	1.2100	0.0160
13:37:36.472	56030	-1.1600	0.2100	-33.9800	0.0540	0.8870	-0.0010
13:37:36.492	56050	1.6000	-0.1500	-38.3000	0.0550	1.1360	0.0030
13:37:36.513	56070	0.4000	0.0400	-32.1300	0.0660	0.9270	-0.0160
13:37:36.533	56090	1.3200	-0.1600	-32.2700	0.0660	1.0180	-0.0140
13:37:36.551	56110	0.4700	-0.1200	-36.9300	0.0770	1.1560	-0.0020
13:37:36.573	56130	-0.0500	0.0600	-31.7700	0.0730	0.8750	0.0020
13:37:36.592	56150	1.0400	-0.3600	-38.4600	0.1000	1.1970	-0.0030
13:37:36.613	56170	0.5600	-0.0800	-31.1600	0.1030	0.8780	0.0040
13:37:36.632	56190	1.6000	-0.3100	-34.7700	0.1110	1.0810	-0.0230
13:37:36.652	56210	0.4400	0.0400	-32.4000	0.1260	1.0210	-0.0090
13:37:36.673	56230	0.6800	-0.1700	-31.3100	0.0980	0.9200	-0.0140
13:37:36.692	56250	0.6200	-0.0400	-36.3600	0.1210	1.1080	-0.0050
13:37:36.713	56270	-0.5400	-0.1900	-31.8500	0.0840	0.8330	0.0010
13:37:36.733	56290	1.5000	-0.3400	-37.0900	0.0730	1.1700	-0.0100
13:37:36.751	56310	0.1700	0.3000	-32.4100	0.0890	0.9540	0.0060
13:37:36.773	56330	1.4300	-0.0400	-34.1600	0.0670	1.0640	-0.0050
13:37:36.794	56350	1.1600	-0.3000	-36.7100	0.0860	1.1060	0.0110
13:37:36.812	56370	-0.0200	-0.1700	-32.8500	0.0580	0.8930	-0.0010
13:37:36.832	56390	0.8700	-0.2200	-39.8700	0.0520	1.2220	-0.0020
13:37:36.852	56410	0.5900	-0.2700	-32.4300	0.0520	0.9090	0.0020
13:37:36.872	56430	1.8100	-0.5700	-35.2300	0.0530	1.1560	-0.0110
13:37:36.892	56450	1.4800	-0.1700	-32.8300	0.0640	0.9910	0.0000
13:37:36.914	56470	0.4600	-0.5700	-32.2700	0.0520	0.9470	-0.0010
13:37:36.934	56490	1.3400	0.0700	-35.9800	0.0780	1.1550	-0.0150
13:37:36.952	56510	-0.3500	-0.1000	-31.5000	0.0760	0.8960	0.0000
13:37:36.973	56530	1.4300	-0.3000	-38.3400	0.0800	1.2200	-0.0060
13:37:36.992	56550	0.5000	-0.2200	-33.3500	0.0720	0.9930	-0.0010
13:37:37.014	56570	1.1200	-0.4100	-34.5000	0.0910	1.0590	-0.0010
13:37:37.033	56590	0.8900	-0.0500	-36.9500	0.1040	1.1000	0.0070
13:37:37.054	56610	1.0000	-0.4800	-29.4800	0.0960	0.8650	0.0020
13:37:37.074	56630	1.3900	-0.6600	-38.3900	0.1010	1.1480	0.0110
13:37:37.092	56650	0.6600	-0.2500	-31.4200	0.1090	0.8920	-0.0050
13:37:37.113	56670	1.7100	-0.4600	-37.2100	0.1020	1.1870	-0.0040
13:37:37.132	56690	1.2600	-0.7000	-32.8400	0.0640	1.0670	-0.0010
13:37:37.152	56710	2.2100	-0.8300	-31.3400	0.0590	0.9920	0.0070
13:37:37.172	56730	0.8300	0.0700	-35.3300	0.0760	1.1220	-0.0010
13:37:37.192	56750	0.8000	-0.0400	-31.5700	0.0580	0.9290	-0.0030
13:37:37.213	56770	1.6900	-0.2200	-36.4300	0.0590	1.2100	-0.0050
13:37:37.234	56790	0.5500	-0.0200	-33.4600	0.0550	0.9620	0.0070
13:37:37.253	56810	1.6200	0.0600	-34.7700	0.0390	1.1620	-0.0130
13:37:37.273	56830	-0.0900	-0.2800	-35.1700	0.0610	1.0260	-0.0010
13:37:37.293	56850	0.4500	-0.4000	-31.9900	0.0340	0.8980	-0.0110
13:37:37.313	56870	1.3900	-0.2900	-36.7700	0.0480	1.1470	0.0010
13:37:37.334	56890	0.0700	0.0400	-34.0900	0.0620	1.0700	-0.0030
13:37:37.354	56910	-0.1400	0.0400	-35.2300	0.0810	1.1080	-0.0170
13:37:37.374	56930	-0.7600	-0.3100	-34.4500	0.0650	0.9020	0.0040
13:37:37.392	56950	1.7200	-0.3600	-34.2600	0.0570	1.0790	-0.0060
13:37:37.413	56970	1.6200	-0.0400	-35.8200	0.0720	1.2050	-0.0130
13:37:37.433	56990	0.5500	-0.0800	-30.6200	0.0770	0.9120	-0.0040
13:37:37.452	57010	1.2000	-0.3600	-37.2900	0.1070	1.1270	0.0020
13:37:37.473	57030	-0.5500	0.0900	-32.7000	0.1050	0.8970	-0.0100
13:37:37.493	57050	1.9400	-0.7700	-33.8000	0.0890	1.0720	-0.0080
13:37:37.513	57070	0.5900	-0.0400	-33.4200	0.1120	1.0800	0.0000
13:37:37.533	57090	0.0000	-0.3600	-31.5100	0.0850	0.9240	-0.0070
13:37:37.552	57110	0.0200	0.3900	-35.7800	0.0910	1.0500	-0.0210
13:37:37.572	57130	-0.1100	-0.4400	-33.0100	0.0700	0.9120	0.0010
13:37:37.592	57150	2.0700	-0.3700	-36.0700	0.0650	1.1990	-0.0140
13:37:37.614	57170	0.1500	0.1200	-33.1900	0.0820	0.9680	-0.0050
13:37:37.633	57190	0.9100	-0.3800	-31.9800	0.0490	0.9950	-0.0130
13:37:37.655	57210	1.6800	-0.1100	-33.4600	0.0480	1.0700	-0.0110
13:37:37.673	57230	0.7400	0.2700	-31.2400	0.0560	0.9610	-0.0050
13:37:37.694	57250	0.7700	0.1200	-36.7700	0.0540	1.1950	-0.0120
13:37:37.712	57270	-1.2500	-0.1800	-34.2000	0.0440	0.9010	0.0030
13:37:37.734	57290	1.5700	-0.1500	-35.4900	0.0480	1.0900	-0.0090
13:37:37.755	57310	0.9000	-0.0600	-32.1700	0.0690	1.0350	-0.0160
13:37:37.774	57330	1.2500	-0.5300	-31.8200	0.0640	0.9780	-0.0060
13:37:37.793	57350	0.0700	-0.0900	-37.3200	0.0850	1.1320	-0.0080
13:37:37.814	57370	-0.7100	0.3000	-31.6500	0.0920	0.8850	-0.0150
13:37:37.834	57390	1.1100	0.0000	-36.2800	0.0790	1.1760	-0.0160
13:37:37.853	57410	0.6600	-0.1000	-33.0800	0.1010	0.9650	0.0010
13:37:37.874	57430	1.0800	-0.1900	-32.1100	0.0880	1.0210	-0.0190
13:37:37.894	57450	1.3500	-0.0300	-34.1600	0.1170	1.0840	-0.0080
13:37:37.912	57470	0.6200	-0.4600	-31.8700	0.1110	0.9340	0.0010
13:37:37.932	57490	0.3400	-0.4100	-37.3200	0.1000	1.0870	0.0000
13:37:37.954	57510	-0.7800	-0.1300	-33.4600	0.0630	0.8840	0.0000
13:37:37.973	57530	1.3700	0.0300	-37.1100	0.0750	1.1220	-0.0080
13:37:37.995	57550	-0.2700	0.0400	-35.7900	0.0790	1.0040	0.0080
13:37:38.014	57570	0.8000	-0.6700	-33.0800	0.0640	0.9730	0.0000
13:37:38.034	57590	0.1800	-0.2500	-37.3400	0.0650	1.1080	0.0080
13:37:38.054	57610	0.0000	-0.2400	-33.8700	0.0390	0.9260	0.0020
13:37:38.073	57630	0.9500	-0.5400	-39.2100	0.0400	1.1850	-0.0020
13:37:38.095	57650	0.8700	0.0100	-31.6100	0.0600	0.9600	-0.0080
13:37:38.115	57670	1.9000	-0.6400	-33.6400	0.0350	1.1150	0.0010
13:37:38.134	57690	0.6000	0.0400	-34.6700	0.0450	1.0950	-0.0100
13:37:38.154	57710	0.4300	-0.4300	-33.3400	0.0430	0.9420	-0.0060
13:37:38.174	57730	1.1100	0.1300	-36.5100	0.0760	1.1280	-0.0070
13:37:38.194	57750	0.0100	-0.0100	-32.9300	0.0920	0.9360	0.0020
13:37:38.214	57770	1.6400	-0.2200	-32.9300	0.0700	1.0860	-0.0310
13:37:38.234	57790	0.3900	-0.3000	-32.8000	0.0750	1.0060	-0.0020
13:37:38.253	57810	1.0700	-0.2500	-32.4900	0.0870	1.0420	-0.0020
13:37:38.274	57830	1.3400	-0.0100	-34.3400	0.0850	1.1260	-0.0080
13:37:38.293	57850	-0.4100	-0.1500	-32.5800	0.0920	0.8890	-0.0040
13:37:38.314	57870	0.4700	-0.0700	-38.1100	0.1060	1.1110	-0.0070
13:37:38.333	57890	0.0700	-0.3500	-33.9300	0.1230	0.9350	-0.0010
13:37:38.354	57910	1.9300	-0.1600	-32.9900	0.0980	1.0870	-0.0150
13:37:38.373	57930	0.7100	0.0700	-32.1700	0.0820	1.0000	-0.0100
13:37:38.394	57950	0.6600	-0.5900	-33.2800	0.0570	1.0140	-0.0060
13:37:38.414	57970	0.5800	-0.1000	-37.1000	0.0860	1.1820	0.0000
13:37:38.434	57990	0.3100	-0.1800	-31.4400	0.0630	0.9170	0.0040
13:37:38.454	58010	1.4700	-0.1800	-36.2500	0.0560	1.1650	-0.0200
13:37:38.474	58030	0.9000	0.2700	-33.2700	0.0740	0.9980	-0.0050
13:37:38.494	58050	1.5900	-0.0800	-32.8300	0.0520	1.0300	-0.0060
13:37:38.513	58070	0.5900	-0.0300	-36.0300	0.0600	1.0600	0.0080
13:37:38.534	58090	-0.5000	-0.2100	-34.3500	0.0480	0.8950	0.0050
13:37:38.555	58110	2.0100	-0.2000	-35.6500	0.0400	1.1670	-0.0010
13:37:38.574	58130	0.7300	-0.3900	-31.7100	0.0560	0.9180	-0.0010
13:37:38.595	58150	0.9400	-0.4200	-37.3000	0.0700	1.0980	0.0040
13:37:38.614	58170	0.0300	0.0400	-35.3500	0.0700	1.0180	-0.0030
13:37:38.634	58190	0.4000	-0.2600	-33.1100	0.0720	0.9230	0.0030
13:37:38.653	58210	1.3200	0.0100	-36.1000	0.0860	1.1490	-0.0030
13:37:38.674	58230	-0.3700	-0.3200	-34.6500	0.0590	0.9510	0.0030
13:37:38.694	58250	1.7300	-0.1800	-36.6900	0.1020	1.1770	-0.0180
13:37:38.713	58270	0.5400	-0.3000	-32.6000	0.1120	1.0100	-0.0130
13:37:38.735	58290	1.8800	-0.4100	-33.3700	0.0980	1.0350	-0.0010
13:37:38.755	58310	0.4900	-0.2200	-35.1800	0.0970	1.0910	-0.0150
13:37:38.773	58330	-0.2600	-0.2200	-31.3000	0.0710	0.8790	-0.0140
13:37:38.793	58350	1.0300	-0.1700	-36.7700	0.0750	1.1610	-0.0230
13:37:38.813	58370	0.1400	-0.1100	-32.2900	0.0750	0.9360	-0.0030
13:37:38.834	58390	1.2900	-0.1400	-36.5500	0.0780	1.1340	-0.0060
13:37:38.854	58410	0.2000	0.0800	-34.1100	0.0740	1.0110	-0.0090
13:37:38.874	58430	0.5600	-0.3200	-31.6500	0.0530	0.9490	-0.0030
13:37:38.895	58450	1.7300	-0.0500	-34.9300	0.0570	1.1010	-0.0130
13:37:38.914	58470	0.4100	-0.1600	-32.7600	0.0320	0.9470	-0.0060
13:37:38.934	58490	1.4200	-0.3000	-37.1300	0.0340	1.2110	-0.0130
13:37:38.953	58510	0.8100	-0.4700	-30.4300	0.0460	0.9620	0.0020
13:37:38.973	58530	0.5300	-0.6000	-34.2000	0.0460	1.0170	0.0040
13:37:38.994	58550	0.6600	-0.0600	-35.5500	0.0750	1.0570	0.0050
13:37:39.014	58570	1.5300	-0.4600	-31.0700	0.0580	0.9770	-0.0060
13:37:39.036	58590	1.1600	-0.2500	-37.2100	0.0790	1.2130	-0.0110
13:37:39.054	58610	0.2900	-0.1200	-30.2300	0.0800	0.8840	0.0060
13:37:39.074	58630	1.4900	-0.5000	-36.3000	0.0820	1.1140	-0.0040
13:37:39.095	58650	0.5100	0.1000	-34.2700	0.0820	0.9760	-0.0060
13:37:39.114	58670	1.3300	-0.4600	-32.2600	0.0980	0.9740	-0.0030
13:37:39.135	58690	1.4400	0.2400	-34.7900	0.1210	1.1240	-0.0090
13:37:39.154	58710	0.8000	-0.1900	-31.7500	0.1170	0.9090	0.0000
13:37:39.174	58730	1.6200	-0.3700	-35.7800	0.1180	1.1640	-0.0030
13:37:39.195	58750	0.0400	-0.3800	-32.9100	0.0850	0.8650	0.0030
13:37:39.216	58770	1.2200	-0.4700	-35.7900	0.0650	1.1190	-0.0120
13:37:39.234	58790	0.9400	-0.4200	-34.4000	0.0710	1.0430	0.0010
13:37:39.256	58810	0.8900	-0.3300	-30.1000	0.0550	0.8930	-0.0060
13:37:39.275	58830	0.4900	0.2200	-35.3500	0.0650	1.1530	-0.0170
13:37:39.296	58850	-0.3400	-0.2200	-30.8200	0.0570	0.8750	-0.0060
13:37:39.316	58870	1.4600	0.1800	-36.8600	0.0550	1.1510	-0.0080
13:37:39.333	58890	1.1000	-0.1800	-31.9900	0.0670	0.9850	-0.0030
13:37:39.355	58910	1.7200	-0.2500	-32.9800	0.0460	1.0110	0.0040
13:37:39.375	58930	0.9300	-0.2800	-38.3700	0.0430	1.1950	-0.0020
13:37:39.394	58950	-0.1300	-0.3300	-31.0500	0.0570	0.9120	-0.0020
13:37:39.414	58970	0.6800	-0.1800	-38.5200	0.0760	1.1930	-0.0020
13:37:39.435	58990	-0.4000	-0.3200	-33.6200	0.0590	0.9390	0.0020
13:37:39.455	59010	1.3200	-0.5300	-35.8400	0.0700	1.0620	0.0040
13:37:39.475	59030	0.8200	-0.1500	-35.5000	0.0610	1.1160	0.0000
13:37:39.494	59050	1.0200	-0.4100	-30.8900	0.0820	0.9190	-0.0090
13:37:39.515	59070	1.5300	0.2800	-37.3700	0.1000	1.1780	0.0010
13:37:39.535	59090	-0.8200	-0.3200	-32.8100	0.0860	0.8990	0.0070
13:37:39.556	59110	1.2000	-0.3900	-37.2900	0.1150	1.1340	-0.0120
13:37:39.575	59130	1.5100	-0.3900	-33.2700	0.1280	1.0060	0.0010
13:37:39.594	59150	2.2400	-0.1400	-31.6600	0.1040	0.9910	-0.0100
13:37:39.615	59170	0.8800	0.1400	-34.4900	0.1000	1.0730	-0.0040
13:37:39.634	59190	1.0200	-0.4400	-31.4400	0.0790	0.8570	0.0000
13:37:39.655	59210	1.6600	-0.3000	-36.5000	0.0770	1.1690	-0.0070
13:37:39.676	59230	0.3500	-0.0800	-30.7300	0.0700	0.8730	0.0060
13:37:39.695	59250	1.9400	-0.4300	-33.8700	0.0550	1.1000	-0.0120
13:37:39.717	59270	0.9400	-0.1400	-33.4500	0.0690	1.0760	-0.0070
13:37:39.734	59290	0.8800	-0.1800	-32.8200	0.0590	0.9590	-0.0030
13:37:39.755	59310	0.7500	-0.0600	-37.1100	0.0670	1.1310	0.0000
13:37:39.775	59330	-0.5200	-0.0200	-32.2500	0.0340	0.8330	0.0000
13:37:39.794	59350	2.1200	-0.2600	-37.1100	0.0400	1.1780	-0.0090
13:37:39.815	59370	0.8400	-0.1900	-34.9100	0.0560	1.0070	0.0090
13:37:39.835	59390	1.0300	-0.4400	-32.9700	0.0570	1.0000	-0.0030
13:37:39.855	59410	-0.2400	-0.5100	-38.5200	0.0780	1.0880	0.0050
13:37:39.875	59430	-0.9700	-0.0800	-31.7700	0.0580	0.8980	-0.0090
13:37:39.894	59450	0.5700	0.2400	-38.1200	0.0750	1.2170	-0.0130
13:37:39.914	59470	0.1700	0.0100	-31.7800	0.0830	0.8800	-0.0030
13:37:39.935	59490	1.3200	-0.2100	-37.2000	0.0890	1.1590	-0.0050
13:37:39.955	59510	0.8500	-0.0700	-32.4100	0.1080	1.0060	-0.0100
13:37:39.975	59530	1.4300	-0.3500	-31.9400	0.1040	0.9690	-0.0040
13:37:39.995	59550	1.4400	-0.2800	-37.8600	0.1010	1.1860	0.0040
13:37:40.015	59570	-0.2200	-0.4200	-32.4800	0.0780	0.9130	0.0070
13:37:40.035	59590	0.4100	-0.3100	-38.9500	0.0800	1.1910	-0.0080
13:37:40.055	59610	-0.1400	0.3800	-32.1300	0.0850	0.8890	-0.0070
13:37:40.075	59630	2.0600	-0.5800	-34.1800	0.0660	1.0480	-0.0040
13:37:40.096	59650	0.9500	-0.2200	-36.1900	0.0790	1.1450	0.0000
13:37:40.114	59670	0.0700	-0.5200	-31.3000	0.0450	0.8650	0.0140
13:37:40.135	59690	-0.0200	-0.2800	-39.5900	0.0450	1.1600	-0.0050
13:37:40.156	59710	0.0300	-0.4100	-33.3000	0.0340	0.8980	-0.0030
13:37:40.175	59730	2.3700	-0.2700	-35.6700	0.0410	1.1810	-0.0100
