# Supplementary material for: A slanted castor wheel enables pushing manual wheelchairs from the side to improve social interaction
Source: PLoS One. 2024 Sep 12;19(9):e0307759. doi: 10.1371/journal.pone.0307759 (PMC11392412; doi:10.1371/journal.pone.0307759)
Supplement: S1 File — Contains the data collected during the validation experiments and the code for calculating the reaction forces for a castor wheel using the vector equations and the cosine approximation. 4TU.ResearchData repository: https://doi.org/10.4121/82afa4e1-bdf1-4bf4-8682-32e62f6c3d68, GitLab repository: https://gitlab.tudelft.nl/ziggy/evaluation_paper. (ZIP) [file pone.0307759.s002.zip › S2 File - Experimental data and the MATLAB code for calculations of the castor wheel/Data/Test6_30-5-2022/0rad_5.4kg_6.txt]

TimeStamp	SampleCounter	Fx(N)	Fy(N)	Fz(N)	Tx(Nm)	Ty(Nm)	Tz(Nm)
13:38:30.715	44694	0.0800	0.5800	-47.1700	-0.0190	1.3380	0.0170
13:38:30.735	44714	2.6300	0.1300	-56.0800	-0.0380	1.8100	0.0100
13:38:30.756	44734	0.1800	0.4600	-48.0100	-0.0240	1.3950	0.0190
13:38:30.775	44754	2.4000	0.1500	-51.2800	-0.0510	1.6240	0.0200
13:38:30.795	44774	2.6900	0.3700	-53.4900	-0.0370	1.6590	0.0350
13:38:30.815	44794	0.8100	-0.0500	-45.7500	-0.0730	1.3180	0.0050
13:38:30.834	44814	1.7000	0.2300	-57.8500	-0.0380	1.8660	0.0100
13:38:30.856	44834	-0.3800	0.4700	-48.1700	-0.0570	1.3560	0.0150
13:38:30.874	44854	2.9000	0.4700	-54.2700	-0.0800	1.7360	0.0000
13:38:30.894	44874	0.8600	0.3200	-48.0900	-0.0680	1.4280	0.0210
13:38:30.914	44894	2.4300	-0.1400	-48.5900	-0.1060	1.4840	0.0180
13:38:30.935	44914	3.0200	-0.3600	-57.7700	-0.0760	1.8110	0.0280
13:38:30.955	44934	-0.1000	0.1800	-44.6000	-0.0660	1.2590	0.0130
13:38:30.975	44954	0.9300	0.0600	-59.7700	-0.0270	1.8060	0.0260
13:38:30.996	44974	-0.2400	1.0100	-49.2100	-0.0260	1.3460	0.0220
13:38:31.015	44994	2.7100	0.6800	-51.5200	-0.0490	1.6960	-0.0010
13:38:31.034	45014	1.5100	0.3300	-52.7400	-0.0150	1.6040	0.0270
13:38:31.056	45034	1.4800	0.4800	-46.8900	-0.0330	1.3610	0.0090
13:38:31.076	45054	2.0500	0.2900	-57.8300	-0.0170	1.8750	0.0140
13:38:31.095	45074	0.6400	0.5000	-48.4900	-0.0120	1.4630	0.0090
13:38:31.116	45094	3.7800	0.5000	-55.4300	0.0020	1.8890	0.0090
13:38:31.135	45114	-0.7400	0.9300	-45.8700	0.0090	1.2500	0.0160
13:38:31.155	45134	2.2200	0.2300	-52.2900	-0.0190	1.5980	0.0010
13:38:31.175	45154	2.2800	-0.2600	-56.2000	-0.0370	1.7100	0.0320
13:38:31.195	45174	0.8100	0.6200	-48.6800	-0.0750	1.4330	0.0130
13:38:31.214	45194	1.9400	0.0900	-58.0700	-0.0420	1.8540	0.0170
13:38:31.235	45214	-1.4500	0.6500	-43.1900	-0.0580	1.1330	0.0090
13:38:31.255	45234	1.9800	0.2800	-59.2000	-0.0740	1.8390	0.0080
13:38:31.274	45254	-0.1400	0.7400	-51.0100	-0.0540	1.4410	0.0210
13:38:31.296	45274	-0.0300	0.6000	-49.5500	-0.0750	1.2810	-0.0010
13:38:31.314	45294	0.4500	0.0500	-61.4100	-0.0690	1.8210	0.0210
13:38:31.335	45314	-1.2300	0.4000	-47.1000	-0.0730	1.2590	0.0050
13:38:31.355	45334	1.3100	1.0700	-60.6600	-0.0420	1.9180	0.0210
13:38:31.376	45354	-1.3200	1.8300	-48.4100	-0.0220	1.3260	0.0030
13:38:31.396	45374	1.1800	0.5400	-53.8500	-0.0540	1.5640	0.0150
13:38:31.414	45394	1.2800	0.6400	-60.0100	-0.0400	1.7420	0.0270
13:38:31.436	45414	1.0800	0.4000	-48.2100	-0.0500	1.3400	0.0130
13:38:31.456	45434	1.2000	0.9000	-60.6100	-0.0060	1.8610	0.0330
13:38:31.475	45454	-1.1500	0.5800	-47.3400	-0.0350	1.2420	0.0080
13:38:31.495	45474	2.2600	0.6100	-55.3200	-0.0170	1.7840	0.0050
13:38:31.517	45494	1.4400	0.7200	-48.9700	0.0000	1.5600	0.0200
13:38:31.534	45514	1.0500	0.3800	-49.0600	-0.0270	1.4700	0.0040
13:38:31.555	45534	0.7400	0.2300	-55.5200	-0.0220	1.5990	0.0290
13:38:31.574	45554	0.7000	-0.4000	-49.9300	-0.0370	1.3420	0.0220
13:38:31.596	45574	2.2300	0.4400	-58.1400	-0.0180	1.8650	0.0170
13:38:31.617	45594	-0.7100	0.7300	-48.0400	-0.0470	1.3110	0.0140
13:38:31.637	45614	2.7900	0.3600	-52.1900	-0.0590	1.6520	0.0000
13:38:31.655	45634	1.0900	0.5300	-51.0900	-0.0530	1.5950	0.0260
13:38:31.676	45654	1.5500	0.3300	-47.7300	-0.0870	1.4370	0.0020
13:38:31.694	45674	1.8200	0.2100	-56.2300	-0.0530	1.7600	0.0170
13:38:31.717	45694	0.4200	0.4300	-46.0000	-0.0790	1.2790	0.0010
13:38:31.735	45714	3.4400	0.4400	-55.5500	-0.0640	1.8390	0.0050
13:38:31.756	45734	0.9300	0.7700	-48.3200	-0.0580	1.4460	0.0280
13:38:31.776	45754	2.6000	0.2900	-48.9400	-0.0870	1.5280	0.0020
13:38:31.797	45774	1.1900	0.2200	-54.5400	-0.0590	1.6670	0.0410
13:38:31.815	45794	1.1500	0.3000	-47.9200	-0.0750	1.3320	0.0070
13:38:31.835	45814	2.8700	0.4500	-56.7000	-0.0300	1.8350	0.0140
13:38:31.856	45834	0.5900	0.8000	-43.4200	-0.0250	1.2990	0.0040
13:38:31.875	45854	3.3500	0.3100	-52.4300	-0.0370	1.7870	-0.0030
13:38:31.896	45874	1.1000	0.5000	-48.0200	-0.0250	1.4360	0.0240
13:38:31.916	45894	1.3600	0.2000	-46.7400	-0.0400	1.4520	-0.0070
13:38:31.935	45914	1.3100	0.3000	-53.3800	-0.0070	1.7370	0.0060
13:38:31.955	45934	0.1100	0.4000	-47.1200	-0.0170	1.3060	0.0090
13:38:31.976	45954	2.4300	0.2700	-57.7800	-0.0030	1.8550	0.0030
13:38:31.996	45974	0.2200	0.4100	-45.8200	-0.0260	1.3270	0.0340
13:38:32.016	45994	2.7300	0.1500	-52.5200	-0.0600	1.7210	0.0060
13:38:32.036	46014	1.8900	0.4500	-51.3400	-0.0390	1.5550	0.0250
13:38:32.055	46034	1.4800	0.0000	-47.8400	-0.0890	1.4040	0.0200
13:38:32.076	46054	1.5700	-0.0200	-61.1500	-0.0490	1.8870	0.0290
13:38:32.097	46074	-0.6500	0.5400	-47.1500	-0.0530	1.2550	0.0160
13:38:32.116	46094	1.8800	0.4300	-57.6800	-0.0690	1.7950	0.0060
13:38:32.136	46114	-0.1200	0.8600	-47.9400	-0.0550	1.4420	0.0150
13:38:32.156	46134	1.8100	0.0000	-49.5700	-0.1080	1.5160	0.0050
13:38:32.175	46154	1.6700	-0.0600	-55.7400	-0.1030	1.7980	0.0230
13:38:32.196	46174	-0.6400	0.5000	-48.2500	-0.0690	1.2450	0.0330
13:38:32.216	46194	0.8800	0.3900	-58.5600	-0.0450	1.8380	0.0190
13:38:32.235	46214	-0.9200	0.9800	-50.3500	-0.0350	1.2810	0.0310
13:38:32.257	46234	2.2800	0.9200	-52.4500	-0.0530	1.7030	-0.0080
13:38:32.276	46254	1.1100	0.3000	-52.0200	-0.0150	1.6050	0.0190
13:38:32.295	46274	0.6700	0.3700	-47.2800	-0.0440	1.3640	-0.0060
13:38:32.316	46294	1.4900	0.4300	-57.9900	-0.0070	1.8180	0.0270
13:38:32.337	46314	-1.7000	0.5400	-46.3600	-0.0170	1.2040	0.0050
13:38:32.357	46334	2.3400	0.2900	-58.1000	-0.0080	1.8590	0.0180
13:38:32.377	46354	1.4200	0.3000	-49.2000	-0.0010	1.3820	0.0370
13:38:32.396	46374	2.6000	-0.0200	-50.1300	-0.0400	1.5370	0.0180
13:38:32.416	46394	0.9300	0.3000	-53.5900	-0.0460	1.6020	0.0180
13:38:32.436	46414	-0.2200	0.4200	-45.5700	-0.0750	1.3190	-0.0060
13:38:32.456	46434	2.5100	-0.0600	-60.2100	-0.0240	1.9260	0.0270
13:38:32.476	46454	-1.0700	0.9200	-46.5100	-0.0320	1.2820	0.0190
13:38:32.496	46474	3.0500	0.6600	-56.5600	-0.0500	1.8210	0.0080
13:38:32.516	46494	1.4500	0.3200	-48.9300	-0.0600	1.4480	0.0290
13:38:32.536	46514	1.4200	0.0200	-50.4500	-0.0960	1.5180	0.0040
13:38:32.558	46534	0.6900	0.3400	-57.5700	-0.0600	1.7660	0.0320
13:38:32.576	46554	-1.5300	0.3000	-47.1200	-0.0570	1.2320	0.0100
13:38:32.596	46574	3.0700	0.8700	-58.6000	-0.0550	1.9480	0.0200
13:38:32.616	46594	0.8000	0.8100	-46.8400	-0.0420	1.3340	0.0270
13:38:32.635	46614	2.4500	0.2200	-51.6700	-0.0760	1.6170	0.0080
13:38:32.657	46634	0.9800	0.2800	-56.0700	-0.0570	1.6240	0.0260
13:38:32.675	46654	0.2800	0.5500	-45.6900	-0.0570	1.2730	0.0020
13:38:32.696	46674	1.9300	0.4200	-60.2100	0.0050	1.9250	0.0210
13:38:32.716	46694	-0.5300	1.1900	-43.0600	-0.0040	1.2890	-0.0070
13:38:32.738	46714	3.0500	0.6000	-57.7900	-0.0160	1.8400	0.0290
13:38:32.756	46734	0.7300	0.5700	-50.5900	0.0120	1.4410	0.0350
13:38:32.777	46754	0.4500	0.3800	-50.0000	-0.0420	1.3890	0.0060
13:38:32.796	46774	0.7200	0.0900	-59.0700	-0.0300	1.7560	0.0310
13:38:32.817	46794	0.3100	0.2300	-45.2400	-0.0280	1.2360	0.0170
13:38:32.837	46814	1.6300	0.5600	-59.8600	-0.0320	1.9010	0.0110
13:38:32.857	46834	-0.3200	1.1300	-47.0600	-0.0190	1.3450	0.0120
13:38:32.877	46854	2.4400	0.4500	-51.4700	-0.0600	1.7330	-0.0100
13:38:32.896	46874	0.7700	0.3700	-53.0500	-0.0300	1.5480	0.0350
13:38:32.917	46894	0.1100	-0.2700	-48.2200	-0.0850	1.3490	0.0050
13:38:32.937	46914	1.6600	0.5500	-61.1900	-0.0520	1.9130	0.0250
13:38:32.956	46934	0.7800	0.5100	-46.4900	-0.0640	1.3240	0.0200
13:38:32.976	46954	2.6400	0.3800	-54.5300	-0.0820	1.8020	0.0020
13:38:32.996	46974	-0.4300	0.4200	-49.2500	-0.0580	1.4120	0.0220
13:38:33.018	46994	1.7500	0.1100	-48.9200	-0.0940	1.4880	-0.0010
13:38:33.036	47014	1.1700	0.0800	-57.5600	-0.0570	1.7250	0.0370
13:38:33.057	47034	-0.0400	0.8300	-48.7300	-0.0510	1.3250	0.0220
13:38:33.077	47054	2.3100	-0.0900	-61.5500	-0.0410	1.8500	0.0300
13:38:33.097	47074	-0.1600	1.0400	-45.0600	-0.0210	1.2590	0.0060
13:38:33.116	47094	3.0700	-0.0700	-54.3500	-0.0340	1.7990	0.0060
13:38:33.137	47114	0.6200	0.6200	-51.2700	-0.0050	1.5350	0.0170
13:38:33.157	47134	0.9400	0.1500	-46.9700	-0.0420	1.3530	0.0090
13:38:33.176	47154	1.5000	0.2600	-56.4600	0.0090	1.7790	0.0150
13:38:33.197	47174	0.3300	0.6100	-45.8800	-0.0260	1.3060	0.0050
13:38:33.217	47194	1.9800	0.5500	-58.8100	-0.0110	1.8770	0.0090
13:38:33.237	47214	0.4900	0.8200	-47.5000	-0.0290	1.2790	0.0150
13:38:33.257	47234	2.4100	0.4200	-51.8600	-0.0580	1.6590	0.0020
13:38:33.278	47254	1.6900	0.5200	-53.9700	-0.0260	1.6530	0.0350
13:38:33.296	47274	0.8000	0.3600	-48.0000	-0.0770	1.3710	0.0110
13:38:33.318	47294	1.9600	0.1800	-61.0700	-0.0230	1.9290	0.0350
13:38:33.336	47314	-0.6600	0.9200	-47.3600	-0.0440	1.2390	0.0160
13:38:33.358	47334	2.7800	0.8100	-54.1200	-0.0660	1.7330	-0.0010
13:38:33.377	47354	0.7700	0.2100	-50.2800	-0.0570	1.4900	0.0240
13:38:33.397	47374	1.1200	0.1800	-47.9700	-0.1150	1.4800	-0.0090
13:38:33.418	47394	1.6500	0.3800	-56.2500	-0.0620	1.8300	0.0180
13:38:33.436	47414	-0.0100	0.1900	-45.3800	-0.0540	1.2390	0.0110
13:38:33.456	47434	2.1000	0.3700	-57.5200	-0.0430	1.8360	0.0130
13:38:33.477	47454	-0.3500	0.3800	-47.9500	-0.0500	1.3470	0.0250
13:38:33.496	47474	2.2400	-0.0800	-50.2300	-0.0570	1.6120	-0.0040
13:38:33.518	47494	1.3000	0.5700	-52.7200	-0.0240	1.6490	0.0280
13:38:33.538	47514	0.3900	0.4500	-45.4200	-0.0430	1.3420	-0.0010
13:38:33.557	47534	0.9400	0.2000	-60.1100	-0.0030	1.8630	0.0190
13:38:33.577	47554	-0.5200	0.8000	-48.5700	-0.0240	1.2440	0.0140
13:38:33.597	47574	2.2500	0.9200	-54.7600	-0.0020	1.7190	0.0010
13:38:33.617	47594	0.4000	0.6700	-49.2200	-0.0120	1.4370	0.0150
13:38:33.636	47614	1.8700	0.0000	-48.7400	-0.0380	1.5310	-0.0050
13:38:33.657	47634	0.3700	0.3600	-55.8400	-0.0510	1.5700	0.0190
13:38:33.678	47654	-0.8200	0.3400	-49.5000	-0.0640	1.3300	0.0120
13:38:33.698	47674	2.2500	0.6300	-58.4500	-0.0170	1.9260	0.0140
13:38:33.717	47694	-0.1000	1.3100	-47.3200	-0.0240	1.4020	0.0270
13:38:33.738	47714	2.3500	0.3600	-52.7700	-0.0680	1.7330	-0.0070
13:38:33.758	47734	0.9700	0.6700	-50.8900	-0.0630	1.5000	0.0230
13:38:33.779	47754	1.4000	0.4700	-49.1200	-0.0920	1.4130	-0.0060
13:38:33.798	47774	1.1400	-0.3300	-57.6900	-0.0730	1.7770	0.0220
13:38:33.818	47794	-1.1300	0.6800	-47.5300	-0.0670	1.3030	0.0090
13:38:33.837	47814	2.4400	0.8500	-58.9900	-0.0460	1.8830	0.0130
13:38:33.859	47834	0.1400	1.2000	-46.6200	-0.0580	1.3500	0.0020
13:38:33.878	47854	1.7000	-0.0700	-53.3100	-0.0740	1.6250	0.0090
13:38:33.898	47874	0.9200	0.8200	-55.5500	-0.0240	1.6260	0.0200
13:38:33.918	47894	0.7600	0.5000	-48.1900	-0.0450	1.3060	0.0040
13:38:33.936	47914	1.5100	0.3600	-58.9600	-0.0160	1.8620	0.0210
13:38:33.958	47934	-1.1500	1.1100	-47.2000	-0.0190	1.2810	0.0200
13:38:33.977	47954	2.3900	0.2200	-56.8200	-0.0280	1.8530	0.0150
13:38:33.998	47974	0.4000	0.9000	-48.9400	0.0000	1.4680	0.0140
13:38:34.017	47994	1.5400	0.5700	-48.9400	-0.0400	1.4360	0.0110
13:38:34.039	48014	0.8000	0.0200	-57.2200	-0.0380	1.7110	0.0200
13:38:34.058	48034	0.2600	0.1800	-45.5700	-0.0370	1.2490	0.0140
13:38:34.078	48054	2.0700	1.0700	-60.2500	-0.0160	1.9320	0.0190
13:38:34.099	48074	-0.6100	1.2700	-48.2000	-0.0380	1.3290	0.0220
13:38:34.119	48094	2.4900	0.4200	-53.4900	-0.0670	1.6890	0.0090
13:38:34.137	48114	1.3800	0.3700	-51.7200	-0.0410	1.5860	0.0180
13:38:34.158	48134	0.3000	0.2100	-48.0600	-0.1090	1.3460	0.0050
13:38:34.177	48154	1.5800	0.3700	-59.0200	-0.0790	1.8860	0.0130
13:38:34.197	48174	-0.3000	0.7400	-46.9200	-0.0670	1.3260	0.0270
13:38:34.217	48194	3.2400	0.4400	-56.1600	-0.0690	1.8530	0.0140
13:38:34.238	48214	-0.0500	0.3600	-48.5500	-0.0540	1.3980	0.0190
13:38:34.258	48234	1.9400	0.3000	-49.7800	-0.0840	1.5000	-0.0060
13:38:34.278	48254	1.4800	0.2200	-55.0400	-0.0800	1.6410	0.0190
13:38:34.296	48274	0.6800	0.3400	-45.2000	-0.0800	1.3330	-0.0060
13:38:34.317	48294	3.2900	0.2100	-57.4400	-0.0160	1.9120	0.0140
13:38:34.338	48314	-0.4100	0.3000	-47.9500	-0.0200	1.2970	0.0240
13:38:34.357	48334	2.5900	0.0500	-52.6900	-0.0410	1.6880	0.0050
13:38:34.378	48354	1.2600	0.1000	-51.3900	-0.0050	1.5510	0.0190
13:38:34.396	48374	1.6800	0.1900	-48.4900	-0.0270	1.4270	0.0050
13:38:34.419	48394	1.2500	0.3100	-56.4700	0.0090	1.7640	0.0260
13:38:34.439	48414	0.0100	0.5400	-48.5500	-0.0140	1.2790	0.0180
13:38:34.459	48434	2.0300	0.6600	-58.4100	-0.0230	1.8870	0.0080
13:38:34.478	48454	-0.1900	0.8400	-45.4800	-0.0360	1.3060	0.0100
13:38:34.498	48474	2.8000	0.7200	-50.1100	-0.0480	1.6590	-0.0110
13:38:34.518	48494	1.3900	0.2500	-51.7000	-0.0380	1.6070	0.0250
13:38:34.539	48514	0.2600	0.1800	-47.6700	-0.0960	1.4260	0.0010
13:38:34.558	48534	1.5200	0.1100	-60.6500	-0.0420	1.8780	0.0230
13:38:34.579	48554	-1.2800	0.8900	-47.2200	-0.0370	1.2860	0.0070
13:38:34.597	48574	2.6700	0.6100	-57.8900	-0.0590	1.8210	0.0100
13:38:34.617	48594	0.3100	0.0600	-49.2500	-0.0700	1.4090	0.0220
13:38:34.638	48614	1.6700	-0.2600	-49.8900	-0.1110	1.4980	-0.0020
13:38:34.658	48634	1.0600	0.2700	-58.8100	-0.0740	1.7820	0.0180
13:38:34.678	48654	-1.4100	0.5200	-45.8500	-0.0640	1.2230	0.0050
13:38:34.698	48674	2.2600	0.4200	-60.0700	-0.0490	1.8700	0.0210
13:38:34.718	48694	0.2800	0.9300	-46.6300	-0.0350	1.2710	0.0190
13:38:34.738	48714	2.8100	-0.2100	-54.9200	-0.0560	1.7340	0.0140
13:38:34.759	48734	1.0000	0.5500	-53.8500	-0.0130	1.5920	0.0280
13:38:34.778	48754	0.6900	0.1800	-44.9700	-0.0390	1.3660	-0.0030
13:38:34.799	48774	2.4900	0.3900	-59.5700	-0.0040	1.8840	0.0280
13:38:34.818	48794	-1.0800	0.8900	-45.9400	-0.0290	1.2810	0.0040
13:38:34.837	48814	1.7600	0.4800	-56.5000	-0.0040	1.7130	0.0100
13:38:34.859	48834	0.1200	0.5900	-50.7000	-0.0080	1.3930	0.0280
13:38:34.878	48854	2.5900	0.2100	-50.7000	-0.0280	1.6080	0.0000
13:38:34.898	48874	0.8700	1.1800	-51.9300	-0.0180	1.6700	0.0130
13:38:34.919	48894	-0.6300	0.5300	-47.6100	-0.0580	1.2770	0.0090
13:38:34.937	48914	2.0500	0.5900	-60.1700	-0.0120	1.9040	0.0220
13:38:34.959	48934	-0.6100	0.2800	-48.7800	-0.0410	1.3550	0.0330
13:38:34.978	48954	3.2200	0.2400	-56.7700	-0.0490	1.7360	0.0090
13:38:34.997	48974	0.8000	0.3100	-51.0200	-0.0600	1.5080	0.0200
13:38:35.017	48994	1.5600	0.0400	-50.0900	-0.0840	1.4550	0.0090
13:38:35.038	49014	1.6700	0.4100	-57.7000	-0.0820	1.8420	0.0180
13:38:35.057	49034	-1.7400	0.3500	-44.2700	-0.0660	1.1920	0.0090
13:38:35.077	49054	2.7000	0.7700	-59.6100	-0.0620	1.9410	0.0180
13:38:35.097	49074	0.8000	1.2600	-46.3800	-0.0620	1.3750	0.0090
13:38:35.120	49094	2.2500	0.0000	-52.1900	-0.0890	1.6690	-0.0060
13:38:35.140	49114	0.7100	0.6700	-56.4300	-0.0530	1.6870	0.0330
13:38:35.159	49134	0.0900	0.3300	-46.3700	-0.0520	1.2440	-0.0040
13:38:35.179	49154	2.1100	0.4200	-60.2300	-0.0160	1.9340	0.0110
13:38:35.199	49174	-0.7600	0.8900	-46.1100	-0.0300	1.2390	0.0030
13:38:35.218	49194	2.9500	0.5000	-55.5000	-0.0130	1.8060	0.0050
13:38:35.237	49214	0.3000	0.5200	-51.0700	-0.0080	1.5150	0.0220
13:38:35.258	49234	1.2900	0.4100	-49.3100	-0.0340	1.4630	0.0130
13:38:35.279	49254	0.7900	0.4100	-57.3300	-0.0040	1.8210	0.0090
13:38:35.298	49274	-0.8200	0.2200	-46.4100	-0.0550	1.1620	0.0090
13:38:35.318	49294	1.3000	0.4100	-63.4600	-0.0170	1.8940	0.0310
13:38:35.338	49314	-0.6100	1.0600	-50.2400	-0.0370	1.3210	0.0170
13:38:35.357	49334	2.5200	0.3700	-51.2100	-0.0570	1.6550	-0.0060
13:38:35.379	49354	0.2100	0.6700	-53.1800	-0.0460	1.6260	0.0200
13:38:35.399	49374	-0.3000	-0.0300	-48.9800	-0.0880	1.2950	0.0050
13:38:35.417	49394	1.9300	0.5700	-60.5100	-0.0460	1.9360	0.0290
13:38:35.438	49414	0.4400	0.5000	-45.9000	-0.0630	1.3400	0.0080
13:38:35.458	49434	3.4700	0.1600	-53.1700	-0.0910	1.7840	0.0070
13:38:35.478	49454	0.2000	0.5200	-49.4700	-0.0430	1.4370	0.0310
13:38:35.497	49474	0.9100	0.0500	-48.7400	-0.0890	1.4460	0.0020
13:38:35.519	49494	1.6500	-0.3600	-57.6600	-0.0630	1.7540	0.0310
13:38:35.539	49514	1.3900	-0.0400	-46.6800	-0.0510	1.3420	0.0160
13:38:35.559	49534	3.4500	0.2400	-57.1000	-0.0350	1.8680	0.0190
13:38:35.578	49554	0.6800	0.6000	-45.4200	-0.0270	1.3130	0.0240
13:38:35.600	49574	2.5600	0.0400	-52.5800	-0.0450	1.6640	0.0020
13:38:35.619	49594	1.2900	0.5100	-53.0400	-0.0100	1.5740	0.0430
13:38:35.639	49614	0.5000	0.1500	-46.3100	-0.0620	1.3560	-0.0010
13:38:35.660	49634	2.0000	0.1500	-59.6600	0.0040	1.8240	0.0260
13:38:35.680	49654	0.8500	0.6500	-46.7100	-0.0140	1.3240	0.0220
13:38:35.697	49674	2.7800	0.0900	-55.6800	-0.0250	1.8490	-0.0050
13:38:35.719	49694	0.0300	0.2800	-46.8300	-0.0420	1.3040	0.0190
13:38:35.740	49714	2.1900	0.3100	-49.5800	-0.0710	1.5540	0.0070
13:38:35.758	49734	1.4500	0.1300	-55.0000	-0.0300	1.7840	0.0310
13:38:35.780	49754	-0.2900	0.3800	-46.2600	-0.0630	1.2960	0.0070
13:38:35.798	49774	1.4300	0.4600	-59.9900	-0.0500	1.9000	0.0150
13:38:35.819	49794	-0.0500	0.9800	-49.4500	-0.0520	1.3460	0.0200
13:38:35.839	49814	2.7500	0.3800	-55.1900	-0.0720	1.7550	0.0030
13:38:35.860	49834	1.5500	0.4800	-49.4600	-0.0570	1.4930	0.0200
13:38:35.879	49854	1.0700	0.2400	-48.8500	-0.1050	1.3620	0.0090
13:38:35.899	49874	1.3400	-0.0500	-60.7700	-0.0900	1.8370	0.0210
13:38:35.920	49894	-0.4500	0.6700	-47.1200	-0.0690	1.3160	0.0120
13:38:35.940	49914	2.3700	0.8100	-56.3000	-0.0530	1.7920	0.0090
13:38:35.959	49934	0.2700	0.5900	-50.8700	-0.0440	1.4310	0.0380
13:38:35.979	49954	2.0900	0.2800	-50.4800	-0.0820	1.5890	-0.0080
13:38:35.999	49974	2.0200	0.5800	-53.0200	-0.0420	1.6700	0.0220
13:38:36.020	49994	0.8000	0.1500	-46.1300	-0.0500	1.3220	0.0200
13:38:36.039	50014	2.4400	0.2400	-59.0300	-0.0020	1.8390	0.0340
13:38:36.059	50034	-1.0900	1.0100	-48.5800	-0.0230	1.3230	0.0220
13:38:36.081	50054	1.5500	0.6400	-53.5700	-0.0120	1.6680	-0.0100
13:38:36.100	50074	0.0200	0.5200	-53.2700	-0.0210	1.5410	0.0150
13:38:36.120	50094	0.9300	0.0900	-50.0700	-0.0530	1.4810	-0.0050
13:38:36.140	50114	1.1600	0.6100	-55.8700	-0.0260	1.6730	0.0210
13:38:36.159	50134	0.5000	0.7300	-44.8200	-0.0600	1.2870	-0.0100
13:38:36.179	50154	2.6700	0.5600	-58.1600	-0.0330	1.8720	0.0190
13:38:36.199	50174	0.0400	0.5900	-49.2100	-0.0210	1.4090	0.0390
13:38:36.218	50194	3.2100	0.2200	-51.4600	-0.0690	1.6490	0.0070
13:38:36.240	50214	1.2000	0.4300	-52.0400	-0.0560	1.6230	0.0240
13:38:36.260	50234	1.0900	0.6600	-49.4900	-0.0740	1.4090	0.0070
13:38:36.278	50254	2.1800	0.4700	-56.5500	-0.0460	1.7930	0.0200
13:38:36.300	50274	-1.7100	0.3900	-48.2600	-0.0600	1.2390	0.0220
13:38:36.319	50294	2.4200	0.7300	-56.6100	-0.0580	1.7730	0.0110
13:38:36.339	50314	0.4400	0.9300	-50.3300	-0.0500	1.5010	0.0210
13:38:36.358	50334	1.4800	0.3800	-50.1100	-0.0860	1.5300	0.0140
13:38:36.379	50354	1.4400	0.9800	-55.9500	-0.0320	1.7340	0.0170
13:38:36.398	50374	-0.8700	0.8000	-46.6800	-0.0360	1.2390	0.0020
13:38:36.418	50394	2.6900	0.6200	-58.0000	-0.0120	1.8820	0.0100
13:38:36.440	50414	-0.0700	1.0100	-48.0200	-0.0230	1.4010	0.0120
13:38:36.461	50434	2.7400	0.3200	-52.4900	-0.0230	1.7430	0.0060
13:38:36.479	50454	1.2300	0.1500	-52.7700	-0.0050	1.5510	0.0330
13:38:36.500	50474	0.4100	0.1600	-50.0500	-0.0160	1.3590	0.0140
13:38:36.519	50494	1.3600	0.3100	-59.0600	-0.0160	1.8210	0.0160
13:38:36.540	50514	-0.0600	0.6100	-47.5000	-0.0200	1.3280	0.0170
13:38:36.560	50534	2.4300	0.4600	-57.2800	-0.0220	1.8120	0.0160
13:38:36.579	50554	-0.8400	0.4900	-48.0800	-0.0620	1.3890	0.0170
13:38:36.600	50574	2.4600	0.3200	-51.2000	-0.0670	1.5710	-0.0010
13:38:36.619	50594	1.5600	0.5500	-53.9400	-0.0390	1.7060	0.0170
13:38:36.641	50614	-0.4300	0.2600	-47.8900	-0.0600	1.3290	0.0000
13:38:36.660	50634	1.0400	0.1500	-58.1200	-0.0590	1.8260	0.0110
13:38:36.679	50654	-0.2500	0.6000	-47.8000	-0.0640	1.3190	0.0090
13:38:36.699	50674	3.5900	0.3400	-55.6200	-0.0770	1.7780	0.0150
13:38:36.719	50694	2.1000	0.2800	-49.3500	-0.0500	1.5760	0.0340
13:38:36.740	50714	1.1200	0.0900	-48.0200	-0.0970	1.3830	0.0010
13:38:36.760	50734	1.0800	0.0600	-57.4000	-0.0700	1.6920	0.0330
13:38:36.778	50754	-0.5900	0.4800	-46.1600	-0.0620	1.3340	-0.0030
13:38:36.800	50774	2.9200	0.5500	-58.9500	-0.0080	1.8760	0.0210
13:38:36.820	50794	-0.2400	0.8800	-47.9500	-0.0300	1.3530	0.0270
13:38:36.840	50814	2.9700	0.0300	-51.7700	-0.0520	1.6420	-0.0030
13:38:36.860	50834	1.8400	0.4300	-52.1700	-0.0300	1.6330	0.0100
13:38:36.880	50854	-0.1300	0.3000	-48.5100	-0.0420	1.2470	0.0060
13:38:36.900	50874	1.0300	0.3500	-56.2900	0.0110	1.7730	0.0140
13:38:36.920	50894	0.1300	0.7800	-46.2600	-0.0040	1.3570	0.0100
13:38:36.941	50914	2.9600	0.1800	-56.6400	-0.0180	1.8470	0.0200
13:38:36.960	50934	0.8600	0.6000	-46.5000	-0.0210	1.3580	0.0170
13:38:36.980	50954	2.3700	0.2200	-48.8300	-0.0680	1.5490	-0.0070
13:38:36.999	50974	2.0900	0.0700	-54.1700	-0.0360	1.7130	0.0200
13:38:37.019	50994	0.3000	0.0500	-45.3300	-0.0530	1.3090	0.0110
13:38:37.039	51014	2.9200	0.2000	-58.2800	-0.0490	1.9340	0.0080
13:38:37.060	51034	0.1600	1.0100	-46.4600	-0.0440	1.3440	0.0110
13:38:37.080	51054	2.4200	0.2300	-54.1900	-0.0740	1.6940	0.0060
13:38:37.100	51074	0.9500	0.2500	-50.8000	-0.0690	1.4650	0.0240
13:38:37.119	51094	1.0700	-0.0300	-47.9300	-0.1050	1.3430	0.0040
13:38:37.141	51114	1.9200	0.1500	-60.7800	-0.0680	1.9150	0.0210
13:38:37.160	51134	-0.6700	0.5700	-46.4500	-0.0430	1.2260	0.0250
13:38:37.181	51154	1.5700	0.5800	-58.0700	-0.0500	1.8210	0.0190
13:38:37.200	51174	-0.1300	0.8500	-51.4200	-0.0280	1.3840	0.0250
13:38:37.221	51194	1.6100	0.1600	-54.8300	-0.0510	1.6020	0.0110
13:38:37.240	51214	1.6900	0.1400	-58.2500	-0.0060	1.7000	0.0430
13:38:37.261	51234	-1.2100	0.0000	-49.6300	-0.0330	1.2540	0.0250
13:38:37.279	51254	1.3100	0.6000	-62.1500	0.0080	1.8990	0.0130
13:38:37.300	51274	-0.7700	0.7000	-47.7700	-0.0110	1.3070	0.0110
13:38:37.321	51294	1.7100	0.8100	-53.0500	-0.0100	1.6530	0.0070
13:38:37.339	51314	-0.2100	0.5700	-53.4100	-0.0010	1.5340	0.0250
13:38:37.360	51334	0.8200	0.1400	-49.9400	-0.0360	1.4270	0.0170
13:38:37.380	51354	0.8600	0.5700	-61.1400	-0.0350	1.7590	0.0340
13:38:37.401	51374	-0.8900	0.3900	-47.2900	-0.0490	1.2810	0.0040
13:38:37.419	51394	2.2300	0.5300	-60.9500	-0.0160	1.8810	0.0250
13:38:37.441	51414	-0.0500	0.8800	-48.7400	-0.0450	1.4160	0.0140
13:38:37.461	51434	2.5400	0.0500	-49.8700	-0.0680	1.5750	0.0170
13:38:37.479	51454	1.7500	0.1700	-54.7300	-0.0680	1.6450	0.0270
13:38:37.499	51474	1.1300	0.2300	-46.2800	-0.0890	1.3580	-0.0040
13:38:37.521	51494	1.9900	0.2800	-59.3900	-0.0490	1.8690	0.0300
13:38:37.540	51514	-0.5000	0.8200	-45.6600	-0.0520	1.2250	0.0150
13:38:37.560	51534	2.5200	0.7400	-54.9700	-0.0750	1.7400	-0.0070
13:38:37.579	51554	1.0500	0.5600	-50.2700	-0.0630	1.4700	0.0260
13:38:37.600	51574	1.5400	0.1700	-49.1200	-0.0900	1.5100	0.0070
13:38:37.621	51594	1.7500	0.6000	-58.1500	-0.0330	1.8320	0.0290
13:38:37.640	51614	-0.0900	0.5500	-46.5600	-0.0470	1.2140	0.0180
13:38:37.662	51634	2.1000	0.2000	-59.5800	-0.0490	1.8170	0.0210
13:38:37.680	51654	-0.4600	0.6100	-47.2100	-0.0300	1.3280	0.0070
13:38:37.702	51674	2.7500	0.4700	-52.7800	-0.0190	1.6230	0.0020
13:38:37.721	51694	1.0700	0.2000	-53.5000	0.0050	1.6110	0.0400
13:38:37.742	51714	0.3400	0.3700	-46.6000	-0.0450	1.3510	-0.0030
13:38:37.761	51734	1.4400	0.3100	-60.3200	-0.0100	1.8260	0.0220
13:38:37.781	51754	-0.2000	0.3900	-48.6500	-0.0220	1.2870	0.0250
13:38:37.799	51774	2.9800	0.4400	-56.4600	-0.0170	1.8310	0.0070
13:38:37.821	51794	-0.6200	0.4600	-50.4600	-0.0280	1.4540	0.0190
13:38:37.840	51814	1.5200	0.2600	-50.8400	-0.0700	1.5110	0.0010
13:38:37.859	51834	1.4300	0.0800	-56.2700	-0.0450	1.7330	0.0330
13:38:37.880	51854	-0.0100	0.1500	-48.7300	-0.0600	1.3110	0.0270
13:38:37.901	51874	1.7300	0.3800	-59.5200	-0.0480	1.8710	0.0120
13:38:37.921	51894	0.4000	0.6600	-47.4600	-0.0660	1.2840	0.0170
13:38:37.941	51914	3.2100	0.3600	-49.8300	-0.0890	1.7220	-0.0080
13:38:37.961	51934	1.2500	0.5700	-53.1600	-0.0640	1.6450	0.0180
13:38:37.982	51954	0.9700	0.1300	-47.1600	-0.0870	1.3970	-0.0110
13:38:38.001	51974	1.9700	0.4300	-56.8800	-0.0510	1.7650	0.0170
13:38:38.020	51994	0.7500	0.3900	-47.8300	-0.0600	1.2840	0.0240
13:38:38.041	52014	2.9500	0.4900	-56.9900	-0.0440	1.8110	0.0160
13:38:38.061	52034	1.3000	0.5300	-47.7200	-0.0310	1.4280	0.0180
13:38:38.082	52054	2.8200	0.0400	-48.3100	-0.0510	1.5530	0.0060
13:38:38.102	52074	0.8600	0.4600	-51.7500	-0.0300	1.6340	0.0190
13:38:38.120	52094	1.1900	0.1100	-46.4700	-0.0580	1.2940	0.0140
13:38:38.141	52114	2.2500	0.1100	-56.2500	-0.0070	1.8020	0.0160
13:38:38.161	52134	0.2000	0.5100	-47.6600	0.0090	1.3520	0.0250
13:38:38.182	52154	2.5500	0.1000	-56.4900	-0.0190	1.7940	0.0130
13:38:38.201	52174	0.3400	0.5500	-47.1500	-0.0290	1.3390	0.0200
13:38:38.220	52194	2.6800	-0.1000	-48.7500	-0.0950	1.5710	-0.0050
13:38:38.241	52214	2.0300	0.1300	-55.7400	-0.0420	1.7250	0.0300
13:38:38.262	52234	0.2200	0.3100	-47.8800	-0.0630	1.3700	0.0170
13:38:38.281	52254	3.2200	0.4100	-58.1900	-0.0360	1.8680	0.0180
13:38:38.301	52274	1.7700	0.3300	-50.1800	-0.0610	1.5740	0.0260
13:38:38.321	52294	4.6500	0.7100	-49.8300	-0.0590	1.7940	0.0040
13:38:38.341	52314	0.3600	0.4300	-48.9300	-0.0480	1.3910	0.0360
13:38:38.362	52334	0.6000	-0.3500	-51.0800	-0.0710	1.4090	0.0230
13:38:38.381	52354	3.7800	-0.1100	-59.5600	-0.0610	1.9610	0.0280
13:38:38.402	52374	0.6400	0.5400	-44.7500	-0.0600	1.3480	0.0040
13:38:38.423	52394	1.7700	0.7100	-54.8300	-0.0490	1.7390	0.0140
13:38:38.443	52414	-1.0900	0.5700	-48.9500	-0.0450	1.2970	0.0270
13:38:38.460	52434	0.5500	0.2900	-55.3700	-0.0580	1.6700	0.0000
13:38:38.482	52454	-0.5200	0.5800	-57.0800	-0.0160	1.6060	0.0370
13:38:38.502	52474	-2.2100	-0.0300	-52.7600	-0.0350	1.2260	0.0330
13:38:38.521	52494	0.9800	0.7900	-63.4200	0.0230	1.9150	0.0150
13:38:38.543	52514	-0.1600	0.9500	-47.1800	-0.0020	1.2440	0.0210
13:38:38.561	52534	1.7400	0.7500	-54.9200	-0.0020	1.7280	0.0040
13:38:38.581	52554	-0.6400	0.7300	-55.0800	0.0070	1.5240	0.0270
13:38:38.602	52574	0.1700	0.2700	-48.4100	-0.0310	1.3670	-0.0030
13:38:38.620	52594	1.2000	0.2800	-60.4200	-0.0250	1.8270	0.0220
13:38:38.642	52614	-0.1500	0.3400	-45.4400	-0.0260	1.3200	0.0110
13:38:38.661	52634	1.8000	0.3300	-59.6700	-0.0420	1.9020	0.0050
13:38:38.680	52654	-0.6200	0.8800	-47.0700	-0.0350	1.3010	0.0100
13:38:38.700	52674	2.5300	0.2400	-50.1400	-0.0810	1.5680	0.0070
13:38:38.721	52694	2.4900	0.1200	-55.1500	-0.0690	1.7420	0.0220
13:38:38.741	52714	0.9800	-0.0200	-49.2800	-0.0950	1.3740	0.0150
13:38:38.761	52734	1.4400	0.3000	-57.8200	-0.0560	1.8040	0.0120
13:38:38.781	52754	-0.7500	0.7700	-47.3200	-0.0600	1.2980	0.0170
13:38:38.802	52774	3.0300	0.2200	-56.3400	-0.0910	1.8520	0.0150
13:38:38.822	52794	0.6500	0.6600	-51.0800	-0.0750	1.4960	0.0310
13:38:38.840	52814	1.4700	-0.2500	-47.6100	-0.0830	1.4260	0.0090
13:38:38.862	52834	1.9200	0.3700	-57.4100	-0.0570	1.7900	0.0280
13:38:38.882	52854	0.8500	0.3800	-45.2800	-0.0580	1.3110	0.0050
13:38:38.900	52874	2.5400	0.1700	-56.5200	-0.0270	1.8650	0.0180
13:38:38.922	52894	-0.5600	1.0300	-47.7300	-0.0160	1.3020	0.0200
13:38:38.941	52914	3.1000	0.3900	-52.4500	-0.0310	1.7080	0.0020
13:38:38.960	52934	1.7400	0.2600	-50.2100	-0.0140	1.5630	0.0220
13:38:38.980	52954	1.2000	0.4100	-48.0600	-0.0480	1.3340	0.0080
13:38:39.001	52974	1.4100	0.3500	-59.3100	-0.0030	1.8450	0.0210
13:38:39.022	52994	-0.6600	0.6000	-46.4200	-0.0090	1.2380	0.0220
13:38:39.041	53014	2.6300	0.9200	-55.1100	-0.0220	1.7980	0.0020
13:38:39.062	53034	0.3400	0.8100	-48.4500	-0.0300	1.4590	0.0160
13:38:39.082	53054	2.4900	0.1800	-49.3400	-0.0960	1.5420	0.0000
13:38:39.102	53074	1.3400	-0.0100	-56.6700	-0.0560	1.7240	0.0330
13:38:39.122	53094	0.6200	-0.0100	-47.8400	-0.0620	1.2950	0.0220
13:38:39.141	53114	2.2000	0.3700	-61.4700	-0.0520	1.9010	0.0180
13:38:39.162	53134	-0.7500	0.8100	-46.8800	-0.0430	1.3070	0.0210
13:38:39.180	53154	3.4000	0.4300	-50.0500	-0.0840	1.6530	0.0000
13:38:39.202	53174	1.7300	0.1800	-53.5400	-0.0820	1.6730	0.0380
13:38:39.222	53194	1.1500	0.4200	-48.4100	-0.1110	1.3820	0.0090
13:38:39.241	53214	1.6400	0.2800	-56.2500	-0.0580	1.7060	0.0210
13:38:39.261	53234	-0.0700	0.3500	-47.0200	-0.0500	1.3230	0.0140
13:38:39.282	53254	3.5600	0.3100	-59.0000	-0.0400	1.8720	0.0250
13:38:39.302	53274	0.3400	0.7100	-48.5100	-0.0250	1.4490	0.0290
13:38:39.322	53294	1.8100	0.0000	-49.9400	-0.0490	1.5490	0.0110
13:38:39.342	53314	1.3000	0.7400	-55.5100	-0.0040	1.7210	0.0180
13:38:39.363	53334	-0.0200	0.6600	-46.1300	-0.0460	1.2740	-0.0020
13:38:39.382	53354	2.6900	0.6800	-57.0000	0.0190	1.8230	0.0150
13:38:39.402	53374	1.0100	0.6200	-48.5700	0.0040	1.3380	0.0320
13:38:39.421	53394	2.0700	0.3100	-54.8100	-0.0180	1.7460	0.0000
13:38:39.443	53414	-0.5300	0.1600	-50.4100	-0.0460	1.4020	0.0290
13:38:39.463	53434	1.9100	0.4500	-48.1000	-0.0840	1.4950	-0.0050
13:38:39.483	53454	2.4900	0.3200	-59.4200	-0.0140	1.8780	0.0440
13:38:39.502	53474	-0.3500	0.3400	-46.2400	-0.0680	1.2280	0.0160
13:38:39.521	53494	2.7600	0.2800	-58.1600	-0.0510	1.8580	0.0130
13:38:39.543	53514	0.7000	0.9500	-47.6400	-0.0550	1.3650	0.0190
13:38:39.562	53534	2.7200	0.1300	-54.0300	-0.0800	1.6790	0.0070
13:38:39.583	53554	0.7800	0.3500	-52.3300	-0.0800	1.5160	0.0220
13:38:39.602	53574	-0.3900	0.1600	-47.6600	-0.0940	1.2540	-0.0030
13:38:39.622	53594	1.9600	0.5500	-63.2300	-0.0660	2.0160	0.0130
13:38:39.642	53614	-0.5500	0.9000	-45.1300	-0.0330	1.2200	0.0100
13:38:39.662	53634	2.3100	0.6700	-57.1000	-0.0500	1.7820	0.0240
13:38:39.682	53654	0.0600	0.4700	-51.9600	-0.0330	1.4820	0.0200
13:38:39.701	53674	1.0700	-0.0100	-52.1900	-0.0570	1.4480	0.0150
13:38:39.722	53694	1.3200	0.5900	-60.0200	-0.0260	1.8350	0.0350
13:38:39.743	53714	-0.1500	0.4600	-45.4000	-0.0120	1.2280	0.0090
13:38:39.761	53734	2.6800	0.8700	-61.2900	0.0090	1.9600	0.0270
13:38:39.783	53754	0.2500	0.6700	-46.2700	0.0020	1.3240	0.0210
13:38:39.803	53774	1.9900	-0.0100	-51.3400	-0.0550	1.5390	0.0070
13:38:39.823	53794	0.6500	-0.0300	-55.7800	-0.0250	1.6580	0.0290
13:38:39.842	53814	0.6400	0.1100	-47.2900	-0.0380	1.3070	0.0020
13:38:39.862	53834	1.0900	0.7000	-59.8300	-0.0270	1.8890	0.0180
13:38:39.883	53854	-1.7300	1.0300	-45.8700	-0.0430	1.2400	0.0030
13:38:39.902	53874	2.4800	0.5500	-59.5000	-0.0260	1.9180	0.0100
13:38:39.922	53894	1.4600	0.1500	-48.8200	-0.0260	1.4480	0.0240
13:38:39.942	53914	2.9900	0.1700	-47.8300	-0.0820	1.4850	0.0050
13:38:39.961	53934	1.7500	0.2300	-59.0800	-0.0680	1.7970	0.0440
13:38:39.983	53954	-0.6500	-0.2800	-48.4600	-0.0860	1.2640	0.0150
13:38:40.003	53974	3.0500	0.2500	-58.6900	-0.0490	1.9030	0.0090
13:38:40.023	53994	0.4400	0.9700	-46.2300	-0.0560	1.3720	0.0130
13:38:40.043	54014	2.2800	0.3700	-52.7500	-0.0760	1.5900	0.0040
13:38:40.062	54034	0.9700	0.0400	-52.8900	-0.0800	1.6370	0.0350
13:38:40.081	54054	0.8600	0.6400	-45.6500	-0.0760	1.3660	-0.0050
13:38:40.101	54074	2.1800	0.0300	-61.0500	-0.0350	1.9040	0.0190
13:38:40.122	54094	-1.2100	0.9200	-45.2600	-0.0380	1.2870	0.0070
13:38:40.142	54114	3.5500	0.6900	-55.1900	-0.0220	1.7390	0.0220
13:38:40.163	54134	1.2300	0.3500	-50.0900	-0.0180	1.4600	0.0280
13:38:40.182	54154	2.0500	0.2600	-49.0000	-0.0400	1.5210	-0.0010
13:38:40.202	54174	1.4600	0.5200	-54.7800	0.0030	1.7110	0.0190
13:38:40.223	54194	-0.3900	0.5100	-47.1000	-0.0280	1.2950	0.0070
13:38:40.241	54214	1.8000	1.0600	-60.5300	-0.0070	1.9200	0.0090
13:38:40.263	54234	-0.4400	1.3400	-45.9500	-0.0290	1.2760	-0.0010
13:38:40.283	54254	2.2100	0.3700	-52.2200	-0.0500	1.6600	-0.0070
13:38:40.302	54274	-0.1300	0.5300	-53.4300	-0.0390	1.5600	0.0180
13:38:40.322	54294	1.0800	-0.2400	-47.5800	-0.0950	1.4040	-0.0020
13:38:40.342	54314	1.7500	0.2600	-60.6500	-0.0240	1.9230	0.0240
13:38:40.363	54334	-0.8100	0.6800	-49.2900	-0.0470	1.2850	0.0220
13:38:40.382	54354	1.3200	0.6200	-58.6100	-0.0620	1.8380	0.0060
13:38:40.403	54374	0.0700	0.3100	-50.3900	-0.0650	1.4100	0.0230
13:38:40.421	54394	2.5600	-0.1900	-50.2400	-0.1090	1.6230	-0.0030
13:38:40.442	54414	1.3900	0.3500	-55.7100	-0.0790	1.7770	0.0170
13:38:40.463	54434	-1.1400	0.4700	-47.2200	-0.0680	1.2640	0.0140
13:38:40.483	54454	0.4700	0.4500	-59.0500	-0.0350	1.8270	0.0180
13:38:40.503	54474	-0.1400	0.6100	-48.2900	-0.0430	1.3440	0.0210
13:38:40.523	54494	3.2300	0.0300	-56.5600	-0.0400	1.8110	0.0220
13:38:40.544	54514	0.8600	0.5800	-51.0400	-0.0040	1.5320	0.0220
13:38:40.561	54534	1.2400	0.0400	-48.6200	-0.0580	1.3840	0.0060
13:38:40.582	54554	1.1200	0.1100	-59.2600	-0.0070	1.8120	0.0200
13:38:40.602	54574	-1.1100	0.2900	-48.5400	-0.0190	1.2530	0.0140
13:38:40.623	54594	2.5100	0.3100	-57.3100	0.0080	1.8020	0.0140
13:38:40.642	54614	0.5400	0.4600	-49.4900	-0.0010	1.4190	0.0240
13:38:40.663	54634	3.2300	0.1400	-51.1000	-0.0300	1.6200	0.0120
13:38:40.682	54654	0.8800	0.5100	-51.6600	-0.0300	1.5270	0.0100
13:38:40.703	54674	1.0300	0.1500	-46.1800	-0.0690	1.3200	0.0020
13:38:40.723	54694	2.7800	0.4300	-58.7700	-0.0130	1.8920	0.0270
13:38:40.744	54714	-0.4300	0.6700	-48.3500	-0.0130	1.3460	0.0230
13:38:40.763	54734	3.1000	0.4400	-54.0600	-0.0440	1.8270	0.0020
13:38:40.783	54754	1.0200	0.4100	-49.6400	-0.0450	1.4600	0.0250
13:38:40.803	54774	1.6700	-0.0400	-49.4600	-0.0850	1.5260	-0.0070
13:38:40.824	54794	0.7900	0.3200	-55.7100	-0.0430	1.6760	0.0280
13:38:40.844	54814	-0.8800	0.1300	-48.4100	-0.0840	1.2640	0.0030
13:38:40.863	54834	2.0600	0.6900	-60.2600	-0.0530	1.9340	0.0110
13:38:40.883	54854	-0.3000	1.4500	-46.4500	-0.0360	1.3280	0.0120
13:38:40.903	54874	2.0700	0.5800	-51.6600	-0.0610	1.6370	0.0100
13:38:40.923	54894	0.1500	0.3200	-53.3300	-0.0390	1.6720	0.0150
13:38:40.943	54914	1.3000	0.4100	-47.9500	-0.0580	1.4240	0.0060
13:38:40.963	54934	2.1000	0.7000	-58.3800	-0.0060	1.8450	0.0300
13:38:40.984	54954	-1.1200	0.5500	-47.2200	-0.0230	1.2060	0.0200
13:38:41.003	54974	2.1600	0.4700	-58.9500	-0.0040	1.8440	0.0140
13:38:41.022	54994	1.4700	0.3100	-50.6400	-0.0060	1.4350	0.0320
13:38:41.042	55014	1.2100	0.5100	-49.6600	-0.0300	1.5310	0.0050
13:38:41.063	55034	0.4600	0.2300	-56.4000	-0.0240	1.7100	0.0150
13:38:41.083	55054	0.1600	0.5700	-47.6000	-0.0370	1.2750	0.0150
13:38:41.103	55074	2.1200	0.4400	-62.5100	-0.0090	1.9310	0.0340
13:38:41.123	55094	-0.0900	1.1100	-46.4500	-0.0390	1.2690	0.0080
13:38:41.143	55114	2.6300	0.1000	-55.4900	-0.0660	1.7450	0.0070
13:38:41.163	55134	-0.0500	0.6400	-50.6600	-0.0430	1.5370	0.0250
13:38:41.183	55154	0.2000	0.5100	-48.6700	-0.0800	1.4430	-0.0080
13:38:41.203	55174	1.3700	0.3700	-59.1000	-0.0450	1.8360	0.0290
13:38:41.223	55194	0.2800	0.6800	-47.2100	-0.0440	1.2840	0.0080
13:38:41.243	55214	2.9300	0.3800	-57.3800	-0.0780	1.8320	0.0150
13:38:41.262	55234	0.8500	1.0200	-47.4500	-0.0640	1.3890	0.0170
13:38:41.283	55254	2.8500	0.0900	-51.0400	-0.0980	1.5880	0.0150
13:38:41.302	55274	1.4600	0.2400	-49.8800	-0.0770	1.6010	0.0190
13:38:41.323	55294	0.2800	0.0100	-47.4600	-0.0960	1.3850	0.0130
13:38:41.343	55314	3.2200	0.2700	-58.8600	-0.0280	1.9250	0.0250
13:38:41.365	55334	0.7400	0.9100	-42.8600	-0.0160	1.2610	0.0150
13:38:41.385	55354	3.3900	0.3300	-54.3800	-0.0260	1.6980	0.0040
13:38:41.403	55374	0.9100	0.0900	-49.6600	-0.0350	1.4870	0.0150
13:38:41.423	55394	1.8800	0.2200	-49.1400	-0.0460	1.4600	0.0000
13:38:41.443	55414	1.6100	0.1500	-57.4300	0.0200	1.7520	0.0280
13:38:41.463	55434	-0.6000	0.0100	-47.7700	-0.0200	1.2860	0.0180
13:38:41.483	55454	1.9300	0.6900	-61.0800	0.0040	1.8750	0.0160
13:38:41.504	55474	0.4200	0.5700	-46.8100	-0.0300	1.2610	0.0250
13:38:41.524	55494	3.8100	-0.0400	-52.9800	-0.0680	1.7680	0.0010
13:38:41.543	55514	2.0600	0.2500	-51.1200	-0.0430	1.6180	0.0300
13:38:41.563	55534	1.1000	0.2600	-44.5700	-0.0710	1.3270	-0.0060
13:38:41.582	55554	2.2000	0.3900	-57.1900	-0.0350	1.8640	0.0130
13:38:41.603	55574	-0.0600	0.6400	-47.2100	-0.0450	1.3030	0.0190
13:38:41.623	55594	2.8300	0.7600	-57.2700	-0.0480	1.8890	-0.0010
13:38:41.643	55614	1.3600	0.3600	-46.2200	-0.0480	1.3260	0.0170
13:38:41.663	55634	2.4500	-0.1400	-49.1100	-0.0980	1.5000	0.0030
13:38:41.684	55654	1.7400	0.4200	-58.8100	-0.0860	1.8120	0.0260
13:38:41.703	55674	-0.6100	0.4300	-46.1500	-0.0750	1.2230	0.0030
13:38:41.724	55694	1.4700	0.4900	-59.5500	-0.0280	1.8450	0.0180
13:38:41.743	55714	-0.8500	0.9700	-48.2200	-0.0390	1.3410	0.0190
13:38:41.764	55734	2.5700	0.2600	-55.6600	-0.0690	1.7650	0.0080
13:38:41.784	55754	1.2300	0.4800	-50.2900	-0.0090	1.5240	0.0220
13:38:41.804	55774	0.7000	0.2300	-49.9100	-0.0490	1.3860	0.0100
13:38:41.823	55794	1.9700	0.4000	-59.0600	-0.0010	1.8710	0.0240
13:38:41.844	55814	-1.3500	0.6200	-49.2300	-0.0100	1.2450	0.0190
13:38:41.863	55834	2.0400	0.6000	-56.7400	0.0160	1.7800	-0.0010
13:38:41.884	55854	-0.2300	0.8400	-49.4200	-0.0040	1.4280	0.0170
13:38:41.904	55874	1.8400	0.1800	-50.3500	-0.0550	1.6010	-0.0140
13:38:41.924	55894	1.0300	0.1500	-54.7000	-0.0270	1.6140	0.0270
13:38:41.945	55914	-0.4500	0.3900	-48.2400	-0.0550	1.3500	-0.0040
13:38:41.964	55934	2.4000	0.3200	-60.6400	-0.0150	1.9420	0.0310
13:38:41.982	55954	-0.6000	0.7700	-46.4900	-0.0390	1.2100	0.0170
13:38:42.003	55974	3.2700	0.4200	-54.9000	-0.0700	1.7840	-0.0070
13:38:42.024	55994	1.2000	0.3500	-49.8800	-0.0520	1.5600	0.0300
13:38:42.044	56014	1.3500	0.2600	-49.4700	-0.0830	1.4650	0.0080
13:38:42.064	56034	1.2000	0.2500	-56.7600	-0.0670	1.7990	0.0220
13:38:42.084	56054	-0.5400	0.5300	-48.4900	-0.0600	1.2230	0.0220
13:38:42.104	56074	3.1200	0.7100	-59.1000	-0.0520	1.8920	0.0100
13:38:42.124	56094	0.5100	0.9100	-46.9900	-0.0500	1.3530	0.0160
13:38:42.144	56114	1.4400	0.1600	-52.6000	-0.0700	1.5510	0.0090
13:38:42.164	56134	0.9700	0.4500	-56.3700	-0.0580	1.6720	0.0210
13:38:42.184	56154	0.0100	0.2700	-47.4600	-0.0400	1.3970	0.0030
13:38:42.203	56174	2.4500	0.4300	-58.5600	-0.0020	1.8870	0.0180
13:38:42.224	56194	0.1200	0.6700	-45.4300	-0.0320	1.2300	0.0150
13:38:42.244	56214	3.5700	0.5300	-55.5700	-0.0120	1.8540	0.0080
13:38:42.264	56234	1.4100	0.4700	-48.6800	-0.0120	1.4870	0.0170
13:38:42.284	56254	1.0400	0.4500	-47.6300	-0.0330	1.3370	0.0010
13:38:42.304	56274	0.6400	-0.0600	-57.5300	-0.0210	1.7940	0.0160
13:38:42.323	56294	0.1100	0.3400	-44.6200	-0.0230	1.2830	-0.0030
13:38:42.344	56314	2.5100	0.4800	-60.0900	-0.0290	1.9620	0.0050
13:38:42.364	56334	-0.4100	0.6700	-46.9300	-0.0450	1.3710	0.0160
13:38:42.384	56354	2.7700	0.5500	-51.1000	-0.0600	1.6150	-0.0060
13:38:42.404	56374	1.4300	0.3900	-52.8000	-0.0470	1.6100	0.0170
13:38:42.424	56394	0.5300	0.2100	-48.5200	-0.0650	1.3200	0.0050
13:38:42.445	56414	1.9600	0.0400	-62.0400	-0.0630	1.8840	0.0240
13:38:42.465	56434	0.3500	0.4500	-44.7200	-0.0590	1.2730	0.0080
13:38:42.485	56454	3.8700	0.3200	-55.1200	-0.0660	1.8680	0.0050
13:38:42.503	56474	0.3400	0.5900	-49.5500	-0.0600	1.4970	0.0220
13:38:42.525	56494	0.7000	0.3900	-48.9900	-0.0800	1.4390	0.0150
13:38:42.543	56514	2.2300	0.5200	-53.6600	-0.0640	1.6980	0.0220
13:38:42.564	56534	0.9300	0.2300	-48.0800	-0.0740	1.3100	0.0060
13:38:42.584	56554	3.0100	0.3300	-58.4800	-0.0430	1.9020	0.0120
13:38:42.603	56574	0.4700	0.5600	-46.7000	-0.0080	1.2790	0.0270
13:38:42.623	56594	2.5900	0.2900	-52.6000	-0.0500	1.6500	0.0160
13:38:42.643	56614	1.2200	0.2200	-53.1200	-0.0190	1.6260	0.0330
13:38:42.665	56634	0.5800	0.0100	-48.2400	-0.0460	1.3630	0.0120
13:38:42.684	56654	1.5300	0.2700	-60.2400	0.0020	1.8420	0.0280
13:38:42.703	56674	0.4200	0.7900	-49.5400	0.0140	1.3230	0.0290
13:38:42.724	56694	2.7800	0.7100	-57.1100	-0.0310	1.7820	0.0090
13:38:42.743	56714	0.2000	0.3000	-48.1900	-0.0400	1.3740	0.0260
13:38:42.763	56734	1.4800	-0.0100	-50.6800	-0.0870	1.5600	0.0060
13:38:42.785	56754	1.3900	0.4400	-57.6500	-0.0310	1.7640	0.0380
13:38:42.804	56774	-0.1600	0.2800	-45.7800	-0.0520	1.2600	0.0160
13:38:42.824	56794	2.0300	0.5000	-58.9700	-0.0370	1.9380	0.0090
13:38:42.846	56814	0.2100	0.8900	-46.3600	-0.0480	1.3150	0.0170
13:38:42.865	56834	2.9000	0.7100	-51.4000	-0.0780	1.6410	-0.0050
13:38:42.885	56854	0.7800	0.1000	-49.5300	-0.0650	1.5140	0.0110
13:38:42.904	56874	0.6900	0.2800	-47.9300	-0.0900	1.4030	0.0020
13:38:42.925	56894	2.0300	0.7000	-61.9700	-0.0500	1.9130	0.0240
13:38:42.946	56914	-0.0300	1.4200	-44.1900	-0.0250	1.2320	0.0070
13:38:42.965	56934	2.5500	1.3000	-55.8200	-0.0540	1.8420	0.0030
13:38:42.985	56954	0.2000	0.6300	-50.3800	-0.0330	1.4660	0.0190
13:38:43.005	56974	1.8700	0.0900	-50.3200	-0.0620	1.5510	-0.0070
13:38:43.024	56994	0.7700	0.5300	-54.4500	-0.0240	1.6550	0.0180
13:38:43.045	57014	0.6200	0.3400	-45.4100	-0.0320	1.2950	0.0060
13:38:43.065	57034	1.5400	0.3100	-60.3900	-0.0130	1.9680	0.0170
13:38:43.086	57054	-0.5500	1.0200	-47.3400	0.0070	1.3060	0.0150
13:38:43.105	57074	2.1300	0.7600	-52.1400	-0.0240	1.6820	-0.0100
13:38:43.124	57094	0.3600	0.2600	-54.2900	-0.0200	1.5360	0.0270
13:38:43.145	57114	1.6900	0.2200	-48.2400	-0.0430	1.3710	0.0040
13:38:43.165	57134	1.3600	0.5900	-56.5100	-0.0240	1.7230	0.0160
13:38:43.185	57154	-0.8200	0.3500	-48.0900	-0.0710	1.2530	0.0130
13:38:43.205	57174	2.2200	0.5500	-58.6200	-0.0270	1.8870	0.0080
13:38:43.225	57194	0.1000	0.5100	-49.6500	-0.0260	1.3920	0.0360
13:38:43.245	57214	2.0300	0.6300	-50.6400	-0.0670	1.5890	0.0000
13:38:43.265	57234	1.9800	0.2800	-54.8600	-0.0500	1.7030	0.0340
13:38:43.284	57254	1.1100	0.5500	-46.9300	-0.0740	1.3330	0.0090
13:38:43.306	57274	2.3200	0.3400	-59.8000	-0.0550	1.8730	0.0170
13:38:43.324	57294	-0.2000	0.5600	-47.1300	-0.0620	1.2380	0.0260
13:38:43.344	57314	2.2200	0.6500	-54.5500	-0.0710	1.7470	0.0010
13:38:43.365	57334	0.1200	0.7500	-50.5300	-0.0330	1.4880	0.0120
13:38:43.385	57354	0.5900	0.5600	-48.5900	-0.0660	1.4070	-0.0040
13:38:43.405	57374	1.8700	0.3300	-57.9000	-0.0320	1.8300	0.0100
13:38:43.425	57394	0.2500	0.1300	-48.3700	-0.0320	1.2650	0.0200
13:38:43.445	57414	2.6600	0.2000	-55.6300	-0.0200	1.8290	0.0080
13:38:43.465	57434	0.3100	0.8300	-47.8600	-0.0150	1.3640	0.0150
13:38:43.485	57454	2.1000	0.3100	-53.1000	-0.0230	1.6590	0.0150
13:38:43.505	57474	2.0400	0.4700	-55.2400	0.0100	1.6730	0.0420
13:38:43.524	57494	-0.1300	0.4900	-48.0700	-0.0370	1.2960	0.0000
13:38:43.545	57514	2.1800	0.3200	-57.7900	-0.0070	1.8070	0.0130
13:38:43.566	57534	0.4500	0.3500	-47.7300	-0.0240	1.2910	0.0110
13:38:43.584	57554	2.4400	0.4500	-56.6000	-0.0270	1.8310	0.0090
13:38:43.606	57574	-0.0100	1.0200	-49.8700	-0.0080	1.4650	0.0170
13:38:43.624	57594	0.8700	0.4800	-48.9300	-0.0680	1.4690	0.0000
13:38:43.644	57614	1.7000	0.0500	-55.0700	-0.0510	1.7180	0.0230
13:38:43.664	57634	0.6200	0.0500	-49.7300	-0.0730	1.3540	0.0230
13:38:43.684	57654	2.4200	0.1500	-60.4100	-0.0320	1.8930	0.0250
13:38:43.705	57674	0.3200	0.7800	-46.2100	-0.0510	1.3090	0.0120
13:38:43.724	57694	2.8200	0.2500	-48.3400	-0.0790	1.5520	0.0010
13:38:43.745	57714	1.8200	0.1500	-54.3900	-0.0850	1.6860	0.0350
13:38:43.765	57734	0.4900	0.3000	-46.6200	-0.0890	1.3380	-0.0050
13:38:43.785	57754	1.1700	-0.0700	-58.5700	-0.0460	1.7790	0.0330
13:38:43.804	57774	-0.0500	0.8700	-46.7600	-0.0370	1.3520	0.0180
13:38:43.825	57794	2.7600	0.3100	-54.9200	-0.0440	1.8340	0.0120
13:38:43.844	57814	0.2600	0.2100	-50.3700	-0.0240	1.4370	0.0290
13:38:43.864	57834	2.2100	0.1800	-49.7500	-0.0190	1.5330	0.0030
13:38:43.886	57854	1.9100	0.5300	-54.0200	0.0100	1.6340	0.0160
13:38:43.906	57874	-0.8200	0.2300	-48.2100	-0.0380	1.2380	0.0180
13:38:43.925	57894	1.5400	0.1300	-58.4900	-0.0050	1.8160	0.0130
13:38:43.947	57914	-0.2900	0.8000	-50.1000	0.0130	1.4430	0.0230
13:38:43.965	57934	2.5000	0.0800	-53.8700	-0.0180	1.7340	0.0160
13:38:43.984	57954	1.1000	0.8000	-49.5400	-0.0220	1.4640	0.0220
13:38:44.005	57974	2.3100	-0.0300	-48.8600	-0.0660	1.4670	0.0050
13:38:44.025	57994	1.9600	0.2300	-57.0200	-0.0280	1.7830	0.0240
13:38:44.045	58014	-0.0600	0.6400	-45.7600	-0.0460	1.2270	0.0050
13:38:44.066	58034	2.7200	0.2400	-56.7300	-0.0500	1.8990	0.0080
13:38:44.087	58054	0.3400	0.5800	-46.7600	-0.0560	1.4410	0.0140
13:38:44.106	58074	1.7100	0.0600	-52.1900	-0.0620	1.6150	0.0000
13:38:44.127	58094	0.6700	0.4000	-52.0800	-0.0560	1.5150	0.0190
13:38:44.145	58114	-0.7300	0.1500	-47.3100	-0.0860	1.2770	-0.0150
13:38:44.165	58134	2.6100	0.1500	-60.4500	-0.0510	1.8920	0.0220
13:38:44.185	58154	-0.1400	0.8600	-44.9100	-0.0400	1.2710	0.0120
13:38:44.205	58174	1.4800	0.3800	-55.9200	-0.0620	1.7640	0.0140
13:38:44.224	58194	-0.4200	0.2200	-53.1500	-0.0310	1.5080	0.0210
13:38:44.244	58214	0.4800	0.3200	-52.3600	-0.0500	1.4560	0.0160
13:38:44.267	58234	1.7300	0.3000	-58.3900	-0.0060	1.7860	0.0290
13:38:44.287	58254	0.0100	0.8500	-48.3900	-0.0240	1.2940	0.0090
13:38:44.305	58274	2.1600	0.7500	-59.6500	0.0170	1.9020	0.0130
13:38:44.327	58294	-0.2600	1.3200	-47.5600	0.0130	1.3360	0.0110
13:38:44.347	58314	1.4900	0.8600	-51.3800	-0.0300	1.5800	-0.0030
13:38:44.365	58334	0.7900	0.4000	-55.4400	0.0040	1.6690	0.0240
13:38:44.387	58354	1.0200	0.1500	-49.2100	-0.0310	1.3750	0.0180
13:38:44.407	58374	1.7900	0.3100	-57.8300	-0.0120	1.7620	0.0250
13:38:44.427	58394	-0.4900	1.0700	-45.0700	-0.0510	1.2340	0.0050
13:38:44.447	58414	2.9400	0.3500	-55.7100	-0.0370	1.8510	0.0120
13:38:44.467	58434	1.1200	0.3200	-48.2400	-0.0370	1.4950	0.0280
13:38:44.487	58454	1.3900	0.3900	-47.7800	-0.0670	1.5020	0.0070
13:38:44.507	58474	1.0400	0.2300	-57.1800	-0.0480	1.7140	0.0290
13:38:44.525	58494	0.4000	0.4000	-48.9900	-0.0820	1.3610	0.0160
13:38:44.546	58514	3.0700	0.7300	-58.0300	-0.0330	1.9040	0.0120
13:38:44.566	58534	0.2300	1.1900	-44.2600	-0.0550	1.3300	0.0070
13:38:44.586	58554	2.6000	0.3800	-51.1100	-0.0830	1.6140	-0.0060
13:38:44.605	58574	1.5000	0.0300	-50.4000	-0.0590	1.5590	0.0170
13:38:44.626	58594	0.5800	0.1500	-49.5000	-0.0970	1.4190	0.0080
13:38:44.645	58614	1.8600	0.2200	-58.5500	-0.0390	1.8400	0.0250
13:38:44.667	58634	-0.7300	0.3200	-45.9400	-0.0240	1.2400	0.0150
13:38:44.685	58654	2.0900	0.7200	-57.9800	-0.0170	1.8450	0.0040
13:38:44.705	58674	0.2700	0.6400	-48.9300	-0.0180	1.3820	0.0260
13:38:44.726	58694	2.4000	0.0600	-51.9000	-0.0340	1.5510	0.0090
13:38:44.747	58714	1.7300	0.3600	-54.0400	-0.0100	1.6900	0.0210
13:38:44.766	58734	-0.1300	0.7400	-44.2800	-0.0340	1.3160	-0.0110
13:38:44.785	58754	1.2800	0.2700	-60.6500	-0.0170	1.8710	0.0100
13:38:44.807	58774	-0.5000	0.4300	-46.2400	-0.0420	1.2290	0.0200
13:38:44.826	58794	3.2600	0.5200	-55.1100	-0.0400	1.8110	0.0080
13:38:44.845	58814	1.2800	0.6600	-52.5600	-0.0340	1.5420	0.0320
13:38:44.865	58834	1.0200	0.3200	-48.9400	-0.0710	1.4020	-0.0040
13:38:44.886	58854	0.9100	0.5400	-56.4900	-0.0450	1.7720	0.0090
13:38:44.906	58874	-1.2100	0.7700	-47.3500	-0.0440	1.3000	0.0080
13:38:44.926	58894	2.6000	0.6000	-60.2200	-0.0590	1.8820	0.0230
13:38:44.947	58914	-0.0500	0.8900	-46.8100	-0.0450	1.3370	0.0150
13:38:44.965	58934	2.6200	-0.2900	-50.0800	-0.0930	1.5640	0.0070
13:38:44.988	58954	1.2000	0.2900	-54.8300	-0.0640	1.7000	0.0220
13:38:45.006	58974	-0.1400	0.4500	-48.3700	-0.0710	1.2960	-0.0070
13:38:45.027	58994	1.7800	0.3500	-56.9800	-0.0280	1.8670	0.0180
13:38:45.046	59014	-0.2800	1.3400	-46.8300	-0.0370	1.2910	0.0140
13:38:45.067	59034	2.5200	0.3400	-54.0700	-0.0730	1.7260	-0.0040
13:38:45.085	59054	1.0000	0.3000	-48.5300	-0.0360	1.4730	0.0120
13:38:45.106	59074	2.0400	0.0900	-47.7500	-0.0500	1.4950	-0.0130
13:38:45.125	59094	1.8100	0.3400	-56.5800	-0.0050	1.7270	0.0310
13:38:45.146	59114	-1.5200	0.3000	-47.2100	-0.0310	1.1990	0.0120
13:38:45.165	59134	2.1900	0.2200	-56.7300	0.0000	1.7990	0.0060
13:38:45.187	59154	0.8000	0.5200	-45.9700	0.0110	1.3580	0.0220
13:38:45.205	59174	2.8700	-0.0300	-52.3200	-0.0280	1.7020	0.0000
13:38:45.226	59194	0.7100	0.2600	-48.6300	-0.0310	1.4430	0.0060
13:38:45.246	59214	1.2700	-0.2800	-47.8300	-0.0640	1.4020	0.0040
13:38:45.265	59234	1.5800	0.4900	-57.9700	-0.0280	1.8540	0.0220
13:38:45.287	59254	-1.2700	0.6000	-45.8400	-0.0490	1.2420	0.0040
13:38:45.307	59274	2.2700	0.4700	-58.5800	-0.0130	1.8850	0.0270
13:38:45.327	59294	-0.0500	1.2100	-48.9900	-0.0590	1.4260	0.0210
13:38:45.346	59314	1.6200	0.3900	-50.4700	-0.0640	1.5260	0.0070
13:38:45.365	59334	1.8300	0.2100	-55.7700	-0.0580	1.6590	0.0170
13:38:45.387	59354	-0.1100	0.2100	-44.8000	-0.0810	1.2670	-0.0130
13:38:45.405	59374	1.5400	0.3900	-62.1300	-0.0620	1.9490	0.0170
13:38:45.426	59394	-0.8800	0.6700	-48.2800	-0.0470	1.2830	0.0270
13:38:45.446	59414	2.1500	0.4200	-55.0700	-0.0550	1.7160	0.0080
13:38:45.467	59434	0.2700	0.6100	-56.0900	-0.0220	1.6410	0.0280
13:38:45.486	59454	0.3400	0.0700	-50.0600	-0.0610	1.4800	0.0030
13:38:45.506	59474	2.4900	0.3300	-57.3700	-0.0200	1.8540	0.0170
13:38:45.526	59494	0.2000	0.0500	-43.7900	-0.0350	1.2170	0.0110
13:38:45.547	59514	3.0200	0.1700	-58.2700	-0.0170	1.9040	0.0110
13:38:45.567	59534	-0.6700	0.8400	-48.5500	0.0090	1.3810	0.0200
13:38:45.585	59554	1.4000	0.0600	-50.2800	-0.0340	1.4660	-0.0010
13:38:45.607	59574	2.0900	0.1300	-56.4000	-0.0530	1.8310	0.0220
13:38:45.626	59594	1.0900	0.2600	-45.0800	-0.0310	1.3300	0.0060
13:38:45.646	59614	1.2300	0.4500	-58.2000	-0.0170	1.7720	0.0230
13:38:45.666	59634	0.0900	0.7500	-49.1900	-0.0530	1.3820	0.0120
13:38:45.687	59654	2.4400	0.4700	-51.2000	-0.0490	1.6610	-0.0090
13:38:45.707	59674	1.9300	0.3100	-54.2500	-0.0440	1.6900	0.0310
13:38:45.726	59694	0.9200	0.1600	-47.9700	-0.0690	1.4180	-0.0010
13:38:45.747	59714	1.6000	0.5000	-52.4500	-0.0630	1.6130	0.0100
13:38:45.767	59734	1.2800	0.1300	-48.6900	-0.0960	1.4500	0.0080
13:38:45.786	59754	4.0500	0.1300	-54.3800	-0.0540	1.8460	0.0140
13:38:45.807	59774	0.3800	0.7300	-46.9700	-0.0650	1.3630	0.0150
13:38:45.827	59794	2.7500	0.1600	-49.7100	-0.0850	1.5250	0.0010
13:38:45.848	59814	1.5000	0.2500	-50.3800	-0.0910	1.5080	0.0360
13:38:45.867	59834	2.0900	0.2300	-51.2000	-0.0770	1.5700	0.0100
13:38:45.886	59854	2.4200	0.2400	-56.8200	-0.0320	1.7990	0.0300
13:38:45.908	59874	-0.3600	0.7900	-46.1100	-0.0340	1.1950	0.0140
13:38:45.927	59894	2.6000	0.3000	-55.9100	-0.0250	1.7920	0.0020
13:38:45.947	59914	0.1100	0.6000	-50.9800	-0.0210	1.4670	0.0310
13:38:45.966	59934	1.9100	0.0400	-50.6500	-0.0460	1.5310	0.0060
13:38:45.986	59954	0.9900	0.0600	-55.7600	-0.0110	1.6740	0.0230
13:38:46.008	59974	-0.2800	0.5900	-48.6600	-0.0100	1.3540	-0.0050
13:38:46.027	59994	2.3100	0.2700	-58.4700	-0.0150	1.8710	0.0100
13:38:46.047	60014	-0.1900	0.8100	-45.7800	-0.0380	1.2260	0.0030
13:38:46.067	60034	3.2300	0.3900	-54.7600	-0.0570	1.7880	0.0030
13:38:46.088	60054	0.8100	0.4800	-50.5900	-0.0370	1.5240	0.0180
13:38:46.108	60074	0.7900	0.4300	-47.7400	-0.0750	1.4200	0.0020
13:38:46.128	60094	1.7500	0.1900	-60.8600	-0.0370	1.9020	0.0310
13:38:46.148	60114	-0.4400	0.5300	-48.1600	-0.0650	1.2860	0.0160
13:38:46.167	60134	2.2700	0.4000	-59.5300	-0.0680	1.8750	0.0130
13:38:46.186	60154	0.8300	0.5000	-47.8600	-0.0680	1.3570	0.0250
13:38:46.206	60174	2.0000	-0.0800	-50.1900	-0.0970	1.5390	0.0020
13:38:46.227	60194	1.4100	-0.1300	-57.4100	-0.0900	1.7700	0.0230
13:38:46.248	60214	-0.6600	0.8400	-47.3400	-0.0580	1.2960	0.0120
13:38:46.267	60234	1.3900	0.3300	-61.4500	-0.0190	1.8330	0.0360
13:38:46.287	60254	-0.5000	1.3100	-50.8800	-0.0330	1.3330	0.0400
13:38:46.307	60274	2.7900	0.7500	-53.9700	-0.0540	1.6720	0.0050
13:38:46.327	60294	0.9800	0.6600	-52.6600	-0.0240	1.5410	0.0280
13:38:46.347	60314	1.2400	0.1700	-47.9400	-0.0510	1.4170	-0.0050
13:38:46.366	60334	1.4500	0.4700	-56.6700	-0.0160	1.8040	0.0150
13:38:46.388	60354	-1.8400	0.3800	-49.5400	-0.0200	1.2300	0.0170
13:38:46.407	60374	1.5000	0.1300	-58.5500	0.0060	1.8000	0.0110
13:38:46.428	60394	-0.0500	0.4800	-51.8300	-0.0030	1.4270	0.0320
13:38:46.447	60414	2.6700	0.1900	-53.3000	-0.0240	1.6160	0.0050
13:38:46.467	60434	0.6300	0.5000	-51.6200	-0.0370	1.5000	0.0120
13:38:46.488	60454	1.4200	0.0600	-49.1600	-0.0660	1.3650	0.0150
13:38:46.507	60474	2.4500	0.2900	-58.0100	-0.0330	1.8800	0.0160
13:38:46.527	60494	-0.0400	0.8300	-45.4800	-0.0420	1.2860	0.0190
13:38:46.549	60514	2.9800	0.2800	-55.7700	-0.0760	1.8550	0.0060
13:38:46.568	60534	0.3700	0.8100	-48.2800	-0.0500	1.4420	0.0190
13:38:46.588	60554	1.2400	0.3100	-49.9100	-0.0830	1.4460	0.0050
13:38:46.606	60574	2.1900	-0.1500	-57.7700	-0.0830	1.7930	0.0260
13:38:46.628	60594	0.1100	0.4400	-47.0500	-0.0770	1.2560	-0.0010
13:38:46.648	60614	3.0100	0.3100	-60.2800	-0.0500	1.9050	0.0200
13:38:46.668	60634	-0.6000	0.8200	-45.6500	-0.0620	1.2800	0.0200
13:38:46.687	60654	2.0900	0.0500	-52.4100	-0.0770	1.6520	-0.0070
13:38:46.707	60674	1.5000	0.5400	-53.6300	-0.0370	1.6580	0.0220
13:38:46.727	60694	0.3500	0.4600	-47.5400	-0.0500	1.3220	0.0160
13:38:46.746	60714	1.7200	0.3500	-59.9800	-0.0230	1.8970	0.0140
13:38:46.769	60734	-0.9500	0.7700	-48.3900	-0.0300	1.2530	0.0180
13:38:46.789	60754	3.0100	0.7900	-55.5000	-0.0160	1.7990	-0.0020
13:38:46.807	60774	0.8100	0.3700	-48.9500	-0.0190	1.4720	0.0200
13:38:46.827	60794	1.7100	-0.1800	-49.9800	-0.0510	1.4490	0.0090
13:38:46.846	60814	0.8200	-0.1000	-58.4300	-0.0310	1.7890	0.0310
13:38:46.867	60834	-0.3400	0.3500	-48.0000	-0.0400	1.2640	0.0120
13:38:46.887	60854	2.4800	0.4900	-59.9500	-0.0160	1.8770	0.0210
13:38:46.909	60874	0.1200	0.7000	-49.3000	-0.0300	1.3410	0.0230
13:38:46.929	60894	3.0100	0.1600	-51.3500	-0.0720	1.6600	-0.0050
13:38:46.948	60914	1.4100	0.2400	-49.9400	-0.0660	1.6000	0.0150
13:38:46.969	60934	0.0500	-0.0300	-49.4100	-0.0820	1.3840	0.0040
13:38:46.988	60954	1.1600	0.2300	-61.5300	-0.0590	1.8830	0.0240
13:38:47.008	60974	-0.5300	0.9500	-47.4500	-0.0360	1.2860	0.0230
13:38:47.027	60994	3.5200	0.5200	-55.2000	-0.0740	1.8060	0.0090
13:38:47.048	61014	1.2200	0.4200	-49.6600	-0.0680	1.4710	0.0220
13:38:47.068	61034	2.3900	0.0200	-48.8400	-0.0840	1.4970	0.0050
13:38:47.087	61054	1.5000	0.2500	-54.3700	-0.0740	1.6950	0.0240
13:38:47.107	61074	-0.4500	0.6900	-47.9400	-0.0700	1.2900	0.0100
13:38:47.128	61094	2.0900	0.5200	-56.6400	-0.0310	1.8530	0.0050
13:38:47.148	61114	0.3900	0.3500	-47.3500	-0.0090	1.3120	0.0160
13:38:47.168	61134	3.7600	0.2800	-53.8700	-0.0270	1.7660	0.0020
13:38:47.188	61154	1.2100	0.2600	-49.3400	-0.0160	1.5210	0.0120
13:38:47.209	61174	1.5000	-0.0300	-47.6300	-0.0400	1.3500	0.0150
13:38:47.228	61194	1.2300	0.0300	-55.9000	0.0090	1.7660	0.0120
13:38:47.247	61214	-0.7400	0.9500	-46.2900	0.0230	1.3380	0.0150
13:38:47.269	61234	2.4200	0.6100	-58.1900	-0.0010	1.8290	0.0090
13:38:47.288	61254	-0.4000	0.9800	-45.6700	-0.0200	1.3050	0.0130
13:38:47.308	61274	2.9800	0.4200	-51.4400	-0.0510	1.6300	0.0070
13:38:47.328	61294	2.7400	0.4200	-53.6100	-0.0350	1.7130	0.0250
13:38:47.348	61314	-0.4700	-0.1000	-48.3500	-0.0720	1.2230	0.0150
13:38:47.367	61334	1.9300	0.2500	-60.7800	-0.0360	1.8820	0.0120
13:38:47.387	61354	0.5600	1.1000	-45.4600	-0.0440	1.3110	0.0130
13:38:47.408	61374	3.1400	0.3800	-55.7600	-0.0820	1.8170	0.0060
13:38:47.429	61394	0.1900	0.7300	-47.9100	-0.0710	1.4490	0.0120
13:38:47.448	61414	1.0000	-0.1300	-48.7000	-0.1100	1.3530	0.0110
13:38:47.468	61434	2.1700	0.5800	-60.9200	-0.0590	1.9150	0.0070
13:38:47.488	61454	0.3400	0.5400	-46.3800	-0.0560	1.3040	0.0220
13:38:47.508	61474	2.3600	0.5800	-59.5100	-0.0110	1.8280	0.0390
13:38:47.528	61494	-0.2200	0.8000	-45.8200	-0.0360	1.3240	0.0090
13:38:47.547	61514	2.1800	0.1300	-51.9900	-0.0610	1.5790	0.0030
13:38:47.568	61534	1.6200	0.2100	-56.7900	-0.0170	1.7610	0.0220
13:38:47.589	61554	0.6000	0.7000	-43.5300	-0.0080	1.3050	-0.0030
13:38:47.608	61574	2.2900	0.5800	-59.9700	0.0150	1.9520	0.0280
13:38:47.628	61594	-1.4900	1.0800	-45.6200	-0.0190	1.2140	0.0130
13:38:47.648	61614	2.4900	0.1700	-53.7400	-0.0190	1.6750	0.0080
13:38:47.669	61634	1.0500	0.0500	-53.3400	-0.0100	1.5880	0.0240
13:38:47.689	61654	1.6700	-0.3000	-46.9100	-0.0510	1.4090	0.0010
13:38:47.707	61674	0.9600	0.2400	-57.7500	-0.0240	1.7660	0.0260
13:38:47.727	61694	-0.9100	0.6400	-49.0500	-0.0610	1.2160	0.0190
13:38:47.750	61714	2.5100	0.4600	-60.3500	-0.0300	1.9170	0.0130
13:38:47.768	61734	1.0400	0.4900	-45.7800	-0.0240	1.3710	0.0140
13:38:47.787	61754	3.2700	-0.0200	-50.9000	-0.0660	1.6070	0.0060
13:38:47.808	61774	0.6100	0.0800	-53.6500	-0.0570	1.6550	0.0160
13:38:47.828	61794	0.7500	0.1500	-48.3500	-0.0900	1.3500	0.0010
13:38:47.847	61814	1.1800	0.6400	-61.6100	-0.0440	1.9070	0.0340
13:38:47.869	61834	-0.7300	0.3800	-47.9000	-0.0570	1.2190	0.0270
13:38:47.889	61854	3.0400	0.5000	-57.3700	-0.0640	1.7870	0.0000
13:38:47.908	61874	0.8900	0.8700	-49.9600	-0.0460	1.4620	0.0300
13:38:47.928	61894	1.5400	-0.1300	-48.9000	-0.0800	1.4610	0.0110
13:38:47.950	61914	1.7500	0.1700	-57.7900	-0.0530	1.7890	0.0270
13:38:47.969	61934	-0.3600	0.1100	-46.6300	-0.0560	1.2980	0.0060
13:38:47.988	61954	2.1900	0.5000	-58.5000	-0.0090	1.8870	0.0140
13:38:48.010	61974	-0.2400	0.8400	-48.2900	-0.0220	1.3400	0.0190
13:38:48.028	61994	3.3700	0.3200	-53.3300	-0.0200	1.7420	0.0090
13:38:48.049	62014	2.2600	0.1500	-51.1400	-0.0040	1.5370	0.0400
13:38:48.068	62034	1.2400	-0.1600	-47.3200	-0.0540	1.3840	0.0110
13:38:48.089	62054	1.5500	-0.1800	-58.8100	-0.0160	1.8630	0.0180
13:38:48.108	62074	-1.3400	0.1300	-46.0200	-0.0190	1.2180	0.0100
13:38:48.130	62094	1.5100	0.2700	-58.0100	-0.0250	1.8220	0.0170
13:38:48.147	62114	-0.7600	1.2900	-48.5800	-0.0060	1.4070	0.0150
13:38:48.168	62134	2.6000	-0.0400	-50.9300	-0.0690	1.6040	0.0000
13:38:48.189	62154	1.9200	0.0500	-56.0600	-0.0460	1.7380	0.0220
13:38:48.209	62174	0.3300	0.0700	-47.2600	-0.0760	1.2200	0.0020
13:38:48.228	62194	1.3000	0.4100	-61.3100	-0.0450	1.8540	0.0110
13:38:48.248	62214	0.4000	0.8100	-45.7700	-0.0630	1.3600	0.0100
13:38:48.270	62234	3.2600	0.3900	-52.3400	-0.0760	1.7500	-0.0050
13:38:48.289	62254	0.8500	0.2800	-51.3700	-0.0740	1.5500	0.0150
13:38:48.308	62274	0.4500	0.2400	-49.0900	-0.0830	1.3810	0.0090
13:38:48.329	62294	2.5200	0.1700	-57.5900	-0.0580	1.7570	0.0300
13:38:48.350	62314	0.4600	0.2900	-45.4200	-0.0520	1.2660	0.0120
13:38:48.370	62334	3.4100	0.3600	-58.1400	-0.0380	1.8990	0.0160
13:38:48.388	62354	0.6100	0.3400	-46.7100	-0.0240	1.3590	0.0270
13:38:48.407	62374	2.1800	-0.3600	-51.1400	-0.0470	1.6070	0.0120
13:38:48.429	62394	2.0700	0.1600	-54.6200	-0.0320	1.6630	0.0330
13:38:48.450	62414	0.4500	0.0800	-47.4700	-0.0420	1.2900	0.0120
13:38:48.469	62434	1.7600	0.2700	-58.7200	0.0020	1.8080	0.0170
13:38:48.488	62454	-1.1500	0.4700	-47.7400	-0.0040	1.2700	0.0140
13:38:48.507	62474	2.4400	0.5000	-56.9700	-0.0060	1.7510	0.0030
13:38:48.530	62494	0.4800	0.6900	-47.2100	-0.0360	1.3880	0.0130
13:38:48.549	62514	1.9600	0.2800	-48.6600	-0.0850	1.5180	-0.0020
13:38:48.569	62534	1.8600	0.2400	-57.2200	-0.0280	1.7970	0.0270
13:38:48.589	62554	-0.3300	0.1200	-49.3800	-0.0610	1.2540	0.0180
13:38:48.609	62574	2.2800	0.3700	-59.4300	-0.0230	1.8750	0.0170
13:38:48.629	62594	-0.0300	1.0700	-46.1400	-0.0540	1.3250	0.0170
13:38:48.648	62614	2.8500	0.1700	-54.6300	-0.0840	1.7120	0.0010
13:38:48.670	62634	1.0700	-0.2700	-51.8400	-0.0650	1.5570	0.0290
13:38:48.689	62654	-0.0700	0.1000	-48.3600	-0.0860	1.3140	-0.0030
13:38:48.710	62674	1.8200	0.3400	-62.0100	-0.0580	1.8800	0.0220
13:38:48.729	62694	-1.0300	0.4000	-46.7600	-0.0400	1.2400	0.0090
13:38:48.749	62714	1.9000	0.7100	-58.2000	-0.0340	1.8060	0.0120
13:38:48.769	62734	-0.3100	0.7700	-52.2000	-0.0190	1.4290	0.0230
13:38:48.788	62754	0.7000	-0.0200	-53.2800	-0.0580	1.4960	0.0060
13:38:48.810	62774	0.6200	0.5500	-56.7000	0.0030	1.7190	0.0180
13:38:48.828	62794	-0.9300	0.4900	-46.5400	-0.0370	1.3070	-0.0050
13:38:48.849	62814	1.7400	0.5700	-60.4900	0.0100	1.9280	0.0150
13:38:48.870	62834	-1.2400	1.5000	-47.7000	0.0210	1.2860	0.0230
13:38:48.890	62854	2.4300	0.9400	-53.6000	-0.0080	1.7110	-0.0010
13:38:48.910	62874	0.7100	0.1000	-53.1800	0.0000	1.5020	0.0260
13:38:48.929	62894	1.4600	-0.4500	-48.9800	-0.0520	1.3980	0.0060
13:38:48.949	62914	1.3500	0.4600	-57.0300	-0.0230	1.7680	0.0300
13:38:48.968	62934	-1.2400	0.3100	-47.5300	-0.0540	1.2620	0.0190
13:38:48.988	62954	2.3300	0.8000	-57.8900	-0.0180	1.9380	-0.0010
13:38:49.008	62974	0.4100	1.2000	-46.6700	-0.0300	1.3860	0.0160
13:38:49.029	62994	3.2400	0.3500	-48.2700	-0.0680	1.5650	-0.0080
13:38:49.049	63014	2.0400	-0.0900	-53.6000	-0.0630	1.6690	0.0240
13:38:49.069	63034	1.2200	0.1400	-47.1700	-0.0780	1.3240	0.0030
13:38:49.089	63054	2.9300	0.3100	-60.5500	-0.0430	1.8620	0.0270
13:38:49.110	63074	-0.7200	0.6200	-45.7500	-0.0590	1.2870	0.0090
13:38:49.130	63094	3.0400	0.3000	-55.3700	-0.0680	1.7620	0.0070
13:38:49.150	63114	1.0400	-0.0100	-48.8200	-0.0720	1.4740	0.0180
13:38:49.169	63134	2.1900	-0.3700	-50.3000	-0.0860	1.4890	0.0170
13:38:49.190	63154	2.3100	0.0500	-58.0300	-0.0330	1.7960	0.0290
13:38:49.208	63174	0.0100	0.1000	-44.8700	-0.0410	1.2610	0.0080
13:38:49.231	63194	2.4200	0.2700	-58.4300	-0.0230	1.8550	0.0030
13:38:49.248	63214	-0.0100	0.4300	-45.8600	-0.0150	1.3350	0.0120
13:38:49.270	63234	2.1700	0.0300	-52.3900	-0.0370	1.6310	0.0070
13:38:49.290	63254	0.9800	0.2500	-54.4600	0.0020	1.5980	0.0350
13:38:49.310	63274	1.2100	0.1000	-48.8300	-0.0340	1.3530	0.0180
13:38:49.328	63294	2.5100	0.3200	-60.3900	0.0010	1.8940	0.0150
13:38:49.350	63314	0.0300	1.0600	-44.1400	-0.0120	1.1770	0.0080
13:38:49.369	63334	2.8300	0.2400	-54.9200	-0.0280	1.7770	-0.0030
13:38:49.390	63354	-0.1800	0.7200	-47.1100	-0.0310	1.4530	0.0010
13:38:49.410	63374	1.3700	0.0900	-49.9300	-0.0800	1.5380	-0.0020
13:38:49.428	63394	0.7400	-0.1200	-59.3600	-0.0400	1.7310	0.0340
13:38:49.450	63414	-0.7500	0.3900	-48.6800	-0.0620	1.2520	0.0110
13:38:49.469	63434	2.1800	0.6600	-61.7400	-0.0470	1.9390	0.0070
13:38:49.489	63454	0.4100	1.1800	-46.7000	-0.0520	1.3500	0.0120
13:38:49.511	63474	2.9600	0.0300	-53.0000	-0.0900	1.6160	0.0030
13:38:49.531	63494	0.7700	0.1600	-54.7500	-0.0760	1.5720	0.0310
13:38:49.550	63514	0.5800	-0.0200	-48.2300	-0.0870	1.3390	0.0130
13:38:49.570	63534	1.3500	0.2800	-59.3400	-0.0390	1.8330	0.0260
13:38:49.588	63554	-0.7600	0.8400	-45.6600	-0.0180	1.2860	0.0100
13:38:49.610	63574	3.3500	0.3100	-56.6500	-0.0420	1.8190	0.0030
13:38:49.630	63594	1.4000	0.1700	-48.7200	-0.0150	1.4330	0.0360
13:38:49.651	63614	1.7800	0.2800	-50.8100	-0.0390	1.5510	-0.0110
13:38:49.669	63634	1.1700	0.3300	-56.5100	-0.0150	1.6330	0.0290
13:38:49.690	63654	-0.5700	0.5000	-46.1600	-0.0260	1.2280	0.0000
13:38:49.711	63674	2.5300	0.4600	-57.1200	-0.0140	1.8910	0.0080
13:38:49.729	63694	0.0200	0.8400	-46.3500	-0.0070	1.3600	0.0140
13:38:49.750	63714	2.3100	0.3000	-54.2400	-0.0240	1.7280	0.0010
13:38:49.770	63734	0.8300	0.2800	-50.3400	-0.0300	1.4040	0.0290
13:38:49.790	63754	2.0800	-0.0600	-48.7400	-0.0660	1.4260	0.0130
13:38:49.811	63774	2.6700	0.4600	-57.6000	-0.0250	1.8900	0.0180
13:38:49.829	63794	-0.5900	1.0300	-44.8800	-0.0300	1.2250	0.0140
13:38:49.849	63814	2.5600	0.2900	-56.2700	-0.0560	1.8110	0.0030
13:38:49.869	63834	1.0100	0.7900	-47.7500	-0.0390	1.4340	0.0180
13:38:49.890	63854	2.7000	-0.0200	-51.5000	-0.0690	1.6020	0.0060
13:38:49.910	63874	1.4800	-0.1200	-55.6500	-0.0790	1.7160	0.0250
13:38:49.930	63894	-0.6100	0.1600	-48.2800	-0.0780	1.2290	0.0130
13:38:49.951	63914	2.0900	0.4900	-60.9600	-0.0510	1.9170	0.0200
13:38:49.969	63934	-0.7400	1.6100	-44.6800	-0.0300	1.3240	0.0080
13:38:49.991	63954	2.1800	0.5500	-55.6000	-0.0550	1.7180	0.0120
13:38:50.010	63974	0.4800	0.2300	-53.6100	-0.0500	1.5720	0.0260
13:38:50.031	63994	0.5900	0.0700	-49.7500	-0.0700	1.4050	0.0190
13:38:50.050	64014	1.9300	0.3600	-61.2200	-0.0310	1.8930	0.0250
13:38:50.072	64034	-0.5600	0.3900	-47.9800	-0.0320	1.2200	0.0160
13:38:50.090	64054	2.0500	0.8600	-59.6900	0.0030	1.9100	0.0170
13:38:50.110	64074	-0.0500	1.2700	-46.2100	-0.0020	1.3610	0.0060
13:38:50.129	64094	1.8700	0.6500	-51.0400	-0.0260	1.5380	0.0010
13:38:50.149	64114	0.8600	0.3900	-57.8500	-0.0010	1.6730	0.0310
13:38:50.171	64134	0.1200	0.2700	-46.8200	-0.0500	1.2600	0.0070
13:38:50.191	64154	1.9800	0.6900	-60.1700	-0.0070	1.8630	0.0180
13:38:50.210	64174	-0.0900	0.5700	-50.2000	-0.0500	1.2950	0.0240
13:38:50.230	64194	2.2500	0.5600	-55.5700	-0.0450	1.7810	-0.0020
13:38:50.252	64214	0.7600	1.0100	-50.4400	-0.0320	1.5110	0.0180
13:38:50.270	64234	1.1600	0.5100	-46.5400	-0.0640	1.4090	-0.0040
13:38:50.289	64254	1.0700	0.4500	-59.4100	-0.0550	1.8360	0.0200
13:38:50.310	64274	-0.2000	0.1600	-48.3300	-0.0740	1.3220	0.0160
13:38:50.330	64294	2.4900	0.7900	-55.7300	-0.0640	1.9040	0.0040
13:38:50.349	64314	0.1200	0.9400	-46.6200	-0.0740	1.3630	0.0050
13:38:50.370	64334	2.4200	0.1700	-52.5000	-0.0920	1.5670	0.0100
13:38:50.390	64354	1.4800	0.2700	-53.1700	-0.0560	1.6360	0.0150
13:38:50.410	64374	0.3900	0.2400	-46.4600	-0.0860	1.3400	-0.0030
13:38:50.430	64394	2.2100	0.4700	-58.5900	-0.0430	1.9060	0.0140
13:38:50.451	64414	0.0800	0.9400	-44.4300	-0.0420	1.3230	0.0140
13:38:50.472	64434	2.4800	-0.1500	-55.7600	-0.0390	1.7480	0.0070
13:38:50.490	64454	0.0700	0.3800	-52.6600	-0.0260	1.4650	0.0230
13:38:50.511	64474	2.0300	-0.2300	-48.6700	-0.0450	1.4410	0.0140
13:38:50.530	64494	1.9200	0.0600	-56.5700	0.0170	1.7760	0.0380
13:38:50.550	64514	0.2600	0.2900	-47.9700	0.0000	1.3430	0.0180
13:38:50.570	64534	2.4500	0.3600	-57.2200	-0.0060	1.8440	0.0040
13:38:50.591	64554	-0.5600	0.6900	-46.4400	-0.0110	1.2890	0.0210
13:38:50.610	64574	2.6700	0.4100	-53.1200	-0.0620	1.7140	0.0070
13:38:50.631	64594	1.5500	0.2800	-55.3100	-0.0470	1.6280	0.0310
13:38:50.651	64614	0.2800	0.3400	-46.1900	-0.0660	1.2940	-0.0040
13:38:50.672	64634	1.4800	0.5400	-58.1400	-0.0510	1.8650	0.0080
13:38:50.691	64654	-0.1300	0.9500	-44.9500	-0.0350	1.2590	0.0000
13:38:50.712	64674	2.4800	0.2700	-56.1000	-0.0640	1.8460	0.0110
13:38:50.730	64694	0.2400	0.4100	-50.3000	-0.0570	1.4440	0.0230
13:38:50.750	64714	0.9100	0.0200	-49.6700	-0.0770	1.4330	0.0120
13:38:50.771	64734	1.5800	0.5600	-59.9500	-0.0500	1.8220	0.0250
13:38:50.791	64754	0.2000	0.3100	-45.6600	-0.0600	1.2410	0.0120
13:38:50.811	64774	2.5000	0.3000	-59.1900	-0.0390	1.8500	0.0210
13:38:50.831	64794	-0.1100	0.6600	-49.1900	-0.0250	1.4120	0.0260
13:38:50.851	64814	0.6400	0.3300	-53.0000	-0.0400	1.5960	0.0170
13:38:50.871	64834	-0.0600	0.4900	-56.2100	-0.0080	1.5900	0.0290
13:38:50.891	64854	0.9700	0.3000	-47.3300	-0.0230	1.3640	0.0090
13:38:50.910	64874	2.0800	0.4400	-59.3400	0.0040	1.8870	0.0210
13:38:50.931	64894	-1.5600	0.8400	-49.3100	-0.0070	1.2350	0.0180
13:38:50.952	64914	1.0200	0.6400	-55.1900	0.0020	1.7160	-0.0010
13:38:50.971	64934	0.1500	0.4000	-52.9900	0.0120	1.4940	0.0290
13:38:50.991	64954	2.3500	0.2900	-48.5800	-0.0330	1.5920	-0.0030
13:38:51.011	64974	0.3500	0.4400	-55.1400	-0.0090	1.6090	0.0300
13:38:51.032	64994	-0.0600	0.5300	-45.5500	-0.0590	1.3620	-0.0020
13:38:51.051	65014	2.1900	0.1100	-59.3000	-0.0240	1.8840	0.0250
13:38:51.071	65034	0.7700	0.6600	-45.5800	-0.0330	1.3260	0.0070
13:38:51.091	65054	3.6100	0.1300	-53.0900	-0.0590	1.7500	0.0090
13:38:51.110	65074	1.5000	0.1900	-50.6600	-0.0740	1.5570	0.0140
13:38:51.132	65094	1.5300	-0.2200	-48.2600	-0.1010	1.4540	0.0010
13:38:51.151	65114	1.8500	0.4400	-55.6200	-0.0640	1.7840	0.0240
13:38:51.170	65134	-0.6900	0.3000	-46.6600	-0.0840	1.2640	0.0060
13:38:51.191	65154	2.1500	0.6100	-57.5000	-0.0550	1.8520	0.0050
13:38:51.212	65174	0.8800	0.8700	-47.2900	-0.0370	1.3850	0.0150
13:38:51.232	65194	2.2100	0.1800	-51.7300	-0.0750	1.5710	0.0030
13:38:51.251	65214	0.9300	0.4200	-57.0200	-0.0420	1.7000	0.0250
13:38:51.270	65234	-0.2000	0.4500	-45.6700	-0.0450	1.2240	-0.0050
13:38:51.291	65254	2.3800	-0.0500	-60.8100	-0.0110	1.8730	0.0280
13:38:51.311	65274	-0.1500	0.6000	-46.2900	-0.0230	1.3460	0.0130
13:38:51.330	65294	2.9800	0.5800	-55.8800	0.0030	1.8090	0.0120
13:38:51.350	65314	1.1300	0.3300	-49.5700	-0.0040	1.4940	0.0220
13:38:51.370	65334	0.8300	0.2400	-48.9800	-0.0320	1.4020	0.0060
13:38:51.391	65354	0.9000	0.0400	-57.9900	-0.0020	1.7420	0.0220
13:38:51.411	65374	0.1900	0.6400	-46.4100	-0.0280	1.3440	0.0090
13:38:51.431	65394	2.4700	0.3300	-59.2500	-0.0220	1.8620	0.0250
13:38:51.451	65414	-0.2300	0.9000	-46.2200	-0.0280	1.3370	0.0020
13:38:51.471	65434	2.4500	0.6700	-53.2100	-0.0520	1.6510	0.0010
13:38:51.492	65454	1.3700	0.0100	-52.2400	-0.0540	1.5840	0.0270
13:38:51.511	65474	0.9000	-0.4100	-50.9100	-0.0900	1.4270	0.0160
13:38:51.531	65494	1.8200	-0.1800	-59.6200	-0.0490	1.8220	0.0270
13:38:51.551	65514	0.1300	0.6400	-47.5900	-0.0610	1.3070	0.0240
13:38:51.570	65534	3.0000	0.2200	-52.5800	-0.0740	1.7790	0.0020
13:38:51.591	18	0.9900	0.4300	-48.7000	-0.0680	1.4490	0.0160
13:38:51.611	38	1.6000	0.3700	-50.7600	-0.0740	1.4950	0.0080
13:38:51.632	58	1.3900	0.2300	-54.4700	-0.0510	1.6220	0.0130
13:38:51.650	78	0.0600	0.5000	-47.5000	-0.0590	1.2900	0.0070
13:38:51.672	98	2.9800	0.5400	-57.8300	-0.0370	1.8380	0.0090
13:38:51.692	118	0.5800	1.0800	-46.2500	-0.0030	1.3740	0.0140
13:38:51.710	138	2.8800	0.4900	-52.7500	-0.0070	1.7290	0.0100
13:38:51.732	158	1.1000	0.2500	-48.8500	-0.0210	1.4730	0.0180
13:38:51.751	178	2.1100	-0.1800	-48.3700	-0.0410	1.4050	0.0100
13:38:51.772	198	2.1400	-0.2100	-56.3900	-0.0030	1.7620	0.0300
13:38:51.791	218	0.2600	0.0700	-46.3200	-0.0260	1.3300	0.0060
13:38:51.810	238	2.0500	0.0500	-58.9700	-0.0010	1.8290	0.0160
13:38:51.832	258	-0.4500	0.8700	-46.6700	-0.0180	1.3120	0.0230
13:38:51.851	278	2.5800	0.5400	-51.0500	-0.0460	1.6620	-0.0070
13:38:51.870	298	2.3000	0.3300	-52.2600	-0.0260	1.7090	0.0180
13:38:51.892	318	0.4800	0.3700	-47.3400	-0.0770	1.3320	0.0100
13:38:51.912	338	2.7800	0.3300	-58.6400	-0.0330	1.8720	0.0220
13:38:51.932	358	-0.3300	0.3800	-46.2400	-0.0640	1.2760	0.0110
13:38:51.951	378	2.9000	0.0700	-54.1300	-0.0820	1.7780	0.0020
13:38:51.972	398	0.6700	0.3200	-49.9200	-0.0570	1.4670	0.0350
13:38:51.991	418	0.7600	0.0500	-47.9900	-0.0860	1.3870	-0.0130
13:38:52.013	438	1.0600	0.5800	-60.7900	-0.0690	1.8100	0.0300
13:38:52.031	458	-0.9100	0.7800	-48.6400	-0.0490	1.2290	0.0200
13:38:52.051	478	2.4500	1.1700	-55.8900	-0.0410	1.8090	0.0020
13:38:52.072	498	0.8900	0.8100	-48.5600	-0.0450	1.4130	0.0210
13:38:52.092	518	1.8900	-0.2400	-52.1300	-0.0730	1.6120	0.0110
13:38:52.112	538	1.3500	0.3200	-51.9400	-0.0230	1.6480	0.0250
13:38:52.132	558	0.2800	0.3800	-46.8100	-0.0280	1.3540	0.0000
13:38:52.153	578	1.8300	0.5300	-59.3800	0.0020	1.8820	0.0160
13:38:52.171	598	-1.3500	0.9100	-47.4600	0.0030	1.2780	0.0150
13:38:52.192	618	2.2500	0.6500	-53.7500	0.0120	1.7170	-0.0060
13:38:52.212	638	0.5600	0.3900	-50.8600	0.0040	1.4740	0.0280
13:38:52.232	658	1.8600	0.1300	-49.2700	-0.0260	1.5040	0.0030
13:38:52.253	678	1.5200	0.3700	-55.6500	-0.0350	1.7350	0.0220
13:38:52.272	698	-0.3400	0.5700	-46.6300	-0.0500	1.2840	0.0060
13:38:52.292	718	2.7400	0.4500	-61.8000	-0.0280	1.9040	0.0290
13:38:52.313	738	0.0900	0.6800	-47.5900	-0.0240	1.3210	0.0320
13:38:52.331	758	3.0600	0.2500	-52.0200	-0.0810	1.7540	0.0040
13:38:52.352	778	1.4300	0.6000	-52.0300	-0.0400	1.5750	0.0230
13:38:52.371	798	-0.0200	0.2700	-49.4900	-0.0770	1.4080	0.0010
13:38:52.392	818	1.6700	0.3400	-58.1200	-0.0590	1.8080	0.0080
13:38:52.411	838	-0.8700	0.5600	-47.0500	-0.0480	1.2620	0.0090
13:38:52.431	858	2.6100	0.6300	-56.3000	-0.0410	1.8650	0.0050
13:38:52.452	878	0.3800	0.5700	-49.2500	-0.0560	1.4630	0.0170
13:38:52.472	898	2.4600	0.4900	-49.7900	-0.0600	1.5350	0.0030
13:38:52.493	918	1.9500	0.4400	-52.8400	-0.0450	1.7120	0.0110
13:38:52.511	938	0.4800	0.4900	-45.8200	-0.0500	1.3540	0.0000
13:38:52.532	958	2.1800	0.0700	-58.6900	-0.0270	1.8990	0.0250
13:38:52.553	978	-0.4200	0.8400	-45.5300	-0.0170	1.2240	0.0130
13:38:52.572	998	2.3600	0.0000	-55.2800	-0.0120	1.7320	0.0040
13:38:52.593	1018	1.2900	0.4900	-49.7400	-0.0030	1.5250	0.0100
13:38:52.613	1038	1.2300	0.3100	-48.1400	-0.0170	1.4440	0.0050
13:38:52.633	1058	1.5000	0.4500	-56.5200	0.0000	1.7880	0.0290
13:38:52.652	1078	-0.7100	0.5000	-46.0100	-0.0390	1.2740	0.0090
13:38:52.672	1098	2.8300	0.4100	-58.9400	-0.0350	1.9420	0.0190
13:38:52.693	1118	0.6700	0.6100	-51.5700	-0.0420	1.5510	0.0260
13:38:52.711	1138	1.1800	0.8600	-55.7100	-0.0630	1.7800	-0.0050
13:38:52.733	1158	0.9400	0.9900	-49.1300	-0.0500	1.4470	0.0180
13:38:52.751	1178	0.5100	0.8000	-48.4900	-0.0670	1.4310	-0.0090
13:38:52.772	1198	1.9300	0.4000	-62.3000	-0.0500	2.0110	0.0180
13:38:52.792	1218	-0.7500	0.6100	-44.8800	-0.0550	1.2450	-0.0010
13:38:52.811	1238	2.7700	0.4600	-54.5700	-0.0720	1.8260	0.0020
13:38:52.833	1258	1.2700	0.6200	-46.0400	-0.0500	1.3690	0.0210
13:38:52.852	1278	1.5100	0.2100	-50.3100	-0.0910	1.5540	0.0100
13:38:52.872	1298	0.7300	0.1500	-53.9900	-0.0810	1.5820	0.0290
13:38:52.894	1318	-0.3600	0.4700	-42.8300	-0.0690	1.1630	0.0070
13:38:52.912	1338	4.3500	0.3100	-62.1700	-0.0350	2.0720	0.0220
13:38:52.932	1358	1.1200	0.1400	-44.7000	-0.0470	1.2880	0.0260
13:38:52.952	1378	2.1200	0.0600	-52.7800	-0.0280	1.6030	0.0190
13:38:52.971	1398	0.8200	0.6100	-52.5900	-0.0190	1.5520	0.0150
13:38:52.992	1418	0.7300	-0.0800	-45.7600	-0.0400	1.2910	0.0040
13:38:53.014	1438	2.2600	0.2000	-63.8000	0.0210	1.9130	0.0520
13:38:53.031	1458	-0.4800	0.8200	-45.3000	0.0150	1.1970	0.0180
13:38:53.053	1478	2.2000	0.8700	-57.6200	-0.0060	1.8140	0.0090
13:38:53.072	1498	0.5800	0.9400	-48.7200	-0.0400	1.3780	0.0090
13:38:53.092	1518	3.2300	-0.1300	-47.3100	-0.0620	1.5140	0.0060
13:38:53.112	1538	2.2500	0.0000	-58.7200	-0.0260	1.8720	0.0340
13:38:53.134	1558	0.3600	-0.1600	-45.6800	-0.0680	1.2410	0.0010
13:38:53.152	1578	2.5400	0.2000	-58.4800	-0.0270	1.8530	0.0230
13:38:53.174	1598	-0.3500	0.5900	-46.5400	-0.0600	1.3970	0.0030
13:38:53.192	1618	2.9300	0.2600	-52.2500	-0.0800	1.7450	0.0030
13:38:53.212	1638	0.7200	0.4000	-50.8100	-0.0660	1.5380	0.0190
13:38:53.232	1658	0.5200	-0.1100	-47.9000	-0.1100	1.3460	0.0090
13:38:53.252	1678	2.0300	0.6700	-58.6100	-0.0850	1.9210	0.0100
13:38:53.272	1698	0.2900	0.7900	-48.4900	-0.0590	1.3040	0.0230
13:38:53.292	1718	2.5900	0.9100	-54.5900	-0.0330	1.7210	0.0130
13:38:53.313	1738	-0.3000	0.7400	-49.9100	-0.0420	1.4530	0.0180
13:38:53.333	1758	1.2600	0.0900	-51.2900	-0.0780	1.6120	-0.0020
13:38:53.353	1778	1.4500	0.2700	-56.2700	-0.0220	1.7140	0.0310
13:38:53.373	1798	0.9800	-0.1700	-47.5800	-0.0260	1.2980	0.0250
13:38:53.392	1818	2.2500	0.3500	-61.4200	0.0020	1.9030	0.0370
13:38:53.414	1838	-0.6600	1.2500	-48.5800	-0.0090	1.3120	0.0180
13:38:53.433	1858	2.2100	0.6600	-52.2300	-0.0090	1.6320	-0.0030
13:38:53.452	1878	0.4000	0.3400	-51.7100	0.0050	1.5710	0.0260
13:38:53.474	1898	1.9600	-0.1200	-49.0800	-0.0410	1.5190	0.0120
13:38:53.493	1918	1.9400	0.8000	-55.2700	-0.0300	1.7040	0.0240
13:38:53.513	1938	-0.1000	0.0800	-47.2100	-0.0520	1.2300	0.0110
13:38:53.533	1958	2.6000	0.3200	-58.5400	-0.0300	1.8670	0.0150
13:38:53.552	1978	-0.1300	0.5500	-49.5000	-0.0590	1.3520	0.0180
13:38:53.572	1998	2.8200	-0.0100	-49.4000	-0.0820	1.5880	-0.0080
13:38:53.594	2018	2.1100	0.0800	-52.4300	-0.0590	1.7060	0.0210
13:38:53.613	2038	1.0000	0.3400	-45.8700	-0.0960	1.3590	0.0010
13:38:53.632	2058	2.3500	0.1400	-55.6600	-0.0770	1.8290	0.0140
13:38:53.652	2078	-0.2100	0.8400	-46.0100	-0.0680	1.3090	0.0050
13:38:53.674	2098	2.2500	0.5400	-54.7400	-0.0850	1.8080	0.0050
13:38:53.693	2118	0.5200	0.6700	-48.4600	-0.0530	1.4180	0.0150
13:38:53.712	2138	1.0800	0.0300	-50.3400	-0.0920	1.4510	0.0060
13:38:53.732	2158	0.9800	0.3000	-58.4800	-0.0350	1.8360	0.0250
13:38:53.753	2178	-0.4300	0.7400	-46.7900	-0.0320	1.3110	0.0070
13:38:53.775	2198	2.7300	0.2500	-55.7500	-0.0270	1.8400	0.0070
13:38:53.793	2218	-0.7600	1.0100	-46.5500	-0.0140	1.3310	0.0010
13:38:53.813	2238	1.9600	0.3600	-54.2300	-0.0300	1.6340	0.0020
13:38:53.832	2258	0.8900	0.3100	-52.5100	-0.0110	1.5530	0.0280
13:38:53.854	2278	0.6900	0.3200	-49.7400	-0.0320	1.3960	0.0090
13:38:53.873	2298	1.8300	0.5700	-58.8200	-0.0020	1.8580	0.0220
13:38:53.893	2318	-1.3900	0.5900	-48.3000	-0.0270	1.2400	0.0190
13:38:53.913	2338	2.8600	0.2400	-55.6200	-0.0410	1.8340	0.0110
13:38:53.934	2358	-0.1000	0.7200	-50.7200	-0.0230	1.4600	0.0200
13:38:53.953	2378	1.8700	0.2600	-50.9400	-0.0640	1.5810	0.0010
13:38:53.972	2398	2.1100	0.1000	-54.7800	-0.0780	1.6910	0.0300
13:38:53.995	2418	-0.4100	0.2900	-47.0000	-0.0830	1.2450	0.0090
13:38:54.014	2438	1.6500	0.2100	-59.2400	-0.0480	1.9470	0.0020
13:38:54.033	2458	-0.6600	0.7100	-46.2300	-0.0590	1.3550	0.0190
13:38:54.053	2478	3.3900	0.3100	-50.2000	-0.0890	1.7350	0.0000
13:38:54.073	2498	1.1400	0.5100	-51.3800	-0.0790	1.5640	0.0160
13:38:54.094	2518	0.6200	-0.2300	-50.0000	-0.0940	1.4000	0.0020
13:38:54.114	2538	1.8800	0.3300	-56.7000	-0.0470	1.7390	0.0300
13:38:54.133	2558	0.3900	0.4600	-46.6900	-0.0350	1.2650	0.0100
13:38:54.152	2578	2.9300	0.3400	-58.5700	-0.0420	1.8600	0.0140
13:38:54.173	2598	0.1800	0.5800	-48.7500	-0.0040	1.4440	0.0240
13:38:54.193	2618	2.5700	0.2500	-50.0100	-0.0400	1.5540	0.0110
13:38:54.214	2638	1.8300	0.3400	-55.6000	-0.0120	1.6950	0.0320
13:38:54.232	2658	-0.6400	0.1800	-46.8900	-0.0440	1.2080	0.0150
13:38:54.253	2678	1.8600	0.4700	-58.7600	0.0130	1.8200	0.0170
13:38:54.273	2698	-0.2600	0.6900	-48.7800	0.0040	1.2900	0.0300
13:38:54.293	2718	2.8500	0.3200	-55.8800	-0.0350	1.7600	0.0130
13:38:54.313	2738	1.3300	0.2600	-50.8200	-0.0190	1.4750	0.0280
13:38:54.333	2758	1.2200	0.2800	-47.7900	-0.0680	1.4450	-0.0040
13:38:54.353	2778	1.9900	0.0600	-58.3100	-0.0300	1.8160	0.0300
13:38:54.374	2798	-0.7700	0.2200	-49.2600	-0.0500	1.2230	0.0190
13:38:54.394	2818	2.8500	0.4100	-57.4500	-0.0460	1.8960	0.0100
13:38:54.413	2838	1.0600	0.7400	-47.5700	-0.0590	1.4110	0.0130
13:38:54.433	2858	2.5300	0.6800	-49.8900	-0.0720	1.5720	-0.0070
13:38:54.455	2878	1.7600	-0.0500	-51.9200	-0.0800	1.6490	0.0130
13:38:54.475	2898	-0.1900	0.1500	-46.2100	-0.1010	1.3370	0.0100
13:38:54.493	2918	2.2700	0.3600	-62.3200	-0.0560	1.9520	0.0310
13:38:54.514	2938	-1.0300	0.7300	-47.1600	-0.0490	1.2640	0.0280
13:38:54.533	2958	2.8200	0.5600	-54.9100	-0.0480	1.7520	0.0090
13:38:54.554	2978	1.5500	0.2000	-53.3500	-0.0310	1.6040	0.0410
13:38:54.573	2998	0.5200	0.1800	-49.6100	-0.0630	1.4150	0.0050
13:38:54.592	3018	1.0900	0.7300	-58.9800	0.0040	1.7700	0.0270
13:38:54.613	3038	-0.9000	0.1200	-46.7200	-0.0230	1.2350	0.0000
13:38:54.634	3058	2.7500	0.4000	-62.8100	0.0010	2.0010	0.0150
13:38:54.655	3078	-0.7900	1.0100	-49.3100	0.0030	1.4050	0.0220
13:38:54.674	3098	0.8700	0.7200	-50.8700	-0.0470	1.4720	-0.0040
13:38:54.693	3118	1.1900	0.1100	-55.8800	-0.0120	1.6060	0.0230
13:38:54.714	3138	1.2900	-0.0100	-49.7000	-0.0600	1.4180	0.0130
13:38:54.734	3158	1.3400	0.7900	-60.1800	-0.0030	1.8810	0.0210
13:38:54.754	3178	-1.3400	1.0700	-47.2900	-0.0330	1.2300	0.0250
13:38:54.774	3198	2.1900	0.4000	-56.6300	-0.0430	1.7990	0.0060
13:38:54.793	3218	0.1300	0.7600	-50.0600	-0.0270	1.4690	0.0140
13:38:54.814	3238	1.5700	-0.0800	-50.4700	-0.0770	1.5460	0.0090
13:38:54.834	3258	1.7700	0.4800	-56.5600	-0.0450	1.7460	0.0270
13:38:54.852	3278	-0.6100	0.5600	-45.6900	-0.0780	1.2050	-0.0040
13:38:54.874	3298	2.5500	0.2600	-57.7900	-0.0490	1.8690	0.0130
13:38:54.894	3318	0.9900	0.9400	-45.7400	-0.0440	1.3690	0.0100
13:38:54.914	3338	2.2500	0.2900	-51.5600	-0.0690	1.6950	0.0020
13:38:54.934	3358	0.7900	0.6800	-50.8700	-0.0590	1.5310	0.0190
13:38:54.953	3378	0.4300	0.0200	-46.9200	-0.0840	1.3400	0.0020
13:38:54.974	3398	2.8200	0.1500	-60.3700	-0.0390	1.9390	0.0190
13:38:54.994	3418	0.2600	0.6000	-43.6800	-0.0160	1.2590	0.0090
13:38:55.013	3438	2.8400	0.1400	-55.2300	-0.0240	1.8130	0.0000
13:38:55.033	3458	0.4800	0.5600	-49.9700	-0.0200	1.4370	0.0260
13:38:55.054	3478	2.2100	-0.1000	-49.6500	-0.0550	1.5410	-0.0040
13:38:55.074	3498	1.9000	0.3500	-53.8400	-0.0060	1.6600	0.0250
13:38:55.093	3518	0.1500	0.2100	-46.5500	-0.0300	1.2910	0.0120
13:38:55.113	3538	2.5200	0.6000	-59.9900	-0.0030	1.9100	0.0080
13:38:55.133	3558	-0.3400	0.9300	-45.6200	-0.0250	1.2030	0.0090
13:38:55.153	3578	2.6700	0.3700	-54.6600	-0.0500	1.7780	-0.0110
13:38:55.174	3598	0.0300	0.5300	-52.0100	-0.0190	1.5900	0.0180
13:38:55.194	3618	1.0100	0.0700	-48.5400	-0.0560	1.3850	0.0100
13:38:55.214	3638	1.5000	0.1400	-60.8600	-0.0170	1.8810	0.0310
13:38:55.233	3658	-1.4600	0.3800	-47.0000	-0.0620	1.2360	0.0040
13:38:55.254	3678	1.4700	0.6400	-61.1700	-0.0220	1.9030	0.0120
13:38:55.274	3698	0.3000	0.4400	-50.9500	-0.0550	1.3790	0.0300
13:38:55.294	3718	2.3400	0.0700	-49.4100	-0.0920	1.5160	-0.0010
13:38:55.314	3738	1.5900	0.0900	-56.9400	-0.0690	1.7970	0.0280
13:38:55.333	3758	-0.1800	0.6900	-45.1100	-0.0720	1.2630	0.0080
13:38:55.354	3778	1.3700	0.2100	-59.1700	-0.0570	1.8580	0.0180
13:38:55.373	3798	-1.1500	0.5700	-47.0500	-0.0440	1.2660	0.0170
13:38:55.393	3818	2.6500	0.2600	-56.2400	-0.0450	1.7870	0.0210
13:38:55.414	3838	1.4700	0.3900	-51.4600	-0.0230	1.5780	0.0250
13:38:55.434	3858	1.7000	0.0500	-48.1900	-0.0420	1.4020	0.0030
13:38:55.455	3878	1.8400	0.2000	-59.3800	-0.0040	1.8490	0.0280
13:38:55.474	3898	-0.8000	0.3400	-46.3700	-0.0260	1.1950	0.0110
13:38:55.493	3918	2.5100	0.6300	-56.7700	0.0140	1.7910	-0.0010
13:38:55.515	3938	0.3800	0.6600	-49.8400	0.0000	1.4380	0.0210
13:38:55.534	3958	2.2000	-0.1100	-52.4400	-0.0370	1.6170	0.0150
13:38:55.556	3978	1.1400	0.2700	-53.5600	-0.0490	1.5480	0.0300
13:38:55.574	3998	0.5000	0.2200	-47.4600	-0.0870	1.2890	-0.0090
13:38:55.594	4018	1.9800	0.6300	-60.0900	-0.0300	1.9350	0.0200
13:38:55.615	4038	-0.6700	0.8500	-44.6400	-0.0230	1.2530	0.0120
13:38:55.635	4058	2.4300	0.2300	-55.2600	-0.0790	1.8230	0.0090
13:38:55.655	4078	1.3400	0.5500	-50.3300	-0.0630	1.5010	0.0190
13:38:55.675	4098	2.7100	0.1300	-48.7100	-0.0910	1.5080	0.0110
13:38:55.695	4118	1.5100	0.3000	-54.3000	-0.0630	1.6890	0.0190
13:38:55.715	4138	-0.8100	0.3500	-45.3000	-0.0800	1.2420	0.0010
13:38:55.735	4158	2.5700	0.9400	-58.3100	-0.0580	1.9250	0.0040
13:38:55.755	4178	0.4800	0.9900	-47.1400	-0.0430	1.3220	0.0260
13:38:55.774	4198	2.4100	0.6000	-51.1100	-0.0700	1.6200	-0.0110
13:38:55.795	4218	1.5700	0.1900	-53.6400	-0.0420	1.6180	0.0160
13:38:55.815	4238	0.6000	0.0700	-48.8100	-0.0620	1.3360	-0.0020
13:38:55.835	4258	0.8400	0.3600	-58.9000	-0.0180	1.8650	0.0060
13:38:55.854	4278	-0.8300	0.9000	-47.7200	-0.0130	1.2370	0.0220
13:38:55.874	4298	2.5400	0.5900	-58.5500	0.0050	1.8940	0.0110
13:38:55.896	4318	0.4700	0.7000	-47.6900	-0.0160	1.4540	0.0120
13:38:55.914	4338	1.6900	0.1500	-49.5100	-0.0180	1.4740	0.0050
13:38:55.935	4358	0.8500	0.4700	-57.3000	-0.0190	1.7530	0.0140
13:38:55.955	4378	0.2400	0.2500	-45.4500	-0.0380	1.2400	0.0020
13:38:55.975	4398	2.2300	0.6000	-60.0800	-0.0140	1.9340	0.0200
13:38:55.995	4418	-0.4700	0.8500	-46.4400	-0.0480	1.3180	0.0070
13:38:56.015	4438	2.9900	0.5200	-52.2600	-0.0620	1.7240	-0.0110
13:38:56.034	4458	0.7500	0.2000	-51.1700	-0.0400	1.5420	0.0200
13:38:56.056	4478	0.8500	-0.1300	-48.0400	-0.0910	1.3660	0.0110
13:38:56.075	4498	1.4500	0.5600	-62.0300	-0.0410	1.8840	0.0360
13:38:56.095	4518	-0.8100	0.5600	-46.4900	-0.0790	1.3390	0.0060
13:38:56.115	4538	2.9100	0.6200	-54.9500	-0.0710	1.8010	-0.0050
13:38:56.134	4558	0.6600	1.0100	-48.6200	-0.0570	1.4280	0.0240
13:38:56.154	4578	1.7900	0.1500	-51.4300	-0.0810	1.5480	0.0260
13:38:56.174	4598	1.6000	0.4400	-53.3000	-0.0560	1.6210	0.0240
13:38:56.195	4618	-0.1100	0.3100	-45.6900	-0.0860	1.3300	-0.0100
13:38:56.214	4638	2.1500	0.3400	-59.6800	-0.0340	1.9030	0.0160
13:38:56.236	4658	-0.7100	0.8400	-46.4700	-0.0100	1.3010	0.0050
13:38:56.254	4678	2.2300	0.7000	-54.0400	-0.0160	1.7700	0.0060
13:38:56.274	4698	0.9200	0.5200	-51.8400	-0.0270	1.5050	0.0170
13:38:56.295	4718	1.1200	0.1800	-46.9300	-0.0340	1.3780	-0.0040
13:38:56.315	4738	1.6300	0.4900	-56.8500	0.0130	1.7420	0.0240
13:38:56.334	4758	-0.1200	0.1800	-49.1000	-0.0050	1.3130	0.0230
13:38:56.356	4778	2.0900	0.4400	-58.5200	0.0010	1.8680	0.0140
13:38:56.376	4798	-0.3200	1.1500	-43.9600	-0.0290	1.2690	0.0110
13:38:56.394	4818	2.4400	0.2400	-53.1200	-0.0630	1.6740	0.0110
13:38:56.416	4838	1.8800	0.1100	-55.4300	-0.0140	1.6820	0.0400
13:38:56.435	4858	0.4200	0.1800	-47.1100	-0.0680	1.2970	0.0100
13:38:56.455	4878	1.9600	0.2700	-59.6500	-0.0240	1.8630	0.0210
13:38:56.476	4898	-0.5400	1.0500	-47.1600	-0.0360	1.3560	0.0110
13:38:56.495	4918	2.7300	0.6200	-55.8700	-0.0510	1.8090	0.0130
13:38:56.515	4938	0.5600	0.5700	-48.2000	-0.0450	1.4060	0.0130
13:38:56.535	4958	1.3000	-0.0500	-48.9200	-0.0960	1.4260	0.0080
13:38:56.555	4978	1.7500	0.2200	-61.1300	-0.0710	1.8520	0.0360
13:38:56.576	4998	-0.4900	0.4000	-47.1200	-0.0540	1.2900	0.0140
13:38:56.595	5018	1.8600	0.5400	-56.9200	-0.0320	1.8150	0.0190
13:38:56.615	5038	0.1900	0.9400	-48.9000	-0.0320	1.3940	0.0150
13:38:56.634	5058	2.2600	0.1000	-53.2100	-0.0740	1.7110	-0.0030
13:38:56.655	5078	0.6400	0.5200	-52.4900	-0.0160	1.5950	0.0180
13:38:56.674	5098	0.1400	0.3200	-49.2900	-0.0390	1.3520	0.0120
13:38:56.695	5118	2.5200	0.3900	-58.2400	0.0040	1.8390	0.0160
13:38:56.716	5138	-0.0300	1.2000	-48.5500	0.0000	1.3710	0.0170
13:38:56.735	5158	2.4200	0.5800	-55.0800	-0.0040	1.7200	0.0110
13:38:56.755	5178	0.5400	0.5200	-48.7400	0.0060	1.4200	0.0180
13:38:56.774	5198	2.7900	0.2500	-48.4700	-0.0370	1.5360	-0.0040
13:38:56.794	5218	0.9400	0.3600	-53.7000	-0.0250	1.6450	0.0270
13:38:56.815	5238	-0.7900	0.2700	-49.0200	-0.0720	1.3230	0.0130
13:38:56.834	5258	1.8500	0.4000	-59.1800	-0.0240	1.8760	0.0230
13:38:56.855	5278	0.5600	0.7300	-47.6100	-0.0430	1.3560	0.0220
13:38:56.877	5298	3.5700	0.2500	-50.6900	-0.0690	1.6960	-0.0010
13:38:56.895	5318	0.8400	0.2100	-52.5600	-0.0520	1.5500	0.0330
13:38:56.916	5338	0.2000	0.3100	-49.0500	-0.0830	1.3590	-0.0020
13:38:56.936	5358	1.8700	0.3600	-54.3900	-0.0760	1.8350	0.0030
13:38:56.954	5378	-0.6600	1.0200	-45.1400	-0.0490	1.2940	0.0080
13:38:56.975	5398	2.1900	0.4800	-56.6000	-0.0700	1.8660	0.0060
13:38:56.996	5418	0.7200	0.7700	-46.7300	-0.0570	1.3390	0.0140
13:38:57.016	5438	2.2800	0.2800	-49.8100	-0.0930	1.5240	0.0060
13:38:57.036	5458	1.8000	-0.2900	-57.0100	-0.0540	1.7550	0.0350
13:38:57.057	5478	0.2500	0.5900	-45.3800	-0.0480	1.3350	-0.0010
13:38:57.075	5498	1.1800	0.5700	-57.2300	-0.0220	1.8210	-0.0010
13:38:57.095	5518	-1.0000	1.0000	-48.8400	-0.0200	1.2960	0.0310
13:38:57.115	5538	3.2700	0.2900	-54.6300	-0.0220	1.7510	0.0080
13:38:57.135	5558	1.5100	0.3500	-50.2500	0.0040	1.5210	0.0310
13:38:57.157	5578	1.2000	0.1000	-46.9800	-0.0590	1.3410	0.0100
13:38:57.176	5598	1.3000	0.0700	-59.5900	-0.0190	1.8290	0.0260
13:38:57.197	5618	-0.6400	0.2300	-44.8500	-0.0300	1.2880	-0.0030
13:38:57.215	5638	2.2100	0.2500	-60.1700	-0.0110	1.8630	0.0230
13:38:57.235	5658	-1.2900	0.5000	-50.0400	-0.0350	1.3730	0.0370
13:38:57.257	5678	2.8100	0.4500	-51.9800	-0.0640	1.6190	0.0040
13:38:57.276	5698	2.5100	0.1900	-50.5500	-0.0450	1.6780	0.0140
13:38:57.296	5718	0.5300	-0.0300	-47.5100	-0.1030	1.3360	0.0100
13:38:57.316	5738	0.9000	0.5100	-61.0200	-0.0590	1.9050	0.0230
13:38:57.336	5758	-0.4600	0.5600	-45.0100	-0.0490	1.2930	0.0170
13:38:57.357	5778	3.6500	0.4600	-53.1600	-0.0800	1.8050	0.0040
13:38:57.376	5798	0.5600	0.6200	-49.3300	-0.0570	1.5180	0.0170
13:38:57.397	5818	0.8000	0.6200	-48.9700	-0.0740	1.4080	-0.0040
13:38:57.415	5838	1.3900	0.2600	-55.9100	-0.0660	1.6820	0.0220
13:38:57.435	5858	1.2100	0.2400	-46.7000	-0.0670	1.3200	0.0240
13:38:57.456	5878	3.3600	0.2300	-57.0800	-0.0530	1.8940	0.0080
13:38:57.476	5898	-0.1000	0.3400	-46.8700	-0.0320	1.3630	0.0250
13:38:57.495	5918	2.6600	0.1700	-50.6800	-0.0380	1.6170	0.0020
13:38:57.515	5938	1.0100	0.3700	-51.8300	-0.0160	1.6300	0.0210
13:38:57.536	5958	0.2500	0.0200	-46.2400	-0.0490	1.3060	0.0050
13:38:57.556	5978	2.4700	0.1500	-58.7200	-0.0040	1.8500	0.0150
13:38:57.576	5998	0.9100	0.4800	-45.5200	-0.0090	1.2880	0.0230
13:38:57.597	6018	2.9600	0.0500	-56.5700	-0.0300	1.8440	0.0100
13:38:57.617	6038	0.6700	0.1500	-48.5000	-0.0320	1.3330	0.0280
13:38:57.637	6058	2.0200	0.0600	-50.0600	-0.0790	1.4940	0.0120
13:38:57.657	6078	1.9200	0.6000	-57.8800	-0.0230	1.8190	0.0280
13:38:57.675	6098	-0.2300	0.6600	-44.9700	-0.0550	1.3070	0.0120
13:38:57.697	6118	2.2800	0.2100	-59.1000	-0.0520	1.9470	0.0160
13:38:57.716	6138	0.4900	0.9000	-45.9400	-0.0590	1.3080	0.0220
13:38:57.736	6158	2.7700	0.4300	-52.5900	-0.0770	1.6720	-0.0030
13:38:57.757	6178	0.7400	0.1500	-51.7600	-0.0660	1.5140	0.0230
13:38:57.776	6198	-0.4200	-0.1200	-48.5400	-0.1010	1.3580	0.0040
13:38:57.796	6218	2.1200	0.5000	-62.0600	-0.0440	1.9610	0.0300
13:38:57.816	6238	-1.2800	0.8900	-46.7800	-0.0330	1.2640	0.0200
13:38:57.835	6258	2.4300	0.6300	-56.8700	-0.0610	1.8180	0.0110
13:38:57.856	6278	0.8300	0.5600	-49.0300	-0.0300	1.4140	0.0220
13:38:57.875	6298	1.3700	0.1500	-51.9800	-0.0770	1.5070	-0.0010
13:38:57.896	6318	0.1800	0.5100	-56.7700	-0.0300	1.7670	0.0110
13:38:57.916	6338	-0.7900	0.3400	-47.2500	-0.0070	1.2620	0.0210
13:38:57.936	6358	2.9400	0.3900	-60.7800	0.0010	1.9890	0.0170
13:38:57.957	6378	-0.0100	0.9200	-47.4300	0.0000	1.2920	0.0230
13:38:57.977	6398	1.6900	0.5400	-54.0100	-0.0200	1.6610	0.0090
13:38:57.995	6418	0.6900	0.1200	-52.5300	0.0050	1.5020	0.0230
13:38:58.017	6438	1.0000	0.1200	-48.4200	-0.0320	1.3740	0.0120
13:38:58.038	6458	2.0600	0.3700	-57.0200	-0.0210	1.8270	0.0210
13:38:58.056	6478	-0.0600	0.6700	-44.1000	-0.0480	1.3020	0.0100
13:38:58.076	6498	3.2200	0.0900	-57.8100	-0.0320	1.8900	0.0060
13:38:58.097	6518	0.5200	0.3200	-48.1400	-0.0350	1.3970	0.0260
13:38:58.117	6538	2.4800	0.2600	-48.3800	-0.0680	1.5340	-0.0050
13:38:58.135	6558	2.5800	0.1500	-55.8800	-0.0700	1.7470	0.0270
13:38:58.157	6578	0.9400	0.1100	-47.8800	-0.0670	1.3190	0.0120
13:38:58.175	6598	2.3400	0.3900	-60.2000	-0.0530	1.8890	0.0200
13:38:58.196	6618	-0.2800	0.7700	-46.0500	-0.0560	1.2480	0.0220
13:38:58.217	6638	2.7900	0.2500	-53.1100	-0.0830	1.7300	-0.0030
13:38:58.236	6658	0.6100	0.3300	-50.2600	-0.0610	1.5510	0.0160
13:38:58.257	6678	0.0400	0.4200	-47.4800	-0.0720	1.4190	-0.0050
13:38:58.276	6698	1.3400	0.4700	-60.9300	-0.0180	1.8620	0.0250
13:38:58.296	6718	-0.6800	0.6900	-44.2600	-0.0200	1.2020	0.0080
13:38:58.317	6738	2.6700	0.1600	-59.5600	-0.0370	1.9160	0.0110
13:38:58.336	6758	0.0000	1.0400	-48.5700	-0.0140	1.3750	0.0210
13:38:58.356	6778	2.3000	0.3100	-50.5300	-0.0240	1.5010	0.0010
13:38:58.376	6798	1.4800	0.4600	-53.7300	-0.0030	1.6820	0.0120
13:38:58.396	6818	0.6700	0.5300	-45.7000	-0.0210	1.3310	0.0060
13:38:58.416	6838	1.4700	0.6400	-59.8300	0.0000	1.8960	0.0210
13:38:58.436	6858	-0.2400	0.7400	-45.9600	-0.0330	1.2250	0.0130
13:38:58.457	6878	3.1400	-0.0600	-56.8400	-0.0630	1.7900	0.0110
13:38:58.476	6898	0.8600	0.4500	-52.3300	-0.0480	1.5840	0.0120
13:38:58.496	6918	1.0400	0.1000	-46.2100	-0.0760	1.3930	-0.0060
13:38:58.517	6938	0.8300	0.3800	-56.9600	-0.0480	1.7700	0.0210
13:38:58.537	6958	-0.8800	0.3900	-48.7200	-0.0440	1.2590	0.0180
13:38:58.557	6978	2.8000	0.4700	-60.1900	-0.0310	1.9320	0.0090
13:38:58.577	6998	1.1000	0.9000	-47.0500	-0.0500	1.3730	0.0200
13:38:58.597	7018	3.0600	0.0700	-49.2100	-0.0750	1.5730	0.0150
13:38:58.617	7038	1.0100	0.1300	-55.5900	-0.0620	1.6400	0.0200
13:38:58.637	7058	-0.1200	0.2000	-46.4900	-0.0820	1.2730	0.0060
13:38:58.657	7078	1.6900	0.4500	-58.0400	-0.0250	1.8780	0.0170
13:38:58.677	7098	-0.2100	1.1700	-48.6200	-0.0240	1.3510	0.0170
13:38:58.696	7118	2.0600	0.5600	-55.9400	-0.0430	1.7430	0.0110
13:38:58.717	7138	0.3500	0.4100	-52.6700	-0.0210	1.4760	0.0360
13:38:58.737	7158	2.4700	0.2800	-49.9100	-0.0270	1.4870	0.0130
13:38:58.755	7178	0.9100	0.6300	-58.2800	-0.0030	1.7840	0.0260
13:38:58.778	7198	-1.0800	0.4600	-48.5900	-0.0230	1.2720	0.0110
13:38:58.797	7218	1.5400	0.8900	-56.8000	0.0290	1.7650	0.0090
13:38:58.817	7238	0.3200	0.6700	-49.8800	-0.0070	1.4400	0.0140
13:38:58.836	7258	3.3800	-0.1100	-53.0700	-0.0280	1.7390	-0.0030
13:38:58.857	7278	0.5700	0.6500	-51.5800	-0.0220	1.5230	0.0180
13:38:58.877	7298	1.0200	0.4500	-46.5800	-0.0390	1.3350	0.0000
13:38:58.897	7318	1.9500	0.5300	-56.6900	-0.0240	1.8240	0.0070
13:38:58.917	7338	-1.1100	0.4600	-50.0100	-0.0240	1.3730	0.0120
13:38:58.937	7358	2.0800	0.8100	-54.6500	-0.0340	1.8320	-0.0090
13:38:58.957	7378	-0.0100	1.1700	-49.8600	-0.0350	1.4700	0.0100
13:38:58.977	7398	1.6500	0.1500	-51.6000	-0.0770	1.5390	0.0030
13:38:58.997	7418	1.4800	-0.0500	-53.8700	-0.0770	1.6590	0.0200
13:38:59.017	7438	-0.1600	0.0100	-49.1500	-0.1090	1.3120	0.0160
13:38:59.037	7458	2.6400	0.1700	-58.9900	-0.0750	1.8950	0.0140
13:38:59.057	7478	-0.9800	0.9300	-46.7400	-0.0520	1.2960	0.0190
13:38:59.078	7498	1.8000	0.5500	-54.8700	-0.0760	1.7160	0.0080
13:38:59.097	7518	0.2100	0.6500	-50.5900	-0.0440	1.5320	0.0050
13:38:59.117	7538	0.6900	0.2700	-52.1300	-0.0570	1.4580	0.0080
13:38:59.136	7558	1.3300	0.6700	-57.6800	-0.0210	1.7970	0.0190
13:38:59.158	7578	-0.1700	0.7000	-48.0200	-0.0170	1.2590	0.0190
13:38:59.177	7598	2.1800	0.7700	-58.0300	0.0000	1.8940	0.0000
13:38:59.197	7618	0.9200	0.7600	-46.0200	0.0000	1.3590	0.0240
13:38:59.218	7638	1.8300	0.1800	-51.9800	-0.0350	1.5790	0.0220
13:38:59.237	7658	0.7300	0.3800	-54.1000	-0.0230	1.6730	0.0160
13:38:59.257	7678	-0.3800	0.0800	-49.9400	-0.0230	1.3110	0.0210
13:38:59.276	7698	1.2900	0.4100	-59.3400	-0.0130	1.8330	0.0210
13:38:59.298	7718	-0.9900	0.8900	-50.8000	-0.0290	1.2530	0.0250
13:38:59.317	7738	1.8300	0.3900	-57.9200	-0.0430	1.8440	0.0080
13:38:59.337	7758	0.1100	1.0400	-49.2600	-0.0290	1.4680	0.0130
13:38:59.358	7778	1.7900	0.4900	-50.1000	-0.0820	1.5450	0.0040
13:38:59.378	7798	2.4200	0.1500	-54.0600	-0.0390	1.7350	0.0260
13:38:59.397	7818	0.1600	-0.0700	-48.2200	-0.0760	1.3560	0.0090
13:38:59.418	7838	2.2200	0.3600	-59.8000	-0.0370	1.9160	0.0120
13:38:59.438	7858	-0.6800	0.8600	-45.8100	-0.0560	1.3250	0.0120
13:38:59.457	7878	2.3500	0.4500	-51.9300	-0.0960	1.6810	-0.0010
13:38:59.478	7898	1.5500	0.2400	-48.9200	-0.0590	1.5870	0.0140
13:38:59.499	7918	1.6700	0.1100	-49.7500	-0.0880	1.3740	0.0100
13:38:59.518	7938	1.9200	0.4000	-57.8500	-0.0420	1.8620	0.0200
13:38:59.538	7958	-0.1200	0.5500	-44.8000	-0.0310	1.2200	0.0190
13:38:59.559	7978	3.0000	0.4300	-56.6400	-0.0250	1.8120	-0.0030
13:38:59.579	7998	0.8900	0.6300	-45.4600	0.0020	1.3900	0.0080
13:38:59.597	8018	2.8300	0.3200	-49.6200	-0.0200	1.5340	0.0110
13:38:59.618	8038	2.0700	0.1500	-53.5200	0.0030	1.6380	0.0230
13:38:59.638	8058	0.3700	0.3100	-47.6600	-0.0250	1.3450	0.0230
13:38:59.658	8078	2.6800	0.3700	-59.5100	-0.0020	1.8410	0.0190
13:38:59.677	8098	-1.1000	0.4900	-45.5900	-0.0280	1.1870	0.0140
13:38:59.698	8118	2.3300	0.5600	-57.8000	-0.0260	1.7200	0.0160
13:38:59.718	8138	-0.0800	0.7400	-53.5100	-0.0280	1.5280	0.0240
13:38:59.738	8158	0.4900	0.4300	-49.0900	-0.0630	1.4560	0.0000
13:38:59.757	8178	1.3900	0.3000	-58.0500	-0.0490	1.8450	0.0190
13:38:59.777	8198	-0.3300	0.5200	-47.1900	-0.0480	1.2650	0.0130
13:38:59.798	8218	2.0700	0.2200	-60.8500	-0.0560	1.8370	0.0190
13:38:59.818	8238	0.2300	0.9300	-46.4700	-0.0510	1.3350	0.0160
13:38:59.838	8258	2.6000	0.1500	-50.3300	-0.0790	1.5720	0.0040
13:38:59.858	8278	0.9600	0.0900	-56.3700	-0.0660	1.7530	0.0240
13:38:59.878	8298	0.2700	0.2100	-49.7000	-0.0940	1.3420	0.0140
13:38:59.899	8318	4.0800	0.1100	-56.7100	-0.0350	1.9310	0.0190
13:38:59.918	8338	1.5300	0.0900	-43.3600	-0.0570	1.3220	0.0200
13:38:59.937	8358	3.4000	0.0700	-54.0700	-0.0570	1.7630	0.0160
13:38:59.957	8378	1.3800	0.3100	-47.4900	-0.0180	1.4110	0.0260
13:38:59.978	8398	2.5700	-0.1000	-49.4700	-0.0440	1.4880	0.0100
13:38:59.998	8418	3.0600	0.1500	-54.0700	-0.0200	1.8230	0.0070
13:39:00.017	8438	0.3000	0.3900	-44.8500	-0.0320	1.2670	0.0140
13:39:00.038	8458	0.6800	0.3200	-58.4300	0.0110	1.6960	0.0200
13:39:00.058	8478	-0.3300	1.2000	-50.5100	0.0090	1.4090	0.0100
13:39:00.078	8498	2.1300	0.7100	-51.4700	-0.0270	1.5930	-0.0080
13:39:00.098	8518	-0.5500	0.9400	-56.1100	-0.0220	1.6000	0.0380
13:39:00.119	8538	0.1600	0.6000	-52.2500	-0.0920	1.4650	0.0030
13:39:00.138	8558	1.4700	-0.1800	-59.1100	-0.0360	1.7590	0.0280
13:39:00.159	8578	0.7000	0.4100	-48.3500	-0.0510	1.3880	0.0110
13:39:00.177	8598	3.3000	0.6700	-57.6700	-0.0490	1.8850	0.0070
13:39:00.197	8618	0.7700	0.3900	-46.6300	-0.0610	1.3580	0.0180
13:39:00.219	8638	2.8500	-0.1300	-48.6500	-0.1150	1.5730	-0.0120
13:39:00.237	8658	1.5700	-0.1600	-51.7000	-0.1010	1.6370	0.0120
13:39:00.258	8678	-0.2000	0.2100	-50.8800	-0.0840	1.3690	0.0240
13:39:00.278	8698	1.6700	0.0400	-60.7100	-0.0760	1.9260	0.0220
13:39:00.298	8718	-0.2000	1.0200	-45.2500	-0.0370	1.1980	0.0260
13:39:00.318	8738	2.4600	0.3900	-57.1700	-0.0590	1.7630	0.0180
13:39:00.339	8758	0.4900	0.3200	-52.9800	-0.0640	1.5560	0.0160
13:39:00.357	8778	0.8400	0.3200	-48.2100	-0.0610	1.3630	0.0030
13:39:00.377	8798	1.7000	0.2500	-58.9500	-0.0150	1.8050	0.0280
13:39:00.398	8818	-0.7600	-0.0900	-49.8600	-0.0360	1.2660	0.0340
13:39:00.418	8838	2.5500	0.5000	-59.1500	-0.0040	1.9050	0.0030
13:39:00.437	8858	0.6100	1.0900	-46.2000	0.0050	1.3570	0.0180
13:39:00.457	8878	1.4800	0.0700	-53.5200	-0.0290	1.5670	0.0080
13:39:00.479	8898	1.4300	0.2700	-56.2800	-0.0210	1.6590	0.0290
13:39:00.498	8918	0.6600	0.3300	-45.1700	-0.0470	1.2310	0.0050
13:39:00.519	8938	1.0100	0.7000	-61.8200	-0.0080	1.9130	0.0290
13:39:00.538	8958	-2.0400	1.2000	-47.8000	-0.0340	1.2800	0.0140
13:39:00.558	8978	2.2000	0.3800	-56.9300	-0.0510	1.8150	0.0080
13:39:00.578	8998	0.4900	0.3300	-50.2000	-0.0360	1.4810	0.0210
13:39:00.597	9018	1.4600	0.0400	-48.5600	-0.0860	1.4410	0.0100
13:39:00.617	9038	2.0600	0.2400	-57.4200	-0.0440	1.8380	0.0160
13:39:00.640	9058	-0.5900	0.2900	-45.2900	-0.0670	1.3110	0.0100
13:39:00.658	9078	1.9600	0.5600	-58.0800	-0.0650	1.8670	0.0160
13:39:00.678	9098	-0.5900	1.1100	-47.9800	-0.0620	1.3910	0.0120
