# Supplementary material for: A slanted castor wheel enables pushing manual wheelchairs from the side to improve social interaction
Source: PLoS One. 2024 Sep 12;19(9):e0307759. doi: 10.1371/journal.pone.0307759 (PMC11392412; doi:10.1371/journal.pone.0307759)
Supplement: S1 File — Contains the data collected during the validation experiments and the code for calculating the reaction forces for a castor wheel using the vector equations and the cosine approximation. 4TU.ResearchData repository: https://doi.org/10.4121/82afa4e1-bdf1-4bf4-8682-32e62f6c3d68, GitLab repository: https://gitlab.tudelft.nl/ziggy/evaluation_paper. (ZIP) [file pone.0307759.s002.zip › S2 File - Experimental data and the MATLAB code for calculations of the castor wheel/Data/Test6_30-5-2022/0rad_7.4kg_6.txt]

TimeStamp	SampleCounter	Fx(N)	Fy(N)	Fz(N)	Tx(Nm)	Ty(Nm)	Tz(Nm)
13:40:47.864	50662	1.3600	0.5500	-60.9600	-0.0460	1.7750	0.0300
13:40:47.882	50682	2.4200	0.3800	-69.8600	-0.0300	2.0960	0.0190
13:40:47.903	50702	1.3500	0.8200	-71.9100	-0.0610	2.1540	0.0300
13:40:47.922	50722	0.7100	0.3600	-64.5600	-0.0660	1.7950	0.0140
13:40:47.942	50742	1.7700	0.9300	-83.2900	-0.0470	2.5170	0.0320
13:40:47.962	50762	-1.8900	0.8500	-64.1800	-0.0860	1.7290	0.0320
13:40:47.982	50782	2.8600	0.2000	-73.3200	-0.0730	2.3420	-0.0030
13:40:48.004	50802	1.2700	0.7800	-67.7200	-0.0840	1.9750	0.0310
13:40:48.022	50822	2.5200	0.2600	-67.4100	-0.1040	2.0360	0.0110
13:40:48.042	50842	1.9300	0.8200	-77.7600	-0.0870	2.3570	0.0380
13:40:48.063	50862	0.0900	0.2100	-68.5200	-0.1240	1.8380	0.0180
13:40:48.082	50882	5.9700	0.3200	-78.7400	-0.0850	2.7310	0.0050
13:40:48.102	50902	3.1900	0.1500	-59.2000	-0.0910	1.9010	0.0280
13:40:48.124	50922	3.1800	0.3300	-66.8200	-0.0810	2.0760	0.0180
13:40:48.144	50942	1.4300	0.9400	-69.1900	-0.0360	2.1200	0.0490
13:40:48.164	50962	2.9100	0.4400	-66.2300	-0.0840	2.0670	0.0060
13:40:48.183	50982	3.6500	0.6200	-76.5700	-0.0630	2.5050	0.0120
13:40:48.204	51002	-0.2800	0.3600	-61.6600	-0.0390	1.7010	0.0290
13:40:48.222	51022	2.5700	0.1500	-77.6200	-0.0190	2.2810	0.0420
13:40:48.242	51042	-0.5700	0.4000	-72.0600	-0.0560	1.9840	0.0430
13:40:48.264	51062	0.7300	0.5400	-69.7100	-0.0530	2.0420	-0.0020
13:40:48.282	51082	-1.6300	0.7400	-74.5500	-0.0580	2.0960	0.0430
13:40:48.303	51102	-1.5100	1.2000	-72.8300	-0.0930	1.9410	0.0060
13:40:48.323	51122	2.3300	0.6700	-80.6900	-0.0570	2.5260	0.0250
13:40:48.344	51142	-0.2500	0.8300	-61.7500	-0.0470	1.6480	0.0360
13:40:48.363	51162	2.7700	0.5300	-75.1400	-0.0630	2.4050	-0.0070
13:40:48.383	51182	1.0000	0.6300	-66.6600	-0.0600	1.9720	0.0410
13:40:48.403	51202	2.2300	0.0300	-69.8900	-0.0920	2.0910	0.0260
13:40:48.423	51222	3.1500	0.2200	-75.5000	-0.0540	2.4010	0.0350
13:40:48.442	51242	-0.3200	0.5100	-64.8800	-0.1150	1.7340	0.0130
13:40:48.463	51262	2.9900	0.3000	-79.2000	-0.0900	2.4660	0.0050
13:40:48.483	51282	0.6700	0.4200	-61.6000	-0.0870	1.7630	0.0420
13:40:48.502	51302	3.0300	0.1100	-71.2400	-0.1110	2.1860	0.0160
13:40:48.524	51322	1.8200	0.5700	-75.8700	-0.1090	2.3480	0.0320
13:40:48.544	51342	-0.4900	0.4100	-66.4800	-0.1340	1.7490	0.0180
13:40:48.562	51362	2.4400	0.8100	-76.7100	-0.0790	2.3660	0.0220
13:40:48.582	51382	-0.6600	1.0700	-63.9000	-0.0920	1.7490	0.0230
13:40:48.603	51402	3.3400	0.4700	-76.0900	-0.0840	2.3950	0.0030
13:40:48.623	51422	1.2700	0.6400	-65.4300	-0.0620	2.0210	0.0300
13:40:48.643	51442	1.9100	0.4100	-66.7800	-0.0690	1.9800	0.0130
13:40:48.663	51462	1.6800	0.4800	-79.3100	-0.0460	2.4070	0.0380
13:40:48.683	51482	-1.4200	0.7500	-65.7100	-0.0780	1.6830	0.0220
13:40:48.702	51502	2.4100	0.5000	-77.0700	-0.0250	2.3160	0.0190
13:40:48.722	51522	0.5800	0.4700	-66.0800	-0.0520	1.8650	0.0330
13:40:48.742	51542	3.4800	0.3200	-70.9600	-0.0560	2.2380	-0.0020
13:40:48.763	51562	1.5600	0.5100	-67.7600	-0.0480	1.9830	0.0510
13:40:48.784	51582	1.3700	0.5300	-62.3200	-0.1020	1.8640	0.0100
13:40:48.803	51602	3.2200	0.7500	-81.7100	-0.0590	2.5370	0.0270
13:40:48.823	51622	-0.5700	0.6300	-63.3900	-0.1050	1.7090	0.0170
13:40:48.844	51642	3.5800	0.2300	-73.2000	-0.0990	2.3010	0.0140
13:40:48.864	51662	1.2400	0.6200	-63.2800	-0.0960	1.9260	0.0300
13:40:48.884	51682	2.2900	0.3200	-73.5600	-0.1080	2.2160	0.0150
13:40:48.904	51702	1.5500	0.4000	-74.3600	-0.0950	2.2740	0.0350
13:40:48.923	51722	-1.2800	0.4300	-64.2100	-0.1370	1.6410	0.0200
13:40:48.944	51742	3.0500	0.2900	-80.3200	-0.1190	2.5440	0.0200
13:40:48.963	51762	0.6200	0.5300	-62.0000	-0.1010	1.7970	0.0290
13:40:48.983	51782	3.1600	0.4300	-70.7000	-0.0980	2.2630	0.0030
13:40:49.002	51802	0.6300	0.7400	-70.0500	-0.0750	2.0780	0.0380
13:40:49.022	51822	0.2600	0.5600	-67.8700	-0.0910	1.9000	0.0030
13:40:49.045	51842	1.8600	0.7000	-80.1200	-0.0570	2.4750	0.0280
13:40:49.063	51862	-0.2400	0.6900	-61.8800	-0.0670	1.7030	0.0140
13:40:49.083	51882	3.7100	0.4700	-76.6700	-0.0070	2.4200	0.0070
13:40:49.103	51902	1.4900	0.5800	-65.7700	-0.0320	1.9390	0.0390
13:40:49.124	51922	2.1600	0.5000	-66.3600	-0.0280	1.9910	0.0050
13:40:49.144	51942	1.0500	0.8800	-75.1300	-0.0350	2.2320	0.0360
13:40:49.163	51962	0.3000	0.6800	-68.0500	-0.0820	1.8440	0.0290
13:40:49.183	51982	2.2900	0.6500	-82.4700	-0.0450	2.5510	0.0230
13:40:49.204	52002	-0.5800	0.2300	-64.2000	-0.0720	1.7030	0.0400
13:40:49.222	52022	2.7500	0.6300	-74.5200	-0.0630	2.3550	0.0170
13:40:49.244	52042	2.1000	0.9400	-67.2600	-0.0900	2.0610	0.0320
13:40:49.263	52062	1.4600	0.4700	-66.0500	-0.1080	1.9080	0.0140
13:40:49.284	52082	1.2700	1.1000	-78.1500	-0.1100	2.4050	0.0210
13:40:49.303	52102	-0.6100	0.8600	-66.4700	-0.1420	1.8270	0.0100
13:40:49.323	52122	3.5200	0.5200	-75.2100	-0.0940	2.4000	0.0030
13:40:49.343	52142	1.0200	0.6100	-63.7200	-0.1190	1.8120	0.0420
13:40:49.365	52162	2.3200	0.5800	-71.5400	-0.1020	2.1690	0.0190
13:40:49.384	52182	1.6800	0.6200	-74.0900	-0.1010	2.1820	0.0350
13:40:49.403	52202	0.0800	0.7200	-66.6000	-0.1170	1.8090	0.0160
13:40:49.423	52222	2.3600	0.5800	-77.9300	-0.0740	2.4350	0.0220
13:40:49.444	52242	-0.2800	0.3500	-63.1200	-0.0740	1.7940	0.0180
13:40:49.464	52262	3.2000	0.4300	-75.7400	-0.0160	2.3360	0.0230
13:40:49.483	52282	0.9200	0.5700	-65.2900	-0.0530	1.8850	0.0320
13:40:49.503	52302	1.4100	-0.0100	-69.0000	-0.0730	1.9760	0.0240
13:40:49.524	52322	2.0000	0.7900	-78.4300	-0.0260	2.3790	0.0360
13:40:49.543	52342	-0.3800	0.5200	-64.4300	-0.0510	1.7700	0.0280
13:40:49.563	52362	3.1300	0.4600	-76.7900	-0.0270	2.4260	0.0220
13:40:49.584	52382	0.3800	0.5200	-63.0400	-0.0710	1.6940	0.0290
13:40:49.603	52402	3.9600	0.1600	-71.6300	-0.0780	2.3400	-0.0030
13:40:49.625	52422	1.9000	0.8800	-70.3500	-0.0470	2.1390	0.0530
13:40:49.645	52442	0.1200	0.4700	-66.2800	-0.1010	1.8510	0.0130
13:40:49.664	52462	1.7200	0.8600	-81.4300	-0.0660	2.4850	0.0210
13:40:49.683	52482	-0.3600	1.0300	-61.0300	-0.1010	1.6870	0.0120
13:40:49.704	52502	4.1700	0.2200	-73.8300	-0.0860	2.4070	0.0020
13:40:49.723	52522	1.2800	0.3700	-66.2600	-0.0930	1.9700	0.0560
13:40:49.743	52542	1.4900	0.5100	-68.3100	-0.1160	2.0310	0.0110
13:40:49.765	52562	1.1900	1.0000	-76.4100	-0.1260	2.3760	0.0260
13:40:49.783	52582	-0.8200	0.7100	-64.1200	-0.1440	1.7530	0.0110
13:40:49.804	52602	2.3700	0.6000	-79.1700	-0.0940	2.4240	0.0210
13:40:49.824	52622	-0.5000	0.7200	-62.1600	-0.0890	1.7460	0.0170
13:40:49.843	52642	3.1600	0.6800	-71.1200	-0.0730	2.2090	0.0040
13:40:49.864	52662	1.5100	0.4100	-72.5300	-0.0640	2.1760	0.0390
13:40:49.884	52682	0.4900	0.2000	-66.6200	-0.0730	1.9270	0.0140
13:40:49.903	52702	1.7000	1.3300	-78.3400	-0.0370	2.4230	0.0300
13:40:49.925	52722	-0.7000	0.3900	-60.9200	-0.0700	1.6990	0.0210
13:40:49.944	52742	3.7200	-0.0400	-76.1100	-0.0210	2.4130	0.0180
13:40:49.963	52762	0.6800	0.6500	-63.7400	-0.0540	1.9200	0.0270
13:40:49.984	52782	1.8700	0.3800	-68.3400	-0.0730	2.0800	0.0020
13:40:50.005	52802	1.6000	0.2400	-74.6900	-0.0600	2.1850	0.0520
13:40:50.025	52822	0.5900	0.1900	-64.5400	-0.1140	1.8400	0.0150
13:40:50.044	52842	3.4900	0.8400	-81.0000	-0.0490	2.5700	0.0280
13:40:50.065	52862	-0.0700	0.4400	-60.0500	-0.1110	1.7350	0.0180
13:40:50.083	52882	3.5600	0.0000	-70.4000	-0.1020	2.2820	-0.0010
13:40:50.105	52902	2.1800	0.3400	-68.8600	-0.1190	2.0700	0.0360
13:40:50.124	52922	2.0200	0.1600	-67.4800	-0.1100	2.0310	0.0030
13:40:50.145	52942	1.5900	0.6400	-79.2600	-0.1020	2.4500	0.0270
13:40:50.165	52962	-2.2800	0.5100	-62.0300	-0.1170	1.6160	0.0200
13:40:50.184	52982	2.5500	0.1400	-79.3700	-0.1140	2.4250	0.0200
13:40:50.204	53002	1.5900	0.8800	-63.2900	-0.1070	1.9240	0.0240
13:40:50.225	53022	2.8300	0.2600	-70.8300	-0.0850	2.1320	0.0200
13:40:50.244	53042	0.6100	0.7800	-77.9400	-0.0590	2.2460	0.0630
13:40:50.265	53062	-0.5300	0.4300	-64.1800	-0.0950	1.7350	-0.0110
13:40:50.283	53082	2.0500	0.7500	-78.0200	-0.0350	2.4300	0.0130
13:40:50.305	53102	0.7600	0.6100	-64.6200	-0.0490	1.8210	0.0300
13:40:50.324	53122	3.8500	0.3500	-73.6400	-0.0130	2.3260	0.0080
13:40:50.345	53142	1.5700	0.8100	-66.4700	-0.0240	1.9960	0.0430
13:40:50.365	53162	1.2700	0.5100	-65.9500	-0.0270	1.9300	0.0100
13:40:50.385	53182	1.5500	0.2100	-79.1100	-0.0560	2.3340	0.0520
13:40:50.404	53202	-1.0400	0.8600	-63.2700	-0.0840	1.7050	0.0130
13:40:50.425	53222	3.2400	0.5700	-79.8100	-0.0500	2.5120	0.0180
13:40:50.445	53242	0.3900	0.5000	-65.9100	-0.0840	1.8020	0.0410
13:40:50.465	53262	2.8100	0.2000	-71.5200	-0.0870	2.2070	0.0140
13:40:50.485	53282	1.5400	0.7600	-70.2900	-0.0930	2.1490	0.0240
13:40:50.504	53302	0.7500	0.0200	-66.8400	-0.1170	1.8570	0.0190
13:40:50.524	53322	1.8400	1.0800	-79.3500	-0.0830	2.4660	0.0060
13:40:50.544	53342	-0.3400	0.4400	-63.2000	-0.1140	1.7760	0.0220
13:40:50.565	53362	3.9700	0.0400	-72.9400	-0.0980	2.3470	-0.0030
13:40:50.585	53382	1.1100	0.4900	-65.1800	-0.0860	1.9480	0.0470
13:40:50.605	53402	1.8800	0.4600	-71.6400	-0.1090	2.0630	0.0160
13:40:50.626	53422	1.0500	0.9200	-75.6800	-0.0980	2.2440	0.0400
13:40:50.646	53442	-0.0100	0.4100	-68.1100	-0.1260	1.8170	0.0200
13:40:50.665	53462	3.3300	0.6000	-77.3500	-0.0500	2.4480	0.0200
13:40:50.685	53482	0.1800	0.4300	-61.5000	-0.0730	1.7640	0.0220
13:40:50.705	53502	3.8000	0.2600	-71.4800	-0.0530	2.3160	0.0060
13:40:50.724	53522	2.2600	0.6900	-68.3400	-0.0310	2.0580	0.0490
13:40:50.744	53542	0.6800	0.7500	-66.0300	-0.0590	1.8630	0.0100
13:40:50.765	53562	1.0800	0.7100	-79.8200	-0.0540	2.4250	0.0280
13:40:50.783	53582	-1.0700	1.0400	-64.7100	-0.0600	1.6820	0.0210
13:40:50.805	53602	3.5500	0.0300	-78.2900	-0.0330	2.4450	0.0220
13:40:50.825	53622	0.5500	0.7700	-63.5800	-0.0760	1.8180	0.0270
13:40:50.845	53642	3.1900	0.3500	-69.0500	-0.0750	2.1250	0.0080
13:40:50.864	53662	1.7200	0.6700	-74.4800	-0.0660	2.2700	0.0390
13:40:50.885	53682	-0.1100	0.3500	-63.9300	-0.1020	1.8100	0.0100
13:40:50.904	53702	3.4600	0.6700	-81.4000	-0.0740	2.5640	0.0240
13:40:50.924	53722	0.6100	0.2000	-61.7500	-0.0890	1.7540	0.0180
13:40:50.944	53742	3.1000	0.1900	-73.9300	-0.0900	2.2920	0.0160
13:40:50.966	53762	0.1800	0.6200	-67.6800	-0.1100	2.0180	0.0330
13:40:50.985	53782	0.7500	0.6200	-66.6600	-0.1200	1.8830	0.0020
13:40:51.006	53802	1.8200	1.0400	-80.1500	-0.1070	2.4640	0.0260
13:40:51.024	53822	-0.9900	0.4500	-65.8700	-0.1450	1.7310	0.0260
13:40:51.044	53842	2.9700	0.4100	-76.0100	-0.0770	2.3280	0.0110
13:40:51.064	53862	0.8200	0.2600	-66.0000	-0.1050	1.9090	0.0230
13:40:51.085	53882	2.8900	0.4300	-68.1300	-0.0820	2.1470	-0.0110
13:40:51.105	53902	1.9000	0.7100	-73.3300	-0.0610	2.2600	0.0310
13:40:51.125	53922	-0.0300	0.3900	-64.7500	-0.0790	1.8630	0.0050
13:40:51.144	53942	2.6400	0.6600	-79.1600	-0.0060	2.4160	0.0420
13:40:51.166	53962	-0.3900	0.8500	-64.5700	-0.0410	1.7400	0.0270
13:40:51.184	53982	3.2500	0.0000	-73.3800	-0.0360	2.2660	0.0180
13:40:51.205	54002	0.7900	0.6200	-68.4000	-0.0440	2.0320	0.0310
13:40:51.225	54022	1.5300	0.5100	-65.5800	-0.0750	2.0220	-0.0060
13:40:51.244	54042	0.7400	1.1700	-73.8900	-0.0380	2.2360	0.0260
13:40:51.265	54062	-1.1400	0.6700	-67.8000	-0.1090	1.7510	0.0250
13:40:51.285	54082	3.5900	0.3000	-81.6200	-0.0800	2.5080	0.0240
13:40:51.306	54102	1.1200	0.7200	-63.6800	-0.0850	1.7990	0.0420
13:40:51.324	54122	3.8700	0.1500	-69.8000	-0.1000	2.2410	0.0020
13:40:51.347	54142	1.4900	0.7200	-67.6100	-0.0910	2.0820	0.0200
13:40:51.366	54162	1.5400	0.4400	-66.3100	-0.1120	1.9290	0.0070
13:40:51.385	54182	2.6000	0.4900	-79.1100	-0.1020	2.4820	0.0210
13:40:51.404	54202	0.2000	0.5500	-62.4200	-0.1060	1.7590	0.0230
13:40:51.426	54222	3.4400	0.0100	-75.2800	-0.0960	2.4250	0.0130
13:40:51.444	54242	1.3700	0.9600	-62.9300	-0.0790	1.8970	0.0250
13:40:51.466	54262	2.0600	0.5500	-69.5000	-0.0770	2.0500	0.0170
13:40:51.485	54282	1.6000	0.4400	-76.9100	-0.0690	2.3300	0.0310
13:40:51.506	54302	0.1000	0.7300	-65.0900	-0.0580	1.7680	0.0240
13:40:51.525	54322	2.5600	0.7100	-80.4300	-0.0360	2.4680	0.0250
13:40:51.545	54342	0.6800	0.4900	-63.1300	-0.0480	1.7720	0.0300
13:40:51.566	54362	3.5200	0.6000	-69.0200	-0.0260	2.2680	-0.0020
13:40:51.585	54382	1.6700	0.9000	-70.8500	-0.0230	2.1480	0.0360
13:40:51.605	54402	0.5000	0.3500	-66.9100	-0.0430	1.9130	0.0150
13:40:51.626	54422	0.9700	0.5400	-78.6300	-0.0310	2.3890	0.0130
13:40:51.645	54442	-1.1200	0.1500	-65.1300	-0.0780	1.7240	0.0370
13:40:51.666	54462	3.3100	0.1500	-79.4800	-0.0400	2.4620	0.0240
13:40:51.684	54482	0.4700	0.6700	-66.1600	-0.0550	1.9070	0.0360
13:40:51.706	54502	1.9300	0.4500	-69.4600	-0.0730	2.0790	0.0120
13:40:51.727	54522	1.4400	0.6100	-75.5600	-0.0730	2.3180	0.0310
13:40:51.746	54542	-0.4200	0.8800	-68.8600	-0.0970	1.8140	0.0290
13:40:51.767	54562	1.7700	0.5800	-83.8400	-0.0740	2.4710	0.0400
13:40:51.786	54582	-0.5600	0.8500	-63.7200	-0.1260	1.7350	0.0210
13:40:51.804	54602	4.0500	-0.0200	-72.2200	-0.1000	2.3150	-0.0030
13:40:51.826	54622	2.2100	0.5100	-68.4300	-0.0930	2.0950	0.0350
13:40:51.846	54642	1.1000	0.2400	-68.3300	-0.1020	1.9460	0.0230
13:40:51.866	54662	1.6200	0.4200	-77.8800	-0.0740	2.3460	0.0380
13:40:51.887	54682	0.2000	0.3800	-65.2700	-0.1080	1.7360	0.0330
13:40:51.907	54702	3.5200	0.0500	-77.7800	-0.0630	2.4450	0.0130
13:40:51.926	54722	0.5500	0.9200	-64.1300	-0.0630	1.8360	0.0400
13:40:51.945	54742	2.8900	0.2500	-69.8300	-0.0710	2.1320	-0.0040
13:40:51.965	54762	1.4700	0.4800	-73.0900	-0.0500	2.2090	0.0440
13:40:51.987	54782	-0.4100	1.0000	-65.4400	-0.0510	1.7770	0.0160
13:40:52.006	54802	2.6200	0.4500	-78.2000	-0.0290	2.4450	0.0220
13:40:52.027	54822	0.1000	0.7400	-62.1400	-0.0480	1.7850	0.0190
13:40:52.045	54842	3.6200	0.3800	-74.2600	-0.0420	2.3430	0.0060
13:40:52.064	54862	0.8300	0.8500	-63.6400	-0.0580	1.8660	0.0380
13:40:52.086	54882	2.5100	0.2600	-64.7200	-0.1100	2.0270	-0.0050
13:40:52.106	54902	2.7900	0.3800	-78.4000	-0.0680	2.4280	0.0380
13:40:52.126	54922	0.0400	0.2700	-62.3900	-0.1180	1.7620	0.0050
13:40:52.146	54942	3.9500	0.8100	-75.8300	-0.0690	2.5010	0.0090
13:40:52.166	54962	1.7400	0.2500	-62.2100	-0.1040	1.8230	0.0280
13:40:52.185	54982	2.9500	0.4200	-71.7600	-0.0860	2.2290	0.0150
13:40:52.207	55002	0.5900	0.5000	-72.8400	-0.1010	2.1630	0.0370
13:40:52.225	55022	-0.0400	0.6400	-65.1200	-0.1230	1.7150	0.0140
13:40:52.246	55042	3.2400	0.7100	-79.3600	-0.1030	2.5300	0.0180
13:40:52.266	55062	0.4800	0.1900	-64.4400	-0.1070	1.8130	0.0310
13:40:52.284	55082	2.9200	0.3200	-73.9600	-0.0780	2.3350	0.0100
13:40:52.307	55102	0.3800	0.8000	-67.8500	-0.0690	1.9850	0.0480
13:40:52.326	55122	1.7300	0.2300	-69.3400	-0.0720	2.0320	0.0170
13:40:52.346	55142	2.0300	0.7500	-76.3800	-0.0580	2.3490	0.0250
13:40:52.366	55162	0.3800	0.3600	-65.1100	-0.0840	1.7590	0.0170
13:40:52.386	55182	2.8700	0.7300	-79.7500	-0.0260	2.4610	0.0200
13:40:52.407	55202	-0.3500	0.6900	-63.6300	-0.0350	1.7620	0.0270
13:40:52.427	55222	3.3900	0.3900	-71.1200	-0.0410	2.2190	0.0080
13:40:52.445	55242	1.2800	0.5900	-72.4900	-0.0490	2.1220	0.0450
13:40:52.467	55262	0.8000	0.2300	-67.8900	-0.0640	1.9070	0.0120
13:40:52.487	55282	0.8800	0.6900	-81.2200	-0.0550	2.4120	0.0410
13:40:52.506	55302	-2.1200	0.6800	-63.0700	-0.1180	1.6790	0.0090
13:40:52.526	55322	3.4000	0.5900	-76.8800	-0.0650	2.4780	0.0030
13:40:52.545	55342	0.8800	0.4600	-65.1600	-0.0740	1.8670	0.0450
13:40:52.566	55362	3.1500	0.5400	-69.3600	-0.0730	2.1570	0.0080
13:40:52.585	55382	2.1700	0.8000	-73.3700	-0.0800	2.1840	0.0310
13:40:52.605	55402	0.5200	0.7400	-66.5000	-0.1200	1.8000	0.0130
13:40:52.627	55422	3.1300	0.6200	-77.5400	-0.1150	2.4450	0.0020
13:40:52.647	55442	0.8300	0.6300	-60.6500	-0.1160	1.7230	0.0200
13:40:52.666	55462	3.7000	0.6600	-70.5600	-0.0940	2.2870	-0.0040
13:40:52.685	55482	1.5200	0.8500	-67.6900	-0.0720	2.0270	0.0440
13:40:52.705	55502	1.1600	0.1600	-66.6900	-0.1140	1.9770	0.0050
13:40:52.725	55522	2.3100	0.5800	-76.7500	-0.0790	2.4110	0.0180
13:40:52.746	55542	0.9000	0.1500	-65.4200	-0.0850	1.7870	0.0310
13:40:52.766	55562	3.6700	0.6800	-76.0900	-0.0370	2.3970	0.0110
13:40:52.787	55582	0.0500	0.5800	-64.9600	-0.0370	1.8230	0.0330
13:40:52.806	55602	3.2200	0.3600	-68.5300	-0.0330	2.1310	0.0160
13:40:52.827	55622	2.3200	0.7100	-72.4100	-0.0390	2.2590	0.0310
13:40:52.846	55642	-0.2100	0.4500	-66.6400	-0.0510	1.8110	0.0180
13:40:52.867	55662	1.8500	0.5200	-80.1800	-0.0420	2.4520	0.0140
13:40:52.886	55682	-0.1100	0.5900	-63.2000	-0.0880	1.7210	0.0100
13:40:52.905	55702	3.6200	0.2100	-74.7000	-0.0560	2.3600	0.0160
13:40:52.927	55722	1.7200	0.4300	-68.3100	-0.0630	2.0080	0.0450
13:40:52.946	55742	2.1600	0.6600	-65.1000	-0.0930	2.0080	0.0040
13:40:52.966	55762	1.8300	0.4700	-77.5300	-0.0730	2.4060	0.0370
13:40:52.987	55782	-1.0900	1.0900	-65.6600	-0.1230	1.7940	0.0160
13:40:53.005	55802	2.4600	0.4900	-80.1800	-0.0770	2.4460	0.0190
13:40:53.026	55822	-0.2700	0.3000	-65.0300	-0.1140	1.8090	0.0310
13:40:53.046	55842	3.4600	0.1900	-69.4900	-0.1110	2.1950	0.0000
13:40:53.066	55862	2.0000	0.5400	-73.1300	-0.1030	2.1700	0.0360
13:40:53.087	55882	0.4500	0.3600	-68.2400	-0.1000	1.8230	0.0330
13:40:53.105	55902	1.7400	0.9000	-76.1300	-0.0860	2.3470	0.0150
13:40:53.127	55922	-0.9500	1.0800	-61.5100	-0.0990	1.7400	0.0130
13:40:53.147	55942	2.7800	0.3100	-77.0700	-0.0490	2.3920	0.0100
13:40:53.166	55962	0.9300	0.6100	-68.4200	-0.0400	1.9750	0.0390
13:40:53.186	55982	1.8600	0.6300	-65.8300	-0.0440	2.0070	-0.0030
13:40:53.207	56002	1.1900	0.9300	-76.5300	-0.0230	2.3020	0.0410
13:40:53.227	56022	-0.7500	0.8800	-64.5000	-0.0680	1.7360	0.0090
13:40:53.247	56042	2.3200	0.4700	-78.7200	-0.0280	2.4250	0.0210
13:40:53.267	56062	-0.0600	0.4100	-66.1800	-0.0580	1.8250	0.0390
13:40:53.287	56082	2.7800	0.1500	-73.1500	-0.0560	2.2720	0.0100
13:40:53.307	56102	1.3500	0.9100	-69.0400	-0.0600	2.0000	0.0440
13:40:53.328	56122	2.3100	0.1800	-65.6100	-0.1160	1.9160	0.0120
13:40:53.348	56142	2.9900	0.6200	-78.2300	-0.0770	2.4860	0.0280
13:40:53.366	56162	-0.7000	0.8700	-65.3900	-0.1080	1.8000	0.0260
13:40:53.386	56182	3.3900	0.3400	-74.3000	-0.0760	2.3900	-0.0030
13:40:53.407	56202	2.0400	0.6400	-64.2000	-0.0690	1.8770	0.0320
13:40:53.427	56222	3.4200	0.1800	-67.5000	-0.0990	2.0860	0.0090
13:40:53.448	56242	2.4900	0.3500	-72.6200	-0.0980	2.2930	0.0170
13:40:53.468	56262	-0.4800	0.3700	-65.3000	-0.1350	1.7690	0.0000
13:40:53.487	56282	2.6500	0.5600	-80.0200	-0.0830	2.4250	0.0240
13:40:53.507	56302	0.0400	0.4800	-63.1100	-0.0890	1.7600	0.0390
13:40:53.527	56322	4.3200	-0.1200	-72.5700	-0.0780	2.2960	0.0150
13:40:53.547	56342	1.0800	0.6000	-69.3200	-0.0750	2.0940	0.0370
13:40:53.567	56362	0.8000	0.5700	-69.3200	-0.0640	1.9220	0.0290
13:40:53.587	56382	2.0000	0.5600	-77.7700	-0.0560	2.3870	0.0320
13:40:53.606	56402	-0.3400	0.7900	-61.4600	-0.0600	1.6830	0.0090
13:40:53.626	56422	3.8200	0.1500	-78.1200	-0.0270	2.5140	0.0150
13:40:53.646	56442	1.3000	0.8400	-65.3000	-0.0260	1.9270	0.0430
13:40:53.667	56462	1.5500	0.6600	-67.5600	-0.0310	2.0610	-0.0030
13:40:53.687	56482	0.9100	0.7900	-73.4300	-0.0430	2.1630	0.0340
13:40:53.707	56502	-0.3200	0.6000	-66.0400	-0.0690	1.8070	0.0070
13:40:53.727	56522	1.9700	1.2500	-81.5900	-0.0350	2.5350	0.0110
13:40:53.747	56542	-1.1600	0.6000	-64.4000	-0.0820	1.7400	0.0350
13:40:53.767	56562	3.6200	0.2700	-71.8200	-0.0590	2.3280	-0.0060
13:40:53.787	56582	2.1700	0.4600	-67.1100	-0.0790	2.0330	0.0470
13:40:53.807	56602	1.5300	0.2000	-67.6100	-0.1120	1.9800	0.0130
13:40:53.828	56622	1.6500	0.5300	-77.7300	-0.1020	2.3690	0.0300
13:40:53.847	56642	-0.2500	0.4400	-68.1700	-0.1290	1.8170	0.0330
13:40:53.867	56662	4.2500	0.3600	-77.3000	-0.0800	2.5150	0.0080
13:40:53.887	56682	1.0400	0.6200	-59.8200	-0.1050	1.8010	0.0240
13:40:53.909	56702	3.1700	0.4800	-70.7100	-0.1010	2.1400	0.0020
13:40:53.926	56722	1.2600	0.5600	-69.8400	-0.0810	2.1020	0.0520
13:40:53.947	56742	0.4500	0.6100	-68.4900	-0.0960	1.9300	0.0330
13:40:53.967	56762	3.0700	0.6800	-78.3800	-0.0680	2.5190	0.0160
13:40:53.987	56782	-0.1600	0.5300	-64.5500	-0.0720	1.6930	0.0360
13:40:54.006	56802	2.6800	0.1000	-78.1600	-0.0280	2.3450	0.0150
13:40:54.027	56822	0.4400	0.4000	-64.5400	-0.0480	1.8540	0.0360
13:40:54.048	56842	2.5900	0.7100	-67.9200	-0.0700	2.0420	0.0010
13:40:54.068	56862	2.0800	0.6500	-77.9500	-0.0220	2.3620	0.0500
13:40:54.088	56882	-0.9800	1.0300	-63.7400	-0.0370	1.7160	0.0140
13:40:54.106	56902	2.3500	0.6900	-81.1800	-0.0340	2.4920	0.0230
13:40:54.128	56922	-0.0200	0.3200	-62.1900	-0.0720	1.6840	0.0280
13:40:54.148	56942	3.3400	0.2900	-73.6000	-0.0660	2.3310	0.0100
13:40:54.167	56962	1.5500	0.9600	-67.9500	-0.0550	2.1210	0.0400
13:40:54.187	56982	1.1000	0.1600	-64.1300	-0.1190	1.8730	0.0100
13:40:54.206	57002	2.7600	0.9200	-80.0000	-0.0860	2.5400	0.0240
13:40:54.227	57022	-0.0500	0.5100	-61.9600	-0.1060	1.7710	0.0130
13:40:54.247	57042	3.8400	0.6000	-76.2300	-0.0650	2.4530	0.0070
13:40:54.269	57062	0.7500	0.3500	-63.2100	-0.0900	1.8370	0.0480
13:40:54.288	57082	2.2000	0.1800	-68.1600	-0.1060	2.0590	0.0080
13:40:54.308	57102	1.3600	0.7700	-77.8400	-0.0890	2.3800	0.0400
13:40:54.328	57122	-0.8200	0.6000	-67.5000	-0.1120	1.8050	0.0120
13:40:54.347	57142	2.0800	0.7600	-79.6500	-0.0490	2.4220	0.0170
13:40:54.368	57162	0.0400	0.4900	-63.4000	-0.0870	1.7200	0.0330
13:40:54.388	57182	2.8300	0.4800	-73.4400	-0.0500	2.3230	0.0030
13:40:54.408	57202	1.6500	0.9000	-68.9400	-0.0590	2.0760	0.0310
13:40:54.427	57222	1.3600	0.2800	-67.3100	-0.0630	1.9370	0.0220
13:40:54.447	57242	1.4200	0.7200	-79.8400	-0.0350	2.4280	0.0350
13:40:54.467	57262	-1.4400	0.9400	-65.2400	-0.0670	1.6930	0.0280
13:40:54.487	57282	1.8200	0.2000	-78.7100	-0.0290	2.4050	0.0170
13:40:54.507	57302	-0.1100	0.9200	-65.0900	-0.0660	1.8440	0.0190
13:40:54.528	57322	3.0000	0.2300	-70.8400	-0.0560	2.2150	0.0090
13:40:54.547	57342	1.5700	0.4700	-72.2100	-0.0520	2.1470	0.0400
13:40:54.567	57362	0.0400	0.8100	-63.3500	-0.0960	1.8180	-0.0040
13:40:54.587	57382	2.7800	0.6600	-78.8400	-0.0630	2.4620	0.0090
13:40:54.608	57402	0.8800	0.5500	-62.5700	-0.1010	1.7790	0.0290
13:40:54.629	57422	4.2100	0.5100	-72.3500	-0.0870	2.4120	-0.0050
13:40:54.649	57442	0.9700	0.4400	-66.0600	-0.0880	1.9880	0.0490
13:40:54.668	57462	1.7800	0.5100	-69.5100	-0.1100	2.0080	0.0090
13:40:54.688	57482	1.6600	0.6200	-79.0100	-0.1080	2.3780	0.0340
13:40:54.709	57502	-0.6200	0.3500	-63.3000	-0.1370	1.7070	0.0130
13:40:54.727	57522	2.9100	0.1600	-79.1400	-0.1050	2.4460	0.0210
13:40:54.748	57542	0.8200	0.5000	-60.9300	-0.0910	1.8120	0.0150
13:40:54.768	57562	3.5700	0.3400	-69.2600	-0.0610	2.1840	0.0080
13:40:54.788	57582	0.9900	0.4600	-75.2100	-0.0670	2.2390	0.0540
13:40:54.808	57602	0.2000	0.7800	-65.1400	-0.0690	1.9000	0.0000
13:40:54.829	57622	2.1000	0.8900	-78.7200	-0.0390	2.4400	0.0250
13:40:54.847	57642	-0.8100	0.5100	-62.1300	-0.0680	1.6380	0.0100
13:40:54.867	57662	4.5000	0.2900	-74.9100	-0.0140	2.4440	-0.0040
13:40:54.887	57682	1.4200	0.7300	-64.3300	-0.0220	1.9520	0.0360
13:40:54.907	57702	1.8600	0.3100	-67.0600	-0.0370	2.0170	0.0050
13:40:54.927	57722	0.6200	0.6200	-74.8600	-0.0510	2.2310	0.0350
13:40:54.949	57742	0.3400	0.7500	-64.6000	-0.0780	1.7830	0.0080
13:40:54.968	57762	2.6800	1.1200	-80.8000	-0.0220	2.4910	0.0190
13:40:54.988	57782	-1.4100	0.7100	-63.7500	-0.0850	1.7380	0.0260
13:40:55.008	57802	3.0400	0.3500	-71.2800	-0.0650	2.3660	-0.0140
13:40:55.027	57822	1.3000	0.4900	-67.5000	-0.0690	2.0230	0.0340
13:40:55.048	57842	1.3000	0.1300	-66.2700	-0.1150	1.9540	0.0060
13:40:55.068	57862	1.0700	0.8400	-80.1800	-0.0960	2.4130	0.0360
13:40:55.088	57882	-1.3000	0.4800	-67.6300	-0.1380	1.7270	0.0190
13:40:55.107	57902	3.4200	0.4100	-78.3100	-0.1120	2.4500	0.0040
13:40:55.129	57922	0.6100	0.5700	-61.5800	-0.1110	1.8000	0.0340
13:40:55.148	57942	3.5600	-0.1300	-70.5100	-0.1090	2.2070	0.0170
13:40:55.169	57962	1.6200	0.1500	-73.0400	-0.0870	2.1990	0.0440
13:40:55.187	57982	-0.1700	0.5800	-65.5200	-0.0910	1.7630	0.0120
13:40:55.207	58002	1.9300	0.8300	-79.0100	-0.0700	2.4670	0.0070
13:40:55.228	58022	0.6100	0.2700	-63.7000	-0.0900	1.7180	0.0250
13:40:55.247	58042	4.0700	0.3500	-76.3800	-0.0270	2.4360	0.0100
13:40:55.268	58062	0.7600	0.7100	-68.0500	-0.0270	2.0060	0.0480
13:40:55.290	58082	3.9600	0.0700	-67.4500	-0.0560	2.0780	0.0110
13:40:55.310	58102	4.1800	0.4400	-74.4200	-0.0060	2.3910	0.0370
13:40:55.330	58122	0.7700	0.5500	-58.3600	-0.0300	1.6890	0.0180
13:40:55.348	58142	2.2800	0.3700	-75.9600	-0.0070	2.4180	0.0140
13:40:55.368	58162	-0.1500	0.8600	-65.9200	-0.0930	1.7710	0.0210
13:40:55.388	58182	4.9900	0.2300	-70.7600	-0.0840	2.3440	-0.0080
13:40:55.409	58202	2.7500	0.7500	-69.8700	-0.0500	2.1800	0.0490
13:40:55.429	58222	0.3400	0.3500	-66.5200	-0.0910	1.8590	0.0110
13:40:55.449	58242	2.4300	0.5000	-83.4300	-0.0560	2.5340	0.0290
13:40:55.468	58262	-0.4800	0.3500	-61.1000	-0.0770	1.6670	0.0190
13:40:55.489	58282	3.1300	1.0500	-74.6100	-0.0490	2.4570	-0.0140
13:40:55.509	58302	0.3200	0.7400	-67.2800	-0.1020	2.0330	0.0330
13:40:55.527	58322	2.3100	0.5700	-64.7000	-0.1080	1.9710	-0.0120
13:40:55.549	58342	2.4100	0.4000	-76.4900	-0.1040	2.3820	0.0410
13:40:55.570	58362	0.7800	0.6100	-68.1100	-0.1010	1.9070	0.0300
13:40:55.589	58382	2.5000	0.6600	-75.5500	-0.0720	2.3570	0.0060
13:40:55.607	58402	0.7000	0.3900	-62.7300	-0.1000	1.7300	0.0280
13:40:55.628	58422	4.1300	0.4200	-70.4700	-0.0640	2.2620	-0.0040
13:40:55.648	58442	1.7600	0.5300	-72.9700	-0.0660	2.2360	0.0330
13:40:55.670	58462	0.1600	0.2200	-68.1400	-0.0740	1.9880	-0.0030
13:40:55.688	58482	1.2200	0.4200	-73.8500	-0.0190	2.2080	0.0330
13:40:55.708	58502	-1.7300	0.9600	-66.9700	-0.0750	1.7670	0.0140
13:40:55.730	58522	2.6600	0.7000	-79.6500	-0.0260	2.4550	0.0020
13:40:55.749	58542	0.7400	0.4800	-63.6300	-0.0520	1.7860	0.0300
13:40:55.770	58562	2.5100	0.0900	-69.4400	-0.0430	2.1000	0.0110
13:40:55.789	58582	0.9500	0.6600	-73.8200	-0.0480	2.1800	0.0290
13:40:55.807	58602	0.2000	0.2800	-67.4800	-0.1110	1.8410	0.0130
13:40:55.829	58622	2.6400	0.9400	-78.7700	-0.0600	2.4570	0.0170
13:40:55.849	58642	-0.8700	0.6500	-63.6100	-0.0950	1.7270	0.0260
13:40:55.868	58662	3.8800	0.2500	-74.6800	-0.0950	2.3810	0.0070
13:40:55.891	58682	2.0900	0.6100	-64.0700	-0.1110	1.9840	0.0300
13:40:55.909	58702	2.3100	0.4600	-67.6400	-0.1060	1.9880	0.0190
13:40:55.930	58722	2.1400	0.7800	-78.3800	-0.0860	2.4010	0.0280
13:40:55.950	58742	-1.1700	0.8500	-63.4200	-0.1190	1.6740	0.0090
13:40:55.969	58762	2.8400	0.4900	-76.8000	-0.1070	2.4130	0.0200
13:40:55.989	58782	1.3500	0.9100	-63.1400	-0.0900	1.8110	0.0270
13:40:56.009	58802	3.7000	0.2400	-69.3500	-0.0750	2.2650	-0.0020
13:40:56.029	58822	1.8700	0.8200	-73.9800	-0.0700	2.2210	0.0450
13:40:56.049	58842	-0.0900	0.5900	-64.6000	-0.0720	1.7270	0.0080
13:40:56.069	58862	2.1700	0.7100	-81.8000	-0.0350	2.4810	0.0310
13:40:56.090	58882	-0.0100	0.4500	-63.5100	-0.0670	1.7630	0.0150
13:40:56.108	58902	3.7800	0.3900	-72.1700	0.0010	2.3380	0.0100
13:40:56.128	58922	1.8600	0.4100	-67.8100	-0.0310	2.0540	0.0510
13:40:56.148	58942	1.5000	0.4300	-69.8700	-0.0270	2.0120	0.0180
13:40:56.168	58962	0.9400	0.8100	-76.4200	-0.0270	2.2120	0.0250
13:40:56.188	58982	-1.2900	0.5400	-65.4200	-0.0810	1.6920	0.0160
13:40:56.209	59002	2.0200	0.6600	-82.5300	-0.0410	2.5150	0.0180
13:40:56.229	59022	-1.2500	0.9500	-66.4500	-0.0690	1.8380	0.0470
13:40:56.249	59042	2.8100	0.2600	-71.2200	-0.0770	2.2050	0.0130
13:40:56.269	59062	2.2100	0.6800	-70.6900	-0.0580	2.1730	0.0450
13:40:56.288	59082	1.1800	0.5100	-67.5900	-0.1150	1.9450	0.0140
13:40:56.310	59102	2.2200	0.7100	-79.5200	-0.0830	2.4180	0.0260
13:40:56.330	59122	0.3300	0.2600	-62.8200	-0.1460	1.7300	0.0200
13:40:56.348	59142	4.4400	0.4900	-73.5100	-0.1000	2.4120	-0.0060
13:40:56.369	59162	1.1400	0.7300	-64.6400	-0.1050	1.8680	0.0280
13:40:56.388	59182	2.6400	0.5200	-66.3600	-0.1050	2.0310	0.0070
13:40:56.408	59202	1.7200	0.6500	-72.6700	-0.0900	2.3020	0.0160
13:40:56.429	59222	0.1400	0.5800	-62.9300	-0.1010	1.7800	0.0070
13:40:56.449	59242	2.9700	0.7200	-76.6100	-0.0460	2.4100	0.0060
13:40:56.468	59262	-0.3200	0.4100	-63.6300	-0.0930	1.7440	0.0360
13:40:56.488	59282	3.9000	0.6700	-71.5700	-0.0410	2.2990	-0.0050
13:40:56.509	59302	1.1900	0.7600	-68.9400	-0.0520	2.0730	0.0370
13:40:56.529	59322	0.3200	0.3400	-67.3400	-0.0530	1.8300	0.0150
13:40:56.549	59342	1.5300	0.9700	-79.0600	-0.0400	2.3980	0.0280
13:40:56.568	59362	-0.3900	0.4600	-64.9400	-0.0600	1.8100	0.0210
13:40:56.590	59382	3.0300	0.4800	-78.1200	-0.0150	2.4590	0.0190
13:40:56.609	59402	1.1700	0.3300	-64.1100	-0.0620	1.8030	0.0390
13:40:56.629	59422	3.4000	0.4500	-67.7100	-0.0670	2.0990	0.0080
13:40:56.650	59442	2.5400	0.7700	-74.2200	-0.0640	2.3310	0.0390
13:40:56.670	59462	-0.0100	0.2000	-65.2200	-0.1010	1.8370	0.0150
13:40:56.689	59482	2.8600	0.1700	-80.6400	-0.0690	2.5500	0.0190
13:40:56.709	59502	0.4400	0.0100	-63.3900	-0.0920	1.7990	0.0320
13:40:56.730	59522	4.3500	0.2100	-72.7400	-0.0770	2.3480	0.0120
13:40:56.751	59542	1.6400	0.4400	-67.5900	-0.0920	2.0400	0.0430
13:40:56.770	59562	1.2600	0.4300	-67.3700	-0.1200	1.9080	0.0170
13:40:56.791	59582	1.1700	0.9500	-82.2700	-0.0990	2.3970	0.0350
13:40:56.810	59602	-1.0100	0.7000	-65.7400	-0.1270	1.7590	0.0180
13:40:56.829	59622	3.3300	0.8300	-74.5800	-0.0650	2.4090	-0.0010
13:40:56.849	59642	1.1500	0.9200	-66.4300	-0.0710	1.8970	0.0450
13:40:56.870	59662	2.7100	0.3200	-70.9100	-0.0690	2.1450	0.0020
13:40:56.891	59682	1.2500	0.8200	-71.4900	-0.0550	2.1240	0.0290
13:40:56.910	59702	0.3000	0.2800	-66.4600	-0.0890	1.8420	0.0070
13:40:56.929	59722	2.4900	0.8300	-82.2400	-0.0120	2.5510	0.0270
13:40:56.950	59742	0.4900	0.4300	-64.2200	-0.0430	1.8000	0.0300
13:40:56.970	59762	2.5900	-0.1100	-73.8800	-0.0260	2.3110	0.0130
13:40:56.990	59782	1.1800	0.7400	-65.9300	-0.0530	1.9540	0.0360
13:40:57.011	59802	1.3700	-0.2000	-68.6000	-0.0640	2.0850	0.0060
13:40:57.031	59822	1.2300	0.3500	-79.2100	-0.0550	2.3270	0.0340
13:40:57.049	59842	-1.1800	0.6900	-66.2700	-0.1120	1.6650	0.0200
13:40:57.070	59862	2.6700	0.7600	-79.8100	-0.0500	2.5220	-0.0020
13:40:57.089	59882	0.7800	0.3500	-63.1000	-0.0850	1.8470	0.0170
13:40:57.111	59902	3.5700	0.2500	-69.6900	-0.0760	2.2330	0.0060
13:40:57.129	59922	1.2300	0.5100	-70.7500	-0.0800	2.1020	0.0440
13:40:57.151	59942	0.7300	0.4000	-67.9600	-0.1080	1.8960	0.0230
13:40:57.170	59962	3.4000	0.4200	-79.2000	-0.0830	2.5100	0.0220
13:40:57.189	59982	0.7100	0.1600	-59.4900	-0.1190	1.7210	0.0140
13:40:57.210	60002	3.6700	-0.0200	-73.8300	-0.0990	2.3350	0.0080
13:40:57.228	60022	1.6200	0.2800	-62.8600	-0.0950	1.9150	0.0450
13:40:57.251	60042	3.1900	0.2700	-65.6000	-0.0770	2.0570	0.0060
13:40:57.270	60062	1.9500	0.7300	-77.4800	-0.0560	2.3950	0.0370
13:40:57.290	60082	-1.1600	0.7900	-62.9700	-0.0540	1.7110	0.0110
13:40:57.309	60102	2.3400	0.1300	-77.6400	-0.0410	2.4060	0.0180
13:40:57.331	60122	1.5800	0.2200	-62.4600	-0.0440	1.7650	0.0200
13:40:57.351	60142	4.3000	0.1900	-71.1800	-0.0250	2.3580	0.0000
13:40:57.369	60162	1.6100	0.4500	-70.3100	-0.0120	2.1540	0.0490
13:40:57.389	60182	0.7100	0.4200	-63.5100	-0.0290	1.8030	0.0180
13:40:57.409	60202	2.2500	0.4000	-80.8400	-0.0220	2.4590	0.0330
13:40:57.429	60222	-0.2800	0.7100	-62.9100	-0.0710	1.7230	0.0150
13:40:57.450	60242	3.6800	0.3700	-79.2700	-0.0330	2.4920	0.0140
13:40:57.470	60262	0.3300	0.5900	-64.9100	-0.0720	1.9030	0.0360
13:40:57.490	60282	2.5000	0.3100	-69.5300	-0.0890	2.0560	0.0090
13:40:57.510	60302	1.7300	1.0600	-74.7500	-0.0690	2.3570	0.0280
13:40:57.530	60322	-0.4200	0.5300	-67.0800	-0.1070	1.8370	0.0200
13:40:57.549	60342	1.8800	0.8600	-80.0800	-0.0770	2.4870	0.0100
13:40:57.570	60362	0.1900	0.5300	-64.8700	-0.0950	1.7780	0.0230
13:40:57.590	60382	3.7400	-0.1800	-70.7900	-0.0950	2.2560	0.0010
13:40:57.611	60402	1.4200	0.4500	-68.2100	-0.0980	2.0730	0.0320
13:40:57.629	60422	0.7800	0.3900	-69.6100	-0.1190	1.9840	0.0140
13:40:57.650	60442	1.1200	0.6900	-79.5300	-0.0780	2.3420	0.0420
13:40:57.670	60462	-0.7300	0.7200	-65.3000	-0.1070	1.7420	0.0150
13:40:57.690	60482	3.2000	0.2100	-77.9400	-0.0680	2.4350	0.0190
13:40:57.711	60502	1.1000	0.5300	-65.1500	-0.0780	1.8290	0.0300
13:40:57.730	60522	3.8100	-0.1600	-71.0400	-0.0460	2.1680	0.0200
13:40:57.752	60542	1.2600	0.7700	-71.3600	-0.0290	2.1540	0.0330
13:40:57.769	60562	0.0700	0.6900	-65.3500	-0.0620	1.7560	0.0150
13:40:57.789	60582	2.5500	0.9000	-78.9400	-0.0220	2.4140	0.0140
13:40:57.811	60602	0.3100	0.5300	-62.6300	-0.0400	1.7980	0.0210
13:40:57.830	60622	4.2300	0.2200	-72.1800	-0.0170	2.3520	-0.0100
13:40:57.850	60642	2.1600	0.5400	-64.4300	-0.0580	1.9560	0.0380
13:40:57.871	60662	2.4900	0.5600	-64.9700	-0.0670	2.0120	0.0100
13:40:57.891	60682	1.3700	0.5300	-76.4200	-0.0460	2.3390	0.0250
13:40:57.911	60702	-0.9800	0.0700	-65.8300	-0.0990	1.7520	0.0210
13:40:57.931	60722	3.4300	0.5400	-76.9600	-0.0610	2.4790	0.0050
13:40:57.949	60742	1.1400	0.6000	-62.6600	-0.0950	1.8570	0.0230
13:40:57.970	60762	3.2200	0.1700	-71.8300	-0.0940	2.2940	0.0100
13:40:57.991	60782	0.6600	0.6700	-71.0200	-0.0930	2.1220	0.0470
13:40:58.011	60802	-0.8100	0.6600	-67.1200	-0.1260	1.7460	0.0100
13:40:58.030	60822	2.3500	0.8000	-81.0500	-0.1170	2.5020	0.0150
13:40:58.052	60842	0.0400	0.7000	-63.8700	-0.1120	1.7890	0.0390
13:40:58.072	60862	3.3400	0.2100	-73.5600	-0.0580	2.3390	0.0100
13:40:58.091	60882	0.3800	0.6800	-66.6400	-0.0700	1.9530	0.0370
13:40:58.111	60902	1.4300	0.2500	-68.7900	-0.0810	2.0650	0.0060
13:40:58.131	60922	2.2200	0.5500	-76.4600	-0.0330	2.3430	0.0380
13:40:58.151	60942	0.1100	0.4700	-66.5300	-0.0610	1.8000	0.0210
13:40:58.170	60962	2.6700	0.8700	-78.4600	-0.0070	2.4780	0.0230
13:40:58.192	60982	0.6000	0.6000	-64.1400	-0.0480	1.7930	0.0290
13:40:58.212	61002	2.9300	0.6200	-70.1900	-0.0130	2.2000	-0.0020
13:40:58.232	61022	1.0200	0.8300	-69.6600	-0.0380	2.1100	0.0350
13:40:58.252	61042	0.7900	0.2300	-68.1100	-0.0730	1.9290	0.0140
13:40:58.270	61062	0.8500	0.8000	-81.4100	-0.0440	2.3630	0.0400
13:40:58.290	61082	-1.1200	0.4900	-67.3300	-0.1080	1.7120	0.0340
13:40:58.312	61102	2.8900	0.3300	-77.2800	-0.0810	2.4630	-0.0050
13:40:58.332	61122	0.7000	0.4600	-64.4300	-0.0860	1.9200	0.0350
13:40:58.351	61142	2.0500	0.1900	-69.6700	-0.0980	2.1400	0.0020
13:40:58.370	61162	1.2800	0.5000	-74.1100	-0.0760	2.1950	0.0450
13:40:58.390	61182	0.1200	0.6700	-68.9600	-0.1100	1.8270	0.0240
13:40:58.411	61202	3.6700	0.5200	-77.1300	-0.0960	2.4750	-0.0030
13:40:58.430	61222	0.9400	0.4800	-60.6700	-0.0850	1.7710	0.0290
13:40:58.451	61242	3.9800	0.2200	-72.4100	-0.0850	2.3010	0.0180
13:40:58.472	61262	1.5200	0.6000	-65.7300	-0.0590	1.9920	0.0350
13:40:58.491	61282	1.1000	0.5400	-66.5900	-0.0880	1.9030	0.0080
13:40:58.512	61302	2.4000	0.5700	-78.2200	-0.0590	2.4060	0.0290
13:40:58.532	61322	0.0000	0.6700	-65.3000	-0.0720	1.7470	0.0300
13:40:58.550	61342	2.9300	0.2100	-79.4200	-0.0350	2.4560	0.0200
13:40:58.570	61362	-0.3700	0.5600	-63.7700	-0.0440	1.7450	0.0350
13:40:58.590	61382	3.0100	0.3600	-68.9300	-0.0450	2.1410	0.0080
13:40:58.611	61402	2.1700	-0.2300	-74.3500	-0.0220	2.2450	0.0470
13:40:58.631	61422	1.0300	0.5100	-64.9800	-0.0500	1.8240	0.0190
13:40:58.650	61442	1.8700	0.4600	-78.4400	-0.0210	2.4110	0.0160
13:40:58.671	61462	-0.2800	0.6200	-62.8200	-0.0730	1.7170	0.0160
13:40:58.691	61482	3.6700	0.0300	-73.8500	-0.0410	2.3620	-0.0090
13:40:58.711	61502	1.8100	0.5500	-65.9900	-0.0500	2.0670	0.0380
13:40:58.731	61522	1.9500	0.2400	-66.1200	-0.0760	1.9460	0.0080
13:40:58.752	61542	2.0700	0.6400	-77.2300	-0.0730	2.3750	0.0320
13:40:58.771	61562	-0.3300	0.7400	-68.0800	-0.1230	1.8210	0.0180
13:40:58.790	61582	2.9900	0.0700	-77.7400	-0.0700	2.4560	0.0050
13:40:58.810	61602	0.3700	0.5600	-62.8900	-0.1060	1.8620	0.0250
13:40:58.831	61622	3.9600	-0.1500	-69.1400	-0.0940	2.1820	0.0170
13:40:58.850	61642	1.9200	0.7400	-71.4300	-0.0800	2.1810	0.0260
13:40:58.872	61662	1.0100	0.5400	-67.5100	-0.1150	1.9110	0.0080
13:40:58.891	61682	2.2100	0.1700	-79.1600	-0.0710	2.3860	0.0440
13:40:58.911	61702	-0.7100	0.4000	-64.4300	-0.1010	1.7360	0.0330
13:40:58.933	61722	3.1900	0.5100	-74.2100	-0.0650	2.3490	0.0000
13:40:58.951	61742	0.8600	0.7200	-68.0100	-0.0600	2.0560	0.0390
13:40:58.970	61762	1.9700	0.5400	-68.1500	-0.0440	2.1030	0.0020
13:40:58.991	61782	1.1100	0.8400	-72.7700	-0.0220	2.2230	0.0320
13:40:59.012	61802	-1.6600	0.7400	-66.8900	-0.0620	1.7260	0.0160
13:40:59.032	61822	3.0000	0.5500	-77.8100	-0.0090	2.4360	0.0080
13:40:59.052	61842	0.1300	0.6700	-61.7800	-0.0330	1.7830	0.0240
13:40:59.072	61862	3.1100	0.2600	-72.6400	-0.0280	2.2680	0.0070
13:40:59.091	61882	1.2400	0.5300	-68.2700	-0.0440	1.9650	0.0390
13:40:59.112	61902	1.8300	0.2100	-66.8100	-0.0910	1.9940	0.0110
13:40:59.131	61922	2.3800	0.0900	-78.7900	-0.0430	2.4430	0.0330
13:40:59.152	61942	-0.7400	0.8200	-63.2700	-0.1000	1.6890	0.0190
13:40:59.171	61962	4.9000	0.1200	-77.3600	-0.0470	2.4530	0.0110
13:40:59.190	61982	2.1900	0.2500	-61.9500	-0.0900	1.8730	0.0290
13:40:59.210	62002	2.1900	0.4000	-69.0900	-0.1050	2.1290	0.0050
13:40:59.232	62022	1.3000	0.3800	-76.5200	-0.1110	2.3070	0.0370
13:40:59.250	62042	-1.3200	0.4600	-64.7900	-0.1530	1.7350	0.0040
13:40:59.273	62062	2.1800	0.1200	-81.8000	-0.0940	2.5040	0.0220
13:40:59.290	62082	0.0400	0.8400	-63.3000	-0.1000	1.7300	0.0310
13:40:59.310	62102	3.2700	0.0800	-72.8600	-0.0510	2.2440	0.0130
13:40:59.332	62122	1.7700	0.5600	-69.8300	-0.0610	2.0720	0.0440
13:40:59.353	62142	0.9900	0.4200	-66.9100	-0.0690	1.9260	0.0070
13:40:59.372	62162	1.8200	0.6400	-79.4600	-0.0400	2.4350	0.0320
13:40:59.392	62182	-0.6100	0.5900	-63.6600	-0.0670	1.7020	0.0180
13:40:59.411	62202	4.1300	0.6800	-77.0100	0.0010	2.4810	0.0080
13:40:59.430	62222	0.7900	0.7100	-63.5700	-0.0270	1.8550	0.0380
13:40:59.452	62242	2.4500	0.5800	-68.7800	-0.0330	2.0820	0.0110
13:40:59.472	62262	1.7800	0.3100	-73.3100	-0.0410	2.1960	0.0380
13:40:59.492	62282	1.0500	0.1800	-64.4100	-0.0700	1.8190	0.0070
13:40:59.512	62302	2.1000	0.7500	-79.9300	-0.0340	2.4720	0.0260
13:40:59.532	62322	-1.9700	0.5800	-63.5200	-0.0900	1.6960	0.0340
13:40:59.552	62342	3.3100	0.1400	-74.5700	-0.0630	2.3630	-0.0010
13:40:59.572	62362	1.5700	0.5900	-67.2800	-0.0790	2.0180	0.0300
13:40:59.591	62382	1.5700	0.3700	-69.6300	-0.0860	2.0370	0.0180
13:40:59.612	62402	0.8700	0.6200	-79.9000	-0.0770	2.3270	0.0500
13:40:59.632	62422	-0.5400	0.7200	-65.7600	-0.1210	1.7310	0.0190
13:40:59.652	62442	3.8300	0.3600	-77.7800	-0.0800	2.5130	0.0040
13:40:59.672	62462	1.6100	0.6200	-62.8000	-0.1120	1.8870	0.0380
13:40:59.692	62482	3.1700	0.2700	-71.7200	-0.0880	2.2220	0.0210
13:40:59.712	62502	1.7300	0.5600	-70.8200	-0.0890	2.0880	0.0440
13:40:59.734	62522	0.2200	0.3200	-67.4600	-0.1000	1.8070	0.0240
13:40:59.752	62542	2.0800	0.7400	-79.9800	-0.0820	2.4630	0.0090
13:40:59.772	62562	-0.1600	0.5900	-60.8900	-0.0710	1.7430	0.0100
13:40:59.791	62582	3.6500	0.2700	-77.6000	-0.0320	2.4200	0.0150
13:40:59.811	62602	0.8600	0.5800	-63.6300	-0.0500	1.9580	0.0330
13:40:59.832	62622	2.3700	0.3300	-68.2300	-0.0510	1.9830	0.0210
13:40:59.851	62642	1.5100	0.3600	-76.8100	-0.0350	2.3120	0.0350
13:40:59.872	62662	-0.3800	0.9300	-64.9700	-0.0520	1.7770	0.0130
13:40:59.893	62682	2.6300	0.7400	-78.9400	-0.0320	2.4810	0.0010
13:40:59.911	62702	-0.1300	0.2100	-61.6200	-0.0750	1.7300	0.0090
13:40:59.933	62722	3.4400	0.0500	-70.2300	-0.0570	2.2800	0.0000
13:40:59.952	62742	1.8400	0.6400	-68.0600	-0.0690	2.1330	0.0280
13:40:59.973	62762	1.6900	0.3200	-65.0900	-0.0860	1.8970	0.0160
13:40:59.991	62782	2.8900	0.5000	-80.4900	-0.0780	2.5430	0.0180
13:41:00.012	62802	-1.1600	0.9000	-62.1400	-0.1020	1.6670	0.0180
13:41:00.032	62822	3.3700	0.2000	-76.5800	-0.1000	2.4380	-0.0030
13:41:00.052	62842	0.7300	0.7600	-65.6400	-0.1070	1.9300	0.0310
13:41:00.072	62862	1.9400	0.4700	-65.8700	-0.0960	1.9860	0.0020
13:41:00.091	62882	1.4400	0.5100	-78.7100	-0.1090	2.3810	0.0360
13:41:00.113	62902	-1.2900	0.9200	-65.9200	-0.1160	1.7620	0.0200
13:41:00.131	62922	2.2600	0.6100	-79.8600	-0.0740	2.4080	0.0350
13:41:00.152	62942	0.1000	0.4500	-65.6000	-0.0990	1.7360	0.0390
13:41:00.172	62962	2.3900	0.1200	-72.5100	-0.0610	2.2470	-0.0050
13:41:00.192	62982	1.3100	0.7700	-71.1000	-0.0550	2.1360	0.0450
13:41:00.212	63002	1.5200	0.4800	-66.6400	-0.0730	1.9020	0.0050
13:41:00.232	63022	1.2600	0.7500	-78.0300	-0.0220	2.3880	0.0320
13:41:00.252	63042	-1.2700	0.6900	-66.7200	-0.0630	1.7120	0.0440
13:41:00.272	63062	2.8600	0.5700	-75.5700	-0.0230	2.3880	0.0080
13:41:00.294	63082	1.0500	0.5800	-65.9000	-0.0480	1.9060	0.0370
13:41:00.312	63102	2.5400	0.3100	-68.3000	-0.0470	2.1200	0.0040
13:41:00.332	63122	1.1500	0.6100	-73.5600	-0.0620	2.1530	0.0400
13:41:00.352	63142	0.3500	0.4000	-65.3600	-0.0850	1.8370	0.0140
13:41:00.373	63162	3.1400	0.5900	-76.9700	-0.0540	2.4510	0.0100
13:41:00.393	63182	-0.2300	0.6600	-62.7500	-0.0910	1.7600	0.0150
13:41:00.412	63202	3.6100	-0.0700	-71.3600	-0.0700	2.3100	-0.0050
13:41:00.433	63222	1.7500	0.5500	-65.7500	-0.1110	1.9910	0.0260
13:41:00.454	63242	1.8800	0.3900	-69.2000	-0.1110	1.9960	0.0070
13:41:00.472	63262	2.3400	0.7700	-76.3600	-0.1030	2.4150	0.0250
13:41:00.493	63282	-0.4000	0.7200	-61.6800	-0.0940	1.6760	0.0170
13:41:00.513	63302	3.5500	0.2400	-76.8000	-0.0840	2.4200	-0.0010
13:41:00.534	63322	0.6100	0.6100	-62.4000	-0.1050	1.8160	0.0230
13:41:00.552	63342	2.8000	0.2300	-71.2700	-0.0810	2.1470	0.0080
13:41:00.571	63362	2.3500	0.4300	-75.1600	-0.0730	2.2890	0.0400
13:41:00.592	63382	0.3500	0.7000	-64.0500	-0.0620	1.7580	0.0120
13:41:00.613	63402	2.0500	0.6000	-80.9000	-0.0230	2.4830	0.0340
13:41:00.634	63422	-1.9300	0.8100	-62.9600	-0.0700	1.6240	0.0220
13:41:00.653	63442	2.7600	0.3900	-73.4000	-0.0190	2.3200	-0.0030
13:41:00.672	63462	1.7000	0.5200	-69.8200	-0.0320	2.0760	0.0420
13:41:00.693	63482	1.1900	0.3500	-66.1000	-0.0190	1.9780	0.0060
13:41:00.713	63502	1.2400	0.4900	-77.0800	-0.0260	2.2950	0.0260
13:41:00.733	63522	-0.8200	0.6700	-65.0600	-0.0890	1.6560	0.0080
13:41:00.754	63542	3.1800	0.4000	-78.0000	-0.0310	2.5150	0.0060
13:41:00.774	63562	0.3400	0.5900	-65.5000	-0.0610	1.8880	0.0440
13:41:00.792	63582	3.1900	0.4000	-68.7200	-0.0630	2.1670	-0.0050
13:41:00.814	63602	1.0700	0.8500	-72.4200	-0.0560	2.1220	0.0400
13:41:00.832	63622	0.2700	0.2800	-69.3000	-0.1140	1.9190	0.0230
13:41:00.852	63642	2.3800	0.4500	-81.7800	-0.0750	2.4930	0.0330
13:41:00.873	63662	0.1500	0.4800	-63.1400	-0.0990	1.8020	0.0150
13:41:00.893	63682	3.9700	0.3000	-72.4300	-0.0760	2.3100	-0.0050
13:41:00.913	63702	1.1700	0.5400	-65.5100	-0.1010	1.9760	0.0400
13:41:00.931	63722	2.6900	0.4100	-68.4900	-0.1100	2.0410	-0.0020
13:41:00.954	63742	1.7800	0.4300	-73.5800	-0.1000	2.2630	0.0300
13:41:00.973	63762	-0.0700	0.5700	-63.2200	-0.1160	1.7460	0.0090
13:41:00.994	63782	3.5600	0.5900	-76.4100	-0.0520	2.5320	0.0000
13:41:01.012	63802	0.9400	0.6000	-62.4200	-0.0600	1.7960	0.0280
13:41:01.034	63822	3.0000	0.4000	-72.3000	-0.0380	2.2160	0.0130
13:41:01.053	63842	1.0600	0.8600	-68.9900	-0.0320	2.0330	0.0390
13:41:01.074	63862	1.1700	0.5800	-65.7100	-0.0650	1.9090	0.0080
13:41:01.093	63882	2.3600	0.7300	-78.7400	-0.0250	2.4340	0.0230
13:41:01.113	63902	-0.8000	0.6600	-63.8000	-0.0430	1.7640	0.0290
13:41:01.133	63922	2.8800	0.2600	-76.2600	-0.0110	2.4420	0.0020
13:41:01.153	63942	0.3000	0.8800	-63.7600	-0.0360	1.7790	0.0400
13:41:01.173	63962	3.1900	0.2100	-68.4200	-0.0780	2.1210	-0.0050
13:41:01.193	63982	1.9300	0.6500	-73.9800	-0.0620	2.3230	0.0270
13:41:01.213	64002	-0.5500	0.5200	-65.2600	-0.1000	1.8480	0.0030
13:41:01.233	64022	3.0000	0.2600	-80.2600	-0.0470	2.5100	0.0230
13:41:01.253	64042	0.5300	0.1800	-63.4900	-0.0860	1.7410	0.0400
13:41:01.272	64062	3.8300	0.0600	-73.2600	-0.0730	2.3560	0.0080
13:41:01.293	64082	1.1400	0.5800	-67.1600	-0.0940	2.0070	0.0350
13:41:01.312	64102	0.9900	0.4300	-65.2500	-0.0970	1.8820	0.0080
13:41:01.332	64122	2.3000	0.5900	-79.6500	-0.0840	2.4500	0.0290
13:41:01.353	64142	-0.0800	0.6300	-65.3000	-0.1080	1.7670	0.0260
13:41:01.373	64162	3.9400	0.3800	-74.7500	-0.0610	2.4410	-0.0030
13:41:01.393	64182	0.5200	0.8200	-63.2500	-0.0850	1.7770	0.0260
13:41:01.413	64202	2.1600	0.2700	-70.5600	-0.0710	2.1630	-0.0020
13:41:01.432	64222	2.4900	0.2000	-75.5000	-0.0460	2.2090	0.0450
13:41:01.455	64242	1.1300	0.9400	-65.1200	-0.0500	1.8210	0.0180
13:41:01.474	64262	2.6000	0.9600	-80.1600	-0.0060	2.4720	0.0290
13:41:01.492	64282	-0.6600	0.7400	-63.1000	-0.0480	1.7460	0.0330
13:41:01.512	64302	3.7800	0.4200	-72.0800	-0.0010	2.2720	0.0070
13:41:01.532	64322	1.7000	0.5100	-66.0800	-0.0370	2.0190	0.0310
13:41:01.554	64342	2.2900	0.0000	-68.3100	-0.0610	2.0320	0.0180
13:41:01.573	64362	1.7300	0.4600	-77.4800	-0.0330	2.2900	0.0360
13:41:01.595	64382	-0.5100	0.5900	-65.2800	-0.1110	1.6960	0.0130
13:41:01.615	64402	3.1100	0.4200	-79.3500	-0.0650	2.4920	0.0060
13:41:01.633	64422	0.0000	0.6500	-66.2500	-0.0840	1.8250	0.0310
13:41:01.653	64442	2.9600	0.2900	-70.6400	-0.0770	2.2560	-0.0060
13:41:01.673	64462	1.3600	0.7500	-71.0900	-0.0730	2.1300	0.0380
13:41:01.694	64482	0.8200	0.4200	-70.1300	-0.1090	1.9570	0.0310
13:41:01.714	64502	2.8900	0.4300	-79.3700	-0.0830	2.4600	0.0150
13:41:01.734	64522	0.1600	0.3900	-61.1700	-0.1160	1.7260	0.0220
13:41:01.753	64542	3.9800	0.3800	-74.2700	-0.0650	2.3980	0.0050
13:41:01.774	64562	0.6800	0.7200	-64.1900	-0.0810	1.9590	0.0430
13:41:01.793	64582	1.1000	0.6600	-68.7600	-0.0910	2.0350	0.0080
13:41:01.814	64602	1.1600	0.7500	-77.8000	-0.0760	2.3710	0.0350
13:41:01.834	64622	0.7700	0.7700	-66.6100	-0.0730	1.8070	0.0250
13:41:01.854	64642	3.5500	0.6000	-78.0200	-0.0240	2.5130	0.0090
13:41:01.874	64662	0.4900	0.7800	-59.9500	-0.0520	1.7310	0.0200
13:41:01.893	64682	4.4900	-0.0800	-70.9500	-0.0230	2.2260	0.0180
13:41:01.913	64702	2.6400	0.6500	-68.9300	-0.0170	2.1420	0.0380
13:41:01.935	64722	1.0900	0.1000	-67.1500	-0.0280	1.9180	0.0250
13:41:01.953	64742	0.9700	0.0900	-79.9400	-0.0190	2.3430	0.0360
13:41:01.973	64762	-1.6500	0.4600	-68.7900	-0.0770	1.7060	0.0310
13:41:01.993	64782	3.0200	0.0800	-77.5900	-0.0270	2.4690	0.0080
13:41:02.014	64802	0.7800	0.7400	-63.8500	-0.0560	1.9280	0.0330
13:41:02.034	64822	2.7300	0.1400	-69.5100	-0.0800	2.1610	0.0030
13:41:02.053	64842	1.0200	0.2700	-73.5900	-0.0820	2.2390	0.0400
13:41:02.073	64862	-0.7400	0.6100	-69.1000	-0.1180	1.7830	0.0170
13:41:02.092	64882	2.7800	0.8200	-80.8300	-0.0980	2.5000	0.0120
13:41:02.115	64902	0.4000	0.6700	-62.9300	-0.1210	1.7960	0.0180
13:41:02.134	64922	3.7200	0.1600	-72.8700	-0.0930	2.3110	-0.0040
13:41:02.154	64942	0.2500	0.6600	-67.5900	-0.0860	2.0300	0.0410
13:41:02.174	64962	0.8100	0.4400	-69.6400	-0.0990	2.0180	0.0130
13:41:02.194	64982	1.2700	1.0600	-77.0600	-0.0800	2.3240	0.0350
13:41:02.213	65002	-0.8700	0.4900	-65.5500	-0.1040	1.7360	0.0210
13:41:02.234	65022	2.8000	0.3900	-76.2100	-0.0550	2.4940	-0.0040
13:41:02.254	65042	0.1600	0.4800	-64.1500	-0.0740	1.8360	0.0200
13:41:02.273	65062	3.8600	0.3600	-68.3500	-0.0350	2.2170	0.0100
13:41:02.294	65082	1.9000	0.8700	-71.1800	-0.0250	2.1820	0.0390
13:41:02.314	65102	-0.2200	0.5400	-64.8600	-0.0460	1.7900	0.0190
13:41:02.334	65122	2.0600	0.8600	-78.7500	-0.0160	2.4120	0.0220
13:41:02.354	65142	-0.3300	0.5900	-63.0800	-0.0580	1.7340	0.0220
13:41:02.374	65162	3.5300	0.3100	-77.2400	-0.0260	2.4390	0.0150
13:41:02.393	65182	1.7100	0.3200	-66.4100	-0.0610	1.9570	0.0380
13:41:02.414	65202	2.6300	0.3500	-67.6000	-0.0860	2.0480	0.0170
13:41:02.433	65222	1.4600	0.6800	-73.0900	-0.0580	2.3190	0.0160
13:41:02.454	65242	0.5200	0.1900	-67.9200	-0.0990	1.8660	0.0250
13:41:02.474	65262	4.5700	0.1500	-83.6200	-0.0530	2.6860	0.0210
13:41:02.494	65282	-0.7300	0.5500	-65.0100	-0.1160	1.8120	0.0270
13:41:02.514	65302	2.8200	-0.0200	-70.1500	-0.0940	2.1660	-0.0130
13:41:02.534	65322	1.0700	0.6400	-68.6900	-0.1020	2.0730	0.0290
13:41:02.554	65342	-0.0600	0.3000	-74.4500	-0.0970	2.0570	0.0150
13:41:02.574	65362	0.8400	0.5400	-80.7200	-0.0930	2.3420	0.0330
13:41:02.594	65382	-0.3400	0.5000	-61.4900	-0.1180	1.6760	0.0180
13:41:02.614	65402	4.4100	0.9000	-74.3900	-0.0470	2.4320	0.0020
13:41:02.634	65422	1.1500	0.5600	-64.7000	-0.0750	1.9060	0.0330
13:41:02.654	65442	3.0700	0.4400	-68.8500	-0.0780	2.1210	0.0020
13:41:02.673	65462	1.5200	0.3000	-66.1400	-0.0560	1.9870	0.0300
13:41:02.693	65482	3.2700	0.6400	-65.1600	-0.0400	2.0380	0.0160
13:41:02.715	65502	3.2700	0.6500	-80.7600	-0.0210	2.5960	0.0290
13:41:02.734	65522	-0.0500	0.5000	-55.6600	-0.0460	1.5420	0.0100
13:41:02.753	6	2.6600	0.2000	-71.1200	-0.0310	2.1880	0.0150
13:41:02.774	26	1.6600	0.4000	-68.8900	-0.0600	2.0970	0.0320
13:41:02.793	46	1.5400	0.7600	-69.8000	-0.0420	2.0420	0.0020
13:41:02.814	66	0.4000	0.5800	-80.0100	-0.0400	2.2550	0.0470
13:41:02.834	86	-2.6400	0.7600	-64.2600	-0.1050	1.6490	0.0090
13:41:02.854	106	3.7800	0.1800	-83.3400	-0.0550	2.6210	0.0170
13:41:02.873	126	1.4000	0.3000	-61.8600	-0.0660	1.8400	0.0190
13:41:02.894	146	2.3500	0.2400	-68.6000	-0.0750	2.0780	0.0140
13:41:02.915	166	1.3900	0.4400	-75.6000	-0.1040	2.2550	0.0280
13:41:02.933	186	1.2400	0.2900	-65.9000	-0.1240	1.8700	0.0040
13:41:02.953	206	3.1300	0.7700	-76.9000	-0.0880	2.4320	0.0200
13:41:02.973	226	-0.2900	0.7100	-61.0200	-0.1290	1.7660	0.0140
13:41:02.993	246	3.6100	0.1300	-73.0300	-0.0910	2.3580	-0.0070
13:41:03.016	266	0.8600	0.8400	-67.0000	-0.0870	1.9910	0.0420
13:41:03.035	286	1.7900	0.4800	-66.2700	-0.0940	1.9610	0.0100
13:41:03.055	306	2.5200	0.3400	-80.2100	-0.0700	2.4660	0.0360
13:41:03.074	326	-0.2300	0.2200	-66.2900	-0.0790	1.7900	0.0170
13:41:03.094	346	3.2100	0.2900	-76.1100	-0.0240	2.3780	0.0220
13:41:03.114	366	0.2000	0.4600	-63.5600	-0.0490	1.8430	0.0370
13:41:03.135	386	2.9400	0.0800	-72.4200	-0.0320	2.2680	0.0110
13:41:03.155	406	2.3000	0.6100	-73.2700	-0.0190	2.2020	0.0420
13:41:03.174	426	0.5400	0.4300	-64.4200	-0.0420	1.7910	0.0270
13:41:03.194	446	0.8100	0.6600	-80.6700	-0.0340	2.4570	0.0210
13:41:03.213	466	-0.4700	0.5700	-65.8500	-0.0910	1.7470	0.0170
13:41:03.235	486	4.2300	0.2400	-74.0600	-0.0460	2.4030	0.0090
13:41:03.254	506	1.2700	0.8200	-65.2500	-0.0520	2.0080	0.0420
13:41:03.274	526	2.0100	0.4400	-67.6700	-0.0830	2.0850	0.0020
13:41:03.295	546	2.1200	0.8100	-77.5700	-0.0620	2.3620	0.0390
13:41:03.315	566	-0.5400	0.5600	-64.2400	-0.1150	1.6950	0.0130
13:41:03.334	586	2.9500	0.3300	-82.2000	-0.0770	2.5260	0.0180
13:41:03.354	606	0.3500	0.5400	-64.3200	-0.1150	1.8510	0.0190
13:41:03.376	626	3.4500	0.2000	-69.4200	-0.0950	2.1810	0.0020
13:41:03.394	646	1.7900	0.4300	-72.1200	-0.0930	2.1710	0.0370
13:41:03.416	666	0.3700	0.4200	-66.7600	-0.1140	1.9210	-0.0010
13:41:03.435	686	2.3200	0.6200	-77.4700	-0.0830	2.4280	0.0120
13:41:03.455	706	-0.6000	0.4800	-61.6000	-0.0930	1.6650	0.0280
13:41:03.475	726	3.4800	0.2500	-76.3400	-0.0720	2.3330	0.0060
13:41:03.495	746	1.1900	0.5400	-69.3100	-0.0780	2.0340	0.0470
13:41:03.515	766	1.7200	0.5100	-68.0500	-0.0580	2.0190	0.0000
13:41:03.534	786	1.5900	0.7900	-74.3500	-0.0310	2.2590	0.0380
13:41:03.555	806	-0.5700	0.9100	-69.9300	-0.0770	1.8640	0.0330
13:41:03.575	826	1.6000	0.5900	-76.8100	-0.0200	2.3650	0.0080
13:41:03.594	846	-0.2300	0.4500	-62.2300	-0.0490	1.7300	0.0340
13:41:03.615	866	3.3500	-0.1200	-73.0400	-0.0510	2.2540	0.0120
13:41:03.635	886	1.2900	0.4800	-69.1200	-0.0640	2.0940	0.0180
13:41:03.654	906	1.4600	0.3800	-65.9400	-0.0780	1.9330	0.0080
13:41:03.675	926	2.2300	0.7000	-75.3100	-0.0580	2.3770	0.0120
13:41:03.695	946	-0.3100	0.4200	-64.8100	-0.1040	1.8040	0.0210
13:41:03.715	966	4.7000	-0.2500	-76.1700	-0.0680	2.4410	0.0130
13:41:03.735	986	1.8700	0.2800	-63.6100	-0.1050	1.9180	0.0410
13:41:03.755	1006	3.1100	0.4700	-70.2000	-0.0760	2.1310	0.0150
13:41:03.775	1026	1.9000	0.2600	-74.8300	-0.0920	2.2410	0.0360
13:41:03.794	1046	-0.1300	0.2800	-64.4900	-0.1340	1.7420	0.0070
13:41:03.814	1066	2.6100	0.3500	-79.3500	-0.0860	2.4650	0.0170
13:41:03.834	1086	0.3800	0.9800	-64.2600	-0.0970	1.8250	0.0270
13:41:03.854	1106	3.3900	0.4300	-72.4000	-0.0670	2.2660	0.0020
13:41:03.875	1126	0.9200	0.9800	-68.3000	-0.0790	2.0810	0.0350
13:41:03.895	1146	1.2800	0.5100	-67.6400	-0.0720	1.9720	0.0070
13:41:03.915	1166	1.5700	0.4600	-79.5000	-0.0460	2.4020	0.0300
13:41:03.934	1186	-0.9000	0.7600	-63.6100	-0.0730	1.6750	0.0200
13:41:03.954	1206	3.4300	0.6500	-79.2500	-0.0200	2.4400	0.0150
13:41:03.976	1226	0.8400	0.9600	-66.6800	-0.0400	1.9500	0.0450
13:41:03.995	1246	2.2300	0.2900	-70.0900	-0.0110	2.1080	0.0250
13:41:04.015	1266	0.6300	0.6600	-72.8500	-0.0560	2.1910	0.0290
13:41:04.035	1286	0.2300	0.6000	-66.9700	-0.0710	1.8320	0.0120
13:41:04.056	1306	2.4100	0.2800	-81.6800	-0.0460	2.5060	0.0210
13:41:04.074	1326	-0.7800	0.4900	-65.6400	-0.0810	1.7480	0.0430
13:41:04.094	1346	3.1000	0.4700	-72.6200	-0.0620	2.3820	-0.0090
13:41:04.114	1366	0.6000	0.7000	-68.2000	-0.0850	2.0620	0.0410
13:41:04.135	1386	0.6700	0.1500	-67.7300	-0.1130	1.9770	0.0070
13:41:04.155	1406	1.0300	0.5400	-76.6000	-0.0850	2.3180	0.0270
13:41:04.174	1426	0.4700	0.7500	-66.1200	-0.1350	1.8390	0.0170
13:41:04.195	1446	3.6600	0.6300	-76.4200	-0.0750	2.4590	-0.0010
13:41:04.215	1466	1.5600	0.4400	-62.1000	-0.1080	1.8290	0.0450
13:41:04.236	1486	3.4800	0.2600	-70.9400	-0.0940	2.1960	0.0090
13:41:04.257	1506	1.2700	0.9200	-68.8600	-0.0950	2.1510	0.0200
13:41:04.276	1526	0.2600	0.3900	-67.2600	-0.1000	1.8430	0.0190
13:41:04.296	1546	3.0200	0.5500	-76.7700	-0.0620	2.4390	-0.0020
13:41:04.316	1566	0.3200	0.1900	-64.1700	-0.0770	1.7840	0.0240
13:41:04.337	1586	3.4100	0.4900	-75.7100	-0.0320	2.4200	0.0100
13:41:04.357	1606	0.2500	0.7800	-64.6200	-0.0360	1.8750	0.0280
13:41:04.377	1626	1.2300	0.3000	-65.7800	-0.0510	1.9280	0.0030
13:41:04.395	1646	2.0600	0.5900	-78.3500	-0.0240	2.4080	0.0250
13:41:04.416	1666	0.0100	0.4700	-64.9600	-0.0500	1.7620	0.0200
13:41:04.435	1686	1.8300	0.6700	-79.9600	-0.0310	2.4330	0.0060
13:41:04.455	1706	-1.1000	0.3700	-64.1400	-0.0750	1.7170	0.0390
13:41:04.474	1726	3.9400	0.1500	-69.6100	-0.0670	2.2940	-0.0070
13:41:04.496	1746	2.4100	0.6400	-69.7600	-0.0530	2.2560	0.0270
13:41:04.515	1766	-0.1700	0.5200	-64.8800	-0.0950	1.8090	0.0070
13:41:04.536	1786	1.5800	0.6200	-81.1700	-0.0790	2.4770	0.0210
13:41:04.556	1806	0.0600	0.2900	-62.7300	-0.1160	1.7720	0.0040
13:41:04.576	1826	4.4300	-0.3100	-74.2900	-0.0650	2.3860	-0.0010
13:41:04.596	1846	0.8300	0.2900	-64.5800	-0.1310	1.9720	0.0280
13:41:04.615	1866	1.3300	0.2600	-68.7900	-0.1150	2.0270	0.0100
13:41:04.637	1886	1.6700	0.4300	-78.1200	-0.1060	2.2960	0.0370
13:41:04.657	1906	0.0400	0.3200	-66.2200	-0.1310	1.8130	0.0280
13:41:04.677	1926	2.9000	0.7400	-79.0900	-0.0730	2.4190	0.0240
13:41:04.696	1946	-0.0600	0.4900	-63.3400	-0.0700	1.7830	0.0230
13:41:04.716	1966	2.3300	0.4000	-72.6900	-0.0540	2.2490	0.0040
13:41:04.735	1986	1.0700	0.2900	-70.9500	-0.0630	2.0940	0.0420
13:41:04.757	2006	1.5600	0.2100	-67.7900	-0.0700	1.9600	0.0150
13:41:04.777	2026	1.9400	0.5200	-77.7200	-0.0250	2.4060	0.0280
13:41:04.797	2046	-1.0100	0.1700	-65.1500	-0.0500	1.7250	0.0290
13:41:04.815	2066	2.1500	0.5300	-76.2600	-0.0070	2.3590	0.0130
13:41:04.836	2086	0.4000	0.7200	-64.9400	-0.0300	1.8810	0.0230
13:41:04.855	2106	2.4200	0.0100	-71.6900	-0.0560	2.1540	0.0080
13:41:04.875	2126	1.2100	0.4300	-73.8800	-0.0330	2.1760	0.0310
13:41:04.897	2146	0.0500	0.6400	-67.9900	-0.0950	1.8470	0.0240
13:41:04.916	2166	2.6400	0.8500	-80.1200	-0.0540	2.5080	0.0150
13:41:04.935	2186	-0.2200	0.5000	-64.0700	-0.1000	1.7420	0.0180
13:41:04.956	2206	3.6100	0.0300	-73.2400	-0.0760	2.3260	0.0030
13:41:04.975	2226	1.2000	0.5700	-66.8200	-0.0740	2.0010	0.0370
13:41:04.997	2246	1.5500	0.5700	-68.7400	-0.1040	2.0780	0.0130
13:41:05.017	2266	1.6200	0.7500	-78.7700	-0.0750	2.3950	0.0340
13:41:05.037	2286	-1.1500	0.5700	-62.6400	-0.1320	1.6270	0.0110
13:41:05.057	2306	2.7700	0.7300	-78.5100	-0.0780	2.4400	0.0040
13:41:05.077	2326	1.3800	0.7800	-66.7000	-0.0840	1.8660	0.0470
13:41:05.096	2346	3.4600	0.3000	-70.7100	-0.0770	2.1510	0.0030
13:41:05.116	2366	1.5000	0.6800	-74.8500	-0.0470	2.2480	0.0470
13:41:05.136	2386	0.4500	0.6500	-65.3700	-0.0690	1.7620	0.0140
13:41:05.156	2406	2.6100	0.6000	-77.8600	-0.0410	2.4820	0.0070
13:41:05.176	2426	0.5300	1.0000	-62.1800	-0.0510	1.8100	0.0240
13:41:05.196	2446	4.1200	0.4600	-73.5200	-0.0160	2.3870	0.0040
13:41:05.215	2466	1.4700	0.5800	-65.6700	-0.0410	2.0000	0.0370
13:41:05.236	2486	1.8200	0.6100	-66.7400	-0.0200	1.9640	0.0090
13:41:05.255	2506	1.4500	0.7100	-78.3100	-0.0190	2.2840	0.0430
13:41:05.276	2526	-1.2000	0.5700	-65.9400	-0.0710	1.7560	0.0170
13:41:05.297	2546	2.1400	0.4100	-79.1300	-0.0450	2.4630	0.0050
13:41:05.316	2566	-0.8000	0.4700	-65.8400	-0.0740	1.7780	0.0500
13:41:05.336	2586	3.0300	0.2700	-70.2700	-0.0830	2.2500	-0.0110
13:41:05.356	2606	2.2300	0.4900	-72.1200	-0.0740	2.1280	0.0450
13:41:05.375	2626	0.4800	0.5000	-68.9700	-0.1150	1.8770	0.0110
13:41:05.395	2646	1.6700	0.7200	-79.6300	-0.0910	2.4010	0.0200
13:41:05.415	2666	-0.1600	0.6600	-63.0700	-0.1310	1.7460	0.0210
13:41:05.437	2686	5.1800	0.3400	-73.6600	-0.0860	2.4300	0.0050
13:41:05.455	2706	1.7500	0.9900	-65.9100	-0.0920	2.0100	0.0360
13:41:05.476	2726	1.6600	0.5200	-68.9400	-0.1110	1.9980	0.0190
13:41:05.497	2746	1.7000	0.4300	-74.8700	-0.0860	2.2170	0.0320
13:41:05.517	2766	-0.2300	0.5700	-62.9500	-0.1160	1.8160	0.0010
13:41:05.537	2786	2.9100	0.2000	-79.3700	-0.0530	2.4990	0.0230
13:41:05.557	2806	0.5000	0.5100	-61.9600	-0.0770	1.8560	0.0190
13:41:05.576	2826	3.6500	0.1300	-72.7300	-0.0350	2.2800	0.0150
13:41:05.596	2846	1.0200	0.6600	-68.2400	-0.0360	2.0080	0.0370
13:41:05.618	2866	0.1100	0.5500	-67.2600	-0.0710	1.8480	0.0090
13:41:05.636	2886	2.1000	0.6400	-80.6700	-0.0350	2.3900	0.0330
13:41:05.656	2906	0.2400	0.4800	-64.2300	-0.0670	1.7620	0.0250
13:41:05.676	2926	3.8700	0.0800	-77.7100	-0.0330	2.4930	0.0000
13:41:05.696	2946	0.7100	0.7800	-62.4300	-0.0560	1.8630	0.0350
13:41:05.717	2966	2.4500	0.2600	-69.6900	-0.0840	2.1520	-0.0040
13:41:05.737	2986	1.7800	0.2400	-75.4200	-0.0520	2.3330	0.0410
13:41:05.757	3006	0.4100	0.1900	-67.5100	-0.0830	1.8360	0.0220
13:41:05.777	3026	3.1400	0.4600	-80.3900	-0.0520	2.5410	0.0140
13:41:05.796	3046	0.2200	0.1000	-63.4100	-0.0990	1.7420	0.0230
13:41:05.815	3066	3.4400	0.1600	-73.2300	-0.0670	2.2970	0.0070
13:41:05.836	3086	1.2300	0.2700	-70.3900	-0.0970	2.0900	0.0380
13:41:05.856	3106	0.8400	0.4800	-67.1900	-0.1100	1.9610	0.0190
13:41:05.878	3126	1.8700	0.7000	-81.5400	-0.0940	2.4520	0.0390
13:41:05.898	3146	-0.6200	0.9500	-65.4300	-0.1270	1.6900	0.0180
13:41:05.916	3166	2.8200	0.5700	-77.1500	-0.0800	2.4500	0.0030
13:41:05.937	3186	0.3500	0.5200	-66.6400	-0.0870	1.8790	0.0330
13:41:05.957	3206	1.5800	0.1000	-71.3000	-0.0750	2.1130	0.0110
13:41:05.976	3226	1.7500	0.5700	-73.9900	-0.0520	2.2350	0.0440
13:41:05.996	3246	0.7900	0.3300	-64.8600	-0.0790	1.8340	-0.0070
13:41:06.017	3266	2.6700	0.6900	-79.1300	-0.0060	2.4660	0.0230
13:41:06.036	3286	-0.8300	0.8100	-64.1300	-0.0610	1.7430	0.0190
13:41:06.058	3306	2.2200	0.3500	-72.8600	-0.0250	2.1840	0.0060
13:41:06.076	3326	1.5900	0.6400	-68.0400	-0.0520	1.9780	0.0270
13:41:06.097	3346	2.4800	0.2000	-68.3900	-0.0510	2.0210	0.0060
13:41:06.116	3366	1.2600	0.1900	-77.3700	-0.0320	2.2900	0.0430
13:41:06.137	3386	-1.5600	0.4700	-64.1300	-0.0960	1.7140	0.0060
13:41:06.157	3406	3.3700	0.5100	-77.5600	-0.0500	2.4850	0.0090
13:41:06.176	3426	1.3600	0.4200	-62.1600	-0.0920	1.8640	0.0250
13:41:06.198	3446	3.6700	0.4100	-70.7100	-0.0950	2.2400	0.0030
13:41:06.217	3466	1.9500	0.5100	-70.1000	-0.0830	2.0870	0.0340
13:41:06.238	3486	0.4900	0.3800	-67.2100	-0.1180	1.8760	0.0080
13:41:06.255	3506	2.3700	0.8300	-79.2700	-0.1090	2.5020	0.0140
13:41:06.277	3526	-0.0600	0.6100	-62.8600	-0.1010	1.7290	0.0280
13:41:06.298	3546	3.1300	0.2200	-75.1300	-0.0770	2.3870	0.0000
13:41:06.316	3566	2.0300	0.4100	-64.7800	-0.0810	1.8880	0.0450
13:41:06.337	3586	2.6400	0.3900	-68.7300	-0.0780	2.0680	0.0060
13:41:06.357	3606	1.4600	0.2600	-79.0700	-0.0660	2.3760	0.0410
13:41:06.376	3626	-0.7600	0.3500	-64.7400	-0.0780	1.7300	0.0070
13:41:06.396	3646	2.9400	0.2000	-81.0600	-0.0260	2.5110	0.0150
13:41:06.417	3666	0.4600	0.7400	-62.9300	-0.0310	1.7440	0.0300
13:41:06.436	3686	3.5400	0.3900	-70.5500	-0.0150	2.2250	-0.0050
13:41:06.456	3706	2.0700	0.2000	-72.7800	-0.0210	2.1310	0.0540
13:41:06.478	3726	1.0500	0.4400	-67.8800	-0.0390	1.9610	0.0180
13:41:06.498	3746	1.7000	0.6800	-79.8100	-0.0250	2.4660	0.0180
13:41:06.518	3766	-1.7200	0.4200	-63.8600	-0.0860	1.6530	0.0260
13:41:06.537	3786	3.1800	0.1400	-77.4700	-0.0570	2.4340	-0.0070
13:41:06.556	3806	1.0400	0.6700	-66.5600	-0.0670	2.0170	0.0330
13:41:06.578	3826	2.2400	0.5800	-69.9600	-0.0560	2.0960	0.0170
13:41:06.598	3846	1.3100	0.7400	-74.6200	-0.0680	2.3020	0.0310
13:41:06.617	3866	-0.6800	0.5900	-69.2700	-0.1110	1.8160	0.0120
13:41:06.638	3886	2.6400	0.9800	-78.8300	-0.0730	2.5350	-0.0080
13:41:06.657	3906	-0.0600	0.2800	-65.0400	-0.1080	1.8000	0.0350
13:41:06.678	3926	2.9100	0.2600	-69.4700	-0.0880	2.2250	-0.0030
13:41:06.697	3946	0.8100	0.4300	-68.7500	-0.1080	2.0770	0.0380
13:41:06.719	3966	0.8900	0.3000	-70.3400	-0.1140	2.0260	0.0130
13:41:06.737	3986	1.2500	0.7500	-77.5100	-0.0900	2.3490	0.0330
13:41:06.757	4006	-1.0400	0.9600	-64.2900	-0.1120	1.6970	0.0200
13:41:06.777	4026	2.9300	0.5300	-76.3300	-0.0580	2.3880	0.0050
13:41:06.797	4046	1.5200	0.6600	-64.9500	-0.0650	1.9350	0.0370
13:41:06.818	4066	4.0100	0.3100	-69.4000	-0.0350	2.1800	0.0100
13:41:06.837	4086	1.4800	0.5400	-71.7700	-0.0230	2.1660	0.0380
13:41:06.858	4106	-0.6700	0.7100	-66.6000	-0.0690	1.7390	0.0200
13:41:06.877	4126	2.1800	0.3700	-79.2400	-0.0290	2.4180	0.0170
13:41:06.898	4146	0.2900	0.5000	-63.8900	-0.0430	1.8160	0.0230
13:41:06.917	4166	4.3700	-0.0900	-74.5300	-0.0180	2.3980	0.0130
13:41:06.938	4186	1.6200	0.6900	-65.1900	-0.0310	1.9030	0.0360
13:41:06.958	4206	2.8400	0.3500	-65.1600	-0.0790	1.9860	0.0010
13:41:06.979	4226	1.7700	0.7700	-76.9200	-0.0570	2.3850	0.0100
13:41:06.999	4246	-0.8200	0.5600	-63.8900	-0.1020	1.7680	0.0190
13:41:07.017	4266	3.6200	0.5800	-78.4700	-0.0620	2.5070	0.0020
13:41:07.038	4286	1.0400	0.4000	-63.0000	-0.0870	1.8360	0.0230
13:41:07.058	4306	3.8900	0.6200	-69.7000	-0.0860	2.1800	-0.0010
13:41:07.079	4326	1.5500	0.2400	-72.1300	-0.0850	2.1760	0.0400
13:41:07.098	4346	-1.0100	0.5600	-66.6200	-0.1230	1.7810	0.0160
13:41:07.119	4366	2.1200	0.5200	-82.6100	-0.1010	2.5480	0.0310
13:41:07.138	4386	-0.5200	0.4200	-64.5400	-0.0990	1.8040	0.0280
13:41:07.157	4406	2.2500	0.0200	-74.8500	-0.0500	2.3290	0.0100
13:41:07.177	4426	0.0900	0.5400	-68.3400	-0.0770	1.9510	0.0300
13:41:07.199	4446	1.5700	0.5100	-68.7700	-0.0730	2.0910	0.0030
13:41:07.218	4466	1.9000	0.5700	-77.8200	-0.0300	2.4020	0.0320
13:41:07.237	4486	0.0700	0.9600	-63.5300	-0.0590	1.7310	0.0100
13:41:07.258	4506	3.1600	0.6000	-80.3900	-0.0090	2.5090	0.0250
13:41:07.277	4526	0.6100	0.6300	-63.7500	-0.0370	1.8410	0.0260
13:41:07.298	4546	2.9900	-0.1300	-72.7800	-0.0260	2.1720	0.0200
13:41:07.317	4566	0.8300	0.8300	-71.0600	-0.0400	2.1390	0.0420
13:41:07.336	4586	0.7600	0.2600	-67.8300	-0.0590	1.9390	0.0180
13:41:07.358	4606	2.1900	0.7800	-81.2700	-0.0330	2.4650	0.0230
13:41:07.378	4626	-0.7800	0.6000	-65.0800	-0.0990	1.7010	0.0400
13:41:07.398	4646	3.4100	0.0400	-74.8100	-0.0520	2.3760	-0.0020
13:41:07.418	4666	1.6400	0.5700	-64.6400	-0.0810	1.9090	0.0320
13:41:07.437	4686	1.9700	0.7100	-68.6900	-0.0920	2.0690	0.0020
13:41:07.459	4706	1.7600	0.2100	-79.0000	-0.0780	2.2840	0.0510
13:41:07.478	4726	-0.4700	0.9300	-66.8200	-0.1160	1.8180	0.0140
13:41:07.499	4746	3.2800	0.2900	-76.9300	-0.0870	2.4750	0.0030
13:41:07.518	4766	1.3800	0.4500	-61.3500	-0.0950	1.7440	0.0270
13:41:07.538	4786	3.9800	0.4200	-71.7900	-0.0780	2.2310	0.0150
13:41:07.558	4806	1.6900	0.9100	-67.8600	-0.0790	2.0730	0.0310
13:41:07.578	4826	0.7000	0.1700	-66.6800	-0.0940	1.9250	0.0160
13:41:07.598	4846	1.7400	0.4400	-79.8700	-0.0580	2.4910	0.0120
13:41:07.617	4866	-0.3900	0.2400	-64.8000	-0.0880	1.7380	0.0180
13:41:07.639	4886	3.4400	0.3100	-75.4400	-0.0170	2.3880	0.0080
13:41:07.658	4906	1.1200	0.5000	-63.6500	-0.0410	1.8660	0.0380
13:41:07.677	4926	2.1500	0.5700	-68.6800	-0.0410	2.0220	0.0280
13:41:07.698	4946	1.6100	0.8200	-76.1100	-0.0370	2.3100	0.0330
13:41:07.718	4966	-0.1500	0.5300	-65.3200	-0.0450	1.8770	0.0210
13:41:07.738	4986	2.3800	0.2600	-81.4200	-0.0340	2.4700	0.0220
13:41:07.757	5006	-0.1700	0.4800	-62.5100	-0.0640	1.6900	0.0140
13:41:07.778	5026	3.1200	0.2500	-73.5800	-0.0420	2.2800	0.0010
13:41:07.798	5046	1.7800	0.2900	-66.5300	-0.0640	2.0630	0.0200
13:41:07.818	5066	2.1000	0.2600	-67.0900	-0.0950	2.0310	0.0060
13:41:07.837	5086	2.3900	0.7400	-80.4200	-0.0540	2.4990	0.0230
13:41:07.858	5106	-1.3600	0.6800	-62.3500	-0.0940	1.7330	0.0200
13:41:07.879	5126	3.2600	0.4100	-77.0400	-0.0620	2.4120	0.0140
13:41:07.898	5146	1.5000	0.0500	-65.2000	-0.1160	1.8900	0.0360
13:41:07.918	5166	3.1700	0.2200	-71.2800	-0.1120	2.1830	0.0140
13:41:07.937	5186	1.4000	0.5900	-74.8200	-0.1060	2.2850	0.0380
13:41:07.958	5206	-1.3700	0.4400	-66.5100	-0.1270	1.7170	0.0140
13:41:07.978	5226	2.1100	0.5900	-80.6200	-0.0770	2.5010	0.0180
13:41:08.000	5246	0.2100	0.6700	-65.3800	-0.0740	1.7920	0.0370
13:41:08.019	5266	3.2600	-0.1000	-74.4800	-0.0500	2.3430	0.0150
13:41:08.038	5286	0.9200	0.7300	-67.9300	-0.0620	1.9960	0.0370
13:41:08.057	5306	1.4100	0.2800	-67.4900	-0.0680	1.9440	0.0090
13:41:08.077	5326	1.5500	0.7400	-79.2800	-0.0340	2.4370	0.0360
13:41:08.098	5346	-0.5400	1.0500	-64.2900	-0.0540	1.7130	0.0090
13:41:08.118	5366	2.5400	0.1500	-76.6900	-0.0120	2.3530	0.0090
13:41:08.138	5386	-0.0500	0.5100	-63.6500	-0.0510	1.8140	0.0360
13:41:08.159	5406	2.6600	0.2600	-70.2400	-0.0360	2.2250	0.0050
13:41:08.177	5426	0.6000	0.6900	-72.7800	-0.0400	2.1360	0.0260
13:41:08.199	5446	-0.5500	0.4600	-66.1800	-0.1050	1.8100	0.0100
13:41:08.220	5466	2.5700	1.0000	-80.7400	-0.0290	2.5290	0.0200
13:41:08.238	5486	0.5800	0.5500	-62.1400	-0.1060	1.7410	0.0200
13:41:08.260	5506	3.4600	0.1400	-73.8000	-0.0630	2.3500	0.0070
13:41:08.279	5526	0.9800	0.4100	-66.8000	-0.0790	1.9330	0.0480
13:41:08.297	5546	2.0100	0.1900	-68.7200	-0.1010	2.0700	0.0170
13:41:08.317	5566	2.1200	0.3000	-77.6800	-0.0920	2.3700	0.0370
13:41:08.338	5586	-0.4200	0.4700	-64.0900	-0.1220	1.7090	0.0160
13:41:08.360	5606	3.7100	0.2100	-77.9200	-0.0670	2.4790	0.0020
13:41:08.380	5626	1.2500	0.5800	-61.6900	-0.0860	1.7610	0.0410
13:41:08.397	5646	3.7600	0.2400	-69.3100	-0.0780	2.1950	-0.0010
13:41:08.417	5666	1.3100	0.4100	-72.6100	-0.0690	2.1720	0.0380
13:41:08.440	5686	0.6900	0.8900	-64.8800	-0.0690	1.8870	0.0020
13:41:08.458	5706	1.9800	0.7100	-79.7100	-0.0460	2.4460	0.0270
13:41:08.478	5726	-0.3900	0.4300	-63.4000	-0.0840	1.6930	0.0180
13:41:08.500	5746	4.1800	0.4800	-73.0300	-0.0110	2.3940	-0.0010
13:41:08.519	5766	1.8100	1.0000	-65.5000	-0.0380	1.9420	0.0450
13:41:08.540	5786	1.3200	0.4700	-67.2400	-0.0130	1.9990	0.0100
13:41:08.560	5806	1.0800	0.6100	-79.6300	-0.0320	2.2910	0.0490
13:41:08.578	5826	-1.5000	0.6100	-67.8200	-0.0720	1.7950	0.0170
13:41:08.599	5846	2.2400	0.6600	-81.6500	-0.0340	2.5070	0.0170
13:41:08.620	5866	-0.5200	0.4500	-66.2300	-0.0650	1.8250	0.0350
13:41:08.638	5886	1.9900	0.0500	-75.2200	-0.0550	2.2990	0.0220
13:41:08.658	5906	1.1500	0.7200	-70.2400	-0.0710	2.0950	0.0380
13:41:08.679	5926	0.9500	0.1800	-67.2100	-0.1000	1.9530	0.0130
13:41:08.699	5946	1.5700	0.7800	-78.7600	-0.0760	2.4290	0.0240
13:41:08.720	5966	-0.6400	0.8600	-64.8500	-0.1020	1.7600	0.0170
13:41:08.739	5986	3.0700	0.3600	-75.1300	-0.0820	2.4030	0.0010
13:41:08.759	6006	0.6900	0.6500	-63.5700	-0.1090	1.9140	0.0310
13:41:08.779	6026	2.7300	0.3500	-70.0500	-0.1100	2.1320	-0.0010
13:41:08.799	6046	1.8100	0.4700	-74.3500	-0.0800	2.1890	0.0360
13:41:08.819	6066	0.4000	0.5900	-64.4100	-0.1110	1.8460	0.0060
13:41:08.839	6086	3.1300	0.8400	-75.9000	-0.0490	2.4620	0.0080
13:41:08.859	6106	0.4600	0.2100	-62.7700	-0.0720	1.7660	0.0370
13:41:08.879	6126	3.9400	0.1500	-71.8000	-0.0190	2.3000	0.0040
13:41:08.899	6146	1.5000	0.6900	-66.2400	-0.0640	1.9730	0.0280
13:41:08.918	6166	1.1700	0.4500	-68.4300	-0.0540	1.9500	0.0040
13:41:08.940	6186	1.7800	0.9200	-78.0200	-0.0170	2.3550	0.0270
13:41:08.960	6206	-0.0900	0.3100	-64.4000	-0.0470	1.7650	0.0180
13:41:08.980	6226	3.2500	0.1500	-78.7800	-0.0300	2.4970	0.0120
13:41:08.999	6246	0.5300	0.8700	-61.1500	-0.0460	1.7870	0.0170
13:41:09.019	6266	3.2800	0.3400	-69.1700	-0.0610	2.1890	0.0090
13:41:09.038	6286	1.6200	0.7600	-71.6400	-0.0550	2.1720	0.0310
13:41:09.058	6306	-0.0400	0.3100	-67.3500	-0.1050	1.8470	0.0130
13:41:09.079	6326	2.1300	0.5500	-79.8600	-0.0720	2.5110	0.0160
13:41:09.098	6346	-0.9700	0.7900	-64.5500	-0.1220	1.7490	0.0300
13:41:09.118	6366	3.2000	0.3100	-74.8000	-0.0640	2.3290	0.0120
13:41:09.139	6386	0.7900	0.6200	-66.7400	-0.1050	2.0080	0.0300
13:41:09.159	6406	1.9000	0.1600	-67.4900	-0.1100	1.9910	0.0090
13:41:09.180	6426	2.1700	0.1400	-77.2700	-0.0680	2.3670	0.0230
13:41:09.199	6446	-1.1400	0.4900	-66.7600	-0.1020	1.7540	0.0240
13:41:09.219	6466	1.2900	0.4200	-77.4200	-0.0690	2.3700	0.0080
13:41:09.239	6486	-0.1200	0.5900	-64.8000	-0.0760	1.8940	0.0250
13:41:09.260	6506	2.9100	0.2400	-72.2600	-0.0490	2.2740	0.0030
13:41:09.279	6526	1.5300	0.5500	-72.1400	-0.0390	2.1130	0.0460
13:41:09.299	6546	1.2600	0.3400	-65.9400	-0.0780	1.8870	0.0080
13:41:09.318	6566	2.1000	0.7300	-78.6200	-0.0100	2.3910	0.0310
13:41:09.340	6586	-1.2700	0.6700	-67.2500	-0.0540	1.7760	0.0330
13:41:09.359	6606	3.1700	0.2500	-75.0000	0.0060	2.3480	0.0100
13:41:09.379	6626	0.9800	0.3800	-65.7800	-0.0280	1.9070	0.0410
13:41:09.399	6646	3.2400	0.2400	-68.3700	-0.0440	2.1660	0.0040
13:41:09.420	6666	1.6200	0.5700	-72.5700	-0.0290	2.1710	0.0290
13:41:09.439	6686	1.2100	0.2200	-68.2300	-0.0880	1.8420	0.0240
13:41:09.459	6706	3.2100	0.4400	-78.1200	-0.0370	2.4350	0.0110
13:41:09.478	6726	-0.3600	0.6600	-64.7400	-0.0800	1.7440	0.0340
13:41:09.499	6746	4.3500	0.1300	-75.1400	-0.0830	2.2900	0.0150
13:41:09.520	6766	1.8800	0.3000	-64.9000	-0.0710	1.9860	0.0350
13:41:09.541	6786	1.6500	0.4600	-69.4900	-0.0830	2.0770	0.0100
13:41:09.561	6806	1.5300	0.2800	-77.3600	-0.1070	2.3930	0.0180
13:41:09.581	6826	-0.8700	0.6700	-61.1100	-0.1070	1.6100	0.0120
13:41:09.598	6846	3.5700	0.1600	-76.6200	-0.0930	2.4940	-0.0020
13:41:09.619	6866	1.7300	0.7800	-62.9200	-0.0660	1.8400	0.0390
13:41:09.639	6886	3.2000	0.1500	-70.1900	-0.0740	2.2100	0.0070
13:41:09.660	6906	1.8200	0.6800	-74.9000	-0.0760	2.2490	0.0400
13:41:09.681	6926	2.3000	0.2200	-68.1400	-0.0700	2.1400	0.0140
13:41:09.700	6946	5.2200	0.3600	-76.7500	-0.0080	2.6390	0.0210
13:41:09.719	6966	-0.9100	0.2400	-55.6600	-0.0460	1.5310	0.0220
13:41:09.741	6986	3.7600	0.3600	-74.2600	0.0210	2.3390	0.0100
13:41:09.761	7006	2.8400	0.3700	-67.0000	-0.0220	2.1810	0.0320
13:41:09.781	7026	2.7500	0.0800	-66.7100	-0.0280	2.0820	-0.0020
13:41:09.800	7046	1.5800	0.3600	-74.8000	-0.0200	2.2550	0.0390
13:41:09.820	7066	-1.3600	0.0100	-64.6000	-0.0830	1.6560	0.0200
13:41:09.840	7086	0.9200	0.6200	-89.1100	-0.0350	2.6210	0.0300
13:41:09.860	7106	-2.3600	0.6500	-67.5700	-0.0640	1.7310	0.0470
13:41:09.880	7126	-0.1300	0.6400	-74.7800	-0.0560	2.1490	0.0130
13:41:09.899	7146	0.1300	0.8000	-77.7600	-0.1040	2.2690	0.0340
13:41:09.920	7166	0.5300	0.3500	-69.7500	-0.1100	1.9160	0.0140
13:41:09.940	7186	1.4900	0.8700	-80.5500	-0.0670	2.4620	0.0260
13:41:09.958	7206	-1.1600	0.4600	-69.3200	-0.1120	1.7840	0.0400
13:41:09.980	7226	3.2300	0.2000	-72.5000	-0.0990	2.3510	-0.0010
13:41:10.001	7246	1.9300	0.4200	-66.9900	-0.1040	2.0920	0.0360
13:41:10.020	7266	3.0400	0.6000	-65.8100	-0.0990	2.0230	0.0130
13:41:10.039	7286	1.6100	0.6200	-74.5800	-0.0730	2.2630	0.0300
13:41:10.060	7306	-0.6600	0.8700	-66.0700	-0.1150	1.7840	0.0060
13:41:10.081	7326	3.1900	0.4700	-74.4500	-0.0520	2.3620	0.0030
13:41:10.100	7346	1.3400	0.5400	-62.2800	-0.0630	1.8700	0.0310
13:41:10.121	7366	3.7200	0.3400	-73.4200	-0.0470	2.3400	0.0030
13:41:10.139	7386	0.6700	0.8700	-65.9200	-0.0210	1.9950	0.0180
13:41:10.159	7406	0.8300	0.3900	-63.5700	-0.0550	1.8020	0.0020
13:41:10.178	7426	2.0400	0.4900	-79.5500	-0.0080	2.4160	0.0260
13:41:10.199	7446	-0.2200	0.5300	-64.4700	-0.0440	1.7930	0.0180
13:41:10.221	7466	3.5400	-0.0200	-76.6000	-0.0220	2.4260	0.0200
13:41:10.239	7486	0.8200	0.8000	-61.5200	-0.0490	1.7610	0.0260
13:41:10.260	7506	3.7000	-0.0700	-69.6000	-0.0840	2.2120	0.0080
13:41:10.279	7526	2.0300	0.8000	-74.2300	-0.0370	2.3260	0.0280
13:41:10.301	7546	-0.0800	0.4900	-62.5000	-0.1000	1.6800	0.0120
13:41:10.319	7566	2.8600	0.7900	-81.8300	-0.0450	2.5450	0.0170
13:41:10.340	7586	0.2500	0.5700	-62.0400	-0.0800	1.7850	0.0310
13:41:10.360	7606	3.3100	0.2700	-71.5100	-0.0660	2.2730	0.0080
13:41:10.382	7626	1.5900	0.1500	-70.0700	-0.0790	2.0960	0.0470
13:41:10.399	7646	0.1900	0.1900	-68.2800	-0.1060	1.8740	0.0220
13:41:10.419	7666	1.7600	0.7200	-80.8800	-0.0740	2.4300	0.0340
13:41:10.439	7686	-1.1000	0.6500	-62.0200	-0.1200	1.6910	0.0100
13:41:10.461	7706	3.1000	0.4900	-76.6900	-0.0610	2.3980	0.0120
13:41:10.480	7726	0.1700	0.3600	-69.4100	-0.0850	1.9920	0.0360
13:41:10.500	7746	1.9800	-0.0100	-69.6400	-0.0700	2.0800	0.0140
13:41:10.519	7766	0.9200	0.7600	-75.5100	-0.0300	2.2410	0.0430
13:41:10.540	7786	0.7300	0.6000	-66.5700	-0.0810	1.8250	0.0060
13:41:10.559	7806	2.3900	0.6200	-80.2200	-0.0070	2.4770	0.0180
13:41:10.581	7826	-0.8000	0.4900	-63.0300	-0.0440	1.7380	0.0320
13:41:10.600	7846	2.7300	-0.0900	-72.8600	-0.0190	2.2440	0.0110
13:41:10.620	7866	0.6300	0.8900	-68.1900	-0.0420	2.0010	0.0260
13:41:10.640	7886	1.5600	0.4300	-68.5100	-0.0570	1.9980	0.0030
13:41:10.660	7906	1.1200	0.9600	-76.9200	-0.0330	2.3420	0.0260
13:41:10.681	7926	-0.8600	0.8300	-65.7200	-0.0950	1.6860	0.0130
13:41:10.699	7946	3.3400	-0.0100	-80.0600	-0.0600	2.5200	0.0100
13:41:10.719	7966	1.2400	0.4100	-63.2500	-0.0890	1.8200	0.0280
13:41:10.740	7986	3.3800	0.1900	-70.3000	-0.0790	2.1570	0.0050
13:41:10.761	8006	2.0100	0.6600	-70.7100	-0.0900	2.1600	0.0230
13:41:10.782	8026	0.9600	0.4000	-65.9900	-0.1010	1.9550	0.0080
13:41:10.800	8046	2.8200	0.4700	-78.8800	-0.0960	2.5310	0.0130
13:41:10.822	8066	-0.2700	0.2800	-63.4100	-0.1050	1.6530	0.0300
13:41:10.842	8086	3.9800	-0.1500	-74.3100	-0.0690	2.2950	0.0140
13:41:10.862	8106	2.4900	0.1500	-65.5700	-0.0900	2.0080	0.0450
13:41:10.880	8126	2.4100	0.3000	-69.5300	-0.0920	2.0430	0.0140
13:41:10.902	8146	1.6200	0.4900	-78.8400	-0.0790	2.4160	0.0270
13:41:10.920	8166	-0.5200	0.5000	-61.3600	-0.0860	1.7240	0.0060
13:41:10.940	8186	3.2800	0.1500	-80.2400	-0.0270	2.5110	0.0220
13:41:10.960	8206	0.1700	0.7200	-64.5600	-0.0410	1.7820	0.0320
13:41:10.980	8226	2.9100	-0.0100	-70.1600	-0.0310	2.1930	-0.0040
13:41:11.001	8246	1.4600	0.4800	-72.4900	-0.0400	2.2090	0.0300
13:41:11.020	8266	0.5400	0.2800	-63.1300	-0.0490	1.7850	0.0080
13:41:11.041	8286	2.0200	0.5700	-82.4000	-0.0240	2.4950	0.0370
13:41:11.059	8306	-0.9500	0.4200	-62.5100	-0.0720	1.6920	0.0210
13:41:11.079	8326	3.5800	0.6500	-73.4600	-0.0300	2.3870	0.0090
13:41:11.102	8346	0.3200	0.9000	-67.8700	-0.0610	2.0340	0.0340
13:41:11.121	8366	1.7900	0.3100	-67.9200	-0.0760	2.0760	0.0070
13:41:11.140	8386	2.1600	0.5700	-75.8300	-0.0540	2.3920	0.0310
13:41:11.161	8406	-0.3300	0.6000	-64.5400	-0.1180	1.7410	0.0180
13:41:11.180	8426	2.9800	0.4600	-79.0600	-0.0630	2.4500	0.0160
13:41:11.200	8446	0.9200	0.4600	-64.4600	-0.1000	1.8870	0.0240
13:41:11.222	8466	3.0300	0.3300	-69.3000	-0.0790	2.1970	0.0040
13:41:11.241	8486	1.5200	0.6200	-71.1800	-0.1050	2.1830	0.0300
13:41:11.262	8506	0.2100	0.2200	-69.2000	-0.1130	1.8970	0.0190
13:41:11.280	8526	2.2100	0.4600	-75.9800	-0.0840	2.3270	0.0160
13:41:11.300	8546	-0.0600	0.8800	-63.7000	-0.1000	1.7940	0.0030
13:41:11.321	8566	3.7100	0.4800	-74.8200	-0.0660	2.4080	0.0040
13:41:11.342	8586	0.7900	0.7000	-67.4800	-0.0620	1.9780	0.0470
13:41:11.360	8606	2.2000	0.5400	-67.9000	-0.0470	2.0720	-0.0010
13:41:11.382	8626	1.4500	0.6700	-74.4200	-0.0210	2.2200	0.0350
13:41:11.401	8646	-1.2300	0.5800	-66.8400	-0.0830	1.7760	0.0130
13:41:11.420	8666	2.6400	0.5600	-78.4800	-0.0140	2.3720	0.0120
13:41:11.440	8686	0.6000	0.6900	-62.1600	-0.0540	1.8050	0.0270
13:41:11.461	8706	4.0200	0.1700	-72.6000	-0.0330	2.3150	0.0030
13:41:11.482	8726	0.8900	0.5800	-68.1400	-0.0610	2.0170	0.0370
13:41:11.500	8746	1.1800	0.6300	-65.1700	-0.0780	1.9120	-0.0040
13:41:11.522	8766	2.2700	0.1700	-77.1800	-0.0410	2.4000	0.0220
13:41:11.542	8786	0.3300	0.3100	-65.1300	-0.0920	1.8470	0.0280
13:41:11.561	8806	4.0400	0.3400	-76.3200	-0.0660	2.4630	0.0120
13:41:11.581	8826	1.7300	0.7500	-63.7200	-0.0860	1.8980	0.0400
13:41:11.603	8846	2.4200	0.6900	-69.1200	-0.1030	2.0960	-0.0030
13:41:11.620	8866	1.9500	0.2200	-73.2400	-0.0990	2.2720	0.0290
13:41:11.639	8886	-0.0600	0.8200	-63.9400	-0.1120	1.7610	-0.0030
13:41:11.662	8906	2.7300	0.3000	-79.0400	-0.0750	2.4670	0.0270
13:41:11.682	8926	-0.8000	0.5000	-64.2900	-0.1050	1.7880	0.0290
13:41:11.700	8946	2.7400	0.3400	-70.8000	-0.0750	2.2850	-0.0070
13:41:11.720	8966	1.5000	0.7700	-70.7700	-0.0590	2.1470	0.0440
13:41:11.741	8986	1.6500	0.4100	-68.4900	-0.0660	2.0310	0.0230
13:41:11.762	9006	1.0900	0.4400	-78.3900	-0.0440	2.3620	0.0330
13:41:11.781	9026	-1.0500	0.7800	-64.5000	-0.0680	1.7150	0.0140
13:41:11.802	9046	3.2600	0.1600	-77.6300	0.0100	2.4890	0.0040
13:41:11.821	9066	1.0600	0.6700	-65.6200	-0.0170	1.9710	0.0460
13:41:11.841	9086	1.4800	0.4400	-70.9000	-0.0110	2.1080	0.0200
13:41:11.862	9106	0.1900	0.1700	-75.2600	-0.0260	2.1790	0.0510
13:41:11.883	9126	0.1300	0.1700	-67.0700	-0.0680	1.7920	0.0170
13:41:11.901	9146	2.3500	0.2300	-80.7300	-0.0290	2.5380	0.0100
13:41:11.920	9166	-0.6200	0.5600	-64.0400	-0.0650	1.7610	0.0300
13:41:11.940	9186	2.9100	0.3300	-74.3400	-0.0420	2.3360	0.0040
13:41:11.961	9206	1.7300	0.5700	-68.3100	-0.0870	2.0050	0.0350
13:41:11.982	9226	1.2400	0.4100	-67.0000	-0.0970	1.9850	0.0130
13:41:12.001	9246	1.3400	0.6800	-76.7400	-0.0880	2.3490	0.0280
13:41:12.023	9266	0.2800	0.5800	-63.9500	-0.1130	1.7870	0.0130
13:41:12.042	9286	3.9400	0.2100	-75.9800	-0.0810	2.4800	0.0040
13:41:12.061	9306	1.1800	1.0500	-59.9600	-0.0930	1.7680	0.0200
13:41:12.081	9326	2.6600	0.7500	-70.2300	-0.0790	2.1560	0.0060
13:41:12.101	9346	1.9200	0.5300	-71.5700	-0.0740	2.1450	0.0370
13:41:12.122	9366	0.7800	0.2300	-66.1400	-0.0940	1.8750	0.0070
13:41:12.141	9386	3.4400	0.3100	-75.7900	-0.0530	2.4680	0.0120
13:41:12.161	9406	-0.3600	0.3900	-60.5600	-0.0750	1.7280	0.0120
13:41:12.181	9426	3.7700	0.7000	-73.5600	-0.0160	2.3470	-0.0090
13:41:12.202	9446	0.4500	0.5900	-64.7500	-0.0390	1.9450	0.0280
13:41:12.221	9466	1.5200	0.4000	-68.8600	-0.0270	2.0000	0.0120
13:41:12.242	9486	1.3800	0.5200	-76.2700	-0.0150	2.3360	0.0260
13:41:12.262	9506	0.2600	0.4900	-62.7200	-0.0440	1.7410	0.0140
13:41:12.283	9526	2.7500	0.8300	-76.6600	-0.0030	2.4340	0.0080
13:41:12.301	9546	0.2800	0.5500	-61.8000	-0.0760	1.7560	0.0240
13:41:12.323	9566	4.5300	0.2800	-72.1400	-0.0280	2.3510	0.0080
13:41:12.342	9586	1.5000	0.4200	-69.6100	-0.0440	2.1450	0.0450
13:41:12.361	9606	0.3200	0.0800	-66.6300	-0.0960	1.9220	0.0150
13:41:12.383	9626	1.3300	0.6500	-80.6700	-0.0570	2.4560	0.0160
13:41:12.401	9646	-0.8100	0.6000	-66.1000	-0.0950	1.7570	0.0260
13:41:12.422	9666	3.5900	0.2500	-78.6100	-0.0790	2.4410	0.0130
13:41:12.443	9686	1.7100	0.2900	-64.8500	-0.0840	1.9020	0.0340
13:41:12.461	9706	2.1400	0.1600	-67.9700	-0.0970	2.0570	0.0090
13:41:12.481	9726	1.8000	0.5400	-76.7100	-0.0960	2.3240	0.0430
13:41:12.502	9746	-0.5100	0.6400	-65.9400	-0.1100	1.8590	0.0210
13:41:12.522	9766	2.3300	0.4200	-78.6300	-0.0550	2.4460	0.0190
13:41:12.542	9786	-0.1300	0.5200	-63.3500	-0.0830	1.7500	0.0200
13:41:12.562	9806	2.5400	0.4200	-73.6700	-0.0570	2.2770	0.0020
13:41:12.582	9826	1.7700	0.7100	-68.3800	-0.0550	2.0700	0.0400
13:41:12.601	9846	0.7700	0.9100	-66.0000	-0.0600	1.9820	-0.0160
13:41:12.623	9866	1.5200	0.6600	-79.7300	-0.0260	2.4140	0.0410
13:41:12.642	9886	-2.0000	1.0500	-64.6000	-0.0690	1.6330	0.0240
13:41:12.663	9906	3.5400	-0.0200	-76.2700	-0.0250	2.3740	0.0060
13:41:12.682	9926	1.5300	0.5300	-65.0900	-0.0300	1.8730	0.0410
13:41:12.702	9946	3.5300	0.1100	-69.8800	-0.0320	2.1770	0.0020
13:41:12.722	9966	1.5800	0.1800	-72.6900	-0.0470	2.1410	0.0410
13:41:12.742	9986	-0.0800	0.2700	-64.0500	-0.0910	1.7760	0.0080
13:41:12.761	10006	2.9800	0.7100	-80.4800	-0.0560	2.5020	0.0200
13:41:12.782	10026	0.0000	0.5600	-63.4000	-0.0970	1.7700	0.0340
13:41:12.802	10046	4.2700	0.0600	-73.7700	-0.0740	2.3660	0.0030
13:41:12.822	10066	2.2700	0.4700	-64.8100	-0.0820	1.9980	0.0310
13:41:12.841	10086	1.5700	0.4300	-68.9000	-0.0890	2.0420	0.0130
13:41:12.862	10106	1.5700	0.3600	-77.8300	-0.0950	2.3620	0.0350
13:41:12.882	10126	-1.1100	0.5400	-62.5900	-0.1100	1.6440	0.0220
13:41:12.903	10146	3.6300	0.4700	-76.3700	-0.0880	2.4850	0.0000
13:41:12.922	10166	1.1400	0.7000	-63.2500	-0.0740	1.8880	0.0290
13:41:12.942	10186	2.4900	0.3300	-69.6100	-0.0640	2.1420	0.0020
13:41:12.962	10206	0.8500	0.4300	-72.9600	-0.0550	2.2000	0.0340
13:41:12.982	10226	0.9700	0.4000	-64.7700	-0.0630	1.8720	0.0080
13:41:13.003	10246	3.4900	0.4300	-80.1600	-0.0140	2.5320	0.0220
13:41:13.022	10266	0.2000	0.5700	-61.3000	-0.0370	1.7060	0.0290
13:41:13.041	10286	3.8200	0.1400	-74.1200	-0.0100	2.3610	0.0090
13:41:13.062	10306	1.2600	0.7400	-67.5100	-0.0060	2.0000	0.0470
13:41:13.083	10326	1.2400	0.7900	-67.2000	-0.0160	1.9880	0.0090
13:41:13.102	10346	0.8700	0.6700	-78.5400	-0.0170	2.2880	0.0350
13:41:13.123	10366	-1.3000	0.2700	-65.8600	-0.0800	1.7430	0.0120
13:41:13.142	10386	2.7900	0.3900	-80.7500	-0.0280	2.5420	0.0120
13:41:13.162	10406	0.0200	0.6800	-61.8800	-0.0560	1.7320	0.0310
13:41:13.182	10426	3.2400	0.7100	-71.5200	-0.0500	2.2810	-0.0050
13:41:13.202	10446	1.4100	0.5600	-70.7500	-0.0540	2.1340	0.0350
13:41:13.221	10466	1.1900	0.4900	-68.5700	-0.0930	1.9010	0.0120
13:41:13.243	10486	2.0900	0.5500	-80.0900	-0.0590	2.4960	0.0320
13:41:13.262	10506	-0.6300	0.3300	-64.0700	-0.0910	1.8050	0.0140
13:41:13.282	10526	4.3400	-0.0900	-75.9700	-0.0610	2.4700	0.0150
13:41:13.301	10546	1.2800	0.5000	-62.4100	-0.1000	1.8950	0.0320
13:41:13.322	10566	2.3100	0.2400	-69.3400	-0.1140	2.0780	0.0050
13:41:13.344	10586	1.4700	0.6000	-74.6200	-0.0800	2.3160	0.0200
13:41:13.362	10606	-1.1800	0.5600	-66.1100	-0.1010	1.7790	0.0080
13:41:13.382	10626	2.9700	0.1700	-78.9000	-0.0480	2.4800	0.0190
13:41:13.404	10646	1.3300	0.7100	-64.0000	-0.0480	1.7680	0.0300
13:41:13.423	10666	4.4200	0.3300	-73.0400	-0.0340	2.3620	-0.0020
13:41:13.444	10686	1.1800	0.8300	-66.4400	-0.0260	1.9860	0.0450
13:41:13.463	10706	1.3200	0.0500	-66.9500	-0.0360	1.8780	0.0310
13:41:13.484	10726	2.3200	0.8800	-79.4200	-0.0160	2.4390	0.0210
13:41:13.502	10746	0.0300	0.6500	-66.1100	-0.0450	1.7750	0.0340
13:41:13.523	10766	3.4600	0.2200	-78.7300	-0.0100	2.4230	0.0160
13:41:13.544	10786	0.3800	0.3300	-63.8100	-0.0570	1.8060	0.0350
13:41:13.562	10806	4.3000	0.3700	-69.9300	-0.0580	2.1870	0.0110
13:41:13.582	10826	2.8200	0.2900	-74.0000	-0.0420	2.2950	0.0440
13:41:13.602	10846	0.5900	0.3600	-63.2700	-0.0750	1.7280	0.0260
13:41:13.622	10866	3.0700	0.5500	-82.1600	-0.0480	2.5650	0.0220
13:41:13.643	10886	0.3700	0.5100	-62.7800	-0.1090	1.7800	0.0140
13:41:13.664	10906	2.9000	0.2300	-72.2300	-0.0810	2.3140	0.0030
13:41:13.683	10926	0.1200	0.4900	-69.1000	-0.0880	1.9850	0.0350
13:41:13.702	10946	0.9900	0.3800	-68.5900	-0.1110	1.9480	0.0080
13:41:13.723	10966	2.0900	0.7000	-81.1300	-0.0810	2.4960	0.0340
13:41:13.744	10986	-0.0800	0.7500	-63.0200	-0.1220	1.6970	0.0170
13:41:13.762	11006	2.7300	0.4400	-78.8100	-0.0510	2.4010	0.0270
13:41:13.782	11026	0.4700	0.3500	-67.9300	-0.0660	1.8990	0.0500
13:41:13.803	11046	2.3100	0.3800	-71.6100	-0.0610	2.1620	0.0150
13:41:13.822	11066	1.3200	0.3800	-73.2300	-0.0480	2.2040	0.0450
13:41:13.843	11086	0.2400	0.4700	-65.8000	-0.0630	1.8200	0.0100
13:41:13.863	11106	2.9800	0.8700	-80.1800	0.0060	2.5260	0.0220
13:41:13.882	11126	1.0600	0.5700	-63.3600	-0.0320	1.8170	0.0210
13:41:13.904	11146	3.0900	0.4800	-69.7500	-0.0050	2.1920	-0.0070
13:41:13.922	11166	0.9000	0.2600	-66.7100	-0.0450	1.9660	0.0280
13:41:13.942	11186	2.4000	0.4500	-68.1300	-0.0510	2.0790	0.0080
13:41:13.963	11206	2.0400	0.2600	-77.7000	-0.0320	2.3200	0.0380
13:41:13.983	11226	-1.1400	0.5700	-65.7700	-0.1050	1.7820	0.0210
13:41:14.003	11246	2.4400	0.5400	-80.0000	-0.0500	2.4430	0.0100
13:41:14.024	11266	0.8400	0.2600	-65.9000	-0.0950	1.8270	0.0350
13:41:14.043	11286	3.6700	0.7400	-70.7700	-0.0730	2.2440	-0.0010
13:41:14.063	11306	1.4100	0.6900	-70.7700	-0.0860	2.1480	0.0280
13:41:14.083	11326	0.0400	0.5400	-65.5200	-0.1180	1.9490	-0.0040
13:41:14.103	11346	2.0200	0.3200	-77.9100	-0.0840	2.4030	0.0130
13:41:14.122	11366	-0.6900	0.7000	-63.4500	-0.1050	1.6880	0.0280
13:41:14.143	11386	3.2100	0.2000	-76.0700	-0.0760	2.3700	0.0050
13:41:14.162	11406	1.3800	0.3500	-62.9300	-0.0800	1.9610	0.0240
13:41:14.183	11426	2.4000	0.1000	-68.6400	-0.0770	2.0430	0.0140
13:41:14.203	11446	2.2400	0.3700	-77.7700	-0.0630	2.3590	0.0450
13:41:14.224	11466	0.0100	0.4700	-64.0500	-0.0670	1.7860	0.0170
13:41:14.242	11486	2.3900	0.5200	-76.2800	-0.0370	2.4500	0.0090
13:41:14.263	11506	-0.3200	0.4800	-64.2000	-0.0590	1.7440	0.0400
13:41:14.282	11526	3.7300	0.1000	-72.9800	-0.0250	2.2740	0.0120
13:41:14.303	11546	1.9100	0.4600	-72.2500	-0.0240	2.1430	0.0430
13:41:14.323	11566	0.9200	0.4900	-65.6300	-0.0430	1.9010	0.0110
13:41:14.343	11586	2.0300	0.4300	-79.1700	-0.0280	2.4270	0.0210
13:41:14.365	11606	-0.3900	0.8200	-64.3500	-0.0840	1.7260	0.0150
13:41:14.383	11626	3.6100	0.2600	-77.7000	-0.0300	2.4680	0.0010
13:41:14.403	11646	0.7000	0.4000	-66.1700	-0.0570	1.9010	0.0510
13:41:14.422	11666	2.4500	0.6200	-70.8200	-0.0570	2.0780	0.0130
13:41:14.442	11686	1.4100	0.6500	-77.6600	-0.0730	2.3350	0.0330
13:41:14.464	11706	-0.2100	0.5000	-65.9400	-0.1180	1.8330	0.0070
13:41:14.483	11726	2.4300	0.5900	-78.0600	-0.0750	2.4610	0.0150
13:41:14.504	11746	0.0200	0.2600	-65.6200	-0.1150	1.7760	0.0370
13:41:14.524	11766	3.1800	0.1500	-70.0800	-0.0930	2.2680	0.0030
13:41:14.544	11786	1.7900	0.3600	-68.5700	-0.1090	2.1240	0.0340
13:41:14.563	11806	0.8500	0.5300	-67.6600	-0.1150	1.9440	0.0080
13:41:14.582	11826	1.6100	0.5300	-77.3500	-0.0750	2.3580	0.0290
13:41:14.603	11846	-0.7300	0.6200	-65.6100	-0.1110	1.7610	0.0180
13:41:14.624	11866	3.0900	0.5100	-76.2800	-0.0550	2.4140	0.0050
13:41:14.643	11886	1.3400	0.2700	-66.5900	-0.0670	1.9210	0.0400
13:41:14.664	11906	2.9800	0.5900	-69.1800	-0.0500	2.1510	0.0100
13:41:14.685	11926	1.3300	0.7200	-73.4200	-0.0220	2.2340	0.0360
13:41:14.703	11946	-0.6700	0.7100	-67.3600	-0.0670	1.7740	0.0150
13:41:14.724	11966	1.7600	0.7900	-77.2700	-0.0220	2.4060	0.0030
13:41:14.743	11986	-0.5000	0.4800	-65.3600	-0.0310	1.8260	0.0250
13:41:14.764	12006	3.2600	0.1100	-72.2000	-0.0130	2.3060	-0.0020
13:41:14.784	12026	0.6700	0.6600	-66.4200	-0.0490	1.9630	0.0400
13:41:14.803	12046	1.8300	0.3200	-66.7600	-0.0770	2.0410	0.0020
13:41:14.823	12066	2.7700	0.3600	-75.9800	-0.0300	2.3720	0.0230
13:41:14.844	12086	0.2100	0.3600	-65.1600	-0.1020	1.7650	0.0230
13:41:14.863	12106	3.6600	0.0600	-80.2000	-0.0700	2.5100	0.0140
13:41:14.885	12126	1.4700	0.6400	-64.0600	-0.0800	1.8520	0.0360
13:41:14.904	12146	2.6900	0.2900	-69.7300	-0.0840	2.1990	-0.0060
13:41:14.924	12166	1.9100	0.5200	-69.9000	-0.0890	2.1460	0.0310
13:41:14.943	12186	-0.4500	0.1100	-68.2700	-0.1330	1.8300	0.0290
13:41:14.964	12206	2.4900	0.6500	-83.5500	-0.0880	2.6400	0.0210
13:41:14.983	12226	0.4700	0.3300	-61.9600	-0.0950	1.7270	0.0160
13:41:15.004	12246	2.9500	0.3800	-72.4900	-0.0550	2.2600	0.0020
13:41:15.023	12266	-0.1300	0.5400	-69.5300	-0.0870	1.9750	0.0470
13:41:15.045	12286	1.7700	0.1600	-68.5600	-0.0680	2.0060	0.0170
13:41:15.063	12306	1.6900	0.8800	-79.0000	-0.0290	2.4140	0.0270
13:41:15.083	12326	-0.3600	0.5500	-63.8000	-0.0500	1.7430	0.0180
13:41:15.104	12346	2.9500	0.4900	-76.3600	-0.0060	2.4180	0.0060
13:41:15.124	12366	0.9500	0.6700	-65.5700	-0.0280	1.8450	0.0360
13:41:15.144	12386	2.6100	0.3500	-73.1000	-0.0210	2.1600	0.0150
13:41:15.164	12406	1.2000	0.9100	-74.3100	-0.0110	2.1410	0.0370
13:41:15.183	12426	0.2700	0.6300	-65.5700	-0.0560	1.8380	0.0060
13:41:15.203	12446	1.1300	0.8900	-79.6900	-0.0410	2.4100	0.0110
13:41:15.223	12466	-1.0200	0.8300	-65.4200	-0.0900	1.7390	0.0290
13:41:15.243	12486	3.8800	-0.1500	-78.0400	-0.0490	2.5100	0.0150
13:41:15.263	12506	0.9000	0.4200	-64.0900	-0.0640	1.9280	0.0310
13:41:15.283	12526	1.5400	0.2200	-68.3100	-0.0880	2.0000	0.0150
13:41:15.304	12546	0.7700	0.6600	-77.0000	-0.0840	2.3100	0.0290
13:41:15.324	12566	0.3300	0.2100	-69.9400	-0.1200	1.8970	0.0240
13:41:15.344	12586	4.1100	0.1800	-76.6300	-0.0910	2.4960	0.0030
13:41:15.363	12606	1.2100	0.4800	-59.6500	-0.1080	1.7090	0.0210
13:41:15.383	12626	4.0800	0.4700	-70.4400	-0.0920	2.3180	0.0030
13:41:15.403	12646	1.9200	0.4700	-69.8000	-0.0890	2.1020	0.0580
13:41:15.423	12666	0.4000	0.1900	-64.5600	-0.0990	1.8860	0.0010
13:41:15.444	12686	2.7800	0.5300	-79.2800	-0.0850	2.4970	0.0140
13:41:15.464	12706	0.9100	0.8400	-63.1600	-0.0730	1.8110	0.0100
13:41:15.483	12726	3.9300	0.4700	-76.4600	-0.0150	2.4460	0.0080
13:41:15.505	12746	-0.1100	0.4100	-64.7500	-0.0570	1.8020	0.0340
13:41:15.525	12766	1.6200	0.1500	-68.9800	-0.0390	2.0570	0.0100
13:41:15.543	12786	1.7600	0.6500	-76.1400	-0.0100	2.3020	0.0370
13:41:15.564	12806	0.1100	0.6200	-64.3800	-0.0370	1.8070	0.0160
13:41:15.584	12826	1.9600	0.8200	-83.0800	-0.0130	2.5130	0.0170
13:41:15.603	12846	-0.7600	0.5600	-63.5600	-0.0640	1.7000	0.0200
13:41:15.625	12866	3.1700	0.0400	-73.2000	-0.0390	2.2980	-0.0100
13:41:15.644	12886	1.0800	0.5800	-66.6500	-0.0420	2.1020	0.0290
13:41:15.664	12906	1.3600	0.0700	-68.4600	-0.0700	2.0230	0.0220
13:41:15.684	12926	1.7000	0.4500	-80.5600	-0.0520	2.4310	0.0310
13:41:15.704	12946	-0.5200	0.5800	-65.8200	-0.1150	1.7500	0.0210
13:41:15.724	12966	3.0200	0.3300	-78.7300	-0.0660	2.4680	0.0070
13:41:15.743	12986	1.0900	0.1800	-64.8500	-0.1180	1.8940	0.0350
13:41:15.765	13006	3.0200	0.4700	-68.4700	-0.1000	2.1360	-0.0050
13:41:15.783	13026	2.3300	0.8000	-71.6500	-0.0890	2.2440	0.0350
13:41:15.805	13046	-0.2600	0.4200	-66.3100	-0.1050	1.8670	0.0070
13:41:15.824	13066	2.3700	0.9000	-79.0900	-0.0560	2.4320	0.0230
13:41:15.844	13086	1.0200	0.8500	-62.6700	-0.0970	1.8120	0.0190
13:41:15.864	13106	3.4000	0.2400	-72.1200	-0.0590	2.2950	-0.0080
13:41:15.884	13126	0.7900	0.6700	-69.2500	-0.0510	2.0840	0.0380
13:41:15.904	13146	2.3000	0.4900	-68.2500	-0.0370	2.0200	0.0150
13:41:15.924	13166	2.3500	0.5500	-76.2400	-0.0110	2.3580	0.0340
13:41:15.944	13186	-0.6100	0.6200	-64.1700	-0.0620	1.7450	0.0060
13:41:15.964	13206	2.8200	0.6900	-76.4900	0.0160	2.3940	0.0050
13:41:15.984	13226	0.4700	0.4200	-65.9600	-0.0410	1.8540	0.0310
13:41:16.005	13246	3.2400	0.1900	-70.9900	-0.0420	2.2280	0.0040
13:41:16.025	13266	1.0900	0.2900	-70.9100	-0.0630	2.0780	0.0400
13:41:16.045	13286	1.4200	0.2000	-67.2100	-0.0890	1.8990	0.0240
13:41:16.065	13306	1.6600	1.0900	-79.6100	-0.0470	2.4480	0.0230
13:41:16.086	13326	-1.3600	0.8000	-65.1200	-0.0920	1.7280	0.0300
13:41:16.104	13346	4.4600	0.0700	-75.0500	-0.0630	2.4280	0.0090
13:41:16.124	13366	1.4800	0.7600	-63.5900	-0.0930	1.9540	0.0220
13:41:16.146	13386	2.4000	0.2900	-68.8100	-0.0830	2.0960	0.0050
13:41:16.166	13406	0.9700	0.5000	-75.8900	-0.0930	2.2860	0.0270
13:41:16.184	13426	-1.7300	0.4000	-65.6000	-0.1520	1.6910	0.0150
13:41:16.205	13446	3.1000	0.9600	-79.9100	-0.0860	2.5120	0.0070
13:41:16.224	13466	0.8700	0.6900	-63.0200	-0.0790	1.8580	0.0270
13:41:16.245	13486	2.8600	0.1500	-71.0100	-0.0720	2.2600	0.0010
13:41:16.265	13506	1.4500	0.6500	-73.6600	-0.0610	2.1620	0.0540
13:41:16.286	13526	1.5200	0.5900	-65.9100	-0.0680	1.9380	0.0140
13:41:16.305	13546	2.2200	0.3800	-78.4000	-0.0290	2.4570	0.0250
13:41:16.326	13566	0.0900	0.4100	-64.0700	-0.0540	1.6790	0.0230
13:41:16.344	13586	3.9200	0.0800	-76.7400	0.0130	2.3570	0.0210
13:41:16.365	13606	0.7200	0.2900	-66.6300	-0.0240	1.9490	0.0340
13:41:16.385	13626	1.7900	0.4100	-69.1100	-0.0150	2.0680	0.0030
13:41:16.404	13646	1.3300	0.3900	-75.1900	-0.0320	2.3050	0.0270
13:41:16.424	13666	-0.4200	0.4900	-66.3100	-0.0700	1.7900	0.0270
13:41:16.444	13686	2.2100	0.6600	-79.2500	-0.0390	2.3970	0.0110
13:41:16.464	13706	-1.6300	0.7500	-64.3200	-0.0880	1.8160	0.0200
13:41:16.486	13726	3.1600	0.0600	-74.1700	-0.0560	2.3400	0.0110
13:41:16.505	13746	1.7900	0.6600	-66.6000	-0.0880	2.0750	0.0260
13:41:16.526	13766	0.9200	-0.0100	-68.6200	-0.1020	1.9530	0.0120
13:41:16.545	13786	1.2800	0.7600	-77.8300	-0.0740	2.3370	0.0240
13:41:16.566	13806	-0.9200	0.5100	-66.1200	-0.1210	1.8280	-0.0030
13:41:16.585	13826	3.6600	0.2900	-76.9900	-0.0860	2.4880	0.0060
13:41:16.605	13846	0.9800	0.5700	-63.1300	-0.0940	1.8060	0.0280
13:41:16.624	13866	2.5600	0.7500	-69.5100	-0.0880	2.1670	-0.0120
13:41:16.644	13886	1.1700	0.5300	-72.8400	-0.0830	2.0960	0.0380
13:41:16.665	13906	0.3300	0.2900	-66.0500	-0.1140	1.9140	0.0040
13:41:16.685	13926	2.9400	0.5300	-79.5700	-0.0540	2.4970	0.0060
13:41:16.704	13946	-0.6800	0.5400	-63.3800	-0.0630	1.7470	0.0170
13:41:16.726	13966	3.2700	0.2100	-74.6100	-0.0170	2.2730	0.0150
13:41:16.746	13986	1.1800	0.5700	-66.2600	-0.0350	1.9970	0.0270
13:41:16.765	14006	2.0600	0.1100	-69.7900	-0.0390	2.0530	0.0270
13:41:16.786	14026	1.4900	0.5700	-76.5900	-0.0210	2.3190	0.0210
13:41:16.804	14046	-0.0800	0.5400	-66.5100	-0.0730	1.7700	0.0290
13:41:16.825	14066	2.4300	0.4000	-78.8300	-0.0270	2.4460	0.0150
13:41:16.845	14086	0.3500	0.5100	-66.6900	-0.0560	1.8610	0.0210
13:41:16.866	14106	4.0400	0.2400	-75.2900	-0.0380	2.3820	0.0090
13:41:16.884	14126	2.5300	0.3300	-69.0700	-0.0700	2.1430	0.0440
13:41:16.906	14146	1.7600	0.2000	-64.9500	-0.0970	1.9580	0.0030
13:41:16.926	14166	2.7500	0.7800	-76.3200	-0.0640	2.4390	0.0210
13:41:16.944	14186	-1.6800	1.3400	-69.3400	-0.0820	1.8190	0.0200
13:41:16.966	14206	2.1500	0.5700	-77.0700	-0.0850	2.3600	0.0050
13:41:16.985	14226	1.5200	0.4700	-62.7500	-0.1030	1.9070	0.0210
13:41:17.005	14246	3.5900	0.3300	-70.2100	-0.0950	2.2230	0.0130
13:41:17.024	14266	2.1900	0.4900	-74.3300	-0.0850	2.2630	0.0360
13:41:17.046	14286	1.2000	0.4700	-65.1200	-0.0980	1.8820	0.0090
13:41:17.066	14306	2.6600	0.1500	-70.9200	-0.0650	2.2140	0.0150
13:41:17.084	14326	2.0300	0.8400	-64.4100	-0.0670	2.0110	0.0260
13:41:17.104	14346	3.3700	0.6000	-77.2400	-0.0770	2.4210	0.0060
13:41:17.124	14366	1.0800	0.1500	-62.9800	-0.0470	1.8610	0.0280
13:41:17.144	14386	2.5200	0.6000	-65.8700	-0.0550	2.0340	0.0040
13:41:17.164	14406	3.2800	0.4000	-78.5300	-0.0090	2.4670	0.0310
13:41:17.187	14426	-1.1500	0.4900	-66.5400	-0.0450	1.7580	0.0430
13:41:17.206	14446	1.8400	-0.0400	-75.3800	-0.0090	2.2750	0.0150
13:41:17.224	14466	0.1200	0.4200	-64.2200	-0.0530	1.7310	0.0360
13:41:17.246	14486	3.4100	0.2300	-75.6500	-0.0420	2.3850	0.0010
13:41:17.266	14506	1.3200	0.5200	-71.0600	-0.0310	2.1400	0.0320
13:41:17.285	14526	-1.2100	0.7400	-63.7300	-0.0870	1.6580	0.0210
13:41:17.306	14546	2.2200	0.7400	-82.8100	-0.0590	2.5920	0.0100
13:41:17.326	14566	0.5500	0.5300	-65.8400	-0.0870	1.8580	0.0270
13:41:17.344	14586	3.2800	0.3600	-71.8800	-0.0790	2.3310	-0.0040
13:41:17.366	14606	0.9500	0.6100	-67.0600	-0.0660	1.9740	0.0310
13:41:17.386	14626	2.2600	0.4300	-70.1700	-0.0990	2.0890	0.0170
13:41:17.405	14646	2.2300	0.7600	-77.2800	-0.0790	2.3720	0.0210
13:41:17.426	14666	-0.8300	0.6200	-62.5200	-0.1040	1.6460	0.0220
13:41:17.444	14686	2.8700	0.4700	-78.3600	-0.0820	2.4770	0.0030
13:41:17.467	14706	0.1900	0.4200	-67.8400	-0.0990	1.9130	0.0390
13:41:17.487	14726	3.3500	0.0400	-69.3200	-0.0880	2.1060	0.0020
13:41:17.506	14746	2.3400	0.3700	-74.5800	-0.0700	2.2400	0.0490
13:41:17.526	14766	1.1300	0.1500	-68.0500	-0.0830	1.9360	0.0170
13:41:17.546	14786	3.0000	0.4200	-80.0800	-0.0360	2.4240	0.0220
13:41:17.565	14806	-0.6800	0.3200	-60.8800	-0.0490	1.6660	0.0260
13:41:17.585	14826	3.1500	0.4300	-76.3000	-0.0140	2.3860	0.0140
13:41:17.605	14846	1.5500	0.4300	-69.6000	-0.0410	2.1030	0.0350
13:41:17.626	14866	1.4300	0.4400	-67.8700	-0.0230	2.0000	0.0160
13:41:17.646	14886	0.5800	0.4200	-76.5100	-0.0330	2.3180	0.0230
13:41:17.667	14906	-0.9000	0.2000	-67.7200	-0.0910	1.7870	0.0270
13:41:17.686	14926	3.0500	0.4600	-81.9300	-0.0220	2.5080	0.0220
13:41:17.707	14946	-0.3300	0.4500	-62.1100	-0.0530	1.7960	0.0400
13:41:17.727	14966	3.9400	0.2500	-70.7200	-0.0560	2.2960	-0.0010
13:41:17.747	14986	2.1900	0.7000	-73.1300	-0.0580	2.1810	0.0470
13:41:17.766	15006	0.4200	0.1700	-67.6800	-0.1090	1.8400	0.0020
13:41:17.787	15026	1.6600	0.7200	-81.3100	-0.0680	2.4270	0.0340
13:41:17.807	15046	-0.8700	0.2200	-66.1600	-0.1290	1.8130	0.0160
13:41:17.826	15066	4.5700	0.0300	-74.8300	-0.0690	2.4470	-0.0040
13:41:17.845	15086	1.2600	0.7400	-61.9900	-0.0900	1.8770	0.0440
13:41:17.865	15106	1.9300	0.4600	-69.1600	-0.1140	2.1190	0.0120
13:41:17.885	15126	1.6000	0.8300	-77.0100	-0.0960	2.3410	0.0430
13:41:17.906	15146	-0.5500	0.4000	-65.1000	-0.1080	1.7340	0.0120
13:41:17.926	15166	3.2800	0.4400	-76.7700	-0.0440	2.4220	0.0090
13:41:17.945	15186	1.0300	0.5500	-63.6500	-0.0580	1.8820	0.0280
13:41:17.966	15206	2.8100	0.5700	-71.7100	-0.0440	2.2040	-0.0070
13:41:17.986	15226	1.0200	0.5000	-65.9400	-0.0330	1.9920	0.0290
13:41:18.006	15246	1.7600	0.4300	-65.8200	-0.0580	1.9040	0.0150
13:41:18.026	15266	2.2900	0.9100	-81.8200	0.0020	2.5010	0.0360
13:41:18.046	15286	-1.0000	0.5700	-64.0200	-0.0470	1.7090	0.0300
13:41:18.066	15306	3.0600	0.1300	-74.9000	-0.0100	2.3260	0.0010
13:41:18.087	15326	0.9500	0.3500	-67.7200	-0.0510	1.9250	0.0450
13:41:18.107	15346	3.5900	0.4400	-68.6700	-0.0590	2.1270	0.0060
13:41:18.126	15366	2.3000	0.4400	-74.5200	-0.0530	2.2840	0.0450
13:41:18.148	15386	-0.4300	0.8500	-66.6000	-0.0990	1.7800	0.0250
13:41:18.165	15406	3.6100	0.5200	-79.9100	-0.0580	2.5700	0.0100
13:41:18.186	15426	1.1800	0.1600	-62.5600	-0.0980	1.8420	0.0260
13:41:18.208	15446	3.6000	0.2900	-70.8000	-0.0610	2.2290	0.0070
13:41:18.225	15466	0.9300	0.3400	-70.9100	-0.1030	2.0860	0.0350
