# Supplementary material for: A slanted castor wheel enables pushing manual wheelchairs from the side to improve social interaction
Source: PLoS One. 2024 Sep 12;19(9):e0307759. doi: 10.1371/journal.pone.0307759 (PMC11392412; doi:10.1371/journal.pone.0307759)
Supplement: S1 File — Contains the data collected during the validation experiments and the code for calculating the reaction forces for a castor wheel using the vector equations and the cosine approximation. 4TU.ResearchData repository: https://doi.org/10.4121/82afa4e1-bdf1-4bf4-8682-32e62f6c3d68, GitLab repository: https://gitlab.tudelft.nl/ziggy/evaluation_paper. (ZIP) [file pone.0307759.s002.zip › S2 File - Experimental data and the MATLAB code for calculations of the castor wheel/Data/Test7_31-5-2022/0.05rad_1.4kg_7.txt]

TimeStamp	SampleCounter	Fx(N)	Fy(N)	Fz(N)	Tx(Nm)	Ty(Nm)	Tz(Nm)
10:06:56.777	48804	1.3500	0.8300	-14.8500	-0.0860	0.3570	0.0210
10:06:56.797	48824	1.0800	1.2000	-16.9000	-0.0560	0.4180	0.0270
10:06:56.818	48844	0.6500	0.6900	-16.1900	-0.0730	0.3270	0.0190
10:06:56.838	48864	0.5700	0.9500	-17.8600	-0.0770	0.4520	0.0300
10:06:56.859	48884	0.3800	0.9000	-16.2000	-0.0720	0.3400	0.0280
10:06:56.877	48904	0.5000	0.7500	-15.2600	-0.0720	0.4110	0.0160
10:06:56.900	48924	0.3400	0.8100	-16.2100	-0.0830	0.3720	0.0170
10:06:56.919	48944	0.8500	0.6300	-15.8500	-0.0830	0.4060	0.0190
10:06:56.939	48964	0.2600	0.8900	-17.8700	-0.0600	0.4190	0.0280
10:06:56.959	48984	0.9100	0.9400	-15.4100	-0.0890	0.3690	0.0200
10:06:56.979	49004	0.8200	1.0500	-16.9900	-0.0750	0.4100	0.0300
10:06:56.998	49024	0.2900	0.8400	-16.7800	-0.0760	0.3700	0.0290
10:06:57.018	49044	0.8800	0.6000	-18.1400	-0.0990	0.4770	0.0290
10:06:57.038	49064	0.1400	0.7900	-16.7100	-0.0810	0.3930	0.0260
10:06:57.058	49084	0.3400	1.0800	-15.6700	-0.0940	0.3620	0.0220
10:06:57.077	49104	0.7200	0.9300	-17.7900	-0.0780	0.4350	0.0280
10:06:57.097	49124	0.0100	0.6900	-13.6400	-0.0750	0.3430	0.0050
10:06:57.118	49144	0.7100	0.9600	-16.8000	-0.0790	0.4580	0.0180
10:06:57.138	49164	0.4500	0.9600	-15.6100	-0.0800	0.3690	0.0140
10:06:57.158	49184	1.2700	0.9700	-17.6000	-0.0700	0.3890	0.0440
10:06:57.177	49204	0.4600	0.7000	-17.1600	-0.0800	0.4070	0.0170
10:06:57.198	49224	0.3900	0.7600	-16.9100	-0.0710	0.3570	0.0240
10:06:57.217	49244	0.6400	0.9600	-18.0200	-0.0750	0.4190	0.0280
10:06:57.239	49264	0.3300	0.6300	-15.1900	-0.0820	0.3260	0.0120
10:06:57.259	49284	0.0900	1.0700	-16.6100	-0.0850	0.4490	0.0250
10:06:57.278	49304	-0.5100	0.8800	-17.5000	-0.0770	0.3920	0.0220
10:06:57.299	49324	0.7900	0.6500	-16.0300	-0.0710	0.3850	0.0240
10:06:57.319	49344	-0.0900	1.1700	-17.2100	-0.0780	0.4040	0.0220
10:06:57.338	49364	0.5500	0.7700	-15.9200	-0.0750	0.3210	0.0180
10:06:57.358	49384	0.5200	1.0900	-17.6300	-0.0590	0.4250	0.0270
10:06:57.378	49404	-0.1900	0.6600	-16.4400	-0.0870	0.3460	0.0220
10:06:57.399	49424	0.7500	0.7000	-18.2300	-0.0770	0.4200	0.0410
10:06:57.419	49444	0.4400	0.9200	-16.7500	-0.0700	0.3610	0.0140
10:06:57.438	49464	0.8000	0.8100	-15.3200	-0.0900	0.3680	0.0160
10:06:57.458	49484	1.1500	1.1100	-15.7700	-0.0850	0.4120	0.0140
10:06:57.478	49504	0.4000	0.9100	-15.3900	-0.0720	0.3330	0.0160
10:06:57.499	49524	1.1100	1.1200	-17.4300	-0.1020	0.4520	0.0230
10:06:57.519	49544	0.2200	1.0600	-17.5200	-0.0710	0.3780	0.0260
10:06:57.538	49564	0.8200	1.0500	-15.0100	-0.0830	0.4090	0.0290
10:06:57.559	49584	0.3900	1.1000	-15.6700	-0.0730	0.4140	0.0180
10:06:57.579	49604	0.3200	1.1600	-14.6300	-0.0850	0.3580	0.0110
10:06:57.599	49624	0.6200	0.9400	-16.7200	-0.0800	0.4470	0.0260
10:06:57.618	49644	0.0400	0.8100	-16.1100	-0.0830	0.3670	0.0230
10:06:57.639	49664	1.3200	1.3800	-15.9900	-0.0630	0.3970	0.0140
10:06:57.658	49684	-0.2300	0.9300	-16.4200	-0.0700	0.3650	0.0180
10:06:57.679	49704	0.7300	0.9600	-16.3000	-0.0760	0.3870	0.0230
10:06:57.699	49724	0.4000	0.8800	-16.5300	-0.0790	0.4380	0.0230
10:06:57.720	49744	0.5700	0.9100	-15.4600	-0.0780	0.3420	0.0080
10:06:57.737	49764	1.1900	0.9900	-15.5500	-0.0850	0.4070	0.0280
10:06:57.760	49784	0.2700	0.7700	-15.1200	-0.0670	0.3440	0.0270
10:06:57.779	49804	0.7900	0.7500	-15.9100	-0.1040	0.4250	0.0180
10:06:57.797	49824	-0.2400	1.0600	-17.5900	-0.0710	0.4160	0.0220
10:06:57.818	49844	-0.1200	0.9400	-14.5700	-0.0750	0.3690	0.0170
10:06:57.838	49864	0.5700	1.3100	-16.5200	-0.0820	0.4380	0.0140
10:06:57.859	49884	0.2100	0.9800	-16.2800	-0.0800	0.3410	0.0260
10:06:57.879	49904	0.3100	1.2100	-16.4400	-0.0800	0.4510	0.0190
10:06:57.899	49924	-0.1000	1.3000	-16.0400	-0.0590	0.3720	0.0200
10:06:57.918	49944	0.6000	0.8700	-15.9200	-0.0820	0.3990	0.0180
10:06:57.941	49964	0.4100	0.8100	-16.8700	-0.0720	0.4400	0.0240
10:06:57.960	49984	0.4000	1.0500	-14.5700	-0.0650	0.3090	0.0120
10:06:57.980	50004	1.0500	0.6900	-18.4800	-0.0730	0.4250	0.0290
10:06:58.000	50024	0.4000	1.0800	-16.5000	-0.0640	0.3550	0.0260
10:06:58.019	50044	0.8800	0.7400	-16.2500	-0.0790	0.4120	0.0190
10:06:58.038	50064	0.0500	1.0000	-16.9200	-0.0700	0.3990	0.0290
10:06:58.059	50084	1.1100	0.9100	-16.3600	-0.0630	0.3260	0.0230
10:06:58.079	50104	0.4600	1.1200	-15.4300	-0.0590	0.4230	0.0200
10:06:58.099	50124	0.6500	0.6800	-14.6900	-0.0730	0.3210	0.0240
10:06:58.118	50144	0.6900	1.0600	-15.9100	-0.0620	0.4560	0.0150
10:06:58.140	50164	-0.2400	0.7500	-17.2100	-0.0740	0.3350	0.0250
10:06:58.159	50184	0.5800	0.9800	-15.9100	-0.0750	0.3910	0.0190
10:06:58.178	50204	0.1900	0.9600	-17.0000	-0.0740	0.4090	0.0160
10:06:58.200	50224	-0.1000	1.0400	-15.5200	-0.0800	0.3550	0.0160
10:06:58.219	50244	0.6600	1.3000	-17.2200	-0.0660	0.4310	0.0200
10:06:58.238	50264	0.3800	1.2800	-15.0800	-0.0850	0.3440	0.0110
10:06:58.259	50284	0.9800	1.0600	-16.6500	-0.0720	0.4200	0.0190
10:06:58.278	50304	0.2100	0.7900	-17.7500	-0.0720	0.3770	0.0220
10:06:58.301	50324	0.6800	0.8000	-14.1900	-0.1100	0.4160	0.0100
10:06:58.321	50344	0.1700	0.7700	-16.8000	-0.0890	0.4180	0.0190
10:06:58.340	50364	0.5300	0.8300	-15.8100	-0.0850	0.3440	0.0140
10:06:58.359	50384	1.1600	1.0900	-17.5800	-0.0770	0.4850	0.0340
10:06:58.379	50404	0.1500	0.9000	-16.7700	-0.0910	0.3650	0.0150
10:06:58.400	50424	0.9400	0.9800	-17.1400	-0.0670	0.4090	0.0240
10:06:58.418	50444	0.2600	1.4300	-17.7700	-0.0580	0.4090	0.0260
10:06:58.440	50464	-0.2000	0.5300	-15.9900	-0.0740	0.3480	0.0250
10:06:58.460	50484	1.2300	0.5400	-18.1200	-0.0720	0.4580	0.0280
10:06:58.481	50504	0.1200	0.9100	-14.7700	-0.0530	0.3740	0.0160
10:06:58.501	50524	1.3300	0.7700	-16.4500	-0.0670	0.4300	0.0230
10:06:58.521	50544	0.2400	0.7700	-17.2700	-0.0620	0.3710	0.0180
10:06:58.540	50564	0.0000	1.2000	-15.4700	-0.0700	0.3580	0.0160
10:06:58.560	50584	-0.4700	1.0600	-17.9800	-0.0680	0.3960	0.0390
10:06:58.580	50604	-0.1500	0.7800	-16.3900	-0.0830	0.3730	0.0140
10:06:58.599	50624	-0.3600	0.4800	-20.1100	-0.0610	0.4040	0.0320
10:06:58.620	50644	0.0600	1.2300	-16.5200	-0.0760	0.3640	0.0120
10:06:58.640	50664	0.3300	0.9900	-16.4900	-0.0770	0.4170	0.0230
10:06:58.660	50684	0.2200	1.4300	-15.6700	-0.0630	0.3600	0.0030
10:06:58.680	50704	0.5500	1.2000	-16.8800	-0.0860	0.3930	0.0220
10:06:58.701	50724	0.1700	1.1300	-15.2300	-0.0800	0.4410	0.0130
10:06:58.719	50744	0.3100	0.7500	-15.3200	-0.1050	0.3760	0.0190
10:06:58.740	50764	1.2600	0.9700	-16.4400	-0.0940	0.4350	0.0220
10:06:58.760	50784	0.1800	0.8500	-15.3500	-0.0740	0.3390	0.0070
10:06:58.780	50804	0.4800	1.0300	-15.7300	-0.0910	0.4130	0.0160
10:06:58.799	50824	0.8400	0.9000	-16.0600	-0.0850	0.4330	0.0180
10:06:58.820	50844	0.3700	0.9600	-14.3400	-0.0800	0.3090	0.0080
10:06:58.840	50864	1.3800	1.0200	-16.7200	-0.0790	0.4570	0.0320
10:06:58.859	50884	0.1000	1.0700	-15.4000	-0.0620	0.3350	0.0200
10:06:58.880	50904	0.9900	0.7500	-16.7400	-0.0720	0.4090	0.0270
10:06:58.899	50924	0.1400	0.9400	-16.5900	-0.0620	0.4000	0.0220
10:06:58.920	50944	1.1000	1.0700	-14.8700	-0.0930	0.3660	0.0070
10:06:58.940	50964	0.7300	1.0800	-16.1800	-0.0820	0.4370	0.0170
10:06:58.960	50984	0.3000	0.8200	-15.1500	-0.0670	0.3330	0.0170
10:06:58.980	51004	0.7400	0.6900	-16.7400	-0.1100	0.4450	0.0230
10:06:58.999	51024	0.1200	0.9900	-16.3000	-0.0580	0.3730	0.0180
10:06:59.020	51044	1.2700	1.0400	-14.7200	-0.0880	0.3640	0.0200
10:06:59.039	51064	0.1900	1.3400	-15.5900	-0.0740	0.4150	0.0110
10:06:59.060	51084	0.7500	1.3500	-14.9300	-0.0890	0.3920	0.0070
10:06:59.080	51104	0.8600	0.8000	-15.0600	-0.0940	0.4320	0.0120
10:06:59.100	51124	0.4000	1.1600	-15.9700	-0.0740	0.3380	0.0170
10:06:59.119	51144	0.6200	1.0600	-15.4500	-0.0900	0.4520	0.0190
10:06:59.139	51164	0.1300	0.9400	-16.1700	-0.0790	0.3920	0.0260
10:06:59.161	51184	0.6700	0.8600	-16.6500	-0.0980	0.3790	0.0330
10:06:59.179	51204	0.2400	0.9600	-17.3600	-0.0690	0.4290	0.0220
10:06:59.201	51224	0.7000	0.8200	-15.2500	-0.0960	0.3700	0.0110
10:06:59.220	51244	0.8100	1.1300	-14.9700	-0.0660	0.4020	0.0160
10:06:59.241	51264	0.0600	0.9300	-16.9600	-0.0720	0.3300	0.0280
10:06:59.261	51284	1.0200	0.9400	-16.0700	-0.0810	0.4100	0.0220
10:06:59.280	51304	0.8000	0.8600	-16.3500	-0.0700	0.3930	0.0200
10:06:59.301	51324	0.1500	0.8300	-16.1200	-0.0860	0.3640	0.0190
10:06:59.320	51344	0.5200	0.8200	-17.2900	-0.0880	0.4170	0.0240
10:06:59.341	51364	0.4000	1.1100	-14.2400	-0.0750	0.3000	0.0120
10:06:59.359	51384	1.1100	0.7600	-14.9900	-0.0810	0.4320	0.0020
10:06:59.380	51404	0.0600	0.7900	-16.4400	-0.0830	0.3820	0.0160
10:06:59.402	51424	0.4600	0.9500	-16.5500	-0.0800	0.3980	0.0250
10:06:59.420	51444	0.5800	0.6000	-19.1300	-0.0740	0.4340	0.0410
10:06:59.439	51464	0.2800	0.5900	-15.1600	-0.1090	0.3480	0.0080
10:06:59.460	51484	1.1200	0.8500	-17.2400	-0.0910	0.4520	0.0280
10:06:59.480	51504	0.3400	1.2200	-14.4400	-0.0810	0.3090	0.0200
10:06:59.500	51524	0.9900	0.8600	-16.6900	-0.0920	0.4400	0.0340
10:06:59.522	51544	0.5600	0.8500	-15.8000	-0.0750	0.3860	0.0130
10:06:59.540	51564	0.7500	0.8400	-15.5700	-0.0760	0.3890	0.0210
10:06:59.561	51584	0.2600	0.9700	-17.5700	-0.0800	0.4240	0.0350
10:06:59.581	51604	0.1800	0.6100	-15.8100	-0.0770	0.3540	0.0100
10:06:59.601	51624	0.6600	1.1800	-16.2600	-0.0980	0.4700	0.0150
10:06:59.621	51644	0.6300	0.8400	-16.9300	-0.0780	0.3580	0.0290
10:06:59.641	51664	1.1000	0.8000	-16.5800	-0.0810	0.4090	0.0320
10:06:59.660	51684	0.5800	0.3400	-16.4900	-0.0720	0.4130	0.0300
10:06:59.681	51704	0.3000	1.0300	-15.9300	-0.0710	0.3640	0.0200
10:06:59.701	51724	1.0000	0.9700	-16.2200	-0.0640	0.4240	0.0130
10:06:59.722	51744	0.2000	0.9000	-16.6600	-0.0650	0.3440	0.0230
10:06:59.740	51764	1.1400	0.5900	-16.8600	-0.0750	0.4250	0.0330
10:06:59.761	51784	0.1200	1.0400	-15.5800	-0.0840	0.3780	0.0100
10:06:59.780	51804	0.2900	1.3400	-16.0100	-0.0620	0.3760	0.0180
10:06:59.802	51824	0.3900	0.7800	-15.7100	-0.0860	0.4480	0.0220
10:06:59.820	51844	0.2000	0.9800	-16.0700	-0.0610	0.3210	0.0290
10:06:59.841	51864	0.2700	0.7600	-16.0600	-0.0780	0.4430	0.0270
10:06:59.860	51884	0.1100	1.1900	-15.0700	-0.0550	0.3590	0.0140
10:06:59.880	51904	0.7500	1.0200	-18.1400	-0.0700	0.4100	0.0370
10:06:59.902	51924	0.4200	1.1400	-15.8800	-0.0680	0.4360	0.0160
10:06:59.921	51944	0.6000	1.0400	-15.7000	-0.0820	0.3610	0.0200
10:06:59.940	51964	1.1700	0.4900	-16.1100	-0.0930	0.4130	0.0250
10:06:59.960	51984	0.3800	0.9300	-16.6300	-0.0750	0.3210	0.0190
10:06:59.980	52004	1.0500	1.0000	-16.2800	-0.0910	0.4320	0.0160
10:07:00.001	52024	-0.1400	0.8300	-17.5500	-0.0680	0.3770	0.0310
10:07:00.020	52044	0.4200	1.0200	-15.1500	-0.0830	0.3730	0.0170
10:07:00.041	52064	0.3800	1.0500	-17.2900	-0.0750	0.3940	0.0270
10:07:00.060	52084	0.3100	1.0100	-14.4400	-0.0720	0.3270	0.0090
10:07:00.080	52104	1.0800	0.5400	-15.1100	-0.0770	0.4250	0.0230
10:07:00.101	52124	-0.4700	0.7400	-16.3500	-0.0700	0.3720	0.0150
10:07:00.121	52144	1.0000	0.9800	-15.3900	-0.0750	0.3940	0.0100
10:07:00.140	52164	0.1700	0.9800	-17.6300	-0.0690	0.4160	0.0240
10:07:00.161	52184	0.7700	1.2200	-12.3900	-0.0680	0.3150	0.0050
10:07:00.181	52204	0.1200	1.2600	-16.3600	-0.0790	0.4480	0.0170
10:07:00.200	52224	0.4400	0.6800	-17.3200	-0.0790	0.3650	0.0300
10:07:00.220	52244	0.5600	1.2700	-14.8900	-0.0740	0.4270	0.0130
10:07:00.241	52264	0.3400	0.8500	-17.3200	-0.0670	0.4010	0.0350
10:07:00.260	52284	0.8900	1.2200	-15.1700	-0.0910	0.3720	0.0110
10:07:00.280	52304	0.6400	1.0600	-17.1700	-0.0780	0.4130	0.0260
10:07:00.300	52324	0.6700	0.7100	-15.1600	-0.0830	0.3620	0.0160
10:07:00.321	52344	1.0500	1.0100	-16.7400	-0.0660	0.4110	0.0200
10:07:00.340	52364	-0.2700	1.1000	-15.7800	-0.0590	0.3540	0.0170
10:07:00.362	52384	0.2700	1.1600	-15.9100	-0.0940	0.4010	0.0080
10:07:00.382	52404	1.0200	1.1500	-15.6500	-0.0810	0.4010	0.0130
10:07:00.401	52424	0.4400	1.1600	-16.3600	-0.0800	0.3560	0.0300
10:07:00.422	52444	0.8900	0.6500	-17.6000	-0.0860	0.4630	0.0280
10:07:00.442	52464	0.3000	1.0000	-16.2700	-0.0760	0.3280	0.0080
10:07:00.460	52484	1.0600	0.8100	-16.1100	-0.0820	0.4750	0.0290
10:07:00.481	52504	0.6800	0.6400	-15.7700	-0.0720	0.3560	0.0190
10:07:00.503	52524	0.7100	0.8400	-15.4300	-0.0850	0.3560	0.0140
10:07:00.520	52544	0.7700	0.8600	-18.9300	-0.0700	0.4370	0.0440
10:07:00.542	52564	-0.1000	0.9400	-15.5300	-0.0700	0.3760	0.0210
10:07:00.560	52584	1.1500	1.2600	-16.0400	-0.0710	0.4170	0.0240
10:07:00.581	52604	0.9700	1.0000	-16.6100	-0.0640	0.3260	0.0250
10:07:00.601	52624	1.0100	1.3200	-14.9300	-0.0570	0.3650	0.0140
10:07:00.621	52644	0.7600	0.9200	-15.9700	-0.0830	0.4120	0.0250
10:07:00.642	52664	0.2900	0.8300	-16.7700	-0.0800	0.3770	0.0290
10:07:00.662	52684	0.2600	0.8300	-16.8000	-0.0910	0.4430	0.0210
10:07:00.681	52704	0.3000	0.7000	-16.2500	-0.0870	0.3760	0.0170
10:07:00.700	52724	1.0600	0.8200	-14.9500	-0.0810	0.4260	0.0260
10:07:00.722	52744	0.2200	0.9600	-15.3100	-0.0830	0.3360	0.0230
10:07:00.741	52764	0.2300	1.1200	-14.9400	-0.0900	0.3920	0.0150
10:07:00.761	52784	0.3600	1.1400	-15.6800	-0.0860	0.4090	0.0180
10:07:00.782	52804	0.0100	1.0800	-17.4800	-0.0790	0.3990	0.0290
10:07:00.802	52824	0.7100	1.0800	-17.1200	-0.0820	0.4330	0.0220
10:07:00.822	52844	-0.5200	1.0500	-17.5100	-0.0720	0.3490	0.0210
10:07:00.842	52864	0.5500	0.7500	-17.4300	-0.0870	0.4590	0.0210
10:07:00.862	52884	0.8000	0.7400	-17.0000	-0.0670	0.3950	0.0230
10:07:00.882	52904	0.5300	0.7400	-16.2400	-0.0920	0.3320	0.0220
10:07:00.901	52924	0.7600	0.6600	-17.3100	-0.0730	0.4350	0.0320
10:07:00.922	52944	0.1800	0.9100	-15.3300	-0.0760	0.3390	0.0130
10:07:00.943	52964	1.2600	0.5600	-17.5400	-0.0740	0.4310	0.0350
10:07:00.960	52984	0.0900	1.0200	-16.5500	-0.0590	0.3570	0.0250
10:07:00.982	53004	0.8700	0.9800	-15.0400	-0.0720	0.4120	0.0110
10:07:01.002	53024	0.4600	0.8700	-17.5200	-0.0630	0.4160	0.0280
10:07:01.022	53044	0.4600	0.9300	-15.6800	-0.0830	0.3640	0.0230
10:07:01.043	53064	0.9600	1.1700	-16.7300	-0.0800	0.4380	0.0270
10:07:01.062	53084	-0.1700	0.9300	-16.0400	-0.0790	0.3490	0.0270
10:07:01.082	53104	0.7400	0.9700	-17.0500	-0.0860	0.4470	0.0320
10:07:01.103	53124	-0.3600	1.0800	-17.9100	-0.0750	0.3680	0.0280
10:07:01.122	53144	0.7000	0.9400	-16.3200	-0.0780	0.3530	0.0220
10:07:01.142	53164	0.7900	0.7100	-16.6300	-0.0850	0.4140	0.0310
10:07:01.160	53184	0.2000	0.9200	-15.2800	-0.0800	0.3170	0.0250
10:07:01.182	53204	1.3800	0.7800	-15.5700	-0.0940	0.4120	0.0220
10:07:01.202	53224	0.0200	0.9800	-16.9800	-0.0810	0.3680	0.0280
10:07:01.222	53244	0.8300	0.9300	-15.7400	-0.0870	0.3920	0.0250
10:07:01.242	53264	0.4100	0.7300	-16.6300	-0.0710	0.4060	0.0180
10:07:01.261	53284	0.8300	0.8600	-16.6600	-0.0700	0.3420	0.0290
10:07:01.282	53304	1.1000	1.0800	-15.2400	-0.0800	0.4170	0.0190
10:07:01.302	53324	0.5100	0.9400	-14.1900	-0.0690	0.3430	0.0210
10:07:01.321	53344	0.9600	0.7800	-14.9100	-0.0760	0.4190	0.0200
10:07:01.341	53364	0.0800	0.7600	-17.2100	-0.0790	0.3980	0.0230
10:07:01.362	53384	1.2100	1.1100	-16.7700	-0.0530	0.4010	0.0230
10:07:01.381	53404	0.5900	1.1300	-15.9300	-0.0610	0.3890	0.0130
10:07:01.403	53424	0.5200	0.7100	-15.6800	-0.0800	0.3320	0.0230
10:07:01.421	53444	0.7300	0.8800	-17.3100	-0.0800	0.4210	0.0220
10:07:01.442	53464	0.0600	0.8600	-16.4300	-0.0700	0.3690	0.0210
10:07:01.461	53484	0.5400	1.0900	-15.1800	-0.0890	0.4030	0.0150
10:07:01.483	53504	0.3700	0.9400	-16.1400	-0.0740	0.3730	0.0210
10:07:01.503	53524	0.4400	1.0500	-14.6600	-0.0980	0.3860	0.0070
10:07:01.521	53544	1.0100	0.8900	-16.3800	-0.0650	0.4150	0.0250
10:07:01.541	53564	0.0100	1.0300	-16.1100	-0.0970	0.3580	0.0110
10:07:01.562	53584	0.8300	0.8300	-16.2500	-0.0770	0.4510	0.0240
10:07:01.582	53604	-0.0100	1.0300	-15.2900	-0.0770	0.3740	0.0050
10:07:01.601	53624	0.6800	0.9000	-16.1800	-0.0890	0.3740	0.0170
10:07:01.623	53644	0.5200	1.1300	-16.4100	-0.0860	0.4340	0.0130
10:07:01.641	53664	0.2000	0.5200	-15.8700	-0.0890	0.3500	0.0210
10:07:01.662	53684	0.5900	1.2500	-17.4900	-0.0780	0.4870	0.0230
10:07:01.682	53704	0.1500	0.9800	-15.6500	-0.0600	0.3700	0.0210
10:07:01.703	53724	0.6400	1.0900	-15.8000	-0.0720	0.3980	0.0110
10:07:01.722	53744	0.3900	0.9300	-16.9500	-0.0770	0.3730	0.0240
10:07:01.742	53764	0.5800	1.0000	-16.6200	-0.0630	0.3730	0.0200
10:07:01.762	53784	0.3200	0.9300	-16.7800	-0.0730	0.4420	0.0250
10:07:01.781	53804	0.0200	1.0900	-16.8200	-0.0550	0.3480	0.0220
10:07:01.802	53824	0.4100	1.0100	-16.7300	-0.0760	0.4250	0.0230
10:07:01.822	53844	0.9200	0.8000	-16.4800	-0.0730	0.3700	0.0280
10:07:01.841	53864	1.1500	0.8200	-15.9900	-0.0640	0.3600	0.0270
10:07:01.863	53884	0.9400	0.9200	-15.2400	-0.0800	0.3820	0.0180
10:07:01.881	53904	0.5000	0.8200	-15.0000	-0.0790	0.3440	0.0130
10:07:01.901	53924	0.8400	0.4400	-17.4100	-0.0770	0.4730	0.0300
10:07:01.922	53944	0.1900	0.6900	-17.1400	-0.0890	0.3630	0.0240
10:07:01.942	53964	0.8100	0.6900	-16.4800	-0.0790	0.4170	0.0170
10:07:01.964	53984	0.0700	1.0800	-16.6900	-0.0790	0.3680	0.0150
10:07:01.981	54004	1.0200	0.5700	-15.9700	-0.0930	0.4000	0.0140
10:07:02.003	54024	0.5000	0.8100	-16.6900	-0.0600	0.4290	0.0310
10:07:02.022	54044	0.0500	1.0500	-14.4700	-0.0900	0.3410	0.0030
10:07:02.043	54064	0.9900	0.9800	-15.9900	-0.0790	0.4500	0.0240
10:07:02.063	54084	0.1900	1.0600	-15.7500	-0.0700	0.3650	0.0130
10:07:02.082	54104	0.3100	1.0700	-15.7300	-0.0880	0.3960	0.0180
10:07:02.102	54124	0.8600	1.0300	-15.9000	-0.0610	0.3870	0.0220
10:07:02.123	54144	1.2900	0.8600	-14.5800	-0.0860	0.3300	0.0270
10:07:02.142	54164	1.0400	0.9600	-16.5200	-0.0580	0.4130	0.0200
10:07:02.163	54184	0.2800	0.9300	-17.5200	-0.0800	0.3640	0.0210
10:07:02.182	54204	0.1500	0.7700	-17.3700	-0.0770	0.4450	0.0260
10:07:02.202	54224	0.2700	0.7700	-16.2100	-0.0770	0.3740	0.0250
10:07:02.222	54244	1.0600	0.7500	-15.9900	-0.0840	0.3730	0.0280
10:07:02.242	54264	0.6600	1.1700	-16.9800	-0.0560	0.3930	0.0270
10:07:02.262	54284	0.0600	0.6500	-16.1100	-0.0670	0.3350	0.0160
10:07:02.284	54304	1.2900	1.0800	-17.2400	-0.0730	0.4350	0.0220
10:07:02.302	54324	0.1500	0.8500	-16.3800	-0.0820	0.3840	0.0180
10:07:02.323	54344	0.8100	1.0400	-16.3600	-0.0830	0.3970	0.0250
10:07:02.342	54364	0.5400	1.2200	-16.1400	-0.0750	0.3820	0.0210
10:07:02.362	54384	0.3200	0.8300	-15.1800	-0.0900	0.3690	0.0200
10:07:02.383	54404	1.6600	0.8000	-17.5000	-0.0770	0.4010	0.0320
10:07:02.403	54424	-0.1000	1.3200	-15.1500	-0.0760	0.3230	0.0100
10:07:02.423	54444	0.9700	0.8200	-16.1500	-0.0740	0.4200	0.0250
10:07:02.443	54464	0.3200	0.6700	-16.7700	-0.0910	0.3920	0.0150
10:07:02.463	54484	1.0100	1.0400	-15.0800	-0.0820	0.4060	0.0210
10:07:02.483	54504	0.9700	0.7400	-15.9900	-0.0710	0.4400	0.0240
10:07:02.502	54524	0.6200	1.0800	-15.6200	-0.0990	0.3530	0.0120
10:07:02.522	54544	1.1500	0.7400	-16.9800	-0.0800	0.4360	0.0180
10:07:02.542	54564	-0.1800	0.7000	-16.7200	-0.0760	0.3650	0.0080
10:07:02.562	54584	0.6100	0.7500	-15.3800	-0.0840	0.4020	0.0080
10:07:02.583	54604	0.6000	0.5800	-17.9100	-0.0700	0.4360	0.0290
10:07:02.601	54624	0.6400	0.6900	-16.9400	-0.0760	0.3890	0.0330
10:07:02.622	54644	0.5200	0.9300	-16.7800	-0.0730	0.4210	0.0210
10:07:02.643	54664	0.0100	0.9500	-15.2100	-0.0720	0.2860	0.0140
10:07:02.663	54684	0.3600	0.7300	-16.8500	-0.0750	0.4640	0.0280
10:07:02.682	54704	0.1900	1.0500	-15.8700	-0.0680	0.3420	0.0200
10:07:02.703	54724	0.8600	1.1700	-15.2000	-0.0790	0.3750	0.0140
10:07:02.723	54744	0.1800	0.9400	-15.9400	-0.0640	0.3660	0.0130
10:07:02.743	54764	1.0200	1.1200	-13.6000	-0.1060	0.3610	0.0060
10:07:02.763	54784	1.2800	0.4800	-17.3300	-0.0860	0.4390	0.0340
10:07:02.783	54804	0.7500	0.7500	-14.4800	-0.0700	0.3030	0.0130
10:07:02.802	54824	1.0700	0.7800	-15.6000	-0.0780	0.4090	0.0290
10:07:02.824	54844	0.3500	1.0800	-15.9100	-0.0790	0.4060	0.0220
10:07:02.843	54864	0.4800	0.9500	-15.7400	-0.0830	0.3750	0.0200
10:07:02.863	54884	0.6500	0.8800	-19.0100	-0.0900	0.4570	0.0360
10:07:02.882	54904	0.1500	0.9700	-15.6600	-0.0820	0.3600	0.0190
10:07:02.902	54924	0.5200	1.2600	-15.5200	-0.0810	0.4200	0.0100
10:07:02.923	54944	0.3000	0.8700	-17.9500	-0.0800	0.4070	0.0300
10:07:02.943	54964	0.5700	1.0000	-15.4200	-0.0820	0.3890	0.0120
10:07:02.963	54984	0.0100	0.6300	-19.2500	-0.0670	0.4360	0.0330
10:07:02.983	55004	0.5200	0.9800	-15.1800	-0.0700	0.3570	0.0130
10:07:03.002	55024	0.8500	0.5500	-18.4800	-0.0720	0.4220	0.0360
10:07:03.022	55044	-0.0600	0.6000	-16.1900	-0.0600	0.3590	0.0210
10:07:03.042	55064	0.4900	1.0300	-16.7300	-0.0820	0.4360	0.0160
10:07:03.064	55084	-0.3300	0.9800	-16.6600	-0.0520	0.3700	0.0230
10:07:03.084	55104	0.0900	1.1300	-16.1400	-0.0670	0.3410	0.0210
10:07:03.103	55124	1.0500	1.2600	-15.1000	-0.0630	0.4150	0.0180
10:07:03.124	55144	0.3000	0.9800	-16.1700	-0.0660	0.3400	0.0270
10:07:03.143	55164	1.0200	1.0600	-16.7300	-0.0730	0.4170	0.0160
10:07:03.165	55184	0.5000	0.7400	-17.3700	-0.0800	0.3570	0.0360
10:07:03.183	55204	1.0700	0.9100	-16.2300	-0.0660	0.3890	0.0200
10:07:03.202	55224	0.0200	0.6600	-18.7600	-0.0740	0.3890	0.0260
10:07:03.222	55244	0.3700	0.8600	-15.7800	-0.0820	0.3670	0.0100
10:07:03.244	55264	1.0100	0.9500	-15.9400	-0.0780	0.4340	0.0180
10:07:03.265	55284	-0.3800	0.8200	-15.1800	-0.0730	0.3310	0.0130
10:07:03.285	55304	1.5900	0.8600	-14.6800	-0.0910	0.4360	0.0150
10:07:03.304	55324	-0.3500	1.2400	-16.3000	-0.0620	0.3810	0.0200
10:07:03.324	55344	0.6000	0.6500	-16.1500	-0.0800	0.3510	0.0270
10:07:03.344	55364	0.7000	0.7600	-18.1000	-0.0750	0.4630	0.0340
10:07:03.362	55384	0.4900	1.1700	-13.7300	-0.0680	0.2830	0.0050
10:07:03.382	55404	0.8400	0.8200	-16.2700	-0.0800	0.4360	0.0180
10:07:03.404	55424	0.7100	0.8200	-15.8400	-0.0600	0.3320	0.0210
10:07:03.424	55444	0.4100	1.0500	-16.0900	-0.0690	0.3720	0.0180
10:07:03.444	55464	0.5200	0.7800	-17.8800	-0.0720	0.4610	0.0310
10:07:03.463	55484	0.4200	0.9400	-15.1200	-0.0760	0.3500	0.0190
10:07:03.483	55504	0.4400	1.0100	-16.0100	-0.0770	0.4590	0.0140
10:07:03.503	55524	0.0600	0.8200	-16.4300	-0.0630	0.3620	0.0180
10:07:03.522	55544	0.0200	0.9100	-16.1700	-0.0760	0.4120	0.0250
10:07:03.543	55564	0.4800	0.4500	-17.0000	-0.0720	0.3910	0.0250
10:07:03.564	55584	0.8900	0.9900	-15.0100	-0.0880	0.3660	0.0100
10:07:03.584	55604	0.8700	1.4200	-14.9300	-0.0700	0.4260	0.0070
10:07:03.603	55624	0.9900	1.2300	-15.1400	-0.0750	0.3310	0.0100
10:07:03.622	55644	0.5900	1.3000	-17.7800	-0.0630	0.4080	0.0200
10:07:03.644	55664	0.1000	1.1200	-17.0700	-0.0730	0.3200	0.0240
10:07:03.664	55684	0.6000	1.0000	-17.0500	-0.0890	0.4270	0.0110
10:07:03.684	55704	-0.2500	0.7100	-17.7900	-0.0930	0.4220	0.0240
10:07:03.703	55724	-0.3300	0.8500	-15.6500	-0.0780	0.3570	0.0070
10:07:03.723	55744	0.5500	1.1700	-15.4600	-0.0630	0.4520	0.0150
10:07:03.742	55764	-0.2000	0.9400	-16.8200	-0.0690	0.3430	0.0160
10:07:03.763	55784	1.0200	1.1700	-16.1500	-0.0890	0.4320	0.0060
10:07:03.783	55804	0.4500	0.9100	-16.9400	-0.0700	0.3930	0.0170
10:07:03.803	55824	0.2400	0.7400	-16.7700	-0.0770	0.3730	0.0170
10:07:03.824	55844	0.8700	1.1000	-17.8800	-0.0700	0.4410	0.0190
10:07:03.843	55864	0.9500	0.8100	-16.0200	-0.0740	0.3480	0.0200
10:07:03.865	55884	0.4500	1.1600	-16.1000	-0.0650	0.4340	0.0180
10:07:03.883	55904	0.0100	1.1900	-15.3800	-0.0660	0.3300	0.0080
10:07:03.905	55924	0.8300	0.6200	-15.4500	-0.0780	0.4250	0.0230
10:07:03.923	55944	0.6100	1.0600	-15.0200	-0.0680	0.3700	0.0180
10:07:03.943	55964	0.4200	0.8800	-15.5300	-0.0780	0.3410	0.0230
10:07:03.965	55984	0.4400	1.0600	-18.3700	-0.0700	0.4500	0.0360
10:07:03.984	56004	0.1200	0.8100	-15.3300	-0.0850	0.3490	0.0120
10:07:04.004	56024	0.4600	1.0800	-17.3300	-0.0820	0.4380	0.0190
10:07:04.025	56044	0.9800	0.9000	-16.2500	-0.0820	0.3450	0.0260
10:07:04.043	56064	1.1400	0.9000	-16.7000	-0.0790	0.3730	0.0230
10:07:04.063	56084	0.9600	1.2500	-16.7900	-0.0720	0.4300	0.0140
10:07:04.084	56104	0.3100	0.8800	-16.7700	-0.0890	0.3490	0.0210
10:07:04.105	56124	0.5200	0.8800	-17.2500	-0.0910	0.4530	0.0190
10:07:04.123	56144	-0.2300	0.4700	-16.6800	-0.0660	0.3660	0.0310
10:07:04.143	56164	0.9200	1.2200	-15.5200	-0.0810	0.3770	0.0200
10:07:04.164	56184	0.5900	0.8000	-17.0200	-0.0720	0.4090	0.0240
10:07:04.184	56204	0.6400	1.1400	-14.7500	-0.0610	0.3560	0.0120
10:07:04.203	56224	0.7100	1.1200	-15.0800	-0.0700	0.3750	0.0150
10:07:04.225	56244	0.4500	1.1000	-17.0800	-0.0730	0.3620	0.0190
10:07:04.245	56264	0.7700	0.6600	-17.3500	-0.0750	0.4460	0.0340
10:07:04.264	56284	0.5500	1.0400	-16.7600	-0.0570	0.4120	0.0240
10:07:04.284	56304	0.8300	0.7700	-15.3700	-0.0800	0.4050	0.0130
10:07:04.304	56324	0.5500	1.1700	-15.8200	-0.0570	0.3990	0.0150
10:07:04.323	56344	0.5700	0.8200	-16.1000	-0.0520	0.3570	0.0210
10:07:04.345	56364	0.1700	1.0200	-17.8900	-0.0690	0.4730	0.0340
10:07:04.364	56384	0.4300	0.7000	-15.0400	-0.0790	0.3140	0.0120
10:07:04.384	56404	0.8600	0.7800	-15.7000	-0.0860	0.4320	0.0210
10:07:04.403	56424	0.1200	1.0100	-16.6400	-0.0760	0.3800	0.0170
10:07:04.424	56444	0.8200	0.3600	-16.2100	-0.0980	0.3890	0.0200
10:07:04.445	56464	1.1400	0.7900	-18.2900	-0.0630	0.4280	0.0330
10:07:04.463	56484	0.2900	1.0400	-16.3200	-0.0610	0.3290	0.0240
10:07:04.484	56504	1.1800	1.0400	-14.1500	-0.0780	0.4340	0.0050
10:07:04.504	56524	0.2800	1.2200	-16.7600	-0.0780	0.3730	0.0280
10:07:04.524	56544	0.8600	0.9100	-14.9000	-0.0920	0.3850	0.0190
10:07:04.545	56564	0.7700	0.7400	-18.0200	-0.0630	0.4310	0.0380
10:07:04.564	56584	0.8400	0.9200	-14.0100	-0.0750	0.3500	0.0150
10:07:04.586	56604	0.9000	1.2000	-17.1800	-0.0630	0.4030	0.0320
10:07:04.605	56624	0.1200	1.0700	-15.1100	-0.0720	0.3550	0.0200
10:07:04.623	56644	0.5900	0.9300	-16.3400	-0.0600	0.4330	0.0240
10:07:04.645	56664	0.3000	0.8500	-15.2200	-0.0830	0.3890	0.0080
10:07:04.663	56684	0.9500	0.7500	-15.3900	-0.0750	0.3760	0.0140
10:07:04.684	56704	0.4400	1.0800	-16.2400	-0.0650	0.4260	0.0190
10:07:04.704	56724	0.5600	0.6800	-15.3900	-0.0950	0.3150	0.0080
10:07:04.725	56744	0.2300	1.1800	-16.4000	-0.0640	0.4630	0.0200
10:07:04.745	56764	-0.0500	0.8600	-15.9000	-0.0680	0.3710	0.0150
10:07:04.766	56784	1.0400	0.7000	-15.0000	-0.0750	0.3940	0.0100
10:07:04.783	56804	0.4600	1.0600	-16.2700	-0.0760	0.4030	0.0260
10:07:04.806	56824	0.5700	0.9700	-15.1600	-0.0840	0.3670	0.0160
10:07:04.824	56844	0.9900	1.1700	-16.2500	-0.0780	0.4350	0.0240
10:07:04.845	56864	0.6800	1.2100	-16.6100	-0.0710	0.3340	0.0200
10:07:04.865	56884	1.2400	0.6200	-17.5700	-0.0790	0.4320	0.0230
10:07:04.885	56904	0.1000	0.7900	-16.8100	-0.0790	0.3700	0.0290
10:07:04.905	56924	0.9500	0.6400	-16.4900	-0.0780	0.3850	0.0230
10:07:04.925	56944	0.4500	1.2100	-16.6100	-0.0740	0.4050	0.0180
10:07:04.943	56964	0.3800	0.9700	-15.8700	-0.0730	0.3310	0.0180
10:07:04.964	56984	0.6400	0.6000	-16.6200	-0.0850	0.4500	0.0280
10:07:04.985	57004	-0.1900	1.1100	-16.1500	-0.0770	0.3560	0.0120
10:07:05.006	57024	0.6700	0.4900	-15.7300	-0.0820	0.4170	0.0250
10:07:05.026	57044	0.2600	0.5400	-17.0500	-0.0800	0.3770	0.0100
10:07:05.044	57064	0.7600	1.1000	-16.9000	-0.0750	0.3650	0.0120
10:07:05.066	57084	1.2600	1.2000	-16.3300	-0.0640	0.4340	0.0140
10:07:05.084	57104	0.2000	0.7600	-14.2100	-0.0550	0.3260	0.0100
10:07:05.103	57124	0.8400	0.6800	-16.7900	-0.0800	0.4360	0.0260
10:07:05.125	57144	0.4600	1.0400	-15.9300	-0.0670	0.3850	0.0210
10:07:05.146	57164	0.0100	0.7700	-16.0600	-0.0670	0.4180	0.0120
10:07:05.165	57184	0.4000	0.7800	-16.0200	-0.0580	0.4070	0.0120
10:07:05.185	57204	0.0800	1.0000	-13.6500	-0.0730	0.3240	0.0030
10:07:05.205	57224	1.0300	0.7900	-16.0400	-0.0750	0.4060	0.0190
10:07:05.225	57244	0.6100	0.9900	-14.5900	-0.0840	0.3550	0.0090
10:07:05.245	57264	0.7600	1.1100	-16.9100	-0.0720	0.4380	0.0230
10:07:05.265	57284	0.3600	1.1600	-16.1100	-0.0710	0.3680	0.0190
10:07:05.285	57304	0.9000	0.7700	-14.4600	-0.0910	0.3760	0.0160
10:07:05.305	57324	0.5900	0.9100	-15.5300	-0.0770	0.4290	0.0150
10:07:05.325	57344	0.4900	1.3400	-15.3500	-0.0940	0.3320	0.0080
10:07:05.346	57364	0.7800	0.5100	-16.5400	-0.0900	0.4310	0.0230
10:07:05.365	57384	0.0300	0.8000	-16.8900	-0.0610	0.3520	0.0270
10:07:05.385	57404	1.0900	1.2300	-14.4200	-0.0950	0.3850	0.0100
10:07:05.406	57424	0.8500	1.0400	-15.8500	-0.0610	0.3750	0.0220
10:07:05.424	57444	0.4300	0.7700	-16.8100	-0.0750	0.3440	0.0220
10:07:05.444	57464	1.0600	1.0400	-15.2900	-0.0730	0.4250	0.0220
10:07:05.464	57484	-0.0200	0.8900	-16.4000	-0.0660	0.3260	0.0120
10:07:05.485	57504	0.6100	0.9600	-16.6700	-0.0680	0.4300	0.0180
10:07:05.505	57524	0.0900	0.8400	-16.1100	-0.0540	0.3800	0.0190
10:07:05.525	57544	0.5300	0.7300	-16.0200	-0.0660	0.3940	0.0160
10:07:05.545	57564	0.4800	1.0000	-15.7800	-0.0660	0.4160	0.0220
10:07:05.564	57584	0.7200	1.0100	-16.3000	-0.0670	0.3430	0.0290
10:07:05.585	57604	1.0000	1.0900	-15.9600	-0.0840	0.5090	0.0270
10:07:05.605	57624	0.5700	0.9300	-15.2400	-0.0710	0.3410	0.0270
10:07:05.625	57644	1.1000	0.6800	-15.6300	-0.0930	0.3540	0.0150
10:07:05.644	57664	0.8300	1.1100	-14.9000	-0.0640	0.3540	0.0090
10:07:05.665	57684	0.8100	0.4200	-16.8100	-0.0620	0.3900	0.0370
10:07:05.685	57704	0.5800	1.1600	-17.5700	-0.0610	0.4290	0.0350
10:07:05.705	57724	0.3300	0.9200	-15.1900	-0.0680	0.3430	0.0150
10:07:05.726	57744	1.6900	0.8500	-14.5400	-0.0610	0.4050	0.0100
10:07:05.747	57764	0.7800	1.0400	-15.4200	-0.0920	0.3590	0.0170
10:07:05.766	57784	1.1800	0.9500	-12.6800	-0.0820	0.3500	0.0130
10:07:05.785	57804	0.5900	0.9900	-15.1600	-0.0600	0.3630	0.0080
10:07:05.805	57824	1.1300	1.1000	-15.2400	-0.0710	0.3780	0.0180
10:07:05.826	57844	1.0600	1.1000	-17.1600	-0.0700	0.4300	0.0330
10:07:05.846	57864	-0.6100	0.7800	-15.8700	-0.0640	0.3380	0.0160
10:07:05.866	57884	1.0700	0.8600	-15.0400	-0.0730	0.4070	0.0290
10:07:05.886	57904	0.5200	0.8400	-16.0800	-0.0670	0.3940	0.0110
10:07:05.906	57924	0.6600	0.7000	-14.7700	-0.0690	0.3600	0.0110
10:07:05.926	57944	0.7100	0.4500	-18.0100	-0.0700	0.4580	0.0300
10:07:05.947	57964	0.3900	1.2300	-14.0800	-0.0760	0.3280	0.0110
10:07:05.966	57984	0.6700	1.1300	-16.0600	-0.0730	0.3990	0.0180
10:07:05.986	58004	0.3000	1.0100	-16.1800	-0.0630	0.3470	0.0160
10:07:06.005	58024	0.8600	0.8800	-15.8800	-0.0890	0.3920	0.0160
10:07:06.025	58044	-0.4100	0.9700	-16.0800	-0.0680	0.4190	0.0230
10:07:06.045	58064	0.9000	0.7100	-15.1000	-0.0980	0.3750	0.0140
10:07:06.065	58084	0.9200	0.8400	-17.3100	-0.0730	0.4450	0.0320
10:07:06.086	58104	0.4400	0.9100	-14.5300	-0.0830	0.2970	0.0130
10:07:06.105	58124	0.9300	1.3500	-13.8200	-0.0750	0.4350	0.0040
10:07:06.127	58144	0.5500	1.0000	-17.2100	-0.0750	0.3960	0.0280
10:07:06.146	58164	0.3600	1.1000	-14.9100	-0.0720	0.3670	0.0150
10:07:06.165	58184	0.7600	0.8800	-16.4900	-0.0870	0.4390	0.0280
10:07:06.186	58204	0.3300	1.0100	-13.3700	-0.0760	0.2910	0.0050
10:07:06.206	58224	0.6100	1.0800	-17.1000	-0.0840	0.4350	0.0270
10:07:06.226	58244	0.6000	0.6700	-16.4400	-0.0630	0.3710	0.0250
10:07:06.246	58264	-0.2000	1.0300	-17.9900	-0.0740	0.4140	0.0350
10:07:06.265	58284	-0.1300	1.0800	-18.0600	-0.0700	0.4150	0.0200
10:07:06.285	58304	1.0200	0.7100	-14.7500	-0.0810	0.3570	0.0170
10:07:06.306	58324	0.5800	1.3600	-16.8200	-0.0650	0.4320	0.0140
10:07:06.326	58344	-0.0700	1.1500	-16.1000	-0.0660	0.3250	0.0270
10:07:06.345	58364	0.1700	1.0800	-16.4300	-0.0760	0.4350	0.0220
10:07:06.366	58384	0.4400	1.1700	-16.5500	-0.0720	0.3780	0.0180
10:07:06.385	58404	0.0700	0.8000	-17.8900	-0.0830	0.3670	0.0180
10:07:06.407	58424	0.7900	0.9400	-16.0600	-0.0710	0.4240	0.0120
10:07:06.427	58444	0.4300	0.7500	-14.5900	-0.0780	0.3700	0.0210
10:07:06.446	58464	0.8100	0.7500	-18.8500	-0.0900	0.4590	0.0450
10:07:06.466	58484	0.2500	0.8400	-16.2000	-0.0820	0.3360	0.0100
10:07:06.487	58504	0.7500	0.7400	-18.5200	-0.0770	0.4490	0.0410
10:07:06.506	58524	0.1100	1.2100	-17.3500	-0.0800	0.4280	0.0270
10:07:06.525	58544	-0.3300	1.1700	-15.5600	-0.0880	0.3670	0.0030
10:07:06.547	58564	0.8100	0.9300	-17.0900	-0.0910	0.4470	0.0180
10:07:06.567	58584	0.1000	0.8400	-16.5300	-0.0840	0.3620	0.0160
10:07:06.586	58604	1.0400	1.4500	-15.9100	-0.0870	0.4130	0.0220
10:07:06.607	58624	0.5000	0.8000	-15.6900	-0.0700	0.3680	0.0160
10:07:06.626	58644	0.3300	0.7300	-16.7900	-0.0870	0.3820	0.0170
10:07:06.646	58664	0.5600	0.7000	-16.3000	-0.0920	0.4150	0.0190
10:07:06.667	58684	0.3400	0.7000	-16.3000	-0.0850	0.3780	0.0200
10:07:06.685	58704	0.8700	0.5300	-16.0900	-0.0810	0.4220	0.0210
10:07:06.705	58724	-0.3100	1.0700	-15.5000	-0.0670	0.3840	0.0130
10:07:06.727	58744	0.5800	0.8400	-16.3500	-0.0750	0.4030	0.0110
10:07:06.747	58764	0.5900	0.7300	-18.5400	-0.0730	0.4000	0.0390
10:07:06.765	58784	0.3200	0.9400	-15.6200	-0.0830	0.3530	0.0190
10:07:06.786	58804	0.8800	1.1100	-17.4600	-0.0700	0.4130	0.0310
10:07:06.804	58824	0.3500	0.9800	-15.2800	-0.0740	0.3720	0.0080
10:07:06.825	58844	0.2900	0.9000	-16.6400	-0.0880	0.4020	0.0300
10:07:06.845	58864	0.1100	0.7500	-18.2300	-0.0740	0.3800	0.0240
10:07:06.866	58884	0.9500	0.7100	-16.0600	-0.0940	0.4150	0.0160
10:07:06.885	58904	-0.0800	1.0800	-17.0900	-0.0720	0.4390	0.0220
10:07:06.906	58924	0.1700	0.8300	-15.4100	-0.0780	0.3440	0.0230
10:07:06.926	58944	0.7400	0.9100	-17.1900	-0.0820	0.4340	0.0220
10:07:06.947	58964	0.4000	0.8800	-15.6200	-0.0790	0.3460	0.0180
10:07:06.966	58984	1.2500	0.8800	-15.4800	-0.0980	0.4160	0.0230
10:07:06.986	59004	0.8800	0.8100	-18.2900	-0.0720	0.3740	0.0420
10:07:07.008	59024	1.1100	1.0700	-14.5300	-0.0970	0.3790	0.0100
10:07:07.026	59044	0.6200	1.0200	-16.9700	-0.0800	0.4710	0.0270
10:07:07.046	59064	0.5000	0.8500	-15.1800	-0.0900	0.3530	0.0090
10:07:07.066	59084	1.0500	0.8700	-17.3900	-0.0870	0.4150	0.0360
10:07:07.086	59104	-0.0900	0.9700	-16.1000	-0.0720	0.3750	0.0170
10:07:07.106	59124	1.0800	1.0600	-14.6700	-0.0800	0.3710	0.0100
10:07:07.127	59144	0.4300	0.9500	-17.2600	-0.0580	0.4430	0.0220
10:07:07.146	59164	0.8100	0.6500	-15.4800	-0.0770	0.3290	0.0230
10:07:07.166	59184	1.0500	1.0200	-15.9200	-0.0910	0.4240	0.0090
10:07:07.188	59204	0.0400	0.9700	-15.5900	-0.0640	0.3550	0.0200
10:07:07.206	59224	1.0400	0.8300	-16.9300	-0.0760	0.4020	0.0330
10:07:07.227	59244	0.2500	0.6800	-16.7200	-0.0870	0.4120	0.0230
10:07:07.247	59264	0.8600	1.1700	-14.9400	-0.0820	0.3510	0.0190
10:07:07.267	59284	0.9200	0.7600	-17.9500	-0.0810	0.4250	0.0300
10:07:07.287	59304	0.4200	0.7300	-15.1900	-0.0790	0.3360	0.0140
10:07:07.307	59324	0.7400	0.9300	-16.8200	-0.0780	0.4350	0.0280
10:07:07.327	59344	0.1900	0.7100	-15.5000	-0.0740	0.3550	0.0290
10:07:07.346	59364	0.9700	0.8500	-16.8100	-0.0950	0.4290	0.0340
10:07:07.367	59384	0.1000	0.5500	-15.9600	-0.0850	0.4080	0.0180
10:07:07.387	59404	0.7000	0.8100	-14.2300	-0.1000	0.3670	0.0070
10:07:07.407	59424	0.9900	0.6000	-16.7900	-0.0870	0.4360	0.0290
10:07:07.425	59444	0.4600	0.8000	-14.7700	-0.0780	0.3520	0.0210
10:07:07.446	59464	0.7200	0.6800	-17.3900	-0.0960	0.4300	0.0210
10:07:07.467	59484	0.3900	1.0500	-15.6200	-0.0820	0.3910	0.0140
10:07:07.486	59504	0.9100	0.7800	-17.4000	-0.0710	0.3770	0.0330
10:07:07.506	59524	0.6400	0.7400	-16.0300	-0.0680	0.4160	0.0140
10:07:07.527	59544	0.3700	1.0300	-13.9600	-0.0710	0.3510	0.0110
10:07:07.547	59564	1.0900	0.9300	-17.3100	-0.0730	0.4370	0.0270
10:07:07.566	59584	-0.3200	1.0700	-15.2900	-0.0550	0.3490	0.0260
10:07:07.587	59604	0.5500	0.7300	-15.2900	-0.0800	0.4360	0.0220
10:07:07.606	59624	0.4900	1.1400	-17.2500	-0.0820	0.4140	0.0290
10:07:07.627	59644	0.7600	0.7700	-16.6000	-0.0900	0.3530	0.0220
10:07:07.647	59664	0.8900	1.1500	-16.5900	-0.0660	0.4100	0.0240
10:07:07.667	59684	0.0100	1.1200	-15.5000	-0.0730	0.3390	0.0170
10:07:07.687	59704	0.5700	0.7600	-17.7300	-0.0820	0.4750	0.0280
10:07:07.708	59724	0.1300	0.8600	-17.4600	-0.0760	0.3730	0.0250
10:07:07.728	59744	0.2800	0.9500	-15.8000	-0.0860	0.3720	0.0060
10:07:07.748	59764	0.4900	1.1200	-15.3800	-0.0770	0.4140	0.0220
10:07:07.765	59784	-0.0100	0.9300	-15.4700	-0.0790	0.3420	0.0110
10:07:07.788	59804	0.6900	0.5100	-17.4200	-0.0850	0.4580	0.0190
10:07:07.807	59824	0.5600	0.9500	-15.1800	-0.0810	0.3580	0.0150
10:07:07.826	59844	0.9200	0.8000	-16.1000	-0.0860	0.3980	0.0250
10:07:07.847	59864	0.4200	0.8500	-17.2500	-0.0730	0.4140	0.0290
10:07:07.867	59884	0.4300	0.6800	-15.2900	-0.0950	0.3500	0.0220
10:07:07.887	59904	0.3100	0.8500	-16.9300	-0.0840	0.4430	0.0190
10:07:07.906	59924	-0.0200	0.6800	-15.5000	-0.0880	0.3600	0.0210
10:07:07.928	59944	0.7800	0.9100	-16.1700	-0.0690	0.4340	0.0250
10:07:07.948	59964	1.0500	0.9300	-14.6500	-0.0710	0.3840	0.0090
10:07:07.967	59984	1.4100	1.0700	-13.8700	-0.0620	0.3660	0.0140
10:07:07.987	60004	0.1500	0.9800	-14.8300	-0.0770	0.4010	0.0090
10:07:08.007	60024	0.2500	0.8600	-14.1400	-0.0830	0.3400	0.0160
10:07:08.027	60044	0.7700	1.0700	-16.7900	-0.0770	0.4310	0.0180
10:07:08.046	60064	-0.2400	0.8700	-16.8200	-0.0730	0.3760	0.0250
10:07:08.066	60084	1.0000	0.7500	-16.3500	-0.0820	0.4340	0.0230
10:07:08.087	60104	0.2500	1.0200	-16.0500	-0.0730	0.3880	0.0220
10:07:08.107	60124	0.8400	1.1800	-13.1600	-0.0840	0.3650	0.0030
10:07:08.127	60144	0.5400	0.8300	-17.1300	-0.0900	0.4470	0.0180
10:07:08.146	60164	0.2200	1.0200	-16.1200	-0.0790	0.3360	0.0190
10:07:08.168	60184	1.1400	1.1800	-15.5300	-0.0680	0.4540	0.0220
10:07:08.186	60204	-0.0100	0.6500	-15.7900	-0.0810	0.3770	0.0150
10:07:08.207	60224	0.6800	1.0700	-15.7000	-0.1060	0.4010	0.0170
10:07:08.229	60244	-0.3500	0.5800	-18.5500	-0.0810	0.4360	0.0370
10:07:08.247	60264	0.3000	0.6400	-15.9400	-0.0930	0.3410	0.0240
10:07:08.267	60284	1.0200	1.0000	-17.3900	-0.0770	0.4350	0.0180
10:07:08.287	60304	0.0900	0.8900	-15.1800	-0.0740	0.3170	0.0130
10:07:08.307	60324	0.7900	0.9900	-14.8100	-0.0900	0.4380	0.0160
10:07:08.327	60344	0.3000	0.8200	-16.8500	-0.0620	0.3920	0.0180
10:07:08.348	60364	0.6800	0.9500	-14.8200	-0.0720	0.3630	0.0180
10:07:08.368	60384	1.1800	0.6900	-17.7600	-0.0710	0.4250	0.0270
10:07:08.386	60404	0.6600	0.9500	-14.8000	-0.0650	0.2990	0.0130
10:07:08.407	60424	0.9000	1.1300	-15.8200	-0.0740	0.4370	0.0200
10:07:08.427	60444	0.0500	0.6800	-16.4100	-0.0650	0.3900	0.0210
10:07:08.447	60464	0.3300	0.8000	-15.4200	-0.0660	0.3700	0.0110
10:07:08.467	60484	-0.3300	1.2200	-17.0100	-0.0700	0.4340	0.0050
10:07:08.487	60504	0.3500	1.2600	-14.5200	-0.0800	0.3450	0.0030
10:07:08.508	60524	1.0400	0.5800	-16.9400	-0.0880	0.4190	0.0200
10:07:08.527	60544	0.2200	1.0800	-15.1300	-0.0720	0.2980	0.0180
10:07:08.547	60564	0.4000	0.9300	-15.5200	-0.0740	0.4390	0.0220
10:07:08.567	60584	-0.0500	1.0800	-13.8200	-0.0860	0.3700	-0.0040
10:07:08.587	60604	1.0100	0.6600	-15.6700	-0.0870	0.3880	0.0180
10:07:08.607	60624	0.6500	1.0600	-17.2200	-0.0830	0.3890	0.0240
10:07:08.628	60644	0.5200	0.7200	-16.9900	-0.0890	0.3660	0.0190
10:07:08.647	60664	1.0300	0.9300	-15.5800	-0.0960	0.4440	0.0160
10:07:08.668	60684	0.0700	0.7300	-15.5100	-0.0790	0.3790	0.0210
10:07:08.687	60704	1.1500	0.9100	-15.2300	-0.1050	0.3900	0.0060
10:07:08.708	60724	0.6300	1.1600	-15.3900	-0.0520	0.3800	0.0290
10:07:08.728	60744	0.1800	1.1100	-14.8800	-0.0870	0.3520	0.0130
10:07:08.747	60764	0.7600	0.7600	-15.5200	-0.0700	0.4420	0.0230
10:07:08.767	60784	0.4300	0.6600	-15.2900	-0.0810	0.3440	-0.0010
10:07:08.789	60804	1.1000	0.8900	-16.1800	-0.0680	0.3910	0.0230
10:07:08.808	60824	0.3900	1.1700	-15.3600	-0.0520	0.3530	0.0070
10:07:08.827	60844	0.8100	0.4900	-14.3900	-0.0840	0.3680	0.0190
10:07:08.847	60864	0.7000	0.9700	-17.6700	-0.0670	0.4210	0.0310
10:07:08.869	60884	-0.1000	0.6600	-15.5100	-0.0720	0.3480	0.0200
10:07:08.888	60904	0.6100	0.7400	-16.6400	-0.0820	0.4460	0.0260
10:07:08.907	60924	0.6800	0.8600	-14.9500	-0.0610	0.3590	0.0230
10:07:08.927	60944	1.2000	0.7600	-16.1100	-0.0810	0.4040	0.0240
10:07:08.948	60964	0.0800	0.8500	-17.3500	-0.0670	0.3520	0.0260
10:07:08.969	60984	0.7700	1.0600	-13.9500	-0.0550	0.3370	0.0160
10:07:08.988	61004	1.0800	1.0500	-15.2600	-0.0700	0.4500	0.0130
10:07:09.008	61024	0.3100	0.8800	-16.4000	-0.0720	0.3430	0.0130
10:07:09.028	61044	0.3700	0.6700	-16.6300	-0.0840	0.4300	0.0240
10:07:09.048	61064	0.3500	0.9500	-16.2100	-0.0780	0.4020	0.0180
10:07:09.068	61084	0.8200	0.9200	-15.6600	-0.0720	0.3740	0.0200
10:07:09.089	61104	0.1300	1.2200	-17.2800	-0.0600	0.4120	0.0230
10:07:09.108	61124	-0.3000	0.8000	-15.6100	-0.0780	0.3480	0.0200
10:07:09.127	61144	0.4500	0.8600	-17.9400	-0.0640	0.4380	0.0310
10:07:09.148	61164	0.4400	0.8200	-15.1800	-0.0710	0.3300	0.0130
10:07:09.168	61184	0.1800	0.9700	-16.9100	-0.0700	0.4010	0.0210
10:07:09.187	61204	0.5700	0.9400	-15.9100	-0.0660	0.3970	0.0170
10:07:09.207	61224	0.6800	1.1200	-16.1000	-0.0580	0.3750	0.0170
10:07:09.228	61244	0.2900	1.0900	-15.2400	-0.0580	0.4310	0.0130
10:07:09.248	61264	0.1900	0.8300	-16.2700	-0.0680	0.3020	0.0190
10:07:09.267	61284	0.8200	0.8200	-15.7400	-0.0750	0.4200	0.0170
10:07:09.289	61304	0.1300	1.3600	-15.6400	-0.0460	0.3560	0.0180
10:07:09.308	61324	0.5000	0.9100	-15.4300	-0.0870	0.3970	0.0160
10:07:09.328	61344	0.8300	1.0600	-15.2100	-0.0720	0.3810	0.0120
10:07:09.349	61364	0.5600	0.9600	-14.0900	-0.0970	0.3410	0.0100
10:07:09.367	61384	1.4600	1.2400	-16.7500	-0.0730	0.4370	0.0200
10:07:09.388	61404	0.4200	0.9700	-15.3600	-0.0670	0.3630	0.0090
10:07:09.408	61424	0.9200	0.9300	-15.2800	-0.0700	0.4360	0.0180
10:07:09.428	61444	0.3900	0.9400	-17.6800	-0.0760	0.3720	0.0310
10:07:09.448	61464	0.1800	1.0000	-16.0700	-0.0870	0.3940	0.0200
10:07:09.467	61484	0.8500	0.8600	-18.4900	-0.0920	0.4210	0.0220
10:07:09.490	61504	0.1300	0.9100	-16.8300	-0.0570	0.3410	0.0200
10:07:09.508	61524	0.8600	0.6400	-17.4700	-0.0750	0.4660	0.0290
10:07:09.528	61544	0.5800	0.7900	-17.7800	-0.0700	0.3760	0.0250
10:07:09.548	61564	0.8300	1.1200	-15.8400	-0.0850	0.3680	0.0240
10:07:09.567	61584	0.3200	0.8000	-15.4900	-0.0610	0.4140	0.0150
10:07:09.588	61604	0.4400	0.7800	-14.9600	-0.0730	0.3850	0.0070
10:07:09.609	61624	0.1400	0.9300	-17.4500	-0.0730	0.4180	0.0230
10:07:09.629	61644	-0.0100	0.9600	-15.7700	-0.0550	0.3350	0.0230
10:07:09.648	61664	0.8200	0.7900	-16.9200	-0.0810	0.4360	0.0180
10:07:09.669	61684	0.4600	1.2500	-15.3200	-0.0600	0.3630	0.0130
10:07:09.688	61704	0.6200	0.5300	-15.5400	-0.0760	0.3860	0.0090
10:07:09.708	61724	0.6300	0.6300	-16.1600	-0.0710	0.4450	0.0110
10:07:09.727	61744	0.1300	0.6100	-16.4400	-0.0620	0.3470	0.0250
10:07:09.750	61764	0.7600	0.8100	-17.5400	-0.0670	0.4410	0.0360
10:07:09.770	61784	-0.2200	0.8200	-15.0900	-0.0760	0.3510	0.0220
10:07:09.788	61804	0.5400	0.6400	-16.8100	-0.0670	0.3870	0.0220
10:07:09.809	61824	0.8200	1.0900	-16.2900	-0.0700	0.4150	0.0190
10:07:09.829	61844	0.0900	0.7000	-16.6200	-0.0790	0.3740	0.0200
10:07:09.848	61864	0.7800	1.2600	-16.3300	-0.0700	0.3910	0.0280
10:07:09.869	61884	0.1600	1.0700	-15.6600	-0.0690	0.3430	0.0130
10:07:09.890	61904	1.1000	1.0500	-15.0000	-0.0770	0.3930	0.0160
10:07:09.908	61924	0.2900	0.7900	-15.7200	-0.0710	0.3700	0.0240
10:07:09.929	61944	1.2400	1.2500	-15.4800	-0.0670	0.3720	0.0190
10:07:09.950	61964	0.5200	0.5700	-16.2500	-0.0740	0.4340	0.0210
10:07:09.969	61984	0.7300	1.3200	-13.6100	-0.0660	0.3530	-0.0130
10:07:09.990	62004	0.7000	0.7000	-16.4400	-0.0660	0.4160	0.0200
10:07:10.009	62024	0.2200	0.6800	-16.9400	-0.0680	0.3700	0.0140
10:07:10.029	62044	0.9200	0.5300	-16.8100	-0.0630	0.4100	0.0240
10:07:10.049	62064	0.2000	0.4100	-18.5500	-0.0770	0.4250	0.0370
10:07:10.069	62084	0.6000	1.0800	-17.0000	-0.0750	0.3570	0.0180
10:07:10.088	62104	0.6200	1.1000	-16.4400	-0.0510	0.4180	0.0240
10:07:10.108	62124	0.5000	0.5900	-16.6700	-0.0930	0.3380	0.0160
10:07:10.128	62144	0.8000	1.0000	-16.4800	-0.0720	0.4030	0.0360
10:07:10.149	62164	0.4200	0.8000	-16.6100	-0.0630	0.3950	0.0300
10:07:10.168	62184	1.1500	1.0200	-14.4200	-0.0890	0.4010	0.0040
10:07:10.189	62204	0.4100	1.0100	-17.5100	-0.0560	0.4150	0.0310
10:07:10.209	62224	0.2700	0.5700	-14.8300	-0.0800	0.3670	0.0200
10:07:10.229	62244	0.6700	1.4400	-16.1300	-0.0750	0.4400	0.0150
10:07:10.248	62264	0.3800	0.7800	-16.2300	-0.0800	0.3620	0.0190
10:07:10.270	62284	0.8400	0.8000	-16.1200	-0.0720	0.3870	0.0270
10:07:10.290	62304	0.2900	1.0300	-16.8400	-0.0670	0.4320	0.0260
10:07:10.307	62324	0.5700	0.7700	-16.4800	-0.0850	0.3460	0.0190
10:07:10.329	62344	0.5900	1.2100	-17.6000	-0.0610	0.4230	0.0300
10:07:10.349	62364	-0.0400	1.0100	-14.5100	-0.0840	0.3150	-0.0080
10:07:10.369	62384	0.3200	1.0900	-16.9900	-0.0720	0.4480	0.0170
10:07:10.390	62404	-0.1300	1.0200	-16.5100	-0.0780	0.3840	0.0210
10:07:10.410	62424	0.8500	0.7200	-15.5600	-0.0730	0.3460	0.0160
10:07:10.428	62444	0.5800	1.1400	-16.3900	-0.0600	0.4280	0.0250
10:07:10.450	62464	0.5000	0.9300	-13.4700	-0.0730	0.3280	0.0090
10:07:10.469	62484	0.6400	1.0600	-18.2600	-0.0720	0.4200	0.0300
10:07:10.490	62504	0.2800	0.8600	-15.3000	-0.0600	0.3510	0.0140
10:07:10.508	62524	0.9100	1.2500	-15.7600	-0.0710	0.3820	0.0080
10:07:10.529	62544	0.0700	0.7600	-17.9100	-0.0730	0.3870	0.0300
10:07:10.550	62564	-0.2300	0.9100	-16.4000	-0.0770	0.3650	0.0210
10:07:10.569	62584	0.5700	0.9500	-16.4600	-0.0700	0.4420	0.0250
10:07:10.589	62604	0.3400	0.9100	-15.9900	-0.0890	0.3660	0.0240
10:07:10.609	62624	1.0600	1.1200	-16.0100	-0.0670	0.4360	0.0250
10:07:10.629	62644	-0.1700	1.1200	-16.1100	-0.0620	0.3730	0.0170
10:07:10.648	62664	0.7200	0.9800	-15.2300	-0.0900	0.4050	0.0100
10:07:10.670	62684	0.7900	0.8300	-15.8600	-0.0710	0.4140	0.0210
10:07:10.688	62704	-0.1400	0.8900	-15.7800	-0.0790	0.3650	0.0140
10:07:10.709	62724	0.9700	1.2900	-15.4800	-0.0660	0.4330	0.0240
10:07:10.728	62744	0.3500	0.8400	-15.4200	-0.0660	0.3540	0.0180
10:07:10.748	62764	1.2100	1.0300	-15.8700	-0.0950	0.4210	0.0130
10:07:10.770	62784	-0.0300	1.0500	-16.1800	-0.0670	0.4070	0.0240
10:07:10.790	62804	1.2400	0.9100	-15.4700	-0.0510	0.3520	0.0200
10:07:10.809	62824	1.0500	0.6700	-16.0600	-0.0690	0.4440	0.0240
10:07:10.828	62844	0.1700	0.9500	-15.3300	-0.0570	0.3160	0.0210
10:07:10.849	62864	0.5200	0.7100	-16.6700	-0.0770	0.4170	0.0140
10:07:10.869	62884	0.0300	0.8500	-15.8300	-0.0790	0.3830	0.0170
10:07:10.889	62904	0.2100	0.6500	-16.1500	-0.0770	0.4000	0.0160
10:07:10.908	62924	0.7700	1.1000	-16.6100	-0.0650	0.3900	0.0200
10:07:10.928	62944	0.2400	1.0100	-15.3500	-0.0660	0.3400	0.0220
10:07:10.950	62964	1.0400	1.1800	-16.8600	-0.0620	0.4050	0.0270
10:07:10.969	62984	0.2900	0.7700	-15.4500	-0.0680	0.3380	0.0210
10:07:10.990	63004	0.7800	0.7100	-17.0700	-0.0810	0.4330	0.0190
10:07:11.009	63024	0.0500	1.2600	-17.4600	-0.0790	0.3620	0.0300
10:07:11.029	63044	0.2200	1.0700	-16.7500	-0.0760	0.3820	0.0240
10:07:11.049	63064	0.7900	0.8300	-16.3500	-0.0800	0.4360	0.0270
10:07:11.069	63084	-0.2400	0.7200	-16.5600	-0.0830	0.3480	0.0320
10:07:11.089	63104	0.8600	0.6700	-17.9200	-0.0820	0.4590	0.0370
10:07:11.108	63124	-0.0800	0.7300	-15.8500	-0.0780	0.3450	0.0160
10:07:11.130	63144	0.8600	1.0700	-15.9400	-0.0960	0.3870	0.0220
10:07:11.150	63164	1.1800	1.0900	-14.7900	-0.0690	0.3810	0.0180
10:07:11.170	63184	0.2500	1.0700	-15.2100	-0.0820	0.3440	0.0120
10:07:11.189	63204	0.9300	1.0400	-15.3500	-0.0790	0.4360	0.0110
10:07:11.209	63224	-0.2000	1.0600	-17.0200	-0.0660	0.3620	0.0270
10:07:11.229	63244	1.2700	0.6700	-15.7900	-0.0750	0.4080	0.0260
10:07:11.249	63264	0.4000	1.4800	-14.7700	-0.0450	0.3710	0.0230
10:07:11.270	63284	0.6600	0.6900	-16.8700	-0.0720	0.3830	0.0280
10:07:11.290	63304	0.4400	0.8600	-17.3900	-0.0620	0.4320	0.0250
10:07:11.310	63324	0.4800	1.0800	-14.7200	-0.0550	0.3060	0.0210
10:07:11.329	63344	1.5900	0.9300	-16.0000	-0.0710	0.4140	0.0290
10:07:11.349	63364	-0.0500	0.8400	-15.1300	-0.0700	0.3430	0.0120
10:07:11.370	63384	0.2200	1.3400	-16.0600	-0.0740	0.3770	0.0120
10:07:11.390	63404	0.8400	0.6100	-17.0500	-0.0710	0.4240	0.0300
10:07:11.410	63424	0.9600	0.6400	-14.8200	-0.0800	0.3960	0.0100
10:07:11.431	63444	0.4700	1.4200	-15.4400	-0.0740	0.4160	0.0140
10:07:11.449	63464	0.4300	0.9600	-16.7500	-0.0800	0.3580	0.0270
10:07:11.471	63484	0.3000	1.2000	-17.6600	-0.0830	0.4490	0.0350
10:07:11.489	63504	0.2300	0.7100	-16.7800	-0.0680	0.3630	0.0250
10:07:11.510	63524	0.4600	1.0200	-16.3400	-0.0670	0.3850	0.0150
10:07:11.530	63544	0.1700	1.0500	-15.4800	-0.0870	0.3920	0.0080
10:07:11.551	63564	-0.3400	1.0100	-15.6300	-0.0710	0.3570	0.0130
10:07:11.570	63584	0.5700	1.3300	-15.7400	-0.0820	0.4620	0.0070
10:07:11.590	63604	0.2000	0.9900	-17.6300	-0.0800	0.3780	0.0230
10:07:11.609	63624	0.5800	1.0700	-16.0400	-0.0710	0.4120	0.0120
10:07:11.630	63644	0.3400	0.7400	-16.7100	-0.0700	0.3930	0.0270
10:07:11.651	63664	0.4500	0.7300	-14.8600	-0.0910	0.3720	0.0120
10:07:11.669	63684	1.1100	0.5800	-16.6000	-0.0720	0.4160	0.0260
10:07:11.689	63704	0.4100	0.9400	-14.3300	-0.0790	0.3320	0.0110
10:07:11.709	63724	0.9300	0.9500	-16.4600	-0.0750	0.4490	0.0210
10:07:11.729	63744	-0.2100	1.0700	-16.9200	-0.0580	0.3800	0.0280
10:07:11.751	63764	0.5200	0.6300	-17.6200	-0.0730	0.3740	0.0270
10:07:11.769	63784	0.6300	0.7800	-17.4000	-0.0880	0.4280	0.0260
10:07:11.789	63804	0.3800	0.5900	-15.6000	-0.0800	0.3630	0.0170
10:07:11.808	63824	0.7300	0.8100	-18.0700	-0.0690	0.4590	0.0280
10:07:11.828	63844	0.1300	1.0200	-14.8400	-0.0740	0.3210	0.0050
10:07:11.851	63864	0.3200	1.1600	-16.6500	-0.0650	0.4370	0.0230
10:07:11.871	63884	0.1000	1.0700	-16.4900	-0.0640	0.3580	0.0140
10:07:11.889	63904	0.3600	0.8500	-16.4800	-0.0780	0.3650	0.0200
10:07:11.909	63924	0.9800	0.7800	-15.7100	-0.0830	0.4140	0.0180
10:07:11.930	63944	0.4200	0.9800	-15.6200	-0.0720	0.3350	0.0290
10:07:11.949	63964	0.5500	0.8000	-16.1800	-0.0830	0.4320	0.0270
10:07:11.970	63984	0.0900	0.4600	-17.0100	-0.0810	0.3900	0.0270
10:07:11.991	64004	0.8400	0.8700	-15.9800	-0.0860	0.3640	0.0120
10:07:12.011	64024	0.3800	1.1400	-15.8000	-0.0790	0.3990	0.0150
10:07:12.030	64044	0.3800	1.1500	-15.1600	-0.0700	0.3590	0.0160
10:07:12.049	64064	0.6000	1.0900	-16.4800	-0.0720	0.4480	0.0130
10:07:12.071	64084	-0.1900	0.7000	-17.7900	-0.0600	0.3280	0.0270
10:07:12.090	64104	0.6800	0.5600	-15.7000	-0.0800	0.4130	0.0230
10:07:12.111	64124	0.2100	0.8100	-15.3100	-0.0690	0.3950	0.0200
10:07:12.129	64144	0.4200	0.8900	-15.6800	-0.0690	0.3620	0.0150
10:07:12.151	64164	0.2600	1.1500	-16.9100	-0.0620	0.4100	0.0160
10:07:12.171	64184	0.4000	0.7400	-16.5400	-0.0730	0.3610	0.0270
10:07:12.190	64204	0.6700	0.5600	-17.4000	-0.0840	0.4330	0.0250
10:07:12.211	64224	0.7800	0.9600	-16.2900	-0.0610	0.3650	0.0290
10:07:12.231	64244	0.6800	0.9700	-14.6300	-0.0980	0.3980	0.0120
10:07:12.249	64264	0.5700	1.1400	-16.5100	-0.0680	0.3700	0.0270
10:07:12.270	64284	1.4000	1.2100	-15.0700	-0.0760	0.3470	0.0140
10:07:12.290	64304	1.0100	1.1200	-16.3000	-0.0820	0.4270	0.0220
10:07:12.310	64324	0.2200	0.6100	-16.9300	-0.0740	0.3240	0.0290
10:07:12.331	64344	0.8900	0.7200	-15.4000	-0.0850	0.4070	0.0150
10:07:12.349	64364	-0.0500	0.5300	-18.8800	-0.0610	0.3830	0.0350
10:07:12.369	64384	0.7700	0.7400	-16.6800	-0.0930	0.3930	0.0190
10:07:12.390	64404	0.6700	1.4500	-17.6100	-0.0620	0.4200	0.0190
10:07:12.411	64424	0.3100	0.8500	-15.6900	-0.0780	0.3280	0.0130
10:07:12.430	64444	0.9700	0.6900	-16.4900	-0.0750	0.4850	0.0190
10:07:12.451	64464	-0.0200	0.9900	-15.9100	-0.0510	0.3450	0.0220
10:07:12.472	64484	0.5800	0.7900	-16.8900	-0.0600	0.4230	0.0190
10:07:12.489	64504	0.6200	0.8800	-15.7100	-0.0790	0.3940	0.0090
10:07:12.510	64524	0.8000	0.7300	-16.7200	-0.0620	0.3530	0.0250
10:07:12.531	64544	0.7100	1.2300	-16.2200	-0.0580	0.3950	0.0020
10:07:12.550	64564	0.4700	1.2000	-16.6300	-0.0670	0.3480	0.0210
10:07:12.571	64584	0.2200	1.0400	-15.3400	-0.0660	0.4300	0.0080
10:07:12.589	64604	0.3300	0.6200	-15.4500	-0.0760	0.3660	0.0070
10:07:12.611	64624	1.0700	0.9100	-14.8000	-0.0800	0.3630	0.0190
10:07:12.632	64644	0.1600	0.6300	-18.7000	-0.0700	0.4360	0.0300
10:07:12.651	64664	0.5900	0.6800	-15.0700	-0.0810	0.3460	0.0210
10:07:12.671	64684	0.9000	0.6800	-17.2900	-0.0770	0.4510	0.0340
10:07:12.690	64704	0.5500	1.0800	-16.3500	-0.0670	0.2930	0.0200
10:07:12.709	64724	1.2100	0.9700	-17.4600	-0.0720	0.4870	0.0380
10:07:12.732	64744	0.3600	0.9000	-15.2800	-0.0800	0.3540	0.0070
10:07:12.750	64764	0.4400	0.7600	-15.5100	-0.0920	0.3940	0.0140
10:07:12.771	64784	1.0700	1.0800	-14.5700	-0.0980	0.4650	0.0190
10:07:12.789	64804	0.6900	0.8600	-16.0300	-0.0860	0.3960	0.0260
10:07:12.811	64824	1.0800	1.1400	-16.2000	-0.0790	0.4380	0.0250
10:07:12.831	64844	0.0100	0.8800	-16.3700	-0.0710	0.3250	0.0230
10:07:12.851	64864	0.8300	0.8000	-15.2500	-0.0710	0.4240	0.0150
10:07:12.871	64884	0.8100	0.5200	-16.3500	-0.0670	0.4100	0.0200
10:07:12.889	64904	0.4000	1.0000	-15.5400	-0.0680	0.3780	0.0270
10:07:12.910	64924	0.8300	0.9100	-17.4500	-0.0640	0.4710	0.0220
10:07:12.931	64944	0.7500	0.6600	-15.9700	-0.0630	0.3920	0.0220
10:07:12.950	64964	0.9800	0.4400	-18.9700	-0.0750	0.4720	0.0410
10:07:12.970	64984	-0.2300	0.7700	-16.4900	-0.0600	0.3320	0.0150
10:07:12.991	65004	0.7600	0.9200	-15.3000	-0.0680	0.4280	0.0130
10:07:13.010	65024	0.7500	0.8000	-16.3900	-0.0540	0.4200	0.0210
10:07:13.030	65044	0.9000	0.7900	-14.9500	-0.0620	0.3460	0.0180
10:07:13.050	65064	0.7600	0.9900	-17.8700	-0.0770	0.4820	0.0270
10:07:13.071	65084	0.2400	0.9300	-15.3600	-0.0810	0.3540	0.0120
10:07:13.092	65104	1.0400	0.8200	-17.0100	-0.0760	0.4400	0.0360
10:07:13.110	65124	0.4500	1.1400	-17.6100	-0.0620	0.3730	0.0260
10:07:13.131	65144	0.8200	1.0400	-15.5100	-0.0710	0.3820	0.0130
10:07:13.151	65164	0.9700	0.7800	-15.9100	-0.0880	0.4380	0.0110
10:07:13.172	65184	0.4600	0.7900	-16.1700	-0.0890	0.3810	0.0140
10:07:13.190	65204	0.9200	0.7000	-17.5400	-0.1120	0.4350	0.0240
10:07:13.212	65224	0.6000	0.6000	-15.0400	-0.0800	0.3650	0.0270
10:07:13.232	65244	0.1100	1.1700	-16.1700	-0.0830	0.3830	0.0100
10:07:13.253	65264	0.3400	0.8400	-17.9600	-0.0740	0.4450	0.0370
10:07:13.272	65284	0.1000	1.0200	-16.7600	-0.0720	0.3660	0.0130
10:07:13.290	65304	0.7400	0.7100	-15.9500	-0.0820	0.4430	0.0270
10:07:13.310	65324	0.6300	0.9400	-15.2900	-0.0720	0.3400	0.0170
10:07:13.332	65344	0.4500	0.7600	-16.9900	-0.0780	0.4100	0.0210
10:07:13.351	65364	0.0900	0.9800	-17.6800	-0.0710	0.4040	0.0190
10:07:13.372	65384	0.5700	0.9300	-15.0000	-0.0840	0.3990	0.0050
10:07:13.391	65404	0.5800	0.8100	-16.9500	-0.0790	0.4320	0.0240
10:07:13.410	65424	0.1300	0.7800	-16.2500	-0.0550	0.3250	0.0150
10:07:13.432	65444	1.2800	0.6600	-16.8200	-0.0820	0.4240	0.0220
10:07:13.452	65464	1.2200	1.1400	-15.8400	-0.0580	0.3250	0.0220
10:07:13.471	65484	0.7300	0.7400	-17.2500	-0.0850	0.4080	0.0240
10:07:13.490	65504	0.1700	0.9300	-16.0400	-0.0710	0.4160	0.0240
10:07:13.511	65524	0.5200	1.3400	-16.4600	-0.0810	0.3620	0.0140
10:07:13.531	8	0.9100	0.5900	-17.2000	-0.0900	0.4390	0.0180
10:07:13.551	28	0.2400	0.8300	-16.1800	-0.0650	0.3470	0.0170
10:07:13.572	48	1.2700	0.9400	-14.4400	-0.0800	0.3950	0.0160
10:07:13.590	68	-0.1500	0.6600	-16.6600	-0.0920	0.3690	0.0140
10:07:13.612	88	0.1000	0.7200	-15.8800	-0.0860	0.3810	0.0140
10:07:13.631	108	0.2700	1.1400	-17.8900	-0.0730	0.4580	0.0260
10:07:13.651	128	-0.0500	0.9500	-16.1000	-0.0780	0.3120	0.0220
10:07:13.673	148	0.6000	1.5600	-15.5200	-0.0610	0.4530	0.0190
10:07:13.692	168	0.2300	0.7200	-16.3000	-0.0780	0.3520	0.0270
10:07:13.711	188	0.6700	0.6900	-17.6600	-0.0770	0.3730	0.0300
10:07:13.731	208	0.6600	0.7000	-17.7700	-0.0840	0.4300	0.0230
10:07:13.751	228	0.1900	0.7000	-16.5600	-0.0590	0.3390	0.0280
10:07:13.771	248	0.3600	1.0400	-16.4800	-0.0700	0.4570	0.0230
10:07:13.792	268	-0.2900	0.9400	-16.8800	-0.0650	0.3610	0.0270
10:07:13.811	288	0.6100	0.9600	-16.3600	-0.0740	0.3990	0.0150
10:07:13.833	308	0.3500	0.9500	-17.3200	-0.0610	0.4140	0.0270
10:07:13.852	328	0.4300	0.8800	-16.3300	-0.0790	0.3280	0.0150
10:07:13.873	348	0.5300	1.0500	-15.7900	-0.0720	0.4150	0.0100
10:07:13.892	368	0.1200	0.9800	-15.3400	-0.0820	0.3410	0.0120
10:07:13.911	388	0.9400	1.0300	-15.9800	-0.0700	0.4200	0.0210
10:07:13.932	408	0.6000	0.8000	-16.6900	-0.0840	0.3760	0.0230
10:07:13.951	428	1.1600	0.8700	-14.8300	-0.0840	0.4250	0.0180
10:07:13.972	448	0.3800	1.1900	-16.5700	-0.0680	0.4080	0.0270
10:07:13.991	468	0.6200	0.9800	-15.7100	-0.0840	0.3280	0.0220
10:07:14.012	488	0.7600	1.2100	-15.1100	-0.0780	0.4690	0.0120
10:07:14.032	508	0.0700	0.7800	-14.6400	-0.0720	0.3120	0.0160
10:07:14.051	528	1.2300	0.9800	-16.2000	-0.0990	0.4430	0.0110
10:07:14.071	548	0.1800	1.0600	-14.7900	-0.0740	0.3580	0.0050
10:07:14.091	568	0.7800	0.9100	-16.2200	-0.0620	0.3740	0.0220
10:07:14.111	588	0.8000	0.8700	-16.1900	-0.0580	0.4280	0.0280
10:07:14.131	608	-0.1900	0.7500	-16.2600	-0.0580	0.3390	0.0160
10:07:14.151	628	0.8300	0.7300	-16.9000	-0.0830	0.4850	0.0240
10:07:14.171	648	0.0500	1.1000	-15.9500	-0.0590	0.3300	0.0110
10:07:14.193	668	0.8500	0.8000	-16.5300	-0.0830	0.4010	0.0150
10:07:14.211	688	0.1700	0.9900	-16.9700	-0.0650	0.4130	0.0270
10:07:14.230	708	0.4500	0.9600	-14.9200	-0.0730	0.3850	0.0150
10:07:14.253	728	0.7000	1.1800	-15.2100	-0.0700	0.4350	0.0160
10:07:14.271	748	0.2000	0.8000	-15.3800	-0.0910	0.3680	0.0050
10:07:14.291	768	0.9600	0.7800	-17.9900	-0.0810	0.4270	0.0190
10:07:14.313	788	0.0700	0.9100	-15.7500	-0.0800	0.3740	0.0140
10:07:14.333	808	0.3400	0.9000	-16.7700	-0.0870	0.4150	0.0220
10:07:14.351	828	0.1400	0.9600	-17.7900	-0.0680	0.4420	0.0240
10:07:14.372	848	0.7000	1.0500	-16.1400	-0.0670	0.3420	0.0170
10:07:14.392	868	0.6200	0.7600	-16.4700	-0.0790	0.4400	0.0320
10:07:14.412	888	0.7200	0.5500	-18.1700	-0.0700	0.4030	0.0360
10:07:14.431	908	1.0100	1.2600	-16.1900	-0.0990	0.4120	0.0160
10:07:14.451	928	0.0200	1.0500	-16.5000	-0.0790	0.3660	0.0120
10:07:14.472	948	0.1700	0.8300	-14.9300	-0.0930	0.3680	0.0050
10:07:14.491	968	1.0000	0.9500	-15.3800	-0.0840	0.4290	0.0100
10:07:14.513	988	0.3000	1.1100	-14.7900	-0.0630	0.3480	0.0200
10:07:14.531	1008	1.0900	0.8900	-15.9400	-0.0790	0.4150	0.0110
10:07:14.553	1028	0.2000	0.8800	-16.7300	-0.0660	0.4010	0.0180
10:07:14.573	1048	0.9900	0.9400	-16.0600	-0.0690	0.4200	0.0180
10:07:14.592	1068	0.3500	0.6600	-17.3300	-0.0760	0.4290	0.0170
10:07:14.613	1088	0.2000	1.0200	-14.5200	-0.0630	0.3410	0.0100
10:07:14.632	1108	1.1100	0.9100	-18.4700	-0.0500	0.4280	0.0350
10:07:14.652	1128	0.4200	0.8800	-16.3400	-0.0700	0.3530	0.0260
10:07:14.672	1148	0.6700	0.7000	-16.9900	-0.0880	0.4320	0.0250
10:07:14.693	1168	0.3300	0.6400	-17.2200	-0.0690	0.4110	0.0270
10:07:14.713	1188	0.2700	0.8900	-16.7800	-0.0750	0.3860	0.0170
10:07:14.732	1208	0.6300	0.4000	-18.7900	-0.0760	0.4590	0.0490
10:07:14.753	1228	0.6000	0.7000	-15.1300	-0.0810	0.2970	0.0130
10:07:14.773	1248	0.6700	0.5800	-18.5800	-0.0770	0.4450	0.0360
10:07:14.792	1268	-0.1500	0.7300	-15.3800	-0.0680	0.3780	0.0180
10:07:14.814	1288	0.3200	0.9200	-17.4500	-0.0820	0.3750	0.0240
10:07:14.834	1308	1.0700	1.3500	-15.6400	-0.0710	0.3980	0.0160
10:07:14.854	1328	0.2600	0.6700	-15.5200	-0.0820	0.3370	0.0190
10:07:14.872	1348	0.7600	1.1500	-19.4800	-0.0830	0.4410	0.0380
10:07:14.892	1368	-0.0300	0.9800	-17.0100	-0.0560	0.3470	0.0260
10:07:14.912	1388	1.1800	0.9900	-15.7200	-0.0710	0.4080	0.0200
10:07:14.934	1408	0.2800	1.0500	-16.4900	-0.0730	0.3860	0.0200
10:07:14.952	1428	0.5300	0.8500	-15.3700	-0.0660	0.3300	0.0180
10:07:14.973	1448	0.4300	0.5400	-18.2700	-0.0760	0.4340	0.0330
10:07:14.991	1468	0.1800	0.7400	-15.0000	-0.0710	0.3690	0.0120
10:07:15.012	1488	0.5000	1.1000	-17.2700	-0.0850	0.4300	0.0070
10:07:15.033	1508	-0.1800	0.9400	-16.4900	-0.0710	0.3580	0.0150
10:07:15.054	1528	0.8500	1.1000	-14.2200	-0.0570	0.4000	0.0080
10:07:15.073	1548	0.3500	1.0400	-15.8900	-0.0820	0.4030	0.0140
10:07:15.093	1568	0.2700	1.1600	-16.7800	-0.0680	0.3350	0.0210
10:07:15.112	1588	0.1100	0.7700	-16.0300	-0.0820	0.4360	0.0040
10:07:15.134	1608	0.2900	1.2100	-17.3700	-0.0650	0.3310	0.0250
10:07:15.153	1628	1.0600	0.6400	-17.7200	-0.0840	0.4320	0.0380
10:07:15.172	1648	0.6500	0.7600	-15.2100	-0.0770	0.3460	0.0230
10:07:15.193	1668	1.3400	0.9900	-14.7200	-0.0660	0.3720	0.0120
10:07:15.213	1688	1.6100	0.6800	-16.0200	-0.0830	0.4550	0.0310
10:07:15.233	1708	0.4900	0.9300	-15.6000	-0.0720	0.3110	0.0130
10:07:15.253	1728	0.7800	0.6300	-18.2500	-0.0950	0.4600	0.0260
10:07:15.272	1748	0.5400	0.6700	-15.9500	-0.0570	0.3630	0.0210
10:07:15.293	1768	0.6000	0.8600	-16.4400	-0.0750	0.4140	0.0220
10:07:15.313	1788	0.2600	0.6700	-17.8300	-0.0760	0.3810	0.0410
10:07:15.332	1808	0.1800	0.7500	-15.3000	-0.0740	0.3120	0.0150
10:07:15.352	1828	1.1600	1.0000	-16.7300	-0.0740	0.4420	0.0230
10:07:15.372	1848	-0.1000	0.7000	-15.2600	-0.0770	0.3560	0.0060
10:07:15.392	1868	0.9700	0.7300	-16.3300	-0.0840	0.4280	0.0170
10:07:15.412	1888	-0.0900	1.0400	-17.2000	-0.0700	0.3770	0.0270
10:07:15.432	1908	0.9000	1.0100	-15.4300	-0.0730	0.3680	0.0180
10:07:15.452	1928	0.4900	1.0200	-15.4900	-0.0740	0.4040	0.0190
10:07:15.473	1948	0.5800	1.2500	-15.8600	-0.0620	0.3250	0.0160
10:07:15.493	1968	1.0400	0.3000	-18.6600	-0.0800	0.4060	0.0400
10:07:15.513	1988	0.5600	0.6000	-17.0500	-0.0770	0.3690	0.0310
10:07:15.532	2008	0.1400	0.8400	-16.1700	-0.0810	0.4180	0.0140
10:07:15.553	2028	-0.3700	0.7800	-18.1900	-0.0860	0.4120	0.0220
10:07:15.573	2048	0.4200	0.8000	-16.2000	-0.0810	0.3720	0.0200
10:07:15.592	2068	0.7900	1.1400	-16.6200	-0.0740	0.4350	0.0190
10:07:15.612	2088	0.5000	1.0000	-14.4900	-0.0870	0.3120	-0.0010
10:07:15.632	2108	1.0000	1.0500	-16.6900	-0.0860	0.4060	0.0220
10:07:15.652	2128	0.1200	1.0000	-15.2800	-0.0810	0.3630	0.0160
10:07:15.673	2148	0.5700	1.1500	-15.3100	-0.0880	0.3590	0.0110
10:07:15.691	2168	0.3100	1.2000	-19.0900	-0.0620	0.4300	0.0280
10:07:15.713	2188	0.0200	0.9100	-16.5200	-0.0750	0.3290	0.0100
10:07:15.732	2208	1.1800	1.2600	-15.2000	-0.0660	0.4080	0.0060
10:07:15.753	2228	-0.1100	1.0600	-16.1100	-0.0810	0.3890	0.0120
10:07:15.772	2248	0.9000	1.0900	-15.3100	-0.0660	0.3950	0.0140
10:07:15.793	2268	0.7900	0.9700	-17.3600	-0.0600	0.4270	0.0290
10:07:15.812	2288	1.0700	0.6500	-15.5600	-0.0760	0.3290	0.0100
10:07:15.834	2308	0.7500	0.7900	-18.1000	-0.0700	0.4430	0.0290
10:07:15.854	2328	0.3700	1.0100	-16.7100	-0.0770	0.3360	0.0270
10:07:15.873	2348	0.9100	1.0600	-16.7400	-0.0530	0.4490	0.0250
10:07:15.893	2368	0.5600	1.0600	-15.9300	-0.0750	0.3710	0.0180
10:07:15.913	2388	0.7400	0.5000	-16.0500	-0.0740	0.3800	0.0200
10:07:15.933	2408	0.5900	0.9300	-15.5500	-0.0760	0.4510	0.0290
10:07:15.952	2428	0.1200	0.8800	-13.1200	-0.0770	0.3480	0.0060
10:07:15.972	2448	0.2500	0.7200	-17.7100	-0.0800	0.4670	0.0340
10:07:15.994	2468	0.5000	1.1700	-15.8100	-0.0650	0.3420	0.0160
10:07:16.012	2488	0.6500	0.7900	-15.2900	-0.0770	0.4570	0.0100
10:07:16.032	2508	0.4600	1.0700	-17.3200	-0.0710	0.3840	0.0260
10:07:16.055	2528	0.9200	0.5800	-15.3200	-0.0850	0.3520	0.0230
10:07:16.073	2548	0.9600	1.0700	-17.2300	-0.0810	0.4590	0.0240
10:07:16.094	2568	0.1300	1.0400	-15.2700	-0.0670	0.3790	0.0170
10:07:16.113	2588	1.0800	1.1300	-17.1000	-0.0740	0.4010	0.0280
10:07:16.134	2608	0.0200	1.0400	-14.5100	-0.0680	0.3660	0.0050
10:07:16.154	2628	1.0300	0.7500	-16.0900	-0.0760	0.4330	0.0140
10:07:16.172	2648	0.7800	1.0100	-16.5900	-0.0570	0.4040	0.0170
10:07:16.194	2668	0.4700	0.8600	-13.9900	-0.0650	0.3330	0.0130
10:07:16.214	2688	0.6300	1.0400	-16.6400	-0.0670	0.4180	0.0100
10:07:16.232	2708	-0.9100	0.9000	-16.4900	-0.0790	0.3590	0.0150
10:07:16.252	2728	0.3000	0.7500	-16.0400	-0.0780	0.4220	0.0110
10:07:16.275	2748	0.5400	0.7700	-15.6500	-0.0780	0.3700	0.0230
10:07:16.293	2768	0.8800	0.9400	-14.9100	-0.0750	0.3170	0.0150
10:07:16.313	2788	0.9200	0.8500	-16.7300	-0.0750	0.4470	0.0250
10:07:16.334	2808	-0.2000	0.9000	-16.3900	-0.0800	0.3820	0.0170
10:07:16.355	2828	1.0500	0.9200	-16.6100	-0.0830	0.4190	0.0150
10:07:16.373	2848	0.3400	1.2200	-15.1800	-0.0730	0.3290	0.0100
10:07:16.393	2868	0.9500	0.7500	-16.6700	-0.0700	0.3990	0.0210
10:07:16.414	2888	-0.1000	0.7600	-16.4800	-0.0780	0.4230	0.0170
10:07:16.433	2908	0.3300	1.1000	-15.5900	-0.0840	0.3340	0.0120
10:07:16.453	2928	1.1400	1.0500	-17.6400	-0.0790	0.4170	0.0290
10:07:16.474	2948	0.4600	1.1700	-15.2500	-0.0750	0.3590	0.0180
10:07:16.494	2968	0.8900	1.0100	-15.1700	-0.0830	0.4120	0.0150
10:07:16.513	2988	0.5200	1.0700	-18.2500	-0.0630	0.4050	0.0180
10:07:16.534	3008	0.5000	0.8000	-17.7200	-0.0720	0.3730	0.0330
10:07:16.554	3028	0.8200	0.9200	-17.3400	-0.0720	0.4220	0.0310
10:07:16.573	3048	0.7500	0.8400	-16.4000	-0.0720	0.3440	0.0200
10:07:16.594	3068	0.5700	0.7900	-15.8900	-0.0740	0.3950	0.0200
10:07:16.615	3088	0.4500	0.7100	-16.8500	-0.0650	0.3830	0.0130
10:07:16.635	3108	0.9900	0.8600	-15.0900	-0.0780	0.4030	0.0120
10:07:16.653	3128	0.7000	1.1800	-17.8400	-0.0520	0.4060	0.0320
10:07:16.675	3148	0.6400	0.9000	-13.8200	-0.0850	0.3290	-0.0010
10:07:16.693	3168	0.7800	1.0300	-15.4800	-0.0540	0.4140	0.0180
10:07:16.712	3188	-0.1000	0.6200	-15.6800	-0.0770	0.3560	0.0190
10:07:16.733	3208	1.0500	0.7600	-16.7200	-0.0950	0.4340	0.0280
10:07:16.753	3228	-0.1400	1.0300	-17.3600	-0.0630	0.3930	0.0210
10:07:16.775	3248	1.0100	0.9400	-17.4800	-0.0850	0.3850	0.0260
10:07:16.796	3268	1.0800	1.0100	-15.5600	-0.0590	0.4240	0.0270
10:07:16.814	3288	0.5800	0.9200	-15.5100	-0.0800	0.3590	0.0210
10:07:16.833	3308	0.9700	0.8300	-16.6500	-0.0750	0.4130	0.0260
10:07:16.855	3328	0.0200	1.0800	-16.3400	-0.0590	0.3170	0.0140
10:07:16.872	3348	1.1400	1.1000	-16.8900	-0.0860	0.3990	0.0200
10:07:16.894	3368	0.3700	0.6700	-18.8600	-0.0810	0.4360	0.0260
10:07:16.914	3388	0.7500	0.6500	-15.3000	-0.0650	0.3430	0.0250
10:07:16.933	3408	0.4100	1.2900	-17.0300	-0.0840	0.4790	0.0160
10:07:16.954	3428	0.1100	0.6100	-14.2200	-0.0810	0.3190	0.0110
10:07:16.975	3448	0.6300	0.6500	-18.4400	-0.0720	0.4510	0.0370
10:07:16.994	3468	0.5600	0.9800	-17.4400	-0.0580	0.3540	0.0260
10:07:17.014	3488	0.3300	0.9700	-16.1000	-0.0780	0.3560	0.0180
10:07:17.033	3508	1.0500	0.7400	-17.8800	-0.0660	0.4270	0.0410
10:07:17.053	3528	0.6600	0.8000	-15.0000	-0.0720	0.3120	0.0180
10:07:17.075	3548	0.8200	0.8000	-17.5700	-0.0650	0.4510	0.0300
10:07:17.093	3568	-0.3300	0.4900	-17.3900	-0.0660	0.3690	0.0180
10:07:17.114	3588	0.8700	0.6200	-16.5100	-0.0710	0.3790	0.0220
10:07:17.134	3608	0.5800	0.9500	-17.6000	-0.0760	0.4180	0.0110
10:07:17.155	3628	0.5000	1.0800	-15.2900	-0.0670	0.3090	0.0120
10:07:17.173	3648	0.0300	1.2300	-17.2300	-0.0600	0.4630	0.0210
10:07:17.194	3668	0.5600	0.6500	-17.1600	-0.0940	0.3470	0.0250
10:07:17.214	3688	0.6900	1.0200	-15.9700	-0.0670	0.3940	0.0120
10:07:17.233	3708	0.6100	0.9500	-15.9800	-0.0820	0.3780	0.0090
10:07:17.254	3728	0.6800	0.9500	-16.5900	-0.0660	0.4150	0.0230
10:07:17.273	3748	1.0200	1.0100	-17.3300	-0.0620	0.4120	0.0210
10:07:17.294	3768	0.4800	0.9200	-16.7800	-0.0860	0.3470	0.0290
10:07:17.315	3788	0.9500	0.9300	-18.2100	-0.0880	0.4650	0.0310
10:07:17.334	3808	-0.0200	0.5000	-15.9300	-0.0770	0.3510	0.0320
10:07:17.355	3828	0.6100	1.1100	-15.7800	-0.0770	0.4010	0.0200
10:07:17.373	3848	1.1300	1.0100	-15.7000	-0.0720	0.3790	0.0200
10:07:17.393	3868	0.5800	1.1400	-14.7300	-0.0900	0.3610	0.0000
10:07:17.414	3888	0.9200	0.7500	-17.2000	-0.0680	0.4560	0.0230
10:07:17.436	3908	0.1200	0.9600	-14.7100	-0.0770	0.3490	0.0100
10:07:17.455	3928	1.2400	0.5100	-15.3400	-0.0760	0.4280	0.0230
10:07:17.475	3948	0.1700	1.0000	-16.6700	-0.0560	0.3660	0.0170
10:07:17.495	3968	0.8200	1.1900	-16.5200	-0.0730	0.4130	0.0130
10:07:17.515	3988	0.6900	0.8300	-17.9000	-0.0710	0.4170	0.0260
10:07:17.534	4008	0.3500	0.8000	-17.2800	-0.0700	0.3650	0.0250
10:07:17.554	4028	0.8500	1.3800	-15.6300	-0.0540	0.4220	0.0100
10:07:17.574	4048	0.3900	0.8600	-15.7100	-0.0730	0.3380	0.0140
10:07:17.594	4068	1.3900	0.9000	-16.5800	-0.0870	0.4330	0.0360
10:07:17.615	4088	0.0400	0.9700	-16.1800	-0.0790	0.3790	0.0180
10:07:17.635	4108	0.6800	1.1700	-14.8900	-0.0660	0.3460	0.0000
10:07:17.655	4128	0.5600	0.7000	-17.2300	-0.0780	0.4120	0.0310
10:07:17.676	4148	0.3400	1.1500	-16.1900	-0.0730	0.3530	0.0150
10:07:17.695	4168	0.6600	0.8900	-16.2800	-0.0780	0.4310	0.0270
10:07:17.716	4188	-0.0600	1.0800	-15.7400	-0.0890	0.3830	0.0110
10:07:17.734	4208	1.2400	0.8000	-16.0100	-0.0860	0.3820	0.0220
10:07:17.754	4228	0.3600	0.7200	-17.5300	-0.0740	0.4560	0.0300
10:07:17.776	4248	-0.2100	0.4500	-16.4500	-0.0880	0.3580	0.0160
10:07:17.795	4268	0.5000	0.8500	-16.3300	-0.0790	0.4200	0.0110
10:07:17.814	4288	0.1400	0.9900	-15.5100	-0.0730	0.3740	0.0120
10:07:17.835	4308	0.5300	0.9200	-16.1900	-0.0690	0.4260	0.0180
10:07:17.855	4328	0.6400	1.0200	-16.1700	-0.0710	0.3990	0.0180
10:07:17.875	4348	0.7100	0.9800	-14.9200	-0.0660	0.3990	0.0010
10:07:17.895	4368	0.5300	1.1500	-17.8400	-0.0590	0.4350	0.0260
10:07:17.914	4388	-0.0400	1.0800	-14.9400	-0.0600	0.3220	0.0110
10:07:17.935	4408	0.6700	0.7800	-17.8000	-0.0740	0.4470	0.0220
10:07:17.954	4428	0.1400	0.7500	-16.7900	-0.0820	0.3750	0.0250
10:07:17.975	4448	0.5700	1.3700	-15.9800	-0.0650	0.3990	0.0080
10:07:17.994	4468	-0.0900	0.7100	-18.4000	-0.0700	0.4460	0.0230
10:07:18.014	4488	1.0000	0.8100	-15.7000	-0.0900	0.3710	0.0160
10:07:18.035	4508	1.4000	0.9800	-16.5700	-0.0740	0.3930	0.0150
10:07:18.055	4528	0.6500	0.7800	-14.1100	-0.0740	0.3410	0.0080
10:07:18.075	4548	1.0400	0.8500	-15.3000	-0.0950	0.4490	0.0100
10:07:18.094	4568	0.3000	0.9200	-15.7100	-0.0810	0.4130	0.0160
10:07:18.115	4588	0.8200	1.0100	-15.4200	-0.0810	0.3780	0.0200
10:07:18.135	4608	1.0400	0.9600	-17.2600	-0.0880	0.4380	0.0220
10:07:18.154	4628	-0.1500	0.8800	-14.5400	-0.0740	0.3360	0.0110
10:07:18.175	4648	0.5400	0.9900	-17.9300	-0.0890	0.4560	0.0270
10:07:18.195	4668	0.9700	0.9600	-16.0200	-0.0820	0.3870	0.0180
10:07:18.215	4688	0.5300	1.0300	-16.8700	-0.0800	0.3880	0.0180
10:07:18.235	4708	-0.1700	0.6300	-17.7800	-0.0790	0.4340	0.0250
10:07:18.256	4728	0.7400	0.8000	-17.1200	-0.0830	0.3790	0.0220
10:07:18.274	4748	0.7100	0.8200	-17.3000	-0.0710	0.4010	0.0090
10:07:18.295	4768	-0.0500	0.7100	-16.1900	-0.0550	0.3550	0.0180
10:07:18.315	4788	0.7100	0.7900	-18.2300	-0.0830	0.4490	0.0310
10:07:18.334	4808	0.5800	1.0000	-17.0500	-0.0530	0.3760	0.0260
10:07:18.354	4828	0.7400	0.1300	-16.0000	-0.0880	0.3370	0.0160
10:07:18.375	4848	0.4500	1.0900	-17.4600	-0.0680	0.4300	0.0210
10:07:18.395	4868	0.1400	0.1900	-15.7700	-0.0800	0.3510	0.0210
10:07:18.415	4888	0.7600	0.7700	-17.9300	-0.0720	0.4690	0.0260
10:07:18.434	4908	0.3500	0.7700	-16.8300	-0.0780	0.3500	0.0170
10:07:18.456	4928	0.5200	0.8700	-16.6400	-0.0850	0.4010	0.0150
10:07:18.475	4948	1.1200	0.9300	-17.0700	-0.0750	0.4110	0.0240
10:07:18.494	4968	0.5400	0.8300	-13.9900	-0.0800	0.3900	0.0070
10:07:18.515	4988	0.7700	0.3900	-20.0700	-0.0920	0.4600	0.0310
10:07:18.534	5008	0.3000	1.0300	-15.5400	-0.0700	0.3510	0.0190
10:07:18.555	5028	0.7200	1.1600	-15.5000	-0.0940	0.4380	0.0150
10:07:18.575	5048	0.6400	1.0200	-17.4400	-0.0580	0.3880	0.0250
10:07:18.596	5068	0.8400	0.6700	-17.6300	-0.0910	0.3960	0.0350
10:07:18.616	5088	0.6100	0.8900	-15.9700	-0.0720	0.4480	0.0280
10:07:18.637	5108	0.7300	0.7600	-14.0200	-0.0850	0.3170	0.0140
10:07:18.656	5128	0.6500	1.0400	-15.7100	-0.0670	0.4140	0.0170
10:07:18.675	5148	0.1800	0.8800	-16.6100	-0.0720	0.3770	0.0290
10:07:18.695	5168	0.8500	0.8100	-16.3900	-0.0860	0.4100	0.0180
10:07:18.716	5188	0.8200	0.9500	-15.8800	-0.0570	0.3960	0.0260
10:07:18.736	5208	0.3400	0.4900	-15.2400	-0.0900	0.3530	0.0150
10:07:18.755	5228	0.3500	0.9500	-17.7700	-0.0690	0.4330	0.0220
10:07:18.776	5248	0.0300	0.9000	-14.5100	-0.0760	0.3710	0.0190
10:07:18.795	5268	0.3300	1.2700	-14.4300	-0.0720	0.4070	-0.0010
10:07:18.816	5288	0.1500	0.5800	-17.1500	-0.0770	0.3780	0.0260
10:07:18.835	5308	0.5200	1.1300	-14.8600	-0.0890	0.4070	0.0090
10:07:18.856	5328	0.3700	1.1600	-17.2000	-0.0770	0.4410	0.0220
10:07:18.875	5348	0.5600	0.7600	-16.4900	-0.0830	0.3610	0.0210
10:07:18.897	5368	0.2400	1.1400	-17.7700	-0.0860	0.4750	0.0190
10:07:18.916	5388	-0.0600	0.7200	-16.4800	-0.0860	0.3560	0.0160
10:07:18.935	5408	0.7100	0.7900	-18.4000	-0.0780	0.4130	0.0280
10:07:18.955	5428	-0.2500	1.3200	-15.8300	-0.0710	0.3950	0.0160
10:07:18.975	5448	0.6200	1.0600	-15.7400	-0.0920	0.3500	0.0150
10:07:18.995	5468	0.5400	1.0300	-16.7200	-0.0720	0.4380	0.0130
10:07:19.016	5488	-0.1800	0.9200	-14.6500	-0.0790	0.3390	0.0100
10:07:19.036	5508	1.2900	0.7100	-18.0900	-0.0810	0.4160	0.0230
10:07:19.055	5528	-0.2400	0.9500	-17.4200	-0.0740	0.3740	0.0220
10:07:19.075	5548	0.5300	0.8300	-17.2300	-0.0810	0.3730	0.0270
10:07:19.095	5568	0.7300	0.3900	-17.2100	-0.0710	0.4150	0.0330
10:07:19.116	5588	0.6800	0.7500	-15.3300	-0.0740	0.3350	0.0200
10:07:19.136	5608	0.7100	1.0100	-15.7400	-0.0630	0.4200	0.0210
10:07:19.157	5628	-0.3900	0.9600	-16.3800	-0.0710	0.3300	0.0200
10:07:19.174	5648	0.6800	1.1500	-17.3600	-0.0760	0.4310	0.0310
10:07:19.196	5668	0.3500	0.7200	-17.0300	-0.0740	0.3610	0.0270
10:07:19.216	5688	0.7300	0.6900	-16.4200	-0.0710	0.3480	0.0330
10:07:19.235	5708	0.2700	0.8800	-17.8200	-0.0770	0.4510	0.0220
10:07:19.255	5728	0.1800	0.9100	-15.6400	-0.0770	0.3360	0.0110
10:07:19.274	5748	0.8500	0.9800	-17.0600	-0.0740	0.4660	0.0240
10:07:19.295	5768	0.3100	0.9500	-16.1900	-0.0720	0.3250	0.0190
10:07:19.315	5788	1.1600	0.8600	-16.5500	-0.0810	0.3860	0.0220
10:07:19.335	5808	0.7000	0.5700	-17.8600	-0.0730	0.3990	0.0270
10:07:19.356	5828	0.5200	1.0800	-15.5400	-0.0940	0.3690	0.0140
10:07:19.375	5848	0.1300	0.8300	-18.2000	-0.0720	0.4470	0.0330
10:07:19.395	5868	-0.1600	0.7100	-17.1200	-0.0670	0.3510	0.0150
10:07:19.416	5888	0.3000	0.8000	-16.9800	-0.0720	0.4460	0.0190
10:07:19.435	5908	0.7100	0.8800	-17.4400	-0.0750	0.3710	0.0220
10:07:19.455	5928	0.7600	0.6700	-16.1100	-0.0750	0.3630	0.0070
10:07:19.476	5948	0.3900	1.3900	-17.3900	-0.0510	0.4300	0.0230
10:07:19.496	5968	0.3400	0.9600	-15.1100	-0.0750	0.3620	0.0050
10:07:19.516	5988	0.4000	0.8000	-16.5700	-0.0730	0.4130	0.0130
10:07:19.534	6008	0.0800	0.7700	-17.0700	-0.0530	0.3550	0.0220
10:07:19.555	6028	0.5900	0.7900	-16.8400	-0.0780	0.4170	0.0150
10:07:19.575	6048	0.1300	0.8000	-16.6500	-0.0640	0.4000	0.0240
10:07:19.596	6068	0.1800	1.1300	-16.2300	-0.0780	0.3820	0.0120
10:07:19.615	6088	0.0800	1.2200	-16.0600	-0.0710	0.4670	0.0150
10:07:19.636	6108	0.1800	0.5400	-16.5500	-0.0770	0.3420	0.0240
10:07:19.656	6128	0.7000	0.9900	-17.5100	-0.0760	0.4500	0.0290
10:07:19.675	6148	0.2100	0.8200	-16.6100	-0.0850	0.3360	0.0140
10:07:19.696	6168	0.6400	0.7900	-17.6900	-0.0650	0.4150	0.0330
10:07:19.716	6188	0.2300	0.6600	-17.9200	-0.0800	0.4360	0.0350
10:07:19.735	6208	0.1900	0.8300	-15.5800	-0.0680	0.3670	0.0230
10:07:19.755	6228	1.0400	0.9000	-17.9500	-0.0590	0.4310	0.0350
10:07:19.777	6248	0.2700	0.6100	-17.4700	-0.0630	0.3520	0.0320
10:07:19.796	6268	0.8200	0.9500	-15.4500	-0.0760	0.4180	0.0190
10:07:19.816	6288	-0.0300	0.6400	-15.9700	-0.0770	0.4040	0.0150
10:07:19.836	6308	0.3000	0.9200	-15.5000	-0.0740	0.3440	0.0120
10:07:19.856	6328	0.9500	0.8700	-15.7600	-0.0780	0.4350	0.0030
10:07:19.878	6348	0.4900	0.6200	-15.7200	-0.0780	0.3730	0.0130
10:07:19.896	6368	1.3800	0.9200	-18.3400	-0.0700	0.4250	0.0340
10:07:19.918	6388	0.6600	1.0400	-14.7200	-0.0640	0.3900	0.0100
10:07:19.936	6408	1.2800	0.9100	-17.4300	-0.0790	0.4120	0.0280
10:07:19.957	6428	0.2900	1.3400	-16.9000	-0.0450	0.4500	0.0100
10:07:19.977	6448	0.5600	0.8600	-15.6300	-0.0840	0.4350	0.0200
10:07:19.997	6468	1.1400	0.6700	-15.4600	-0.0670	0.4370	0.0120
10:07:20.016	6488	-0.3000	0.7400	-17.4700	-0.0680	0.3410	0.0170
10:07:20.036	6508	0.8600	0.8700	-16.6300	-0.0610	0.4360	0.0220
10:07:20.056	6528	0.8800	0.5600	-17.7800	-0.0630	0.4190	0.0250
10:07:20.078	6548	1.2900	0.8900	-15.9200	-0.0980	0.3900	0.0190
10:07:20.097	6568	-0.0400	1.2300	-16.0600	-0.0600	0.4640	0.0100
10:07:20.116	6588	0.6900	1.0600	-16.6900	-0.0740	0.3470	0.0200
10:07:20.135	6608	-0.0500	0.6600	-19.0300	-0.0770	0.4750	0.0280
10:07:20.156	6628	-0.2600	0.7300	-18.2200	-0.0580	0.3490	0.0130
10:07:20.176	6648	-0.2400	0.8700	-17.0500	-0.0750	0.4210	0.0140
10:07:20.196	6668	-0.1000	0.9100	-17.0100	-0.0740	0.4000	0.0170
10:07:20.217	6688	0.6000	1.0100	-16.3600	-0.0760	0.3750	0.0170
10:07:20.237	6708	0.2800	0.7300	-17.5400	-0.0840	0.4530	0.0280
10:07:20.256	6728	-0.0500	0.7900	-15.1900	-0.0790	0.3640	0.0070
10:07:20.276	6748	0.2500	1.0100	-17.9800	-0.0770	0.4580	0.0270
10:07:20.297	6768	0.2800	0.6500	-16.5800	-0.0810	0.3620	0.0170
10:07:20.317	6788	0.7400	0.9300	-16.0400	-0.0890	0.3880	0.0140
10:07:20.336	6808	0.6100	1.0800	-15.7900	-0.0650	0.4410	0.0120
10:07:20.356	6828	0.8100	0.8900	-15.4500	-0.0520	0.3320	0.0120
10:07:20.377	6848	0.5700	1.1100	-16.5800	-0.0640	0.4310	0.0290
10:07:20.396	6868	0.2600	1.1000	-15.7000	-0.0690	0.3370	0.0000
10:07:20.417	6888	1.3100	1.0500	-15.4600	-0.0680	0.3870	0.0180
10:07:20.436	6908	0.1700	1.3000	-17.5800	-0.0530	0.3920	0.0220
10:07:20.457	6928	0.2700	0.7000	-16.2400	-0.0800	0.3260	0.0250
10:07:20.477	6948	0.3700	1.1300	-17.5700	-0.0780	0.4570	0.0170
10:07:20.497	6968	0.1700	0.7100	-16.6800	-0.0890	0.3470	0.0230
10:07:20.516	6988	1.2100	0.8500	-16.6400	-0.0910	0.4320	0.0220
10:07:20.538	7008	0.2100	1.0300	-16.9900	-0.0690	0.3460	0.0310
10:07:20.557	7028	1.3000	1.2300	-15.5500	-0.0820	0.3950	0.0180
10:07:20.577	7048	0.9600	0.7900	-18.0400	-0.0700	0.4240	0.0280
10:07:20.598	7068	0.6500	1.0500	-16.3000	-0.0740	0.3220	0.0250
10:07:20.617	7088	0.6300	1.0600	-17.4100	-0.0920	0.4480	0.0130
10:07:20.637	7108	0.6600	0.6000	-16.4700	-0.0650	0.3870	0.0260
10:07:20.657	7128	1.1200	1.0600	-14.6800	-0.0930	0.4060	0.0140
10:07:20.676	7148	-0.0200	1.1800	-16.6800	-0.0740	0.3810	0.0140
10:07:20.695	7168	1.1600	0.6100	-14.6600	-0.0850	0.3890	0.0110
10:07:20.717	7188	0.7800	0.7600	-17.0100	-0.0680	0.4340	0.0320
10:07:20.736	7208	0.4500	0.7200	-15.5900	-0.0760	0.3540	0.0210
10:07:20.756	7228	0.5900	1.0500	-16.5000	-0.0740	0.4410	0.0170
10:07:20.776	7248	0.3500	0.8100	-16.9000	-0.0710	0.3620	0.0200
10:07:20.796	7268	0.7300	1.0200	-15.6700	-0.0700	0.3880	0.0180
10:07:20.816	7288	0.1100	1.1100	-16.6100	-0.0810	0.4200	0.0200
10:07:20.836	7308	0.3300	0.7200	-16.8800	-0.0720	0.2980	0.0220
10:07:20.856	7328	0.8700	0.9500	-17.6500	-0.0760	0.4180	0.0230
10:07:20.876	7348	0.3400	1.0100	-15.9100	-0.0680	0.3370	0.0190
10:07:20.897	7368	1.3400	0.6400	-16.2200	-0.0840	0.4520	0.0190
10:07:20.918	7388	-0.4400	1.0500	-16.6400	-0.0780	0.3720	0.0220
10:07:20.938	7408	0.5400	0.5900	-16.3600	-0.0790	0.3860	0.0260
10:07:20.957	7428	0.8900	1.2200	-17.1300	-0.0800	0.4340	0.0180
10:07:20.977	7448	0.2200	0.9200	-16.9200	-0.0720	0.3320	0.0170
10:07:20.997	7468	1.0600	0.8200	-18.4400	-0.0790	0.4150	0.0320
10:07:21.018	7488	0.3400	0.9500	-16.5600	-0.0900	0.3790	0.0150
10:07:21.037	7508	1.4100	0.9500	-15.5000	-0.0900	0.3660	0.0200
10:07:21.056	7528	0.1000	1.4200	-17.3600	-0.0720	0.4470	0.0310
10:07:21.077	7548	0.3900	1.1400	-14.0300	-0.0820	0.3330	0.0080
10:07:21.097	7568	0.9100	0.6700	-17.7000	-0.0810	0.4630	0.0280
10:07:21.117	7588	-0.1400	1.1800	-14.5100	-0.0670	0.3470	0.0030
10:07:21.138	7608	0.3300	0.8100	-16.5800	-0.0710	0.4270	0.0140
10:07:21.159	7628	0.3500	1.0000	-15.7300	-0.0630	0.3990	0.0170
10:07:21.177	7648	0.8400	0.7600	-15.9600	-0.0800	0.3970	0.0220
10:07:21.197	7668	1.0600	0.7700	-17.5200	-0.0650	0.4120	0.0290
10:07:21.218	7688	0.5900	0.7000	-16.3400	-0.0630	0.3430	0.0340
10:07:21.237	7708	0.6700	0.5300	-17.6100	-0.0770	0.4670	0.0240
10:07:21.258	7728	0.6800	1.1000	-16.6000	-0.0630	0.3710	0.0290
10:07:21.279	7748	0.7300	1.0700	-15.2100	-0.0850	0.4010	0.0230
10:07:21.297	7768	0.8500	0.8800	-18.7900	-0.0590	0.3970	0.0380
10:07:21.319	7788	0.9000	1.4400	-14.7300	-0.0790	0.3310	0.0130
10:07:21.338	7808	0.4700	1.0700	-17.1500	-0.0650	0.4520	0.0260
10:07:21.358	7828	0.2300	0.8700	-15.8300	-0.0830	0.3430	0.0130
10:07:21.377	7848	0.7400	1.1100	-16.7800	-0.0740	0.4540	0.0240
10:07:21.397	7868	0.0500	0.8900	-16.4700	-0.0740	0.3960	0.0160
10:07:21.417	7888	0.7000	1.0700	-16.3000	-0.0670	0.3580	0.0240
10:07:21.439	7908	0.1200	0.8800	-18.6500	-0.0950	0.4280	0.0220
10:07:21.457	7928	0.1200	1.3200	-14.6100	-0.0620	0.3580	0.0180
10:07:21.478	7948	1.0000	0.8300	-18.5600	-0.0660	0.4020	0.0330
10:07:21.498	7968	0.3500	0.8100	-17.1200	-0.0790	0.3440	0.0320
10:07:21.518	7988	0.4900	0.9200	-17.4400	-0.0740	0.4220	0.0300
10:07:21.538	8008	-0.3000	0.9400	-17.4600	-0.0730	0.4180	0.0200
10:07:21.557	8028	-0.3400	0.8200	-16.5200	-0.0730	0.3290	0.0110
10:07:21.577	8048	1.0200	1.1200	-17.6100	-0.0700	0.4570	0.0300
10:07:21.598	8068	-0.5400	0.8300	-16.3800	-0.0660	0.3660	0.0140
10:07:21.619	8088	0.3600	1.1700	-16.2900	-0.0640	0.4360	0.0100
10:07:21.637	8108	-0.2600	1.0600	-15.7700	-0.0700	0.3510	0.0030
10:07:21.659	8128	0.2300	0.7700	-15.7100	-0.0750	0.3520	0.0050
10:07:21.678	8148	0.3500	0.8300	-17.6900	-0.0770	0.4720	0.0250
10:07:21.698	8168	0.2200	0.8100	-15.2700	-0.0700	0.3340	0.0160
10:07:21.719	8188	0.7300	0.8600	-17.7300	-0.0870	0.4760	0.0320
10:07:21.737	8208	0.2600	1.1900	-14.7500	-0.0730	0.3250	0.0070
10:07:21.759	8228	0.2900	1.0400	-15.6800	-0.0710	0.3910	0.0180
10:07:21.777	8248	-0.1000	0.7000	-16.9500	-0.0810	0.4060	0.0110
10:07:21.798	8268	0.6200	0.8900	-16.9600	-0.0810	0.3440	0.0240
10:07:21.817	8288	0.9500	0.8400	-17.1500	-0.0810	0.3960	0.0240
10:07:21.837	8308	0.1700	0.4500	-15.7400	-0.0770	0.3420	0.0150
10:07:21.857	8328	0.7500	0.9300	-16.6600	-0.0930	0.4290	0.0250
10:07:21.877	8348	0.6300	0.7100	-18.0200	-0.0770	0.4090	0.0310
10:07:21.897	8368	0.2900	0.6200	-17.1100	-0.1030	0.3840	0.0170
10:07:21.917	8388	1.0200	1.3000	-17.1700	-0.0660	0.4100	0.0240
10:07:21.938	8408	0.8600	0.6800	-15.6900	-0.0750	0.3670	0.0190
10:07:21.958	8428	0.9600	0.8000	-16.5200	-0.0730	0.3980	0.0240
10:07:21.977	8448	0.3500	0.9400	-16.2400	-0.0590	0.3430	0.0080
10:07:21.998	8468	0.8500	0.8100	-16.0800	-0.0630	0.4270	0.0170
10:07:22.016	8488	0.0000	1.0000	-16.4300	-0.0780	0.4420	0.0090
10:07:22.036	8508	1.2300	0.9200	-14.7800	-0.0630	0.3580	0.0160
10:07:22.056	8528	0.7000	0.8400	-15.0100	-0.0690	0.4460	0.0160
10:07:22.079	8548	0.6400	0.7300	-15.7100	-0.0710	0.3350	0.0160
10:07:22.096	8568	1.0300	0.8000	-16.2700	-0.0760	0.4590	0.0170
10:07:22.118	8588	0.2000	0.7600	-15.4300	-0.0870	0.3760	0.0120
10:07:22.138	8608	0.7000	0.8500	-15.4800	-0.0850	0.4070	0.0190
10:07:22.157	8628	0.3900	1.0600	-16.4000	-0.0740	0.4480	0.0230
10:07:22.178	8648	0.3600	0.8100	-15.5100	-0.0800	0.3660	0.0160
10:07:22.199	8668	1.0900	0.7500	-17.2800	-0.0850	0.4350	0.0240
10:07:22.217	8688	0.0200	0.7700	-17.3800	-0.0770	0.3400	0.0290
10:07:22.238	8708	0.7900	0.8200	-17.6800	-0.0910	0.4080	0.0280
10:07:22.258	8728	0.8300	0.7200	-18.4000	-0.0800	0.4110	0.0340
10:07:22.278	8748	0.6400	1.0000	-15.6000	-0.1040	0.3420	0.0100
10:07:22.299	8768	0.8000	0.9900	-18.5200	-0.0720	0.4380	0.0350
10:07:22.318	8788	-0.0400	1.0600	-15.4700	-0.0900	0.3280	0.0110
10:07:22.338	8808	0.2300	0.9500	-18.0600	-0.0880	0.4240	0.0250
10:07:22.359	8828	0.3400	0.7900	-17.5200	-0.0780	0.3910	0.0270
10:07:22.378	8848	0.8000	0.8400	-16.0400	-0.0730	0.3770	0.0220
10:07:22.399	8868	0.8100	1.2100	-17.1700	-0.0640	0.4350	0.0190
10:07:22.419	8888	0.9400	0.5400	-16.3400	-0.0800	0.3720	0.0200
10:07:22.440	8908	0.4900	1.0900	-15.7900	-0.0700	0.4240	0.0170
10:07:22.458	8928	0.1400	0.7800	-16.4800	-0.0730	0.3470	0.0160
10:07:22.478	8948	0.7100	0.7400	-17.1600	-0.0820	0.4470	0.0240
10:07:22.500	8968	0.2300	0.7800	-17.2300	-0.0730	0.3900	0.0210
10:07:22.518	8988	0.3300	0.9700	-16.8600	-0.0840	0.3690	0.0180
10:07:22.539	9008	0.5400	1.1300	-16.6500	-0.0560	0.4450	0.0140
10:07:22.558	9028	0.5000	1.1900	-15.0800	-0.0900	0.3300	0.0130
10:07:22.580	9048	0.9200	1.1100	-17.1700	-0.0780	0.4610	0.0210
10:07:22.598	9068	0.4400	1.0400	-14.4300	-0.0760	0.3360	0.0040
10:07:22.619	9088	0.8700	0.7100	-16.8500	-0.0940	0.4410	0.0260
10:07:22.638	9108	0.5200	0.9800	-15.7800	-0.0740	0.4240	0.0060
10:07:22.658	9128	0.2300	0.9200	-16.0900	-0.0890	0.3630	0.0160
10:07:22.678	9148	0.6900	0.8800	-18.0400	-0.0830	0.4420	0.0160
10:07:22.700	9168	0.3500	0.9100	-14.7000	-0.0750	0.3080	0.0150
10:07:22.719	9188	0.5900	1.1400	-17.0000	-0.0730	0.4160	0.0330
10:07:22.739	9208	0.2800	0.6800	-17.7100	-0.0720	0.3790	0.0340
10:07:22.757	9228	0.2700	0.6000	-15.8800	-0.0880	0.4000	0.0090
10:07:22.778	9248	0.7100	0.7900	-17.1400	-0.0720	0.4220	0.0240
10:07:22.800	9268	0.2100	0.7800	-16.8600	-0.0710	0.3660	0.0250
10:07:22.819	9288	0.8100	1.0000	-15.9400	-0.0820	0.4050	0.0120
10:07:22.837	9308	0.6000	1.0700	-15.8100	-0.0650	0.3640	0.0210
10:07:22.858	9328	1.0700	1.0100	-15.9800	-0.0810	0.3990	0.0170
10:07:22.879	9348	0.5100	0.8900	-16.9600	-0.0650	0.3950	0.0140
10:07:22.899	9368	0.5900	1.2000	-16.3200	-0.0880	0.3720	0.0200
10:07:22.918	9388	1.0500	0.9300	-17.7300	-0.0830	0.4510	0.0300
10:07:22.938	9408	0.5600	0.9700	-15.1800	-0.0770	0.3350	0.0090
10:07:22.958	9428	0.8700	0.5200	-17.9800	-0.1040	0.4110	0.0270
10:07:22.978	9448	-0.1900	0.7600	-16.4100	-0.0800	0.3670	0.0160
10:07:22.999	9468	0.1700	0.7700	-16.4600	-0.0870	0.4000	0.0150
10:07:23.019	9488	0.8200	1.0600	-16.7200	-0.0880	0.4050	0.0190
10:07:23.039	9508	0.2900	0.9700	-15.6300	-0.0870	0.3580	0.0070
10:07:23.059	9528	0.9700	0.9500	-17.2900	-0.0960	0.4770	0.0200
10:07:23.078	9548	0.5800	1.1600	-15.2400	-0.0770	0.3540	0.0080
10:07:23.099	9568	0.8000	1.1200	-14.7600	-0.0860	0.4050	0.0200
10:07:23.117	9588	0.3300	0.9600	-16.5500	-0.0580	0.3530	0.0060
10:07:23.139	9608	0.6900	0.5800	-14.8900	-0.0880	0.3880	0.0110
10:07:23.158	9628	0.9200	1.1000	-15.0100	-0.0690	0.4160	0.0080
10:07:23.179	9648	0.5800	0.8900	-17.7000	-0.0840	0.3520	0.0160
10:07:23.197	9668	0.8800	0.4900	-17.7100	-0.0780	0.4120	0.0300
10:07:23.219	9688	0.2100	0.8300	-17.5200	-0.0610	0.3860	0.0250
10:07:23.239	9708	0.5500	0.6400	-16.7700	-0.0880	0.3740	0.0210
10:07:23.258	9728	0.0900	0.9700	-15.8700	-0.0790	0.4260	0.0150
10:07:23.278	9748	0.3600	1.1700	-13.8000	-0.0610	0.3480	0.0080
10:07:23.297	9768	0.2900	0.9400	-17.7400	-0.0690	0.4310	0.0270
10:07:23.318	9788	0.6300	0.9200	-15.1600	-0.0670	0.3650	0.0190
10:07:23.338	9808	0.4400	1.1700	-15.8500	-0.0590	0.4160	0.0100
10:07:23.358	9828	0.8200	0.8700	-16.1800	-0.0550	0.4020	0.0250
10:07:23.378	9848	0.8300	0.6800	-16.6400	-0.0920	0.3840	0.0300
10:07:23.399	9868	0.6300	1.1000	-15.1300	-0.0700	0.4320	0.0150
10:07:23.419	9888	0.3600	0.7800	-14.9800	-0.0760	0.3240	0.0080
10:07:23.439	9908	1.0700	0.7600	-17.2400	-0.0880	0.4310	0.0170
10:07:23.460	9928	0.5500	0.8500	-16.0600	-0.0910	0.3500	0.0130
10:07:23.479	9948	0.7900	1.1500	-15.6500	-0.0730	0.3850	0.0220
10:07:23.501	9968	0.7600	1.0300	-18.5600	-0.0830	0.4070	0.0270
10:07:23.521	9988	0.2400	1.0800	-15.1500	-0.0890	0.3770	0.0120
10:07:23.540	10008	0.6700	0.9300	-18.0800	-0.0740	0.4440	0.0370
10:07:23.559	10028	0.1000	1.1200	-15.8400	-0.0670	0.3300	0.0250
10:07:23.580	10048	0.0000	0.9300	-15.9800	-0.0730	0.4360	0.0100
10:07:23.599	10068	0.1700	0.6300	-17.8800	-0.0540	0.3800	0.0200
10:07:23.618	10088	0.9800	0.8700	-17.4100	-0.0690	0.3670	0.0280
10:07:23.638	10108	0.5900	0.8600	-17.0700	-0.0820	0.4330	0.0170
10:07:23.661	10128	-0.0500	1.1200	-15.4900	-0.0640	0.3670	0.0120
10:07:23.678	10148	0.4800	1.0600	-16.2600	-0.0710	0.4380	0.0030
10:07:23.700	10168	-0.0800	0.8900	-18.6200	-0.0680	0.3420	0.0300
10:07:23.720	10188	0.5800	0.7300	-17.2400	-0.0840	0.3910	0.0200
10:07:23.740	10208	0.7100	0.6700	-19.5300	-0.0740	0.4140	0.0340
10:07:23.758	10228	0.5300	1.0900	-15.6100	-0.0810	0.3400	0.0080
10:07:23.778	10248	0.7200	1.2400	-16.8100	-0.0720	0.4270	0.0280
10:07:23.800	10268	0.0600	0.9900	-15.4700	-0.0760	0.3570	0.0110
10:07:23.821	10288	0.7000	0.7800	-16.1600	-0.0810	0.4360	0.0060
10:07:23.840	10308	0.8300	0.8800	-16.5400	-0.0720	0.3990	0.0220
10:07:23.860	10328	1.0500	1.1200	-16.5600	-0.0770	0.3570	0.0190
10:07:23.879	10348	0.6300	1.3700	-16.7800	-0.0790	0.4130	0.0120
10:07:23.900	10368	0.9700	0.9700	-15.2600	-0.0700	0.3420	0.0130
10:07:23.921	10388	0.6500	0.8500	-17.7900	-0.0850	0.4730	0.0220
10:07:23.939	10408	0.6300	0.7600	-15.5800	-0.0640	0.3560	0.0270
10:07:23.960	10428	0.6900	0.8700	-16.8300	-0.0880	0.4300	0.0200
10:07:23.978	10448	0.9800	0.7800	-16.8300	-0.0840	0.4110	0.0250
10:07:24.000	10468	0.5500	0.8400	-14.2600	-0.0920	0.3580	-0.0040
10:07:24.018	10488	1.4800	0.7100	-17.1900	-0.0830	0.4420	0.0210
10:07:24.039	10508	0.3700	0.8900	-14.7200	-0.0710	0.3420	0.0090
10:07:24.059	10528	0.8200	0.7200	-16.2700	-0.0850	0.4130	0.0150
10:07:24.079	10548	-0.1200	0.8600	-16.8600	-0.0720	0.3990	0.0210
10:07:24.100	10568	0.4400	1.2000	-16.0200	-0.0710	0.3900	0.0120
10:07:24.119	10588	0.3200	1.0000	-16.2300	-0.0740	0.4200	0.0070
10:07:24.140	10608	0.4600	0.8600	-15.9800	-0.0700	0.3640	0.0210
10:07:24.160	10628	0.9700	1.1500	-16.6700	-0.0620	0.4170	0.0280
10:07:24.179	10648	0.5900	0.5100	-17.4200	-0.0640	0.3490	0.0320
10:07:24.201	10668	0.6200	0.6300	-17.3600	-0.0700	0.4020	0.0290
10:07:24.220	10688	0.1200	1.1900	-16.1100	-0.0570	0.3730	0.0180
10:07:24.239	10708	0.7500	0.8200	-14.7800	-0.1000	0.3810	0.0070
10:07:24.258	10728	0.2400	0.9200	-18.1700	-0.0870	0.4410	0.0340
10:07:24.281	10748	-0.0700	0.8300	-17.0400	-0.0730	0.3240	0.0140
10:07:24.300	10768	0.3400	1.1800	-15.6300	-0.0900	0.4340	0.0090
10:07:24.320	10788	0.6100	0.7300	-16.4200	-0.0820	0.3860	0.0270
10:07:24.341	10808	0.9600	1.0200	-15.0400	-0.0820	0.3620	0.0140
10:07:24.360	10828	0.7300	1.0700	-17.2600	-0.0690	0.4500	0.0240
10:07:24.379	10848	0.1800	1.2800	-17.1700	-0.0800	0.3360	0.0290
10:07:24.399	10868	1.0600	0.8200	-17.5100	-0.0720	0.4500	0.0290
10:07:24.418	10888	-0.1800	1.0300	-16.8700	-0.0710	0.3780	0.0200
10:07:24.439	10908	0.7900	0.7300	-16.5600	-0.0860	0.3830	0.0220
10:07:24.460	10928	0.4200	0.9900	-16.5300	-0.0740	0.4160	0.0200
10:07:24.481	10948	0.8100	0.8700	-16.2400	-0.0830	0.3620	0.0180
10:07:24.498	10968	0.4600	1.0000	-17.0000	-0.0690	0.4470	0.0250
10:07:24.519	10988	0.1700	0.8900	-16.3200	-0.0850	0.3710	0.0190
10:07:24.539	11008	0.7500	0.7900	-16.9700	-0.0740	0.4530	0.0140
10:07:24.560	11028	0.8800	0.8100	-15.9100	-0.0840	0.3930	0.0170
10:07:24.578	11048	0.5100	1.0700	-15.5900	-0.0800	0.4030	0.0220
10:07:24.601	11068	0.2400	0.9700	-16.8600	-0.0640	0.4220	0.0140
10:07:24.619	11088	0.8800	0.8600	-16.1000	-0.0830	0.3500	0.0230
10:07:24.640	11108	0.7000	0.9300	-17.5700	-0.0840	0.4680	0.0260
10:07:24.661	11128	0.1600	0.9000	-16.4700	-0.0870	0.3430	0.0170
10:07:24.679	11148	0.6200	0.9300	-16.4100	-0.0800	0.4360	0.0020
10:07:24.700	11168	0.0600	0.6500	-17.2600	-0.0790	0.3990	0.0210
10:07:24.721	11188	0.6900	0.6400	-14.9900	-0.0850	0.3640	0.0100
10:07:24.741	11208	0.5900	1.1900	-16.4300	-0.0750	0.4620	0.0250
10:07:24.761	11228	0.3400	0.9200	-14.6900	-0.0690	0.3160	0.0100
10:07:24.779	11248	0.7400	1.1500	-17.0800	-0.0840	0.4450	0.0160
10:07:24.800	11268	0.5300	0.8200	-15.0000	-0.0740	0.3810	0.0190
10:07:24.820	11288	0.1500	1.2800	-17.1300	-0.0790	0.4370	0.0240
10:07:24.840	11308	0.3700	0.7500	-17.8900	-0.0780	0.3790	0.0170
10:07:24.860	11328	0.6800	0.7800	-16.3200	-0.0670	0.3610	0.0220
10:07:24.879	11348	1.1700	0.5300	-18.1300	-0.0760	0.4350	0.0310
10:07:24.900	11368	0.4000	0.6300	-16.6300	-0.0750	0.3400	0.0240
10:07:24.922	11388	1.0700	0.3500	-17.4900	-0.0800	0.4340	0.0270
10:07:24.941	11408	0.2600	1.0800	-18.7300	-0.0610	0.3840	0.0340
10:07:24.961	11428	0.2600	1.0300	-17.1800	-0.0760	0.3930	0.0260
10:07:24.980	11448	0.1400	1.2700	-15.2400	-0.0770	0.4550	0.0050
10:07:25.001	11468	0.1600	1.0100	-14.8600	-0.0650	0.3350	0.0100
10:07:25.020	11488	1.3200	0.9000	-14.8300	-0.0800	0.4260	0.0170
10:07:25.040	11508	0.1100	1.1900	-15.4700	-0.0720	0.3410	0.0140
10:07:25.060	11528	0.6100	0.7700	-16.6700	-0.0740	0.3910	0.0250
10:07:25.081	11548	0.6100	0.9900	-18.6800	-0.0680	0.4360	0.0320
10:07:25.101	11568	0.2300	0.8600	-13.9200	-0.0860	0.3420	0.0120
10:07:25.121	11588	0.8200	0.7500	-16.9800	-0.0780	0.3930	0.0240
10:07:25.141	11608	0.3700	1.1000	-14.9500	-0.0770	0.3990	0.0100
10:07:25.159	11628	0.6600	0.6600	-15.9200	-0.0870	0.4190	0.0280
10:07:25.180	11648	-0.0800	0.9600	-17.0700	-0.0580	0.3590	0.0280
10:07:25.201	11668	0.4900	0.7700	-16.2300	-0.0880	0.3870	0.0180
10:07:25.220	11688	0.4200	0.8500	-18.1600	-0.0650	0.4340	0.0340
10:07:25.241	11708	0.3100	0.9400	-16.0900	-0.0720	0.3560	0.0140
10:07:25.261	11728	0.8000	1.0500	-15.9600	-0.0760	0.4430	0.0110
10:07:25.280	11748	0.1200	0.8400	-16.2200	-0.0750	0.4020	0.0170
10:07:25.302	11768	0.8100	0.7700	-17.4500	-0.0760	0.4070	0.0230
10:07:25.321	11788	0.8900	0.8000	-17.9000	-0.0740	0.4410	0.0220
10:07:25.341	11808	0.7000	0.7600	-14.2500	-0.0750	0.3230	0.0120
10:07:25.360	11828	1.1400	0.3100	-19.0300	-0.0770	0.4430	0.0340
10:07:25.382	11848	-0.2800	1.1600	-15.3900	-0.0670	0.3620	0.0150
10:07:25.401	11868	0.7400	0.6700	-15.2500	-0.0790	0.4370	0.0190
10:07:25.422	11888	0.2500	1.0900	-18.0300	-0.0610	0.3500	0.0290
10:07:25.441	11908	0.5500	1.1200	-14.6500	-0.1020	0.3850	0.0080
10:07:25.461	11928	0.3000	0.8700	-15.8500	-0.0750	0.4070	0.0200
10:07:25.481	11948	-0.2100	0.7000	-17.0600	-0.0940	0.3360	0.0210
10:07:25.499	11968	0.6900	0.8700	-18.4500	-0.0820	0.3940	0.0250
10:07:25.520	11988	-0.0100	1.1500	-17.9500	-0.0630	0.3490	0.0260
10:07:25.541	12008	0.6500	1.0600	-16.6100	-0.0930	0.4100	0.0160
10:07:25.559	12028	0.2300	0.6900	-17.5400	-0.0780	0.4180	0.0240
10:07:25.582	12048	0.5700	0.8300	-15.4300	-0.0790	0.3740	0.0130
10:07:25.601	12068	0.9700	0.8500	-17.3100	-0.0670	0.4350	0.0360
10:07:25.620	12088	-0.1500	0.8000	-17.5400	-0.0840	0.3570	0.0190
10:07:25.641	12108	0.7500	0.8100	-17.0200	-0.0710	0.4140	0.0200
10:07:25.660	12128	0.0400	0.8100	-16.9500	-0.0670	0.3990	0.0180
10:07:25.680	12148	0.6300	0.7500	-14.7000	-0.0750	0.3470	0.0070
10:07:25.701	12168	0.8500	0.9400	-16.5400	-0.0810	0.4390	0.0260
10:07:25.720	12188	0.2400	1.1800	-14.6900	-0.0740	0.3630	0.0130
10:07:25.742	12208	1.0800	0.7700	-16.8400	-0.0740	0.4580	0.0220
10:07:25.762	12228	0.1200	0.8700	-17.5700	-0.0670	0.3590	0.0210
10:07:25.782	12248	0.0200	1.0600	-16.3800	-0.0670	0.3950	0.0140
10:07:25.802	12268	0.2500	0.6600	-17.1800	-0.0730	0.4270	0.0250
10:07:25.821	12288	0.6900	1.1300	-14.9600	-0.0680	0.3540	0.0100
10:07:25.841	12308	1.2400	0.7100	-15.9400	-0.0880	0.3970	0.0140
10:07:25.860	12328	-0.0500	1.1100	-15.9700	-0.0850	0.3270	0.0200
10:07:25.880	12348	0.8800	1.0900	-16.8600	-0.0680	0.4000	0.0280
10:07:25.900	12368	0.5100	0.8200	-16.6900	-0.0710	0.3750	0.0210
10:07:25.921	12388	1.3100	0.6600	-16.8800	-0.0740	0.4130	0.0260
10:07:25.941	12408	0.3000	0.9400	-16.9000	-0.0730	0.4360	0.0260
10:07:25.961	12428	0.6900	0.9800	-16.2400	-0.0870	0.3390	0.0180
10:07:25.981	12448	1.2100	0.4700	-17.5100	-0.1000	0.4830	0.0300
10:07:26.001	12468	0.8300	0.9600	-16.7000	-0.0740	0.3290	0.0210
10:07:26.020	12488	0.6100	0.7200	-19.0600	-0.0970	0.4160	0.0390
10:07:26.041	12508	0.1200	0.8200	-16.4600	-0.0690	0.4170	0.0190
10:07:26.061	12528	-0.0400	0.7700	-15.9600	-0.0900	0.3660	0.0140
10:07:26.081	12548	0.7300	0.9300	-17.8100	-0.0740	0.4360	0.0270
10:07:26.102	12568	0.2200	0.6700	-15.8700	-0.0720	0.3550	0.0230
10:07:26.122	12588	1.0900	1.3000	-16.2400	-0.0690	0.4270	0.0180
10:07:26.141	12608	0.5000	0.6200	-16.9800	-0.0680	0.3750	0.0340
10:07:26.161	12628	0.7800	0.7300	-17.9200	-0.0730	0.4240	0.0240
10:07:26.180	12648	0.4700	0.7700	-17.4700	-0.0700	0.4100	0.0250
10:07:26.201	12668	0.8000	0.6100	-16.0300	-0.0670	0.3700	0.0190
10:07:26.222	12688	0.8800	1.0900	-16.1400	-0.0780	0.4280	0.0190
10:07:26.242	12708	0.8300	0.5800	-17.1400	-0.0790	0.3540	0.0290
10:07:26.261	12728	0.7300	0.7500	-17.9500	-0.0920	0.4360	0.0270
10:07:26.281	12748	0.3000	0.9500	-17.4000	-0.0820	0.3910	0.0270
10:07:26.301	12768	0.6900	0.8500	-16.2400	-0.0720	0.3980	0.0250
10:07:26.322	12788	0.9000	1.0500	-17.4600	-0.0860	0.4520	0.0300
10:07:26.340	12808	0.2400	1.1400	-15.7100	-0.0720	0.3410	0.0100
10:07:26.363	12828	0.7100	1.0500	-18.2800	-0.0860	0.4400	0.0300
10:07:26.383	12848	1.0200	0.9600	-16.8000	-0.0800	0.3470	0.0290
10:07:26.401	12868	0.8800	1.0000	-16.2400	-0.0910	0.4370	0.0210
10:07:26.421	12888	0.2400	1.0200	-15.9900	-0.0700	0.3960	0.0230
10:07:26.441	12908	0.2500	0.8000	-14.5100	-0.0860	0.3470	0.0060
10:07:26.462	12928	0.9700	0.9100	-15.9900	-0.0730	0.4450	0.0060
10:07:26.483	12948	0.2400	1.0000	-15.9300	-0.0750	0.3580	0.0210
10:07:26.503	12968	0.9400	0.8700	-17.2600	-0.0710	0.4050	0.0310
10:07:26.521	12988	0.7300	0.7900	-16.9000	-0.0610	0.3980	0.0250
10:07:26.541	13008	0.8300	0.7700	-16.1200	-0.0760	0.3910	0.0210
10:07:26.560	13028	0.3500	0.8900	-17.0500	-0.0740	0.4160	0.0200
10:07:26.582	13048	0.5600	0.9100	-15.0300	-0.0870	0.3460	0.0190
10:07:26.602	13068	0.3000	1.0500	-17.3300	-0.0830	0.4450	0.0210
10:07:26.623	13088	0.6600	1.0600	-15.7100	-0.0530	0.3830	0.0180
10:07:26.642	13108	0.6300	0.7600	-16.3100	-0.0800	0.4080	0.0170
10:07:26.662	13128	-0.0200	0.7200	-16.9600	-0.0840	0.3660	0.0220
10:07:26.681	13148	0.9100	0.6800	-16.1200	-0.0850	0.3790	0.0270
10:07:26.703	13168	0.5300	0.8400	-16.8900	-0.0750	0.4770	0.0270
10:07:26.721	13188	0.7300	0.9400	-14.1000	-0.0600	0.3450	0.0080
10:07:26.742	13208	0.7600	0.9900	-16.2500	-0.0820	0.4400	0.0170
10:07:26.762	13228	0.1400	0.7800	-16.1500	-0.0670	0.3710	0.0190
10:07:26.781	13248	0.3600	1.1700	-17.3300	-0.0840	0.3670	0.0160
10:07:26.801	13268	-0.2100	0.7900	-15.1100	-0.0940	0.4040	0.0100
10:07:26.822	13288	0.2200	0.9400	-15.4800	-0.0750	0.3630	0.0100
10:07:26.841	13308	0.6700	0.8200	-15.8900	-0.0890	0.4640	0.0170
10:07:26.861	13328	-0.0700	1.1800	-17.0100	-0.0680	0.3680	0.0190
10:07:26.881	13348	0.4000	0.8000	-16.9200	-0.0810	0.4290	0.0200
10:07:26.901	13368	0.2700	0.7000	-16.5700	-0.0620	0.3610	0.0200
10:07:26.922	13388	0.4700	0.8100	-15.0500	-0.0780	0.3740	0.0030
