# Supplementary material for: A slanted castor wheel enables pushing manual wheelchairs from the side to improve social interaction
Source: PLoS One. 2024 Sep 12;19(9):e0307759. doi: 10.1371/journal.pone.0307759 (PMC11392412; doi:10.1371/journal.pone.0307759)
Supplement: S1 File — Contains the data collected during the validation experiments and the code for calculating the reaction forces for a castor wheel using the vector equations and the cosine approximation. 4TU.ResearchData repository: https://doi.org/10.4121/82afa4e1-bdf1-4bf4-8682-32e62f6c3d68, GitLab repository: https://gitlab.tudelft.nl/ziggy/evaluation_paper. (ZIP) [file pone.0307759.s002.zip › S2 File - Experimental data and the MATLAB code for calculations of the castor wheel/Data/Test7_31-5-2022/0.05rad_3.4kg_7.txt]

TimeStamp	SampleCounter	Fx(N)	Fy(N)	Fz(N)	Tx(Nm)	Ty(Nm)	Tz(Nm)
10:08:35.755	16632	2.4600	2.0400	-34.7700	-0.1910	0.9410	0.0600
10:08:35.775	16652	0.4000	2.1300	-35.2500	-0.1490	0.8810	0.0660
10:08:35.794	16672	1.1700	1.9200	-33.5100	-0.1840	0.7920	0.0340
10:08:35.815	16692	1.0900	2.3300	-38.9300	-0.1380	1.0450	0.0730
10:08:35.836	16712	-0.3100	2.2800	-31.0100	-0.1660	0.7080	0.0240
10:08:35.855	16732	2.5300	1.7700	-35.8000	-0.1800	1.0610	0.0600
10:08:35.875	16752	0.5800	2.1900	-29.0500	-0.1580	0.7820	0.0360
10:08:35.896	16772	2.0500	1.8300	-32.5200	-0.1670	0.8940	0.0440
10:08:35.914	16792	1.0500	2.2400	-38.9900	-0.1310	0.9750	0.0830
10:08:35.937	16812	0.5400	1.8100	-30.6900	-0.1660	0.6880	0.0320
10:08:35.954	16832	1.6900	2.1200	-38.2600	-0.1330	1.0990	0.0770
10:08:35.976	16852	0.4900	2.3600	-31.8100	-0.1350	0.7180	0.0440
10:08:35.995	16872	2.3800	2.2100	-34.6800	-0.1680	1.0100	0.0520
10:08:36.014	16892	0.8900	2.3900	-33.9700	-0.1480	0.8070	0.0640
10:08:36.036	16912	1.8200	2.3300	-33.4000	-0.1890	0.8510	0.0480
10:08:36.057	16932	1.1600	2.2900	-38.8200	-0.1630	1.0520	0.0790
10:08:36.076	16952	-0.3800	2.0800	-31.1900	-0.1760	0.6740	0.0310
10:08:36.097	16972	1.9300	2.2700	-38.0900	-0.1740	1.0820	0.0570
10:08:36.114	16992	-0.3900	1.9400	-34.0100	-0.1680	0.7890	0.0590
10:08:36.135	17012	1.6500	2.3400	-34.6100	-0.2030	0.9070	0.0480
10:08:36.155	17032	0.1900	2.4100	-36.2600	-0.1690	0.9340	0.0620
10:08:36.176	17052	0.5600	2.3900	-34.3400	-0.1890	0.8080	0.0440
10:08:36.196	17072	1.3600	2.1600	-39.7600	-0.1610	1.0900	0.0790
10:08:36.217	17092	-0.7400	2.1200	-33.0600	-0.1520	0.7160	0.0460
10:08:36.237	17112	1.7000	2.3500	-38.0300	-0.1790	1.0500	0.0620
10:08:36.255	17132	0.2900	2.0600	-35.1800	-0.1410	0.8450	0.0580
10:08:36.275	17152	1.7400	2.3700	-33.1600	-0.1620	0.8850	0.0400
10:08:36.295	17172	0.6700	2.4600	-38.6000	-0.1240	1.0320	0.0690
10:08:36.315	17192	0.1200	2.7000	-32.1900	-0.1550	0.6950	0.0320
10:08:36.335	17212	1.6800	2.2400	-41.5900	-0.1560	1.1310	0.0760
10:08:36.355	17232	-0.5800	1.9300	-31.7700	-0.1440	0.7030	0.0320
10:08:36.376	17252	1.9700	2.1700	-36.6700	-0.1690	0.9450	0.0630
10:08:36.397	17272	0.5600	2.1500	-35.3000	-0.1450	0.9250	0.0710
10:08:36.417	17292	0.0800	1.8900	-31.0800	-0.1720	0.7720	0.0320
10:08:36.436	17312	1.1900	2.4400	-39.8800	-0.1640	1.0820	0.0740
10:08:36.457	17332	0.1700	2.2700	-32.0400	-0.1740	0.6610	0.0380
10:08:36.475	17352	1.6400	2.2700	-38.0400	-0.1900	1.1050	0.0610
10:08:36.495	17372	-0.1000	2.1300	-34.7300	-0.1550	0.8040	0.0570
10:08:36.515	17392	1.9800	2.3600	-34.2200	-0.1850	0.8880	0.0540
10:08:36.535	17412	1.2600	2.2300	-39.1400	-0.1520	1.0490	0.0760
10:08:36.557	17432	-0.5800	2.1800	-31.1600	-0.1740	0.6870	0.0240
10:08:36.577	17452	2.1700	2.5000	-39.8900	-0.1660	1.0860	0.0780
10:08:36.595	17472	0.2400	2.2600	-32.1400	-0.1520	0.7630	0.0490
10:08:36.616	17492	2.3500	2.2900	-33.0400	-0.1720	0.9260	0.0420
10:08:36.637	17512	0.6700	1.9400	-36.6600	-0.1740	0.9540	0.0580
10:08:36.656	17532	0.4900	2.1300	-33.8300	-0.1660	0.7650	0.0430
10:08:36.677	17552	1.0000	2.1500	-42.9300	-0.1570	1.1570	0.0780
10:08:36.696	17572	-0.6600	2.0800	-29.9700	-0.1550	0.6620	0.0280
10:08:36.715	17592	2.0600	2.0500	-40.3300	-0.1720	1.1120	0.0630
10:08:36.736	17612	0.2000	2.2900	-34.8700	-0.1510	0.7900	0.0580
10:08:36.757	17632	1.4300	2.6200	-30.9900	-0.1650	0.8190	0.0190
10:08:36.777	17652	1.0100	2.6600	-38.8000	-0.1400	1.0580	0.0520
10:08:36.797	17672	-0.4500	2.1700	-30.2800	-0.1480	0.6920	0.0320
10:08:36.815	17692	1.5700	2.0500	-41.3200	-0.1650	1.0930	0.0800
10:08:36.835	17712	0.1300	2.1800	-31.2100	-0.1410	0.7300	0.0440
10:08:36.855	17732	2.2200	2.2700	-35.1300	-0.1850	1.0340	0.0470
10:08:36.877	17752	0.3400	1.9200	-37.0300	-0.1620	0.9430	0.0820
10:08:36.898	17772	0.7200	2.0900	-31.2500	-0.1970	0.7720	0.0300
10:08:36.918	17792	1.4500	2.1700	-40.3200	-0.1490	1.1240	0.0840
10:08:36.936	17812	-0.2900	2.6000	-28.8800	-0.1540	0.6530	0.0290
10:08:36.956	17832	2.0000	2.3000	-36.5900	-0.1820	1.0350	0.0510
10:08:36.976	17852	0.1200	2.4400	-32.1300	-0.1730	0.7940	0.0520
10:08:36.997	17872	1.1900	2.0600	-35.4800	-0.1900	0.8990	0.0610
10:08:37.016	17892	0.6900	2.7400	-38.0600	-0.1540	1.0270	0.0550
10:08:37.037	17912	0.2900	1.9000	-31.7100	-0.1640	0.6900	0.0450
10:08:37.058	17932	1.9500	2.7300	-38.2100	-0.1680	1.1020	0.0620
10:08:37.076	17952	-0.0700	2.0200	-32.3700	-0.1520	0.7200	0.0390
10:08:37.097	17972	1.9700	2.2600	-33.6900	-0.1780	0.9580	0.0340
10:08:37.115	17992	0.0700	2.1800	-37.6300	-0.1410	0.9450	0.0630
10:08:37.136	18012	1.3200	2.0300	-32.1100	-0.1670	0.7760	0.0370
10:08:37.156	18032	1.1300	2.2300	-40.2100	-0.1290	1.1060	0.0790
10:08:37.176	18052	-0.9600	1.7700	-34.8100	-0.1640	0.6850	0.0390
10:08:37.196	18072	2.2000	2.2200	-36.2300	-0.1580	0.9910	0.0490
10:08:37.217	18092	0.5500	2.3700	-33.9600	-0.1370	0.8250	0.0520
10:08:37.236	18112	1.6000	2.0000	-33.4800	-0.1500	0.8660	0.0500
10:08:37.256	18132	0.9900	2.1300	-37.9100	-0.1500	0.9840	0.0680
10:08:37.275	18152	1.1800	2.3300	-30.2100	-0.1730	0.6920	0.0370
10:08:37.295	18172	1.8800	2.4000	-39.0700	-0.1600	1.1200	0.0810
10:08:37.316	18192	-0.1800	2.4800	-32.6900	-0.1630	0.6800	0.0340
10:08:37.336	18212	1.7500	1.8800	-37.5100	-0.1940	1.0530	0.0600
10:08:37.356	18232	0.8200	2.2900	-34.8000	-0.1610	0.8790	0.0530
10:08:37.377	18252	1.3100	2.2500	-31.2900	-0.1880	0.8060	0.0290
10:08:37.396	18272	1.1400	2.4500	-39.5500	-0.1470	1.0730	0.0700
10:08:37.418	18292	-0.7000	2.3900	-32.0500	-0.1620	0.6530	0.0370
10:08:37.438	18312	1.8900	2.0200	-38.2800	-0.1650	1.1100	0.0560
10:08:37.457	18332	0.0500	2.3500	-34.2400	-0.1510	0.8040	0.0460
10:08:37.478	18352	1.5600	1.8800	-34.7000	-0.1690	0.9230	0.0520
10:08:37.498	18372	0.1400	2.3100	-38.7500	-0.1450	1.0020	0.0670
10:08:37.517	18392	0.0300	2.2000	-31.5700	-0.1570	0.7100	0.0350
10:08:37.537	18412	1.2000	2.3400	-42.8100	-0.1210	1.1210	0.0890
10:08:37.557	18432	-0.8800	2.1100	-34.6300	-0.1500	0.7240	0.0420
10:08:37.575	18452	1.7200	2.5700	-36.9300	-0.1580	1.0200	0.0530
10:08:37.597	18472	0.5400	2.4700	-37.0300	-0.1270	0.8820	0.0700
10:08:37.619	18492	1.1300	2.3500	-30.3700	-0.1770	0.7600	0.0210
10:08:37.637	18512	1.9100	2.1500	-40.4900	-0.1270	1.0810	0.0750
10:08:37.657	18532	0.5900	2.1200	-28.9400	-0.1560	0.6800	0.0330
10:08:37.677	18552	1.6700	2.3100	-37.6200	-0.1640	1.0830	0.0610
10:08:37.696	18572	-0.8200	2.4200	-33.3300	-0.1450	0.6970	0.0470
10:08:37.717	18592	2.0000	2.0400	-35.3000	-0.1670	0.9520	0.0560
10:08:37.737	18612	0.8100	2.5500	-36.3300	-0.1590	0.9980	0.0630
10:08:37.756	18632	0.1400	2.4200	-30.6400	-0.1870	0.7220	0.0190
10:08:37.777	18652	1.4800	2.2000	-39.3800	-0.1630	1.0980	0.0740
10:08:37.797	18672	0.8500	2.4900	-30.6700	-0.1730	0.7520	0.0440
10:08:37.817	18692	2.9000	2.1800	-33.3500	-0.1830	0.9980	0.0560
10:08:37.836	18712	0.6600	2.4100	-34.1300	-0.1710	0.8550	0.0580
10:08:37.857	18732	1.4400	1.9100	-31.3900	-0.1750	0.7990	0.0480
10:08:37.878	18752	1.3600	2.0500	-38.7700	-0.1520	1.0490	0.0720
10:08:37.898	18772	0.8200	2.1700	-29.9400	-0.1650	0.6990	0.0360
10:08:37.917	18792	2.1300	2.0700	-37.4600	-0.1680	1.0690	0.0670
10:08:37.936	18812	0.5100	2.1700	-32.9000	-0.1470	0.7690	0.0450
10:08:37.958	18832	2.4000	2.0900	-33.3900	-0.1620	0.9220	0.0490
10:08:37.978	18852	0.4700	2.6400	-38.0400	-0.1200	0.9680	0.0720
10:08:37.997	18872	-0.1100	2.1900	-31.4600	-0.1500	0.7310	0.0290
10:08:38.019	18892	1.3400	2.6500	-39.4600	-0.1280	1.1110	0.0620
10:08:38.037	18912	-0.2800	2.3600	-30.1500	-0.1620	0.7260	0.0310
10:08:38.057	18932	2.1100	2.0500	-35.8000	-0.1660	1.0310	0.0550
10:08:38.077	18952	0.5500	2.3000	-32.6800	-0.1380	0.7940	0.0460
10:08:38.097	18972	1.7900	2.2400	-34.3000	-0.1930	0.8650	0.0570
10:08:38.116	18992	0.7300	2.3100	-38.9900	-0.1500	1.0230	0.0780
10:08:38.136	19012	-0.1500	2.3400	-30.9000	-0.1760	0.7180	0.0260
10:08:38.156	19032	1.9800	1.8300	-38.1500	-0.1800	1.1310	0.0650
10:08:38.177	19052	0.2900	2.1900	-33.8800	-0.1690	0.7640	0.0450
10:08:38.198	19072	1.7100	2.1600	-36.8800	-0.1990	0.9710	0.0660
10:08:38.218	19092	0.5600	2.5800	-35.1300	-0.1650	0.9170	0.0600
10:08:38.236	19112	0.6600	2.0900	-32.2700	-0.1900	0.8100	0.0430
10:08:38.258	19132	1.8700	2.3800	-39.9300	-0.1410	1.0990	0.0790
10:08:38.279	19152	-0.5900	2.2300	-30.4700	-0.1590	0.6700	0.0320
10:08:38.296	19172	2.1400	2.2000	-36.8400	-0.1680	1.0180	0.0530
10:08:38.318	19192	0.4500	2.2900	-34.6400	-0.1420	0.8130	0.0520
10:08:38.337	19212	0.8400	2.4800	-32.6400	-0.1620	0.8530	0.0390
10:08:38.357	19232	1.0300	2.0000	-38.8300	-0.1410	1.0410	0.0710
10:08:38.378	19252	0.4700	2.1400	-30.4900	-0.1490	0.7190	0.0420
10:08:38.397	19272	1.6000	2.5400	-39.1600	-0.1400	1.0980	0.0710
10:08:38.417	19292	-1.1900	1.9000	-35.1100	-0.1390	0.7000	0.0550
10:08:38.436	19312	1.8700	1.9500	-37.0300	-0.1560	1.0000	0.0500
10:08:38.457	19332	0.9100	2.2200	-36.6600	-0.1320	0.9340	0.0650
10:08:38.478	19352	1.5100	2.1600	-30.3800	-0.1550	0.7770	0.0290
10:08:38.497	19372	1.0300	2.0900	-38.5200	-0.1530	1.0100	0.0740
10:08:38.519	19392	-0.1100	2.2400	-32.2100	-0.1580	0.7100	0.0400
10:08:38.537	19412	2.3600	2.3800	-37.9400	-0.1580	1.0940	0.0730
10:08:38.557	19432	0.0600	2.2500	-33.9600	-0.1440	0.7920	0.0500
10:08:38.577	19452	2.0700	2.1300	-33.1900	-0.1750	0.9440	0.0390
10:08:38.597	19472	1.4700	2.3900	-37.1600	-0.1370	1.0010	0.0740
10:08:38.617	19492	0.7100	2.0000	-32.5400	-0.1700	0.7660	0.0410
10:08:38.636	19512	1.2500	2.5700	-38.4800	-0.1720	1.0900	0.0630
10:08:38.656	19532	-0.4300	2.0100	-32.0600	-0.1560	0.6850	0.0410
10:08:38.677	19552	1.6600	2.3900	-36.2700	-0.1830	1.0410	0.0490
10:08:38.696	19572	-0.1800	2.2000	-34.2500	-0.1460	0.8900	0.0560
10:08:38.717	19592	0.6000	1.8400	-31.1400	-0.1730	0.8040	0.0390
10:08:38.739	19612	1.8200	2.2600	-38.2100	-0.1400	1.0350	0.0690
10:08:38.757	19632	-0.0700	2.1800	-32.5900	-0.1620	0.7150	0.0430
10:08:38.778	19652	2.2200	2.3600	-38.5100	-0.1540	1.0590	0.0610
10:08:38.796	19672	0.0200	2.0400	-33.2000	-0.1190	0.7510	0.0410
10:08:38.818	19692	2.0300	1.8900	-34.3000	-0.1550	0.9030	0.0540
10:08:38.838	19712	0.9900	2.1900	-37.6800	-0.1100	0.9410	0.0680
10:08:38.857	19732	0.6100	2.3800	-32.4900	-0.1570	0.7190	0.0360
10:08:38.879	19752	1.8300	2.6300	-36.9800	-0.1350	1.0750	0.0580
10:08:38.898	19772	0.5500	1.9900	-32.1800	-0.1580	0.7280	0.0380
10:08:38.919	19792	1.9300	2.4400	-35.9100	-0.1770	1.0300	0.0420
10:08:38.937	19812	-0.3200	2.2700	-34.6500	-0.1570	0.8190	0.0540
10:08:38.958	19832	0.7600	1.8700	-35.0700	-0.1900	0.8790	0.0410
10:08:38.978	19852	0.6700	2.1600	-40.3600	-0.1560	1.0800	0.0860
10:08:38.998	19872	-0.4400	2.2200	-32.3800	-0.1640	0.6900	0.0410
10:08:39.018	19892	2.4200	2.7000	-39.5400	-0.1690	1.0750	0.0770
10:08:39.039	19912	-0.3500	2.1400	-33.6200	-0.1720	0.7690	0.0490
10:08:39.058	19932	2.3000	2.4200	-34.2900	-0.1880	0.9550	0.0530
10:08:39.080	19952	1.2800	2.4700	-34.5900	-0.1360	0.9070	0.0660
10:08:39.098	19972	0.3200	2.2000	-31.3900	-0.1620	0.7400	0.0300
10:08:39.117	19992	1.6800	2.1600	-39.8500	-0.1480	1.0920	0.0740
10:08:39.138	20012	-0.2600	2.0300	-31.4900	-0.1450	0.7010	0.0440
10:08:39.159	20032	1.8200	2.1700	-35.8500	-0.1770	1.0070	0.0500
10:08:39.178	20052	0.7400	2.3800	-33.7400	-0.1560	0.8750	0.0420
10:08:39.198	20072	1.8000	2.0900	-31.0600	-0.1730	0.8690	0.0350
10:08:39.219	20092	1.3200	2.0900	-38.7100	-0.1380	1.0080	0.0670
10:08:39.239	20112	0.0200	1.8900	-31.2900	-0.1660	0.6560	0.0290
10:08:39.260	20132	2.2000	2.4600	-39.9400	-0.1470	1.1160	0.0760
10:08:39.278	20152	0.5400	2.3600	-31.3400	-0.1400	0.7380	0.0420
10:08:39.299	20172	1.9000	2.2000	-34.0800	-0.1560	0.9420	0.0500
10:08:39.318	20192	0.8700	2.3100	-36.1800	-0.1390	0.9120	0.0650
10:08:39.338	20212	0.7400	2.5600	-30.5800	-0.1790	0.7810	0.0250
10:08:39.359	20232	1.5300	2.3700	-37.6000	-0.1670	1.0820	0.0640
10:08:39.379	20252	-0.3100	2.5000	-29.1200	-0.1430	0.6580	0.0220
10:08:39.399	20272	2.8000	1.8800	-36.4700	-0.1850	1.0610	0.0580
10:08:39.418	20292	0.3300	2.1500	-33.3600	-0.1590	0.8490	0.0540
10:08:39.439	20312	0.9200	2.5000	-32.7200	-0.1820	0.8440	0.0430
10:08:39.458	20332	0.4900	2.3200	-39.8100	-0.1600	1.0690	0.0720
10:08:39.480	20352	0.0100	2.1100	-32.4100	-0.1760	0.7140	0.0390
10:08:39.500	20372	1.9900	1.9500	-39.1800	-0.1680	1.1000	0.0690
10:08:39.518	20392	0.0000	2.0100	-34.8700	-0.1600	0.8040	0.0590
10:08:39.540	20412	1.1500	2.2600	-37.1000	-0.1790	0.9940	0.0490
10:08:39.557	20432	0.2500	2.4900	-37.0800	-0.1340	0.9100	0.0520
10:08:39.579	20452	-0.0900	2.4600	-32.3300	-0.1640	0.7580	0.0310
10:08:39.599	20472	0.7700	2.4500	-41.6300	-0.1430	1.1130	0.0880
10:08:39.619	20492	-1.1200	2.0500	-32.8300	-0.1570	0.7040	0.0300
10:08:39.638	20512	1.3300	2.0200	-42.1600	-0.1640	1.1210	0.0750
10:08:39.658	20532	0.0700	2.4400	-33.9100	-0.1320	0.8020	0.0430
10:08:39.680	20552	1.3200	2.3900	-33.7700	-0.1570	0.8860	0.0420
10:08:39.698	20572	1.0100	2.3300	-37.9600	-0.1390	1.0070	0.0580
10:08:39.717	20592	-0.1900	2.2000	-31.6700	-0.1530	0.7350	0.0440
10:08:39.738	20612	1.8300	2.3600	-42.3800	-0.1570	1.0890	0.0750
10:08:39.758	20632	-0.3400	1.8500	-33.5700	-0.1600	0.6890	0.0440
10:08:39.778	20652	2.1500	2.3800	-38.4300	-0.1770	1.0200	0.0600
10:08:39.798	20672	-0.0500	2.2500	-35.8600	-0.1540	0.9170	0.0590
10:08:39.818	20692	1.2800	2.4300	-32.4500	-0.1740	0.7730	0.0440
10:08:39.838	20712	1.3100	2.2900	-39.2800	-0.1690	1.1340	0.0780
10:08:39.857	20732	-0.0300	2.5800	-29.4700	-0.1670	0.6880	0.0290
10:08:39.880	20752	1.8600	2.2800	-37.9100	-0.1770	1.0990	0.0700
10:08:39.898	20772	0.3600	2.0000	-33.4900	-0.1720	0.7700	0.0520
10:08:39.918	20792	1.3600	2.0100	-33.8900	-0.1670	0.8980	0.0460
10:08:39.939	20812	0.6800	2.1000	-38.8500	-0.1510	0.9820	0.0740
10:08:39.958	20832	0.2100	2.2100	-32.1400	-0.1490	0.7040	0.0390
10:08:39.978	20852	2.0600	2.3000	-38.3300	-0.1440	1.1040	0.0630
10:08:39.999	20872	-0.0200	1.8200	-32.2600	-0.1600	0.7230	0.0500
10:08:40.018	20892	2.0800	2.2100	-36.0200	-0.1480	1.0120	0.0480
10:08:40.038	20912	0.8200	2.1900	-35.2300	-0.1490	0.8990	0.0580
10:08:40.058	20932	1.3300	2.2700	-28.5200	-0.1450	0.7580	0.0270
10:08:40.078	20952	0.9500	2.2900	-39.9300	-0.1170	1.1130	0.0830
10:08:40.099	20972	0.1200	2.3300	-30.6400	-0.1310	0.6660	0.0290
10:08:40.118	20992	2.2000	2.3300	-39.5500	-0.1650	1.0750	0.0660
10:08:40.138	21012	0.8000	2.0200	-31.9300	-0.1560	0.7960	0.0590
10:08:40.157	21032	1.8900	2.3000	-32.9500	-0.1800	0.9210	0.0340
10:08:40.180	21052	1.0400	2.3800	-37.1100	-0.1560	0.9720	0.0720
10:08:40.200	21072	-0.0600	2.4300	-29.9800	-0.1790	0.7630	0.0210
10:08:40.219	21092	1.5500	2.4200	-41.0400	-0.1480	1.1080	0.0740
10:08:40.239	21112	-0.5100	2.1300	-33.9500	-0.1540	0.7180	0.0420
10:08:40.259	21132	1.8600	2.0200	-37.6600	-0.1860	0.9720	0.0530
10:08:40.279	21152	0.4800	2.6600	-33.6000	-0.1550	0.8530	0.0510
10:08:40.298	21172	0.6200	2.0200	-33.9200	-0.1760	0.8370	0.0510
10:08:40.320	21192	1.3100	2.1900	-41.0000	-0.1560	1.0670	0.0760
10:08:40.339	21212	-0.2900	2.2200	-33.1600	-0.1540	0.6940	0.0340
10:08:40.359	21232	1.6000	2.2100	-38.6000	-0.1690	1.0640	0.0510
10:08:40.379	21252	-0.6400	2.0300	-33.5800	-0.1400	0.7570	0.0430
10:08:40.401	21272	1.9700	2.0700	-33.4600	-0.1760	0.9010	0.0460
10:08:40.420	21292	0.6400	2.0300	-38.8000	-0.1310	0.9950	0.0670
10:08:40.439	21312	-0.5900	2.4500	-31.4400	-0.1530	0.7440	0.0320
10:08:40.458	21332	1.0600	2.1800	-41.3000	-0.1490	1.0990	0.0680
10:08:40.479	21352	-0.6500	1.7400	-33.5600	-0.1520	0.7000	0.0410
10:08:40.499	21372	2.3700	2.1400	-37.8300	-0.1470	1.0340	0.0640
10:08:40.519	21392	1.0400	2.2100	-37.0900	-0.1360	0.9160	0.0670
10:08:40.540	21412	1.0900	2.0400	-30.9800	-0.1630	0.7990	0.0400
10:08:40.558	21432	1.3400	2.4700	-39.5500	-0.1330	1.0640	0.0620
10:08:40.580	21452	0.0500	2.4000	-30.6700	-0.1730	0.6710	0.0200
10:08:40.599	21472	1.4700	2.3700	-38.9000	-0.1700	1.1110	0.0540
10:08:40.618	21492	-0.2000	2.0100	-33.2400	-0.1600	0.7630	0.0450
10:08:40.640	21512	2.2100	2.0600	-34.2800	-0.1620	0.9160	0.0540
10:08:40.659	21532	0.9100	1.9700	-36.7400	-0.1520	1.0130	0.0700
10:08:40.678	21552	0.4800	2.3900	-30.9700	-0.1710	0.7420	0.0200
10:08:40.700	21572	1.2600	2.5400	-39.1400	-0.1530	1.1100	0.0680
10:08:40.720	21592	-0.3100	1.7500	-31.2200	-0.1650	0.6700	0.0390
10:08:40.739	21612	1.6700	2.7600	-36.1500	-0.1550	1.0370	0.0610
10:08:40.759	21632	0.5300	2.0800	-36.4100	-0.1550	0.8920	0.0690
10:08:40.780	21652	0.4800	2.1200	-32.6500	-0.1710	0.8110	0.0410
10:08:40.800	21672	1.2800	2.4100	-40.2000	-0.1210	1.0660	0.0730
10:08:40.820	21692	0.3500	2.4500	-29.6500	-0.1590	0.6670	0.0260
10:08:40.839	21712	1.8800	2.3600	-40.5700	-0.1560	1.1190	0.0680
10:08:40.859	21732	-0.2600	2.4000	-32.5500	-0.1370	0.7780	0.0340
10:08:40.881	21752	1.3900	2.2600	-33.7000	-0.1500	0.9350	0.0390
10:08:40.900	21772	0.6600	2.6100	-35.3900	-0.1280	0.9410	0.0450
10:08:40.920	21792	0.7800	2.0100	-33.3600	-0.1530	0.7600	0.0500
10:08:40.940	21812	1.3300	2.4400	-40.5400	-0.1260	1.1020	0.0660
10:08:40.959	21832	-0.5800	2.0400	-31.6400	-0.1460	0.6540	0.0400
10:08:40.979	21852	1.3400	2.4700	-37.7600	-0.1580	1.0520	0.0600
10:08:40.999	21872	0.1300	2.4700	-33.7000	-0.1560	0.8400	0.0530
10:08:41.018	21892	1.3900	2.5200	-32.8400	-0.1740	0.8850	0.0340
10:08:41.039	21912	0.2500	2.2700	-39.5300	-0.1480	1.0290	0.0740
10:08:41.059	21932	-0.3600	2.3000	-32.1400	-0.1690	0.7300	0.0310
10:08:41.079	21952	1.9400	2.2800	-38.6400	-0.1640	1.0940	0.0640
10:08:41.100	21972	0.5900	2.3100	-28.9500	-0.1620	0.7320	0.0410
10:08:41.120	21992	2.6800	1.8000	-34.8100	-0.1710	0.9590	0.0560
10:08:41.140	22012	0.5200	2.3300	-36.2500	-0.1360	0.9260	0.0600
10:08:41.160	22032	0.3500	2.3300	-31.5000	-0.1700	0.7630	0.0370
10:08:41.178	22052	1.8000	1.9700	-39.5500	-0.1460	1.0560	0.0720
10:08:41.200	22072	0.3700	2.1300	-30.4200	-0.1390	0.6960	0.0360
10:08:41.220	22092	2.5300	2.0200	-35.3600	-0.1690	0.9980	0.0580
10:08:41.241	22112	1.0000	1.8900	-33.9400	-0.1430	0.8190	0.0590
10:08:41.259	22132	2.0000	2.2800	-32.2000	-0.1540	0.8700	0.0460
10:08:41.278	22152	1.2900	1.9800	-37.5700	-0.1340	1.0040	0.0810
10:08:41.298	22172	-0.0800	2.1800	-30.1300	-0.1670	0.7290	0.0320
10:08:41.320	22192	1.6100	2.0500	-39.6800	-0.1520	1.0760	0.0760
10:08:41.339	22212	-0.0500	2.0500	-34.1200	-0.1280	0.7690	0.0660
10:08:41.360	22232	2.4000	2.2700	-33.8000	-0.1570	0.9600	0.0470
10:08:41.380	22252	0.3900	2.1500	-36.1000	-0.1480	0.8980	0.0750
10:08:41.399	22272	1.4600	2.7800	-31.1800	-0.1700	0.7880	0.0360
10:08:41.419	22292	1.3800	2.1000	-39.8800	-0.1510	1.0690	0.0890
10:08:41.441	22312	-0.2700	2.5900	-31.4700	-0.1610	0.7280	0.0340
10:08:41.459	22332	2.4800	2.2300	-36.6300	-0.1670	1.0810	0.0620
10:08:41.481	22352	0.2100	2.3900	-32.6200	-0.1500	0.8270	0.0390
10:08:41.500	22372	1.4200	2.3500	-33.3800	-0.1770	0.8410	0.0440
10:08:41.519	22392	0.8900	2.2100	-39.1100	-0.1510	1.0080	0.0820
10:08:41.541	22412	0.0000	2.0300	-34.0500	-0.1800	0.7620	0.0410
10:08:41.559	22432	1.5800	2.3600	-39.9900	-0.1650	1.1140	0.0670
10:08:41.580	22452	-0.2900	2.4500	-30.5400	-0.1540	0.7550	0.0250
10:08:41.600	22472	1.9600	1.8400	-37.6300	-0.1760	0.9650	0.0670
10:08:41.620	22492	0.4300	2.1000	-38.2900	-0.1460	0.9400	0.0670
10:08:41.641	22512	0.8400	2.2600	-32.9000	-0.1650	0.7810	0.0300
10:08:41.660	22532	1.2300	2.2300	-38.1900	-0.1290	1.0600	0.0750
10:08:41.680	22552	0.0200	1.9900	-31.9200	-0.1500	0.6850	0.0460
10:08:41.702	22572	1.9900	2.4200	-38.8200	-0.1290	1.0640	0.0710
10:08:41.721	22592	-0.0500	2.0800	-34.3500	-0.1370	0.7990	0.0510
10:08:41.741	22612	1.2700	2.0700	-35.5700	-0.1640	0.9000	0.0550
10:08:41.759	22632	0.2300	2.1700	-39.5300	-0.1430	1.0320	0.0720
10:08:41.779	22652	0.1100	1.8000	-31.0500	-0.1670	0.7270	0.0310
10:08:41.800	22672	1.4800	2.4500	-40.6400	-0.1670	1.0990	0.0640
10:08:41.819	22692	-0.4200	2.3200	-29.6900	-0.1540	0.6640	0.0320
10:08:41.842	22712	2.3900	2.0600	-37.4100	-0.1760	1.0550	0.0650
10:08:41.861	22732	0.1500	2.0700	-35.5600	-0.1610	0.8460	0.0640
10:08:41.880	22752	1.2700	2.2500	-33.0000	-0.1730	0.8340	0.0370
10:08:41.900	22772	1.1200	2.1600	-39.2600	-0.1480	1.0410	0.0740
10:08:41.920	22792	-0.1000	2.0100	-33.3100	-0.1660	0.7120	0.0430
10:08:41.940	22812	1.8500	2.2200	-40.4100	-0.1540	1.0920	0.0700
10:08:41.960	22832	0.0500	2.0700	-33.0400	-0.1620	0.7590	0.0480
10:08:41.980	22852	1.9700	2.2500	-32.2900	-0.1710	0.9150	0.0400
10:08:42.001	22872	0.7700	2.0700	-35.8400	-0.1460	0.9840	0.0570
10:08:42.020	22892	0.3600	1.9200	-31.4300	-0.1570	0.7980	0.0380
10:08:42.040	22912	1.6300	1.8300	-41.2900	-0.1510	1.0970	0.0780
10:08:42.061	22932	-0.1900	2.1200	-32.7900	-0.1390	0.6840	0.0420
10:08:42.079	22952	2.4400	2.3800	-36.2200	-0.1500	1.0340	0.0490
10:08:42.099	22972	0.4400	2.5700	-32.2000	-0.1310	0.8420	0.0480
10:08:42.120	22992	1.5800	2.1900	-32.4500	-0.1540	0.8320	0.0500
10:08:42.141	23012	1.5000	2.3800	-37.6100	-0.1110	1.0520	0.0620
10:08:42.160	23032	-0.3100	2.3200	-31.1400	-0.1410	0.6670	0.0360
10:08:42.181	23052	1.8000	2.4400	-38.2700	-0.1450	1.0770	0.0550
10:08:42.200	23072	0.4100	2.2300	-29.7000	-0.1290	0.7180	0.0400
10:08:42.219	23092	1.7900	2.1100	-36.9400	-0.1740	1.0160	0.0590
10:08:42.241	23112	0.1000	2.1500	-36.2900	-0.1440	0.9210	0.0720
10:08:42.260	23132	0.8600	2.2600	-31.4200	-0.1700	0.7970	0.0300
10:08:42.281	23152	1.2500	2.7100	-40.9100	-0.1430	1.1130	0.0670
10:08:42.300	23172	-0.4700	2.3000	-32.5300	-0.1500	0.6700	0.0360
10:08:42.322	23192	2.1300	2.3100	-37.6000	-0.1970	1.0530	0.0410
10:08:42.340	23212	0.4600	2.0700	-32.5700	-0.1620	0.8090	0.0550
10:08:42.360	23232	1.0800	2.0700	-34.1500	-0.1870	0.8840	0.0420
10:08:42.380	23252	0.9400	2.0400	-38.8600	-0.1500	1.0090	0.0750
10:08:42.401	23272	-0.3100	2.3200	-32.0900	-0.1510	0.7540	0.0390
10:08:42.421	23292	2.1100	2.4100	-42.0100	-0.1580	1.2200	0.0760
10:08:42.441	23312	-0.7600	2.0400	-32.0800	-0.1400	0.6990	0.0450
10:08:42.461	23332	1.9900	1.8700	-35.3100	-0.1500	0.9310	0.0570
10:08:42.481	23352	1.1900	2.5100	-36.1600	-0.1240	0.9220	0.0630
10:08:42.501	23372	1.0400	2.1100	-32.7500	-0.1610	0.8720	0.0330
10:08:42.521	23392	1.3600	2.5800	-39.0700	-0.1330	1.0570	0.0570
10:08:42.541	23412	-0.8900	2.0500	-29.6400	-0.1250	0.6310	0.0280
10:08:42.560	23432	1.7900	2.0300	-39.6900	-0.1330	1.0630	0.0670
10:08:42.581	23452	0.1400	2.5400	-32.8300	-0.1320	0.7550	0.0300
10:08:42.602	23472	1.0300	1.8300	-35.7700	-0.1470	0.8860	0.0510
10:08:42.621	23492	-0.2800	1.9700	-38.2400	-0.1270	0.8720	0.0610
10:08:42.641	23512	0.4500	2.7300	-33.5700	-0.1660	0.8280	0.0490
10:08:42.661	23532	1.6100	2.3400	-41.8300	-0.1330	1.1570	0.0810
10:08:42.681	23552	-0.4200	1.9200	-31.4000	-0.1410	0.6630	0.0450
10:08:42.700	23572	1.7100	2.0200	-38.2600	-0.1640	1.0750	0.0620
10:08:42.721	23592	0.5300	1.6800	-35.7500	-0.1630	0.8730	0.0740
10:08:42.741	23612	0.6800	2.5000	-35.7000	-0.1710	0.8480	0.0450
10:08:42.761	23632	0.7900	2.0700	-40.9200	-0.1500	1.0550	0.0820
10:08:42.781	23652	-1.1400	2.3400	-33.0900	-0.1760	0.7470	0.0270
10:08:42.801	23672	1.8000	2.3000	-40.9100	-0.1620	1.1520	0.0770
10:08:42.821	23692	0.0300	1.8300	-32.4400	-0.1520	0.7680	0.0480
10:08:42.841	23712	1.1100	2.0600	-36.6600	-0.1910	0.9660	0.0350
10:08:42.860	23732	0.3700	2.2000	-36.2900	-0.1330	0.9680	0.0580
10:08:42.881	23752	0.4300	2.1300	-32.8200	-0.1480	0.7100	0.0450
10:08:42.900	23772	1.8900	2.3400	-40.5500	-0.1350	1.1140	0.0680
10:08:42.920	23792	-0.5700	2.1300	-31.6900	-0.1410	0.7010	0.0360
10:08:42.941	23812	2.1400	2.4700	-38.2900	-0.1390	1.0560	0.0600
10:08:42.960	23832	0.6100	2.6400	-33.2700	-0.1310	0.8540	0.0490
10:08:42.982	23852	0.4000	2.3400	-33.3300	-0.1560	0.8540	0.0350
10:08:43.000	23872	1.1700	2.0600	-40.1500	-0.1520	1.0690	0.0760
10:08:43.020	23892	-0.6100	1.8900	-31.5700	-0.1600	0.7120	0.0320
10:08:43.041	23912	1.3700	2.3100	-39.4400	-0.1670	1.1160	0.0560
10:08:43.060	23932	-0.8300	2.5700	-31.6600	-0.1530	0.7010	0.0420
10:08:43.080	23952	1.2900	2.2500	-35.7800	-0.1820	0.9760	0.0500
10:08:43.101	23972	0.8800	2.7500	-35.9900	-0.1480	0.9290	0.0660
10:08:43.121	23992	0.1300	1.9100	-33.5200	-0.1770	0.7410	0.0400
10:08:43.141	24012	1.6900	2.4300	-41.2400	-0.1630	1.1500	0.0820
10:08:43.161	24032	-0.1900	1.8900	-30.6500	-0.1700	0.6870	0.0360
10:08:43.183	24052	2.6000	2.0500	-37.9200	-0.1840	1.0540	0.0660
10:08:43.201	24072	-0.0400	2.1100	-33.6100	-0.1650	0.8010	0.0580
10:08:43.221	24092	1.2300	1.9800	-32.8200	-0.1620	0.8380	0.0380
10:08:43.241	24112	1.6000	2.4700	-37.8800	-0.1290	1.0550	0.0680
10:08:43.261	24132	0.4300	1.8400	-31.1300	-0.1550	0.6690	0.0390
10:08:43.281	24152	2.1700	2.0800	-37.2100	-0.1660	1.0960	0.0500
10:08:43.300	24172	0.7800	2.0200	-31.4500	-0.1370	0.7970	0.0490
10:08:43.321	24192	2.0100	1.9900	-35.5600	-0.1660	0.9880	0.0550
10:08:43.341	24212	0.7000	2.2400	-35.3600	-0.1300	0.9270	0.0550
10:08:43.361	24232	1.1500	2.0900	-28.9900	-0.1470	0.6950	0.0300
10:08:43.380	24252	1.6300	2.5700	-38.6100	-0.1280	1.1140	0.0660
10:08:43.401	24272	-0.2200	1.9800	-30.5600	-0.1310	0.6920	0.0400
10:08:43.421	24292	2.1300	2.1200	-33.7200	-0.1710	1.0130	0.0360
10:08:43.441	24312	0.4500	2.0100	-32.8100	-0.1510	0.8120	0.0510
10:08:43.461	24332	2.3000	2.1500	-30.9400	-0.1820	0.8420	0.0260
10:08:43.481	24352	1.2000	2.3700	-39.3200	-0.1360	1.0360	0.0860
10:08:43.501	24372	0.5500	2.2600	-29.2900	-0.1800	0.6870	0.0320
10:08:43.521	24392	1.9100	2.5600	-39.5100	-0.1610	1.1460	0.0700
10:08:43.541	24412	-0.1000	2.1800	-31.9600	-0.1460	0.7800	0.0390
10:08:43.561	24432	1.4200	2.0600	-34.9200	-0.2010	0.9400	0.0450
10:08:43.581	24452	0.1200	2.4200	-38.6600	-0.1530	0.9350	0.0740
10:08:43.603	24472	0.7400	2.3400	-32.9600	-0.1670	0.7920	0.0430
10:08:43.622	24492	1.2700	2.4400	-39.9900	-0.1480	1.1160	0.0690
10:08:43.641	24512	-0.2800	2.1400	-32.8800	-0.1580	0.7060	0.0420
10:08:43.661	24532	1.3400	2.2400	-37.9700	-0.1720	1.0590	0.0660
10:08:43.681	24552	0.5400	2.2300	-34.4000	-0.1520	0.8420	0.0550
10:08:43.702	24572	1.0800	1.9600	-34.1300	-0.1700	0.8520	0.0570
10:08:43.722	24592	0.9100	2.3700	-39.2900	-0.1190	1.0380	0.0770
10:08:43.742	24612	0.1900	1.9500	-31.9600	-0.1520	0.6950	0.0350
10:08:43.762	24632	1.7200	2.1300	-40.2000	-0.1380	1.1130	0.0670
10:08:43.782	24652	-0.2000	2.2600	-31.2400	-0.1330	0.6860	0.0340
10:08:43.803	24672	1.5500	2.5000	-34.6300	-0.1580	0.9540	0.0410
10:08:43.822	24692	0.8700	2.0500	-36.5600	-0.1340	0.9360	0.0610
10:08:43.841	24712	0.5300	2.3300	-29.7700	-0.1570	0.7660	0.0330
10:08:43.862	24732	1.6800	2.0500	-39.1500	-0.1400	1.0640	0.0700
10:08:43.881	24752	0.1400	1.9900	-29.9400	-0.1780	0.6640	0.0430
10:08:43.903	24772	2.5200	2.2200	-38.8700	-0.1680	1.0930	0.0760
10:08:43.921	24792	0.0200	1.9600	-32.9200	-0.1500	0.7740	0.0510
10:08:43.943	24812	2.0100	2.1900	-31.3400	-0.1580	0.8710	0.0390
10:08:43.962	24832	1.1100	2.1800	-36.3400	-0.1650	1.0330	0.0590
10:08:43.981	24852	0.2100	2.3200	-31.6800	-0.1760	0.7230	0.0370
10:08:44.002	24872	2.0100	2.3000	-39.1500	-0.1570	1.0950	0.0740
10:08:44.023	24892	0.0500	2.0300	-32.9800	-0.1620	0.7050	0.0470
10:08:44.043	24912	2.5600	2.0200	-34.5700	-0.1710	0.9810	0.0510
10:08:44.062	24932	0.2400	1.9800	-35.9900	-0.1630	0.9390	0.0630
10:08:44.082	24952	0.9600	2.1800	-32.4700	-0.1620	0.7920	0.0440
10:08:44.102	24972	1.1300	2.1600	-40.8600	-0.1350	1.1140	0.0710
10:08:44.121	24992	-0.4100	2.2700	-30.9400	-0.1470	0.6490	0.0320
10:08:44.142	25012	1.1400	2.1600	-37.9300	-0.1480	1.0370	0.0620
10:08:44.161	25032	-0.5900	2.3200	-35.8900	-0.1320	0.8280	0.0560
10:08:44.183	25052	1.5900	1.8600	-34.1700	-0.1530	0.9140	0.0450
10:08:44.203	25072	0.9200	2.2400	-37.6100	-0.1340	1.0220	0.0800
10:08:44.223	25092	-0.1300	1.6600	-32.4000	-0.1620	0.7220	0.0430
10:08:44.241	25112	1.3800	2.3500	-39.4700	-0.1450	1.1180	0.0700
10:08:44.262	25132	-0.8300	2.3800	-32.8100	-0.1270	0.7070	0.0570
10:08:44.283	25152	2.4000	2.2100	-36.7600	-0.1870	1.0290	0.0540
10:08:44.301	25172	0.4600	2.8000	-33.5100	-0.1430	0.8760	0.0550
10:08:44.321	25192	1.2000	2.3500	-32.5500	-0.1810	0.8180	0.0360
10:08:44.341	25212	1.3700	1.7700	-39.6000	-0.1470	1.0510	0.0830
10:08:44.362	25232	-0.6100	2.4000	-31.0800	-0.1600	0.6810	0.0300
10:08:44.383	25252	1.9700	2.2800	-38.4100	-0.1700	1.0490	0.0630
10:08:44.403	25272	0.7600	2.4800	-30.9600	-0.1620	0.8000	0.0470
10:08:44.424	25292	2.0300	2.1300	-34.2700	-0.1900	0.9140	0.0480
10:08:44.441	25312	1.0700	2.5000	-37.0100	-0.1330	0.9840	0.0610
10:08:44.462	25332	0.2700	2.5700	-33.6000	-0.1500	0.7500	0.0320
10:08:44.482	25352	1.3600	2.6800	-39.8600	-0.1520	1.0980	0.0580
10:08:44.502	25372	0.2900	1.9100	-31.9700	-0.1350	0.7250	0.0440
10:08:44.523	25392	2.9100	2.3000	-32.1200	-0.1780	0.9860	0.0350
10:08:44.542	25412	0.7500	1.6600	-36.1000	-0.1360	0.9190	0.0750
10:08:44.563	25432	0.7800	2.2100	-32.5800	-0.1490	0.8180	0.0290
10:08:44.583	25452	1.0400	2.2000	-39.2500	-0.1320	0.9880	0.0690
10:08:44.601	25472	-0.3500	2.1900	-31.5900	-0.1460	0.7170	0.0320
10:08:44.622	25492	1.7800	2.5000	-34.6000	-0.1580	1.0440	0.0400
10:08:44.642	25512	0.1200	1.9700	-32.3800	-0.1470	0.8290	0.0420
10:08:44.663	25532	1.6400	2.1200	-33.1000	-0.1790	0.9190	0.0400
10:08:44.682	25552	0.7400	2.2200	-37.4900	-0.1420	0.9430	0.0680
10:08:44.702	25572	0.6700	2.3800	-32.4000	-0.1700	0.7810	0.0300
10:08:44.723	25592	1.9900	2.2200	-37.3300	-0.1540	1.0530	0.0650
10:08:44.742	25612	0.2400	2.1400	-31.1300	-0.1750	0.6680	0.0370
10:08:44.763	25632	2.7000	2.3000	-35.3000	-0.1780	1.0330	0.0480
10:08:44.784	25652	0.5600	2.0300	-34.7900	-0.1450	0.8480	0.0740
10:08:44.803	25672	0.5200	1.9300	-33.2900	-0.1840	0.8540	0.0370
10:08:44.822	25692	0.7500	2.5700	-41.1700	-0.1470	1.0270	0.0820
10:08:44.842	25712	-0.7300	2.0300	-34.7200	-0.1620	0.7250	0.0310
10:08:44.861	25732	1.2700	2.3900	-40.1800	-0.1710	1.1290	0.0680
10:08:44.883	25752	0.3800	2.4700	-32.9800	-0.1490	0.7910	0.0520
10:08:44.903	25772	1.7900	2.2100	-34.2300	-0.1800	0.9470	0.0400
10:08:44.922	25792	0.2400	1.9600	-37.8900	-0.1330	0.9810	0.0680
10:08:44.942	25812	0.4900	2.2400	-31.7400	-0.1710	0.7790	0.0230
10:08:44.962	25832	1.7600	1.9300	-39.9600	-0.1360	1.1110	0.0680
10:08:44.982	25852	-0.5500	2.3000	-31.8600	-0.1360	0.6780	0.0260
10:08:45.003	25872	1.5700	2.2100	-37.5000	-0.1440	1.0150	0.0470
10:08:45.023	25892	-0.2000	2.4800	-35.2300	-0.1190	0.8360	0.0600
10:08:45.044	25912	1.1600	1.7400	-35.8500	-0.1690	0.8900	0.0470
10:08:45.062	25932	0.7600	2.0400	-40.3200	-0.1530	1.0510	0.0680
10:08:45.081	25952	-0.8500	2.4100	-30.0900	-0.1640	0.6850	0.0220
10:08:45.103	25972	1.4800	2.3200	-42.3100	-0.1770	1.1680	0.0880
10:08:45.123	25992	-0.9500	1.8700	-30.5600	-0.1720	0.7080	0.0310
10:08:45.143	26012	1.4400	2.3100	-37.7400	-0.1890	1.0190	0.0590
10:08:45.163	26032	0.5000	2.0100	-36.1900	-0.1350	0.9090	0.0710
10:08:45.182	26052	1.2200	2.0400	-31.4700	-0.1680	0.7860	0.0400
10:08:45.203	26072	2.3400	1.8100	-40.0400	-0.1530	1.1120	0.0910
10:08:45.223	26092	0.1500	2.5300	-29.1400	-0.1750	0.6720	0.0240
10:08:45.243	26112	2.1900	2.2500	-37.8700	-0.1830	1.0950	0.0670
10:08:45.263	26132	0.0400	2.2800	-32.8200	-0.1600	0.8340	0.0490
10:08:45.282	26152	1.5000	1.7100	-35.8700	-0.1660	0.9130	0.0650
10:08:45.304	26172	1.1300	1.9000	-37.6800	-0.1620	0.9990	0.0660
10:08:45.324	26192	1.0900	1.6200	-31.5900	-0.1810	0.7150	0.0330
10:08:45.342	26212	2.1000	2.3800	-38.3300	-0.1470	1.1190	0.0680
10:08:45.363	26232	-0.4600	1.8400	-30.8000	-0.1460	0.7200	0.0360
10:08:45.382	26252	2.3000	1.9700	-36.1400	-0.1670	1.0030	0.0520
10:08:45.403	26272	0.4200	1.9900	-36.8000	-0.1340	0.8920	0.0750
10:08:45.423	26292	0.6400	2.1700	-31.1500	-0.1710	0.7300	0.0360
10:08:45.442	26312	0.9600	2.7500	-39.4400	-0.1320	1.0790	0.0710
10:08:45.463	26332	-0.3000	2.0000	-30.7900	-0.1470	0.7280	0.0300
10:08:45.482	26352	2.2100	1.9900	-38.1700	-0.1490	1.0410	0.0670
10:08:45.503	26372	-0.0700	2.1500	-30.9300	-0.1360	0.7480	0.0400
10:08:45.524	26392	1.7800	2.1500	-33.1200	-0.1930	0.8890	0.0370
10:08:45.544	26412	0.2600	2.1900	-38.1900	-0.1240	1.0080	0.0740
10:08:45.564	26432	0.1500	2.5700	-32.8000	-0.1820	0.6940	0.0340
10:08:45.582	26452	1.7700	2.1800	-40.5400	-0.1660	1.1500	0.0650
10:08:45.603	26472	0.2500	1.9100	-31.8200	-0.1420	0.6940	0.0340
10:08:45.623	26492	2.1500	2.2400	-36.0400	-0.1790	1.0030	0.0660
10:08:45.643	26512	0.2000	1.9900	-35.6800	-0.1510	0.8820	0.0620
10:08:45.663	26532	0.3600	2.3300	-32.8500	-0.1620	0.7830	0.0340
10:08:45.683	26552	0.5100	2.4600	-39.7900	-0.1420	1.1090	0.0730
10:08:45.703	26572	-0.4600	2.1000	-32.7500	-0.1420	0.7050	0.0360
10:08:45.723	26592	1.2900	2.4600	-40.0700	-0.1540	1.0950	0.0700
10:08:45.743	26612	-0.0800	2.0000	-31.2900	-0.1390	0.7540	0.0350
10:08:45.762	26632	1.8400	2.0300	-39.5300	-0.1480	0.9270	0.0710
10:08:45.782	26652	0.8400	2.0400	-36.2700	-0.1420	0.9510	0.0520
10:08:45.803	26672	0.2100	2.2300	-31.6600	-0.1460	0.6840	0.0350
10:08:45.823	26692	1.7500	2.2600	-39.2800	-0.1430	1.1290	0.0680
10:08:45.844	26712	-0.9200	1.9200	-31.8800	-0.1300	0.7180	0.0310
10:08:45.864	26732	1.7100	1.7800	-34.8100	-0.1670	1.0010	0.0440
10:08:45.884	26752	1.0300	1.9100	-35.6200	-0.1300	0.9010	0.0680
10:08:45.904	26772	1.2900	2.3000	-30.6400	-0.1490	0.8200	0.0250
10:08:45.922	26792	0.9300	2.2000	-40.7700	-0.1350	1.0640	0.0710
10:08:45.943	26812	-0.2400	2.0000	-32.4000	-0.1780	0.6570	0.0290
10:08:45.963	26832	2.1200	2.3700	-39.3900	-0.1700	1.0810	0.0640
10:08:45.984	26852	0.0700	2.0300	-32.4300	-0.1440	0.7680	0.0460
10:08:46.003	26872	1.5500	1.8000	-35.8400	-0.1810	0.9540	0.0550
10:08:46.023	26892	0.8000	2.2800	-35.2000	-0.1650	0.9720	0.0620
10:08:46.043	26912	0.1200	2.5000	-31.7400	-0.1590	0.7450	0.0270
10:08:46.063	26932	1.7000	2.7300	-40.1700	-0.1370	1.0890	0.0640
10:08:46.083	26952	-0.2300	2.2100	-31.8300	-0.1390	0.6660	0.0430
10:08:46.103	26972	2.7000	2.1200	-36.0700	-0.1800	1.0410	0.0640
10:08:46.125	26992	0.5900	2.0600	-36.0800	-0.1540	0.9300	0.0690
10:08:46.144	27012	1.6600	2.3300	-29.5800	-0.1680	0.8040	0.0210
10:08:46.165	27032	1.3700	1.8400	-38.6100	-0.1360	1.0260	0.0770
10:08:46.182	27052	-0.5800	2.0000	-31.6000	-0.1500	0.6870	0.0250
10:08:46.203	27072	1.6700	2.3000	-40.1000	-0.1410	1.1060	0.0700
10:08:46.223	27092	-0.2600	1.9700	-32.1000	-0.1360	0.7730	0.0390
10:08:46.243	27112	2.3800	2.1400	-33.6500	-0.1690	0.9330	0.0300
10:08:46.262	27132	0.9300	2.3100	-36.0500	-0.1400	0.9250	0.0510
10:08:46.284	27152	0.0900	2.1100	-33.0600	-0.1590	0.7560	0.0270
10:08:46.303	27172	1.1400	2.2200	-40.4900	-0.1490	1.0930	0.0670
10:08:46.323	27192	-0.3100	2.2900	-31.0400	-0.1270	0.6910	0.0390
10:08:46.343	27212	2.3200	2.4600	-38.9500	-0.1610	1.0720	0.0640
10:08:46.362	27232	-0.4600	2.3600	-33.9500	-0.1530	0.8220	0.0540
10:08:46.383	27252	0.9100	2.2400	-33.9300	-0.1720	0.8530	0.0450
10:08:46.404	27272	1.0800	1.9700	-41.5000	-0.1390	1.0790	0.0920
10:08:46.424	27292	-0.5500	2.4700	-30.9100	-0.1700	0.6740	0.0240
10:08:46.444	27312	1.3300	2.5600	-38.2100	-0.1920	1.1430	0.0480
10:08:46.464	27332	-0.0900	2.4800	-32.3700	-0.1610	0.7430	0.0400
10:08:46.484	27352	1.9200	2.2100	-34.1900	-0.1900	0.9440	0.0330
10:08:46.505	27372	0.5900	2.2300	-38.2800	-0.1460	0.9570	0.0670
10:08:46.523	27392	0.7200	2.1600	-31.4200	-0.1590	0.7440	0.0320
10:08:46.544	27412	1.4300	2.1700	-38.9700	-0.1580	1.1040	0.0660
10:08:46.564	27432	-0.0700	2.1200	-30.4900	-0.1470	0.6700	0.0350
10:08:46.584	27452	1.7900	2.1300	-37.4200	-0.1700	1.0350	0.0590
10:08:46.605	27472	0.1000	1.8200	-35.8800	-0.1400	0.9000	0.0630
10:08:46.624	27492	1.3100	2.0400	-32.3700	-0.1570	0.8040	0.0410
10:08:46.645	27512	0.6700	1.9500	-38.8100	-0.1410	1.0800	0.0690
10:08:46.663	27532	-0.1600	2.3200	-30.7800	-0.1520	0.6690	0.0230
10:08:46.686	27552	1.2100	2.6200	-38.2600	-0.1290	1.1030	0.0580
10:08:46.704	27572	0.2700	2.1900	-32.4200	-0.1270	0.7670	0.0410
10:08:46.725	27592	1.9400	1.5900	-35.3600	-0.1700	0.9290	0.0630
10:08:46.744	27612	0.8500	2.0100	-36.7300	-0.1390	0.9460	0.0700
10:08:46.764	27632	1.1400	2.0600	-31.8900	-0.1600	0.7790	0.0490
10:08:46.784	27652	2.0800	1.9200	-40.4900	-0.1470	1.0890	0.0830
10:08:46.805	27672	0.2600	2.4300	-28.4900	-0.1620	0.7000	0.0220
10:08:46.823	27692	2.7700	2.0500	-37.5500	-0.1580	1.0530	0.0770
10:08:46.844	27712	0.3200	2.3500	-35.5200	-0.1440	0.8440	0.0600
10:08:46.865	27732	1.2800	2.2800	-34.1000	-0.1750	0.8270	0.0380
10:08:46.884	27752	0.3300	2.5400	-39.8800	-0.1490	1.0290	0.0650
10:08:46.904	27772	-0.3500	2.3300	-31.4800	-0.1800	0.6950	0.0220
10:08:46.924	27792	1.2400	2.0200	-38.1000	-0.1600	1.0810	0.0580
10:08:46.944	27812	0.3000	1.9300	-33.1900	-0.1490	0.7770	0.0410
10:08:46.964	27832	1.1800	2.1100	-34.6000	-0.1710	0.9650	0.0510
10:08:46.984	27852	0.2700	2.2000	-38.1800	-0.1300	0.9360	0.0700
10:08:47.004	27872	0.4600	2.0800	-33.1700	-0.1600	0.7730	0.0390
10:08:47.024	27892	0.3700	2.2500	-39.8300	-0.1440	1.0930	0.0680
10:08:47.045	27912	0.0100	2.1200	-31.7300	-0.1450	0.7020	0.0330
10:08:47.065	27932	1.9500	2.1700	-37.7900	-0.1520	1.0710	0.0650
10:08:47.084	27952	0.3400	2.3000	-33.2200	-0.1270	0.8240	0.0440
10:08:47.105	27972	0.9200	2.2700	-36.7500	-0.1430	0.8760	0.0600
10:08:47.126	27992	0.7600	2.0900	-38.2200	-0.1420	1.0440	0.0590
10:08:47.146	28012	0.4600	2.0700	-31.9200	-0.1610	0.7230	0.0500
10:08:47.163	28032	1.1600	2.0800	-42.0800	-0.1650	1.1150	0.0750
10:08:47.184	28052	-0.8400	2.1500	-32.6600	-0.1490	0.6990	0.0460
10:08:47.205	28072	2.1000	2.3500	-37.5300	-0.1780	0.9950	0.0610
10:08:47.226	28092	0.3900	1.9900	-36.5800	-0.1530	0.8970	0.0640
10:08:47.244	28112	0.5600	1.8700	-33.1000	-0.1660	0.8170	0.0360
10:08:47.265	28132	1.1000	1.9500	-38.5100	-0.1470	1.0310	0.0720
10:08:47.285	28152	0.4100	2.2000	-29.5300	-0.1720	0.7410	0.0270
10:08:47.305	28172	1.8500	2.1400	-37.4200	-0.1700	1.0600	0.0650
10:08:47.325	28192	-0.8200	2.4700	-31.5900	-0.1450	0.7410	0.0470
10:08:47.345	28212	1.0800	2.1000	-35.1100	-0.1730	0.9050	0.0350
10:08:47.365	28232	1.1800	2.1800	-39.1700	-0.1390	0.9870	0.0750
10:08:47.386	28252	0.8300	1.7800	-30.9600	-0.1660	0.7150	0.0320
10:08:47.404	28272	1.9100	1.6800	-39.2600	-0.1750	1.1150	0.0740
10:08:47.424	28292	0.0900	1.8800	-31.3500	-0.1550	0.7070	0.0480
10:08:47.445	28312	2.1800	2.3200	-33.8100	-0.1500	0.9970	0.0540
10:08:47.464	28332	0.3800	2.0200	-37.5100	-0.1360	0.8840	0.0650
10:08:47.484	28352	1.4700	2.1100	-32.4000	-0.1590	0.7590	0.0360
10:08:47.503	28372	1.4800	2.0200	-39.3500	-0.1250	1.0520	0.0700
10:08:47.523	28392	-0.5400	1.9400	-33.3200	-0.1350	0.6730	0.0470
10:08:47.544	28412	1.7200	2.0200	-37.5200	-0.1510	1.0760	0.0580
10:08:47.563	28432	0.7600	2.3500	-31.6900	-0.1310	0.7770	0.0480
10:08:47.584	28452	2.5700	2.4000	-31.3100	-0.1760	0.9140	0.0350
10:08:47.604	28472	0.8100	2.1400	-36.9500	-0.1390	0.9840	0.0800
10:08:47.624	28492	0.4900	2.2700	-30.4200	-0.1680	0.7270	0.0290
10:08:47.645	28512	2.5200	2.3800	-37.9300	-0.1320	1.0840	0.0760
10:08:47.664	28532	-0.1600	2.4100	-33.5000	-0.1300	0.7120	0.0460
10:08:47.685	28552	1.2900	2.1800	-35.8000	-0.1720	0.9250	0.0560
10:08:47.704	28572	-0.0300	1.9700	-34.8700	-0.1580	0.8580	0.0670
10:08:47.725	28592	0.2600	2.2100	-33.1000	-0.1890	0.8180	0.0320
10:08:47.744	28612	0.8200	2.3000	-37.8300	-0.1300	1.0240	0.0660
10:08:47.765	28632	-0.7700	2.3900	-31.4300	-0.1550	0.7270	0.0170
10:08:47.784	28652	2.2400	2.4100	-38.5000	-0.1580	1.0610	0.0570
10:08:47.804	28672	0.3000	2.1300	-34.0400	-0.1310	0.7510	0.0570
10:08:47.825	28692	1.9400	2.1800	-33.6800	-0.1500	0.9090	0.0420
10:08:47.844	28712	0.4900	2.0100	-36.6200	-0.1310	0.9710	0.0540
10:08:47.865	28732	0.5300	1.9300	-31.0900	-0.1520	0.7350	0.0290
10:08:47.884	28752	1.3100	2.4600	-39.2000	-0.1350	1.0990	0.0750
10:08:47.906	28772	-0.9800	2.0400	-33.1800	-0.1350	0.7310	0.0350
10:08:47.925	28792	2.0700	2.1200	-34.2400	-0.1670	1.0310	0.0420
10:08:47.946	28812	0.2400	2.0800	-35.4700	-0.1340	0.8860	0.0640
10:08:47.965	28832	0.9900	2.3100	-29.4700	-0.1550	0.8040	0.0220
10:08:47.985	28852	1.6000	2.0900	-38.5600	-0.1470	1.0410	0.0680
10:08:48.006	28872	0.0900	2.8700	-31.6200	-0.1540	0.6870	0.0300
10:08:48.025	28892	1.6300	2.0800	-38.9500	-0.1780	1.1060	0.0700
10:08:48.045	28912	-0.1200	2.1400	-33.6000	-0.1590	0.7580	0.0470
10:08:48.065	28932	1.8900	1.9000	-37.1000	-0.1810	0.9430	0.0600
10:08:48.085	28952	1.0800	2.4000	-37.1400	-0.1370	0.9810	0.0710
10:08:48.105	28972	0.5900	2.4400	-32.5800	-0.1570	0.7370	0.0380
10:08:48.125	28992	1.3000	2.4400	-41.0700	-0.1370	1.0820	0.0780
10:08:48.145	29012	-0.0600	1.9900	-31.9600	-0.1560	0.6860	0.0350
10:08:48.166	29032	2.6700	2.3600	-35.1600	-0.1640	0.9980	0.0500
10:08:48.185	29052	0.3500	2.4100	-34.6800	-0.1360	0.8620	0.0590
10:08:48.205	29072	0.9300	2.3200	-31.7200	-0.1650	0.8250	0.0200
10:08:48.227	29092	1.5500	1.9100	-38.3900	-0.1460	1.0400	0.0800
10:08:48.246	29112	0.4300	2.2100	-30.5500	-0.1440	0.6880	0.0320
10:08:48.266	29132	1.3200	2.1600	-39.2500	-0.1560	1.0840	0.0540
10:08:48.286	29152	-1.4000	1.8900	-34.8600	-0.1210	0.7540	0.0500
10:08:48.306	29172	1.3200	2.1000	-36.7700	-0.1690	0.9980	0.0460
10:08:48.327	29192	0.9400	1.8800	-36.8800	-0.1380	0.9150	0.0650
10:08:48.347	29212	0.2500	2.2800	-34.2800	-0.1480	0.7970	0.0400
10:08:48.364	29232	1.2900	2.0400	-38.0500	-0.1340	1.0660	0.0570
10:08:48.385	29252	-0.0900	2.0400	-30.3800	-0.1310	0.6780	0.0330
10:08:48.405	29272	1.8600	2.7400	-38.0000	-0.1570	1.0710	0.0490
10:08:48.425	29292	-1.2000	2.3600	-34.4400	-0.1400	0.7680	0.0490
10:08:48.445	29312	1.2900	2.3200	-33.6800	-0.1680	0.9000	0.0310
10:08:48.465	29332	0.8300	1.9700	-38.9100	-0.1540	1.0390	0.0710
10:08:48.485	29352	0.0500	2.4100	-31.3200	-0.1580	0.7090	0.0310
10:08:48.505	29372	2.0700	2.0700	-39.8100	-0.1720	1.0820	0.0710
10:08:48.525	29392	0.3700	1.8000	-30.7700	-0.1730	0.7290	0.0460
10:08:48.546	29412	2.2700	2.1400	-35.0800	-0.1670	1.0030	0.0590
10:08:48.564	29432	0.1300	2.4100	-34.1300	-0.1520	0.9100	0.0530
10:08:48.586	29452	0.5600	2.0400	-32.2700	-0.1580	0.7620	0.0360
10:08:48.604	29472	1.4400	2.0700	-38.3500	-0.1550	1.0800	0.0690
10:08:48.624	29492	-0.1700	1.9300	-30.3900	-0.1460	0.6710	0.0330
10:08:48.645	29512	1.8200	2.5500	-38.0800	-0.1620	1.0640	0.0590
10:08:48.665	29532	0.2600	2.4100	-32.7700	-0.1260	0.7960	0.0490
10:08:48.686	29552	1.5800	2.2900	-33.8400	-0.1550	0.9140	0.0550
10:08:48.706	29572	1.0300	2.2900	-35.7400	-0.1280	0.9840	0.0650
10:08:48.726	29592	0.2100	2.2800	-31.4600	-0.1290	0.6370	0.0400
10:08:48.745	29612	1.4800	2.0300	-39.1200	-0.1330	1.0980	0.0600
10:08:48.764	29632	-0.3100	2.1800	-31.2800	-0.1390	0.7420	0.0370
10:08:48.786	29652	1.6800	2.1300	-37.3800	-0.1520	1.0080	0.0630
10:08:48.805	29672	0.9200	1.9300	-35.5300	-0.1400	0.8790	0.0680
10:08:48.824	29692	1.8100	2.2500	-31.6900	-0.1920	0.7900	0.0390
10:08:48.845	29712	1.5000	2.7600	-38.4100	-0.1480	1.0710	0.0680
10:08:48.864	29732	0.1600	2.0100	-33.1500	-0.1680	0.6560	0.0330
10:08:48.885	29752	2.1800	2.2300	-38.1400	-0.1670	1.1150	0.0730
10:08:48.906	29772	0.0700	2.1300	-31.6300	-0.1550	0.7880	0.0290
10:08:48.926	29792	0.9000	2.2300	-35.4000	-0.1770	0.8970	0.0420
10:08:48.946	29812	0.2200	2.2000	-37.7400	-0.1580	0.9900	0.0720
10:08:48.966	29832	-0.4600	2.2600	-34.4400	-0.1660	0.7360	0.0450
10:08:48.985	29852	1.4100	2.4500	-41.9500	-0.1540	1.1520	0.0710
10:08:49.006	29872	-0.3100	2.1000	-31.6200	-0.1460	0.7340	0.0410
10:08:49.027	29892	1.9300	2.3500	-37.9200	-0.1500	1.0240	0.0510
10:08:49.047	29912	0.3100	2.0500	-35.8600	-0.1340	0.8790	0.0640
10:08:49.066	29932	0.5000	2.0400	-32.9900	-0.1760	0.8100	0.0470
10:08:49.086	29952	0.9700	2.1200	-41.8500	-0.1330	1.0560	0.0860
10:08:49.106	29972	-0.2400	2.1200	-32.0400	-0.1470	0.6910	0.0370
10:08:49.126	29992	2.2300	2.4200	-38.5100	-0.1260	1.0920	0.0720
10:08:49.146	30012	-0.4500	2.0800	-33.6200	-0.1290	0.8050	0.0500
10:08:49.167	30032	0.7100	2.1200	-34.1300	-0.1510	0.8710	0.0430
10:08:49.186	30052	0.7700	2.2500	-39.6500	-0.1280	1.0150	0.0700
10:08:49.206	30072	-0.2400	1.8700	-31.8200	-0.1620	0.7610	0.0320
10:08:49.227	30092	1.3000	2.4800	-37.9100	-0.1370	1.0750	0.0660
10:08:49.248	30112	-0.3600	1.8500	-31.6900	-0.1660	0.6910	0.0420
10:08:49.267	30132	2.2100	2.1500	-38.4300	-0.1660	1.1000	0.0610
10:08:49.285	30152	-0.2600	2.3000	-33.7400	-0.1390	0.7970	0.0390
10:08:49.306	30172	2.1300	1.9100	-32.5600	-0.1640	0.8310	0.0440
10:08:49.326	30192	1.9200	2.2600	-38.5200	-0.1480	1.0420	0.0680
10:08:49.347	30212	0.5900	1.8300	-32.9800	-0.1630	0.7070	0.0500
10:08:49.367	30232	1.8100	2.1200	-39.5100	-0.1580	1.1040	0.0730
10:08:49.386	30252	0.1300	1.8200	-32.8600	-0.1530	0.7000	0.0520
10:08:49.406	30272	2.2900	2.2500	-35.4100	-0.1750	0.9830	0.0550
10:08:49.427	30292	0.2000	1.8900	-36.2100	-0.1590	0.9170	0.0610
10:08:49.446	30312	0.8500	1.8200	-31.6200	-0.1660	0.7840	0.0410
10:08:49.465	30332	1.2900	2.4600	-39.1600	-0.1500	1.1270	0.0660
10:08:49.485	30352	-0.1600	2.0000	-31.3400	-0.1330	0.6860	0.0430
10:08:49.508	30372	2.0800	2.4400	-39.7600	-0.1420	1.0820	0.0610
10:08:49.528	30392	-0.5500	1.6300	-34.0600	-0.1250	0.7900	0.0460
10:08:49.546	30412	2.1200	2.1600	-31.0300	-0.1510	0.8710	0.0370
10:08:49.566	30432	0.9200	1.9800	-38.7100	-0.1270	1.0480	0.0780
10:08:49.586	30452	-0.0500	2.2800	-32.1100	-0.1380	0.7510	0.0410
10:08:49.606	30472	2.9400	2.7100	-38.7500	-0.1220	1.1190	0.0680
10:08:49.627	30492	1.1500	2.3900	-30.8500	-0.1540	0.7820	0.0390
10:08:49.646	30512	2.8800	1.8800	-33.9400	-0.1760	1.0500	0.0510
10:08:49.667	30532	0.3600	2.5200	-33.6700	-0.1140	0.7950	0.0590
10:08:49.686	30552	1.8500	2.2800	-32.9500	-0.1660	0.8600	0.0380
10:08:49.707	30572	1.8200	2.3900	-36.9200	-0.1380	1.0440	0.0610
10:08:49.728	30592	-0.4900	1.8300	-31.5400	-0.1630	0.7130	0.0390
10:08:49.747	30612	2.4100	2.1200	-36.5000	-0.1470	1.0660	0.0590
10:08:49.765	30632	0.6700	2.0800	-32.5600	-0.1530	0.7880	0.0380
10:08:49.786	30652	2.7500	1.6600	-34.4000	-0.1780	0.9520	0.0500
10:08:49.807	30672	0.8700	1.5700	-35.7000	-0.1230	0.8770	0.0660
10:08:49.826	30692	1.4900	2.4700	-31.6000	-0.1640	0.8290	0.0330
10:08:49.845	30712	1.7200	1.9800	-38.0000	-0.1600	1.0150	0.0660
10:08:49.866	30732	0.2700	1.8700	-31.1200	-0.1550	0.6400	0.0380
10:08:49.887	30752	2.4900	2.5300	-35.6400	-0.1640	1.0620	0.0470
10:08:49.905	30772	1.0500	1.9400	-32.1600	-0.1430	0.8720	0.0520
10:08:49.927	30792	1.6800	2.1200	-30.0200	-0.1530	0.8080	0.0260
10:08:49.945	30812	1.3900	1.8300	-37.2200	-0.1170	1.0200	0.0750
10:08:49.966	30832	-0.0500	1.7000	-32.0600	-0.1360	0.7060	0.0360
10:08:49.987	30852	2.1100	2.4700	-36.2800	-0.1360	1.0760	0.0510
10:08:50.007	30872	0.4700	2.2400	-30.1600	-0.1180	0.7350	0.0510
10:08:50.026	30892	1.6200	1.8300	-35.0000	-0.1630	0.9470	0.0430
10:08:50.046	30912	1.1200	1.8900	-36.6400	-0.1350	0.9320	0.0660
10:08:50.067	30932	0.4800	2.1200	-32.3400	-0.1630	0.7590	0.0360
10:08:50.086	30952	1.4500	1.6500	-40.6200	-0.1410	1.0900	0.0790
10:08:50.105	30972	-0.0600	1.7600	-32.4300	-0.1600	0.7200	0.0400
10:08:50.127	30992	2.7200	2.5300	-34.7000	-0.1660	1.0510	0.0500
10:08:50.148	31012	0.0000	2.1000	-35.4800	-0.1420	0.8570	0.0690
10:08:50.166	31032	0.5500	2.4400	-34.3100	-0.1660	0.8300	0.0340
10:08:50.186	31052	1.1000	1.7200	-41.6800	-0.1390	1.0250	0.0850
10:08:50.207	31072	-0.3500	2.0500	-33.0800	-0.1590	0.6850	0.0350
10:08:50.226	31092	2.1900	2.2500	-37.5700	-0.1560	1.1160	0.0600
10:08:50.245	31112	0.6800	2.3500	-31.6700	-0.1450	0.7660	0.0420
10:08:50.266	31132	1.9800	2.2900	-34.6600	-0.1810	0.9030	0.0490
10:08:50.287	31152	0.7000	1.6200	-38.0100	-0.1390	0.9260	0.0760
10:08:50.307	31172	0.7200	2.4300	-33.1300	-0.1560	0.7740	0.0370
10:08:50.327	31192	1.0400	1.8600	-39.3700	-0.1590	1.1040	0.0720
10:08:50.346	31212	-0.7500	1.8700	-31.1200	-0.1400	0.7090	0.0370
10:08:50.367	31232	2.7900	2.3900	-37.6400	-0.1440	1.0320	0.0620
10:08:50.388	31252	0.6000	2.3800	-34.3400	-0.1470	0.8570	0.0540
10:08:50.408	31272	0.7400	2.2100	-33.7300	-0.1590	0.8170	0.0320
10:08:50.427	31292	1.0000	2.3400	-40.5900	-0.1330	1.0460	0.0690
10:08:50.447	31312	-0.2900	2.1300	-33.1900	-0.1560	0.7460	0.0360
10:08:50.467	31332	1.3900	2.6700	-38.1400	-0.1650	1.0820	0.0490
10:08:50.487	31352	-0.7100	1.8200	-34.6900	-0.1480	0.7120	0.0560
10:08:50.507	31372	1.6000	2.3100	-36.3000	-0.1910	0.9660	0.0410
10:08:50.526	31392	0.1500	2.2400	-35.1400	-0.1510	0.8810	0.0570
10:08:50.547	31412	-0.2100	1.9900	-34.1200	-0.1740	0.7930	0.0430
10:08:50.568	31432	1.4400	2.4300	-40.0900	-0.1520	1.0940	0.0700
10:08:50.589	31452	-0.3200	1.9800	-32.1400	-0.1780	0.6960	0.0340
10:08:50.607	31472	2.4700	1.9100	-36.9200	-0.1840	1.0670	0.0580
10:08:50.627	31492	0.6900	2.2600	-34.3200	-0.1490	0.8160	0.0680
10:08:50.646	31512	0.7300	2.0100	-32.4400	-0.1650	0.8110	0.0340
10:08:50.667	31532	0.8900	1.7500	-37.9100	-0.1700	1.0300	0.0620
10:08:50.687	31552	-0.0700	2.6000	-32.3500	-0.1460	0.7220	0.0410
10:08:50.707	31572	2.3000	2.3000	-37.3400	-0.1600	1.0840	0.0580
10:08:50.727	31592	-0.4300	1.9800	-32.1300	-0.1380	0.7100	0.0390
10:08:50.748	31612	2.4100	2.0800	-35.1200	-0.1520	0.9520	0.0560
10:08:50.767	31632	0.8300	1.9900	-36.8600	-0.1420	0.9410	0.0740
10:08:50.787	31652	1.1800	1.9300	-29.2700	-0.1400	0.7070	0.0240
10:08:50.807	31672	1.7400	2.4600	-38.1700	-0.1330	1.0630	0.0620
10:08:50.828	31692	-0.1100	2.3500	-31.5800	-0.1460	0.6910	0.0300
10:08:50.848	31712	1.9500	2.3900	-36.0400	-0.1610	1.0380	0.0440
10:08:50.867	31732	0.1000	1.9400	-32.7700	-0.1470	0.7970	0.0460
10:08:50.887	31752	1.7500	2.2600	-33.6600	-0.1830	0.8990	0.0420
10:08:50.906	31772	0.9100	2.3400	-39.3100	-0.1510	1.0190	0.0840
10:08:50.926	31792	0.0600	2.2600	-32.3900	-0.1660	0.7520	0.0430
10:08:50.947	31812	1.4700	2.3500	-39.1400	-0.1700	1.1390	0.0710
10:08:50.967	31832	-0.3900	2.5400	-32.1300	-0.1380	0.7650	0.0340
10:08:50.987	31852	2.0600	2.1100	-36.3100	-0.1890	0.9970	0.0480
10:08:51.007	31872	0.6700	2.5200	-36.3200	-0.1500	0.8800	0.0720
10:08:51.029	31892	0.2400	1.9800	-34.1300	-0.1770	0.7960	0.0360
10:08:51.048	31912	0.9700	2.1800	-40.6300	-0.1490	1.0780	0.0680
10:08:51.066	31932	-0.7800	1.7000	-34.7800	-0.1470	0.7100	0.0490
10:08:51.086	31952	1.7600	1.9700	-39.1000	-0.1610	1.0760	0.0630
10:08:51.108	31972	0.1900	1.9700	-34.5100	-0.1520	0.8220	0.0530
10:08:51.127	31992	0.5800	2.0200	-36.0100	-0.1770	0.8900	0.0460
10:08:51.147	32012	1.0800	2.1100	-38.5100	-0.1290	0.9890	0.0650
10:08:51.167	32032	0.8500	2.4100	-32.0100	-0.1490	0.7160	0.0340
10:08:51.187	32052	2.0500	2.1800	-39.5800	-0.1610	1.1000	0.0720
10:08:51.207	32072	-0.5700	1.8100	-32.6000	-0.1370	0.7040	0.0470
10:08:51.228	32092	1.4500	2.3800	-35.8500	-0.1710	0.9630	0.0410
10:08:51.247	32112	1.2200	1.9900	-36.1000	-0.1380	0.9420	0.0650
10:08:51.267	32132	0.9500	1.9000	-32.5900	-0.1730	0.8060	0.0390
10:08:51.288	32152	0.8600	2.6400	-40.6400	-0.1340	1.0470	0.0840
10:08:51.307	32172	0.0000	2.3500	-31.2400	-0.1410	0.6640	0.0310
10:08:51.327	32192	2.4900	2.6300	-36.1400	-0.1830	1.1250	0.0470
10:08:51.349	32212	0.8900	2.0600	-33.3900	-0.1470	0.7510	0.0600
10:08:51.366	32232	1.9200	2.3700	-34.1400	-0.1750	0.8850	0.0410
10:08:51.388	32252	0.7100	2.1300	-39.0700	-0.1470	1.0320	0.0710
10:08:51.408	32272	0.6800	2.0800	-30.5500	-0.1680	0.7350	0.0290
10:08:51.429	32292	1.7200	2.2600	-38.4500	-0.1570	1.1270	0.0600
10:08:51.448	32312	0.1000	1.9900	-30.2900	-0.1550	0.6890	0.0340
10:08:51.469	32332	2.5900	2.1700	-35.7600	-0.1750	0.9780	0.0550
10:08:51.489	32352	0.5200	2.0700	-35.8000	-0.1440	0.8880	0.0650
10:08:51.509	32372	0.4500	1.8400	-33.3000	-0.1610	0.7800	0.0360
10:08:51.526	32392	1.3500	2.1800	-38.4100	-0.1320	1.0670	0.0640
10:08:51.548	32412	-0.3800	1.8500	-31.5300	-0.1540	0.7110	0.0460
10:08:51.568	32432	2.1100	2.5200	-39.2700	-0.1540	1.1260	0.0500
10:08:51.587	32452	0.2000	1.7300	-33.3800	-0.1260	0.7560	0.0560
10:08:51.607	32472	1.7200	2.3100	-35.2000	-0.1530	0.9180	0.0480
10:08:51.627	32492	0.8000	2.3800	-37.4000	-0.1180	0.9620	0.0570
10:08:51.648	32512	-0.0300	2.3000	-33.2900	-0.1470	0.7270	0.0410
10:08:51.669	32532	1.6700	2.3500	-37.9600	-0.1380	1.0630	0.0590
10:08:51.687	32552	-0.0900	1.9400	-30.6600	-0.1340	0.7050	0.0320
10:08:51.709	32572	1.7200	2.2300	-37.9800	-0.1720	1.0660	0.0570
10:08:51.727	32592	-0.6800	2.2000	-36.0700	-0.1440	0.8790	0.0620
10:08:51.748	32612	1.3600	2.1900	-32.9800	-0.1800	0.8010	0.0430
10:08:51.768	32632	2.0100	2.3300	-39.4400	-0.1420	1.0670	0.0750
10:08:51.788	32652	-0.8100	2.4100	-32.5500	-0.1470	0.6990	0.0410
10:08:51.808	32672	1.5300	2.5100	-39.8900	-0.1530	1.0740	0.0600
10:08:51.828	32692	-0.5400	2.4200	-32.2000	-0.1640	0.7820	0.0370
10:08:51.848	32712	1.8300	1.8800	-34.9500	-0.1830	0.9490	0.0490
10:08:51.868	32732	0.6700	2.2500	-36.7100	-0.1500	0.9830	0.0670
10:08:51.888	32752	0.4300	2.0000	-31.7800	-0.1670	0.6930	0.0290
10:08:51.910	32772	1.7700	2.3700	-39.6400	-0.1610	1.0860	0.0670
10:08:51.928	32792	-0.5900	1.7200	-31.8600	-0.1460	0.7220	0.0390
10:08:51.948	32812	2.0000	1.8400	-38.8700	-0.1800	1.0180	0.0600
10:08:51.967	32832	-0.0400	1.9700	-36.3600	-0.1480	0.9140	0.0650
10:08:51.987	32852	1.2500	2.1700	-33.2800	-0.1510	0.8270	0.0390
10:08:52.009	32872	1.5900	2.0700	-38.9900	-0.1240	1.0240	0.0840
10:08:52.029	32892	-0.2100	2.2600	-29.2500	-0.1470	0.6720	0.0150
10:08:52.047	32912	2.8400	2.2300	-38.0400	-0.1330	1.1150	0.0630
10:08:52.067	32932	-0.1100	2.5900	-29.8300	-0.1310	0.7360	0.0250
10:08:52.087	32952	1.2100	2.3500	-32.5800	-0.1600	0.8950	0.0290
10:08:52.108	32972	0.3900	2.2500	-38.7600	-0.1590	0.9770	0.0700
10:08:52.129	32992	0.6800	2.3000	-29.5000	-0.1780	0.7490	0.0220
10:08:52.148	33012	1.6500	2.2000	-40.0400	-0.1400	1.1010	0.0820
10:08:52.168	33032	-0.1300	2.3200	-31.9100	-0.1610	0.6410	0.0400
10:08:52.188	33052	2.8700	1.7900	-35.8000	-0.1760	1.0680	0.0600
10:08:52.208	33072	0.5600	2.0500	-33.4600	-0.1710	0.8640	0.0540
10:08:52.228	33092	1.5000	2.4400	-31.0200	-0.1730	0.7720	0.0260
10:08:52.248	33112	0.6000	2.4200	-40.4500	-0.1400	1.0350	0.0880
10:08:52.269	33132	-0.2500	2.5200	-31.2500	-0.1710	0.7480	0.0220
10:08:52.289	33152	1.9600	2.3200	-38.4900	-0.1660	1.1040	0.0690
10:08:52.309	33172	-0.0400	1.9300	-30.9000	-0.1500	0.7460	0.0280
10:08:52.330	33192	2.0800	2.1500	-34.4200	-0.1670	0.9540	0.0560
10:08:52.348	33212	0.2700	2.3200	-37.3800	-0.1340	0.9420	0.0610
10:08:52.369	33232	0.4400	2.6400	-32.8500	-0.1490	0.7270	0.0310
10:08:52.388	33252	0.6300	2.2000	-42.0500	-0.1450	1.0890	0.0670
10:08:52.409	33272	-1.0300	2.0600	-33.0700	-0.1470	0.6710	0.0320
10:08:52.428	33292	1.8500	2.3000	-39.2600	-0.1720	1.1240	0.0610
10:08:52.447	33312	0.1900	2.4300	-35.4000	-0.1270	0.8580	0.0600
10:08:52.469	33332	0.4900	2.3900	-32.9700	-0.1490	0.8010	0.0280
10:08:52.489	33352	0.6800	2.2800	-41.7600	-0.1170	1.0880	0.0900
10:08:52.509	33372	-0.7700	2.1500	-32.6200	-0.1540	0.6660	0.0320
10:08:52.528	33392	1.7200	2.2600	-42.9000	-0.1640	1.1260	0.0820
10:08:52.547	33412	-0.5100	2.2200	-32.4700	-0.1590	0.7150	0.0340
10:08:52.569	33432	2.0300	2.1500	-35.8900	-0.1910	1.0020	0.0570
10:08:52.587	33452	0.1200	2.3200	-37.4100	-0.1490	0.9730	0.0650
10:08:52.608	33472	0.4000	2.2700	-31.3900	-0.1580	0.7410	0.0380
10:08:52.627	33492	1.8000	1.9900	-39.0600	-0.1650	1.0880	0.0830
10:08:52.648	33512	0.4800	2.5500	-29.9000	-0.1630	0.7120	0.0390
10:08:52.670	33532	2.3500	1.8600	-36.7900	-0.1910	1.0630	0.0660
10:08:52.688	33552	0.3000	2.4900	-32.5800	-0.1490	0.8340	0.0530
10:08:52.708	33572	1.5900	1.7700	-33.6700	-0.1810	0.8490	0.0530
10:08:52.728	33592	1.1900	2.1000	-39.6800	-0.1300	1.0500	0.0740
10:08:52.749	33612	0.7600	2.0900	-29.7000	-0.1650	0.7160	0.0340
10:08:52.769	33632	2.6300	2.0300	-37.2700	-0.1590	1.0800	0.0590
10:08:52.790	33652	0.0300	2.1900	-31.2200	-0.1390	0.7210	0.0310
10:08:52.808	33672	1.6500	1.8800	-36.8700	-0.1450	0.9410	0.0560
10:08:52.830	33692	0.4700	2.0200	-37.4800	-0.1330	0.9550	0.0670
10:08:52.849	33712	1.3400	1.9700	-31.1600	-0.1450	0.7680	0.0440
10:08:52.870	33732	1.5400	2.3300	-39.0000	-0.1030	1.0700	0.0760
10:08:52.889	33752	-0.3100	2.0100	-31.6600	-0.1330	0.6750	0.0360
10:08:52.908	33772	2.2500	1.7900	-38.8600	-0.1520	1.0700	0.0720
10:08:52.930	33792	1.0100	1.7700	-35.6100	-0.1420	0.8130	0.0690
10:08:52.948	33812	1.9700	2.0700	-33.4000	-0.1760	0.8750	0.0500
10:08:52.969	33832	1.2400	1.9100	-36.8800	-0.1490	0.9990	0.0690
10:08:52.989	33852	0.9000	2.1000	-30.4500	-0.1640	0.7400	0.0330
10:08:53.009	33872	2.2400	2.1500	-37.9200	-0.1450	1.0940	0.0560
10:08:53.029	33892	-0.4700	2.0400	-33.1500	-0.1530	0.7270	0.0470
10:08:53.049	33912	1.2900	1.9600	-36.4000	-0.1650	0.9760	0.0490
10:08:53.068	33932	0.2200	2.1200	-38.5200	-0.1310	0.9040	0.0730
10:08:53.089	33952	0.9900	1.9100	-34.9900	-0.1710	0.8150	0.0490
10:08:53.109	33972	1.0400	2.0400	-40.2000	-0.1360	1.0560	0.0820
10:08:53.130	33992	-0.9100	2.2400	-32.8000	-0.1600	0.6730	0.0290
10:08:53.149	34012	2.0100	2.1400	-37.0300	-0.1580	1.0820	0.0580
10:08:53.169	34032	-0.0100	2.2200	-34.2100	-0.1280	0.7850	0.0470
10:08:53.190	34052	1.4500	2.4000	-33.0500	-0.1640	0.8930	0.0380
10:08:53.209	34072	0.7600	2.1700	-37.8000	-0.1240	1.0170	0.0600
10:08:53.229	34092	0.6200	1.7300	-33.0700	-0.1730	0.7170	0.0470
10:08:53.249	34112	1.5700	2.3700	-37.0800	-0.1360	1.0650	0.0580
10:08:53.269	34132	-0.6300	2.0700	-33.5300	-0.1440	0.7390	0.0430
10:08:53.289	34152	1.4600	2.4500	-35.5800	-0.1580	0.9990	0.0510
10:08:53.309	34172	0.5000	2.3500	-35.5600	-0.1310	0.9370	0.0620
10:08:53.328	34192	0.3000	2.1200	-34.8700	-0.1630	0.7970	0.0360
10:08:53.350	34212	0.5500	2.2800	-40.2600	-0.1380	1.0200	0.0630
10:08:53.370	34232	-0.1900	1.9400	-34.7300	-0.1600	0.7140	0.0420
10:08:53.390	34252	2.1300	2.4000	-39.6000	-0.1640	1.1090	0.0720
10:08:53.409	34272	-0.4100	2.2200	-33.2400	-0.1600	0.7750	0.0530
10:08:53.428	34292	2.0000	2.2500	-33.8500	-0.1720	0.9070	0.0310
10:08:53.448	34312	1.6200	2.0800	-36.8400	-0.1520	1.0040	0.0750
10:08:53.469	34332	0.6800	2.1700	-32.7500	-0.1820	0.7400	0.0390
10:08:53.489	34352	1.6000	2.2200	-39.4900	-0.1540	1.1080	0.0640
10:08:53.510	34372	-0.1900	2.1000	-32.7500	-0.1660	0.7370	0.0350
10:08:53.530	34392	2.4400	2.1100	-36.6500	-0.1750	1.0070	0.0710
10:08:53.549	34412	0.2100	2.0300	-35.6100	-0.1550	0.9020	0.0540
10:08:53.569	34432	1.4000	2.3800	-31.0600	-0.1690	0.7950	0.0240
10:08:53.590	34452	1.1400	1.9200	-39.2100	-0.1460	1.0570	0.0770
10:08:53.609	34472	-0.5900	1.8900	-33.6800	-0.1680	0.7430	0.0410
10:08:53.629	34492	2.1100	1.9700	-37.0400	-0.1440	1.0550	0.0530
10:08:53.650	34512	0.0500	2.1900	-34.6100	-0.1360	0.8120	0.0590
10:08:53.669	34532	2.2300	2.0500	-33.9200	-0.1580	0.8990	0.0510
10:08:53.689	34552	1.1100	2.2600	-36.8100	-0.1100	0.9530	0.0730
10:08:53.709	34572	0.4500	2.7000	-32.0700	-0.1590	0.7440	0.0280
10:08:53.730	34592	1.2300	1.9900	-39.5600	-0.1440	1.0770	0.0640
10:08:53.749	34612	-0.0100	2.1900	-30.0900	-0.1300	0.7090	0.0260
10:08:53.768	34632	2.1200	1.9900	-39.4600	-0.1600	1.0750	0.0730
10:08:53.790	34652	0.0700	2.1100	-34.5400	-0.1380	0.8020	0.0590
10:08:53.808	34672	1.8600	2.1500	-32.4700	-0.1760	0.8580	0.0430
10:08:53.830	34692	1.2900	2.2700	-39.4500	-0.1370	1.0820	0.0770
10:08:53.849	34712	-0.2600	2.0600	-31.7600	-0.1670	0.6610	0.0280
10:08:53.869	34732	2.3900	2.1700	-38.1800	-0.1650	1.0590	0.0700
10:08:53.889	34752	0.2900	2.2800	-30.6400	-0.1540	0.7680	0.0400
10:08:53.910	34772	2.2000	1.9900	-33.9800	-0.1770	0.9600	0.0460
10:08:53.930	34792	0.4500	2.1700	-37.6900	-0.1370	0.9940	0.0700
10:08:53.950	34812	-0.1000	2.2100	-33.9100	-0.1510	0.7240	0.0520
10:08:53.971	34832	1.6000	1.9900	-40.6800	-0.1430	1.0850	0.0800
10:08:53.991	34852	-0.4000	2.1000	-33.1800	-0.1370	0.6960	0.0430
10:08:54.010	34872	1.7500	1.7300	-37.4700	-0.1740	1.0210	0.0630
10:08:54.029	34892	0.4200	1.8900	-34.9800	-0.1370	0.8820	0.0580
10:08:54.049	34912	1.2300	1.8400	-32.1900	-0.1590	0.8400	0.0340
10:08:54.069	34932	1.2300	2.3700	-37.0400	-0.1320	1.0380	0.0640
10:08:54.090	34952	0.2200	2.3800	-31.0100	-0.1430	0.6540	0.0340
10:08:54.110	34972	2.5600	2.3400	-40.5500	-0.1270	1.0940	0.0750
10:08:54.129	34992	0.1100	2.4600	-32.0500	-0.1360	0.7540	0.0390
10:08:54.150	35012	1.9000	2.2500	-34.6900	-0.1740	0.9920	0.0400
10:08:54.169	35032	0.1500	2.6500	-34.4100	-0.1420	0.9200	0.0500
10:08:54.190	35052	1.2400	2.1400	-33.9000	-0.1910	0.8140	0.0490
10:08:54.210	35072	1.7000	2.3600	-36.9200	-0.1660	1.0620	0.0620
10:08:54.231	35092	-0.1100	2.2400	-31.9600	-0.1470	0.6460	0.0370
10:08:54.251	35112	3.0200	2.1300	-37.4700	-0.1590	1.0910	0.0680
10:08:54.269	35132	0.7500	2.2100	-35.1600	-0.1580	0.8610	0.0530
10:08:54.289	35152	1.1200	1.9700	-33.7100	-0.1800	0.8500	0.0450
10:08:54.309	35172	0.4600	2.3800	-38.3700	-0.1550	1.0260	0.0690
10:08:54.329	35192	-0.4600	2.1700	-35.2000	-0.1600	0.7520	0.0500
10:08:54.351	35212	1.8800	2.3000	-40.5300	-0.1460	1.1020	0.0710
10:08:54.370	35232	0.5800	1.6900	-32.8600	-0.1470	0.7430	0.0480
10:08:54.390	35252	1.9200	1.9100	-36.9000	-0.1660	0.9520	0.0570
10:08:54.409	35272	0.5600	1.9100	-37.4500	-0.1440	0.9430	0.0720
10:08:54.430	35292	0.8400	2.0400	-33.1600	-0.1680	0.7630	0.0320
10:08:54.449	35312	1.3600	2.5700	-38.1800	-0.1240	1.0570	0.0640
10:08:54.471	35332	-1.0000	1.9000	-32.3500	-0.1310	0.6920	0.0260
10:08:54.491	35352	1.5100	2.3500	-38.8900	-0.1420	1.0530	0.0560
10:08:54.509	35372	0.4700	1.9100	-33.4400	-0.1520	0.8070	0.0410
10:08:54.531	35392	1.3700	1.8900	-34.6500	-0.1680	0.8660	0.0510
10:08:54.551	35412	1.4000	1.9800	-38.6600	-0.1420	1.0080	0.0690
10:08:54.569	35432	-0.0600	2.1900	-32.2100	-0.1480	0.6930	0.0300
10:08:54.591	35452	1.4700	2.4200	-40.4000	-0.1470	1.1180	0.0720
10:08:54.612	35472	-0.8300	1.9200	-32.5100	-0.1480	0.7100	0.0490
10:08:54.632	35492	1.8200	2.6500	-35.9300	-0.1660	1.0180	0.0460
10:08:54.650	35512	0.0000	2.3600	-35.2200	-0.1430	0.9090	0.0650
10:08:54.671	35532	0.3600	2.0000	-34.8700	-0.1650	0.8060	0.0440
10:08:54.691	35552	1.8600	1.9600	-41.2400	-0.1680	1.0820	0.0840
10:08:54.710	35572	0.0300	1.9300	-32.1900	-0.1750	0.6980	0.0320
10:08:54.732	35592	2.3200	2.3200	-37.4000	-0.1710	1.0630	0.0610
10:08:54.751	35612	0.4300	2.0800	-32.6500	-0.1590	0.7740	0.0410
10:08:54.771	35632	1.0300	2.2200	-34.7100	-0.1510	0.8740	0.0480
10:08:54.790	35652	1.5400	2.2900	-36.6600	-0.1430	0.9820	0.0740
10:08:54.811	35672	0.3400	2.0800	-31.9300	-0.1640	0.7360	0.0360
10:08:54.829	35692	2.1300	2.3200	-39.5400	-0.1630	1.1050	0.0590
10:08:54.850	35712	0.3100	1.8300	-31.5400	-0.1480	0.6700	0.0500
10:08:54.870	35732	2.8600	2.0700	-35.5400	-0.1810	1.0120	0.0480
10:08:54.890	35752	0.5800	2.2900	-35.1800	-0.1290	0.9130	0.0520
10:08:54.911	35772	1.2500	1.9500	-29.8000	-0.1540	0.7440	0.0270
10:08:54.931	35792	2.0300	2.4200	-39.5100	-0.1090	1.0540	0.0720
10:08:54.949	35812	-0.2600	1.9500	-30.0100	-0.1380	0.6890	0.0310
10:08:54.970	35832	2.5200	2.2300	-35.3400	-0.1640	1.0550	0.0470
10:08:54.991	35852	0.5100	1.8700	-34.2900	-0.1330	0.8100	0.0690
10:08:55.011	35872	1.3200	2.4000	-30.9500	-0.1940	0.8790	0.0260
10:08:55.031	35892	1.3700	1.9100	-37.6700	-0.1640	1.0250	0.0780
10:08:55.051	35912	0.4900	1.8400	-31.4500	-0.1820	0.7190	0.0450
10:08:55.071	35932	1.7300	2.0800	-41.0100	-0.1430	1.1650	0.0780
10:08:55.091	35952	-0.2600	1.8400	-32.3200	-0.1560	0.7330	0.0410
10:08:55.111	35972	1.2600	2.2800	-38.3000	-0.1710	1.0190	0.0610
10:08:55.131	35992	0.4700	1.8300	-36.7400	-0.1520	0.8640	0.0690
10:08:55.152	36012	0.9700	2.0000	-32.6600	-0.1680	0.7890	0.0360
10:08:55.170	36032	0.6800	2.7300	-39.1100	-0.1320	1.0670	0.0600
10:08:55.191	36052	0.0800	2.3600	-30.9700	-0.1350	0.6580	0.0330
10:08:55.211	36072	2.1000	2.4500	-38.1200	-0.1760	1.0830	0.0520
10:08:55.232	36092	-0.1200	1.9600	-34.6200	-0.1420	0.7660	0.0580
10:08:55.251	36112	1.8400	1.7400	-34.6500	-0.1590	0.9010	0.0450
10:08:55.270	36132	1.1900	2.2100	-39.7500	-0.1280	1.0530	0.0820
10:08:55.291	36152	0.5300	1.9900	-29.8700	-0.1530	0.6960	0.0270
10:08:55.312	36172	1.7000	2.3800	-39.6000	-0.1350	1.1220	0.0770
10:08:55.331	36192	-0.1600	2.2300	-32.4100	-0.1150	0.6870	0.0400
10:08:55.351	36212	1.4300	2.4000	-36.0700	-0.1420	0.9820	0.0420
10:08:55.371	36232	0.2600	2.3200	-37.2500	-0.1280	0.8890	0.0580
10:08:55.391	36252	1.0700	2.2100	-31.2100	-0.1560	0.8030	0.0350
10:08:55.410	36272	1.0300	2.2300	-42.5800	-0.1250	1.1150	0.0710
10:08:55.430	36292	-0.0300	2.0500	-31.3600	-0.1650	0.6600	0.0340
10:08:55.451	36312	2.3400	1.9700	-39.3100	-0.1740	1.1000	0.0700
10:08:55.470	36332	-0.1700	2.1800	-31.0900	-0.1510	0.7500	0.0250
10:08:55.490	36352	1.9600	2.0800	-33.1900	-0.1690	0.9000	0.0430
10:08:55.510	36372	0.7900	2.1200	-38.1900	-0.1490	1.0130	0.0640
10:08:55.531	36392	0.5600	2.1300	-31.7900	-0.1520	0.7250	0.0430
10:08:55.552	36412	1.6600	2.1200	-40.3500	-0.1640	1.1110	0.0730
10:08:55.570	36432	-0.1900	2.0300	-30.2900	-0.1460	0.6640	0.0410
10:08:55.591	36452	2.3100	1.8900	-35.5800	-0.1770	0.9920	0.0520
10:08:55.610	36472	0.7300	1.9400	-33.6100	-0.1690	0.8610	0.0230
10:08:55.631	36492	0.6700	2.0100	-33.0900	-0.1650	0.8100	0.0390
10:08:55.651	36512	1.4700	2.3000	-40.2600	-0.1320	1.0800	0.0770
10:08:55.671	36532	-0.6300	2.1200	-33.6900	-0.1410	0.6370	0.0370
10:08:55.691	36552	1.8200	2.3100	-42.5500	-0.1430	1.1250	0.0780
10:08:55.711	36572	0.0800	2.0400	-34.5300	-0.1410	0.7640	0.0430
10:08:55.732	36592	1.8500	2.1700	-34.0500	-0.1590	0.9110	0.0400
10:08:55.751	36612	0.3300	2.1400	-36.7400	-0.1340	0.9460	0.0580
10:08:55.772	36632	-0.2200	2.7400	-33.1800	-0.1420	0.7440	0.0400
10:08:55.791	36652	1.1100	2.6600	-43.0700	-0.1410	1.1390	0.0830
10:08:55.810	36672	-0.3300	2.3800	-30.3900	-0.1430	0.7150	0.0240
10:08:55.830	36692	2.5700	2.2400	-38.3100	-0.1630	1.0140	0.0550
10:08:55.851	36712	-0.2600	2.3600	-35.4300	-0.1530	0.7960	0.0550
10:08:55.870	36732	1.8200	2.0700	-33.9500	-0.1810	0.8570	0.0430
10:08:55.892	36752	0.8300	2.2000	-41.5900	-0.1240	1.0570	0.0860
10:08:55.911	36772	-0.2500	2.4000	-31.3100	-0.1670	0.6890	0.0250
10:08:55.930	36792	1.8600	2.4000	-38.4700	-0.1730	1.1130	0.0570
10:08:55.952	36812	0.2400	2.0500	-31.8100	-0.1540	0.7610	0.0420
10:08:55.972	36832	2.5100	1.9600	-34.3000	-0.1760	0.9370	0.0520
10:08:55.993	36852	0.9500	2.1100	-37.4100	-0.1410	0.9230	0.0740
10:08:56.011	36872	0.8800	2.4000	-31.6600	-0.1560	0.7230	0.0320
10:08:56.032	36892	1.3800	2.3800	-39.1600	-0.1420	1.0710	0.0730
10:08:56.052	36912	-0.3700	1.7800	-31.3500	-0.1590	0.7060	0.0370
10:08:56.072	36932	1.9500	1.6600	-36.8700	-0.1780	1.0380	0.0680
10:08:56.091	36952	0.4700	1.8000	-35.4800	-0.1370	0.8610	0.0600
10:08:56.111	36972	2.2500	1.6700	-33.3200	-0.1580	0.8480	0.0510
10:08:56.131	36992	1.1300	2.2700	-38.7900	-0.1320	1.0190	0.0770
10:08:56.152	37012	0.5300	2.6200	-28.2200	-0.1460	0.6550	0.0140
10:08:56.171	37032	1.9100	2.3000	-38.0600	-0.1430	1.0460	0.0630
10:08:56.191	37052	0.3900	2.0200	-34.5300	-0.1570	0.7950	0.0550
10:08:56.211	37072	1.4500	2.1900	-34.3200	-0.1630	0.9590	0.0430
10:08:56.231	37092	-0.0300	2.2600	-38.1000	-0.1130	0.9190	0.0790
10:08:56.252	37112	1.1600	2.3600	-31.5300	-0.1870	0.7720	0.0360
10:08:56.271	37132	1.9000	2.3100	-39.3400	-0.1390	1.1070	0.0790
10:08:56.292	37152	0.0900	1.9000	-31.1500	-0.1640	0.7140	0.0380
10:08:56.311	37172	1.7300	2.2100	-40.8700	-0.1530	1.0800	0.0740
10:08:56.332	37192	-0.1600	1.9500	-34.4500	-0.1440	0.8260	0.0500
10:08:56.351	37212	1.4600	2.1500	-32.8500	-0.1710	0.8930	0.0360
10:08:56.371	37232	1.3400	2.1300	-39.0400	-0.1290	0.9880	0.0870
10:08:56.393	37252	-0.1500	2.1200	-33.1900	-0.1550	0.7160	0.0410
10:08:56.411	37272	1.3000	2.1600	-40.5500	-0.1460	1.0670	0.0700
10:08:56.430	37292	-0.2600	1.9300	-35.4100	-0.1380	0.7380	0.0570
10:08:56.451	37312	1.4900	2.1700	-38.7500	-0.1630	0.9630	0.0580
10:08:56.472	37332	0.1400	2.0100	-36.2900	-0.1410	0.8790	0.0510
10:08:56.491	37352	1.1100	2.2700	-33.1800	-0.1530	0.7950	0.0360
10:08:56.511	37372	1.1500	2.0700	-40.4400	-0.1290	1.0470	0.0740
10:08:56.531	37392	0.1800	2.0000	-33.0200	-0.1490	0.7110	0.0430
10:08:56.551	37412	1.6100	2.5200	-38.5600	-0.1330	1.0460	0.0470
10:08:56.572	37432	-0.1900	1.7900	-35.3400	-0.1220	0.7660	0.0500
10:08:56.592	37452	1.2000	2.2600	-35.3500	-0.1600	0.8920	0.0470
10:08:56.611	37472	0.6800	2.0200	-38.4100	-0.1400	0.9860	0.0620
10:08:56.631	37492	0.1700	2.2100	-34.1800	-0.1550	0.7800	0.0350
10:08:56.650	37512	0.9400	2.5300	-39.9600	-0.1430	1.0720	0.0620
10:08:56.672	37532	-0.6200	2.2700	-34.4100	-0.1440	0.6910	0.0360
10:08:56.692	37552	2.2400	1.9700	-38.4200	-0.1730	1.0640	0.0690
10:08:56.713	37572	0.6300	2.0200	-35.1600	-0.1550	0.8540	0.0590
10:08:56.733	37592	0.5200	2.0300	-33.7200	-0.1640	0.8640	0.0400
10:08:56.752	37612	0.7500	2.1200	-37.5800	-0.1370	1.0230	0.0560
10:08:56.773	37632	0.4800	2.3900	-33.4800	-0.1660	0.7560	0.0510
10:08:56.792	37652	2.5100	2.5100	-41.2800	-0.1600	1.1370	0.0710
10:08:56.813	37672	0.2300	1.8900	-36.4000	-0.1470	0.8550	0.0670
10:08:56.831	37692	2.1300	2.2600	-35.5000	-0.1690	0.9230	0.0520
10:08:56.851	37712	-0.1400	2.3600	-36.4900	-0.1170	0.8950	0.0620
10:08:56.872	37732	0.1700	2.0600	-34.0700	-0.1520	0.8220	0.0490
10:08:56.891	37752	1.9100	1.9100	-42.7700	-0.1380	1.1310	0.0860
10:08:56.912	37772	-0.0500	1.9700	-31.6600	-0.1290	0.6990	0.0370
10:08:56.933	37792	1.8300	2.0400	-38.5400	-0.1400	1.0620	0.0620
10:08:56.953	37812	0.0000	2.0600	-33.8900	-0.0960	0.8000	0.0540
10:08:56.972	37832	0.7100	2.2900	-37.0800	-0.1330	0.8780	0.0450
10:08:56.992	37852	0.2900	1.9800	-39.3500	-0.1160	0.9420	0.0680
10:08:57.012	37872	-1.1900	1.9500	-36.0500	-0.1530	0.7590	0.0380
10:08:57.031	37892	0.9700	2.3900	-41.8200	-0.1360	1.1250	0.0730
10:08:57.053	37912	0.2500	1.7800	-31.7200	-0.1300	0.7360	0.0460
10:08:57.071	37932	2.0000	2.2200	-38.3800	-0.1720	1.0520	0.0450
10:08:57.091	37952	0.1600	1.7500	-37.6700	-0.1450	0.9370	0.0630
10:08:57.111	37972	0.5700	2.2700	-35.6600	-0.1630	0.8140	0.0410
10:08:57.133	37992	1.0800	2.2100	-42.9600	-0.1360	1.1050	0.0900
10:08:57.152	38012	-0.7100	1.8200	-31.9100	-0.1310	0.6800	0.0450
10:08:57.172	38032	1.0400	1.8200	-42.6100	-0.1980	1.1430	0.0710
10:08:57.192	38052	0.1100	1.8700	-33.5200	-0.1260	0.7750	0.0610
10:08:57.213	38072	1.4400	2.1400	-34.9900	-0.1620	0.9260	0.0460
10:08:57.232	38092	1.0600	2.1600	-38.0500	-0.1370	1.0350	0.0640
10:08:57.253	38112	0.4500	1.9600	-29.9300	-0.1520	0.6590	0.0270
10:08:57.271	38132	1.3200	2.5600	-40.3800	-0.1630	1.0810	0.0680
10:08:57.292	38152	0.1700	1.9100	-32.5500	-0.1350	0.7410	0.0510
10:08:57.312	38172	2.3400	2.0900	-37.6000	-0.1630	1.0340	0.0560
10:08:57.332	38192	1.2300	1.8000	-36.0500	-0.1420	0.8770	0.0670
10:08:57.353	38212	1.1100	2.1100	-31.8400	-0.1500	0.8060	0.0330
10:08:57.371	38232	1.5900	1.9700	-38.1700	-0.1360	1.0420	0.0590
10:08:57.392	38252	-0.5500	2.0600	-31.2200	-0.1500	0.6710	0.0350
10:08:57.412	38272	1.8300	1.9800	-39.0700	-0.1510	1.0710	0.0660
10:08:57.432	38292	0.5100	2.1500	-32.4000	-0.1290	0.7960	0.0470
10:08:57.452	38312	1.2300	2.0400	-34.9500	-0.1630	0.8890	0.0400
10:08:57.472	38332	0.5700	1.9800	-37.5500	-0.1250	0.9700	0.0670
10:08:57.492	38352	0.6400	2.1900	-32.2500	-0.1390	0.7030	0.0430
10:08:57.513	38372	1.9100	2.0800	-41.0200	-0.1620	1.1230	0.0640
10:08:57.532	38392	0.3300	2.1200	-31.3800	-0.1340	0.6700	0.0350
10:08:57.553	38412	2.7500	2.0900	-36.6800	-0.1650	1.0290	0.0610
10:08:57.571	38432	0.6400	1.9600	-36.4100	-0.1430	0.9430	0.0710
10:08:57.592	38452	0.3200	2.6000	-33.0800	-0.1680	0.7920	0.0280
10:08:57.613	38472	1.6500	2.2400	-41.3700	-0.1580	1.0880	0.0880
10:08:57.632	38492	0.0900	2.0400	-30.3300	-0.1590	0.6720	0.0310
10:08:57.652	38512	2.1400	2.6000	-37.1600	-0.1740	1.0520	0.0560
10:08:57.672	38532	0.9400	2.1500	-33.4200	-0.1390	0.7600	0.0470
10:08:57.693	38552	1.7700	2.1100	-35.3100	-0.1580	0.9170	0.0540
10:08:57.711	38572	1.1600	1.8400	-39.6500	-0.1350	0.9870	0.0690
10:08:57.732	38592	0.0000	2.0600	-31.3900	-0.1510	0.7010	0.0260
10:08:57.753	38612	1.7300	2.4300	-41.2800	-0.1420	1.1300	0.0780
10:08:57.773	38632	0.1400	1.6800	-33.5500	-0.1430	0.7020	0.0520
10:08:57.793	38652	2.1800	2.3000	-37.0400	-0.1480	1.0210	0.0660
10:08:57.813	38672	0.6400	2.2700	-35.8800	-0.1290	0.8770	0.0560
10:08:57.833	38692	0.8100	2.4600	-32.3500	-0.1490	0.7710	0.0310
10:08:57.852	38712	1.3200	2.0200	-41.3000	-0.1270	1.0870	0.0720
10:08:57.873	38732	-0.2400	2.1800	-31.5700	-0.1330	0.6490	0.0360
10:08:57.892	38752	1.9600	2.8900	-39.3200	-0.1600	1.1500	0.0570
10:08:57.913	38772	-0.1200	2.2200	-32.1600	-0.1630	0.7470	0.0470
10:08:57.933	38792	2.0000	2.3600	-34.2100	-0.1700	0.9740	0.0540
10:08:57.953	38812	0.6400	2.3800	-38.7600	-0.1510	1.0150	0.0750
10:08:57.972	38832	0.0500	2.0000	-33.2600	-0.1690	0.6810	0.0320
10:08:57.993	38852	1.5300	2.2800	-40.4800	-0.1560	1.1090	0.0790
10:08:58.013	38872	0.7200	1.9600	-30.0600	-0.1630	0.6930	0.0440
10:08:58.033	38892	2.4600	2.2100	-35.2400	-0.1720	1.0480	0.0610
10:08:58.052	38912	0.6700	2.5100	-34.7600	-0.1470	0.8480	0.0650
10:08:58.073	38932	1.2700	1.7100	-32.5300	-0.1550	0.7620	0.0420
10:08:58.093	38952	1.3600	2.3500	-41.2100	-0.1390	1.0930	0.0760
10:08:58.113	38972	0.6900	1.9100	-31.1600	-0.1340	0.6780	0.0430
10:08:58.133	38992	2.6800	2.1900	-37.4700	-0.1610	1.0760	0.0610
10:08:58.153	39012	0.6000	2.0700	-32.4700	-0.1440	0.7690	0.0390
10:08:58.173	39032	1.7600	1.8700	-34.7400	-0.1630	0.9300	0.0500
10:08:58.193	39052	0.5900	2.2800	-38.2400	-0.1250	0.9830	0.0670
10:08:58.214	39072	-0.2200	2.2000	-30.6900	-0.1510	0.6660	0.0320
10:08:58.233	39092	2.1400	2.3900	-41.2200	-0.1230	1.1210	0.0800
10:08:58.254	39112	-0.4600	1.6400	-31.6000	-0.1620	0.7190	0.0380
10:08:58.273	39132	1.9000	1.8300	-36.0200	-0.1560	1.0150	0.0460
10:08:58.294	39152	0.0500	2.1200	-35.8900	-0.1390	0.8660	0.0610
10:08:58.314	39172	1.0100	2.2100	-31.8900	-0.1710	0.8210	0.0440
10:08:58.333	39192	1.1700	2.1000	-39.4000	-0.1630	1.1120	0.0740
10:08:58.353	39212	-0.3900	2.4200	-30.3200	-0.1610	0.6780	0.0320
10:08:58.373	39232	1.8400	2.3000	-41.1200	-0.1460	1.1730	0.0790
10:08:58.392	39252	-0.3100	1.8400	-33.5300	-0.1570	0.7520	0.0540
10:08:58.412	39272	1.4500	1.9200	-37.7700	-0.1920	0.9160	0.0590
10:08:58.435	39292	0.2500	2.5800	-40.2400	-0.1570	1.0340	0.0770
10:08:58.455	39312	0.0900	2.3400	-31.7200	-0.1670	0.7110	0.0300
10:08:58.473	39332	0.8300	2.2300	-43.2300	-0.1600	1.1110	0.0790
10:08:58.492	39352	-0.5100	2.3300	-32.1000	-0.1470	0.7150	0.0460
10:08:58.512	39372	1.6100	2.3700	-39.4900	-0.1570	1.0280	0.0660
10:08:58.534	39392	-0.4400	2.1100	-35.4600	-0.1350	0.8500	0.0580
10:08:58.555	39412	0.7800	1.8100	-34.8900	-0.1590	0.8400	0.0440
10:08:58.574	39432	1.4400	2.1500	-40.0900	-0.1120	1.0860	0.0760
10:08:58.593	39452	-0.6800	2.1500	-30.0300	-0.1490	0.6690	0.0270
10:08:58.613	39472	0.8500	2.5900	-41.3200	-0.1390	1.1190	0.0600
10:08:58.633	39492	-0.3200	1.7400	-36.0500	-0.1270	0.7380	0.0550
10:08:58.653	39512	0.8800	1.8800	-36.8800	-0.1690	0.9310	0.0590
10:08:58.673	39532	0.9100	2.0600	-37.4000	-0.1290	0.9740	0.0660
10:08:58.693	39552	0.5800	1.9800	-32.6900	-0.1410	0.7290	0.0420
10:08:58.713	39572	1.8000	2.2000	-42.7600	-0.1470	1.1140	0.0920
10:08:58.733	39592	0.1600	2.1900	-32.1500	-0.1410	0.6450	0.0380
10:08:58.753	39612	2.0300	2.1900	-39.8900	-0.1730	1.0600	0.0640
10:08:58.773	39632	-0.4800	2.1300	-34.7300	-0.1460	0.8520	0.0490
10:08:58.793	39652	1.8700	2.0600	-32.6400	-0.1720	0.8270	0.0400
10:08:58.815	39672	1.6300	2.5500	-36.3200	-0.1510	1.0640	0.0630
10:08:58.834	39692	0.8000	2.1100	-30.0800	-0.1620	0.7380	0.0350
10:08:58.854	39712	1.7000	2.1600	-38.6000	-0.1690	1.1360	0.0520
10:08:58.872	39732	0.1700	2.2800	-30.8500	-0.1540	0.7380	0.0290
10:08:58.895	39752	2.4100	1.9500	-32.5600	-0.1710	0.8870	0.0470
10:08:58.914	39772	0.9600	2.0300	-36.6800	-0.1480	0.9660	0.0650
10:08:58.933	39792	1.0800	2.0700	-31.6800	-0.1460	0.7730	0.0330
10:08:58.953	39812	1.2400	1.7700	-41.6900	-0.1640	1.0950	0.0690
10:08:58.974	39832	-0.4400	2.3900	-31.0000	-0.1390	0.6650	0.0360
10:08:58.993	39852	2.6400	1.9100	-35.7200	-0.1510	1.0380	0.0550
10:08:59.013	39872	0.6100	2.0200	-34.0100	-0.1210	0.8160	0.0490
10:08:59.032	39892	1.5600	2.0400	-30.9200	-0.1450	0.8150	0.0300
10:08:59.053	39912	0.9300	2.2500	-39.4200	-0.1040	1.0620	0.0770
10:08:59.073	39932	-0.3000	2.3000	-32.5600	-0.1560	0.7090	0.0280
10:08:59.093	39952	1.7500	2.2900	-39.4100	-0.1500	1.0820	0.0570
10:08:59.112	39972	0.1400	2.2200	-31.6600	-0.1570	0.7250	0.0400
10:08:59.134	39992	2.5000	1.9400	-33.7300	-0.1920	0.9650	0.0490
10:08:59.152	40012	0.0900	2.0300	-37.1500	-0.1360	0.9240	0.0680
10:08:59.173	40032	0.6300	2.3800	-32.3700	-0.1620	0.7660	0.0330
10:08:59.194	40052	1.0000	2.5400	-40.8900	-0.1560	1.1330	0.0670
10:08:59.214	40072	-0.9200	2.0900	-31.0000	-0.1410	0.7080	0.0210
10:08:59.234	40092	1.4800	2.3400	-38.3900	-0.1780	1.0400	0.0540
10:08:59.254	40112	0.7000	2.1700	-35.6300	-0.1550	0.8700	0.0610
10:08:59.274	40132	1.7500	1.8500	-31.0700	-0.1860	0.8220	0.0280
10:08:59.295	40152	1.0300	1.7100	-39.3700	-0.1370	1.0480	0.0840
10:08:59.314	40172	-0.8100	2.0300	-32.4200	-0.1720	0.7390	0.0290
10:08:59.335	40192	1.4000	2.1700	-38.3300	-0.1530	1.0700	0.0650
10:08:59.355	40212	0.1500	2.2800	-31.7800	-0.1450	0.7600	0.0330
10:08:59.374	40232	1.9000	2.1000	-35.3000	-0.1650	0.9800	0.0540
10:08:59.394	40252	0.6500	2.1200	-36.8200	-0.1370	0.9320	0.0650
10:08:59.415	40272	1.0200	2.0300	-32.2200	-0.1630	0.7580	0.0320
10:08:59.433	40292	1.8200	2.4200	-39.0700	-0.1320	1.0930	0.0680
10:08:59.454	40312	-0.8600	2.4800	-29.7600	-0.1510	0.6710	0.0210
10:08:59.473	40332	1.4000	1.8700	-39.7100	-0.1430	1.0470	0.0660
10:08:59.494	40352	-0.2400	2.0800	-35.5500	-0.1410	0.8410	0.0400
10:08:59.513	40372	0.7800	2.1900	-33.2100	-0.1550	0.8720	0.0420
10:08:59.533	40392	1.0700	2.3300	-40.5500	-0.1410	0.9930	0.0800
10:08:59.553	40412	0.6000	2.0600	-30.3700	-0.1680	0.7050	0.0320
10:08:59.575	40432	1.8900	2.3400	-39.7400	-0.1730	1.1130	0.0670
10:08:59.594	40452	0.1900	2.2800	-31.0000	-0.1470	0.7270	0.0430
10:08:59.614	40472	2.2400	2.1800	-34.8700	-0.1660	0.9860	0.0530
10:08:59.634	40492	0.5600	2.2100	-36.0700	-0.1460	0.9370	0.0640
10:08:59.654	40512	1.1400	2.2600	-31.8800	-0.1720	0.7760	0.0410
10:08:59.674	40532	1.6500	2.0900	-39.9500	-0.1610	1.0760	0.0750
10:08:59.695	40552	0.2400	2.1300	-30.7400	-0.1710	0.7010	0.0280
10:08:59.714	40572	2.0800	2.2100	-36.7400	-0.1500	1.0360	0.0680
10:08:59.735	40592	0.1000	2.2500	-33.8900	-0.1430	0.8060	0.0550
10:08:59.754	40612	1.4900	2.0100	-34.0900	-0.1690	0.9030	0.0450
10:08:59.774	40632	0.1500	2.4000	-39.6500	-0.1430	1.0280	0.0700
10:08:59.794	40652	0.0600	2.2300	-32.6200	-0.1670	0.7090	0.0350
10:08:59.813	40672	1.3400	2.3400	-42.7900	-0.1230	1.1080	0.0890
10:08:59.833	40692	-0.3300	2.3000	-32.2200	-0.1330	0.7040	0.0320
10:08:59.853	40712	1.7700	2.0100	-36.9600	-0.1550	0.9940	0.0550
10:08:59.875	40732	0.2600	2.2900	-35.8300	-0.1380	0.9340	0.0540
10:08:59.894	40752	-0.1000	2.0100	-34.9400	-0.1640	0.8270	0.0440
10:08:59.915	40772	1.1000	2.2700	-42.4700	-0.1300	1.0900	0.0880
10:08:59.934	40792	-0.7500	2.1900	-33.9100	-0.1410	0.6910	0.0290
10:08:59.954	40812	1.1800	2.0500	-41.0600	-0.1580	1.1060	0.0560
10:08:59.974	40832	-0.2400	2.1900	-34.1700	-0.1410	0.7580	0.0520
10:08:59.995	40852	2.2900	1.8600	-34.7100	-0.1810	0.9390	0.0470
10:09:00.015	40872	0.8200	2.1600	-39.2400	-0.1420	1.0030	0.0740
10:09:00.034	40892	0.2600	2.6000	-34.3800	-0.1590	0.7460	0.0380
10:09:00.053	40912	1.7500	1.7900	-42.6000	-0.1490	1.1110	0.0800
10:09:00.074	40932	-0.2600	2.1000	-33.3500	-0.1570	0.7470	0.0310
10:09:00.094	40952	2.3200	1.9500	-36.7000	-0.1780	1.0340	0.0550
10:09:00.115	40972	0.2500	2.2000	-36.3300	-0.1380	0.8550	0.0590
10:09:00.135	40992	0.8300	2.1200	-34.4400	-0.1540	0.8030	0.0470
10:09:00.153	41012	0.8800	2.1500	-39.9800	-0.1380	1.0410	0.0780
10:09:00.173	41032	-0.2100	1.9500	-33.4300	-0.1420	0.7080	0.0420
10:09:00.194	41052	1.3500	2.1500	-39.8200	-0.1350	1.0900	0.0700
10:09:00.213	41072	0.0000	2.1500	-33.6900	-0.1400	0.8050	0.0420
10:09:00.235	41092	2.7000	1.9400	-34.5900	-0.1600	0.9690	0.0460
10:09:00.255	41112	1.4600	1.9500	-36.7900	-0.1210	0.9110	0.0720
10:09:00.274	41132	0.5100	2.1600	-32.5600	-0.1350	0.7400	0.0370
10:09:00.295	41152	2.0400	2.3900	-38.5800	-0.1290	1.0860	0.0640
10:09:00.315	41172	0.5000	2.0600	-31.2800	-0.1400	0.7680	0.0290
10:09:00.336	41192	2.0900	2.2300	-37.3300	-0.1530	0.9920	0.0580
10:09:00.355	41212	0.4300	2.0200	-33.5400	-0.1220	0.7910	0.0530
10:09:00.374	41232	1.7400	1.9000	-33.6200	-0.1890	0.9030	0.0330
10:09:00.395	41252	1.5200	2.0800	-38.1800	-0.1230	0.9870	0.0760
10:09:00.415	41272	-0.0500	2.3900	-32.2900	-0.1480	0.7030	0.0320
10:09:00.435	41292	2.4100	1.7900	-40.9600	-0.1640	1.1270	0.0800
10:09:00.455	41312	0.2300	1.7800	-32.6900	-0.1390	0.7470	0.0490
10:09:00.476	41332	1.5500	2.3000	-35.8900	-0.1790	0.9750	0.0460
10:09:00.495	41352	0.3100	1.9600	-37.2100	-0.1510	0.8950	0.0670
10:09:00.514	41372	0.7100	2.2900	-33.1200	-0.1680	0.8150	0.0230
10:09:00.536	41392	1.5000	2.0900	-39.4600	-0.1530	1.0730	0.0760
10:09:00.556	41412	-0.2600	2.2200	-31.3200	-0.1420	0.6970	0.0240
10:09:00.574	41432	2.3000	2.4400	-39.2400	-0.1620	1.0640	0.0600
10:09:00.595	41452	0.3400	2.3100	-34.9100	-0.1390	0.8580	0.0530
10:09:00.617	41472	1.8600	2.0800	-34.4600	-0.1660	0.8570	0.0430
10:09:00.635	41492	0.8500	1.8600	-38.3900	-0.1240	1.0170	0.0720
10:09:00.655	41512	-0.4400	2.3600	-33.4600	-0.1510	0.7020	0.0420
10:09:00.675	41532	1.6900	2.2200	-38.9400	-0.1580	1.1060	0.0690
10:09:00.694	41552	-1.0600	2.0300	-32.4700	-0.1390	0.7330	0.0390
10:09:00.715	41572	1.3200	1.9400	-37.3100	-0.1520	0.9870	0.0610
10:09:00.735	41592	0.6100	1.6000	-37.2500	-0.1280	0.9530	0.0700
10:09:00.755	41612	0.7500	2.2900	-33.2100	-0.1520	0.7890	0.0430
10:09:00.775	41632	1.1000	2.3000	-40.7600	-0.1450	1.0780	0.0740
10:09:00.795	41652	-0.6300	2.3800	-31.2300	-0.1570	0.6640	0.0270
10:09:00.815	41672	2.2800	2.4300	-39.0600	-0.1790	1.1170	0.0660
10:09:00.835	41692	0.0800	2.0100	-35.0100	-0.1500	0.7900	0.0600
10:09:00.855	41712	2.0500	2.2700	-33.9900	-0.1680	0.8520	0.0420
10:09:00.874	41732	1.3800	1.9500	-37.0800	-0.1510	1.0620	0.0710
10:09:00.896	41752	0.6100	2.3400	-28.0300	-0.1690	0.7080	0.0110
10:09:00.915	41772	1.9700	2.3400	-39.8600	-0.1650	1.1290	0.0730
10:09:00.937	41792	-0.1900	2.0500	-31.0800	-0.1600	0.6940	0.0380
10:09:00.955	41812	1.6700	2.0300	-35.6600	-0.1790	0.9760	0.0490
10:09:00.975	41832	0.9800	1.9200	-35.7100	-0.1530	0.9240	0.0500
10:09:00.995	41852	0.7200	1.9700	-31.8900	-0.1640	0.8280	0.0550
10:09:01.015	41872	1.0500	2.1100	-39.9100	-0.1370	1.0620	0.0660
10:09:01.036	41892	0.2600	1.9500	-30.3300	-0.1400	0.6850	0.0310
10:09:01.055	41912	1.5600	2.4900	-39.2200	-0.1520	1.0910	0.0660
10:09:01.076	41932	0.0900	1.8100	-35.1500	-0.1220	0.8010	0.0550
10:09:01.095	41952	1.0900	2.5400	-32.6000	-0.1390	0.8670	0.0390
10:09:01.116	41972	0.9200	1.8500	-38.5100	-0.1230	0.9810	0.0670
10:09:01.135	41992	0.2800	1.9500	-32.6300	-0.1380	0.6820	0.0400
10:09:01.155	42012	1.4700	2.1800	-39.8300	-0.1300	1.1160	0.0740
10:09:01.175	42032	0.5900	1.9700	-28.8600	-0.1510	0.6780	0.0310
10:09:01.195	42052	2.9700	2.0900	-36.4800	-0.1840	1.0550	0.0540
10:09:01.216	42072	-0.1400	2.0300	-33.0400	-0.1510	0.8670	0.0520
10:09:01.235	42092	1.4600	2.3700	-31.6800	-0.1620	0.7940	0.0290
10:09:01.257	42112	1.4100	2.3300	-42.2900	-0.1270	1.1320	0.0920
10:09:01.276	42132	-0.8000	1.6500	-31.8500	-0.1590	0.6340	0.0330
10:09:01.297	42152	2.3100	2.3100	-39.6800	-0.1850	1.0980	0.0530
10:09:01.316	42172	1.1500	2.2100	-31.0200	-0.1650	0.7450	0.0450
10:09:01.335	42192	1.9600	2.1200	-35.5700	-0.1770	0.8790	0.0520
10:09:01.355	42212	0.4100	2.4800	-38.9100	-0.1360	0.9720	0.0760
10:09:01.375	42232	-0.2600	2.2200	-32.0900	-0.1520	0.7080	0.0350
10:09:01.395	42252	1.3100	2.1200	-43.4300	-0.1430	1.1300	0.0920
10:09:01.416	42272	0.5200	1.7000	-30.3200	-0.1500	0.6690	0.0420
10:09:01.435	42292	1.8600	2.2000	-37.0100	-0.1610	1.0320	0.0550
10:09:01.455	42312	0.1800	2.2900	-34.8100	-0.1400	0.8670	0.0540
10:09:01.475	42332	0.9500	2.0000	-32.9400	-0.1500	0.7950	0.0320
10:09:01.495	42352	0.8200	2.2000	-40.9000	-0.1290	1.0780	0.0680
10:09:01.515	42372	-0.7100	1.9600	-30.4900	-0.1430	0.6420	0.0300
10:09:01.535	42392	2.4700	2.5900	-39.2700	-0.1520	1.1150	0.0550
10:09:01.555	42412	0.4600	1.7600	-34.2700	-0.1440	0.8220	0.0520
10:09:01.576	42432	1.2300	1.9500	-35.1800	-0.1550	0.8900	0.0520
10:09:01.595	42452	0.5700	2.0900	-39.4200	-0.1180	0.9640	0.0800
10:09:01.615	42472	0.2700	2.1900	-32.8800	-0.1680	0.7470	0.0460
10:09:01.635	42492	1.7900	2.2200	-42.8000	-0.1510	1.1390	0.0840
10:09:01.657	42512	-0.0900	1.7800	-32.0300	-0.1510	0.6770	0.0480
10:09:01.676	42532	2.3000	2.3000	-35.7700	-0.1710	1.0720	0.0510
10:09:01.697	42552	0.4900	2.3300	-34.5200	-0.1490	0.8710	0.0570
10:09:01.715	42572	0.7200	2.2500	-34.9900	-0.1750	0.8440	0.0390
10:09:01.736	42592	0.7600	2.3000	-42.0200	-0.1390	1.0930	0.0840
10:09:01.755	42612	0.0500	1.9900	-29.7000	-0.1740	0.6760	0.0210
10:09:01.775	42632	1.5000	2.5200	-36.4700	-0.1620	1.0600	0.0420
10:09:01.795	42652	-0.0800	2.1500	-33.3500	-0.1430	0.7910	0.0390
10:09:01.816	42672	1.5200	2.2000	-33.9700	-0.1690	0.9140	0.0430
10:09:01.836	42692	0.5000	1.9000	-40.1000	-0.1390	0.9980	0.0710
10:09:01.855	42712	0.6400	2.2900	-32.9100	-0.1520	0.7150	0.0450
10:09:01.876	42732	1.6200	2.2700	-39.9800	-0.1360	1.1310	0.0570
10:09:01.896	42752	-0.7500	2.1900	-32.3300	-0.1560	0.6680	0.0280
10:09:01.916	42772	2.1900	2.3100	-37.3700	-0.1560	1.0100	0.0490
10:09:01.936	42792	0.4500	2.2400	-36.1600	-0.1270	0.8990	0.0660
10:09:01.955	42812	0.9400	2.1700	-32.1100	-0.1460	0.7670	0.0290
10:09:01.975	42832	0.9300	2.4600	-41.6100	-0.1170	1.1070	0.0810
10:09:01.996	42852	0.0200	2.1600	-31.6700	-0.1420	0.6640	0.0320
10:09:02.016	42872	1.8600	2.5200	-37.4500	-0.1560	1.0820	0.0480
10:09:02.035	42892	-0.1600	2.3300	-33.2700	-0.1500	0.7400	0.0390
10:09:02.057	42912	1.8400	2.1700	-35.4100	-0.1770	0.9470	0.0460
10:09:02.077	42932	0.4300	2.1300	-38.2500	-0.1390	0.9960	0.0630
10:09:02.096	42952	-0.2500	2.3100	-32.7700	-0.1540	0.7430	0.0260
10:09:02.115	42972	1.2300	2.4500	-39.3200	-0.1580	1.1320	0.0630
10:09:02.135	42992	-0.2500	2.2700	-32.8700	-0.1710	0.7080	0.0380
10:09:02.155	43012	2.0500	2.3100	-37.9300	-0.1740	1.0450	0.0650
10:09:02.177	43032	-0.1000	2.4100	-34.5200	-0.1440	0.8100	0.0550
10:09:02.196	43052	1.8800	1.8400	-34.3000	-0.1540	0.8000	0.0480
10:09:02.217	43072	0.8000	1.9800	-39.3100	-0.1310	1.0510	0.0730
10:09:02.236	43092	0.1700	1.9400	-32.3600	-0.1650	0.7110	0.0390
10:09:02.257	43112	2.4400	2.1600	-38.7900	-0.1470	1.0920	0.0740
10:09:02.277	43132	-0.2700	2.1800	-33.6000	-0.1190	0.7570	0.0410
10:09:02.297	43152	1.9100	2.4400	-32.2800	-0.1580	0.8940	0.0300
10:09:02.316	43172	1.1700	1.8100	-37.6400	-0.1400	1.0130	0.0720
10:09:02.335	43192	1.3600	2.2700	-29.0400	-0.1290	0.6970	0.0320
10:09:02.355	43212	1.4000	2.2300	-39.5700	-0.1140	1.0850	0.0790
10:09:02.375	43232	-0.4000	2.2700	-31.9400	-0.1370	0.7410	0.0370
10:09:02.395	43252	1.9300	2.1800	-36.2500	-0.1500	0.9960	0.0440
10:09:02.416	43272	0.2200	2.2500	-33.7500	-0.1300	0.8710	0.0500
10:09:02.437	43292	1.8500	2.2900	-32.8500	-0.1620	0.8310	0.0500
10:09:02.456	43312	1.0300	2.1600	-39.4500	-0.1250	1.0540	0.0770
10:09:02.477	43332	0.3200	1.7400	-34.5800	-0.1680	0.7410	0.0510
10:09:02.498	43352	1.5500	2.1400	-40.2400	-0.1400	1.1060	0.0730
10:09:02.516	43372	-0.5600	2.3100	-34.6500	-0.1370	0.7660	0.0490
10:09:02.537	43392	1.5800	1.8500	-36.3500	-0.1650	0.9210	0.0630
10:09:02.555	43412	0.6700	2.5100	-35.9100	-0.1390	0.9120	0.0570
10:09:02.575	43432	1.2300	2.2300	-33.3000	-0.1740	0.7860	0.0390
10:09:02.596	43452	1.1400	1.9300	-40.2700	-0.1300	1.0470	0.0840
10:09:02.616	43472	-0.5600	2.3200	-30.7400	-0.1560	0.6680	0.0230
10:09:02.635	43492	1.4000	2.2100	-38.3600	-0.1580	1.0800	0.0690
10:09:02.656	43512	-0.5000	1.7500	-36.2900	-0.1400	0.8670	0.0580
10:09:02.675	43532	1.3600	2.2500	-32.3300	-0.1730	0.8380	0.0330
10:09:02.696	43552	1.0400	1.7800	-37.7800	-0.1420	1.0340	0.0760
10:09:02.717	43572	0.0700	2.4100	-32.9700	-0.1440	0.6950	0.0330
10:09:02.736	43592	1.2200	2.4900	-40.4700	-0.1160	1.0910	0.0700
10:09:02.756	43612	-1.0300	2.0200	-35.8200	-0.1090	0.7550	0.0480
10:09:02.775	43632	1.9900	2.1600	-36.1900	-0.1580	0.9460	0.0510
10:09:02.797	43652	0.7700	2.3500	-36.4800	-0.1310	0.9720	0.0520
10:09:02.816	43672	0.9100	2.0400	-31.2500	-0.1640	0.7710	0.0260
10:09:02.836	43692	0.7600	1.9300	-39.8600	-0.1390	1.0710	0.0760
10:09:02.856	43712	-0.2400	2.6700	-31.6600	-0.1470	0.6930	0.0330
10:09:02.878	43732	1.9700	2.2800	-37.8700	-0.1570	1.1090	0.0590
10:09:02.896	43752	-0.1300	2.2600	-34.0500	-0.1510	0.7710	0.0450
10:09:02.915	43772	2.0400	1.7800	-34.9400	-0.1730	0.9180	0.0530
10:09:02.937	43792	1.5300	2.0800	-37.5600	-0.1500	1.0090	0.0770
10:09:02.957	43812	0.8200	1.9000	-31.1700	-0.1690	0.7450	0.0390
10:09:02.977	43832	2.4200	2.1500	-36.6000	-0.1580	1.0820	0.0610
10:09:02.996	43852	-0.5500	1.8000	-33.1800	-0.1540	0.7570	0.0490
10:09:03.016	43872	1.6500	1.8100	-35.5400	-0.1620	0.9920	0.0560
10:09:03.038	43892	1.1900	1.8200	-36.6300	-0.1360	0.9150	0.0540
10:09:03.057	43912	1.2100	2.1400	-33.3200	-0.1480	0.8090	0.0440
10:09:03.077	43932	1.4300	2.1400	-40.9400	-0.1360	1.0510	0.0720
10:09:03.097	43952	-0.2100	2.1200	-30.9000	-0.1310	0.7000	0.0380
10:09:03.116	43972	1.4400	2.3700	-39.0800	-0.1410	1.0550	0.0650
10:09:03.136	43992	-0.6200	1.9800	-34.2700	-0.1320	0.8050	0.0350
10:09:03.157	44012	1.4700	2.1500	-33.7200	-0.1520	0.8750	0.0350
10:09:03.177	44032	1.4600	2.2400	-36.9900	-0.1250	0.9880	0.0720
10:09:03.197	44052	0.7000	1.9300	-33.8100	-0.1530	0.7560	0.0400
10:09:03.217	44072	1.3200	2.1100	-38.6200	-0.1300	1.0530	0.0740
10:09:03.237	44092	-0.2300	2.1600	-31.1000	-0.1150	0.7300	0.0390
10:09:03.258	44112	2.1200	2.4100	-34.9500	-0.1780	1.0250	0.0410
10:09:03.276	44132	0.0100	2.2100	-35.7400	-0.1580	0.8780	0.0660
10:09:03.298	44152	0.9500	2.3900	-32.8100	-0.1780	0.8430	0.0340
10:09:03.318	44172	0.8700	1.9400	-42.5100	-0.1440	1.0310	0.0830
10:09:03.338	44192	-0.3300	2.1200	-32.7100	-0.1650	0.6800	0.0290
10:09:03.357	44212	1.8900	2.1200	-39.9900	-0.1670	1.0890	0.0720
10:09:03.377	44232	0.3800	2.4100	-33.0100	-0.1440	0.7800	0.0590
10:09:03.398	44252	1.6700	2.1900	-34.4000	-0.1740	0.9470	0.0420
10:09:03.417	44272	1.1400	2.4800	-35.6500	-0.1370	0.9570	0.0600
10:09:03.439	44292	0.1000	2.5300	-32.7800	-0.1630	0.7150	0.0350
10:09:03.458	44312	1.5400	2.2600	-40.0400	-0.1500	1.0960	0.0760
10:09:03.478	44332	-0.4700	2.2300	-30.2000	-0.1440	0.6720	0.0210
10:09:03.498	44352	2.2600	1.9700	-35.7800	-0.1790	0.9960	0.0510
10:09:03.518	44372	0.2200	1.8900	-34.5400	-0.1240	0.8590	0.0660
10:09:03.538	44392	1.2300	1.7900	-34.3200	-0.1700	0.8610	0.0420
10:09:03.558	44412	1.0900	2.2600	-39.4900	-0.1080	1.0100	0.0650
10:09:03.577	44432	0.5000	1.7200	-32.5900	-0.1480	0.6730	0.0460
10:09:03.596	44452	2.5600	2.1400	-39.4300	-0.1330	1.0720	0.0720
10:09:03.618	44472	-0.0400	2.1700	-32.4800	-0.1230	0.7530	0.0380
10:09:03.639	44492	1.8700	1.9300	-34.3500	-0.1530	0.9110	0.0410
10:09:03.659	44512	0.7500	1.9200	-35.9400	-0.1310	0.9730	0.0690
10:09:03.677	44532	1.3400	2.1900	-32.2600	-0.1610	0.7730	0.0440
10:09:03.699	44552	1.8300	2.0700	-38.1600	-0.1310	1.0430	0.0710
10:09:03.717	44572	0.2000	1.8300	-31.4200	-0.1550	0.7150	0.0320
10:09:03.737	44592	2.2400	2.1400	-36.6000	-0.1670	1.0670	0.0570
10:09:03.757	44612	0.4300	2.2900	-34.6400	-0.1440	0.8950	0.0550
10:09:03.777	44632	1.1800	2.3300	-33.4600	-0.1580	0.8560	0.0430
10:09:03.798	44652	1.0300	1.8600	-38.9100	-0.1420	1.0210	0.0800
10:09:03.817	44672	0.4800	1.8700	-30.8600	-0.1700	0.7120	0.0320
10:09:03.837	44692	1.4500	2.1100	-40.5300	-0.1570	1.1260	0.0730
10:09:03.858	44712	0.2800	1.9100	-31.7200	-0.1550	0.7340	0.0370
10:09:03.877	44732	1.9500	2.2600	-36.4600	-0.1560	0.9880	0.0600
10:09:03.896	44752	0.0700	2.4900	-36.2300	-0.1330	0.9310	0.0550
10:09:03.917	44772	0.3100	2.1500	-32.9000	-0.1520	0.7760	0.0270
10:09:03.937	44792	1.0000	2.1400	-38.5100	-0.1370	1.0560	0.0680
10:09:03.957	44812	-0.1400	2.1000	-31.8200	-0.1520	0.7200	0.0240
10:09:03.977	44832	2.1000	2.0600	-38.1000	-0.1440	1.0660	0.0700
10:09:03.998	44852	0.5700	2.0500	-35.6900	-0.1430	0.8640	0.0490
10:09:04.017	44872	2.0600	2.3400	-34.2100	-0.1610	0.8790	0.0450
10:09:04.037	44892	1.7400	2.3600	-36.2200	-0.1160	0.9970	0.0670
10:09:04.057	44912	0.2800	2.4200	-29.8400	-0.1290	0.7030	0.0270
10:09:04.076	44932	1.7800	2.2500	-41.2200	-0.1320	1.1360	0.0740
10:09:04.096	44952	-0.8400	1.9600	-33.2200	-0.1370	0.6890	0.0450
10:09:04.117	44972	1.8600	2.0500	-37.0800	-0.1590	1.0540	0.0560
10:09:04.137	44992	0.9800	1.9600	-34.1200	-0.1240	0.8770	0.0650
10:09:04.158	45012	2.5800	2.2800	-30.8300	-0.1610	0.8140	0.0380
10:09:04.177	45032	2.3500	1.8400	-37.5200	-0.1310	1.0160	0.0610
10:09:04.198	45052	0.2800	1.8100	-28.9700	-0.1450	0.6000	0.0330
10:09:04.218	45072	3.9300	2.5000	-37.8000	-0.1510	1.1800	0.0740
10:09:04.238	45092	0.7300	1.9800	-29.9900	-0.1250	0.6910	0.0490
10:09:04.258	45112	1.2300	1.8800	-32.2200	-0.1600	0.8420	0.0460
10:09:04.279	45132	1.3600	2.0000	-36.8700	-0.1480	0.9920	0.0610
10:09:04.297	45152	1.5000	2.2400	-29.5800	-0.1470	0.7090	0.0400
10:09:04.317	45172	1.9900	2.5500	-38.4500	-0.1370	1.1330	0.0610
10:09:04.337	45192	-0.1600	2.2400	-29.3700	-0.1250	0.6760	0.0260
10:09:04.357	45212	2.0700	2.3100	-36.9200	-0.1590	1.0850	0.0550
10:09:04.379	45232	0.6000	2.4100	-32.9900	-0.1180	0.8400	0.0440
10:09:04.397	45252	1.3300	2.0200	-30.8800	-0.1420	0.7610	0.0270
10:09:04.418	45272	1.4900	2.4100	-40.9900	-0.1140	1.0920	0.0650
10:09:04.437	45292	-0.4600	2.1600	-32.5500	-0.1110	0.6560	0.0300
10:09:04.457	45312	2.3700	2.0100	-39.5700	-0.1530	1.0700	0.0670
10:09:04.479	45332	0.1500	2.2800	-30.7300	-0.1180	0.7850	0.0410
10:09:04.498	45352	2.2400	2.3200	-34.4000	-0.1540	0.9850	0.0350
10:09:04.518	45372	0.6600	2.2200	-35.4800	-0.1470	0.9590	0.0510
10:09:04.538	45392	0.3100	2.1800	-32.5400	-0.1610	0.7690	0.0400
10:09:04.558	45412	1.4500	2.4800	-41.4700	-0.1260	1.1310	0.0760
10:09:04.577	45432	0.0100	1.9600	-32.0700	-0.1450	0.6950	0.0260
10:09:04.598	45452	2.1800	1.9900	-35.7400	-0.1670	1.0590	0.0550
10:09:04.617	45472	-0.0300	1.7200	-36.3400	-0.1550	0.8570	0.0580
10:09:04.638	45492	1.3200	2.1400	-34.1000	-0.1550	0.8250	0.0520
10:09:04.658	45512	1.0100	2.1600	-40.4400	-0.1320	1.0170	0.0780
10:09:04.677	45532	-0.8000	2.1200	-33.5400	-0.1510	0.7020	0.0310
10:09:04.698	45552	1.9600	2.2700	-39.7100	-0.1530	1.0780	0.0630
10:09:04.718	45572	0.1100	1.8300	-33.1700	-0.1430	0.7580	0.0480
10:09:04.737	45592	1.6300	2.1700	-33.7500	-0.1560	0.8970	0.0400
10:09:04.757	45612	0.3200	1.9700	-37.7300	-0.1460	0.9880	0.0680
10:09:04.778	45632	0.9800	2.1800	-29.7200	-0.1450	0.7120	0.0220
10:09:04.798	45652	0.9600	2.1700	-42.4000	-0.1170	1.1040	0.0780
10:09:04.817	45672	-0.9600	2.1100	-33.5300	-0.1300	0.6580	0.0300
10:09:04.839	45692	2.7100	2.0000	-36.2200	-0.1640	1.0400	0.0620
10:09:04.858	45712	0.3000	1.7000	-36.6100	-0.1400	0.9040	0.0660
10:09:04.878	45732	0.8400	2.0900	-30.8900	-0.1580	0.7970	0.0310
10:09:04.899	45752	0.7800	2.3800	-41.1400	-0.1270	1.0270	0.0800
10:09:04.919	45772	-0.8000	2.1900	-32.8400	-0.1640	0.6830	0.0340
10:09:04.939	45792	2.1100	2.3900	-40.3300	-0.1550	1.1280	0.0760
10:09:04.957	45812	-0.4700	2.3900	-34.0400	-0.1520	0.7760	0.0380
10:09:04.977	45832	1.9200	2.1700	-33.8200	-0.1600	0.9160	0.0460
10:09:05.000	45852	1.0200	1.8400	-39.5500	-0.1630	1.0090	0.0680
10:09:05.017	45872	0.6900	2.1600	-30.0500	-0.1720	0.7730	0.0240
10:09:05.038	45892	1.0800	2.4100	-40.3400	-0.1330	1.1030	0.0730
10:09:05.058	45912	-0.3200	2.1900	-31.1100	-0.1640	0.6700	0.0220
10:09:05.078	45932	2.2800	2.0400	-38.3100	-0.1550	1.0530	0.0780
10:09:05.099	45952	0.7600	2.6600	-34.3900	-0.1360	0.8960	0.0520
10:09:05.118	45972	1.1300	2.0100	-33.4100	-0.1560	0.8260	0.0440
10:09:05.139	45992	0.5300	2.0000	-40.7700	-0.1370	1.0650	0.0650
10:09:05.158	46012	0.7400	2.0900	-31.6700	-0.1520	0.6690	0.0420
10:09:05.179	46032	1.5400	2.0600	-42.9000	-0.1410	1.1330	0.0770
10:09:05.197	46052	-0.9300	2.0400	-35.1400	-0.1390	0.7600	0.0300
10:09:05.220	46072	1.0500	2.2600	-36.9100	-0.1500	0.9520	0.0560
10:09:05.240	46092	0.1000	2.3600	-36.7600	-0.1290	0.9620	0.0610
10:09:05.260	46112	-0.1900	2.2900	-33.0900	-0.1450	0.7760	0.0440
10:09:05.278	46132	0.9100	2.2900	-41.0400	-0.1180	1.1130	0.0680
10:09:05.299	46152	-0.4300	2.2600	-31.7400	-0.1410	0.7010	0.0300
10:09:05.319	46172	1.2800	2.4400	-38.2700	-0.1660	1.0800	0.0600
10:09:05.339	46192	-0.3100	2.4800	-37.6200	-0.1430	0.8580	0.0580
10:09:05.360	46212	1.6900	2.0000	-33.8000	-0.1670	0.8480	0.0410
10:09:05.377	46232	0.8200	1.9600	-38.5700	-0.1460	1.0460	0.0690
10:09:05.398	46252	-0.4500	2.0000	-31.3400	-0.1630	0.7120	0.0310
10:09:05.419	46272	2.1300	2.2400	-40.1300	-0.1470	1.0910	0.0750
10:09:05.440	46292	0.3900	2.2500	-31.5900	-0.1650	0.7510	0.0400
10:09:05.458	46312	2.7800	2.4600	-30.6100	-0.1740	0.9430	0.0370
10:09:05.480	46332	0.4400	2.3300	-34.9900	-0.1600	0.9310	0.0600
10:09:05.499	46352	0.5600	2.4300	-30.3100	-0.1580	0.7460	0.0250
10:09:05.518	46372	1.4900	1.9800	-39.9900	-0.1260	1.0700	0.0700
10:09:05.540	46392	0.3200	2.5700	-30.2200	-0.1460	0.6760	0.0270
10:09:05.559	46412	2.6300	2.1700	-35.3600	-0.1610	1.0570	0.0530
10:09:05.578	46432	0.7600	2.0900	-33.4600	-0.1290	0.8280	0.0530
10:09:05.598	46452	1.9200	2.2600	-31.3800	-0.1440	0.8570	0.0330
10:09:05.620	46472	1.2300	1.6900	-39.8100	-0.1260	1.0350	0.0800
10:09:05.638	46492	-0.3400	1.8200	-29.5200	-0.1530	0.6500	0.0280
10:09:05.659	46512	2.0800	2.6500	-38.3000	-0.1320	1.0780	0.0620
10:09:05.679	46532	0.0700	2.0100	-32.8300	-0.1330	0.7550	0.0500
10:09:05.699	46552	2.1900	2.4200	-33.6500	-0.1460	0.9300	0.0530
10:09:05.719	46572	0.6400	2.0900	-35.9700	-0.1420	0.8810	0.0600
10:09:05.739	46592	2.0700	1.8900	-31.4700	-0.1710	0.7900	0.0330
10:09:05.759	46612	1.1600	1.8500	-40.2300	-0.1400	1.0610	0.0840
10:09:05.779	46632	0.2300	2.1100	-32.0700	-0.1800	0.7060	0.0290
10:09:05.799	46652	2.7000	2.0700	-35.6200	-0.1770	1.0570	0.0520
10:09:05.818	46672	0.1100	2.3900	-32.7900	-0.1480	0.8180	0.0470
10:09:05.838	46692	1.7900	2.4400	-33.8100	-0.1630	0.8620	0.0590
10:09:05.860	46712	0.5300	2.1000	-39.1000	-0.1420	1.0060	0.0740
10:09:05.879	46732	-0.4700	2.1000	-33.9100	-0.1740	0.7230	0.0250
10:09:05.900	46752	1.3300	2.1900	-41.0400	-0.1450	1.1080	0.0720
10:09:05.919	46772	-0.5600	1.8200	-32.5500	-0.1530	0.7830	0.0290
10:09:05.938	46792	1.8500	2.0200	-35.7500	-0.1690	0.9690	0.0470
10:09:05.961	46812	0.5000	1.9000	-37.2100	-0.1490	0.9460	0.0670
10:09:05.980	46832	0.3200	2.1200	-34.2200	-0.1630	0.8030	0.0400
10:09:06.001	46852	0.5900	2.0700	-39.2700	-0.1370	1.0450	0.0600
10:09:06.020	46872	-0.4200	2.5500	-32.6400	-0.1420	0.6770	0.0240
10:09:06.039	46892	1.8300	2.1100	-38.0900	-0.1650	1.0470	0.0510
