# Supplementary material for: A slanted castor wheel enables pushing manual wheelchairs from the side to improve social interaction
Source: PLoS One. 2024 Sep 12;19(9):e0307759. doi: 10.1371/journal.pone.0307759 (PMC11392412; doi:10.1371/journal.pone.0307759)
Supplement: S1 File — Contains the data collected during the validation experiments and the code for calculating the reaction forces for a castor wheel using the vector equations and the cosine approximation. 4TU.ResearchData repository: https://doi.org/10.4121/82afa4e1-bdf1-4bf4-8682-32e62f6c3d68, GitLab repository: https://gitlab.tudelft.nl/ziggy/evaluation_paper. (ZIP) [file pone.0307759.s002.zip › S2 File - Experimental data and the MATLAB code for calculations of the castor wheel/Data/Test7_31-5-2022/0.05rad_5.4kg_7.txt]

TimeStamp	SampleCounter	Fx(N)	Fy(N)	Fz(N)	Tx(Nm)	Ty(Nm)	Tz(Nm)
10:10:00.101	35376	1.8300	3.1800	-55.5200	-0.2920	1.4910	0.1290
10:10:00.121	35396	1.2300	3.2600	-49.9600	-0.2730	1.2290	0.0670
10:10:00.141	35416	2.5800	3.7700	-61.1600	-0.2900	1.7230	0.1150
10:10:00.161	35436	-0.4800	3.0800	-48.8300	-0.2380	1.1430	0.0830
10:10:00.181	35456	3.0500	3.7000	-57.0800	-0.2860	1.6100	0.0860
10:10:00.202	35476	0.1600	4.0900	-50.6000	-0.2470	1.2320	0.1000
10:10:00.221	35496	1.5300	3.7100	-54.2400	-0.2430	1.3890	0.0770
10:10:00.240	35516	1.2100	3.6700	-60.2900	-0.2500	1.6120	0.1260
10:10:00.262	35536	-0.8600	3.4800	-50.4000	-0.2130	1.1280	0.0560
10:10:00.282	35556	2.0200	4.2000	-62.5600	-0.2360	1.7200	0.1150
10:10:00.300	35576	-0.6200	3.5600	-49.4200	-0.2140	1.1130	0.0750
10:10:00.321	35596	2.1900	3.8700	-54.8900	-0.2450	1.5230	0.0790
10:10:00.341	35616	1.5000	4.0500	-53.0500	-0.2330	1.4070	0.1050
10:10:00.362	35636	1.0400	3.3900	-51.0800	-0.2180	1.2410	0.0770
10:10:00.381	35656	2.1000	4.0100	-61.7900	-0.2420	1.6500	0.1080
10:10:00.401	35676	-1.1900	3.6000	-48.5900	-0.2050	1.0480	0.0540
10:10:00.421	35696	2.9100	4.0600	-59.5500	-0.2300	1.6880	0.1030
10:10:00.442	35716	0.4100	3.9500	-50.5600	-0.2240	1.2570	0.0860
10:10:00.461	35736	2.4000	3.2900	-52.4500	-0.2280	1.4130	0.0780
10:10:00.483	35756	1.2100	4.1200	-56.3700	-0.2460	1.5040	0.1140
10:10:00.501	35776	-0.1700	3.7000	-48.8100	-0.2410	1.1460	0.0660
10:10:00.521	35796	2.5800	3.9200	-62.8700	-0.2910	1.7380	0.1230
10:10:00.542	35816	-0.6000	3.8400	-49.3300	-0.2440	1.0720	0.0770
10:10:00.562	35836	3.2300	3.5200	-58.4600	-0.2970	1.5930	0.1050
10:10:00.581	35856	1.3500	3.8500	-51.3300	-0.2600	1.3290	0.0960
10:10:00.601	35876	1.5200	4.2600	-50.9600	-0.2470	1.3580	0.0670
10:10:00.622	35896	1.7600	3.6300	-60.6100	-0.2850	1.6250	0.1350
10:10:00.642	35916	-0.5200	3.1000	-51.9800	-0.2310	1.1050	0.0720
10:10:00.662	35936	2.0100	3.9000	-61.6000	-0.2530	1.6800	0.1140
10:10:00.682	35956	0.4600	3.9500	-49.3700	-0.2450	1.2220	0.0790
10:10:00.701	35976	3.1300	3.7100	-53.1000	-0.2340	1.4450	0.0860
10:10:00.722	35996	1.0500	3.2000	-57.2200	-0.2560	1.4720	0.1170
10:10:00.741	36016	-0.3700	3.4300	-53.3100	-0.2250	1.2070	0.0750
10:10:00.761	36036	1.9200	3.5700	-64.5100	-0.2560	1.7160	0.1210
10:10:00.782	36056	-0.9600	3.4800	-51.0800	-0.1970	1.1310	0.0710
10:10:00.802	36076	3.2000	3.7000	-58.3400	-0.2310	1.6180	0.1020
10:10:00.821	36096	0.5600	3.7000	-51.4100	-0.2350	1.3120	0.0930
10:10:00.842	36116	1.2800	3.4400	-52.1000	-0.2180	1.3490	0.0670
10:10:00.862	36136	1.0200	4.1300	-61.8800	-0.2170	1.6000	0.1310
10:10:00.882	36156	-0.2200	3.5100	-49.4200	-0.2190	1.1460	0.0700
10:10:00.902	36176	2.2100	3.9800	-64.4600	-0.2390	1.7650	0.1260
10:10:00.923	36196	-1.4000	3.8800	-53.0300	-0.2280	1.1110	0.0910
10:10:00.942	36216	3.6800	3.6500	-57.3800	-0.2640	1.5810	0.0960
10:10:00.961	36236	1.0800	3.6600	-51.9600	-0.2700	1.3930	0.1020
10:10:00.982	36256	0.7300	3.8900	-50.4900	-0.2410	1.2850	0.0640
10:10:01.002	36276	1.9400	4.3100	-60.8600	-0.2960	1.6970	0.1110
10:10:01.022	36296	0.2500	3.3600	-48.3700	-0.2400	1.1000	0.0710
10:10:01.041	36316	3.8100	3.9300	-59.4000	-0.2670	1.7230	0.1020
10:10:01.061	36336	0.1600	3.7000	-48.6300	-0.2310	1.1780	0.0790
10:10:01.081	36356	2.4600	3.5900	-51.8100	-0.2230	1.4290	0.0730
10:10:01.103	36376	1.4200	3.9100	-56.6700	-0.2580	1.4680	0.1180
10:10:01.122	36396	0.7100	3.2500	-49.2000	-0.2310	1.1960	0.0650
10:10:01.143	36416	3.1000	4.1100	-61.2200	-0.2750	1.7450	0.1180
10:10:01.161	36436	-0.0900	3.2200	-49.1400	-0.2250	1.1540	0.0840
10:10:01.182	36456	4.1000	3.9100	-55.4200	-0.2410	1.6760	0.1030
10:10:01.202	36476	2.6900	3.9500	-51.7500	-0.2410	1.4170	0.0950
10:10:01.221	36496	2.5500	3.2000	-47.2400	-0.2290	1.2520	0.0760
10:10:01.241	36516	2.0200	3.5400	-58.0600	-0.2090	1.5550	0.1290
10:10:01.262	36536	-0.3800	3.1200	-52.6900	-0.1810	1.2350	0.0690
10:10:01.282	36556	3.3400	3.5100	-59.2300	-0.2180	1.7040	0.0980
10:10:01.302	36576	0.3100	3.3100	-46.9500	-0.2020	1.1330	0.0660
10:10:01.322	36596	3.4400	3.8100	-54.0100	-0.2020	1.5620	0.0830
10:10:01.343	36616	0.9000	3.9700	-54.7000	-0.2520	1.4680	0.1020
10:10:01.362	36636	1.3700	3.9300	-49.3300	-0.2340	1.2450	0.0600
10:10:01.381	36656	2.4700	3.6200	-58.4600	-0.2490	1.5750	0.1120
10:10:01.403	36676	0.5500	3.2700	-50.8600	-0.2420	1.3150	0.0730
10:10:01.422	36696	2.7400	3.9800	-56.1700	-0.2480	1.5850	0.0790
10:10:01.441	36716	0.1400	3.2600	-47.1700	-0.2530	1.1650	0.0770
10:10:01.462	36736	2.2300	3.6200	-53.0400	-0.2310	1.4480	0.0660
10:10:01.482	36756	1.8800	3.9900	-60.0500	-0.2400	1.6270	0.1110
10:10:01.503	36776	-0.2600	3.4000	-49.4300	-0.2160	1.1290	0.0700
10:10:01.521	36796	2.5700	3.7100	-58.8000	-0.2300	1.6250	0.1050
10:10:01.542	36816	-0.3000	3.7900	-51.3500	-0.2250	1.2100	0.0860
10:10:01.563	36836	2.5700	3.2200	-56.0800	-0.2640	1.4980	0.0800
10:10:01.582	36856	1.5200	3.7100	-50.7400	-0.2390	1.3380	0.0910
10:10:01.603	36876	0.8900	3.3400	-49.3600	-0.2190	1.2290	0.0600
10:10:01.624	36896	1.9300	4.4700	-63.9400	-0.2280	1.6830	0.1200
10:10:01.644	36916	-1.5700	3.1200	-49.1600	-0.1870	1.0750	0.0670
10:10:01.664	36936	2.4100	3.7600	-58.3900	-0.2140	1.6020	0.0960
10:10:01.684	36956	0.5100	4.0500	-54.1200	-0.2110	1.3550	0.0960
10:10:01.704	36976	1.8600	3.6700	-51.9500	-0.2230	1.3510	0.0710
10:10:01.721	36996	1.1600	3.6000	-57.4500	-0.2590	1.4910	0.1180
10:10:01.744	37016	-0.2800	3.6500	-51.4800	-0.2330	1.1240	0.0740
10:10:01.763	37036	2.7000	3.8400	-66.3600	-0.2700	1.8200	0.1540
10:10:01.783	37056	-1.0500	4.0600	-47.8300	-0.2300	1.1130	0.0680
10:10:01.802	37076	3.4900	3.5200	-52.8200	-0.2740	1.5230	0.0860
10:10:01.824	37096	1.7200	3.9900	-54.4500	-0.2520	1.4800	0.1160
10:10:01.843	37116	1.5700	3.2500	-47.9500	-0.2690	1.2320	0.0690
10:10:01.863	37136	2.5300	3.5900	-60.2300	-0.2760	1.6340	0.1320
10:10:01.884	37156	-0.7500	3.4000	-49.5100	-0.2360	1.1130	0.0650
10:10:01.903	37176	3.2200	3.9200	-58.9500	-0.2500	1.6570	0.1140
10:10:01.924	37196	0.7800	3.6900	-49.9000	-0.2440	1.2370	0.0890
10:10:01.943	37216	2.5500	3.5600	-52.0300	-0.2260	1.4170	0.0830
10:10:01.964	37236	1.3900	3.8700	-58.5800	-0.2650	1.6050	0.1180
10:10:01.983	37256	-0.3100	3.3200	-46.0100	-0.2400	1.0950	0.0530
10:10:02.003	37276	1.5900	3.8400	-60.7600	-0.2590	1.7040	0.1170
10:10:02.022	37296	-0.9600	3.6900	-50.7100	-0.2080	1.1620	0.0640
10:10:02.043	37316	2.7300	3.6800	-56.0700	-0.2320	1.5600	0.0960
10:10:02.063	37336	0.3900	4.1800	-52.3200	-0.2360	1.3540	0.0970
10:10:02.083	37356	0.5400	3.4800	-51.1700	-0.2330	1.2860	0.0630
10:10:02.102	37376	1.6300	4.1400	-61.7300	-0.2300	1.6720	0.1290
10:10:02.122	37396	-0.5100	3.0800	-48.2400	-0.2140	1.0680	0.0620
10:10:02.144	37416	2.7000	4.1700	-59.4700	-0.2520	1.7110	0.1060
10:10:02.162	37436	-0.7800	3.9200	-50.5000	-0.2600	1.1990	0.0760
10:10:02.184	37456	2.7500	3.6000	-52.9800	-0.2360	1.4760	0.0860
10:10:02.202	37476	1.0900	4.3100	-56.7500	-0.2700	1.5240	0.1170
10:10:02.223	37496	-0.4600	3.6200	-51.2900	-0.2480	1.1780	0.0730
10:10:02.243	37516	2.5200	3.7500	-64.1000	-0.2930	1.7870	0.1360
10:10:02.263	37536	-0.0700	3.6500	-47.0700	-0.2300	1.0820	0.0730
10:10:02.283	37556	3.4200	3.9100	-55.8200	-0.2460	1.5540	0.1030
10:10:02.302	37576	0.0200	3.8700	-50.7500	-0.2470	1.3170	0.1000
10:10:02.323	37596	1.6900	3.6300	-49.4000	-0.2300	1.3160	0.0610
10:10:02.344	37616	2.0200	3.7000	-58.4400	-0.2770	1.5950	0.1210
10:10:02.364	37636	-0.7300	3.4500	-47.9800	-0.2410	1.1180	0.0540
10:10:02.382	37656	3.4000	3.5300	-57.7200	-0.2780	1.6780	0.1090
10:10:02.403	37676	1.0500	3.2500	-48.3800	-0.2290	1.1750	0.0860
10:10:02.422	37696	3.9800	3.9700	-51.0000	-0.2280	1.4480	0.0830
10:10:02.443	37716	1.6400	4.2600	-53.9700	-0.2520	1.4340	0.1130
10:10:02.463	37736	0.2100	3.2700	-52.1600	-0.2200	1.1550	0.0760
10:10:02.484	37756	1.9300	3.8100	-60.4700	-0.2230	1.6940	0.1180
10:10:02.502	37776	-0.4600	3.5000	-49.0200	-0.2120	1.1360	0.0660
10:10:02.522	37796	2.7700	3.7300	-55.2900	-0.2320	1.5600	0.0870
10:10:02.543	37816	0.0300	3.6300	-50.5900	-0.2460	1.2400	0.0930
10:10:02.563	37836	2.6000	3.5700	-51.4800	-0.2510	1.3620	0.0740
10:10:02.583	37856	1.9900	4.4000	-58.5100	-0.2870	1.6180	0.1270
10:10:02.603	37876	-0.8700	3.3800	-49.8600	-0.2450	1.1240	0.0640
10:10:02.622	37896	2.5400	4.2900	-58.2600	-0.2680	1.7230	0.1050
10:10:02.642	37916	-0.1100	3.4900	-51.4500	-0.2270	1.2280	0.0880
10:10:02.663	37936	1.6300	4.1100	-56.5900	-0.2480	1.4960	0.0730
10:10:02.684	37956	0.5000	4.3000	-56.2000	-0.2480	1.4460	0.1220
10:10:02.704	37976	-0.0200	3.7900	-51.4100	-0.2390	1.2290	0.0630
10:10:02.723	37996	1.8500	3.6400	-62.2200	-0.2870	1.7660	0.1200
10:10:02.743	38016	-1.1400	3.3300	-50.9500	-0.2190	1.1480	0.0800
10:10:02.763	38036	2.2700	3.9600	-58.9100	-0.2410	1.6150	0.1000
10:10:02.783	38056	0.0000	3.7500	-54.1900	-0.2170	1.2930	0.1030
10:10:02.803	38076	1.2900	3.4400	-54.4500	-0.2380	1.3530	0.0880
10:10:02.822	38096	1.2500	4.4300	-58.1500	-0.2540	1.6250	0.1150
10:10:02.845	38116	-0.7600	3.3300	-50.3300	-0.2160	1.1200	0.0670
10:10:02.864	38136	2.2600	3.9300	-62.3400	-0.2550	1.7290	0.1000
10:10:02.884	38156	-0.9100	3.9300	-50.4100	-0.2210	1.1580	0.0830
10:10:02.903	38176	2.5200	3.4400	-54.2800	-0.2190	1.4980	0.0710
10:10:02.922	38196	1.1000	3.8000	-56.6000	-0.2450	1.4900	0.1270
10:10:02.945	38216	0.7400	3.5900	-49.1200	-0.2100	1.2130	0.0660
10:10:02.963	38236	1.1400	4.3300	-62.6000	-0.2640	1.6640	0.1340
10:10:02.985	38256	-1.2000	3.8100	-52.1200	-0.2250	1.0880	0.0700
10:10:03.004	38276	2.9300	4.0900	-63.8200	-0.2680	1.7790	0.1230
10:10:03.025	38296	-0.1500	4.1400	-48.7100	-0.2570	1.2300	0.0670
10:10:03.044	38316	2.3000	3.5300	-52.9800	-0.2730	1.4330	0.0820
10:10:03.063	38336	1.6800	4.1800	-57.5200	-0.2770	1.5650	0.1180
10:10:03.083	38356	0.3300	3.0100	-51.3200	-0.2370	1.1770	0.0860
10:10:03.105	38376	3.1400	3.6100	-59.2000	-0.2790	1.7480	0.1120
10:10:03.124	38396	0.1400	3.2800	-46.9900	-0.2410	1.0950	0.0750
10:10:03.143	38416	2.8800	3.7000	-57.1200	-0.2610	1.6070	0.0890
10:10:03.163	38436	0.7100	4.0600	-51.8400	-0.2390	1.3290	0.0990
10:10:03.185	38456	1.5200	3.3300	-51.3700	-0.2380	1.2760	0.0870
10:10:03.204	38476	2.4000	3.7700	-61.7400	-0.2720	1.7190	0.1210
10:10:03.225	38496	-0.0800	3.3100	-46.4400	-0.2340	1.1110	0.0540
10:10:03.245	38516	2.4600	4.0000	-58.2600	-0.2360	1.6850	0.1070
10:10:03.265	38536	0.3000	3.6200	-49.0400	-0.2090	1.2350	0.0840
10:10:03.283	38556	2.3300	3.5500	-51.4900	-0.2200	1.3780	0.0840
10:10:03.303	38576	1.5200	3.8900	-59.5400	-0.2240	1.5190	0.1300
10:10:03.325	38596	0.0200	3.4800	-50.5200	-0.2100	1.1770	0.0640
10:10:03.343	38616	2.4700	3.9200	-61.8400	-0.2290	1.7590	0.1190
10:10:03.365	38636	-0.1200	3.4700	-45.6800	-0.2110	1.0520	0.0710
10:10:03.384	38656	3.2400	3.3800	-57.5000	-0.2550	1.6290	0.0940
10:10:03.405	38676	0.4800	4.0800	-53.4600	-0.2560	1.3330	0.1040
10:10:03.423	38696	0.9300	3.5400	-50.5200	-0.2630	1.2790	0.0730
10:10:03.444	38716	1.3900	4.0500	-61.6800	-0.2890	1.6920	0.1290
10:10:03.464	38736	-0.7200	3.7000	-51.2800	-0.2300	1.0840	0.0700
10:10:03.483	38756	2.8400	3.7500	-61.4700	-0.2780	1.7000	0.1140
10:10:03.503	38776	0.2700	3.2200	-48.7300	-0.2300	1.1450	0.0890
10:10:03.524	38796	2.3000	3.7500	-54.9700	-0.2220	1.4680	0.0900
10:10:03.544	38816	1.0900	3.9900	-55.8300	-0.2560	1.4850	0.1160
10:10:03.565	38836	-0.7000	3.1400	-52.0600	-0.2340	1.1860	0.0690
10:10:03.585	38856	1.5400	3.7800	-60.2900	-0.2420	1.6800	0.1110
10:10:03.604	38876	0.4600	3.5200	-48.8500	-0.2170	1.1530	0.0720
10:10:03.624	38896	3.9700	3.6000	-55.6700	-0.2680	1.5800	0.0920
10:10:03.644	38916	1.2600	4.0700	-49.9300	-0.2320	1.2760	0.0990
10:10:03.663	38936	1.9000	3.3300	-49.4800	-0.2430	1.3160	0.0710
10:10:03.683	38956	1.6300	3.6800	-60.6800	-0.2550	1.6200	0.1220
10:10:03.703	38976	-0.7900	3.6800	-49.4000	-0.2000	1.1230	0.0670
10:10:03.725	38996	3.0200	3.9800	-60.0700	-0.2200	1.6670	0.0980
10:10:03.744	39016	0.2700	3.8400	-48.7000	-0.2240	1.1990	0.0760
10:10:03.764	39036	3.0300	3.3600	-55.2500	-0.2440	1.5500	0.0970
10:10:03.784	39056	1.3900	3.8500	-53.5500	-0.2520	1.4020	0.1070
10:10:03.805	39076	1.1800	3.6200	-48.3700	-0.2450	1.1970	0.0680
10:10:03.825	39096	3.1900	3.8200	-58.1900	-0.3090	1.7110	0.1140
10:10:03.845	39116	-0.1800	3.5700	-47.2700	-0.2500	1.0770	0.0720
10:10:03.863	39136	3.6500	3.7400	-57.2400	-0.2680	1.6670	0.1200
10:10:03.884	39156	0.7800	3.7800	-49.5400	-0.2670	1.2920	0.1010
10:10:03.904	39176	1.8600	3.7500	-52.8600	-0.2350	1.3890	0.0870
10:10:03.923	39196	1.4000	4.3500	-57.7600	-0.2620	1.5680	0.1240
10:10:03.944	39216	-0.9300	4.0600	-49.9900	-0.2270	1.1180	0.0560
10:10:03.965	39236	2.0700	3.6800	-62.6500	-0.2690	1.7190	0.1120
10:10:03.984	39256	-0.3400	3.5100	-50.7000	-0.2320	1.1700	0.0850
10:10:04.003	39276	2.0600	3.5000	-54.7900	-0.2500	1.5040	0.0850
10:10:04.025	39296	0.4900	4.2700	-55.3700	-0.2680	1.4530	0.0970
10:10:04.045	39316	0.3200	3.4400	-50.5400	-0.2460	1.2080	0.0760
10:10:04.064	39336	2.3500	3.9700	-61.8600	-0.2790	1.6920	0.1170
10:10:04.083	39356	-0.4000	3.3400	-48.6500	-0.2260	1.1000	0.0640
10:10:04.104	39376	3.0100	3.8400	-59.0200	-0.2370	1.6770	0.1050
10:10:04.125	39396	0.5700	4.4100	-51.2400	-0.2020	1.2700	0.0970
10:10:04.144	39416	1.5600	3.5600	-51.9000	-0.1980	1.3430	0.0730
10:10:04.164	39436	1.6400	3.8800	-59.0700	-0.2430	1.5720	0.1140
10:10:04.185	39456	-0.2100	3.8100	-47.9800	-0.2370	1.1610	0.0620
10:10:04.205	39476	2.3300	4.1900	-61.8600	-0.2700	1.7410	0.1200
10:10:04.224	39496	-1.2300	4.1500	-49.7300	-0.2370	1.1090	0.0730
10:10:04.243	39516	2.9600	3.8100	-53.1200	-0.2760	1.5350	0.0750
10:10:04.263	39536	0.6900	4.1200	-53.1200	-0.2820	1.4250	0.1070
10:10:04.285	39556	0.5700	3.4300	-51.4700	-0.2610	1.2870	0.0640
10:10:04.305	39576	1.6700	3.7500	-62.8000	-0.2970	1.6530	0.1260
10:10:04.325	39596	-0.2100	3.8700	-49.6600	-0.2290	1.1500	0.0600
10:10:04.345	39616	3.1500	3.8700	-57.1400	-0.2600	1.6370	0.1030
10:10:04.364	39636	0.1800	3.7000	-50.6500	-0.2370	1.2040	0.0960
10:10:04.387	39656	2.3700	3.4900	-51.0100	-0.2310	1.3770	0.0840
10:10:04.405	39676	1.2600	3.7800	-59.3500	-0.2600	1.5550	0.1340
10:10:04.424	39696	0.2000	3.5300	-50.6400	-0.2270	1.2200	0.0640
10:10:04.445	39716	2.8100	3.9300	-59.6100	-0.2720	1.6800	0.1040
10:10:04.465	39736	-0.1500	3.8200	-46.5700	-0.2120	1.1410	0.0720
10:10:04.485	39756	3.9900	3.2500	-55.5500	-0.2480	1.6050	0.0940
10:10:04.505	39776	0.8400	4.0300	-52.7200	-0.2250	1.3550	0.1030
10:10:04.525	39796	1.8000	3.5300	-49.0000	-0.2190	1.1960	0.0610
10:10:04.545	39816	2.6000	3.4500	-59.4700	-0.2280	1.6840	0.1220
10:10:04.565	39836	-0.2200	3.5900	-50.1500	-0.2010	1.1900	0.0610
10:10:04.585	39856	2.7200	3.7400	-59.6600	-0.2290	1.6530	0.0950
10:10:04.604	39876	-0.1700	3.5500	-46.8300	-0.2360	1.1280	0.0630
10:10:04.625	39896	3.0300	3.6900	-51.1300	-0.2650	1.5010	0.0690
10:10:04.646	39916	1.4400	4.0500	-56.3900	-0.2930	1.5000	0.1230
10:10:04.666	39936	0.1800	3.3500	-49.3500	-0.2500	1.1780	0.0510
10:10:04.684	39956	2.9800	3.6300	-62.5700	-0.2940	1.7400	0.1380
10:10:04.704	39976	0.1100	3.6000	-46.4900	-0.2460	1.1120	0.0660
10:10:04.726	39996	3.3600	3.8800	-55.7600	-0.2750	1.5890	0.0920
10:10:04.744	40016	0.1700	3.8600	-50.4400	-0.2600	1.3140	0.0920
10:10:04.766	40036	1.4800	3.6800	-51.5300	-0.2330	1.3040	0.0810
10:10:04.784	40056	1.5000	4.0500	-60.1500	-0.2590	1.6530	0.1210
10:10:04.806	40076	-0.6500	3.3200	-46.2800	-0.2280	1.0880	0.0390
10:10:04.825	40096	2.9100	4.2100	-59.1500	-0.2380	1.6680	0.1090
10:10:04.845	40116	-0.1800	4.0400	-47.8200	-0.2250	1.2210	0.0730
10:10:04.865	40136	2.5900	3.6300	-52.3700	-0.2480	1.4530	0.0730
10:10:04.885	40156	0.7000	4.2500	-57.1600	-0.2390	1.4660	0.1200
10:10:04.906	40176	0.2100	3.4000	-49.7400	-0.2290	1.1640	0.0650
10:10:04.925	40196	1.4400	3.9800	-62.6200	-0.2640	1.7090	0.1320
10:10:04.945	40216	-1.4500	3.8700	-49.6900	-0.2070	1.1020	0.0620
10:10:04.965	40236	2.7800	3.7100	-56.1400	-0.2250	1.5840	0.0770
10:10:04.985	40256	0.5900	3.6000	-51.6300	-0.2310	1.3460	0.0980
10:10:05.006	40276	2.1300	3.8700	-50.2900	-0.2110	1.3440	0.0750
10:10:05.025	40296	1.2900	3.9200	-60.6100	-0.2550	1.5670	0.1360
10:10:05.045	40316	-0.3500	3.8200	-48.9500	-0.2410	1.1160	0.0640
10:10:05.065	40336	2.8700	4.2700	-60.9800	-0.2870	1.7580	0.1150
10:10:05.086	40356	0.0900	3.4100	-47.4600	-0.2430	1.1660	0.0750
10:10:05.104	40376	2.7400	3.7500	-54.5700	-0.2580	1.4950	0.0920
10:10:05.126	40396	1.2600	4.0900	-53.5300	-0.2740	1.4560	0.1080
10:10:05.144	40416	1.3100	3.3200	-50.2800	-0.2340	1.2830	0.0630
10:10:05.165	40436	2.3200	3.4500	-59.9400	-0.2850	1.6610	0.1190
10:10:05.185	40456	-0.9100	3.5400	-48.4800	-0.2180	1.0860	0.0620
10:10:05.206	40476	3.1100	3.5000	-58.9700	-0.2380	1.6650	0.1170
10:10:05.226	40496	0.7000	4.0000	-50.0500	-0.2330	1.3290	0.0980
10:10:05.244	40516	2.2500	3.2700	-52.3800	-0.2590	1.3710	0.0920
10:10:05.264	40536	1.9800	3.7200	-59.1600	-0.2730	1.6070	0.1270
10:10:05.287	40556	-0.4900	3.3700	-48.4600	-0.2260	1.1340	0.0630
10:10:05.306	40576	1.9000	3.7100	-60.8100	-0.2560	1.7140	0.1090
10:10:05.326	40596	-0.7200	3.6900	-49.6600	-0.2070	1.1890	0.0840
10:10:05.345	40616	3.1300	3.5800	-54.2500	-0.2150	1.5300	0.0840
10:10:05.366	40636	1.3900	3.6800	-51.9400	-0.2470	1.4270	0.0970
10:10:05.386	40656	0.6200	3.4400	-50.6200	-0.2160	1.2070	0.0630
10:10:05.405	40676	1.6400	3.6900	-62.4400	-0.2290	1.7170	0.1250
10:10:05.426	40696	-0.8000	3.5100	-47.0900	-0.2080	1.0740	0.0550
10:10:05.446	40716	3.2000	3.8200	-58.8500	-0.2510	1.7090	0.0960
10:10:05.465	40736	-0.3800	3.8000	-50.5300	-0.2560	1.2580	0.0880
10:10:05.485	40756	2.4100	3.8900	-50.7400	-0.2420	1.4180	0.0630
10:10:05.506	40776	0.4600	4.0700	-60.3100	-0.2690	1.5400	0.1380
10:10:05.527	40796	-0.8100	3.8300	-52.1000	-0.2320	1.1250	0.0690
10:10:05.545	40816	2.2700	3.8600	-62.7500	-0.2780	1.7030	0.1260
10:10:05.565	40836	0.0000	3.2400	-45.6600	-0.2410	1.1280	0.0740
10:10:05.586	40856	4.4200	3.7300	-54.9400	-0.2470	1.6010	0.0970
10:10:05.604	40876	1.1200	3.8300	-51.3800	-0.2600	1.3880	0.1160
10:10:05.625	40896	0.7900	3.4100	-49.6400	-0.2470	1.2540	0.0720
10:10:05.646	40916	1.8100	3.7000	-60.5700	-0.2630	1.6580	0.1350
10:10:05.666	40936	0.0100	3.1800	-46.1800	-0.2410	1.0860	0.0550
10:10:05.687	40956	3.2000	3.8100	-57.3200	-0.2530	1.6650	0.1030
10:10:05.706	40976	0.3500	3.4800	-49.2300	-0.2370	1.2310	0.0820
10:10:05.725	40996	2.0200	3.5600	-51.0000	-0.2250	1.4120	0.0670
10:10:05.746	41016	1.1700	3.7300	-57.6300	-0.2560	1.5240	0.1160
10:10:05.766	41036	-0.6000	3.2200	-51.7700	-0.2210	1.1780	0.0820
10:10:05.785	41056	2.9600	3.7500	-62.2800	-0.2290	1.7110	0.1270
10:10:05.806	41076	0.0300	3.5200	-47.6200	-0.2270	1.1380	0.0810
10:10:05.827	41096	3.3300	3.6600	-55.2000	-0.2240	1.5730	0.0860
10:10:05.845	41116	0.5100	3.7400	-52.0900	-0.2470	1.3190	0.1030
10:10:05.867	41136	1.5700	3.3800	-53.5300	-0.2460	1.3440	0.0850
10:10:05.885	41156	2.6100	3.8100	-62.1400	-0.2740	1.6760	0.1550
10:10:05.907	41176	-0.6400	3.5200	-49.8600	-0.2480	1.0790	0.0660
10:10:05.926	41196	4.2800	3.9700	-59.7700	-0.2850	1.7510	0.1110
10:10:05.947	41216	1.0600	3.8300	-48.3100	-0.2400	1.2270	0.0840
10:10:05.965	41236	2.2300	3.6000	-54.3200	-0.2550	1.4570	0.0890
10:10:05.986	41256	0.6800	4.1900	-59.1700	-0.2740	1.5420	0.1200
10:10:06.006	41276	-0.2500	3.9500	-50.6200	-0.2290	1.1780	0.0510
10:10:06.026	41296	1.7400	3.7800	-62.9100	-0.2490	1.7460	0.1110
10:10:06.047	41316	-0.8700	3.3300	-48.3600	-0.2120	1.0940	0.0690
10:10:06.065	41336	2.6900	3.6600	-58.2200	-0.2330	1.6270	0.1010
10:10:06.086	41356	0.6800	4.0700	-52.9400	-0.2340	1.3540	0.1060
10:10:06.106	41376	0.7600	3.6100	-52.3900	-0.2310	1.3090	0.0760
10:10:06.125	41396	1.1700	3.7700	-62.1100	-0.2820	1.6550	0.1290
10:10:06.146	41416	-0.5900	3.2000	-50.4000	-0.2270	1.1250	0.0770
10:10:06.165	41436	2.5400	3.7400	-62.0500	-0.2420	1.7550	0.1210
10:10:06.185	41456	-0.7000	3.7900	-51.4900	-0.2230	1.1880	0.0860
10:10:06.205	41476	2.0200	3.5700	-57.4200	-0.2120	1.4180	0.1020
10:10:06.226	41496	1.2700	3.9400	-56.9600	-0.2350	1.4990	0.1140
10:10:06.247	41516	0.6800	3.2800	-51.1000	-0.2200	1.2270	0.0810
10:10:06.266	41536	1.3400	3.9800	-61.4200	-0.2530	1.6910	0.1130
10:10:06.288	41556	-2.0000	3.4700	-49.5200	-0.2400	1.0720	0.0700
10:10:06.305	41576	3.2200	3.5800	-59.9400	-0.2640	1.6580	0.1210
10:10:06.326	41596	0.5000	3.6200	-51.0900	-0.2540	1.3150	0.1000
10:10:06.347	41616	1.6700	3.3700	-51.2400	-0.2590	1.3350	0.0840
10:10:06.367	41636	2.2300	3.9000	-59.9800	-0.2870	1.6390	0.1290
10:10:06.385	41656	0.5500	3.6300	-47.6700	-0.2400	1.1430	0.0680
10:10:06.405	41676	2.9200	3.7200	-60.7200	-0.2690	1.7120	0.1200
10:10:06.427	41696	-0.3700	4.0800	-48.2600	-0.2340	1.1490	0.0830
10:10:06.447	41716	3.4400	3.2000	-55.0100	-0.2280	1.4940	0.0850
10:10:06.466	41736	1.5200	4.1100	-54.5200	-0.2640	1.4410	0.1010
10:10:06.485	41756	0.2800	4.0400	-49.6300	-0.2390	1.2090	0.0530
10:10:06.506	41776	1.9600	3.8000	-61.7300	-0.2590	1.7060	0.1220
10:10:06.527	41796	-0.4900	3.2800	-47.6300	-0.2240	1.0870	0.0670
10:10:06.546	41816	2.7700	3.6900	-60.1500	-0.2440	1.6710	0.1000
10:10:06.566	41836	0.2700	3.7300	-49.8000	-0.2350	1.2110	0.0800
10:10:06.586	41856	1.8900	2.9300	-50.4800	-0.2040	1.3410	0.0690
10:10:06.608	41876	1.6000	4.1400	-60.6000	-0.2350	1.6410	0.1290
10:10:06.628	41896	-0.5200	3.6400	-49.4900	-0.2160	1.1430	0.0520
10:10:06.646	41916	2.3900	3.9900	-61.9200	-0.2090	1.7630	0.0990
10:10:06.667	41936	-0.3800	3.2000	-47.1100	-0.2310	1.0900	0.0740
10:10:06.687	41956	2.9900	3.7000	-52.9100	-0.2590	1.5260	0.0750
10:10:06.706	41976	1.1600	4.1000	-54.6600	-0.2820	1.4590	0.1160
10:10:06.727	41996	0.6200	3.3400	-46.5300	-0.2620	1.1980	0.0460
10:10:06.747	42016	2.4300	4.0200	-63.0500	-0.2810	1.7910	0.1320
10:10:06.765	42036	-1.2900	3.9700	-48.1700	-0.2260	1.1300	0.0630
10:10:06.787	42056	2.4600	3.8300	-59.0400	-0.2700	1.6330	0.1030
10:10:06.807	42076	0.5600	3.9300	-51.0200	-0.2610	1.3080	0.0950
10:10:06.827	42096	1.9400	3.8900	-51.9800	-0.2290	1.3400	0.0820
10:10:06.848	42116	1.6200	3.6800	-62.4700	-0.2580	1.6100	0.1320
10:10:06.866	42136	-1.1200	3.3000	-49.7600	-0.2170	1.0770	0.0510
10:10:06.885	42156	2.0700	4.4600	-62.9700	-0.2420	1.7250	0.1110
10:10:06.907	42176	-0.5500	3.6700	-51.2700	-0.2010	1.1670	0.0860
10:10:06.927	42196	2.1700	3.6200	-53.8400	-0.2480	1.4700	0.0720
10:10:06.947	42216	1.0400	3.9000	-54.3600	-0.2470	1.3910	0.1110
10:10:06.967	42236	1.6300	3.4500	-49.7000	-0.2210	1.3010	0.0740
10:10:06.988	42256	1.9000	3.8600	-62.0100	-0.2610	1.6960	0.1210
10:10:07.007	42276	-1.5600	3.4500	-49.2000	-0.2070	1.0220	0.0570
10:10:07.028	42296	2.8000	4.1000	-58.8100	-0.2120	1.6450	0.0990
10:10:07.048	42316	0.4500	3.6600	-51.2500	-0.2310	1.3330	0.0820
10:10:07.066	42336	2.7500	3.2400	-51.3900	-0.2320	1.3750	0.0720
10:10:07.086	42356	1.4000	3.6200	-57.8400	-0.2380	1.5110	0.1250
10:10:07.107	42376	-0.1900	3.8900	-48.8800	-0.2430	1.1450	0.0660
10:10:07.126	42396	2.6600	3.8100	-64.9100	-0.2880	1.7830	0.1410
10:10:07.149	42416	-0.6500	3.9200	-45.9300	-0.2250	1.1440	0.0610
10:10:07.167	42436	4.1100	3.3600	-55.1000	-0.2790	1.6000	0.0930
10:10:07.188	42456	0.8700	3.7600	-53.7900	-0.2600	1.4080	0.1110
10:10:07.207	42476	1.4700	3.5600	-51.0500	-0.2390	1.2840	0.0720
10:10:07.227	42496	1.4000	3.8300	-60.4000	-0.2660	1.6320	0.1220
10:10:07.248	42516	-0.3800	3.3100	-47.7100	-0.2360	1.0820	0.0520
10:10:07.266	42536	3.2300	3.7900	-59.6300	-0.2440	1.6820	0.1130
10:10:07.287	42556	-0.0700	3.3800	-49.8800	-0.2430	1.2090	0.0930
10:10:07.307	42576	2.3900	3.4000	-53.4300	-0.2400	1.4500	0.0830
10:10:07.327	42596	2.0200	3.4200	-59.6400	-0.2660	1.5470	0.1300
10:10:07.348	42616	0.7100	3.3100	-47.2400	-0.2410	1.1200	0.0530
10:10:07.367	42636	2.6700	3.6400	-59.8300	-0.2690	1.7060	0.1160
10:10:07.388	42656	-0.5400	3.5400	-49.4300	-0.2210	1.1340	0.0650
10:10:07.407	42676	3.1700	4.2700	-56.5900	-0.2200	1.5780	0.0970
10:10:07.427	42696	0.6800	3.9900	-52.7100	-0.2410	1.3680	0.1010
10:10:07.447	42716	1.0600	3.4000	-52.0800	-0.2120	1.3010	0.0770
10:10:07.468	42736	1.6400	3.9800	-60.0700	-0.2240	1.6580	0.1080
10:10:07.487	42756	-0.2300	3.3900	-49.2500	-0.2270	1.1040	0.0530
10:10:07.508	42776	2.0300	3.7200	-62.4300	-0.2440	1.7050	0.1210
10:10:07.528	42796	-2.0700	4.6100	-51.4300	-0.2530	1.1590	0.0730
10:10:07.546	42816	3.2500	3.6000	-53.3300	-0.2750	1.4400	0.0670
10:10:07.567	42836	1.4500	4.1200	-55.0200	-0.2910	1.5140	0.1210
10:10:07.588	42856	-0.0200	3.4300	-50.8300	-0.2510	1.1770	0.0690
10:10:07.606	42876	1.7800	4.1000	-61.7700	-0.2910	1.6940	0.1150
10:10:07.628	42896	0.4500	3.6300	-49.2400	-0.2480	1.1560	0.0710
10:10:07.647	42916	3.3800	3.5700	-53.2100	-0.2690	1.5850	0.0890
10:10:07.666	42936	0.8700	3.7800	-50.5600	-0.2550	1.3300	0.1060
10:10:07.686	42956	1.4300	3.0700	-52.0500	-0.2570	1.3100	0.0800
10:10:07.707	42976	1.4800	3.5700	-60.7900	-0.2600	1.6020	0.1290
10:10:07.727	42996	-0.6200	3.4100	-51.0400	-0.2330	1.1320	0.0770
10:10:07.746	43016	2.7500	3.4900	-59.4200	-0.2840	1.6900	0.1060
10:10:07.768	43036	0.4800	3.8900	-46.7100	-0.2250	1.1480	0.0620
10:10:07.786	43056	2.8900	4.0400	-52.0200	-0.2290	1.4730	0.0780
10:10:07.807	43076	1.2400	4.0500	-55.1700	-0.2570	1.4400	0.1160
10:10:07.827	43096	0.3600	3.1300	-47.9700	-0.2220	1.1880	0.0600
10:10:07.848	43116	2.6900	4.1900	-61.2800	-0.2370	1.7110	0.1250
10:10:07.868	43136	-0.6800	3.6600	-49.8100	-0.1980	1.1620	0.0750
10:10:07.887	43156	2.8900	3.4400	-55.8300	-0.2160	1.5920	0.0870
10:10:07.907	43176	0.0800	3.9200	-49.3700	-0.2260	1.2100	0.0930
10:10:07.927	43196	2.8100	3.6300	-51.4200	-0.2240	1.3890	0.0690
10:10:07.947	43216	1.7200	3.9500	-58.9200	-0.2840	1.6110	0.1220
10:10:07.968	43236	0.0600	3.0800	-49.3100	-0.2430	1.1190	0.0660
10:10:07.987	43256	3.4300	4.2000	-59.4200	-0.2650	1.7060	0.1220
10:10:08.008	43276	-0.2900	3.4800	-48.3000	-0.2320	1.1300	0.0730
10:10:08.029	43296	3.2600	3.7500	-54.8500	-0.2400	1.5200	0.0880
10:10:08.046	43316	1.0300	3.8100	-53.0100	-0.2620	1.4100	0.1170
10:10:08.067	43336	1.6400	3.3300	-49.6300	-0.2300	1.2610	0.0670
10:10:08.087	43356	2.0400	3.6700	-61.9300	-0.2540	1.6430	0.1210
10:10:08.107	43376	-0.6300	3.7600	-49.5600	-0.2010	1.1460	0.0640
10:10:08.128	43396	3.0000	3.8500	-57.9000	-0.2480	1.6420	0.0990
10:10:08.149	43416	-0.0100	4.1800	-50.6400	-0.2290	1.2480	0.0830
10:10:08.167	43436	2.2100	3.5500	-50.5200	-0.2580	1.3970	0.0830
10:10:08.187	43456	2.0200	3.8300	-55.5200	-0.2590	1.5040	0.1170
10:10:08.207	43476	-0.1900	3.2400	-48.7100	-0.2320	1.1570	0.0590
10:10:08.227	43496	2.3600	4.1100	-63.0200	-0.2380	1.6890	0.1170
10:10:08.249	43516	-0.4100	3.8000	-48.9100	-0.2180	1.1300	0.0690
10:10:08.267	43536	2.4500	3.3900	-55.1300	-0.2100	1.5000	0.0880
10:10:08.289	43556	1.1200	3.7000	-53.4400	-0.2160	1.4200	0.1110
10:10:08.308	43576	1.3700	3.0600	-53.6800	-0.2250	1.2800	0.0880
10:10:08.328	43596	1.4700	3.7200	-60.1800	-0.2590	1.5770	0.1300
10:10:08.350	43616	-0.1300	3.6100	-50.7500	-0.2280	1.1430	0.0700
10:10:08.368	43636	3.2800	3.8400	-60.0300	-0.2830	1.7790	0.1160
10:10:08.388	43656	0.8600	4.1000	-52.6900	-0.2520	1.2690	0.1090
10:10:08.409	43676	4.2000	3.6000	-55.0100	-0.2620	1.5820	0.0900
10:10:08.429	43696	1.8500	3.2000	-49.2100	-0.2910	1.3790	0.0980
10:10:08.447	43716	0.5700	3.6600	-50.2900	-0.2170	1.1860	0.0700
10:10:08.467	43736	3.1000	3.8500	-61.3800	-0.2860	1.8200	0.1160
10:10:08.489	43756	-0.7100	2.8300	-48.3800	-0.2190	1.1120	0.0690
10:10:08.509	43776	3.4600	3.3500	-56.8700	-0.2150	1.6340	0.0950
10:10:08.528	43796	1.2600	3.5000	-50.6300	-0.2290	1.3080	0.0970
10:10:08.547	43816	2.3700	3.4200	-49.9200	-0.2210	1.3110	0.0780
10:10:08.567	43836	2.2700	3.3300	-58.5500	-0.2570	1.5920	0.1230
10:10:08.587	43856	-1.0300	3.0800	-45.8200	-0.2260	0.9530	0.0530
10:10:08.607	43876	4.8000	3.6000	-61.8300	-0.2350	1.8220	0.1090
10:10:08.628	43896	0.9400	3.3900	-47.3100	-0.2000	1.1630	0.0730
10:10:08.648	43916	2.5800	3.5700	-51.5600	-0.1850	1.4230	0.0790
10:10:08.668	43936	1.3800	3.9800	-56.9100	-0.2270	1.4770	0.1030
10:10:08.687	43956	0.4600	3.5100	-48.6000	-0.2110	1.1590	0.0530
10:10:08.709	43976	2.3700	3.9200	-62.4300	-0.2160	1.6980	0.1200
10:10:08.728	43996	-0.3500	2.9800	-47.3000	-0.2070	1.0310	0.0670
10:10:08.748	44016	3.3400	3.8200	-58.1300	-0.2540	1.7460	0.0980
10:10:08.768	44036	-0.6000	3.9500	-51.7600	-0.2560	1.3060	0.0970
10:10:08.788	44056	1.7600	3.4400	-52.3500	-0.2520	1.3640	0.0750
10:10:08.809	44076	0.4500	4.2500	-62.7500	-0.2680	1.6450	0.1310
10:10:08.827	44096	-1.7000	3.4100	-55.5300	-0.2440	1.2020	0.0770
10:10:08.848	44116	2.5500	3.9600	-60.1200	-0.2900	1.7100	0.1140
10:10:08.867	44136	0.1100	3.5700	-47.9800	-0.2400	1.1810	0.0780
10:10:08.889	44156	3.5000	3.6700	-54.9600	-0.2440	1.5260	0.0940
10:10:08.908	44176	1.1800	4.1400	-54.0700	-0.2480	1.4240	0.1180
10:10:08.927	44196	0.2900	3.5100	-50.7000	-0.2320	1.2710	0.0700
10:10:08.948	44216	2.0300	3.9000	-61.3500	-0.2590	1.6280	0.1240
10:10:08.969	44236	-0.6700	3.2900	-50.4200	-0.2220	1.1120	0.0750
10:10:08.988	44256	3.5800	3.5600	-55.1300	-0.2720	1.5990	0.0870
10:10:09.010	44276	0.3200	3.4200	-49.8200	-0.2500	1.2800	0.0890
10:10:09.029	44296	2.4000	3.7000	-50.2400	-0.2310	1.4280	0.0730
10:10:09.048	44316	1.7300	3.8600	-57.6800	-0.2550	1.5160	0.1100
10:10:09.068	44336	-0.3200	3.1600	-52.4900	-0.2000	1.1320	0.0790
10:10:09.087	44356	3.2500	3.6800	-61.8600	-0.2150	1.7580	0.1210
10:10:09.108	44376	-0.3200	3.7900	-50.4700	-0.2290	1.1590	0.0770
10:10:09.127	44396	3.2700	3.9500	-54.1200	-0.2250	1.4920	0.0820
10:10:09.148	44416	0.6900	3.4300	-52.8900	-0.2730	1.3490	0.1180
10:10:09.168	44436	1.0500	3.3400	-50.8000	-0.2500	1.3060	0.0720
10:10:09.189	44456	2.2400	4.6100	-60.9800	-0.2800	1.7120	0.1340
10:10:09.208	44476	-0.7600	3.7000	-49.4200	-0.2280	1.0520	0.0630
10:10:09.228	44496	3.9600	3.8800	-59.1100	-0.2760	1.7190	0.1050
10:10:09.248	44516	0.6500	4.0300	-47.7800	-0.2670	1.2750	0.0800
10:10:09.268	44536	1.6600	3.8500	-52.7500	-0.2440	1.3580	0.0840
10:10:09.288	44556	0.8300	4.1800	-59.4400	-0.2830	1.5650	0.1250
10:10:09.308	44576	-1.6400	3.3900	-53.3700	-0.2410	1.1780	0.0670
10:10:09.327	44596	2.4600	3.6900	-61.9500	-0.2740	1.7260	0.1020
10:10:09.348	44616	-0.2900	3.7400	-49.9600	-0.2140	1.1410	0.0940
10:10:09.369	44636	2.8000	3.7300	-56.3900	-0.2410	1.5430	0.0930
10:10:09.388	44656	1.0200	3.9000	-55.2200	-0.2640	1.4420	0.1050
10:10:09.410	44676	0.8200	3.2800	-49.3900	-0.2340	1.2290	0.0640
10:10:09.427	44696	1.3100	3.9800	-63.6100	-0.2690	1.6490	0.1230
10:10:09.447	44716	-0.8200	3.3900	-50.6600	-0.2140	1.1220	0.0610
10:10:09.469	44736	2.7400	4.0400	-61.1100	-0.2390	1.7440	0.0990
10:10:09.490	44756	-0.4200	3.9700	-50.3100	-0.2340	1.2330	0.0670
10:10:09.509	44776	1.9600	3.3500	-54.9700	-0.2100	1.3860	0.0780
10:10:09.528	44796	1.2000	3.8800	-58.8500	-0.2470	1.5460	0.1160
10:10:09.548	44816	0.3700	3.2400	-49.0800	-0.2390	1.1670	0.0570
10:10:09.568	44836	2.0000	4.0000	-65.8400	-0.2510	1.7790	0.1350
10:10:09.589	44856	-2.2600	3.6800	-52.0100	-0.2220	1.0710	0.0890
10:10:09.609	44876	3.1000	3.5400	-59.0900	-0.2610	1.6410	0.1070
10:10:09.629	44896	0.3600	3.9800	-53.3300	-0.2640	1.3720	0.1080
10:10:09.648	44916	1.0400	3.4100	-55.5600	-0.2420	1.3480	0.0980
10:10:09.669	44936	1.9500	3.6900	-61.7500	-0.2990	1.6510	0.1230
10:10:09.689	44956	0.1000	3.2800	-47.7800	-0.2510	1.1110	0.0590
10:10:09.709	44976	3.6100	3.9700	-60.8100	-0.2530	1.6950	0.1180
10:10:09.729	44996	-0.3100	4.0100	-48.8300	-0.2370	1.1800	0.0800
10:10:09.748	45016	1.9100	3.6300	-53.3600	-0.2420	1.4110	0.0760
10:10:09.768	45036	1.8100	3.5200	-57.2500	-0.2950	1.5520	0.1210
10:10:09.788	45056	0.8400	3.4100	-49.1600	-0.2410	1.2330	0.0680
10:10:09.809	45076	2.3900	3.8600	-61.3900	-0.2770	1.7300	0.1140
10:10:09.830	45096	-0.4200	3.3900	-46.9600	-0.2390	1.0990	0.0610
10:10:09.850	45116	3.6800	3.9000	-55.1700	-0.2420	1.6230	0.0870
10:10:09.870	45136	0.3900	3.5000	-50.8300	-0.2610	1.3130	0.0890
10:10:09.888	45156	2.3000	3.1500	-49.4300	-0.2300	1.2400	0.0780
10:10:09.908	45176	2.1700	4.2900	-60.2500	-0.2470	1.6610	0.1280
10:10:09.929	45196	-0.4700	3.6100	-49.1900	-0.2110	1.1200	0.0650
10:10:09.950	45216	3.0200	4.1100	-58.2700	-0.2410	1.6830	0.0940
10:10:09.968	45236	0.1400	3.9200	-46.6500	-0.2270	1.1420	0.0670
10:10:09.988	45256	3.7600	3.7900	-53.1300	-0.2640	1.4980	0.0940
10:10:10.010	45276	1.2100	4.0300	-56.8200	-0.2790	1.4980	0.1200
10:10:10.029	45296	1.2300	3.7800	-48.7700	-0.2640	1.1700	0.0690
10:10:10.050	45316	2.8900	4.0000	-63.8700	-0.3030	1.7720	0.1280
10:10:10.069	45336	-0.9400	3.9200	-47.6600	-0.2370	1.0790	0.0650
10:10:10.091	45356	2.9600	4.0600	-57.9100	-0.2840	1.6070	0.0970
10:10:10.109	45376	0.8900	3.6900	-52.1400	-0.2580	1.2770	0.1050
10:10:10.129	45396	2.0500	3.5300	-50.4300	-0.2450	1.3530	0.0790
10:10:10.149	45416	1.4500	3.6400	-62.5700	-0.2790	1.6210	0.1440
10:10:10.169	45436	-0.6100	3.3500	-47.5600	-0.2370	1.0870	0.0420
10:10:10.189	45456	3.0800	3.7600	-60.0900	-0.2620	1.7060	0.1110
10:10:10.209	45476	0.2400	3.5700	-49.9500	-0.2370	1.2060	0.0880
10:10:10.228	45496	2.6600	3.5600	-53.1600	-0.2460	1.4410	0.0890
10:10:10.249	45516	1.0300	3.9000	-55.6700	-0.2580	1.4760	0.1070
10:10:10.269	45536	0.2700	3.4100	-49.9400	-0.2400	1.1980	0.0650
10:10:10.289	45556	1.5100	4.1700	-63.2300	-0.2610	1.7370	0.1200
10:10:10.308	45576	-2.2000	3.6500	-50.1400	-0.2150	1.0620	0.0740
10:10:10.328	45596	2.9500	3.3400	-57.3900	-0.2290	1.6040	0.0930
10:10:10.349	45616	1.3600	3.9100	-52.2400	-0.2500	1.4080	0.1070
10:10:10.371	45636	1.3400	3.6300	-51.5600	-0.2080	1.3380	0.0790
10:10:10.390	45656	0.7200	3.7600	-60.4500	-0.2550	1.5580	0.1180
10:10:10.408	45676	-1.2300	3.8400	-50.5000	-0.2450	1.0960	0.0560
10:10:10.428	45696	2.7500	3.7900	-61.8000	-0.2740	1.7460	0.1290
10:10:10.448	45716	-0.3800	3.7400	-49.9400	-0.2460	1.1530	0.0790
10:10:10.470	45736	2.7400	3.7300	-52.5400	-0.2710	1.5370	0.0710
10:10:10.489	45756	1.1800	4.1000	-55.5200	-0.2850	1.4680	0.1200
10:10:10.509	45776	1.5400	3.4200	-51.6500	-0.2360	1.2920	0.0730
10:10:10.529	45796	2.5400	3.4400	-60.8800	-0.2730	1.6060	0.1320
10:10:10.548	45816	-1.0000	3.7200	-46.7000	-0.2140	1.0710	0.0510
10:10:10.568	45836	3.0200	3.7000	-60.0700	-0.2440	1.7220	0.1050
10:10:10.589	45856	0.1900	3.7500	-49.8100	-0.2350	1.2760	0.0870
10:10:10.608	45876	1.9900	3.1400	-54.1800	-0.2400	1.3980	0.0830
10:10:10.628	45896	1.4400	3.6700	-59.5600	-0.2620	1.6150	0.1200
10:10:10.650	45916	-0.4900	3.3000	-51.0500	-0.2410	1.1290	0.0600
10:10:10.670	45936	2.3400	3.9100	-61.9400	-0.2580	1.7330	0.1200
10:10:10.690	45956	-0.9800	3.9300	-49.9700	-0.2200	1.1080	0.0750
10:10:10.709	45976	2.9800	3.5000	-56.7100	-0.2400	1.5830	0.0840
10:10:10.730	45996	0.7400	4.0200	-53.8900	-0.2480	1.4040	0.1210
10:10:10.749	46016	0.1800	3.6600	-52.6300	-0.2200	1.2880	0.0680
10:10:10.770	46036	1.9900	3.6400	-61.9000	-0.2480	1.6760	0.1310
10:10:10.791	46056	-0.6900	3.3600	-50.1900	-0.2010	1.0860	0.0720
10:10:10.811	46076	3.0500	3.7500	-60.4300	-0.2560	1.6790	0.1140
10:10:10.830	46096	-0.2100	3.9300	-50.2900	-0.2520	1.2090	0.0850
10:10:10.849	46116	2.6200	3.8700	-52.0500	-0.2620	1.4700	0.0770
10:10:10.870	46136	0.8300	4.0000	-57.6100	-0.3160	1.5560	0.1140
10:10:10.891	46156	-0.6000	3.7900	-52.5300	-0.2530	1.1440	0.0770
10:10:10.910	46176	2.6500	3.9900	-61.1700	-0.3060	1.7570	0.1170
10:10:10.931	46196	0.0000	3.9800	-49.9900	-0.2430	1.1600	0.0800
10:10:10.950	46216	3.0500	3.6200	-54.9100	-0.2460	1.5050	0.0870
10:10:10.971	46236	0.9200	4.2000	-52.1600	-0.2590	1.3310	0.1020
10:10:10.989	46256	1.5100	3.3800	-50.8800	-0.2380	1.2850	0.0650
10:10:11.010	46276	1.6000	3.8500	-60.7400	-0.2770	1.6260	0.1330
10:10:11.031	46296	-0.9600	3.4300	-50.9300	-0.2280	1.1030	0.0730
10:10:11.049	46316	3.0600	3.8200	-56.3200	-0.2830	1.6350	0.0890
10:10:11.070	46336	1.5000	3.3100	-49.4300	-0.2390	1.2800	0.0980
10:10:11.090	46356	3.2700	3.7800	-52.1900	-0.2320	1.4300	0.0800
10:10:11.110	46376	1.7200	4.0100	-56.8900	-0.2690	1.4850	0.1230
10:10:11.130	46396	0.2200	3.7200	-48.4700	-0.2320	1.1190	0.0570
10:10:11.150	46416	2.5700	3.7700	-61.5800	-0.2350	1.7260	0.1160
10:10:11.170	46436	-0.3200	3.8400	-47.7400	-0.2160	1.1510	0.0610
10:10:11.190	46456	3.0900	3.7300	-54.4300	-0.2220	1.5420	0.0830
10:10:11.210	46476	0.5700	4.1600	-52.5800	-0.2430	1.3180	0.1110
10:10:11.230	46496	2.1900	3.5900	-51.0800	-0.2610	1.3520	0.0770
10:10:11.251	46516	1.5300	4.3300	-59.8900	-0.2980	1.6670	0.1350
10:10:11.270	46536	-1.9600	4.3100	-49.4400	-0.2430	1.0800	0.0420
10:10:11.291	46556	3.0700	3.9500	-62.2200	-0.2690	1.7630	0.1220
10:10:11.309	46576	0.3000	3.8500	-49.0000	-0.2600	1.2600	0.0910
10:10:11.331	46596	2.6700	4.0700	-51.4800	-0.2630	1.4570	0.0630
10:10:11.352	46616	1.0200	4.1800	-56.0900	-0.3040	1.4890	0.1220
10:10:11.370	46636	0.4500	3.7300	-51.1200	-0.2410	1.1900	0.0720
10:10:11.391	46656	2.4000	4.1000	-62.7000	-0.2730	1.7340	0.1250
10:10:11.410	46676	-0.5700	3.2800	-47.3400	-0.2440	1.0830	0.0620
10:10:11.431	46696	3.5300	3.6700	-58.4600	-0.2560	1.5980	0.1060
10:10:11.450	46716	0.4100	3.8600	-54.1800	-0.2620	1.3320	0.1120
10:10:11.471	46736	1.5300	3.8200	-51.0200	-0.2540	1.3300	0.0700
10:10:11.490	46756	1.1100	3.7000	-59.6500	-0.2910	1.6520	0.1240
10:10:11.511	46776	-0.4300	3.1600	-48.0300	-0.2440	1.0720	0.0570
10:10:11.530	46796	3.2200	3.9800	-59.9800	-0.2570	1.7230	0.0990
10:10:11.549	46816	0.0700	3.9100	-47.0700	-0.2210	1.1070	0.0690
10:10:11.569	46836	2.5900	3.7200	-53.7000	-0.2010	1.4440	0.0850
10:10:11.589	46856	0.7000	3.5700	-57.7600	-0.2210	1.4880	0.1190
10:10:11.609	46876	0.4800	3.5500	-48.8400	-0.2070	1.1840	0.0590
10:10:11.631	46896	1.6600	3.7400	-63.0700	-0.2680	1.7030	0.1290
10:10:11.650	46916	-1.2600	3.5800	-49.6100	-0.2340	1.0530	0.0640
10:10:11.670	46936	2.7900	3.9800	-59.8000	-0.2590	1.7190	0.1000
10:10:11.689	46956	0.9200	3.6600	-50.1800	-0.2660	1.2530	0.0920
10:10:11.709	46976	3.1200	3.7000	-51.6800	-0.2470	1.3750	0.0780
10:10:11.730	46996	1.8500	3.2500	-57.6100	-0.3000	1.5780	0.1270
10:10:11.750	47016	0.4700	3.3200	-49.2900	-0.2400	1.1880	0.0710
10:10:11.771	47036	3.6500	3.6200	-57.5500	-0.2830	1.6920	0.1100
10:10:11.790	47056	0.7000	3.5200	-46.8900	-0.2460	1.1690	0.0760
10:10:11.810	47076	2.6600	3.6200	-55.8800	-0.2350	1.5160	0.1030
10:10:11.830	47096	1.2800	3.9200	-54.6400	-0.2480	1.4120	0.1150
10:10:11.850	47116	1.2600	3.1600	-51.3800	-0.2420	1.2680	0.0720
10:10:11.870	47136	2.7700	3.8400	-62.8500	-0.2670	1.6770	0.1380
10:10:11.890	47156	-1.0000	3.4000	-50.3800	-0.2110	1.0690	0.0650
10:10:11.911	47176	2.9600	3.9700	-59.4300	-0.2260	1.6320	0.1020
10:10:11.932	47196	0.3400	3.7800	-50.8400	-0.2290	1.2910	0.0920
10:10:11.950	47216	2.3600	3.2000	-52.7800	-0.2290	1.3800	0.0850
10:10:11.972	47236	1.4200	3.5100	-59.8200	-0.2290	1.5810	0.1280
10:10:11.992	47256	-0.3000	3.4000	-50.5100	-0.2100	1.1500	0.0550
10:10:12.010	47276	2.6700	3.8700	-61.5100	-0.2380	1.7310	0.0980
10:10:12.032	47296	-1.1100	3.5000	-47.5800	-0.2350	1.0830	0.0630
10:10:12.052	47316	2.9600	3.4500	-57.6800	-0.2480	1.6010	0.1000
10:10:12.071	47336	1.3000	4.1100	-52.9900	-0.2960	1.4330	0.1080
10:10:12.092	47356	1.6600	3.6400	-50.8500	-0.2450	1.2580	0.0750
10:10:12.112	47376	1.7300	4.1600	-63.8500	-0.2910	1.7600	0.1390
10:10:12.131	47396	-1.3100	4.1400	-48.7300	-0.2280	1.0840	0.0490
10:10:12.150	47416	2.7700	3.8900	-60.0200	-0.2800	1.6580	0.0920
10:10:12.171	47436	-0.4300	3.3100	-50.1300	-0.2650	1.1990	0.0920
10:10:12.190	47456	2.0200	3.4100	-56.8700	-0.2410	1.4840	0.0960
10:10:12.211	47476	1.0400	3.9900	-57.8000	-0.2720	1.5250	0.1050
10:10:12.231	47496	-0.0400	3.3100	-50.0800	-0.2370	1.1320	0.0630
10:10:12.251	47516	2.7800	3.5800	-62.2500	-0.2620	1.6820	0.1220
10:10:12.270	47536	-0.8700	3.4800	-48.9400	-0.2390	1.1460	0.0640
10:10:12.290	47556	2.8400	3.5500	-55.1900	-0.2470	1.5190	0.0860
10:10:12.313	47576	0.9300	4.4600	-51.9200	-0.2420	1.3750	0.0960
10:10:12.330	47596	0.6300	3.3400	-51.3900	-0.2190	1.3160	0.0730
10:10:12.351	47616	2.0300	3.8300	-61.1500	-0.2710	1.6440	0.1290
10:10:12.370	47636	-1.1500	3.4000	-49.9100	-0.1940	1.0850	0.0580
10:10:12.392	47656	3.3500	3.9800	-60.3300	-0.2120	1.6470	0.1100
10:10:12.410	47676	0.5200	3.1800	-49.9600	-0.2400	1.2730	0.0860
10:10:12.433	47696	2.1500	3.4700	-51.6700	-0.2120	1.4130	0.0720
10:10:12.452	47716	1.1800	3.7300	-56.9600	-0.2560	1.4700	0.1160
10:10:12.471	47736	-0.0100	3.5200	-49.7500	-0.2380	1.1680	0.0610
10:10:12.491	47756	2.7000	3.7500	-64.2700	-0.2790	1.8530	0.1370
10:10:12.512	47776	-0.7400	3.3600	-49.8000	-0.2430	1.1000	0.0790
10:10:12.531	47796	3.3900	3.2800	-54.8000	-0.2570	1.5540	0.0940
10:10:12.552	47816	1.5500	3.9800	-53.6000	-0.2710	1.4320	0.1050
10:10:12.572	47836	1.3400	3.9400	-49.9200	-0.2380	1.2720	0.0720
10:10:12.590	47856	2.2700	4.1300	-61.3500	-0.2800	1.6850	0.1340
10:10:12.611	47876	-0.7700	3.2700	-47.9900	-0.2360	1.0690	0.0650
10:10:12.632	47896	3.1200	3.8600	-59.5800	-0.2460	1.6870	0.1070
10:10:12.651	47916	0.3200	3.7900	-48.9700	-0.2420	1.2200	0.0790
10:10:12.671	47936	2.5100	3.3300	-54.2300	-0.2420	1.4580	0.0880
10:10:12.692	47956	1.5000	3.7600	-58.5200	-0.2550	1.5940	0.1240
10:10:12.710	47976	-0.0700	3.5700	-48.3200	-0.2430	1.1660	0.0560
10:10:12.731	47996	2.0000	4.0900	-60.6300	-0.2400	1.6690	0.1080
10:10:12.750	48016	-0.8200	3.4100	-50.3000	-0.1950	1.1710	0.0700
10:10:12.773	48036	2.1700	4.1400	-56.7800	-0.2160	1.5540	0.0850
10:10:12.792	48056	0.8100	4.0100	-54.3700	-0.2540	1.4480	0.1010
10:10:12.812	48076	0.5100	3.7000	-50.2800	-0.2400	1.2610	0.0540
10:10:12.831	48096	1.2600	4.0600	-61.7100	-0.2220	1.6620	0.1200
10:10:12.851	48116	-0.1000	3.3300	-47.5700	-0.2050	1.0850	0.0590
10:10:12.872	48136	2.7700	4.0400	-60.4600	-0.2550	1.7010	0.1090
10:10:12.892	48156	-0.8100	3.9200	-52.7400	-0.2590	1.2240	0.0960
10:10:12.911	48176	2.7200	4.2100	-51.1500	-0.2670	1.4700	0.0620
10:10:12.931	48196	1.5200	4.0100	-57.3300	-0.2920	1.5330	0.1190
10:10:12.951	48216	0.1300	3.2900	-49.6200	-0.2460	1.1490	0.0560
10:10:12.971	48236	2.1000	3.4800	-64.3400	-0.3040	1.7120	0.1320
10:10:12.991	48256	-0.6100	3.5800	-50.7100	-0.2430	1.1300	0.0810
10:10:13.012	48276	2.9700	3.5300	-55.1100	-0.2550	1.5790	0.0860
10:10:13.031	48296	0.6000	4.0700	-51.9200	-0.2300	1.3510	0.1010
10:10:13.051	48316	1.5400	3.0700	-50.7700	-0.2480	1.3020	0.0750
10:10:13.072	48336	1.4100	3.6000	-59.4900	-0.2740	1.6190	0.1220
10:10:13.091	48356	0.1000	3.3000	-51.9900	-0.2410	1.1670	0.0770
10:10:13.112	48376	2.4900	3.8500	-59.0700	-0.2570	1.6590	0.1080
10:10:13.131	48396	0.1200	3.4200	-49.7000	-0.2360	1.2040	0.0800
10:10:13.151	48416	3.1300	3.4000	-53.6900	-0.2330	1.4390	0.0910
10:10:13.172	48436	1.4000	4.2300	-56.3900	-0.2420	1.5230	0.1190
10:10:13.193	48456	-0.1500	3.5000	-49.1700	-0.2050	1.1450	0.0590
10:10:13.211	48476	3.1100	3.9300	-59.1100	-0.2420	1.7260	0.1120
10:10:13.231	48496	0.0500	3.3200	-50.3200	-0.2210	1.1560	0.0810
10:10:13.251	48516	2.7500	3.6400	-56.9400	-0.2080	1.5770	0.0900
10:10:13.270	48536	0.4500	3.6600	-50.8000	-0.2470	1.2610	0.0980
10:10:13.293	48556	2.6200	3.2400	-49.9500	-0.2540	1.3040	0.0640
10:10:13.312	48576	2.8800	4.0400	-58.6100	-0.2810	1.6670	0.1290
10:10:13.331	48596	-0.8500	3.5400	-47.8000	-0.2440	1.0690	0.0560
10:10:13.352	48616	3.3200	4.2000	-58.0200	-0.2640	1.6970	0.0990
10:10:13.373	48636	0.1900	3.7900	-51.1000	-0.2430	1.2150	0.0880
10:10:13.392	48656	2.7200	3.9100	-53.8300	-0.2570	1.5070	0.0860
10:10:13.412	48676	0.6000	4.0500	-56.0500	-0.2890	1.4810	0.1200
10:10:13.433	48696	0.1100	3.7100	-50.7400	-0.2380	1.1750	0.0530
10:10:13.452	48716	2.3800	3.8500	-63.3800	-0.2610	1.7260	0.1380
10:10:13.471	48736	-0.1900	3.4500	-49.2700	-0.2250	1.1340	0.0730
10:10:13.491	48756	2.4200	3.8100	-57.7000	-0.2360	1.6090	0.1000
10:10:13.511	48776	-0.0800	4.2700	-51.1500	-0.2580	1.3230	0.0840
10:10:13.531	48796	1.0900	3.5500	-54.9100	-0.2490	1.3230	0.0710
10:10:13.552	48816	1.2500	4.1200	-61.7300	-0.2610	1.6500	0.1260
10:10:13.571	48836	-0.7100	3.7200	-48.0400	-0.2300	1.0850	0.0520
10:10:13.593	48856	2.5200	4.2500	-63.8600	-0.2230	1.7600	0.1270
10:10:13.613	48876	-0.6800	3.8500	-51.3700	-0.2160	1.2000	0.0840
10:10:13.631	48896	1.7300	3.8000	-54.2600	-0.2150	1.4110	0.0750
10:10:13.651	48916	1.0500	3.7800	-56.7700	-0.2430	1.4680	0.1150
10:10:13.672	48936	1.5200	3.2900	-50.4900	-0.2160	1.2240	0.0690
10:10:13.692	48956	2.0200	3.9600	-60.8200	-0.2510	1.6680	0.1160
10:10:13.711	48976	-1.0200	3.6200	-48.7600	-0.2240	1.0660	0.0660
10:10:13.731	48996	3.2100	4.0700	-58.1600	-0.2650	1.6810	0.0960
10:10:13.751	49016	0.9800	3.6900	-52.1400	-0.2540	1.3380	0.1050
10:10:13.771	49036	2.4000	3.5400	-52.1100	-0.2370	1.3500	0.0800
10:10:13.792	49056	1.6300	3.6400	-58.1600	-0.2920	1.5700	0.1250
10:10:13.811	49076	0.1500	3.9900	-48.9400	-0.2340	1.1650	0.0640
10:10:13.831	49096	3.6000	3.3500	-60.1900	-0.2720	1.6900	0.1160
10:10:13.852	49116	0.0000	3.6600	-48.5900	-0.2290	1.1330	0.0710
10:10:13.873	49136	2.8300	3.7800	-54.9300	-0.2280	1.4710	0.0810
10:10:13.891	49156	0.7400	4.0200	-54.3900	-0.2600	1.4380	0.1030
10:10:13.912	49176	0.8000	3.5300	-50.1500	-0.2220	1.2550	0.0650
10:10:13.932	49196	2.1300	3.6800	-62.8500	-0.2600	1.6730	0.1370
10:10:13.951	49216	-0.7700	3.4700	-50.7800	-0.2340	1.1770	0.0740
10:10:13.971	49236	3.3100	3.6100	-58.7000	-0.2360	1.6280	0.1060
10:10:13.992	49256	0.3000	3.8100	-50.0900	-0.2300	1.2260	0.0810
10:10:14.011	49276	2.7100	3.2900	-52.8800	-0.2090	1.3810	0.0830
10:10:14.031	49296	3.3100	3.6200	-57.2500	-0.2370	1.5340	0.1240
10:10:14.053	49316	-0.2700	3.4800	-49.6700	-0.2070	1.1950	0.0630
10:10:14.071	49336	2.3900	3.6500	-61.6300	-0.2320	1.7130	0.1050
10:10:14.092	49356	-0.2100	3.7900	-46.3800	-0.2210	1.0820	0.0640
10:10:14.112	49376	4.1200	3.7100	-54.2500	-0.2390	1.6070	0.0850
10:10:14.132	49396	1.0400	4.1000	-52.2500	-0.2890	1.3840	0.1060
10:10:14.152	49416	0.5000	3.5300	-51.1000	-0.2450	1.1920	0.0780
10:10:14.172	49436	2.0100	3.6600	-61.9700	-0.2850	1.6960	0.1320
10:10:14.192	49456	-0.6600	3.5500	-50.4300	-0.2200	1.1370	0.0590
10:10:14.212	49476	2.7300	4.0700	-59.5800	-0.2690	1.6310	0.1050
10:10:14.232	49496	-0.0900	3.5000	-49.7200	-0.2620	1.2200	0.0920
10:10:14.251	49516	2.2000	3.4900	-52.0000	-0.2320	1.4010	0.0800
10:10:14.271	49536	1.1600	3.6400	-57.4300	-0.2670	1.5450	0.1230
10:10:14.294	49556	-0.3700	3.4900	-50.5000	-0.2230	1.1790	0.0660
10:10:14.311	49576	2.7800	3.6700	-61.0200	-0.2540	1.6660	0.1120
10:10:14.333	49596	-0.2400	3.5900	-48.1500	-0.2380	1.1080	0.0620
10:10:14.352	49616	3.0800	4.0600	-53.2500	-0.2250	1.5160	0.0740
10:10:14.373	49636	0.9800	3.7300	-52.8400	-0.2530	1.3430	0.1020
10:10:14.393	49656	1.7600	3.0300	-49.9400	-0.2350	1.2650	0.0710
10:10:14.413	49676	2.0400	4.0900	-61.7400	-0.2530	1.6470	0.1330
10:10:14.432	49696	-1.5000	3.9600	-49.6800	-0.2040	1.1080	0.0640
10:10:14.452	49716	2.6800	3.8700	-57.9900	-0.2000	1.6170	0.0980
10:10:14.472	49736	0.3200	3.5900	-52.7900	-0.2180	1.3040	0.1060
10:10:14.492	49756	2.2100	3.7600	-51.7800	-0.2120	1.4200	0.0710
10:10:14.513	49776	1.2600	3.6000	-56.8900	-0.2490	1.4540	0.1130
10:10:14.533	49796	0.3400	3.4000	-52.7600	-0.2440	1.1780	0.0790
10:10:14.553	49816	2.1400	3.8000	-64.8900	-0.2800	1.7640	0.1320
10:10:14.572	49836	-1.4600	3.5500	-52.1900	-0.2290	1.0810	0.0850
10:10:14.592	49856	3.8200	3.7400	-55.6900	-0.2700	1.6560	0.0940
10:10:14.613	49876	1.2500	3.9600	-50.6000	-0.2620	1.3550	0.1090
10:10:14.633	49896	1.1000	3.8800	-50.5800	-0.2470	1.3460	0.0680
10:10:14.654	49916	2.0000	3.7600	-61.4900	-0.2810	1.6110	0.1410
10:10:14.674	49936	-0.9400	3.5200	-48.5200	-0.2180	1.0870	0.0520
10:10:14.693	49956	3.5000	3.6700	-59.5300	-0.2500	1.7020	0.1080
10:10:14.712	49976	0.6900	3.8300	-48.2800	-0.2300	1.2350	0.0780
10:10:14.732	49996	3.1600	3.8000	-52.2500	-0.2570	1.4250	0.0740
10:10:14.754	50016	0.5400	3.1800	-58.5700	-0.2820	1.5080	0.1260
10:10:14.774	50036	-0.6300	3.3600	-52.2100	-0.2380	1.1690	0.0610
10:10:14.792	50056	1.4300	3.5400	-63.8600	-0.2660	1.7750	0.1170
10:10:14.814	50076	-0.9200	3.6700	-48.4400	-0.2050	1.0820	0.0580
10:10:14.834	50096	3.4400	4.2300	-57.9800	-0.2140	1.6380	0.1050
10:10:14.852	50116	0.3900	3.7400	-51.7700	-0.2590	1.2960	0.1040
10:10:14.872	50136	0.9000	3.3700	-51.7300	-0.2100	1.3160	0.0710
10:10:14.893	50156	1.8300	3.7500	-60.9600	-0.2350	1.6690	0.1290
10:10:14.912	50176	-0.4400	3.2900	-48.4600	-0.2290	1.1230	0.0580
10:10:14.933	50196	2.7100	4.0400	-62.4500	-0.2560	1.7790	0.1180
10:10:14.954	50216	-1.4200	3.6600	-50.2900	-0.2550	1.1240	0.0870
10:10:14.972	50236	3.3500	4.0100	-54.5100	-0.2480	1.5190	0.0900
10:10:14.993	50256	1.3600	3.8100	-54.5000	-0.2930	1.4520	0.1140
10:10:15.013	50276	0.0300	3.9400	-52.0000	-0.2390	1.2310	0.0630
10:10:15.033	50296	2.0100	4.1000	-62.3600	-0.3010	1.7130	0.1230
10:10:15.053	50316	-0.2300	3.2900	-48.4100	-0.2430	1.1760	0.0660
10:10:15.073	50336	3.9100	3.7400	-54.7900	-0.2560	1.6170	0.1030
10:10:15.093	50356	0.2100	3.9200	-49.7000	-0.2240	1.2770	0.0850
10:10:15.114	50376	1.7600	3.5300	-50.0700	-0.2200	1.3010	0.0630
10:10:15.133	50396	1.9800	3.5400	-58.3700	-0.2600	1.5550	0.1170
10:10:15.152	50416	-0.4800	2.9100	-49.5200	-0.2330	1.1690	0.0790
10:10:15.174	50436	2.5600	3.6800	-59.1600	-0.2560	1.6810	0.1010
10:10:15.194	50456	-0.2200	3.7600	-47.3300	-0.2140	1.1330	0.0690
10:10:15.212	50476	3.2000	3.6400	-54.5900	-0.2150	1.5030	0.0900
10:10:15.233	50496	0.9700	4.5300	-53.6500	-0.2280	1.3880	0.1110
10:10:15.253	50516	1.0400	2.9100	-50.7100	-0.2100	1.1780	0.0830
10:10:15.273	50536	1.9500	4.2700	-61.3000	-0.2090	1.7140	0.1340
10:10:15.293	50556	-0.4800	3.5100	-50.4200	-0.2040	1.1140	0.0720
10:10:15.313	50576	2.9600	3.8600	-58.8600	-0.2180	1.6750	0.0950
10:10:15.333	50596	0.2300	3.3100	-49.1300	-0.2300	1.1480	0.0930
10:10:15.353	50616	2.9500	3.7100	-53.2400	-0.2330	1.4770	0.0810
10:10:15.375	50636	1.3900	3.8600	-58.0200	-0.2800	1.5360	0.1280
10:10:15.393	50656	-0.2100	3.4000	-48.0800	-0.2450	1.1600	0.0580
10:10:15.413	50676	3.0500	3.8900	-63.5000	-0.2740	1.7760	0.1350
10:10:15.433	50696	-0.7300	3.7900	-48.2600	-0.2220	1.1050	0.0700
10:10:15.453	50716	2.6900	3.6600	-58.4400	-0.2400	1.5840	0.1030
10:10:15.475	50736	0.6100	3.7000	-52.1100	-0.2460	1.3250	0.0930
10:10:15.493	50756	1.7400	3.2000	-52.3500	-0.2120	1.3080	0.0830
10:10:15.513	50776	2.1400	3.8100	-62.6100	-0.2640	1.6960	0.1330
10:10:15.532	50796	-1.1800	3.5200	-49.1100	-0.2090	1.0590	0.0480
10:10:15.552	50816	2.8900	3.8600	-60.7500	-0.2470	1.6870	0.1050
10:10:15.572	50836	-0.3100	3.8600	-51.7000	-0.2580	1.2850	0.0830
10:10:15.593	50856	3.7200	3.9100	-57.2300	-0.2370	1.6290	0.0860
10:10:15.615	50876	0.8300	4.0000	-56.0300	-0.2410	1.4880	0.1220
10:10:15.634	50896	-0.7000	3.0900	-50.0300	-0.2100	1.0940	0.0660
10:10:15.654	50916	2.3100	3.9400	-67.1000	-0.2000	1.8480	0.1380
10:10:15.674	50936	0.0000	3.7800	-50.1400	-0.1760	1.1680	0.0640
10:10:15.692	50956	2.6700	3.5700	-56.7500	-0.1920	1.6110	0.0890
10:10:15.713	50976	-0.0500	3.7900	-53.1300	-0.1800	1.3320	0.0960
10:10:15.735	50996	1.1700	3.5400	-51.4300	-0.1980	1.3210	0.0720
10:10:15.755	51016	0.0200	3.7400	-62.1200	-0.2310	1.6120	0.1130
10:10:15.773	51036	-0.5200	3.7000	-49.1900	-0.2070	1.0870	0.0540
10:10:15.792	51056	0.8800	4.1500	-68.9700	-0.2150	1.7880	0.1300
10:10:15.815	51076	-2.1400	3.7300	-56.3800	-0.2090	1.2120	0.0680
10:10:15.834	51096	3.6000	3.6600	-53.2400	-0.2530	1.5330	0.0920
10:10:15.852	51116	1.4600	3.9400	-52.6500	-0.2330	1.4500	0.1100
10:10:15.873	51136	0.3100	3.6000	-53.3500	-0.2240	1.2840	0.0730
10:10:15.895	51156	1.2500	3.7500	-61.4900	-0.2520	1.6540	0.1290
10:10:15.915	51176	-0.5300	3.5800	-49.7800	-0.2110	1.1470	0.0510
10:10:15.934	51196	2.5500	3.8300	-58.2700	-0.2480	1.6300	0.0980
10:10:15.953	51216	-0.0200	4.0000	-53.2400	-0.2310	1.2970	0.0930
10:10:15.974	51236	2.1200	3.4800	-50.8500	-0.2440	1.3590	0.0660
10:10:15.995	51256	1.6200	3.1800	-58.9400	-0.2860	1.6040	0.1300
10:10:16.015	51276	-0.3200	3.0800	-51.8100	-0.2120	1.1960	0.0650
10:10:16.034	51296	2.6700	3.5700	-58.2400	-0.2630	1.6360	0.1050
10:10:16.055	51316	-0.6000	3.3600	-50.4000	-0.2220	1.1620	0.0820
10:10:16.074	51336	3.3900	3.7800	-56.1600	-0.1910	1.5320	0.0990
10:10:16.095	51356	1.5800	3.7400	-57.9600	-0.2460	1.4950	0.1250
10:10:16.114	51376	0.1500	3.0700	-50.5600	-0.2320	1.1830	0.0620
10:10:16.134	51396	1.8800	3.9100	-61.1000	-0.2390	1.6850	0.1180
10:10:16.155	51416	-0.2400	3.1200	-49.2200	-0.2230	1.1280	0.0780
10:10:16.175	51436	3.1500	3.9300	-59.1900	-0.2430	1.6870	0.0960
10:10:16.195	51456	-0.4200	3.4700	-50.8500	-0.2700	1.2590	0.0890
10:10:16.214	51476	2.3500	3.8900	-51.4800	-0.2360	1.3530	0.0700
10:10:16.234	51496	1.1900	3.9600	-62.2900	-0.2700	1.6540	0.1390
10:10:16.254	51516	-0.2500	3.2800	-50.3400	-0.2470	1.1190	0.0620
10:10:16.275	51536	1.9000	3.8300	-61.9300	-0.2940	1.7120	0.1040
10:10:16.294	51556	-0.0800	3.6100	-49.1600	-0.2430	1.1690	0.0690
10:10:16.314	51576	3.2700	3.5700	-54.2200	-0.2360	1.5300	0.0860
10:10:16.334	51596	0.7500	3.8100	-56.8400	-0.2530	1.4210	0.1390
10:10:16.354	51616	0.0400	3.4400	-51.6100	-0.2410	1.2270	0.0670
10:10:16.373	51636	1.5500	3.6600	-62.2200	-0.2690	1.7010	0.1170
10:10:16.395	51656	-0.0900	3.1600	-47.6600	-0.2470	1.1240	0.0600
10:10:16.415	51676	3.2700	3.8200	-57.9100	-0.2500	1.6530	0.1080
10:10:16.434	51696	0.1200	3.8200	-51.4200	-0.2300	1.2490	0.0990
10:10:16.454	51716	2.5100	3.6900	-50.0400	-0.2280	1.3260	0.0770
10:10:16.475	51736	2.4500	3.8000	-57.1500	-0.2430	1.5490	0.1130
10:10:16.494	51756	-0.7000	3.4100	-50.0600	-0.2050	1.1200	0.0600
10:10:16.514	51776	2.1300	3.9700	-59.3800	-0.2080	1.6810	0.1080
10:10:16.534	51796	0.4800	3.7400	-49.2200	-0.2080	1.1710	0.0800
10:10:16.553	51816	3.0600	3.4700	-54.3400	-0.2280	1.5520	0.0810
10:10:16.575	51836	0.5600	3.6100	-53.3100	-0.2420	1.3800	0.1090
10:10:16.595	51856	1.1400	3.5100	-49.5400	-0.2400	1.2280	0.0670
10:10:16.613	51876	2.4500	4.0400	-60.5100	-0.2700	1.6610	0.1390
10:10:16.635	51896	-0.6300	3.8600	-48.6200	-0.2420	1.1160	0.0640
10:10:16.653	51916	3.6600	4.3500	-56.9500	-0.2630	1.6470	0.1000
10:10:16.676	51936	1.0100	3.4000	-49.6400	-0.2690	1.2600	0.0960
10:10:16.694	51956	2.2000	3.7100	-52.5100	-0.2390	1.4210	0.0820
10:10:16.714	51976	1.7600	3.8800	-58.8900	-0.2740	1.5750	0.1300
10:10:16.734	51996	-0.5600	3.3400	-50.3900	-0.2480	1.1420	0.0670
10:10:16.753	52016	2.5400	3.6600	-61.9400	-0.2590	1.7010	0.1210
10:10:16.775	52036	-0.2000	3.5300	-48.6900	-0.2190	1.1700	0.0760
10:10:16.795	52056	3.7600	3.3500	-54.9500	-0.2520	1.5560	0.0890
10:10:16.816	52076	1.0000	3.6900	-54.9900	-0.2630	1.4140	0.1080
10:10:16.836	52096	0.9500	3.4500	-50.2800	-0.2310	1.2730	0.0680
10:10:16.854	52116	1.7900	3.6700	-62.8200	-0.2460	1.6900	0.1370
10:10:16.875	52136	-1.1400	3.2100	-49.6800	-0.2080	1.1360	0.0710
10:10:16.894	52156	3.0200	3.6000	-60.0800	-0.2340	1.7030	0.1050
10:10:16.914	52176	0.8500	4.1900	-50.3200	-0.2310	1.2410	0.0770
10:10:16.936	52196	1.6000	3.1400	-52.9500	-0.2120	1.3470	0.0800
10:10:16.956	52216	0.8100	3.9900	-60.6500	-0.2340	1.5770	0.1210
10:10:16.973	52236	-0.9900	3.6600	-49.3200	-0.2040	1.1180	0.0590
10:10:16.993	52256	2.0300	4.1600	-64.2800	-0.2630	1.7530	0.1150
10:10:17.015	52276	-0.9900	3.8700	-49.7600	-0.2420	1.0890	0.0680
10:10:17.033	52296	3.0700	4.0800	-55.9900	-0.2480	1.5530	0.0780
10:10:17.053	52316	0.2600	3.7900	-53.4500	-0.2860	1.3880	0.1120
10:10:17.074	52336	1.0100	3.5200	-52.0500	-0.2500	1.3060	0.0730
10:10:17.096	52356	1.8700	4.2100	-60.8800	-0.2830	1.6450	0.1390
10:10:17.115	52376	-0.1100	3.6200	-49.9700	-0.2400	1.1510	0.0730
10:10:17.136	52396	3.0900	3.7400	-58.0300	-0.2620	1.6540	0.1070
10:10:17.156	52416	-0.3300	3.5600	-51.1500	-0.2400	1.2300	0.0940
10:10:17.174	52436	2.2400	3.3900	-53.0400	-0.2250	1.4170	0.0770
10:10:17.195	52456	1.3600	4.1500	-55.3200	-0.2810	1.4920	0.1070
10:10:17.215	52476	0.3200	3.2600	-48.7300	-0.2350	1.2010	0.0540
10:10:17.236	52496	2.0900	3.7200	-60.2100	-0.2610	1.7050	0.1170
10:10:17.254	52516	-0.9700	3.5300	-49.2700	-0.2170	1.1320	0.0750
10:10:17.274	52536	3.4900	3.7500	-54.8400	-0.2490	1.5940	0.0890
10:10:17.295	52556	0.3700	3.8900	-53.5500	-0.2560	1.3900	0.1050
10:10:17.314	52576	1.6600	3.4600	-49.6400	-0.2130	1.2230	0.0640
10:10:17.335	52596	1.7800	4.1500	-61.2300	-0.2410	1.6900	0.1190
10:10:17.355	52616	0.0600	3.1900	-50.1500	-0.2120	1.1410	0.0770
10:10:17.375	52636	2.9400	4.0500	-59.4300	-0.2110	1.6590	0.1020
10:10:17.395	52656	-0.9900	3.7000	-50.1600	-0.2260	1.1410	0.0870
10:10:17.415	52676	3.1100	3.8100	-55.0400	-0.2510	1.5090	0.0800
10:10:17.435	52696	1.2600	4.1100	-57.3700	-0.2720	1.5130	0.1330
10:10:17.455	52716	0.4200	3.4300	-50.4500	-0.2430	1.2010	0.0680
10:10:17.475	52736	2.7000	3.6400	-63.4200	-0.3020	1.7720	0.1470
10:10:17.496	52756	-0.0100	3.3900	-48.4400	-0.2370	1.1470	0.0720
10:10:17.514	52776	3.0800	4.0000	-57.3500	-0.2650	1.6180	0.0960
10:10:17.535	52796	-0.0500	3.5900	-52.4000	-0.2570	1.2700	0.1020
10:10:17.556	52816	0.9900	3.2300	-52.8200	-0.2350	1.3290	0.0770
10:10:17.575	52836	2.2500	3.5600	-62.8900	-0.2530	1.6490	0.1460
10:10:17.595	52856	-0.1700	3.2700	-48.0600	-0.2290	1.1060	0.0510
10:10:17.615	52876	2.8000	4.2500	-58.7600	-0.2350	1.6510	0.1050
10:10:17.635	52896	-0.9900	3.8800	-50.6300	-0.2130	1.1830	0.0830
10:10:17.655	52916	2.5100	3.6600	-56.2400	-0.2400	1.5040	0.0880
10:10:17.675	52936	1.2200	4.0100	-55.6100	-0.2410	1.4130	0.1130
10:10:17.695	52956	0.6300	3.3100	-48.5800	-0.2260	1.1940	0.0690
10:10:17.717	52976	2.2900	4.3000	-63.2300	-0.2580	1.7950	0.1270
10:10:17.734	52996	-0.9300	3.7900	-50.4900	-0.2030	1.0880	0.0740
10:10:17.757	53016	2.6500	3.6900	-56.9100	-0.2130	1.5760	0.0800
10:10:17.774	53036	1.1600	3.5500	-52.8200	-0.2390	1.3650	0.1090
10:10:17.794	53056	2.0200	3.0600	-52.5700	-0.2120	1.2930	0.0740
10:10:17.814	53076	1.5400	3.8600	-59.7400	-0.2630	1.5790	0.1250
10:10:17.835	53096	-0.5300	3.4400	-47.8000	-0.2350	1.0660	0.0570
10:10:17.857	53116	3.1000	4.2400	-63.2200	-0.2730	1.7960	0.1210
10:10:17.875	53136	-0.0800	3.7900	-48.7800	-0.2690	1.1640	0.0830
10:10:17.895	53156	2.9100	3.7600	-53.9500	-0.2660	1.4720	0.0800
10:10:17.914	53176	1.8600	4.0800	-54.4500	-0.2810	1.4850	0.1220
10:10:17.935	53196	1.0800	3.6300	-48.1300	-0.2440	1.2320	0.0680
10:10:17.957	53216	1.7900	4.3700	-60.0200	-0.2720	1.6960	0.1110
10:10:17.977	53236	-0.9400	3.2600	-49.1000	-0.2250	1.1040	0.0650
10:10:17.995	53256	3.1500	3.7200	-59.7200	-0.2310	1.6820	0.1050
10:10:18.015	53276	0.4000	3.8800	-51.3400	-0.2460	1.3310	0.0890
10:10:18.035	53296	1.4500	3.6000	-51.8900	-0.2490	1.3570	0.0670
10:10:18.055	53316	1.9500	3.6100	-58.3200	-0.2730	1.6190	0.1110
10:10:18.076	53336	-0.5900	3.1400	-48.2300	-0.2290	1.1200	0.0690
10:10:18.097	53356	1.9600	3.7400	-62.6600	-0.2550	1.7410	0.1100
10:10:18.116	53376	-0.4700	3.7500	-48.3000	-0.2210	1.1480	0.0710
10:10:18.135	53396	3.8200	3.9200	-53.0300	-0.2100	1.5520	0.0810
10:10:18.154	53416	1.6100	3.8200	-54.4600	-0.2580	1.4730	0.1170
10:10:18.174	53436	0.1900	3.8900	-50.8300	-0.2200	1.2340	0.0640
10:10:18.196	53456	1.4800	4.0200	-62.5300	-0.2320	1.6780	0.1180
10:10:18.216	53476	-0.0500	3.3700	-48.3300	-0.2110	1.1270	0.0770
10:10:18.236	53496	3.4200	4.1400	-59.2900	-0.2600	1.7240	0.0940
10:10:18.256	53516	-1.5400	3.4900	-51.3900	-0.2660	1.2050	0.0810
10:10:18.276	53536	2.2400	4.0000	-53.2300	-0.2520	1.4290	0.0710
10:10:18.297	53556	1.4900	4.0100	-58.0300	-0.2930	1.5600	0.1250
10:10:18.314	53576	-1.0900	3.4500	-50.8300	-0.2510	1.1430	0.0520
10:10:18.335	53596	2.0900	4.0400	-62.1100	-0.2860	1.7400	0.1150
10:10:18.355	53616	-0.1400	3.6900	-46.7900	-0.2410	1.0930	0.0680
10:10:18.375	53636	3.9600	3.6500	-53.1000	-0.2530	1.5790	0.0910
10:10:18.395	53656	1.2200	4.1300	-53.3200	-0.2550	1.3990	0.1150
10:10:18.415	53676	0.7500	3.8100	-51.3100	-0.2350	1.2340	0.0680
10:10:18.435	53696	1.8500	4.0600	-60.0000	-0.2800	1.6380	0.1260
10:10:18.457	53716	0.4900	3.3000	-48.6600	-0.2510	1.1970	0.0580
10:10:18.476	53736	3.7000	3.8000	-56.6100	-0.2680	1.6260	0.1080
10:10:18.496	53756	1.2100	3.5700	-47.9800	-0.2230	1.2230	0.0930
10:10:18.515	53776	2.4700	3.7200	-50.8200	-0.2280	1.4130	0.0740
10:10:18.535	53796	0.9600	4.0700	-57.8400	-0.2680	1.5230	0.1210
10:10:18.557	53816	-0.2100	3.7400	-50.3900	-0.2180	1.1320	0.0720
10:10:18.577	53836	2.3800	3.8900	-61.8700	-0.2150	1.7240	0.1360
10:10:18.597	53856	-0.3400	4.0800	-48.7500	-0.2030	1.1530	0.0770
10:10:18.615	53876	2.8500	3.7500	-55.8100	-0.2180	1.5470	0.0850
10:10:18.636	53896	0.2500	3.7600	-52.6200	-0.2560	1.3270	0.1030
10:10:18.655	53916	1.6200	3.4800	-50.3600	-0.2570	1.3040	0.0740
10:10:18.677	53936	1.8500	4.4400	-62.1400	-0.3030	1.7070	0.1380
10:10:18.696	53956	-0.9300	4.1600	-48.1600	-0.2470	1.0550	0.0550
10:10:18.716	53976	3.6100	3.9400	-61.8200	-0.2610	1.7300	0.1260
10:10:18.735	53996	-0.2800	4.2800	-51.2700	-0.2490	1.2670	0.0920
10:10:18.757	54016	2.0600	3.5700	-53.2900	-0.2450	1.4020	0.0830
10:10:18.777	54036	1.5000	4.0300	-55.9200	-0.2810	1.5200	0.1140
10:10:18.796	54056	-0.0600	3.5800	-49.2300	-0.2340	1.1800	0.0490
10:10:18.816	54076	2.3900	3.5400	-62.7800	-0.2730	1.7810	0.1190
10:10:18.836	54096	-0.6200	3.5100	-50.6900	-0.2080	1.1450	0.0850
10:10:18.856	54116	2.7500	3.5700	-55.7000	-0.2200	1.5490	0.0850
10:10:18.877	54136	0.9200	4.0800	-55.3900	-0.2460	1.4070	0.1030
10:10:18.896	54156	0.9200	3.8700	-52.2100	-0.2240	1.2800	0.0630
10:10:18.916	54176	1.0600	3.6800	-63.0000	-0.2510	1.6450	0.1280
10:10:18.936	54196	-0.6200	3.2600	-53.2500	-0.1990	1.1650	0.0860
10:10:18.956	54216	2.1100	4.3200	-62.6800	-0.2150	1.7590	0.1140
10:10:18.976	54236	-1.4100	3.8100	-52.8800	-0.2000	1.1960	0.0860
10:10:18.996	54256	1.9000	3.3600	-53.1900	-0.2190	1.4080	0.0710
10:10:19.016	54276	2.3600	3.6200	-57.5800	-0.2450	1.5580	0.1220
10:10:19.036	54296	0.2900	3.1500	-49.6300	-0.2260	1.1730	0.0720
10:10:19.057	54316	1.6700	4.1000	-62.7200	-0.2580	1.7240	0.1210
10:10:19.076	54336	-0.8100	3.3600	-49.1700	-0.2200	1.0830	0.0720
10:10:19.097	54356	3.8800	4.1300	-55.9600	-0.2620	1.7050	0.0900
10:10:19.117	54376	1.1100	3.5400	-50.9800	-0.2780	1.3520	0.1140
10:10:19.135	54396	1.4400	3.8900	-48.9000	-0.2380	1.2870	0.0620
10:10:19.155	54416	1.9300	3.5200	-60.0400	-0.2950	1.6500	0.1220
10:10:19.175	54436	0.3700	3.3600	-49.1300	-0.2370	1.1380	0.0640
10:10:19.197	54456	2.7000	3.7800	-58.4500	-0.2490	1.6880	0.1220
10:10:19.215	54476	-0.1900	3.4500	-49.7000	-0.2380	1.2300	0.0830
10:10:19.237	54496	3.5800	3.5200	-53.3200	-0.2190	1.4470	0.0900
10:10:19.255	54516	1.4400	3.9800	-55.1100	-0.2650	1.4530	0.1180
10:10:19.276	54536	-0.0900	3.0400	-51.1000	-0.2450	1.2020	0.0650
10:10:19.297	54556	2.5900	3.7300	-59.8100	-0.2660	1.7600	0.1160
10:10:19.315	54576	0.4500	3.2900	-45.4400	-0.2390	1.1180	0.0550
10:10:19.337	54596	3.5300	3.5900	-56.0800	-0.2410	1.5490	0.0940
10:10:19.357	54616	0.5500	3.4700	-53.0500	-0.2310	1.3490	0.1070
10:10:19.377	54636	1.8900	3.6100	-49.7800	-0.2120	1.3030	0.0660
10:10:19.395	54656	2.0600	3.6200	-60.6300	-0.2410	1.6340	0.1350
10:10:19.417	54676	-0.3900	3.5200	-48.0600	-0.1990	1.1070	0.0540
10:10:19.436	54696	2.6100	3.9500	-61.3800	-0.2210	1.7080	0.1030
10:10:19.456	54716	-0.0900	4.1100	-45.5300	-0.2350	1.1530	0.0520
10:10:19.477	54736	3.1000	4.2600	-54.1700	-0.2350	1.5020	0.0790
10:10:19.495	54756	0.1200	3.7600	-54.5800	-0.3040	1.4550	0.1150
10:10:19.516	54776	0.8300	3.5000	-49.0600	-0.2620	1.2380	0.0550
10:10:19.537	54796	2.3400	3.8900	-64.1300	-0.2890	1.7500	0.1360
10:10:19.558	54816	-1.4200	4.2900	-50.0100	-0.2060	1.1140	0.0680
10:10:19.578	54836	2.1800	4.0900	-58.8700	-0.2530	1.6210	0.0910
10:10:19.597	54856	0.5900	3.3300	-53.3600	-0.2520	1.3060	0.1130
10:10:19.617	54876	1.5600	3.4400	-53.4200	-0.2260	1.4070	0.0810
10:10:19.637	54896	1.2100	3.7100	-60.6300	-0.2730	1.6020	0.1290
10:10:19.657	54916	-0.3800	3.6300	-49.0300	-0.2160	1.1330	0.0530
10:10:19.676	54936	2.4900	3.7600	-62.5500	-0.2460	1.7060	0.1190
10:10:19.697	54956	-0.3100	3.8000	-49.8400	-0.2260	1.1660	0.0820
10:10:19.717	54976	2.7200	3.6200	-52.3300	-0.2330	1.4950	0.0760
10:10:19.737	54996	0.6900	3.9000	-54.3500	-0.2380	1.4100	0.1020
10:10:19.757	55016	0.7000	3.3000	-50.9400	-0.2230	1.2670	0.0710
10:10:19.777	55036	1.7600	3.8500	-63.1100	-0.2520	1.7040	0.1410
10:10:19.795	55056	-1.7200	3.9500	-49.3300	-0.1860	1.0480	0.0510
10:10:19.817	55076	2.8700	3.7000	-56.8700	-0.2190	1.5860	0.0870
10:10:19.836	55096	0.6600	4.0300	-51.8300	-0.2210	1.3390	0.0940
10:10:19.858	55116	1.8100	3.3500	-52.7400	-0.1930	1.3620	0.0810
10:10:19.876	55136	0.7900	3.7000	-58.4200	-0.2620	1.5000	0.1170
10:10:19.896	55156	-0.3300	3.6600	-51.6300	-0.2130	1.1170	0.0740
10:10:19.916	55176	2.6300	3.8700	-61.7800	-0.2680	1.7890	0.1270
10:10:19.938	55196	-0.0700	3.8200	-49.2000	-0.2250	1.1660	0.0860
10:10:19.957	55216	4.2000	3.6400	-52.4200	-0.2630	1.5090	0.0890
10:10:19.976	55236	1.8400	3.6700	-50.9600	-0.2800	1.4510	0.1050
10:10:19.997	55256	1.5400	3.8800	-48.2000	-0.2350	1.2510	0.0490
10:10:20.017	55276	2.3300	4.2600	-60.3400	-0.2570	1.6510	0.1240
10:10:20.037	55296	-0.7700	3.5400	-50.2600	-0.2260	1.1210	0.0650
10:10:20.057	55316	2.7500	3.5500	-59.7600	-0.2550	1.6500	0.1010
10:10:20.078	55336	0.5700	3.2300	-53.1300	-0.2440	1.2970	0.1000
10:10:20.097	55356	2.1100	3.2000	-54.5200	-0.2310	1.3770	0.0900
10:10:20.116	55376	1.0400	3.6000	-59.0900	-0.2630	1.5650	0.1160
10:10:20.138	55396	-0.9400	3.3900	-50.4400	-0.2290	1.1350	0.0520
10:10:20.157	55416	2.2000	4.0400	-60.2800	-0.2450	1.7020	0.1050
10:10:20.177	55436	-0.7000	3.8300	-52.0900	-0.2040	1.1740	0.0850
10:10:20.197	55456	3.5600	4.1900	-53.0100	-0.2110	1.5020	0.0720
10:10:20.218	55476	1.6400	3.9600	-53.5500	-0.2490	1.4040	0.1130
10:10:20.236	55496	0.1000	3.6800	-50.5100	-0.2240	1.2360	0.0580
10:10:20.257	55516	1.6800	3.5400	-62.8600	-0.2420	1.7090	0.1200
10:10:20.278	55536	-0.8400	3.1500	-51.3700	-0.2040	1.1010	0.0750
10:10:20.296	55556	3.0300	4.1600	-57.0900	-0.2600	1.6820	0.0920
10:10:20.318	55576	-0.4200	3.9100	-50.9700	-0.2490	1.2130	0.0890
10:10:20.337	55596	2.7500	3.6900	-52.0800	-0.2560	1.4740	0.0710
10:10:20.357	55616	1.1500	3.7800	-57.3300	-0.2870	1.5640	0.1310
10:10:20.377	55636	-0.4600	3.2900	-52.1600	-0.2470	1.1780	0.0690
10:10:20.397	55656	2.0600	3.6600	-63.8500	-0.2800	1.7560	0.1140
10:10:20.417	55676	-0.5800	3.8900	-47.2800	-0.2170	1.1350	0.0630
10:10:20.437	55696	3.2300	3.5600	-56.1600	-0.2390	1.5650	0.0920
10:10:20.457	55716	1.0000	3.7600	-52.3200	-0.2530	1.3790	0.0930
10:10:20.476	55736	0.9300	3.3300	-51.1400	-0.2310	1.2820	0.0730
10:10:20.497	55756	0.9900	3.4200	-62.5000	-0.2620	1.6730	0.1460
10:10:20.516	55776	-0.6700	3.1500	-50.5900	-0.2360	1.1160	0.0640
10:10:20.536	55796	3.7800	4.1800	-55.9600	-0.2520	1.6420	0.0900
10:10:20.557	55816	0.4200	3.5700	-48.3500	-0.2190	1.2010	0.0810
10:10:20.577	55836	2.7100	3.6100	-51.7100	-0.2230	1.4190	0.0770
10:10:20.597	55856	1.9500	3.9300	-56.8500	-0.2690	1.4990	0.1110
10:10:20.618	55876	-0.2200	3.4500	-49.3400	-0.2020	1.1100	0.0710
10:10:20.637	55896	2.7500	3.3900	-61.0200	-0.2250	1.7360	0.1220
10:10:20.657	55916	0.1700	3.2200	-50.5300	-0.2070	1.1350	0.0870
10:10:20.677	55936	3.0600	3.2300	-56.2400	-0.2260	1.5830	0.0830
10:10:20.698	55956	0.5900	4.1500	-50.2100	-0.2420	1.2830	0.0940
10:10:20.718	55976	1.8600	3.7800	-50.9700	-0.2290	1.2870	0.0710
10:10:20.738	55996	2.8900	3.8900	-61.5500	-0.2710	1.6750	0.1450
10:10:20.756	56016	-0.2400	3.5600	-48.2400	-0.2300	1.0530	0.0630
10:10:20.778	56036	3.8600	4.0900	-59.4300	-0.2760	1.7520	0.1130
10:10:20.797	56056	0.7300	3.7000	-47.5800	-0.2510	1.2160	0.0750
10:10:20.817	56076	2.7800	3.8200	-51.9500	-0.2390	1.4360	0.0730
10:10:20.838	56096	0.8000	4.1600	-58.1000	-0.2770	1.5360	0.1150
10:10:20.857	56116	-1.0800	3.5800	-49.1800	-0.2420	1.1530	0.0450
10:10:20.878	56136	2.2100	3.8200	-64.7100	-0.2520	1.7390	0.1280
10:10:20.899	56156	-0.6500	3.5100	-49.8100	-0.2290	1.1210	0.0720
10:10:20.918	56176	2.6400	3.8900	-55.6300	-0.2310	1.5830	0.0820
10:10:20.937	56196	0.0100	3.8900	-54.7200	-0.2420	1.4130	0.1060
10:10:20.957	56216	0.8200	3.4400	-53.5300	-0.2360	1.2860	0.0790
10:10:20.978	56236	1.5400	3.4800	-61.7500	-0.2640	1.6410	0.1280
10:10:20.998	56256	-0.9300	3.1600	-49.9600	-0.1890	1.0920	0.0720
10:10:21.017	56276	2.5300	4.0100	-62.8600	-0.2280	1.7840	0.1070
10:10:21.037	56296	0.1700	3.9900	-49.5400	-0.2140	1.1670	0.0800
10:10:21.057	56316	2.2700	3.3200	-54.2300	-0.2120	1.3880	0.0820
10:10:21.077	56336	1.2300	3.6000	-56.6900	-0.2420	1.5170	0.1030
10:10:21.097	56356	1.0000	3.4600	-49.6100	-0.2180	1.2200	0.0630
10:10:21.117	56376	1.8000	4.0500	-61.4300	-0.2470	1.6840	0.1120
10:10:21.139	56396	-1.5700	3.7400	-48.7300	-0.2400	1.0330	0.0650
10:10:21.159	56416	3.5200	3.5000	-59.9300	-0.2680	1.7530	0.1100
10:10:21.178	56436	0.6600	3.8000	-51.4500	-0.2580	1.3060	0.1130
10:10:21.199	56456	1.6000	3.4700	-51.9300	-0.2460	1.3230	0.0800
10:10:21.217	56476	2.0600	3.8000	-60.3800	-0.2960	1.6530	0.1300
10:10:21.238	56496	-0.2200	3.4400	-49.5600	-0.2290	1.0800	0.0640
10:10:21.258	56516	2.5900	4.0200	-58.9900	-0.2530	1.7110	0.1110
10:10:21.279	56536	-0.4700	3.7600	-49.1000	-0.2340	1.1600	0.0910
10:10:21.299	56556	2.4000	3.4700	-55.7500	-0.2150	1.4830	0.0910
10:10:21.318	56576	1.0500	3.5900	-56.1600	-0.2540	1.4540	0.1140
10:10:21.339	56596	1.0200	3.1600	-47.1500	-0.2230	1.1760	0.0640
10:10:21.357	56616	3.3100	4.0500	-61.9300	-0.2480	1.7690	0.1220
10:10:21.379	56636	-0.5900	3.2600	-46.3100	-0.2130	1.0330	0.0550
10:10:21.397	56656	3.2400	3.7800	-55.1200	-0.2260	1.5980	0.0920
10:10:21.419	56676	1.0000	4.0200	-51.5100	-0.2260	1.3320	0.0900
10:10:21.439	56696	1.9300	3.7900	-49.0100	-0.1990	1.3270	0.0610
10:10:21.458	56716	1.4200	4.1800	-61.3800	-0.2280	1.6520	0.1180
10:10:21.478	56736	-0.1800	3.2800	-48.2100	-0.2030	1.0650	0.0570
10:10:21.498	56756	2.4900	3.7300	-62.7400	-0.2090	1.7390	0.1140
10:10:21.518	56776	-0.3400	3.9100	-45.7700	-0.2180	1.1150	0.0600
10:10:21.539	56796	2.8600	3.7000	-55.9000	-0.2340	1.5810	0.0860
10:10:21.557	56816	0.6100	4.2900	-55.5300	-0.2680	1.4480	0.1210
10:10:21.578	56836	0.8900	3.6500	-51.2500	-0.2510	1.2270	0.0660
10:10:21.598	56856	2.0300	4.1100	-64.3900	-0.2840	1.7630	0.1330
10:10:21.619	56876	-1.3700	3.6200	-49.5800	-0.2370	1.0820	0.0660
10:10:21.637	56896	2.6100	4.1300	-59.3800	-0.2540	1.6730	0.0970
10:10:21.657	56916	0.5000	3.5500	-50.8700	-0.2570	1.2790	0.0990
10:10:21.678	56936	2.1100	3.4400	-52.6900	-0.2230	1.3560	0.0790
10:10:21.697	56956	1.3100	3.7900	-58.3400	-0.2530	1.5810	0.1180
10:10:21.719	56976	-0.3100	3.7400	-48.3700	-0.2220	1.1330	0.0550
10:10:21.738	56996	2.9400	3.9700	-60.4400	-0.2540	1.6920	0.1100
10:10:21.757	57016	0.1400	3.7400	-47.3700	-0.2310	1.1670	0.0710
10:10:21.778	57036	3.2000	3.4800	-54.8400	-0.2330	1.4890	0.0890
10:10:21.798	57056	0.4700	4.3800	-51.9100	-0.2430	1.3910	0.1000
10:10:21.818	57076	0.5800	3.3400	-50.4300	-0.2170	1.2670	0.0650
10:10:21.837	57096	1.5200	4.3600	-61.0300	-0.2400	1.7040	0.1170
10:10:21.857	57116	-1.7200	3.4100	-49.9100	-0.1910	1.0720	0.0590
10:10:21.877	57136	2.6300	3.6700	-59.1600	-0.2070	1.6090	0.0950
10:10:21.899	57156	0.5700	3.9300	-51.6700	-0.2130	1.2650	0.0930
10:10:21.918	57176	2.4900	3.4300	-54.3200	-0.2090	1.3930	0.0840
10:10:21.938	57196	1.5000	3.9500	-57.4800	-0.2520	1.5030	0.1210
10:10:21.959	57216	0.6900	3.7400	-47.5100	-0.2300	1.1420	0.0540
10:10:21.979	57236	2.8700	3.9800	-61.7600	-0.2800	1.7840	0.1200
10:10:21.998	57256	-0.8700	3.8300	-49.0200	-0.2520	1.0950	0.0690
10:10:22.019	57276	3.3500	3.6500	-55.9100	-0.2510	1.6100	0.0940
10:10:22.040	57296	1.4400	3.8900	-53.2900	-0.2860	1.4360	0.1120
10:10:22.059	57316	1.1800	3.5200	-50.6000	-0.2310	1.2780	0.0680
10:10:22.080	57336	1.7900	3.9000	-62.5200	-0.2800	1.6690	0.1290
10:10:22.099	57356	-1.2000	3.4600	-50.2700	-0.2210	1.0810	0.0730
10:10:22.120	57376	2.3200	3.7700	-58.2200	-0.2520	1.6870	0.0910
10:10:22.140	57396	0.0600	4.0500	-50.0400	-0.2390	1.2880	0.0780
10:10:22.160	57416	2.0500	3.8300	-52.8900	-0.2420	1.4100	0.0810
10:10:22.179	57436	0.8700	3.7900	-59.9000	-0.2690	1.5880	0.1140
10:10:22.199	57456	-0.0300	3.5400	-50.3200	-0.2250	1.1590	0.0650
10:10:22.219	57476	1.7900	3.5800	-61.9600	-0.2490	1.7200	0.1150
10:10:22.239	57496	-0.8900	3.3500	-51.4800	-0.2100	1.1640	0.0860
10:10:22.259	57516	2.7300	3.8100	-58.0200	-0.2150	1.5760	0.0980
10:10:22.278	57536	1.0100	3.6600	-54.9200	-0.2380	1.3730	0.1080
10:10:22.299	57556	0.9800	3.0900	-51.6500	-0.2060	1.2730	0.0700
10:10:22.318	57576	1.5300	3.9800	-63.4300	-0.2010	1.6810	0.1250
10:10:22.338	57596	-0.7600	3.2400	-50.3800	-0.1920	1.1010	0.0630
10:10:22.359	57616	2.5500	3.9500	-60.7400	-0.2340	1.6920	0.1090
10:10:22.379	57636	-1.1500	3.6000	-49.9800	-0.2410	1.2070	0.0620
10:10:22.399	57656	3.3000	3.9900	-53.2600	-0.2480	1.4810	0.0740
10:10:22.419	57676	1.3200	3.5600	-57.0300	-0.2830	1.5060	0.1260
10:10:22.438	57696	0.8000	3.2800	-49.4300	-0.2440	1.2420	0.0600
10:10:22.459	57716	1.6600	4.2800	-63.7900	-0.2700	1.7050	0.1280
10:10:22.478	57736	-0.5100	3.4600	-48.9100	-0.2260	1.1440	0.0660
10:10:22.499	57756	3.5000	3.5800	-55.9600	-0.2430	1.6810	0.0900
10:10:22.519	57776	0.3000	3.6400	-49.9500	-0.2370	1.2870	0.0970
10:10:22.539	57796	1.8100	4.0800	-50.5500	-0.2170	1.3410	0.0700
10:10:22.561	57816	1.5700	3.6400	-57.2400	-0.2780	1.5510	0.1220
10:10:22.578	57836	0.6600	3.0400	-49.0800	-0.2460	1.2000	0.0680
10:10:22.598	57856	2.9400	4.0400	-57.3000	-0.2540	1.6770	0.1080
10:10:22.620	57876	-0.3400	3.2900	-48.0200	-0.2250	1.1350	0.0770
10:10:22.639	57896	4.1000	3.4600	-54.1100	-0.2220	1.5660	0.0880
10:10:22.659	57916	0.7900	4.0600	-51.2400	-0.2420	1.3860	0.0970
10:10:22.680	57936	0.9200	3.3400	-50.7100	-0.2060	1.2590	0.0660
10:10:22.699	57956	1.6500	4.4400	-61.3100	-0.2140	1.6310	0.1250
10:10:22.719	57976	-0.1900	3.2900	-49.1100	-0.2100	1.1690	0.0620
10:10:22.739	57996	3.2900	4.0100	-57.4300	-0.2160	1.6540	0.1010
10:10:22.759	58016	0.3700	3.6300	-49.5300	-0.2340	1.2300	0.0880
10:10:22.779	58036	3.7700	3.3900	-53.8300	-0.2420	1.5610	0.0860
10:10:22.799	58056	3.7700	3.8400	-54.4100	-0.2910	1.5820	0.1250
10:10:22.819	58076	1.0200	3.2500	-46.3700	-0.2550	1.1410	0.0560
10:10:22.838	58096	2.2700	4.0000	-60.0900	-0.2410	1.6550	0.1280
10:10:22.858	58116	-0.2800	3.8400	-52.2200	-0.2210	1.2990	0.0710
10:10:22.880	58136	3.2000	3.6100	-55.7000	-0.2280	1.5640	0.0790
10:10:22.900	58156	0.5800	3.8200	-50.8400	-0.2140	1.3260	0.0900
10:10:22.920	58176	1.8900	3.4400	-51.7800	-0.2030	1.3420	0.0830
10:10:22.938	58196	2.6000	3.3400	-59.1200	-0.2510	1.6070	0.1120
10:10:22.959	58216	-0.2900	3.2200	-48.1700	-0.2100	1.1830	0.0660
10:10:22.978	58236	2.5300	3.5400	-54.7300	-0.2320	1.4740	0.0810
10:10:22.998	58256	1.4700	3.7400	-51.9500	-0.2290	1.3840	0.0750
10:10:23.018	58276	2.1600	3.5400	-53.2200	-0.2290	1.3850	0.0750
10:10:23.039	58296	0.8500	3.0100	-52.6000	-0.2230	1.3550	0.0980
10:10:23.058	58316	0.5300	3.4000	-53.4700	-0.1930	1.2880	0.0830
10:10:23.078	58336	3.1500	3.8400	-59.2200	-0.2240	1.6940	0.1070
10:10:23.100	58356	-0.6100	3.8100	-49.0300	-0.1860	1.1210	0.0810
10:10:23.118	58376	2.4400	3.6300	-54.0300	-0.1980	1.4750	0.0810
10:10:23.138	58396	1.4600	3.5400	-53.1600	-0.2190	1.3760	0.1080
10:10:23.160	58416	1.8000	3.2100	-52.6400	-0.2120	1.3300	0.0720
10:10:23.178	58436	1.4500	3.5000	-59.0800	-0.2620	1.5310	0.1220
10:10:23.199	58456	-1.1200	4.1500	-51.3200	-0.1970	1.0740	0.0690
10:10:23.219	58476	3.6600	3.7200	-63.5200	-0.2630	1.8190	0.1140
10:10:23.240	58496	-0.1400	3.6900	-47.8700	-0.2430	1.1870	0.0840
10:10:23.259	58516	2.6800	3.7300	-52.4200	-0.2460	1.4510	0.0760
10:10:23.281	58536	2.2400	3.7400	-56.0200	-0.2950	1.5470	0.1130
10:10:23.299	58556	1.0500	3.5000	-50.6500	-0.2380	1.2340	0.0730
10:10:23.321	58576	2.6200	3.8600	-59.7900	-0.2860	1.6840	0.1190
10:10:23.341	58596	-0.7600	3.4400	-48.1200	-0.2180	1.0800	0.0720
10:10:23.361	58616	3.3600	3.5000	-57.1500	-0.2390	1.6130	0.0810
10:10:23.380	58636	1.1000	3.8700	-50.3600	-0.2670	1.3300	0.0920
10:10:23.398	58656	1.7000	3.0700	-51.3100	-0.2370	1.2730	0.0770
10:10:23.420	58676	2.1700	3.9200	-57.7900	-0.2700	1.7090	0.1100
10:10:23.439	58696	-0.0700	3.1500	-47.4800	-0.2150	1.0340	0.0700
10:10:23.459	58716	2.7400	3.7600	-61.2400	-0.2460	1.7060	0.1180
10:10:23.482	58736	-0.0400	3.8000	-50.7300	-0.2220	1.2310	0.0900
10:10:23.500	58756	2.4400	3.5500	-52.6200	-0.2250	1.4720	0.0860
10:10:23.520	58776	1.5300	3.8500	-54.8600	-0.2340	1.4610	0.1100
10:10:23.540	58796	0.3600	3.6800	-47.7800	-0.2210	1.1630	0.0490
10:10:23.560	58816	2.6700	3.8500	-63.4400	-0.2320	1.7660	0.1210
10:10:23.580	58836	-0.4500	3.1800	-46.2200	-0.2150	1.0590	0.0640
10:10:23.601	58856	2.9200	4.0700	-58.3400	-0.2340	1.6130	0.0940
10:10:23.621	58876	0.4600	3.7400	-53.7600	-0.2800	1.3660	0.1040
10:10:23.639	58896	1.5000	3.7700	-49.5900	-0.2320	1.3070	0.0660
10:10:23.659	58916	2.0800	3.9900	-59.7400	-0.2770	1.6540	0.1300
10:10:23.681	58936	-1.4800	3.4100	-51.6600	-0.2220	1.0890	0.0640
10:10:23.700	58956	2.2600	4.2100	-64.9200	-0.2650	1.7320	0.1160
10:10:23.720	58976	-0.4600	3.8800	-48.4900	-0.2630	1.1870	0.0760
10:10:23.741	58996	2.6500	3.3900	-54.3800	-0.2300	1.4390	0.0860
10:10:23.759	59016	0.6300	4.1000	-55.8700	-0.2540	1.5000	0.1070
10:10:23.781	59036	0.0200	3.6800	-51.5800	-0.2250	1.1870	0.0670
10:10:23.801	59056	1.8600	3.6200	-59.7800	-0.2660	1.6870	0.1150
10:10:23.820	59076	-0.8900	3.9500	-49.0900	-0.2240	1.1150	0.0680
10:10:23.840	59096	3.5500	3.9300	-57.2500	-0.2480	1.6010	0.0900
10:10:23.859	59116	0.9200	3.2600	-51.3300	-0.2600	1.3150	0.1070
10:10:23.880	59136	2.0800	3.5100	-49.4300	-0.2250	1.3200	0.0590
10:10:23.900	59156	1.4300	3.8400	-62.1500	-0.2480	1.6110	0.1290
10:10:23.920	59176	-1.8400	3.5400	-50.4300	-0.1960	1.0160	0.0660
10:10:23.940	59196	3.1900	3.7000	-60.9200	-0.2240	1.7690	0.1170
10:10:23.959	59216	0.5600	3.7900	-49.4900	-0.2240	1.1940	0.0780
10:10:23.981	59236	2.2900	3.6600	-54.4000	-0.2040	1.4850	0.0890
10:10:24.000	59256	0.8500	4.0200	-55.9800	-0.2540	1.3980	0.1220
10:10:24.019	59276	0.4500	3.3200	-49.0500	-0.2430	1.1860	0.0670
10:10:24.039	59296	2.8900	4.1700	-65.9500	-0.2670	1.8330	0.1510
10:10:24.061	59316	-1.0100	3.5500	-48.4100	-0.2390	1.0720	0.0650
10:10:24.080	59336	3.0100	3.6600	-57.7800	-0.2510	1.6520	0.1060
10:10:24.101	59356	0.9100	4.1500	-52.3800	-0.2640	1.3580	0.1010
10:10:24.121	59376	1.0100	3.8200	-52.3500	-0.2500	1.4090	0.0720
10:10:24.139	59396	1.0800	3.8200	-59.2700	-0.2910	1.5810	0.1170
10:10:24.159	59416	-0.3800	3.2700	-48.6600	-0.2470	1.1200	0.0620
10:10:24.180	59436	3.7600	3.6600	-60.3500	-0.2520	1.7610	0.1090
10:10:24.201	59456	-0.2900	3.9400	-47.0900	-0.2310	1.1570	0.0620
10:10:24.221	59476	2.5600	3.7900	-53.3800	-0.2440	1.4830	0.0610
10:10:24.241	59496	1.3500	3.7900	-58.1100	-0.2450	1.5330	0.1220
10:10:24.260	59516	0.0800	3.0400	-51.0700	-0.2420	1.2040	0.0670
10:10:24.280	59536	1.6200	3.7000	-63.2800	-0.2520	1.6950	0.1200
10:10:24.302	59556	-1.3000	3.5300	-48.8300	-0.2100	1.1100	0.0590
10:10:24.321	59576	2.8700	4.1800	-59.9800	-0.2230	1.6880	0.1030
10:10:24.339	59596	0.2600	4.0000	-49.9400	-0.2490	1.3050	0.0890
10:10:24.361	59616	1.2900	3.4800	-52.3100	-0.2080	1.3510	0.0750
10:10:24.381	59636	1.5600	3.6800	-61.5000	-0.2410	1.6150	0.1220
10:10:24.400	59656	-0.8200	3.7100	-49.1900	-0.2150	1.0960	0.0560
10:10:24.419	59676	2.9900	4.0400	-61.3300	-0.2520	1.7470	0.1130
10:10:24.440	59696	-0.7800	3.9500	-49.4400	-0.2500	1.1670	0.0800
10:10:24.461	59716	2.9500	3.7700	-54.8900	-0.2650	1.5360	0.0750
10:10:24.481	59736	1.0600	4.1600	-53.6700	-0.2640	1.4270	0.1150
10:10:24.500	59756	0.8800	3.1200	-50.9500	-0.2340	1.2370	0.0720
10:10:24.521	59776	2.2000	4.3300	-60.4000	-0.2940	1.7420	0.1230
10:10:24.539	59796	-0.3800	3.6400	-48.5300	-0.2390	1.1200	0.0630
10:10:24.559	59816	3.8800	3.9900	-58.3200	-0.2480	1.6530	0.1090
10:10:24.580	59836	0.8100	3.6700	-49.9200	-0.2220	1.2670	0.0900
10:10:24.601	59856	2.4100	3.5100	-49.4800	-0.2180	1.3160	0.0710
10:10:24.622	59876	1.8400	3.3600	-57.7200	-0.2790	1.5460	0.1130
10:10:24.640	59896	0.0200	3.3300	-48.6100	-0.2320	1.1340	0.0480
10:10:24.661	59916	2.5700	3.9500	-61.6600	-0.2640	1.7070	0.1040
10:10:24.680	59936	-0.8200	3.7900	-47.8200	-0.2170	1.1720	0.0680
10:10:24.700	59956	2.8500	3.6300	-54.1300	-0.2220	1.5090	0.0850
10:10:24.719	59976	0.6600	4.1600	-55.1300	-0.2510	1.4500	0.1150
10:10:24.742	59996	1.3500	3.7000	-47.8700	-0.2210	1.1910	0.0650
10:10:24.760	60016	1.9100	4.2200	-61.5400	-0.2320	1.7050	0.1200
10:10:24.781	60036	-1.0400	3.2100	-48.7300	-0.1980	1.1110	0.0680
10:10:24.800	60056	2.8400	4.0200	-56.7000	-0.2000	1.5980	0.0800
10:10:24.821	60076	-0.1000	3.7600	-49.7200	-0.2260	1.2160	0.0930
10:10:24.840	60096	2.5800	3.2600	-51.3800	-0.2450	1.3870	0.0740
10:10:24.861	60116	1.8100	3.8600	-57.9000	-0.2880	1.5810	0.1150
10:10:24.881	60136	-0.3000	3.4600	-48.9100	-0.2370	1.1310	0.0470
10:10:24.901	60156	2.6300	3.8700	-63.9100	-0.2710	1.7790	0.1320
10:10:24.920	60176	-0.8400	3.7800	-48.2800	-0.2570	1.1210	0.0710
10:10:24.940	60196	2.8900	3.5200	-58.6000	-0.2500	1.5690	0.1090
10:10:24.960	60216	0.2900	3.7400	-55.2500	-0.2600	1.3640	0.1230
10:10:24.980	60236	0.5100	3.3300	-52.3600	-0.2380	1.2890	0.0770
10:10:25.001	60256	1.5700	3.7600	-65.2400	-0.2550	1.7520	0.1370
10:10:25.022	60276	-1.1900	3.2900	-50.0900	-0.2220	1.1080	0.0630
10:10:25.040	60296	2.5600	4.0800	-59.5400	-0.2300	1.6660	0.0950
10:10:25.062	60316	-0.3800	3.8200	-52.1300	-0.2350	1.2300	0.0840
10:10:25.082	60336	2.2000	3.3100	-53.9600	-0.2440	1.4020	0.0780
10:10:25.101	60356	0.7000	3.9200	-61.2500	-0.2440	1.5720	0.1220
10:10:25.121	60376	-0.4400	3.1400	-51.6300	-0.2120	1.1690	0.0680
10:10:25.140	60396	2.2200	4.0600	-62.9600	-0.2410	1.7690	0.1140
10:10:25.160	60416	-0.7500	4.0900	-50.8700	-0.2120	1.1210	0.0860
10:10:25.182	60436	2.2200	3.6000	-55.0200	-0.2230	1.5250	0.0720
10:10:25.201	60456	1.4400	3.6800	-53.8800	-0.2260	1.3890	0.1080
10:10:25.222	60476	1.8500	3.4400	-47.5700	-0.2040	1.2810	0.0590
10:10:25.242	60496	1.3100	3.9000	-60.5900	-0.2660	1.6310	0.1300
10:10:25.261	60516	-1.2300	3.8200	-51.8000	-0.2240	1.0800	0.0680
10:10:25.281	60536	3.4300	3.7000	-62.6900	-0.2770	1.7670	0.1180
10:10:25.300	60556	0.0600	3.8000	-50.4400	-0.2650	1.2240	0.0830
10:10:25.321	60576	2.5600	3.5500	-53.6100	-0.2410	1.4230	0.0880
10:10:25.340	60596	1.6600	3.6200	-57.7700	-0.3070	1.5240	0.1320
10:10:25.361	60616	0.9200	3.3100	-49.2900	-0.2370	1.2030	0.0700
10:10:25.381	60636	2.9400	3.7400	-60.1000	-0.2880	1.6960	0.1320
10:10:25.401	60656	-0.0600	3.4200	-48.4300	-0.2360	1.0890	0.0710
10:10:25.421	60676	3.1500	3.5900	-56.6900	-0.2480	1.5480	0.0930
10:10:25.441	60696	1.7000	4.1000	-51.6400	-0.2580	1.3570	0.1040
10:10:25.461	60716	1.9000	3.3700	-50.6400	-0.2390	1.3060	0.0810
10:10:25.482	60736	2.6100	4.0600	-58.7000	-0.2590	1.6370	0.1270
10:10:25.502	60756	-0.0300	3.5600	-47.1000	-0.2270	1.1170	0.0640
10:10:25.521	60776	3.1500	3.5100	-60.1500	-0.2460	1.7170	0.1140
10:10:25.542	60796	-0.2000	4.2700	-49.9000	-0.2260	1.2360	0.0760
10:10:25.561	60816	2.5700	3.6600	-54.5700	-0.2110	1.4400	0.0820
10:10:25.580	60836	1.0200	3.7400	-55.7200	-0.2440	1.5020	0.1040
10:10:25.600	60856	0.3200	3.7900	-51.3500	-0.2010	1.2320	0.0620
10:10:25.621	60876	2.2100	3.6000	-63.4900	-0.2300	1.7220	0.1250
10:10:25.641	60896	-1.0800	3.7600	-46.2500	-0.2040	1.0390	0.0640
10:10:25.660	60916	2.7900	3.7900	-58.6800	-0.2390	1.6720	0.0980
10:10:25.682	60936	-0.1400	3.8600	-52.5700	-0.2650	1.2790	0.0950
10:10:25.702	60956	2.0000	3.8600	-52.2300	-0.2570	1.3800	0.0690
10:10:25.721	60976	1.9100	3.5300	-59.8200	-0.3020	1.6350	0.1270
10:10:25.741	60996	-0.5400	3.4600	-49.9100	-0.2360	1.1040	0.0630
10:10:25.761	61016	2.8700	3.8800	-61.4400	-0.3030	1.7340	0.1110
10:10:25.781	61036	0.0000	3.9100	-49.1200	-0.2640	1.1920	0.0890
10:10:25.802	61056	2.8400	3.6700	-54.5900	-0.2440	1.4940	0.0930
10:10:25.821	61076	1.3900	3.8700	-55.3500	-0.2670	1.4620	0.1140
10:10:25.841	61096	-0.1300	3.6900	-52.4100	-0.2260	1.1950	0.0750
10:10:25.860	61116	2.0500	3.6400	-62.0800	-0.2760	1.6770	0.1270
10:10:25.881	61136	-0.3700	3.7900	-46.7200	-0.2360	1.1470	0.0610
10:10:25.901	61156	3.1700	3.6500	-55.1000	-0.2550	1.5710	0.0860
10:10:25.920	61176	1.3100	3.8600	-48.9300	-0.2460	1.2940	0.0900
10:10:25.941	61196	2.4100	3.0900	-49.9900	-0.2190	1.3220	0.0750
10:10:25.962	61216	1.8500	3.5900	-59.1500	-0.2410	1.5880	0.1260
10:10:25.981	61236	-1.0300	3.6200	-51.5500	-0.2000	1.0840	0.0620
10:10:26.002	61256	2.8600	4.0100	-60.1100	-0.2020	1.6970	0.1130
10:10:26.023	61276	0.4300	3.9500	-47.4600	-0.2230	1.1990	0.0640
10:10:26.041	61296	3.3100	3.9200	-51.3700	-0.2100	1.4480	0.0640
10:10:26.061	61316	0.3900	3.5500	-51.7900	-0.2530	1.3560	0.1130
10:10:26.081	61336	1.5100	3.3200	-48.8100	-0.2210	1.2360	0.0690
10:10:26.103	61356	3.1800	4.0200	-61.9900	-0.2750	1.7710	0.1360
10:10:26.123	61376	-0.4300	3.4000	-46.8300	-0.2430	1.0480	0.0490
10:10:26.141	61396	3.7700	3.6300	-58.0100	-0.2760	1.6780	0.1070
10:10:26.163	61416	0.7600	3.9000	-48.9100	-0.2500	1.2810	0.0850
10:10:26.182	61436	2.7100	3.8400	-51.5300	-0.2240	1.3650	0.0830
10:10:26.201	61456	0.7500	3.6700	-59.1300	-0.2690	1.5770	0.1200
10:10:26.222	61476	-0.9200	3.3200	-52.9200	-0.2180	1.1170	0.0700
10:10:26.242	61496	2.1300	3.7600	-63.7400	-0.2430	1.7340	0.1280
10:10:26.263	61516	-0.1200	3.8800	-47.5800	-0.2220	1.1690	0.0660
10:10:26.281	61536	2.5200	3.7300	-56.5100	-0.2080	1.5070	0.0990
10:10:26.301	61556	0.0200	4.0500	-55.1400	-0.2370	1.4060	0.1060
10:10:26.321	61576	0.7700	3.5300	-51.8200	-0.2250	1.2320	0.0650
10:10:26.343	61596	1.2400	3.4200	-62.9600	-0.2680	1.7340	0.1330
10:10:26.363	61616	-1.6300	3.3200	-49.8900	-0.2020	1.1030	0.0620
10:10:26.381	61636	2.9100	3.8100	-58.8700	-0.2220	1.6850	0.1040
10:10:26.401	61656	0.0700	3.8500	-50.6900	-0.2370	1.2600	0.0810
10:10:26.421	61676	1.5500	3.3700	-52.8700	-0.2130	1.3490	0.0720
10:10:26.442	61696	1.4000	3.9100	-58.8600	-0.2410	1.5450	0.1220
10:10:26.461	61716	0.0000	3.0500	-49.9800	-0.2250	1.1640	0.0690
10:10:26.483	61736	2.4500	4.6700	-62.5700	-0.2510	1.7650	0.1240
10:10:26.502	61756	-1.8400	3.8200	-52.2500	-0.2620	1.0870	0.0840
10:10:26.522	61776	3.1200	3.5900	-57.3500	-0.2590	1.6250	0.0840
10:10:26.542	61796	0.8300	3.9200	-54.0200	-0.2690	1.3950	0.1200
10:10:26.562	61816	0.4200	3.8100	-51.2600	-0.2370	1.2820	0.0630
10:10:26.582	61836	2.5500	4.0300	-61.8900	-0.2870	1.6900	0.1350
10:10:26.601	61856	0.5400	3.4000	-47.4300	-0.2440	1.1480	0.0610
10:10:26.622	61876	3.6400	3.9500	-56.9400	-0.2600	1.6800	0.1020
10:10:26.642	61896	0.2000	3.8700	-47.0800	-0.2500	1.2030	0.0740
10:10:26.663	61916	2.3500	3.6400	-53.2100	-0.2310	1.4530	0.0830
10:10:26.683	61936	1.4200	3.5500	-55.9800	-0.2760	1.5110	0.1090
10:10:26.703	61956	0.4700	3.3800	-49.8800	-0.2310	1.2100	0.0690
10:10:26.722	61976	2.9100	3.7200	-58.9200	-0.2660	1.6890	0.0980
10:10:26.743	61996	0.6400	3.1700	-45.9300	-0.2170	1.1070	0.0750
10:10:26.762	62016	4.2900	3.2800	-55.0700	-0.2360	1.5930	0.0890
10:10:26.782	62036	1.0700	3.5400	-53.4900	-0.2350	1.3340	0.1100
10:10:26.802	62056	1.2200	3.1900	-49.1700	-0.2160	1.2320	0.0690
10:10:26.823	62076	2.0300	3.8900	-60.9000	-0.2250	1.6750	0.1320
10:10:26.842	62096	-0.3700	3.7900	-48.2600	-0.1930	1.1230	0.0560
10:10:26.864	62116	3.0400	3.9500	-58.5800	-0.2190	1.6980	0.0950
10:10:26.882	62136	0.1700	3.4000	-49.3600	-0.2370	1.1850	0.0860
10:10:26.901	62156	2.7400	3.8400	-52.8500	-0.2300	1.4520	0.0840
10:10:26.921	62176	1.8800	3.3900	-57.0000	-0.2670	1.4970	0.1280
10:10:26.942	62196	0.5700	3.0500	-49.0400	-0.2470	1.1720	0.0660
10:10:26.962	62216	2.6400	4.0100	-61.1300	-0.2770	1.7410	0.1210
10:10:26.982	62236	-0.4300	3.8000	-48.1200	-0.2200	1.1180	0.0700
10:10:27.001	62256	3.3300	3.6900	-57.4900	-0.2570	1.5920	0.0940
10:10:27.021	62276	0.5000	3.7900	-52.5500	-0.2720	1.3340	0.1050
10:10:27.041	62296	1.1900	3.3100	-52.2300	-0.2310	1.3080	0.0760
10:10:27.063	62316	1.8700	3.7600	-61.1000	-0.2420	1.6570	0.1340
10:10:27.081	62336	-1.1200	3.0800	-48.9300	-0.2300	1.1250	0.0660
10:10:27.104	62356	2.7500	4.0200	-61.1200	-0.2350	1.7150	0.0970
10:10:27.122	62376	-0.3900	3.3600	-51.2100	-0.2190	1.1790	0.0950
10:10:27.142	62396	1.5700	3.5300	-54.2800	-0.2260	1.4640	0.0720
10:10:27.162	62416	0.5400	3.6800	-59.4000	-0.2530	1.4890	0.1200
10:10:27.181	62436	0.2700	3.4600	-53.2500	-0.2230	1.2100	0.0820
10:10:27.202	62456	2.1100	4.2300	-64.2600	-0.2460	1.7490	0.1200
10:10:27.223	62476	-1.0600	4.2300	-48.3900	-0.2150	1.0520	0.0690
10:10:27.243	62496	2.8600	3.8100	-56.9300	-0.1980	1.5960	0.0840
10:10:27.262	62516	0.9800	3.8200	-52.3300	-0.2400	1.3470	0.1060
10:10:27.281	62536	1.3200	3.1500	-54.5000	-0.2020	1.3350	0.0860
10:10:27.303	62556	1.6900	3.8600	-61.8700	-0.2660	1.6150	0.1320
10:10:27.322	62576	-0.6700	3.8800	-48.8900	-0.2340	1.0570	0.0600
10:10:27.343	62596	3.1500	3.6800	-62.9600	-0.2820	1.8330	0.1260
10:10:27.363	62616	-0.4300	3.6400	-49.5100	-0.2590	1.1830	0.0900
10:10:27.383	62636	2.7500	3.6200	-53.7600	-0.2530	1.4870	0.0830
10:10:27.403	62656	1.2800	4.1400	-54.9400	-0.2820	1.5050	0.1080
10:10:27.422	62676	1.0500	3.1800	-51.0000	-0.2380	1.2250	0.0680
10:10:27.442	62696	2.9000	3.7500	-63.0800	-0.2750	1.7590	0.1300
10:10:27.462	62716	-0.3700	3.2000	-47.2600	-0.2370	1.0430	0.0630
10:10:27.483	62736	3.4200	3.4300	-58.1800	-0.2430	1.6490	0.0950
10:10:27.504	62756	0.3300	3.9100	-53.0200	-0.2450	1.3340	0.0960
10:10:27.524	62776	1.5800	3.6700	-51.9900	-0.2280	1.3490	0.0750
10:10:27.543	62796	1.8300	3.5600	-59.7100	-0.2610	1.6320	0.1270
10:10:27.563	62816	-0.0300	3.2800	-48.9400	-0.2350	1.1460	0.0620
10:10:27.582	62836	2.2500	4.2000	-60.4400	-0.2390	1.7330	0.1060
10:10:27.603	62856	0.0800	3.7300	-49.0100	-0.2170	1.1720	0.0750
10:10:27.622	62876	3.5300	3.7400	-52.5000	-0.1970	1.4580	0.0820
10:10:27.643	62896	1.3700	3.7700	-56.0400	-0.2520	1.4810	0.1200
10:10:27.663	62916	-0.4400	3.2400	-50.9700	-0.2240	1.1780	0.0670
10:10:27.683	62936	2.2100	3.9900	-63.8700	-0.2180	1.7340	0.1100
10:10:27.702	62956	-0.3900	3.0700	-47.3600	-0.2090	1.0840	0.0710
10:10:27.724	62976	2.8800	4.0500	-57.3400	-0.2340	1.6540	0.0880
10:10:27.743	62996	-0.1000	4.1700	-52.9500	-0.2530	1.2750	0.1010
10:10:27.762	63016	1.9800	3.7900	-51.3900	-0.2560	1.3580	0.0690
10:10:27.783	63036	1.2700	4.3200	-60.3200	-0.2850	1.6440	0.1240
10:10:27.803	63056	-1.1700	3.3400	-51.5900	-0.2220	1.1020	0.0640
10:10:27.822	63076	2.4900	4.0000	-62.0200	-0.2800	1.7190	0.1160
10:10:27.842	63096	-0.3900	3.9300	-50.6500	-0.2380	1.1870	0.0890
10:10:27.864	63116	2.5600	3.8500	-55.3400	-0.2400	1.5140	0.0720
10:10:27.884	63136	1.0700	4.1700	-56.1300	-0.2580	1.4740	0.1110
10:10:27.903	63156	-0.2800	3.1700	-52.1100	-0.2290	1.1830	0.0750
10:10:27.922	63176	1.4300	3.4900	-63.2600	-0.2670	1.7050	0.1270
10:10:27.943	63196	-0.9600	3.8800	-51.1800	-0.2110	1.1420	0.0710
10:10:27.964	63216	2.7800	3.4700	-55.9100	-0.2460	1.5680	0.0910
10:10:27.983	63236	0.8100	3.5400	-53.7800	-0.2220	1.3120	0.1030
10:10:28.002	63256	1.8800	3.6800	-52.4500	-0.2080	1.3590	0.0680
10:10:28.023	63276	1.2400	3.9000	-59.6900	-0.2380	1.5770	0.1210
10:10:28.043	63296	-0.7200	3.0900	-50.6000	-0.2030	1.0830	0.0730
10:10:28.064	63316	3.5400	3.6400	-62.0400	-0.2110	1.7650	0.1210
10:10:28.082	63336	0.5500	3.7900	-48.2700	-0.2140	1.2240	0.0740
10:10:28.103	63356	2.9700	3.0700	-52.9100	-0.2040	1.4810	0.0830
10:10:28.122	63376	0.9400	3.9200	-52.5800	-0.2640	1.3890	0.0990
10:10:28.143	63396	1.3500	2.8500	-48.6500	-0.2440	1.2450	0.0630
10:10:28.162	63416	2.3200	3.8400	-62.6700	-0.2910	1.7470	0.1370
10:10:28.183	63436	-1.2600	3.2700	-47.4600	-0.2270	1.0790	0.0640
10:10:28.203	63456	3.8100	3.8800	-58.0500	-0.2590	1.7010	0.1000
10:10:28.224	63476	0.7900	3.7300	-50.6300	-0.2460	1.2760	0.0910
10:10:28.242	63496	1.6500	3.5200	-53.3200	-0.2280	1.3990	0.0740
10:10:28.264	63516	1.5900	3.6100	-61.4400	-0.2800	1.5660	0.1310
10:10:28.283	63536	-0.8800	3.2500	-51.4800	-0.2290	1.0990	0.0660
10:10:28.302	63556	2.4500	3.9200	-62.3600	-0.2460	1.7300	0.1100
10:10:28.323	63576	-0.5900	3.3800	-50.5400	-0.2260	1.1560	0.0820
10:10:28.343	63596	2.9600	3.5500	-55.5200	-0.2360	1.5280	0.0850
10:10:28.365	63616	0.5300	4.3700	-55.4100	-0.2430	1.4620	0.1080
10:10:28.385	63636	0.4600	3.1400	-50.9300	-0.2350	1.1980	0.0850
10:10:28.404	63656	1.4400	3.5700	-62.9200	-0.2630	1.7010	0.1200
10:10:28.422	63676	-0.8900	2.8500	-48.7200	-0.1910	1.0750	0.0710
10:10:28.442	63696	3.1100	3.8800	-61.5400	-0.2170	1.7410	0.1170
10:10:28.462	63716	-0.0300	3.4200	-51.1000	-0.2430	1.2430	0.0880
10:10:28.484	63736	2.0300	3.2200	-51.0900	-0.2140	1.3480	0.0650
10:10:28.503	63756	1.5800	3.3900	-60.3800	-0.2500	1.6250	0.1250
10:10:28.523	63776	0.0400	3.2400	-50.6000	-0.2140	1.1360	0.0610
10:10:28.543	63796	1.3500	3.9700	-63.3900	-0.2430	1.6920	0.1170
10:10:28.565	63816	-1.2300	3.5400	-51.5300	-0.2290	1.1510	0.0840
10:10:28.583	63836	3.1500	3.9500	-55.2300	-0.2690	1.6260	0.0850
10:10:28.604	63856	0.6900	4.0900	-54.6800	-0.2720	1.3950	0.1140
10:10:28.624	63876	1.1800	3.2700	-50.8400	-0.2250	1.2440	0.0700
10:10:28.642	63896	2.0800	3.6000	-60.3800	-0.2970	1.6650	0.1290
10:10:28.664	63916	0.6900	3.5300	-49.0800	-0.2460	1.1420	0.0700
10:10:28.684	63936	3.6000	3.9600	-57.6600	-0.2530	1.6770	0.1080
10:10:28.704	63956	0.1000	3.6300	-50.0300	-0.2480	1.2550	0.0890
10:10:28.724	63976	2.7500	3.5700	-52.5400	-0.2380	1.3870	0.0860
10:10:28.745	63996	1.7100	3.4000	-54.6400	-0.2640	1.5030	0.1080
10:10:28.763	64016	0.4600	3.2600	-48.5000	-0.2320	1.2040	0.0560
10:10:28.784	64036	3.3100	3.7900	-57.8500	-0.2740	1.6820	0.1070
10:10:28.805	64056	-0.5800	3.4000	-47.4400	-0.2190	1.1530	0.0670
10:10:28.824	64076	3.4100	3.7500	-55.5500	-0.2180	1.5490	0.1040
10:10:28.845	64096	0.5800	3.8900	-54.0100	-0.2160	1.3210	0.1100
10:10:28.864	64116	1.6200	3.1200	-50.4200	-0.1980	1.2680	0.0740
10:10:28.885	64136	1.7900	4.0200	-60.5000	-0.2350	1.6340	0.1250
10:10:28.904	64156	-0.5200	3.1400	-49.9700	-0.2110	1.1520	0.0640
10:10:28.924	64176	2.8600	4.2100	-59.3900	-0.2110	1.6770	0.0980
10:10:28.943	64196	-0.5000	3.6700	-46.8000	-0.2210	1.1420	0.0770
10:10:28.964	64216	1.9400	3.6400	-56.1100	-0.2430	1.5270	0.0970
10:10:28.985	64236	1.6500	3.8400	-57.3400	-0.2850	1.5190	0.1290
10:10:29.005	64256	0.8200	3.6800	-48.0600	-0.2350	1.1880	0.0620
10:10:29.024	64276	2.6800	4.1900	-61.2700	-0.2880	1.7500	0.1250
10:10:29.045	64296	-0.4300	3.5800	-48.1400	-0.2240	1.1080	0.0730
10:10:29.064	64316	3.1500	3.7500	-57.4300	-0.2600	1.6220	0.0990
10:10:29.084	64336	0.6200	3.9200	-51.4500	-0.2560	1.3030	0.0970
10:10:29.104	64356	1.8000	3.9400	-50.6800	-0.2330	1.3610	0.0580
10:10:29.124	64376	1.9200	3.3900	-60.8000	-0.2690	1.6490	0.1270
10:10:29.144	64396	-1.1300	3.5600	-48.6900	-0.2020	1.0540	0.0480
10:10:29.165	64416	2.5300	4.0700	-60.5400	-0.2470	1.6930	0.1130
10:10:29.185	64436	-0.2000	3.8800	-51.6300	-0.2200	1.2500	0.0960
10:10:29.204	64456	2.4000	4.1300	-53.5500	-0.2270	1.4160	0.0800
10:10:29.225	64476	0.9800	3.7800	-55.0200	-0.2590	1.4350	0.1170
10:10:29.245	64496	0.3300	3.2800	-49.3600	-0.2130	1.2510	0.0700
10:10:29.263	64516	1.8100	4.0600	-63.0600	-0.2620	1.7280	0.1200
10:10:29.285	64536	-1.0600	3.4100	-49.9200	-0.2060	1.1110	0.0600
10:10:29.305	64556	3.4400	3.4200	-57.0100	-0.2220	1.6210	0.0940
10:10:29.325	64576	1.1200	4.0100	-51.4800	-0.2390	1.3370	0.0970
10:10:29.344	64596	2.3500	3.3500	-49.6100	-0.2360	1.2850	0.0680
10:10:29.365	64616	1.4600	3.7600	-59.4200	-0.2780	1.5990	0.1310
10:10:29.385	64636	-0.1600	3.8600	-49.3800	-0.2400	1.1200	0.0600
10:10:29.404	64656	2.5200	4.3700	-62.1600	-0.2630	1.7610	0.1130
10:10:29.424	64676	-0.4800	3.8700	-50.3600	-0.2340	1.1310	0.0860
10:10:29.444	64696	3.6400	3.8000	-53.7400	-0.2400	1.5210	0.0970
10:10:29.464	64716	2.0800	3.6000	-54.0600	-0.2760	1.5060	0.1220
10:10:29.485	64736	0.5100	3.2800	-52.6100	-0.2330	1.2690	0.0690
10:10:29.506	64756	2.0600	3.9700	-60.2100	-0.2640	1.6370	0.1160
10:10:29.524	64776	-0.5800	3.7700	-48.1500	-0.2110	1.0860	0.0550
10:10:29.544	64796	3.1900	3.7100	-57.6100	-0.2290	1.6630	0.0980
10:10:29.563	64816	0.6000	3.7300	-49.6900	-0.2300	1.2420	0.0930
10:10:29.584	64836	1.5400	3.5800	-52.9700	-0.2140	1.3600	0.0620
10:10:29.604	64856	1.2900	3.6500	-60.1900	-0.2650	1.6210	0.1150
10:10:29.624	64876	-0.3900	3.1700	-51.7800	-0.2100	1.1100	0.0740
10:10:29.645	64896	2.7100	3.5100	-62.0600	-0.2310	1.6680	0.1230
10:10:29.665	64916	-0.3200	3.3100	-50.8100	-0.1970	1.1640	0.0840
10:10:29.685	64936	3.5500	3.8600	-52.8600	-0.1930	1.5320	0.0740
10:10:29.706	64956	0.9500	3.4900	-54.6600	-0.2580	1.3870	0.1170
10:10:29.723	64976	0.3800	3.4100	-50.9100	-0.2100	1.2270	0.0530
10:10:29.743	64996	1.5500	3.3200	-62.8200	-0.2420	1.6920	0.1300
10:10:29.765	65016	-0.6900	3.1400	-48.5100	-0.2120	1.0910	0.0620
10:10:29.785	65036	2.8200	3.9700	-59.8900	-0.2460	1.6990	0.1050
10:10:29.805	65056	-0.6000	4.1100	-53.0700	-0.2340	1.2290	0.1010
10:10:29.825	65076	2.7600	3.4900	-54.1800	-0.2370	1.4410	0.0860
10:10:29.845	65096	1.2100	3.7100	-57.2400	-0.2760	1.5340	0.1100
10:10:29.864	65116	-0.5100	3.6400	-51.9600	-0.2290	1.1650	0.0660
10:10:29.885	65136	2.9500	3.6000	-62.7300	-0.2830	1.7590	0.1140
10:10:29.906	65156	-0.1300	3.4700	-46.5600	-0.2340	1.1330	0.0670
10:10:29.925	65176	3.4300	3.7700	-55.2000	-0.2510	1.5720	0.0850
10:10:29.944	65196	0.9300	3.9600	-51.6500	-0.2620	1.3640	0.1010
10:10:29.965	65216	1.1600	3.7500	-52.4400	-0.2380	1.3190	0.0700
10:10:29.985	65236	2.6400	4.7200	-62.5300	-0.2720	1.7900	0.1210
10:10:30.004	65256	-0.9000	2.9900	-48.4400	-0.2370	1.0770	0.0650
10:10:30.024	65276	3.1200	3.0000	-58.8500	-0.2170	1.6280	0.1130
10:10:30.043	65296	0.5000	3.7300	-52.8600	-0.1670	1.3190	0.1090
10:10:30.066	65316	3.1900	3.4700	-54.2800	-0.1790	1.5390	0.0790
10:10:30.085	65336	2.0600	3.7200	-56.1300	-0.2280	1.4760	0.1060
10:10:30.106	65356	-0.0500	3.5300	-48.5900	-0.1790	1.1570	0.0610
10:10:30.126	65376	2.0200	3.6900	-62.1400	-0.2160	1.7030	0.1170
10:10:30.145	65396	-0.8900	3.3400	-52.0500	-0.1600	1.1510	0.0700
10:10:30.164	65416	2.4100	3.5100	-57.0200	-0.1840	1.5340	0.0800
10:10:30.186	65436	-1.3700	3.7200	-53.2500	-0.2140	1.2480	0.0990
10:10:30.205	65456	1.4200	3.1800	-58.8500	-0.1920	1.4410	0.0920
10:10:30.226	65476	2.1300	3.8300	-58.8600	-0.2560	1.6070	0.1190
10:10:30.246	65496	-0.3500	3.1800	-46.8700	-0.2260	1.0970	0.0560
10:10:30.266	65516	3.2100	3.8100	-64.4400	-0.2330	1.8210	0.1230
10:10:30.286	0	-0.9600	3.9400	-48.0900	-0.2250	1.1260	0.0710
10:10:30.305	20	3.2000	3.8700	-57.1800	-0.2110	1.5500	0.0760
10:10:30.324	40	0.2700	4.3600	-52.7200	-0.2720	1.4040	0.0970
10:10:30.345	60	-0.0800	3.6000	-53.5500	-0.2320	1.2750	0.0690
10:10:30.365	80	2.1600	4.0700	-64.9500	-0.2690	1.8100	0.1270
10:10:30.384	100	-0.7300	3.2700	-47.1700	-0.2330	1.0860	0.0560
