# Supplementary material for: A slanted castor wheel enables pushing manual wheelchairs from the side to improve social interaction
Source: PLoS One. 2024 Sep 12;19(9):e0307759. doi: 10.1371/journal.pone.0307759 (PMC11392412; doi:10.1371/journal.pone.0307759)
Supplement: S1 File — Contains the data collected during the validation experiments and the code for calculating the reaction forces for a castor wheel using the vector equations and the cosine approximation. 4TU.ResearchData repository: https://doi.org/10.4121/82afa4e1-bdf1-4bf4-8682-32e62f6c3d68, GitLab repository: https://gitlab.tudelft.nl/ziggy/evaluation_paper. (ZIP) [file pone.0307759.s002.zip › S2 File - Experimental data and the MATLAB code for calculations of the castor wheel/Data/Test7_31-5-2022/0.05rad_7.4kg_7.txt]

TimeStamp	SampleCounter	Fx(N)	Fy(N)	Fz(N)	Tx(Nm)	Ty(Nm)	Tz(Nm)
10:12:24.674	48764	0.5200	4.8100	-68.1400	-0.2820	1.5670	0.1010
10:12:24.694	48784	4.5000	5.1000	-80.0100	-0.3410	2.3420	0.1390
10:12:24.716	48804	0.0600	4.4100	-63.1300	-0.3170	1.5550	0.0920
10:12:24.736	48824	3.0300	4.9100	-76.1300	-0.3150	2.0930	0.1240
10:12:24.756	48844	1.4000	5.1900	-73.0600	-0.3290	1.9310	0.1410
10:12:24.775	48864	0.2500	5.0900	-69.7600	-0.2870	1.6840	0.0840
10:12:24.793	48884	2.7100	5.4800	-82.6000	-0.3310	2.2230	0.1730
10:12:24.815	48904	-0.3900	4.7000	-67.5200	-0.2750	1.5840	0.0910
10:12:24.835	48924	3.8600	4.7800	-77.8200	-0.3180	2.2250	0.1330
10:12:24.855	48944	0.6900	4.6700	-68.6100	-0.2980	1.6890	0.1180
10:12:24.873	48964	2.4400	4.8900	-71.8000	-0.2570	1.8560	0.0950
10:12:24.895	48984	1.3800	5.0000	-79.3600	-0.2800	2.1050	0.1510
10:12:24.915	49004	-0.4700	4.9100	-70.4400	-0.2580	1.5840	0.1020
10:12:24.935	49024	3.8900	5.0700	-81.5500	-0.2880	2.2570	0.1520
10:12:24.955	49044	-0.1200	4.4700	-65.6000	-0.2840	1.5460	0.1010
10:12:24.975	49064	3.1000	5.0200	-75.7500	-0.2760	2.0590	0.1050
10:12:24.995	49084	0.6300	5.2400	-69.1000	-0.2990	1.7600	0.1190
10:12:25.016	49104	1.8300	4.7300	-71.4600	-0.2520	1.8070	0.1090
10:12:25.035	49124	2.2800	5.3700	-83.5200	-0.3250	2.2060	0.1710
10:12:25.054	49144	-1.8000	4.7000	-67.8200	-0.2960	1.4870	0.0910
10:12:25.075	49164	4.1500	5.1600	-80.5500	-0.3220	2.3390	0.1530
10:12:25.095	49184	-0.5200	4.4000	-64.0900	-0.3030	1.5310	0.1010
10:12:25.115	49204	3.9400	4.7200	-74.1500	-0.2790	2.0610	0.1210
10:12:25.135	49224	2.3100	4.8000	-73.4000	-0.3260	1.9320	0.1590
10:12:25.154	49244	1.3900	4.6100	-67.3700	-0.2870	1.7420	0.0900
10:12:25.176	49264	3.2200	4.9700	-80.0200	-0.3330	2.3010	0.1610
10:12:25.196	49284	-0.5300	4.3700	-61.6100	-0.2880	1.4470	0.0840
10:12:25.215	49304	4.5600	4.8400	-77.9400	-0.3060	2.2580	0.1420
10:12:25.235	49324	1.6500	4.9700	-65.8300	-0.3000	1.6830	0.1060
10:12:25.255	49344	2.8800	4.5400	-68.7500	-0.2740	1.8560	0.1040
10:12:25.275	49364	2.5000	4.9900	-77.6300	-0.3220	2.1030	0.1510
10:12:25.295	49384	-0.5100	4.7000	-66.2800	-0.2720	1.5440	0.0800
10:12:25.316	49404	3.2400	5.1600	-83.1300	-0.2940	2.3560	0.1600
10:12:25.335	49424	-0.5700	4.3600	-65.4000	-0.2740	1.5470	0.0990
10:12:25.355	49444	3.2700	4.6000	-74.1500	-0.2840	2.0250	0.1060
10:12:25.375	49464	1.4200	5.0800	-72.6600	-0.2840	1.8570	0.1380
10:12:25.395	49484	0.4700	4.9100	-72.5500	-0.2420	1.7440	0.1040
10:12:25.415	49504	1.5200	5.5200	-83.5800	-0.2860	2.1990	0.1760
10:12:25.435	49524	-0.4300	4.7200	-66.8700	-0.2800	1.5530	0.0840
10:12:25.455	49544	3.9800	5.2700	-80.1800	-0.2960	2.2750	0.1460
10:12:25.475	49564	-0.2800	5.0700	-67.3700	-0.2900	1.6120	0.1150
10:12:25.495	49584	3.5800	4.4800	-72.5400	-0.2800	1.9280	0.1150
10:12:25.517	49604	1.8000	5.1800	-76.5100	-0.3260	2.0530	0.1510
10:12:25.534	49624	0.1000	5.0500	-71.3000	-0.2720	1.6750	0.0910
10:12:25.556	49644	2.7200	5.7800	-81.6300	-0.3500	2.3140	0.1580
10:12:25.575	49664	-0.6800	4.8200	-67.0200	-0.2980	1.5510	0.0960
10:12:25.595	49684	3.8800	4.8000	-77.5300	-0.3260	2.1350	0.1300
10:12:25.614	49704	0.9300	5.0900	-68.3600	-0.3190	1.7660	0.1200
10:12:25.634	49724	2.2200	4.7000	-71.9800	-0.2610	1.8440	0.1050
10:12:25.654	49744	2.2800	5.2300	-78.6000	-0.3080	2.0930	0.1620
10:12:25.676	49764	0.4600	4.8800	-64.7000	-0.2740	1.5620	0.0810
10:12:25.695	49784	3.6400	4.8600	-79.3700	-0.3170	2.2420	0.1460
10:12:25.714	49804	1.0400	4.6200	-66.6900	-0.2600	1.6230	0.1220
10:12:25.735	49824	4.3100	4.5400	-72.1200	-0.2840	2.0260	0.1050
10:12:25.754	49844	1.6400	5.0000	-71.8000	-0.3160	1.9310	0.1320
10:12:25.776	49864	0.3000	4.8900	-67.4300	-0.2730	1.6460	0.0840
10:12:25.795	49884	3.9600	5.0300	-81.7400	-0.2780	2.2040	0.1770
10:12:25.816	49904	0.1900	5.1000	-66.4400	-0.2510	1.5870	0.1060
10:12:25.834	49924	3.9100	4.5100	-78.1500	-0.2760	2.1530	0.1440
10:12:25.854	49944	0.8800	4.7900	-66.8700	-0.2890	1.6450	0.1320
10:12:25.876	49964	3.3700	4.8600	-69.9600	-0.2770	1.9120	0.0910
10:12:25.896	49984	3.1100	5.0200	-76.6400	-0.3310	2.1440	0.1590
10:12:25.914	50004	0.3000	4.6600	-65.2100	-0.2880	1.5710	0.0760
10:12:25.935	50024	3.4600	5.3300	-81.3400	-0.3210	2.2980	0.1520
10:12:25.955	50044	-0.3200	4.1100	-66.4500	-0.2780	1.5600	0.1040
10:12:25.975	50064	3.9600	4.4100	-76.4100	-0.3210	2.1050	0.1120
10:12:25.996	50084	1.1200	5.1800	-70.2300	-0.3260	1.8690	0.1320
10:12:26.016	50104	0.8600	4.5300	-72.1900	-0.2780	1.7970	0.1040
10:12:26.037	50124	2.5200	5.0900	-82.5900	-0.3290	2.2590	0.1770
10:12:26.057	50144	-0.9900	4.1800	-65.9000	-0.2940	1.5160	0.0680
10:12:26.076	50164	2.6000	4.9000	-79.6600	-0.3010	2.2120	0.1410
10:12:26.097	50184	0.2000	4.5900	-67.9200	-0.2840	1.7020	0.0960
10:12:26.115	50204	2.2200	4.8000	-72.5800	-0.2720	1.9490	0.1000
10:12:26.135	50224	1.6700	5.1800	-75.9400	-0.2580	1.9630	0.1410
10:12:26.156	50244	0.3600	4.6300	-70.5100	-0.2420	1.6680	0.1020
10:12:26.175	50264	2.7600	5.5700	-81.0900	-0.2940	2.2560	0.1480
10:12:26.195	50284	-1.3200	4.4800	-67.9600	-0.2790	1.5220	0.1000
10:12:26.216	50304	3.6500	5.2800	-75.7400	-0.2660	2.0770	0.1230
10:12:26.236	50324	1.0400	4.6000	-69.4800	-0.2910	1.7870	0.1250
10:12:26.255	50344	2.6600	4.5700	-72.7200	-0.2340	1.8520	0.1140
10:12:26.275	50364	1.4200	5.0700	-77.3200	-0.3020	2.0330	0.1640
10:12:26.297	50384	-0.6100	4.8700	-68.7100	-0.2750	1.5260	0.0860
10:12:26.316	50404	3.3800	5.3800	-82.9300	-0.3200	2.3500	0.1570
10:12:26.336	50424	-0.1800	4.7400	-64.2900	-0.2920	1.5660	0.0900
10:12:26.357	50444	4.1700	4.9600	-73.6900	-0.2960	2.0770	0.1090
10:12:26.376	50464	1.8700	5.0500	-68.9700	-0.3250	1.8030	0.1330
10:12:26.396	50484	2.1100	4.4200	-71.9700	-0.2870	1.8480	0.1040
10:12:26.416	50504	2.9400	5.2800	-77.0500	-0.3390	2.2110	0.1610
10:12:26.437	50524	0.5700	4.8900	-68.7800	-0.3070	1.7080	0.0890
10:12:26.456	50544	4.4500	4.8900	-79.9700	-0.3060	2.3620	0.1540
10:12:26.476	50564	0.9600	3.9700	-60.6900	-0.2900	1.4790	0.1150
10:12:26.495	50584	3.1700	4.7400	-72.5200	-0.2220	1.9690	0.1150
10:12:26.517	50604	2.5700	4.8100	-80.0900	-0.2780	2.1610	0.1510
10:12:26.535	50624	0.9500	4.4600	-68.6200	-0.2520	1.6500	0.0900
10:12:26.556	50644	2.9100	4.9700	-79.1000	-0.2500	2.1700	0.1460
10:12:26.576	50664	-0.4600	4.5900	-66.7200	-0.2540	1.5760	0.0800
10:12:26.596	50684	4.1600	4.8100	-77.8300	-0.2330	2.0990	0.1310
10:12:26.615	50704	0.8200	4.7600	-72.8900	-0.2330	1.8790	0.1380
10:12:26.637	50724	-1.4400	4.4100	-65.5400	-0.2360	1.4910	0.0860
10:12:26.657	50744	2.6200	4.8600	-88.1300	-0.2630	2.3520	0.1780
10:12:26.675	50764	-0.1500	4.6500	-69.9500	-0.2600	1.6630	0.0940
10:12:26.696	50784	3.4900	4.7700	-71.7100	-0.2810	2.0430	0.1200
10:12:26.717	50804	-1.1000	4.8400	-70.8100	-0.2660	1.6600	0.1160
10:12:26.736	50824	3.0200	4.6100	-74.5300	-0.2630	2.0140	0.1090
10:12:26.755	50844	2.0700	4.5300	-77.7800	-0.2870	2.0240	0.1620
10:12:26.776	50864	0.2500	4.5900	-69.7500	-0.2600	1.6040	0.0930
10:12:26.796	50884	2.7000	4.8800	-83.8400	-0.3150	2.2650	0.1580
10:12:26.815	50904	-0.7500	4.5300	-70.2800	-0.2940	1.6630	0.1040
10:12:26.835	50924	3.8400	4.7300	-73.6400	-0.3070	2.0660	0.1070
10:12:26.856	50944	0.5900	4.7100	-69.3300	-0.3070	1.7040	0.1380
10:12:26.875	50964	2.4700	4.9700	-76.5700	-0.2730	1.9510	0.1080
10:12:26.896	50984	2.9500	4.8800	-75.4100	-0.3310	2.0700	0.1460
10:12:26.916	51004	-0.1300	4.2400	-62.9700	-0.2740	1.5040	0.0830
10:12:26.936	51024	3.7600	5.1100	-80.3400	-0.2880	2.2850	0.1440
10:12:26.955	51044	0.8100	4.7700	-67.2300	-0.2640	1.6500	0.1150
10:12:26.977	51064	3.4300	4.7300	-72.5500	-0.2530	1.9880	0.1130
10:12:26.996	51084	1.9600	4.7800	-70.2200	-0.3020	1.8880	0.1180
10:12:27.015	51104	-0.2100	4.9200	-69.9700	-0.2500	1.6590	0.0890
10:12:27.037	51124	3.4400	5.3200	-81.8400	-0.2790	2.2740	0.1600
10:12:27.057	51144	-0.6800	4.2500	-64.2800	-0.2880	1.5340	0.0940
10:12:27.076	51164	3.5100	4.9200	-79.2900	-0.2600	2.1520	0.1420
10:12:27.098	51184	-0.3200	5.1000	-72.1800	-0.2970	1.7540	0.1220
10:12:27.116	51204	2.5900	4.9200	-69.3100	-0.2770	1.8210	0.0930
10:12:27.135	51224	2.5400	5.1400	-75.5500	-0.3430	2.0930	0.1600
10:12:27.157	51244	-0.0600	4.8200	-69.9800	-0.2790	1.6360	0.1000
10:12:27.177	51264	4.6600	5.5000	-79.7800	-0.3340	2.2890	0.1420
10:12:27.195	51284	0.0300	4.4700	-64.5500	-0.3130	1.5400	0.1000
10:12:27.216	51304	3.3200	5.3200	-76.2600	-0.3000	2.0700	0.1170
10:12:27.236	51324	1.0700	5.2600	-77.0200	-0.3260	2.0100	0.1540
10:12:27.256	51344	0.5300	4.6300	-70.3900	-0.2940	1.6210	0.0930
10:12:27.276	51364	2.7200	5.2000	-79.9900	-0.3330	2.2390	0.1560
10:12:27.297	51384	0.0500	4.7300	-67.0300	-0.2820	1.5980	0.1010
10:12:27.316	51404	3.5500	4.9700	-78.5900	-0.3000	2.1580	0.1330
10:12:27.336	51424	0.1100	4.7600	-68.9800	-0.2910	1.6880	0.1270
10:12:27.358	51444	1.7500	4.6900	-73.2900	-0.2770	1.8720	0.0990
10:12:27.377	51464	2.0700	5.0500	-80.5800	-0.3050	2.1450	0.1590
10:12:27.398	51484	-1.0900	4.9900	-68.0600	-0.2740	1.5710	0.0810
10:12:27.417	51504	3.2900	5.3300	-79.9900	-0.3110	2.2450	0.1420
10:12:27.437	51524	-0.4700	4.8300	-66.7400	-0.2960	1.5810	0.0980
10:12:27.458	51544	2.9900	4.8800	-76.8000	-0.2650	2.0330	0.1200
10:12:27.477	51564	1.2200	5.1800	-72.5100	-0.3140	1.8530	0.1400
10:12:27.497	51584	0.6900	4.8800	-72.1100	-0.2600	1.7810	0.0930
10:12:27.518	51604	2.2700	5.3300	-82.5100	-0.3260	2.2390	0.1610
10:12:27.538	51624	-2.3200	4.8500	-68.5700	-0.2910	1.5000	0.0850
10:12:27.557	51644	3.8900	5.0800	-81.0000	-0.3200	2.3020	0.1490
10:12:27.577	51664	-0.5700	4.6100	-66.9300	-0.3060	1.5590	0.1080
10:12:27.596	51684	3.6700	4.5000	-75.6500	-0.2770	2.0170	0.1200
10:12:27.617	51704	2.1700	4.9900	-74.0900	-0.3640	2.0530	0.1460
10:12:27.637	51724	0.0800	5.1100	-69.0300	-0.2880	1.5940	0.0910
10:12:27.657	51744	2.7100	5.1500	-83.0300	-0.3330	2.3020	0.1630
10:12:27.677	51764	-1.2900	4.4100	-64.9300	-0.2910	1.5350	0.0900
10:12:27.697	51784	3.7300	5.0700	-75.1500	-0.2910	2.0960	0.1100
10:12:27.717	51804	1.2400	5.0900	-71.6400	-0.3050	1.7820	0.1380
10:12:27.736	51824	1.8600	4.3700	-71.3800	-0.2650	1.7540	0.0960
10:12:27.757	51844	2.9700	4.9500	-80.7100	-0.3130	2.2010	0.1690
10:12:27.777	51864	-0.6200	4.6200	-66.7400	-0.2630	1.5810	0.0800
10:12:27.796	51884	3.5200	4.6300	-80.3100	-0.2930	2.2160	0.1490
10:12:27.817	51904	0.3400	4.8800	-65.7800	-0.2630	1.6090	0.1020
10:12:27.836	51924	3.8800	4.6100	-70.2500	-0.2470	1.8930	0.1140
10:12:27.856	51944	2.4900	5.2500	-75.0300	-0.2890	2.0610	0.1540
10:12:27.878	51964	0.1000	4.4900	-70.0800	-0.2650	1.6480	0.0890
10:12:27.897	51984	3.5600	5.4000	-78.9600	-0.3050	2.2480	0.1450
10:12:27.917	52004	0.0200	4.2600	-63.3400	-0.2830	1.5070	0.0960
10:12:27.937	52024	5.3400	5.0400	-75.2600	-0.2850	2.1640	0.1270
10:12:27.957	52044	0.9600	5.0900	-70.2600	-0.3180	1.7710	0.1540
10:12:27.976	52064	2.2600	4.9200	-69.3900	-0.2690	1.7960	0.0900
10:12:27.996	52084	2.7700	5.4500	-79.2400	-0.3360	2.2450	0.1740
10:12:28.016	52104	-0.7800	4.9300	-67.0500	-0.2930	1.5540	0.0830
10:12:28.037	52124	3.4300	5.0200	-80.9400	-0.3360	2.2680	0.1500
10:12:28.057	52144	0.0800	4.5900	-66.2500	-0.3200	1.6020	0.1200
10:12:28.077	52164	2.8700	4.2800	-74.2300	-0.3120	1.9800	0.1150
10:12:28.098	52184	1.4100	5.1300	-75.6200	-0.3190	2.0330	0.1560
10:12:28.118	52204	0.0200	4.7200	-69.1200	-0.2660	1.6150	0.0840
10:12:28.137	52224	2.7500	5.1100	-81.7100	-0.3140	2.1590	0.1580
10:12:28.158	52244	-0.4500	4.9900	-66.2800	-0.2750	1.5590	0.0850
10:12:28.177	52264	4.1400	4.6700	-76.1800	-0.3040	2.1470	0.1190
10:12:28.198	52284	0.8000	5.2900	-67.9600	-0.2610	1.7470	0.1240
10:12:28.218	52304	2.6300	4.5000	-69.6600	-0.2490	1.8320	0.1030
10:12:28.237	52324	2.9200	5.1600	-75.2900	-0.3140	2.1040	0.1380
10:12:28.258	52344	-0.6600	4.9500	-66.8200	-0.2690	1.5350	0.0960
10:12:28.277	52364	3.5800	4.7600	-80.1400	-0.2810	2.2120	0.1550
10:12:28.298	52384	0.5900	4.6300	-66.4700	-0.2570	1.6480	0.1190
10:12:28.317	52404	3.7500	4.5400	-75.8000	-0.2600	2.0130	0.1160
10:12:28.338	52424	1.0800	5.2200	-73.3500	-0.3200	1.8480	0.1590
10:12:28.358	52444	0.5700	4.8900	-68.6300	-0.2750	1.6430	0.0810
10:12:28.378	52464	3.3000	5.2400	-83.4000	-0.3300	2.3250	0.1770
10:12:28.397	52484	-0.2800	4.5400	-65.5900	-0.2840	1.5440	0.0880
10:12:28.419	52504	5.1000	4.9100	-77.5300	-0.3100	2.2550	0.1400
10:12:28.437	52524	1.7000	5.2400	-67.0600	-0.3130	1.7120	0.1220
10:12:28.458	52544	2.1000	5.0400	-72.3300	-0.2720	1.8700	0.0920
10:12:28.479	52564	1.8200	5.1300	-75.0900	-0.3460	2.0500	0.1500
10:12:28.496	52584	0.1400	4.6700	-69.5600	-0.2740	1.5810	0.0960
10:12:28.517	52604	3.1000	5.4800	-82.7800	-0.3220	2.3310	0.1600
10:12:28.538	52624	0.2000	4.4800	-65.4000	-0.2830	1.5570	0.1000
10:12:28.559	52644	3.7200	4.8500	-73.5900	-0.2710	2.0560	0.1100
10:12:28.578	52664	1.2300	5.1600	-74.0000	-0.2890	1.8730	0.1440
10:12:28.598	52684	0.6200	4.7600	-71.5600	-0.2530	1.7500	0.0990
10:12:28.618	52704	2.1500	5.5900	-83.1500	-0.2960	2.2750	0.1560
10:12:28.639	52724	-1.5900	4.5000	-66.9400	-0.2860	1.4820	0.0790
10:12:28.657	52744	3.9400	5.3600	-78.0700	-0.2870	2.2820	0.1230
10:12:28.678	52764	0.7700	5.1700	-67.1800	-0.2850	1.6830	0.1080
10:12:28.698	52784	1.8700	5.1100	-70.6500	-0.2590	1.8320	0.0950
10:12:28.719	52804	1.5000	4.9200	-79.0400	-0.3060	2.0770	0.1610
10:12:28.737	52824	-0.2000	4.7300	-69.9900	-0.2650	1.6330	0.0940
10:12:28.757	52844	2.9500	5.2400	-84.1700	-0.3120	2.3200	0.1590
10:12:28.777	52864	-1.2200	4.1400	-66.1900	-0.2910	1.5100	0.0950
10:12:28.799	52884	4.3800	4.6900	-75.6100	-0.3200	2.1740	0.1140
10:12:28.819	52904	1.6100	5.3800	-68.3700	-0.3140	1.8110	0.1360
10:12:28.837	52924	1.2000	4.5000	-70.0000	-0.2680	1.7480	0.0940
10:12:28.857	52944	1.7100	5.2500	-79.2300	-0.3560	2.1530	0.1500
10:12:28.879	52964	0.3700	5.2100	-67.7000	-0.2910	1.6150	0.1000
10:12:28.898	52984	4.3400	4.9400	-79.0300	-0.3400	2.2960	0.1580
10:12:28.917	53004	0.1600	4.7500	-65.7200	-0.3110	1.5990	0.1240
10:12:28.937	53024	2.8900	4.5800	-73.2200	-0.2880	1.9420	0.1130
10:12:28.959	53044	2.6100	4.8000	-76.3200	-0.3140	2.0130	0.1560
10:12:28.978	53064	0.6000	4.7800	-70.2800	-0.2600	1.6830	0.0970
10:12:28.998	53084	3.4900	4.3300	-80.0300	-0.3130	2.1860	0.1540
10:12:29.018	53104	-0.4200	4.6500	-65.7300	-0.2670	1.5310	0.0970
10:12:29.038	53124	4.2700	4.7600	-76.5100	-0.2890	2.1920	0.1220
10:12:29.058	53144	1.0100	4.8600	-70.3900	-0.2920	1.7700	0.1360
10:12:29.078	53164	0.9500	4.8100	-70.3900	-0.2330	1.7090	0.1030
10:12:29.097	53184	2.7700	4.9700	-80.0000	-0.2920	2.1910	0.1740
10:12:29.117	53204	0.5300	4.3100	-69.3500	-0.2730	1.6040	0.1120
10:12:29.137	53224	3.9600	4.8800	-79.1900	-0.2860	2.2530	0.1460
10:12:29.157	53244	0.0000	4.7200	-62.8000	-0.3040	1.5380	0.1000
10:12:29.177	53264	4.5700	5.1000	-72.2100	-0.2730	2.0630	0.1060
10:12:29.197	53284	2.3200	5.6600	-71.6600	-0.3430	2.0130	0.1480
10:12:29.217	53304	0.7200	4.9600	-68.9200	-0.2870	1.6820	0.0820
10:12:29.239	53324	3.7800	5.4900	-80.8800	-0.3360	2.2770	0.1550
10:12:29.258	53344	-0.6700	4.5800	-66.0700	-0.2910	1.5610	0.0980
10:12:29.277	53364	3.9200	5.2500	-79.7100	-0.3280	2.2000	0.1300
10:12:29.297	53384	-0.1000	5.2700	-69.9800	-0.3360	1.7230	0.1310
10:12:29.318	53404	1.5500	4.8900	-74.6800	-0.2860	1.8940	0.0970
10:12:29.338	53424	2.0900	5.1100	-80.4800	-0.3530	2.1840	0.1650
10:12:29.358	53444	-0.9900	4.2500	-67.2700	-0.2880	1.5650	0.0770
10:12:29.378	53464	3.8000	4.9600	-80.8400	-0.3150	2.2720	0.1560
10:12:29.397	53484	-0.0400	4.4800	-65.5700	-0.2820	1.5820	0.1100
10:12:29.417	53504	2.7500	5.0700	-74.5900	-0.2790	2.0650	0.1120
10:12:29.437	53524	1.1800	4.8800	-74.5600	-0.2950	1.9120	0.1410
10:12:29.459	53544	0.5500	4.8800	-69.4500	-0.2590	1.6720	0.1040
10:12:29.477	53564	2.9700	5.6400	-82.3100	-0.3130	2.2550	0.1680
10:12:29.497	53584	-1.7800	4.9900	-67.2200	-0.2810	1.5240	0.0990
10:12:29.519	53604	3.8300	4.8100	-77.7900	-0.2810	2.1340	0.1330
10:12:29.540	53624	1.7500	4.7600	-66.3300	-0.2940	1.7220	0.1250
10:12:29.559	53644	3.5800	4.5300	-71.2900	-0.2490	1.8710	0.1060
10:12:29.579	53664	2.4000	4.6300	-77.9100	-0.3030	2.0380	0.1750
10:12:29.598	53684	-0.4500	5.0000	-67.3900	-0.2550	1.5540	0.0880
10:12:29.618	53704	2.9900	4.6100	-84.1400	-0.3020	2.3600	0.1720
10:12:29.639	53724	-0.6800	4.5700	-65.9600	-0.2890	1.5240	0.0990
10:12:29.658	53744	4.9500	4.6700	-73.7300	-0.2940	2.1060	0.1080
10:12:29.678	53764	2.2500	4.8500	-69.2100	-0.3290	1.8270	0.1370
10:12:29.699	53784	2.1500	4.4900	-68.8800	-0.2710	1.7680	0.1010
10:12:29.720	53804	2.7500	5.1100	-78.4100	-0.3420	2.2480	0.1710
10:12:29.739	53824	0.1100	4.5300	-64.1700	-0.2880	1.4910	0.0850
10:12:29.759	53844	4.6600	4.6600	-79.5000	-0.3000	2.2840	0.1450
10:12:29.777	53864	0.7700	4.9800	-66.1100	-0.2960	1.6070	0.1250
10:12:29.798	53884	3.2200	4.5600	-72.9000	-0.2720	1.9020	0.1030
10:12:29.820	53904	2.8000	5.1500	-73.9500	-0.2910	2.0480	0.1350
10:12:29.838	53924	0.8600	4.4800	-67.4300	-0.2520	1.6320	0.0830
10:12:29.860	53944	2.5500	5.1100	-83.1300	-0.2940	2.3010	0.1520
10:12:29.879	53964	-1.1700	4.3900	-66.8400	-0.2510	1.4930	0.0940
10:12:29.900	53984	4.8200	4.5400	-76.6700	-0.2760	2.0950	0.1250
10:12:29.917	54004	2.0400	5.0200	-71.7700	-0.2830	1.8300	0.1470
10:12:29.939	54024	-0.0900	4.9100	-71.3500	-0.2490	1.7220	0.0840
10:12:29.960	54044	1.3400	5.3100	-83.7700	-0.2830	2.1480	0.1640
10:12:29.979	54064	-0.4200	4.7800	-67.1500	-0.2920	1.5760	0.0890
10:12:29.998	54084	3.6500	5.0500	-83.2400	-0.2900	2.3360	0.1570
10:12:30.019	54104	-1.1900	4.8100	-67.1500	-0.2960	1.6000	0.1040
10:12:30.039	54124	3.1900	4.5800	-72.7100	-0.2770	2.0130	0.1090
10:12:30.059	54144	1.7700	5.0900	-75.4200	-0.3350	2.0150	0.1640
10:12:30.079	54164	-0.1000	4.6200	-72.3000	-0.2710	1.6510	0.0970
10:12:30.100	54184	2.3700	5.3100	-82.8100	-0.3470	2.2600	0.1590
10:12:30.118	54204	0.0200	4.6300	-65.6600	-0.2990	1.5740	0.0910
10:12:30.139	54224	3.9400	4.5700	-77.5600	-0.3130	2.1680	0.1350
10:12:30.158	54244	0.1400	5.0300	-70.7400	-0.3200	1.7490	0.1420
10:12:30.178	54264	1.6300	4.5400	-72.0300	-0.2840	1.7950	0.0900
10:12:30.200	54284	2.2700	5.2900	-77.6300	-0.3220	2.0800	0.1450
10:12:30.219	54304	-0.6200	5.0800	-68.4000	-0.2720	1.5880	0.0860
10:12:30.238	54324	3.9600	5.0300	-81.1700	-0.3110	2.2600	0.1540
10:12:30.259	54344	0.1900	4.4000	-66.9700	-0.2750	1.5960	0.1160
10:12:30.280	54364	4.1000	4.4700	-71.4400	-0.2690	1.9890	0.0980
10:12:30.300	54384	1.7300	5.2600	-72.4400	-0.2890	1.9320	0.1390
10:12:30.319	54404	0.2000	4.7200	-71.1000	-0.2480	1.6390	0.1020
10:12:30.340	54424	3.4700	5.5300	-79.7700	-0.2910	2.2550	0.1540
10:12:30.358	54444	0.1100	4.8200	-65.7800	-0.2720	1.5800	0.0940
10:12:30.378	54464	3.5300	4.6100	-78.4900	-0.2730	2.1690	0.1340
10:12:30.399	54484	1.0200	4.7600	-65.8600	-0.3030	1.6380	0.1130
10:12:30.419	54504	3.1800	4.7500	-70.5000	-0.2740	1.8860	0.1040
10:12:30.438	54524	2.9300	5.1800	-79.4900	-0.3100	2.1690	0.1810
10:12:30.459	54544	-0.4700	4.2100	-65.9000	-0.2840	1.5270	0.0860
10:12:30.479	54564	4.7200	5.1500	-81.0000	-0.3370	2.3300	0.1590
10:12:30.499	54584	-0.0900	4.6000	-65.9000	-0.2870	1.5870	0.1130
10:12:30.519	54604	3.2000	4.5300	-76.3200	-0.2940	2.0110	0.1220
10:12:30.538	54624	1.9800	5.3900	-75.4900	-0.3440	1.9550	0.1590
10:12:30.559	54644	0.8700	4.8000	-69.2400	-0.2890	1.6810	0.0900
10:12:30.579	54664	2.2700	5.2300	-81.8100	-0.3250	2.2360	0.1660
10:12:30.600	54684	-0.6800	4.8100	-67.4700	-0.2880	1.5750	0.0920
10:12:30.619	54704	3.6000	4.9800	-77.1300	-0.3020	2.1730	0.1220
10:12:30.638	54724	0.8800	4.6300	-69.5300	-0.2730	1.7610	0.1270
10:12:30.661	54744	1.9600	4.0700	-73.7000	-0.2910	1.8830	0.0960
10:12:30.678	54764	1.5100	5.2300	-78.3800	-0.2960	2.0990	0.1470
10:12:30.699	54784	-0.6800	4.7700	-68.0400	-0.2590	1.5270	0.0870
10:12:30.720	54804	3.6700	5.2300	-83.4700	-0.2760	2.3510	0.1670
10:12:30.739	54824	-0.3000	4.8900	-65.7500	-0.2770	1.6130	0.0990
10:12:30.761	54844	2.7000	5.4300	-72.5800	-0.2630	2.0000	0.0950
10:12:30.778	54864	1.3400	5.2400	-70.7100	-0.3180	1.8870	0.1300
10:12:30.798	54884	0.9300	4.9000	-71.9900	-0.2500	1.7580	0.0950
10:12:30.818	54904	0.8600	5.6800	-83.8600	-0.3120	2.1900	0.1500
10:12:30.840	54924	-2.5500	4.7200	-70.8300	-0.2910	1.5160	0.0930
10:12:30.859	54944	3.7800	5.4900	-80.2400	-0.2970	2.3250	0.1350
10:12:30.879	54964	0.2800	5.0500	-68.3900	-0.2910	1.6370	0.1200
10:12:30.899	54984	3.0000	4.3800	-73.0500	-0.2710	1.9300	0.1150
10:12:30.921	55004	2.7600	4.9300	-74.5300	-0.3460	2.0410	0.1540
10:12:30.940	55024	0.6100	4.8000	-67.0500	-0.2810	1.7130	0.0760
10:12:30.958	55044	4.0500	5.3600	-79.3400	-0.3330	2.2470	0.1650
10:12:30.979	55064	-0.1000	4.4200	-63.8500	-0.3040	1.5220	0.0950
10:12:30.999	55084	4.3500	4.8700	-75.3900	-0.2920	2.0930	0.1200
10:12:31.021	55104	1.6100	4.9600	-70.2200	-0.3190	1.8240	0.1290
10:12:31.040	55124	1.6200	4.8700	-69.4500	-0.2520	1.7530	0.0850
10:12:31.059	55144	3.2100	4.7200	-79.3200	-0.3050	2.1740	0.1560
10:12:31.081	55164	0.2100	4.5300	-65.0300	-0.2600	1.5760	0.0870
10:12:31.100	55184	4.3000	4.8400	-79.6200	-0.2890	2.2970	0.1430
10:12:31.120	55204	0.6700	4.6400	-64.3100	-0.2570	1.5720	0.1060
10:12:31.139	55224	3.9800	4.5900	-70.6600	-0.2620	1.8860	0.1070
10:12:31.160	55244	2.1900	5.1600	-76.9700	-0.2950	2.0540	0.1680
10:12:31.181	55264	0.2500	4.6500	-67.8300	-0.2640	1.6270	0.0860
10:12:31.200	55284	3.7900	5.0900	-80.4100	-0.2880	2.2470	0.1550
10:12:31.220	55304	-0.1700	4.3600	-65.8100	-0.2840	1.5300	0.0960
10:12:31.239	55324	4.2000	4.8300	-75.3200	-0.2890	2.1550	0.1230
10:12:31.261	55344	1.5400	5.0000	-69.9900	-0.3200	1.7750	0.1400
10:12:31.281	55364	2.2200	4.6000	-70.2300	-0.2620	1.8280	0.1020
10:12:31.299	55384	2.5200	5.7400	-79.2800	-0.3310	2.2250	0.1500
10:12:31.319	55404	-1.6800	4.7400	-69.1900	-0.2890	1.5330	0.0900
10:12:31.340	55424	4.0700	4.7200	-81.3600	-0.3470	2.2610	0.1550
10:12:31.359	55444	0.9100	4.7300	-65.9800	-0.3440	1.6410	0.1100
10:12:31.380	55464	3.0100	4.6900	-76.1200	-0.2770	2.0000	0.1270
10:12:31.400	55484	1.2300	5.3500	-72.8500	-0.3360	1.9250	0.1360
10:12:31.420	55504	0.5100	5.1800	-69.9200	-0.2700	1.6630	0.0810
10:12:31.440	55524	2.7800	4.7800	-81.8600	-0.3450	2.2650	0.1590
10:12:31.460	55544	-0.8700	4.7400	-67.3400	-0.2770	1.5410	0.0930
10:12:31.480	55564	2.8900	4.4500	-78.7700	-0.2940	2.1170	0.1220
10:12:31.500	55584	0.8200	4.7100	-69.3900	-0.2920	1.7610	0.1150
10:12:31.520	55604	1.7200	4.4400	-73.0400	-0.2390	1.8760	0.1160
10:12:31.540	55624	2.2000	5.7000	-80.9300	-0.2850	2.1860	0.1620
10:12:31.561	55644	-2.1500	4.6400	-71.0400	-0.2740	1.4880	0.0960
10:12:31.579	55664	3.0100	5.1600	-80.1200	-0.2760	2.2210	0.1390
10:12:31.600	55684	0.3000	4.9400	-67.5800	-0.2830	1.7070	0.1220
10:12:31.621	55704	3.1200	4.4900	-71.6700	-0.2480	1.9530	0.0980
10:12:31.640	55724	1.6000	5.2600	-73.2600	-0.2950	1.8930	0.1420
10:12:31.661	55744	0.1100	4.7600	-72.9600	-0.2530	1.6840	0.1010
10:12:31.679	55764	3.2700	5.3400	-82.9400	-0.3290	2.2910	0.1710
10:12:31.700	55784	-0.9000	4.4500	-63.9500	-0.3090	1.5000	0.0840
10:12:31.720	55804	5.1700	4.8500	-75.6100	-0.3220	2.2620	0.1170
10:12:31.739	55824	1.4900	5.6100	-64.5400	-0.3100	1.7380	0.1190
10:12:31.761	55844	2.5000	4.6500	-72.6700	-0.2750	1.8740	0.0940
10:12:31.780	55864	2.5700	5.2700	-76.0500	-0.3320	2.0610	0.1620
10:12:31.800	55884	0.4300	5.0400	-65.1000	-0.2690	1.6110	0.0730
10:12:31.820	55904	3.5400	5.1000	-80.9400	-0.3240	2.3050	0.1580
10:12:31.841	55924	-0.2100	4.5600	-65.9700	-0.2750	1.5810	0.1080
10:12:31.859	55944	3.3800	4.5800	-74.4900	-0.2750	2.0360	0.1160
10:12:31.881	55964	1.6900	5.0400	-72.7700	-0.3000	1.9260	0.1370
10:12:31.900	55984	0.7100	4.5900	-70.6400	-0.2690	1.7490	0.0860
10:12:31.920	56004	2.2600	5.3100	-81.3300	-0.2920	2.2360	0.1500
10:12:31.940	56024	-1.6800	4.2000	-68.3600	-0.2620	1.4970	0.0900
10:12:31.960	56044	3.8600	5.0000	-81.6200	-0.2510	2.2860	0.1460
10:12:31.981	56064	0.6700	5.3000	-66.8400	-0.2730	1.6840	0.1140
10:12:32.000	56084	2.0400	4.8300	-71.8200	-0.2530	1.8120	0.0910
10:12:32.020	56104	2.2400	5.2400	-77.6100	-0.2940	2.1290	0.1640
10:12:32.040	56124	0.0000	4.9200	-68.5000	-0.2630	1.5730	0.0880
10:12:32.061	56144	3.3400	5.3100	-81.2100	-0.2830	2.3320	0.1360
10:12:32.081	56164	-1.4900	4.5100	-64.0600	-0.3000	1.5270	0.0890
10:12:32.100	56184	3.7000	4.6800	-75.3200	-0.2900	2.1660	0.1080
10:12:32.119	56204	1.1200	5.0500	-72.3600	-0.3160	1.8590	0.1430
10:12:32.139	56224	1.2200	4.4300	-71.0100	-0.2680	1.7100	0.0960
10:12:32.161	56244	2.9600	4.9700	-81.6100	-0.3580	2.2610	0.1780
10:12:32.181	56264	-0.9300	4.7400	-69.3100	-0.2970	1.5880	0.1040
10:12:32.200	56284	3.6300	4.8000	-78.2900	-0.3290	2.1470	0.1420
10:12:32.221	56304	0.6800	4.6000	-66.9600	-0.3150	1.6570	0.1210
10:12:32.239	56324	2.4600	4.7500	-74.4000	-0.2830	1.9940	0.1060
10:12:32.260	56344	1.9400	5.0300	-74.5100	-0.3210	1.9800	0.1470
10:12:32.282	56364	0.0500	5.0900	-66.8800	-0.2540	1.5990	0.0790
10:12:32.300	56384	3.8600	4.7600	-79.3200	-0.2990	2.2770	0.1490
10:12:32.319	56404	0.6900	4.2700	-63.6100	-0.2700	1.5570	0.0980
10:12:32.341	56424	4.4000	4.4600	-75.7200	-0.2790	2.1420	0.1300
10:12:32.360	56444	1.4100	5.0400	-70.5500	-0.2830	1.7830	0.1400
10:12:32.380	56464	1.7300	4.4100	-69.2100	-0.2460	1.7140	0.0840
10:12:32.401	56484	3.4900	4.8700	-78.8000	-0.2820	2.1930	0.1710
10:12:32.421	56504	0.1600	4.9800	-65.0100	-0.2460	1.5560	0.0950
10:12:32.441	56524	4.5200	5.1100	-78.7700	-0.2610	2.2210	0.1440
10:12:32.461	56544	0.3200	4.5600	-65.5600	-0.2770	1.5750	0.1210
10:12:32.481	56564	4.1700	4.6500	-72.8100	-0.2530	2.0170	0.1130
10:12:32.501	56584	2.2200	5.2200	-74.6500	-0.3140	1.9880	0.1590
10:12:32.521	56604	1.0600	4.5300	-68.8600	-0.2600	1.6890	0.0930
10:12:32.541	56624	3.7800	5.2600	-82.0100	-0.3510	2.3590	0.1510
10:12:32.560	56644	-0.8300	4.4200	-65.0900	-0.2940	1.4950	0.1020
10:12:32.580	56664	3.2300	4.9100	-79.1900	-0.3080	2.1550	0.1280
10:12:32.601	56684	0.2900	5.0000	-70.6900	-0.3240	1.8070	0.1380
10:12:32.621	56704	1.2200	4.7900	-71.5000	-0.2640	1.8120	0.0960
10:12:32.641	56724	2.4700	5.1700	-81.7500	-0.3230	2.2000	0.1680
10:12:32.660	56744	-1.1000	4.8600	-68.7800	-0.2820	1.5540	0.0800
10:12:32.681	56764	3.3000	4.8100	-82.7700	-0.3070	2.2420	0.1610
10:12:32.702	56784	-0.3900	4.3200	-68.6800	-0.2770	1.5970	0.1150
10:12:32.722	56804	2.6600	4.2400	-74.9500	-0.2610	2.0150	0.1130
10:12:32.740	56824	1.5500	4.5700	-76.1300	-0.2840	1.9870	0.1370
10:12:32.761	56844	0.6700	5.0000	-69.1700	-0.2190	1.7120	0.0880
10:12:32.781	56864	2.7500	5.4600	-81.2300	-0.2750	2.2350	0.1590
10:12:32.800	56884	-2.0700	4.5600	-68.6300	-0.2630	1.4980	0.1010
10:12:32.822	56904	3.0000	5.0400	-76.1800	-0.2710	2.1370	0.1190
10:12:32.842	56924	1.0100	5.0400	-68.4200	-0.2890	1.7790	0.1140
10:12:32.862	56944	2.1000	4.4500	-71.6000	-0.2370	1.8580	0.0980
10:12:32.881	56964	1.9000	5.0900	-77.5200	-0.3220	2.0670	0.1640
10:12:32.900	56984	-0.4600	5.1100	-69.1700	-0.2800	1.5680	0.0950
10:12:32.921	57004	4.1400	5.0000	-83.6900	-0.3230	2.3490	0.1670
10:12:32.940	57024	-0.1900	4.8900	-66.8600	-0.2780	1.5560	0.1140
10:12:32.961	57044	4.2500	4.8600	-74.2300	-0.2980	2.0810	0.1120
10:12:32.981	57064	2.4000	5.0900	-68.3700	-0.3570	1.8560	0.1330
10:12:33.002	57084	1.7700	4.9700	-68.2900	-0.2860	1.7480	0.0920
10:12:33.020	57104	3.2300	5.0400	-82.1000	-0.3520	2.2270	0.1760
10:12:33.040	57124	-0.0600	4.6400	-64.6900	-0.2990	1.5160	0.0910
10:12:33.061	57144	4.2100	4.6700	-77.6300	-0.3230	2.2190	0.1350
10:12:33.081	57164	0.6800	4.7900	-68.1200	-0.2960	1.7000	0.1240
10:12:33.100	57184	2.9300	4.5900	-70.3300	-0.2720	1.9120	0.0840
10:12:33.120	57204	2.5100	5.0300	-75.4600	-0.3240	2.1190	0.1420
10:12:33.142	57224	-0.3200	4.3400	-69.5800	-0.2510	1.5670	0.0970
10:12:33.161	57244	2.4700	4.9600	-81.1900	-0.2880	2.2790	0.1310
10:12:33.181	57264	-0.1300	4.2800	-65.8600	-0.2560	1.5320	0.0830
10:12:33.201	57284	4.3100	4.5600	-73.3200	-0.2620	2.0530	0.1100
10:12:33.221	57304	1.7900	5.1800	-71.4100	-0.2750	1.8880	0.1350
10:12:33.240	57324	0.6500	4.5200	-71.4700	-0.2320	1.7400	0.0970
10:12:33.261	57344	2.0000	5.1700	-82.9800	-0.2850	2.2220	0.1670
10:12:33.281	57364	-1.3400	4.4700	-66.8800	-0.2660	1.5060	0.0850
10:12:33.300	57384	4.0400	4.9600	-79.7600	-0.2920	2.3020	0.1350
10:12:33.320	57404	-0.3500	4.7000	-67.2900	-0.2700	1.5940	0.1220
10:12:33.341	57424	3.5400	4.2400	-71.8600	-0.2560	1.9510	0.1010
10:12:33.361	57444	1.5600	4.9700	-75.5200	-0.2940	2.0490	0.1580
10:12:33.380	57464	-0.4100	4.8700	-70.1200	-0.2690	1.6230	0.0940
10:12:33.400	57484	2.7500	5.1500	-83.4400	-0.3470	2.2780	0.1530
10:12:33.423	57504	-0.5900	4.9600	-66.0100	-0.3090	1.5280	0.0910
10:12:33.441	57524	4.3700	4.7100	-76.2200	-0.3140	2.1480	0.1340
10:12:33.460	57544	0.8800	4.9700	-67.8000	-0.3280	1.7460	0.1290
10:12:33.480	57564	2.1100	4.7500	-69.6300	-0.2620	1.8110	0.0920
10:12:33.501	57584	2.0100	4.7400	-80.1900	-0.3210	2.0880	0.1780
10:12:33.522	57604	-0.5300	5.1500	-65.6300	-0.2450	1.5680	0.0780
10:12:33.541	57624	4.6600	4.8400	-80.8700	-0.2940	2.2920	0.1500
10:12:33.561	57644	0.5400	4.8300	-64.8000	-0.2560	1.6010	0.1080
10:12:33.580	57664	3.4000	4.2600	-72.9900	-0.2650	1.9940	0.1080
10:12:33.602	57684	1.9800	4.6900	-75.4000	-0.2800	1.9770	0.1570
10:12:33.621	57704	0.5200	4.7200	-71.1900	-0.2680	1.7090	0.1030
10:12:33.640	57724	3.5700	5.8700	-85.9800	-0.2730	2.5430	0.1720
10:12:33.661	57744	-0.7400	4.8600	-67.0000	-0.2850	1.5330	0.0880
10:12:33.681	57764	4.4800	4.6200	-74.2300	-0.2550	2.1150	0.1230
10:12:33.701	57784	0.5500	4.6800	-70.4600	-0.2580	1.7290	0.1380
10:12:33.721	57804	3.6500	4.7500	-74.4000	-0.2600	2.0340	0.0940
10:12:33.741	57824	2.5900	5.0000	-74.5300	-0.3000	2.0680	0.1570
10:12:33.762	57844	0.3600	4.7100	-65.9500	-0.2220	1.6110	0.0870
10:12:33.781	57864	3.8600	4.8600	-82.0500	-0.2700	2.3480	0.1510
10:12:33.801	57884	-1.0100	4.9100	-66.7300	-0.2740	1.5980	0.0940
10:12:33.822	57904	2.9800	4.8300	-75.0700	-0.2650	2.0510	0.1010
10:12:33.842	57924	-0.5500	4.5700	-71.1300	-0.2720	1.6750	0.1440
10:12:33.861	57944	1.1900	4.9300	-76.6400	-0.2330	1.8890	0.1100
10:12:33.882	57964	3.0300	5.3200	-82.1200	-0.3000	2.2970	0.1560
10:12:33.901	57984	-1.4000	4.0400	-60.1900	-0.2760	1.4050	0.0650
10:12:33.921	58004	2.8800	5.2100	-82.5200	-0.2310	2.2750	0.1400
10:12:33.941	58024	-0.5700	5.0100	-70.1600	-0.2540	1.6460	0.1160
10:12:33.961	58044	2.4500	3.9200	-76.1800	-0.2420	1.9600	0.1270
10:12:33.981	58064	1.2700	4.4500	-76.4200	-0.2680	2.0040	0.1460
10:12:34.001	58084	-0.5000	4.7300	-71.2100	-0.2350	1.6460	0.0950
10:12:34.022	58104	2.7900	5.2400	-85.7300	-0.2770	2.4260	0.1550
10:12:34.041	58124	-0.5400	4.3500	-65.1500	-0.2530	1.5100	0.0960
10:12:34.061	58144	2.5100	5.0400	-76.3300	-0.2440	2.0460	0.1090
10:12:34.081	58164	1.2300	4.7600	-73.9900	-0.3020	1.9470	0.1350
10:12:34.101	58184	1.5200	4.8400	-68.7300	-0.2490	1.7270	0.1010
10:12:34.121	58204	2.1900	5.2600	-79.4100	-0.3110	2.1580	0.1660
10:12:34.141	58224	-1.9200	4.8500	-71.1800	-0.2860	1.5410	0.0900
10:12:34.161	58244	4.1300	5.2300	-81.5400	-0.3120	2.3570	0.1360
10:12:34.182	58264	0.5700	5.2000	-64.0900	-0.2880	1.6220	0.1060
10:12:34.202	58284	3.4300	4.5800	-70.0200	-0.2780	1.9170	0.0890
10:12:34.221	58304	2.5800	4.6000	-76.2700	-0.3320	2.0530	0.1530
10:12:34.241	58324	0.7900	4.9700	-68.8800	-0.2800	1.7080	0.0820
10:12:34.261	58344	3.3300	5.0600	-78.4500	-0.3290	2.1810	0.1460
10:12:34.281	58364	-1.0500	4.4400	-66.5300	-0.2870	1.5330	0.1010
10:12:34.301	58384	3.7700	5.2800	-80.3200	-0.2970	2.2630	0.1280
10:12:34.323	58404	1.4000	5.0900	-66.0700	-0.3230	1.6910	0.1160
10:12:34.341	58424	1.9700	4.3000	-68.7000	-0.2620	1.7520	0.0910
10:12:34.361	58444	3.4200	4.8100	-82.2200	-0.3230	2.2420	0.1700
10:12:34.381	58464	-0.4800	4.3700	-67.1100	-0.2790	1.5600	0.0860
10:12:34.402	58484	3.6000	5.2500	-79.9900	-0.2910	2.2480	0.1500
10:12:34.421	58504	-0.4500	4.5700	-66.3900	-0.2680	1.5820	0.1120
10:12:34.441	58524	3.5300	4.9200	-72.7100	-0.2490	2.0050	0.0930
10:12:34.461	58544	1.8100	5.4000	-72.4200	-0.3130	1.9950	0.1440
10:12:34.481	58564	0.7700	4.9800	-65.4500	-0.2490	1.5580	0.0740
10:12:34.501	58584	3.3600	5.4200	-83.7100	-0.3040	2.3420	0.1640
10:12:34.521	58604	0.1200	4.5300	-65.2700	-0.2620	1.5390	0.1070
10:12:34.541	58624	4.7600	5.2400	-76.6600	-0.2710	2.1630	0.1360
10:12:34.561	58644	0.8500	4.9400	-69.2500	-0.3260	1.7600	0.1480
10:12:34.582	58664	2.7600	4.9300	-72.1300	-0.2670	1.8710	0.0950
10:12:34.601	58684	2.8400	5.4900	-77.5800	-0.3470	2.1740	0.1620
10:12:34.624	58704	-0.9700	4.5100	-66.8000	-0.3040	1.5210	0.0810
10:12:34.642	58724	3.1500	5.3400	-82.3300	-0.3540	2.2990	0.1430
10:12:34.662	58744	-0.0900	4.4700	-67.8600	-0.3330	1.6330	0.1090
10:12:34.681	58764	3.5500	4.9100	-73.6100	-0.2990	1.9990	0.1120
10:12:34.702	58784	0.5200	4.9500	-73.5000	-0.3390	1.9290	0.1570
10:12:34.722	58804	1.1900	4.4300	-70.5500	-0.2710	1.7110	0.0900
10:12:34.743	58824	3.5400	4.9500	-82.8600	-0.3300	2.2190	0.1730
10:12:34.763	58844	-1.2000	4.8600	-67.1800	-0.2680	1.5860	0.0900
10:12:34.783	58864	3.2700	4.5900	-78.5400	-0.2830	2.1200	0.1310
10:12:34.803	58884	0.4100	4.7200	-71.4100	-0.2810	1.8230	0.1250
10:12:34.822	58904	2.5300	4.4500	-72.3500	-0.2400	1.8470	0.1150
10:12:34.843	58924	2.0500	5.1300	-77.0200	-0.2950	2.1520	0.1510
10:12:34.863	58944	-1.7900	5.3500	-70.1300	-0.2620	1.5520	0.0860
10:12:34.883	58964	3.7500	5.1600	-79.4100	-0.2860	2.2030	0.1420
10:12:34.901	58984	0.9000	4.6400	-64.8200	-0.2940	1.6670	0.1170
10:12:34.922	59004	3.2800	4.9900	-74.3700	-0.2470	2.0220	0.1080
10:12:34.942	59024	1.0400	5.1300	-72.2600	-0.3150	1.8730	0.1360
10:12:34.962	59044	1.3700	4.6400	-69.2700	-0.2610	1.7470	0.0950
10:12:34.984	59064	3.7900	4.8900	-82.2300	-0.3290	2.3160	0.1740
10:12:35.003	59084	-1.2200	4.7200	-64.6000	-0.2870	1.4780	0.0870
10:12:35.022	59104	4.9700	4.5200	-78.4900	-0.2970	2.2530	0.1290
10:12:35.041	59124	1.5400	4.7700	-63.6700	-0.3330	1.6990	0.1230
10:12:35.061	59144	3.2900	4.6200	-70.6100	-0.2790	1.9240	0.1070
10:12:35.083	59164	2.4600	5.2300	-75.8600	-0.3640	2.0760	0.1470
10:12:35.103	59184	0.7100	4.5500	-64.6300	-0.2890	1.5570	0.0830
10:12:35.121	59204	4.2700	4.7100	-82.4200	-0.3470	2.3410	0.1680
10:12:35.142	59224	0.2000	4.9700	-64.0700	-0.2590	1.5690	0.0930
10:12:35.162	59244	4.0400	4.5100	-74.7300	-0.2690	2.0580	0.1200
10:12:35.182	59264	1.4100	5.1100	-72.1700	-0.3010	1.8970	0.1330
10:12:35.203	59284	0.8700	4.6100	-69.0600	-0.2490	1.6980	0.0830
10:12:35.223	59304	2.5600	5.3000	-81.6400	-0.3010	2.2700	0.1510
10:12:35.243	59324	-0.9600	4.5500	-66.9000	-0.2660	1.5030	0.1050
10:12:35.263	59344	4.3800	5.0700	-76.1200	-0.2830	2.2060	0.1240
10:12:35.283	59364	0.6000	4.9200	-68.6800	-0.2760	1.6680	0.1300
10:12:35.302	59384	2.5100	4.3500	-75.0700	-0.2470	1.9020	0.1240
10:12:35.323	59404	1.7200	5.1800	-77.2300	-0.3060	2.0420	0.1570
10:12:35.343	59424	-0.2000	4.7800	-68.9900	-0.2670	1.6100	0.0920
10:12:35.363	59444	2.3500	5.0800	-83.1400	-0.3240	2.3380	0.1530
10:12:35.383	59464	-1.0900	4.4800	-67.8200	-0.3100	1.5420	0.0980
10:12:35.402	59484	4.4000	4.8200	-74.3600	-0.2820	2.1420	0.0950
10:12:35.422	59504	1.4400	5.3500	-71.4800	-0.3300	1.8440	0.1380
10:12:35.443	59524	0.9900	4.7700	-69.6700	-0.2700	1.7370	0.0920
10:12:35.463	59544	2.8300	4.9500	-80.4500	-0.3720	2.2560	0.1660
10:12:35.483	59564	-0.2000	4.6800	-66.1300	-0.2960	1.5430	0.1000
10:12:35.504	59584	4.2400	5.4300	-77.1700	-0.3040	2.2430	0.1330
10:12:35.524	59604	0.7600	5.2100	-65.1100	-0.3210	1.6030	0.1140
10:12:35.542	59624	3.1200	4.7200	-69.9400	-0.2770	1.9170	0.0940
10:12:35.562	59644	1.8100	4.9800	-75.2100	-0.3170	1.9970	0.1500
10:12:35.583	59664	0.1700	4.6800	-67.6600	-0.2660	1.5960	0.0870
10:12:35.603	59684	4.1500	4.7600	-79.9700	-0.3120	2.2970	0.1620
10:12:35.623	59704	0.4400	4.8100	-63.7200	-0.2540	1.5930	0.0920
10:12:35.643	59724	4.0200	5.0900	-73.9100	-0.2790	2.1250	0.1110
10:12:35.662	59744	0.5300	5.0100	-69.5800	-0.2820	1.7530	0.1280
10:12:35.682	59764	1.4100	4.7200	-70.4300	-0.2380	1.7210	0.0960
10:12:35.702	59784	2.4500	4.9600	-83.6500	-0.2900	2.2920	0.1880
10:12:35.722	59804	-0.6700	4.6500	-67.6700	-0.2710	1.6210	0.0910
10:12:35.743	59824	4.2300	4.9500	-77.9900	-0.2780	2.2290	0.1340
10:12:35.763	59844	0.6100	4.5200	-64.7800	-0.2920	1.5620	0.1120
10:12:35.783	59864	3.6400	4.5800	-73.8500	-0.2550	1.9990	0.1210
10:12:35.803	59884	2.0100	5.4300	-74.5500	-0.3290	2.0330	0.1510
10:12:35.822	59904	0.5500	5.0900	-71.1900	-0.2780	1.7000	0.0900
10:12:35.843	59924	2.9700	5.3900	-82.4200	-0.3520	2.3100	0.1670
10:12:35.862	59944	0.2600	4.4300	-66.2400	-0.2950	1.5820	0.0920
10:12:35.883	59964	4.0600	5.0000	-74.2600	-0.3270	2.1690	0.1170
10:12:35.903	59984	0.7300	5.0100	-67.8500	-0.3420	1.7250	0.1220
10:12:35.924	60004	1.4800	4.6900	-72.7000	-0.2850	1.8420	0.0960
10:12:35.943	60024	2.6100	5.0200	-81.6100	-0.3420	2.1880	0.1800
10:12:35.963	60044	-0.8000	4.5200	-69.2400	-0.2850	1.5960	0.0830
10:12:35.983	60064	3.2200	5.1700	-80.1700	-0.3170	2.2460	0.1470
10:12:36.004	60084	0.0700	4.6700	-68.2400	-0.2860	1.6320	0.1050
10:12:36.022	60104	2.7700	4.4600	-76.0000	-0.2820	1.9930	0.1190
10:12:36.042	60124	1.5100	4.5600	-75.5700	-0.2860	1.9770	0.1420
10:12:36.063	60144	-0.6300	4.8400	-71.6300	-0.2400	1.6270	0.0870
10:12:36.084	60164	1.7200	5.7800	-84.5200	-0.3030	2.3030	0.1560
10:12:36.104	60184	-1.0300	4.6400	-69.2400	-0.2690	1.5750	0.0980
10:12:36.123	60204	3.6600	4.8800	-75.5700	-0.2800	2.1000	0.1160
10:12:36.143	60224	0.6900	4.6600	-70.6800	-0.2860	1.7550	0.1440
10:12:36.163	60244	2.2700	4.4500	-72.5700	-0.2310	1.8740	0.1080
10:12:36.183	60264	2.2700	4.8500	-78.3300	-0.3160	2.0990	0.1710
10:12:36.205	60284	-1.6800	4.6600	-68.9900	-0.3040	1.5000	0.0740
10:12:36.225	60304	2.8800	5.1000	-85.3000	-0.3290	2.3500	0.1600
10:12:36.243	60324	-0.5300	4.8600	-67.1600	-0.3050	1.5780	0.1100
10:12:36.265	60344	3.4800	5.1600	-75.3200	-0.2920	2.0800	0.1040
10:12:36.285	60364	1.4900	4.8700	-73.3800	-0.3640	1.9010	0.1470
10:12:36.302	60384	1.1600	4.6600	-68.0300	-0.2750	1.7000	0.0810
10:12:36.323	60404	3.1800	5.3100	-80.7800	-0.3620	2.2530	0.1770
10:12:36.345	60424	0.1900	4.3700	-64.9500	-0.3030	1.4900	0.0940
10:12:36.365	60444	4.3000	5.0500	-78.3400	-0.3060	2.2010	0.1370
10:12:36.384	60464	1.0100	5.1800	-66.8800	-0.3120	1.6970	0.1190
10:12:36.404	60484	3.2300	4.6600	-69.0800	-0.2780	1.8560	0.0940
10:12:36.423	60504	3.5000	5.3700	-74.3800	-0.3080	2.1070	0.1390
10:12:36.444	60524	0.3000	4.5700	-66.5900	-0.2600	1.5460	0.0840
10:12:36.464	60544	3.8500	4.8200	-82.0400	-0.3100	2.2780	0.1570
10:12:36.484	60564	-0.4600	4.3000	-68.2100	-0.2640	1.5760	0.1090
10:12:36.505	60584	4.0700	5.2600	-74.2300	-0.2640	2.0740	0.1060
10:12:36.523	60604	1.2700	5.4100	-73.6600	-0.3100	1.9150	0.1590
10:12:36.544	60624	1.5800	4.5900	-69.2200	-0.2670	1.7180	0.0890
10:12:36.565	60644	3.1300	5.2200	-82.2500	-0.3180	2.2640	0.1740
10:12:36.584	60664	-0.5900	4.4700	-65.4900	-0.2750	1.5560	0.0940
10:12:36.604	60684	4.7100	5.0200	-80.0600	-0.2890	2.2960	0.1380
10:12:36.623	60704	-0.3000	4.6200	-67.8700	-0.3220	1.7100	0.1250
10:12:36.644	60724	3.0300	4.3500	-72.2500	-0.2840	1.9360	0.0970
10:12:36.663	60744	1.5100	5.1100	-77.0400	-0.3370	2.0470	0.1500
10:12:36.685	60764	-0.4800	5.1900	-72.3000	-0.2790	1.6570	0.1020
10:12:36.705	60784	3.0800	5.2000	-82.8700	-0.3680	2.2930	0.1700
10:12:36.723	60804	-0.5300	4.8200	-65.5000	-0.3380	1.5320	0.0960
10:12:36.744	60824	3.9900	5.2500	-75.4200	-0.3080	2.0800	0.1230
10:12:36.764	60844	1.5900	5.4600	-70.0300	-0.3310	1.7950	0.1440
10:12:36.784	60864	2.0300	4.7800	-71.2600	-0.2500	1.7640	0.0990
10:12:36.805	60884	2.6700	5.1400	-80.7600	-0.3190	2.1730	0.1730
10:12:36.825	60904	-0.8400	4.7800	-65.8800	-0.2630	1.5490	0.0800
10:12:36.844	60924	3.8200	4.8100	-77.3200	-0.3090	2.2270	0.1170
10:12:36.865	60944	0.9500	4.9800	-67.5000	-0.2520	1.6890	0.1200
10:12:36.885	60964	3.3500	4.2600	-71.7300	-0.2470	1.9460	0.1140
10:12:36.904	60984	1.7600	5.1100	-77.0300	-0.2880	2.0140	0.1600
10:12:36.923	61004	-0.8900	4.8700	-69.9200	-0.2600	1.5980	0.0860
10:12:36.944	61024	2.9300	5.0700	-82.2900	-0.2930	2.2500	0.1600
10:12:36.963	61044	0.6600	4.4400	-66.4600	-0.2820	1.5990	0.1120
10:12:36.985	61064	4.0000	4.5500	-76.1000	-0.2560	2.0930	0.1280
10:12:37.003	61084	0.4300	5.1600	-67.5600	-0.2980	1.6990	0.1090
10:12:37.023	61104	2.1100	4.3000	-70.7200	-0.2540	1.7970	0.1020
10:12:37.044	61124	2.8500	4.9900	-78.2900	-0.3140	2.2640	0.1700
10:12:37.065	61144	-0.3800	4.7000	-69.2500	-0.2740	1.5970	0.0970
10:12:37.084	61164	4.7200	4.4100	-79.9200	-0.3340	2.2700	0.1490
10:12:37.103	61184	1.1500	4.3900	-63.1800	-0.3100	1.6370	0.1050
10:12:37.125	61204	3.6000	4.8700	-73.3600	-0.2980	2.0640	0.1040
10:12:37.144	61224	1.3200	5.3700	-75.5100	-0.3580	2.0160	0.1420
10:12:37.164	61244	-0.9300	4.8100	-71.4100	-0.2960	1.6130	0.0890
10:12:37.186	61264	2.8800	5.3300	-82.1700	-0.3330	2.2650	0.1580
10:12:37.205	61284	0.0000	4.8900	-68.1100	-0.2910	1.6280	0.1030
10:12:37.223	61304	3.3300	4.7000	-76.8900	-0.2900	2.1140	0.1140
10:12:37.245	61324	0.9700	4.9400	-71.2000	-0.2650	1.7470	0.1320
10:12:37.265	61344	1.2400	4.6000	-72.3600	-0.2540	1.8430	0.0950
10:12:37.283	61364	1.5600	5.0700	-81.4100	-0.2940	2.1970	0.1500
10:12:37.305	61384	-1.5000	4.8300	-68.7700	-0.2470	1.4880	0.0970
10:12:37.325	61404	3.6000	5.1900	-77.8700	-0.2880	2.2520	0.1260
10:12:37.344	61424	0.0600	4.7100	-69.8900	-0.2760	1.6910	0.1360
10:12:37.365	61444	3.0300	4.6200	-74.2200	-0.2670	1.9470	0.1100
10:12:37.385	61464	1.5400	5.4500	-72.9800	-0.3180	1.9630	0.1400
10:12:37.405	61484	0.7100	4.3100	-71.9300	-0.2580	1.6950	0.1080
10:12:37.426	61504	2.1000	5.5100	-83.7100	-0.3080	2.2720	0.1480
10:12:37.445	61524	-1.8700	4.4100	-68.8500	-0.3000	1.5070	0.0970
10:12:37.465	61544	4.4100	4.6800	-78.3100	-0.3070	2.2260	0.1330
10:12:37.484	61564	0.1000	4.9200	-69.1600	-0.2970	1.6930	0.1390
10:12:37.505	61584	2.2700	4.3000	-73.0000	-0.2630	1.9070	0.0960
10:12:37.523	61604	2.2200	4.7800	-78.9200	-0.3600	2.0880	0.1710
10:12:37.544	61624	0.1900	4.9400	-68.2300	-0.2850	1.5970	0.0920
10:12:37.566	61644	4.2500	4.9200	-80.1300	-0.3410	2.2820	0.1480
10:12:37.586	61664	-0.1400	4.8600	-64.2400	-0.3040	1.5500	0.1040
10:12:37.605	61684	3.2200	4.4700	-76.3200	-0.2800	2.0390	0.1200
10:12:37.624	61704	1.2900	5.0100	-74.0500	-0.3050	1.9210	0.1450
10:12:37.643	61724	1.6900	4.5500	-69.7000	-0.2520	1.7420	0.0980
10:12:37.665	61744	3.2500	4.6100	-78.3200	-0.3230	2.2270	0.1510
10:12:37.684	61764	-0.3100	4.8100	-64.3900	-0.2490	1.5700	0.0850
10:12:37.705	61784	3.8000	4.4700	-77.8400	-0.2880	2.2270	0.1180
10:12:37.725	61804	0.4100	4.6700	-67.9300	-0.2630	1.7140	0.1250
10:12:37.746	61824	2.4200	4.5800	-70.5300	-0.2550	1.8160	0.0920
10:12:37.766	61844	2.5700	5.2500	-79.2400	-0.2890	2.1650	0.1610
10:12:37.784	61864	-0.6800	4.4300	-68.6800	-0.2600	1.6110	0.0890
10:12:37.805	61884	3.2400	4.6600	-83.2400	-0.2820	2.2760	0.1560
10:12:37.825	61904	-0.0300	4.3000	-64.6600	-0.2810	1.5190	0.1060
10:12:37.845	61924	3.9900	4.9800	-75.3500	-0.2510	2.0950	0.1190
10:12:37.865	61944	1.7100	5.1400	-72.1700	-0.3070	1.9250	0.1510
10:12:37.885	61964	0.9200	4.4700	-71.2000	-0.2620	1.7270	0.1050
10:12:37.906	61984	2.9700	5.2000	-82.2400	-0.3350	2.2820	0.1660
10:12:37.925	62004	-0.7000	4.3300	-66.3900	-0.2980	1.5350	0.0960
10:12:37.945	62024	4.0500	4.7400	-79.3700	-0.3110	2.2120	0.1400
10:12:37.965	62044	1.1600	4.9600	-66.3700	-0.3280	1.7220	0.1300
10:12:37.986	62064	2.4700	5.1800	-70.7600	-0.2940	1.8810	0.0870
10:12:38.005	62084	1.8600	5.1600	-79.0000	-0.3280	2.1180	0.1660
10:12:38.025	62104	-1.0400	4.6200	-71.6300	-0.2710	1.6030	0.0880
10:12:38.045	62124	2.8300	4.6000	-81.7200	-0.3220	2.2210	0.1500
10:12:38.065	62144	-0.4900	3.9900	-66.9900	-0.2640	1.5650	0.1100
10:12:38.086	62164	2.6800	4.7700	-75.2200	-0.2680	2.0520	0.1070
10:12:38.105	62184	1.5200	4.8000	-72.3300	-0.2610	1.8810	0.1290
10:12:38.124	62204	0.9700	4.2500	-71.0100	-0.2450	1.7240	0.1050
10:12:38.145	62224	2.7300	5.3100	-83.3400	-0.2840	2.2580	0.1700
10:12:38.164	62244	-1.3900	4.3300	-67.9400	-0.2690	1.4960	0.0970
10:12:38.184	62264	3.9500	4.5200	-76.8800	-0.2840	2.1850	0.1360
10:12:38.205	62284	1.2400	4.9500	-68.6500	-0.2890	1.7440	0.1310
10:12:38.224	62304	2.6100	4.6100	-74.3100	-0.2430	1.9010	0.1160
10:12:38.245	62324	1.2000	5.3300	-76.9300	-0.3210	2.0600	0.1500
10:12:38.264	62344	-0.9400	5.0800	-66.8200	-0.2610	1.5350	0.0830
10:12:38.285	62364	3.3900	5.3000	-81.5300	-0.2980	2.3370	0.1630
10:12:38.306	62384	0.0400	4.5400	-65.7300	-0.2980	1.5790	0.1030
10:12:38.326	62404	4.2700	4.7500	-75.5500	-0.2740	2.1090	0.1270
10:12:38.345	62424	2.2100	5.1900	-70.6900	-0.3410	1.8640	0.1340
10:12:38.364	62444	1.6000	4.5500	-67.9500	-0.2790	1.7470	0.0880
10:12:38.385	62464	3.0400	4.8600	-79.2700	-0.3630	2.2140	0.1580
10:12:38.404	62484	-1.1000	4.5800	-66.2400	-0.2850	1.5000	0.0950
10:12:38.426	62504	4.2700	5.1200	-78.2600	-0.3130	2.2340	0.1380
10:12:38.446	62524	0.6700	4.5300	-68.0600	-0.2970	1.7060	0.1200
10:12:38.464	62544	2.3500	4.6200	-69.7700	-0.2620	1.8600	0.0860
10:12:38.487	62564	2.1300	5.2500	-77.7600	-0.3110	2.0600	0.1550
10:12:38.506	62584	0.1900	4.7100	-68.0100	-0.2540	1.6250	0.0930
10:12:38.524	62604	2.6800	4.9100	-81.1100	-0.2900	2.2820	0.1490
10:12:38.546	62624	-0.6100	4.2400	-65.4200	-0.2670	1.4610	0.0960
10:12:38.567	62644	4.3300	4.9400	-75.7800	-0.2520	2.1330	0.1250
10:12:38.585	62664	1.2400	5.4800	-71.7500	-0.2890	1.9300	0.1430
10:12:38.605	62684	0.6500	5.0100	-72.3300	-0.2440	1.7260	0.0940
10:12:38.625	62704	2.4400	5.2100	-80.8500	-0.2970	2.2080	0.1620
10:12:38.646	62724	0.0400	4.6100	-66.0500	-0.2780	1.5590	0.0900
10:12:38.665	62744	4.1500	4.7800	-80.6500	-0.3110	2.3100	0.1420
10:12:38.684	62764	-1.1500	4.3700	-68.1000	-0.2940	1.5750	0.1210
10:12:38.706	62784	3.1300	4.6900	-71.6300	-0.2640	1.9560	0.0930
10:12:38.726	62804	2.0900	5.3200	-77.1300	-0.3340	2.0490	0.1500
10:12:38.745	62824	-0.2500	4.9100	-69.3600	-0.2700	1.6500	0.0770
10:12:38.766	62844	3.0800	5.4600	-82.9800	-0.3450	2.2730	0.1580
10:12:38.785	62864	-0.4100	4.5900	-67.3300	-0.3130	1.5940	0.1000
10:12:38.806	62884	4.1600	4.9200	-76.0200	-0.3110	2.1550	0.1200
10:12:38.826	62904	1.0600	5.3000	-69.5100	-0.3160	1.7570	0.1340
10:12:38.847	62924	2.0100	4.5200	-71.7500	-0.2650	1.8470	0.1020
10:12:38.865	62944	3.1200	5.0100	-78.5600	-0.3320	2.1410	0.1590
10:12:38.886	62964	-0.7000	4.3500	-68.8600	-0.2590	1.5750	0.0960
10:12:38.906	62984	3.2500	4.8000	-78.9500	-0.2930	2.1750	0.1300
10:12:38.926	63004	0.9200	4.4200	-66.3800	-0.2690	1.6820	0.1050
10:12:38.946	63024	3.6300	4.3500	-71.3400	-0.2650	1.9550	0.1040
10:12:38.965	63044	1.4200	5.0600	-72.8500	-0.2800	1.9770	0.1350
10:12:38.986	63064	-0.0500	4.5800	-68.3200	-0.2440	1.5690	0.0880
10:12:39.007	63084	3.4000	5.3300	-81.0100	-0.2730	2.3200	0.1550
10:12:39.026	63104	0.5700	4.6000	-66.0800	-0.2680	1.6320	0.0960
10:12:39.045	63124	3.8500	4.7400	-72.8400	-0.2680	2.0740	0.1060
10:12:39.067	63144	0.6200	5.0300	-68.9500	-0.2970	1.7450	0.1210
10:12:39.086	63164	2.3200	4.7400	-69.7200	-0.2710	1.8050	0.1020
10:12:39.106	63184	2.7300	5.3000	-81.7200	-0.3340	2.2350	0.1710
10:12:39.126	63204	-0.7900	4.7500	-66.5300	-0.2770	1.4770	0.0790
10:12:39.147	63224	4.8300	4.9100	-80.6200	-0.3300	2.3620	0.1410
10:12:39.166	63244	0.4200	4.7100	-67.0600	-0.2960	1.6400	0.1080
10:12:39.187	63264	3.2800	4.5500	-74.6200	-0.2940	1.9930	0.1110
10:12:39.205	63284	1.7700	5.0200	-75.1400	-0.3240	1.9870	0.1610
10:12:39.226	63304	0.4000	5.0300	-69.5600	-0.2810	1.6460	0.0840
10:12:39.246	63324	2.9400	5.1300	-81.1300	-0.3180	2.2580	0.1530
10:12:39.265	63344	-1.2400	4.5500	-68.3700	-0.2820	1.5710	0.0910
10:12:39.285	63364	3.0700	4.6500	-77.4900	-0.2710	2.1220	0.1250
10:12:39.305	63384	1.0200	4.7900	-70.5100	-0.2820	1.8240	0.1260
10:12:39.327	63404	1.8500	4.4700	-71.7300	-0.2570	1.8420	0.0920
10:12:39.347	63424	1.8100	4.9200	-79.4200	-0.3040	2.1050	0.1550
10:12:39.367	63444	-0.2800	4.4900	-68.9900	-0.2520	1.6250	0.0900
10:12:39.385	63464	4.0200	5.2700	-82.1500	-0.2900	2.3600	0.1480
10:12:39.406	63484	-1.1100	4.8200	-64.8800	-0.2680	1.5660	0.0880
10:12:39.426	63504	2.2300	4.5300	-75.4100	-0.2610	1.9980	0.1040
10:12:39.446	63524	1.8600	5.0000	-72.9200	-0.2960	1.9970	0.1420
10:12:39.466	63544	1.3800	4.8600	-68.0800	-0.2440	1.7020	0.0920
10:12:39.486	63564	2.4800	5.1500	-83.0700	-0.3110	2.2410	0.1660
10:12:39.506	63584	-1.8200	4.5700	-68.4600	-0.2680	1.4310	0.0970
10:12:39.526	63604	3.6200	4.9600	-81.8000	-0.2910	2.3010	0.1470
10:12:39.546	63624	0.3800	4.8800	-67.7900	-0.2900	1.6810	0.1200
10:12:39.568	63644	2.8000	4.4800	-72.5700	-0.2660	1.8840	0.1150
10:12:39.587	63664	2.5900	4.8200	-77.9000	-0.3380	2.0730	0.1700
10:12:39.606	63684	0.2600	4.8900	-68.8800	-0.2950	1.6700	0.0880
10:12:39.627	63704	3.8800	5.0500	-78.8400	-0.3360	2.2360	0.1510
10:12:39.646	63724	-0.7200	4.5000	-66.1800	-0.2950	1.5280	0.1020
10:12:39.666	63744	4.0000	4.4300	-79.2700	-0.2750	2.0790	0.1390
10:12:39.686	63764	1.7000	4.6500	-72.1800	-0.3130	1.9080	0.1420
10:12:39.707	63784	1.2400	4.4200	-69.1700	-0.2500	1.6800	0.0890
10:12:39.726	63804	3.3700	4.3100	-80.1600	-0.3200	2.2170	0.1650
10:12:39.746	63824	0.0400	4.6900	-65.2500	-0.2520	1.5960	0.0940
10:12:39.766	63844	4.1300	4.7200	-78.2600	-0.3010	2.1950	0.1220
10:12:39.786	63864	-0.5200	4.7500	-68.2000	-0.2650	1.6410	0.1150
10:12:39.807	63884	2.6300	4.2000	-74.3600	-0.2590	1.9060	0.1080
10:12:39.828	63904	1.7800	5.4900	-77.3600	-0.2880	2.0820	0.1570
10:12:39.847	63924	-0.4100	4.9300	-68.2300	-0.2540	1.6010	0.0830
10:12:39.867	63944	3.1100	4.9900	-82.7500	-0.2880	2.2830	0.1600
10:12:39.887	63964	-0.7500	4.5100	-65.0000	-0.2750	1.5290	0.0930
10:12:39.907	63984	4.1800	4.7400	-75.9400	-0.2650	2.1690	0.1200
10:12:39.928	64004	1.1600	4.9900	-70.7200	-0.3130	1.8060	0.1430
10:12:39.946	64024	1.4300	4.5900	-70.4800	-0.2570	1.7770	0.0930
10:12:39.967	64044	3.0700	5.0900	-81.4800	-0.3410	2.2980	0.1790
10:12:39.986	64064	-1.2300	4.7400	-67.9100	-0.2980	1.5320	0.0870
10:12:40.006	64084	3.3200	5.0800	-80.9200	-0.3210	2.2650	0.1400
10:12:40.027	64104	-0.5100	4.7000	-67.6100	-0.3210	1.6380	0.1010
10:12:40.046	64124	2.9800	4.4700	-73.2400	-0.2990	1.9630	0.1060
10:12:40.067	64144	1.8800	4.9800	-75.5700	-0.3470	2.0210	0.1610
10:12:40.087	64164	-0.8900	4.7500	-71.0800	-0.2780	1.6100	0.0790
10:12:40.106	64184	2.5700	5.2000	-82.0300	-0.3420	2.2640	0.1460
10:12:40.127	64204	-1.1200	4.6400	-67.0700	-0.2750	1.5260	0.0940
10:12:40.147	64224	3.2600	4.6700	-76.4000	-0.2870	2.1140	0.1170
10:12:40.167	64244	0.9600	4.7600	-70.9000	-0.2760	1.7920	0.1210
10:12:40.187	64264	1.8500	4.2700	-69.5100	-0.2450	1.8120	0.0970
10:12:40.206	64284	1.8400	5.4700	-79.8600	-0.2930	2.1810	0.1570
10:12:40.226	64304	-2.0200	4.4100	-68.7400	-0.2690	1.4900	0.0930
10:12:40.247	64324	3.9700	4.7000	-80.1700	-0.2830	2.2180	0.1400
10:12:40.267	64344	0.3300	4.8500	-69.0000	-0.2790	1.6870	0.1310
10:12:40.286	64364	3.1000	4.9600	-70.9700	-0.2500	1.9420	0.0980
10:12:40.308	64384	1.3400	5.0200	-72.0700	-0.3280	1.8910	0.1370
10:12:40.328	64404	1.4600	4.7400	-66.5400	-0.2610	1.6830	0.0810
10:12:40.348	64424	3.4900	5.0700	-82.4000	-0.3200	2.3740	0.1650
10:12:40.367	64444	-0.9200	4.5700	-63.3900	-0.2680	1.4860	0.0790
10:12:40.386	64464	4.7200	4.2500	-76.8800	-0.3030	2.1960	0.1250
10:12:40.407	64484	1.3500	4.9600	-66.9900	-0.2890	1.7560	0.1180
10:12:40.427	64504	1.7700	4.2900	-71.8400	-0.2680	1.9040	0.0870
10:12:40.447	64524	1.9300	5.1300	-78.1700	-0.3370	2.1230	0.1470
10:12:40.468	64544	-0.5900	4.5500	-67.5200	-0.2860	1.5580	0.0890
10:12:40.487	64564	3.3900	5.0200	-82.6500	-0.3200	2.3260	0.1590
10:12:40.508	64584	-0.4100	4.9600	-64.6700	-0.2720	1.5560	0.0900
10:12:40.528	64604	3.1200	4.3600	-75.9200	-0.2770	2.0460	0.1140
10:12:40.547	64624	1.2800	5.1200	-73.4400	-0.2760	1.9040	0.1330
10:12:40.567	64644	0.1500	4.4000	-70.2400	-0.2610	1.7610	0.0870
10:12:40.588	64664	1.4400	5.3600	-82.4500	-0.2920	2.2680	0.1370
10:12:40.606	64684	-1.9500	4.3400	-68.9100	-0.2590	1.5360	0.0890
10:12:40.627	64704	3.9300	5.0100	-79.7800	-0.2610	2.2610	0.1390
10:12:40.646	64724	-0.1800	4.7500	-69.2000	-0.2680	1.6690	0.1250
10:12:40.666	64744	2.3500	4.5800	-72.1700	-0.2550	1.8670	0.0970
10:12:40.688	64764	1.5500	5.2200	-79.8100	-0.3110	2.1030	0.1670
10:12:40.706	64784	-0.5300	4.5100	-69.9700	-0.2560	1.5940	0.1000
10:12:40.728	64804	2.8800	5.3700	-85.1200	-0.3030	2.3390	0.1610
10:12:40.748	64824	-1.4700	4.3800	-64.3400	-0.2890	1.4420	0.0840
10:12:40.767	64844	4.3700	4.5200	-78.7900	-0.2730	2.2190	0.1290
10:12:40.787	64864	0.8000	5.0400	-72.7600	-0.2950	1.8270	0.1440
10:12:40.807	64884	1.3400	4.6900	-72.8300	-0.2550	1.7640	0.0970
10:12:40.828	64904	3.2800	5.6200	-81.7100	-0.3470	2.2940	0.1610
10:12:40.848	64924	1.4400	5.0600	-69.4300	-0.2970	1.8310	0.0970
10:12:40.868	64944	4.6500	5.2000	-75.1800	-0.3300	2.2280	0.1270
10:12:40.889	64964	-1.3600	4.6300	-60.2600	-0.2910	1.3760	0.0980
10:12:40.907	64984	3.9700	5.1200	-75.3500	-0.2410	2.1490	0.1000
10:12:40.927	65004	2.8200	4.9100	-74.4600	-0.2820	2.0920	0.1410
10:12:40.947	65024	1.3900	4.1900	-67.3000	-0.2440	1.6340	0.0950
10:12:40.967	65044	3.2100	4.5500	-80.8600	-0.2270	2.2330	0.1480
10:12:40.988	65064	-0.9200	4.4100	-66.4800	-0.2650	1.5440	0.0790
10:12:41.009	65084	3.1900	4.5600	-81.6900	-0.2550	2.2490	0.1240
10:12:41.026	65104	0.4000	4.5700	-68.0600	-0.2390	1.6690	0.1120
10:12:41.047	65124	0.6000	4.6300	-72.6000	-0.2370	1.8060	0.1080
10:12:41.067	65144	1.4000	5.2700	-86.3800	-0.2440	2.2960	0.1580
10:12:41.088	65164	0.8000	4.3100	-66.4200	-0.2700	1.5210	0.0970
10:12:41.107	65184	3.3100	4.8300	-78.0200	-0.2880	2.1990	0.1440
10:12:41.129	65204	-0.7000	4.6800	-73.1900	-0.2480	1.6990	0.1200
10:12:41.147	65224	3.0700	4.2600	-76.2600	-0.2670	1.9680	0.1190
10:12:41.167	65244	2.3600	4.9900	-73.0200	-0.2890	1.9600	0.1360
10:12:41.188	65264	0.8300	4.4000	-68.6500	-0.2530	1.6690	0.0920
10:12:41.208	65284	3.9400	5.0500	-84.9100	-0.2980	2.3570	0.1530
10:12:41.228	65304	-0.0500	4.4400	-68.0300	-0.2810	1.5930	0.0970
10:12:41.248	65324	4.3500	4.7200	-72.9300	-0.3120	2.0170	0.1130
10:12:41.267	65344	0.7600	4.7500	-70.9200	-0.2900	1.8100	0.1270
10:12:41.287	65364	1.1400	4.8500	-74.9400	-0.2690	1.9160	0.1070
10:12:41.307	65384	1.9900	5.0400	-79.1500	-0.3220	2.1030	0.1570
10:12:41.329	65404	-0.9700	4.5000	-69.1300	-0.2660	1.5670	0.0920
10:12:41.348	65424	3.6700	5.0000	-82.5100	-0.2940	2.3010	0.1380
10:12:41.368	65444	0.3200	4.7900	-66.6200	-0.2560	1.5930	0.1080
10:12:41.388	65464	2.4200	4.4300	-72.4300	-0.2600	1.9180	0.1000
10:12:41.407	65484	1.6600	4.6300	-76.0300	-0.2580	1.9810	0.1460
10:12:41.429	65504	0.6300	5.1500	-70.9600	-0.2390	1.7540	0.0890
10:12:41.448	65524	3.3600	5.0800	-83.0200	-0.2720	2.2870	0.1580
10:12:41.469	8	-1.8600	4.5000	-64.6100	-0.2540	1.4770	0.0850
10:12:41.487	28	4.1600	4.7600	-77.4400	-0.2620	2.1750	0.1110
10:12:41.509	48	1.8700	4.8400	-69.9700	-0.2690	1.8230	0.1380
10:12:41.527	68	1.3000	4.2400	-69.0100	-0.2440	1.7450	0.1000
10:12:41.549	88	1.5900	4.7900	-78.9800	-0.3070	2.1130	0.1540
10:12:41.567	108	-1.2100	4.8200	-69.8800	-0.2840	1.5980	0.0750
10:12:41.588	128	3.9400	5.6500	-81.8400	-0.3220	2.3570	0.1340
10:12:41.607	148	-0.3600	4.8800	-63.7500	-0.2830	1.5690	0.0900
10:12:41.629	168	3.7800	4.9100	-73.8200	-0.2780	2.0200	0.1010
10:12:41.648	188	2.4800	4.9000	-72.6100	-0.3300	1.9640	0.1420
10:12:41.667	208	1.7200	4.7300	-67.0500	-0.2720	1.7370	0.0840
10:12:41.688	228	2.7300	5.2000	-77.9400	-0.3370	2.1820	0.1580
10:12:41.707	248	-0.7200	4.3600	-66.7600	-0.2920	1.5700	0.0960
10:12:41.729	268	4.4200	5.1300	-76.9400	-0.3040	2.2180	0.1230
10:12:41.748	288	1.0700	4.6800	-66.9100	-0.3120	1.6880	0.1350
10:12:41.768	308	2.2900	4.6500	-68.3400	-0.2640	1.8680	0.0800
10:12:41.788	328	2.4900	4.7300	-77.0400	-0.3170	2.1580	0.1460
10:12:41.808	348	0.1100	4.3500	-65.6400	-0.2550	1.5690	0.0860
10:12:41.829	368	3.3400	4.7800	-79.9900	-0.3100	2.2920	0.1470
10:12:41.848	388	-0.9100	4.6800	-68.1800	-0.2470	1.5750	0.1020
10:12:41.868	408	3.3900	4.7300	-72.7800	-0.2460	2.0150	0.1070
10:12:41.888	428	2.3600	5.2500	-72.9200	-0.2920	1.9690	0.1520
10:12:41.908	448	0.4000	4.7200	-68.5200	-0.2280	1.6720	0.0870
10:12:41.928	468	2.6400	5.5200	-82.6900	-0.2940	2.2750	0.1500
10:12:41.948	488	-0.7100	4.5800	-65.2000	-0.2690	1.4960	0.0950
10:12:41.967	508	4.7800	4.9200	-76.3900	-0.2730	2.2670	0.1310
10:12:41.989	528	0.2000	5.7100	-65.1400	-0.2950	1.6810	0.1100
10:12:42.009	548	2.4100	4.7700	-72.1900	-0.2710	1.9170	0.0900
10:12:42.027	568	2.1500	4.8500	-75.2100	-0.3610	2.0820	0.1530
10:12:42.049	588	-0.4600	4.8000	-67.2700	-0.2750	1.6170	0.0840
10:12:42.068	608	4.1600	4.7900	-84.0000	-0.3460	2.3460	0.1660
10:12:42.089	628	-0.0300	4.5500	-62.9800	-0.3060	1.5230	0.0960
10:12:42.108	648	3.6000	4.8300	-75.1700	-0.2920	2.0720	0.1280
10:12:42.128	668	1.2700	5.0700	-72.8500	-0.3220	1.8780	0.1390
10:12:42.147	688	1.1400	4.8000	-72.0000	-0.2450	1.7380	0.0950
10:12:42.169	708	3.1700	5.1100	-79.1900	-0.3270	2.1360	0.1610
10:12:42.189	728	-0.3400	4.6000	-64.5800	-0.2700	1.5250	0.0790
10:12:42.207	748	3.8300	4.8400	-80.7500	-0.2880	2.2330	0.1460
10:12:42.229	768	0.0500	4.4800	-70.1400	-0.2600	1.7170	0.1270
10:12:42.247	788	2.1200	4.3600	-70.2700	-0.2780	1.8840	0.0820
10:12:42.268	808	1.6700	5.0200	-77.2300	-0.2720	2.0710	0.1550
10:12:42.287	828	-1.6600	5.0000	-71.4600	-0.2510	1.5870	0.0800
10:12:42.309	848	2.9200	5.2200	-82.0500	-0.2780	2.1910	0.1490
10:12:42.327	868	-0.3200	4.8800	-68.2500	-0.2650	1.6170	0.1050
10:12:42.348	888	3.0700	4.8500	-75.5600	-0.2420	2.0450	0.1110
10:12:42.368	908	0.3400	4.8400	-71.1700	-0.3190	1.8390	0.1230
10:12:42.390	928	1.7500	4.6700	-69.4900	-0.2600	1.7590	0.0930
10:12:42.407	948	2.7200	5.1800	-81.7500	-0.3200	2.2490	0.1730
10:12:42.429	968	-1.0100	4.7100	-68.9200	-0.2940	1.5330	0.0860
10:12:42.447	988	4.8300	5.0500	-80.3800	-0.3240	2.3400	0.1410
10:12:42.469	1008	0.8300	4.9300	-66.5200	-0.3110	1.6670	0.1090
10:12:42.488	1028	2.7500	4.4400	-76.1000	-0.2880	1.9670	0.1130
10:12:42.508	1048	1.2300	5.3500	-76.3800	-0.3400	2.0130	0.1630
10:12:42.529	1068	0.3500	4.7400	-66.9500	-0.2730	1.6210	0.0860
10:12:42.550	1088	3.0600	5.3300	-85.4900	-0.3170	2.3550	0.1730
10:12:42.569	1108	-1.6300	4.5400	-68.6100	-0.2760	1.5440	0.1080
10:12:42.587	1128	3.8200	4.2900	-77.3600	-0.2880	2.1140	0.1290
10:12:42.609	1148	1.3100	4.9300	-71.5900	-0.2980	1.8650	0.1300
10:12:42.629	1168	0.5000	4.7400	-73.4900	-0.2410	1.7960	0.0990
10:12:42.649	1188	1.0800	5.3600	-83.9200	-0.2760	2.2130	0.1530
10:12:42.668	1208	-1.6800	4.4000	-69.7200	-0.2550	1.5200	0.0880
10:12:42.689	1228	3.5400	5.3900	-80.8500	-0.2810	2.2910	0.1390
10:12:42.709	1248	0.2900	5.0100	-67.2100	-0.2840	1.6930	0.0970
10:12:42.729	1268	1.9400	4.9500	-73.0900	-0.2470	1.8800	0.1040
10:12:42.749	1288	2.1200	4.7900	-76.6700	-0.3040	2.0220	0.1590
10:12:42.770	1308	0.8000	4.9700	-72.1700	-0.2390	1.7220	0.1050
10:12:42.790	1328	2.0200	5.1500	-84.9800	-0.3070	2.2960	0.1570
10:12:42.808	1348	-2.3900	4.4500	-66.9300	-0.2890	1.4470	0.0820
10:12:42.828	1368	4.3800	5.2100	-77.3100	-0.2860	2.2440	0.1200
10:12:42.848	1388	1.1100	4.8000	-70.4200	-0.3000	1.8090	0.1430
10:12:42.868	1408	1.5500	4.5800	-71.2000	-0.2640	1.8440	0.0990
10:12:42.888	1428	2.3100	5.1000	-76.0000	-0.3420	2.1160	0.1490
10:12:42.908	1448	0.4000	5.2600	-66.7300	-0.2860	1.6420	0.0800
10:12:42.929	1468	4.1200	5.1400	-79.3500	-0.3280	2.2640	0.1570
10:12:42.949	1488	-0.3000	4.2600	-65.1500	-0.3090	1.5530	0.1080
10:12:42.970	1508	2.8000	4.5100	-74.4000	-0.2720	2.0540	0.1110
10:12:42.990	1528	2.1000	5.0500	-73.7000	-0.3110	1.9700	0.1400
10:12:43.009	1548	0.9100	4.9000	-67.7600	-0.2570	1.6410	0.0720
10:12:43.029	1568	3.9700	4.7100	-78.6500	-0.3010	2.2240	0.1450
10:12:43.049	1588	0.0500	4.4000	-64.5300	-0.2550	1.5570	0.0940
10:12:43.069	1608	4.3300	4.2700	-76.1000	-0.2630	2.1700	0.1230
10:12:43.089	1628	1.0600	4.7500	-67.8000	-0.2570	1.7380	0.1170
10:12:43.108	1648	1.6700	4.5200	-70.7300	-0.2330	1.7740	0.1050
10:12:43.129	1668	2.9100	5.2000	-79.8200	-0.2880	2.2230	0.1550
10:12:43.148	1688	-0.5000	4.4300	-63.7000	-0.2620	1.5530	0.0740
10:12:43.169	1708	3.8300	5.1300	-80.0100	-0.2680	2.2590	0.1410
10:12:43.188	1728	0.1000	4.9300	-63.8900	-0.2700	1.5390	0.0950
10:12:43.209	1748	3.6200	4.7400	-73.8200	-0.2600	2.0680	0.1080
10:12:43.228	1768	1.8500	5.3700	-72.2900	-0.3090	1.9490	0.1340
10:12:43.249	1788	1.2400	4.6300	-68.4600	-0.2610	1.7390	0.0870
10:12:43.268	1808	3.4200	4.9100	-82.7600	-0.3340	2.3370	0.1670
10:12:43.289	1828	-1.0300	4.2000	-66.5900	-0.2960	1.5590	0.0820
10:12:43.309	1848	3.2200	4.8000	-76.5000	-0.3330	2.1570	0.1150
10:12:43.330	1868	1.2800	4.5900	-70.9600	-0.3280	1.7890	0.1360
10:12:43.349	1888	1.5200	4.8100	-73.0100	-0.2890	1.9360	0.0920
10:12:43.370	1908	1.8700	5.0200	-78.0100	-0.3360	2.0570	0.1560
10:12:43.390	1928	-0.2100	4.7800	-69.8200	-0.2800	1.5980	0.0930
10:12:43.411	1948	3.4300	5.3500	-81.1900	-0.3050	2.2810	0.1510
10:12:43.429	1968	-0.6600	4.4800	-67.8500	-0.2800	1.6330	0.1000
10:12:43.449	1988	2.8500	4.6300	-74.7200	-0.2800	2.0060	0.1020
10:12:43.470	2008	2.1400	4.9400	-71.1600	-0.3030	1.9310	0.1320
10:12:43.489	2028	1.2200	4.7900	-70.9900	-0.2450	1.7790	0.0930
10:12:43.509	2048	2.3900	5.2400	-83.1900	-0.2960	2.2320	0.1640
10:12:43.528	2068	-2.4600	4.2100	-69.1500	-0.2680	1.4780	0.0960
10:12:43.550	2088	2.9600	4.6700	-80.4200	-0.2720	2.1990	0.1310
10:12:43.568	2108	0.3600	4.8000	-68.9800	-0.2990	1.7480	0.1270
10:12:43.588	2128	1.8600	4.9700	-72.4200	-0.2300	1.8710	0.0920
10:12:43.609	2148	1.0200	5.2800	-77.2500	-0.3150	2.0090	0.1630
10:12:43.628	2168	-0.0900	4.7300	-69.1700	-0.2620	1.6050	0.0940
10:12:43.648	2188	3.4100	5.2200	-81.9600	-0.3210	2.3460	0.1580
10:12:43.671	2208	-0.5900	4.7700	-66.9800	-0.2840	1.5450	0.1050
10:12:43.689	2228	4.4800	4.6800	-73.7600	-0.2990	2.1170	0.1110
10:12:43.709	2248	2.9000	5.0600	-68.1200	-0.3490	1.8760	0.1380
10:12:43.729	2268	1.9900	4.4000	-69.9100	-0.2710	1.7910	0.1110
10:12:43.750	2288	2.8100	4.8900	-78.8700	-0.3450	2.2100	0.1740
10:12:43.768	2308	-0.6800	4.7600	-66.3200	-0.2780	1.5410	0.0950
10:12:43.788	2328	3.5800	5.3000	-82.5900	-0.3050	2.2560	0.1410
10:12:43.809	2348	0.5000	4.9700	-66.2100	-0.3160	1.6630	0.1020
10:12:43.829	2368	2.9900	4.4000	-71.8500	-0.2600	1.8930	0.0930
10:12:43.849	2388	2.3200	5.4600	-76.6000	-0.2990	2.0930	0.1490
10:12:43.871	2408	0.1200	4.5200	-69.0700	-0.2570	1.6010	0.0820
10:12:43.890	2428	3.3600	4.7100	-83.2300	-0.3200	2.2720	0.1540
10:12:43.909	2448	-0.8600	4.2200	-67.3300	-0.2740	1.5920	0.0950
10:12:43.929	2468	3.9100	5.4600	-74.9600	-0.2560	2.1210	0.1030
10:12:43.950	2488	1.0600	4.9300	-73.9600	-0.3030	1.8900	0.1440
10:12:43.971	2508	-0.2500	4.6300	-72.2500	-0.2390	1.7490	0.0940
10:12:43.989	2528	1.8500	5.5100	-84.9900	-0.2980	2.2460	0.1630
10:12:44.011	2548	-0.4600	4.5000	-66.9100	-0.2670	1.5250	0.0870
10:12:44.030	2568	4.0100	4.9900	-80.3600	-0.2910	2.2590	0.1340
10:12:44.050	2588	-0.4200	5.1900	-68.5000	-0.2610	1.6140	0.1080
10:12:44.068	2608	3.5100	4.5600	-75.1800	-0.2590	2.0400	0.1110
10:12:44.091	2628	1.5400	5.0100	-76.5400	-0.3190	2.0320	0.1620
10:12:44.110	2648	-0.4300	4.8900	-70.8300	-0.2670	1.6270	0.0850
10:12:44.130	2668	2.7600	5.4100	-84.4100	-0.3520	2.3380	0.1630
10:12:44.151	2688	-1.1500	4.8100	-65.8400	-0.2970	1.5650	0.0920
10:12:44.170	2708	3.6700	5.0100	-76.7100	-0.3020	2.1490	0.1050
10:12:44.189	2728	0.8500	4.8600	-70.5100	-0.3240	1.7870	0.1310
10:12:44.210	2748	0.9200	4.8600	-72.2800	-0.2460	1.8250	0.0860
10:12:44.230	2768	1.5700	4.9000	-81.3200	-0.3200	2.1220	0.1690
10:12:44.250	2788	-0.5700	4.6600	-66.7400	-0.2670	1.5550	0.0790
10:12:44.269	2808	4.8500	4.7300	-79.5100	-0.2890	2.2990	0.1400
10:12:44.289	2828	0.9700	4.4000	-65.1700	-0.2640	1.5920	0.1150
10:12:44.309	2848	3.5300	4.3000	-73.0500	-0.2420	1.9810	0.1120
10:12:44.330	2868	1.7200	4.8700	-72.2100	-0.2700	1.9500	0.1420
10:12:44.350	2888	1.2400	4.5800	-68.5200	-0.2480	1.6770	0.0920
10:12:44.369	2908	3.0600	5.3500	-80.7000	-0.2850	2.2890	0.1580
10:12:44.389	2928	-0.6500	4.4500	-64.3200	-0.2590	1.4640	0.0890
10:12:44.411	2948	3.5600	5.1600	-77.0700	-0.2510	2.2040	0.1290
10:12:44.430	2968	0.4400	4.6500	-67.9300	-0.2880	1.7210	0.1230
10:12:44.450	2988	2.7500	4.2900	-71.9300	-0.2500	1.8280	0.1150
10:12:44.471	3008	2.9100	5.0400	-78.4400	-0.3140	2.1970	0.1700
10:12:44.490	3028	0.6700	4.8000	-66.6200	-0.2670	1.5540	0.0860
10:12:44.510	3048	4.1700	5.2800	-77.9000	-0.3190	2.3320	0.1370
10:12:44.530	3068	-0.0500	4.8100	-66.0500	-0.2780	1.5730	0.1100
10:12:44.550	3088	3.4100	4.7900	-72.7800	-0.2870	2.0210	0.1000
10:12:44.570	3108	1.2000	5.1100	-71.9400	-0.3500	1.9230	0.1360
10:12:44.589	3128	0.8700	4.6800	-69.2500	-0.2640	1.6640	0.0940
10:12:44.609	3148	3.4100	4.7000	-83.5400	-0.3280	2.3010	0.1890
10:12:44.629	3168	-0.4400	4.6600	-67.0700	-0.2780	1.5350	0.0980
10:12:44.650	3188	3.7800	4.9000	-76.0400	-0.2790	2.1440	0.1170
10:12:44.669	3208	0.4800	4.8500	-70.6200	-0.2770	1.7400	0.1180
10:12:44.689	3228	1.2900	4.2200	-73.7500	-0.2590	1.8670	0.1050
10:12:44.710	3248	2.2300	5.0800	-79.5200	-0.2900	2.1000	0.1510
10:12:44.729	3268	-1.0600	4.6700	-69.5900	-0.2430	1.5350	0.0970
10:12:44.750	3288	2.9600	5.0500	-81.5200	-0.2730	2.3030	0.1400
10:12:44.770	3308	-0.4800	4.6300	-68.7700	-0.2470	1.6080	0.1170
10:12:44.790	3328	2.5800	4.6400	-76.0700	-0.2490	2.0030	0.1220
10:12:44.811	3348	1.1000	4.8600	-73.8600	-0.2870	1.9130	0.1450
10:12:44.830	3368	0.3700	4.4900	-71.7200	-0.2500	1.7010	0.0940
10:12:44.849	3388	2.0300	5.2500	-84.3800	-0.3150	2.2790	0.1700
10:12:44.870	3408	-1.7800	4.4300	-69.5900	-0.2990	1.5260	0.0840
10:12:44.890	3428	3.8700	4.8800	-80.7100	-0.2890	2.2990	0.1380
10:12:44.910	3448	0.2100	4.7200	-67.2600	-0.2910	1.6830	0.1170
10:12:44.931	3468	2.1700	4.5400	-71.1900	-0.2720	1.9260	0.0980
10:12:44.950	3488	2.2800	4.8500	-75.8400	-0.3430	2.0750	0.1570
10:12:44.970	3508	0.5800	4.8800	-67.4200	-0.2740	1.6700	0.0870
10:12:44.990	3528	3.9400	4.7800	-79.7500	-0.3410	2.2710	0.1540
10:12:45.010	3548	-0.3400	4.4600	-64.8200	-0.2820	1.5340	0.0910
10:12:45.030	3568	3.6300	4.7400	-74.1100	-0.2810	2.0710	0.1070
10:12:45.050	3588	1.1900	4.7200	-72.0900	-0.3080	1.8770	0.1390
10:12:45.071	3608	1.3200	4.8200	-69.3600	-0.2590	1.7450	0.0870
10:12:45.090	3628	3.1900	4.7600	-80.1000	-0.3140	2.2130	0.1560
10:12:45.110	3648	-0.2300	4.6700	-66.3300	-0.2560	1.5430	0.0790
10:12:45.129	3668	3.8500	4.4000	-78.4200	-0.2900	2.1840	0.1290
10:12:45.150	3688	0.2300	4.4800	-67.7500	-0.2530	1.6220	0.1170
10:12:45.172	3708	2.6100	4.2500	-72.3500	-0.2300	1.8920	0.1120
10:12:45.191	3728	2.9500	4.6500	-77.4600	-0.2760	2.1220	0.1640
10:12:45.209	3748	1.0700	5.0700	-66.6600	-0.2390	1.6060	0.0830
10:12:45.231	3768	3.5800	4.8900	-79.7000	-0.2950	2.3050	0.1510
10:12:45.251	3788	-0.2700	4.2700	-61.5300	-0.2670	1.4850	0.0900
10:12:45.271	3808	4.9300	4.7100	-76.0100	-0.2620	2.1740	0.1270
10:12:45.290	3828	1.1300	4.5700	-71.0800	-0.3150	1.8290	0.1380
10:12:45.310	3848	1.6700	4.7700	-70.9200	-0.2750	1.7510	0.0910
10:12:45.331	3868	2.3500	5.1700	-83.0000	-0.3360	2.2880	0.1760
10:12:45.351	3888	-1.7700	5.1700	-67.0700	-0.2980	1.5250	0.0860
10:12:45.370	3908	3.1000	5.1700	-80.5700	-0.3220	2.2570	0.1340
10:12:45.392	3928	-0.5200	4.6500	-65.4800	-0.3180	1.6290	0.0950
10:12:45.412	3948	2.6800	4.2900	-74.2300	-0.2860	2.0060	0.1100
10:12:45.430	3968	2.2200	5.2600	-75.9700	-0.3270	2.0290	0.1550
10:12:45.451	3988	0.0000	5.3800	-70.9600	-0.2740	1.6720	0.0860
10:12:45.471	4008	3.3800	4.6500	-81.1100	-0.3270	2.2340	0.1580
10:12:45.490	4028	-0.9900	4.3300	-66.4800	-0.2700	1.5360	0.0940
10:12:45.512	4048	3.4100	5.0200	-78.2800	-0.2800	2.1330	0.1110
10:12:45.532	4068	0.9600	4.7300	-70.6700	-0.2880	1.8020	0.1330
10:12:45.551	4088	1.5600	4.3900	-71.0500	-0.2150	1.7780	0.1080
10:12:45.571	4108	2.7600	5.1400	-80.0100	-0.2780	2.1820	0.1550
10:12:45.590	4128	-1.8400	4.8800	-70.0300	-0.2420	1.5610	0.0980
10:12:45.610	4148	3.3600	4.8600	-77.8400	-0.2870	2.1520	0.1290
10:12:45.630	4168	0.6500	4.7000	-68.0700	-0.2910	1.6500	0.1130
10:12:45.651	4188	2.9300	4.8500	-77.0800	-0.2450	1.9930	0.1170
10:12:45.671	4208	0.4800	5.0300	-75.9100	-0.3000	1.9180	0.1520
10:12:45.692	4228	0.6200	4.6000	-70.8600	-0.2680	1.6420	0.0890
10:12:45.710	4248	3.9900	5.1300	-83.1500	-0.3300	2.3480	0.1740
10:12:45.730	4268	-0.6800	4.6500	-65.7300	-0.2770	1.5570	0.0890
10:12:45.750	4288	3.9000	5.0000	-76.8900	-0.2790	2.1750	0.1250
10:12:45.771	4308	1.1700	4.8500	-68.3700	-0.3160	1.7300	0.1330
10:12:45.790	4328	3.1400	4.4500	-72.7200	-0.2780	1.9290	0.1060
10:12:45.811	4348	2.6100	5.2300	-74.6600	-0.3570	2.1280	0.1500
10:12:45.832	4368	-0.7400	4.6600	-64.8000	-0.2860	1.5090	0.0820
10:12:45.851	4388	4.3500	5.2100	-79.2100	-0.3200	2.2750	0.1570
10:12:45.872	4408	0.3600	4.7000	-66.5200	-0.2790	1.6280	0.1030
10:12:45.891	4428	3.7100	4.6900	-71.4100	-0.2720	1.9910	0.0990
10:12:45.910	4448	1.7700	4.9400	-74.9600	-0.2910	1.9570	0.1560
10:12:45.930	4468	0.2200	4.3200	-67.5300	-0.2440	1.6360	0.0830
10:12:45.950	4488	3.0400	5.2700	-81.9500	-0.3150	2.2770	0.1480
10:12:45.972	4508	-0.7400	4.6900	-66.0500	-0.2780	1.5640	0.0990
10:12:45.991	4528	4.1900	5.0400	-76.7700	-0.2490	2.1390	0.1350
10:12:46.010	4548	1.5200	5.0400	-68.0900	-0.2580	1.7710	0.1290
10:12:46.031	4568	1.3900	4.7000	-71.4100	-0.2420	1.8160	0.1050
10:12:46.050	4588	1.7800	5.1400	-79.4700	-0.2880	2.1340	0.1570
10:12:46.071	4608	-0.2200	4.7100	-67.2000	-0.2630	1.5670	0.0900
10:12:46.091	4628	3.6900	5.3000	-83.8400	-0.2810	2.3640	0.1570
10:12:46.111	4648	-1.6600	4.4900	-65.8100	-0.2940	1.5400	0.0970
10:12:46.130	4668	3.0100	4.8100	-73.8300	-0.2660	2.0450	0.0880
10:12:46.151	4688	1.2500	5.2200	-76.3400	-0.3170	2.0110	0.1550
10:12:46.172	4708	-0.3100	4.6900	-71.0800	-0.2820	1.6210	0.0840
10:12:46.191	4728	2.4600	5.1600	-84.6500	-0.3470	2.2840	0.1790
10:12:46.210	4748	-0.4400	4.7000	-68.6800	-0.3110	1.5330	0.1110
10:12:46.231	4768	4.3600	5.1600	-79.6000	-0.3060	2.2520	0.1380
10:12:46.251	4788	0.0800	5.2400	-66.7500	-0.2850	1.6920	0.1220
10:12:46.272	4808	1.8100	4.7700	-73.3700	-0.2560	1.8580	0.0950
10:12:46.291	4828	2.8700	5.2000	-77.7500	-0.3070	2.0900	0.1520
10:12:46.311	4848	0.1500	4.6700	-65.0300	-0.2570	1.5580	0.0770
10:12:46.333	4868	4.1000	4.9000	-79.8300	-0.3030	2.2460	0.1470
10:12:46.351	4888	0.8600	4.8500	-63.9200	-0.2480	1.5830	0.1040
10:12:46.373	4908	4.2200	4.2600	-74.5200	-0.2460	2.0460	0.1180
10:12:46.393	4928	1.6800	4.9500	-70.7200	-0.2770	1.8340	0.1380
10:12:46.411	4948	0.5600	4.4700	-71.4100	-0.2410	1.7080	0.0970
10:12:46.430	4968	2.7700	5.2800	-81.4500	-0.2910	2.2370	0.1660
10:12:46.451	4988	-0.3100	4.6500	-67.1900	-0.2490	1.5550	0.0940
10:12:46.471	5008	4.4400	5.2500	-77.2300	-0.2600	2.1920	0.1280
10:12:46.490	5028	-0.1800	4.4700	-67.3300	-0.2880	1.6180	0.1290
10:12:46.511	5048	3.5000	5.1100	-71.7600	-0.2460	1.9130	0.0930
10:12:46.531	5068	2.0200	5.2400	-76.3500	-0.3210	2.1230	0.1560
10:12:46.550	5088	-1.0100	4.5700	-68.3900	-0.2550	1.5670	0.0720
10:12:46.572	5108	4.2400	5.0200	-81.8900	-0.3230	2.3750	0.1590
10:12:46.591	5128	0.7100	4.6400	-62.3700	-0.2890	1.5300	0.0970
10:12:46.613	5148	4.6300	4.9200	-75.8300	-0.2950	2.1640	0.1190
10:12:46.632	5168	0.9700	5.3700	-69.8100	-0.3340	1.8340	0.1320
10:12:46.653	5188	0.7400	5.0000	-69.2900	-0.2720	1.6800	0.0980
10:12:46.671	5208	2.4200	5.3500	-83.8200	-0.3290	2.2880	0.1830
10:12:46.692	5228	-0.7900	4.5800	-67.1300	-0.2840	1.5750	0.0870
10:12:46.712	5248	3.2100	5.1300	-80.0500	-0.3010	2.2410	0.1280
10:12:46.731	5268	0.0400	4.7000	-68.7000	-0.2670	1.6630	0.1130
10:12:46.752	5288	1.6300	4.9100	-72.4000	-0.2450	1.8660	0.0910
10:12:46.773	5308	1.8600	4.7800	-79.6100	-0.2860	2.1150	0.1480
10:12:46.791	5328	-0.6200	4.5800	-70.9900	-0.2560	1.5700	0.0910
10:12:46.811	5348	2.8400	5.3300	-81.5200	-0.2940	2.3070	0.1360
10:12:46.831	5368	-1.6700	4.2800	-68.8100	-0.2450	1.5700	0.1030
10:12:46.851	5388	3.1600	5.2500	-75.1300	-0.2410	2.0750	0.1080
10:12:46.872	5408	1.2100	4.8400	-71.3700	-0.2830	1.8280	0.1350
10:12:46.892	5428	1.8300	4.3900	-71.1200	-0.2550	1.7690	0.0970
10:12:46.912	5448	1.7000	5.0100	-83.2700	-0.3100	2.2180	0.1650
10:12:46.931	5468	-2.0300	4.7600	-67.2900	-0.2860	1.4670	0.0920
10:12:46.951	5488	4.0900	5.2600	-84.2000	-0.3000	2.3690	0.1530
10:12:46.971	5508	0.5100	4.9300	-65.7800	-0.2840	1.6260	0.1080
10:12:46.992	5528	3.8800	4.5500	-72.7200	-0.2720	2.0160	0.1090
10:12:47.012	5548	3.0700	4.9900	-73.4800	-0.3490	1.9910	0.1550
10:12:47.032	5568	1.4000	4.8900	-68.4800	-0.2730	1.6690	0.0990
10:12:47.053	5588	3.1800	5.0500	-79.4000	-0.3270	2.2870	0.1490
10:12:47.071	5608	-0.7500	3.9700	-65.9900	-0.2900	1.5240	0.0950
10:12:47.091	5628	4.2900	4.8700	-78.5500	-0.2890	2.1740	0.1240
10:12:47.113	5648	0.8500	4.7500	-67.7000	-0.3150	1.7730	0.1210
10:12:47.133	5668	2.5400	4.4400	-71.4400	-0.2590	1.8050	0.1020
10:12:47.151	5688	2.5700	4.7200	-78.0000	-0.2970	2.1500	0.1530
10:12:47.172	5708	-0.2200	4.6500	-65.0900	-0.2630	1.5090	0.0780
10:12:47.192	5728	3.9300	5.3000	-81.4300	-0.2720	2.3390	0.1450
10:12:47.212	5748	-0.1300	4.7600	-64.9000	-0.2500	1.6170	0.0930
10:12:47.231	5768	3.3100	4.6900	-70.7300	-0.2530	1.9460	0.1020
10:12:47.252	5788	2.5800	5.1400	-75.2200	-0.2860	1.9900	0.1520
10:12:47.273	5808	0.3700	4.5700	-69.3000	-0.2550	1.7280	0.0840
10:12:47.293	5828	2.8800	5.1100	-82.0500	-0.3160	2.2700	0.1540
10:12:47.313	5848	-0.2900	4.5400	-64.1700	-0.2700	1.5080	0.0890
10:12:47.331	5868	4.0000	4.8500	-78.3100	-0.2860	2.2100	0.1240
10:12:47.351	5888	0.2800	4.8300	-69.8200	-0.3210	1.7380	0.1250
10:12:47.372	5908	1.7500	4.5000	-72.7800	-0.2510	1.8430	0.0980
10:12:47.394	5928	1.9200	5.5700	-80.4700	-0.3190	2.1870	0.1590
10:12:47.412	5948	-0.9900	4.6600	-69.9000	-0.2910	1.5800	0.0890
10:12:47.434	5968	2.7000	5.5100	-83.7600	-0.3270	2.2840	0.1510
10:12:47.454	5988	-0.7600	4.5600	-68.7100	-0.3010	1.6250	0.1110
10:12:47.474	6008	3.2700	4.7000	-73.9000	-0.2720	2.0200	0.1040
10:12:47.494	6028	1.0800	5.0000	-75.4200	-0.3310	1.9630	0.1630
10:12:47.513	6048	-0.2100	4.7500	-71.9700	-0.2630	1.6460	0.0840
10:12:47.533	6068	2.3100	5.0200	-81.5600	-0.3190	2.2010	0.1610
10:12:47.554	6088	-0.6100	4.2500	-67.7700	-0.2740	1.5490	0.0960
10:12:47.572	6108	3.3300	4.4400	-80.6100	-0.2880	2.2040	0.1280
10:12:47.593	6128	0.0400	4.6200	-68.6900	-0.2560	1.7000	0.1170
10:12:47.612	6148	2.6900	4.5100	-70.1600	-0.2410	1.8820	0.0920
10:12:47.634	6168	2.2300	5.2300	-76.7600	-0.2530	2.1040	0.1450
10:12:47.653	6188	-0.7400	4.9200	-68.3700	-0.2340	1.5210	0.0820
10:12:47.673	6208	3.5800	5.0600	-79.2800	-0.2640	2.2520	0.1400
10:12:47.692	6228	0.5800	4.8000	-64.7300	-0.2550	1.6500	0.0950
10:12:47.713	6248	3.3700	4.5900	-75.6100	-0.2280	2.0490	0.1120
10:12:47.732	6268	1.1100	4.8000	-69.9100	-0.2910	1.7820	0.1260
10:12:47.753	6288	2.1200	4.6900	-69.9600	-0.2410	1.7910	0.1070
10:12:47.773	6308	3.1100	5.0200	-80.7600	-0.3370	2.2760	0.1710
10:12:47.793	6328	-0.7600	4.6500	-66.7900	-0.2920	1.5420	0.0810
10:12:47.813	6348	4.5400	4.7400	-78.6200	-0.3290	2.2890	0.1360
10:12:47.833	6368	0.9500	4.8800	-65.6700	-0.3050	1.6860	0.1220
10:12:47.854	6388	3.1900	5.0000	-73.4200	-0.2770	1.9740	0.1060
10:12:47.872	6408	1.6600	5.7100	-74.4000	-0.3520	1.9790	0.1420
10:12:47.893	6428	0.5300	5.1000	-68.1800	-0.2720	1.6210	0.0940
10:12:47.913	6448	3.6900	5.0100	-82.5600	-0.3200	2.3570	0.1740
10:12:47.933	6468	-0.8300	4.2300	-67.9200	-0.2870	1.5720	0.0960
10:12:47.953	6488	2.9900	4.8400	-76.5500	-0.2660	2.1000	0.1180
10:12:47.973	6508	1.1100	4.4700	-72.2200	-0.2710	1.8480	0.1330
10:12:47.992	6528	1.7500	4.9100	-71.7700	-0.2520	1.8260	0.0890
10:12:48.012	6548	2.2800	5.1900	-78.1800	-0.2810	2.1730	0.1430
10:12:48.033	6568	0.1600	4.8400	-69.4600	-0.2390	1.7430	0.1040
10:12:48.053	6588	6.6800	5.1700	-79.5400	-0.2740	2.4710	0.1470
10:12:48.073	6608	0.2200	4.6700	-61.9100	-0.2690	1.5410	0.1100
10:12:48.092	6628	2.2600	4.5900	-71.7100	-0.2110	1.8230	0.1050
10:12:48.113	6648	2.1000	5.0900	-78.2800	-0.2610	2.1050	0.1440
10:12:48.134	6668	1.2100	4.6200	-70.0500	-0.2390	1.7880	0.0890
10:12:48.153	6688	2.6100	5.3600	-76.4900	-0.2700	2.1370	0.1300
10:12:48.172	6708	0.0900	4.8700	-66.3400	-0.2500	1.5990	0.0790
10:12:48.192	6728	4.3300	5.0600	-78.9000	-0.2650	2.2350	0.1260
10:12:48.214	6748	0.4900	4.9300	-67.7700	-0.2540	1.7290	0.1110
10:12:48.233	6768	1.8900	4.3300	-67.3600	-0.2570	1.6520	0.0850
10:12:48.252	6788	4.4000	4.6100	-78.6000	-0.3030	2.2370	0.1420
10:12:48.274	6808	0.3500	4.4700	-70.7800	-0.2920	1.7410	0.0970
10:12:48.294	6828	3.7300	4.4700	-74.7800	-0.2990	2.0550	0.1340
10:12:48.312	6848	0.4800	4.1100	-64.8500	-0.2500	1.5440	0.1070
10:12:48.334	6868	4.7000	4.4600	-77.0600	-0.2730	2.1570	0.1250
10:12:48.354	6888	2.3100	4.7900	-70.2400	-0.2830	1.8820	0.1410
10:12:48.373	6908	1.4600	4.4700	-66.2000	-0.2400	1.6460	0.0930
10:12:48.393	6928	3.8300	4.7300	-76.3800	-0.2700	2.2140	0.1410
10:12:48.414	6948	0.4600	4.6000	-67.6700	-0.2260	1.6340	0.1090
10:12:48.433	6968	4.5700	4.8900	-76.2700	-0.2450	2.1750	0.1220
10:12:48.453	6988	0.3000	4.7900	-63.1800	-0.2270	1.6130	0.1050
10:12:48.472	7008	3.2900	5.0000	-72.3700	-0.1990	1.9350	0.1090
10:12:48.493	7028	2.7300	4.9400	-77.7900	-0.2510	2.1610	0.1510
10:12:48.513	7048	-0.4600	4.4300	-63.8100	-0.2360	1.5200	0.0850
10:12:48.534	7068	3.3400	5.1500	-82.4800	-0.2610	2.2940	0.1460
10:12:48.553	7088	0.2100	4.3200	-66.0200	-0.2660	1.5720	0.1010
10:12:48.572	7108	4.2500	4.8100	-74.2600	-0.2540	2.1530	0.1050
10:12:48.594	7128	1.3500	4.8400	-69.8400	-0.2980	1.8190	0.1350
10:12:48.612	7148	1.1300	4.7100	-72.5300	-0.2460	1.7910	0.0920
10:12:48.633	7168	3.4400	5.2100	-84.5600	-0.3140	2.3690	0.1640
10:12:48.655	7188	-0.9000	4.7700	-64.9000	-0.2810	1.4770	0.0810
10:12:48.674	7208	3.7200	4.6100	-79.0300	-0.3150	2.2520	0.1280
10:12:48.692	7228	0.0900	4.3800	-70.8400	-0.2970	1.6930	0.1290
10:12:48.715	7248	2.2500	4.5900	-74.5900	-0.2630	1.9380	0.1170
10:12:48.733	7268	1.9200	4.8400	-77.4600	-0.3350	2.0270	0.1630
10:12:48.754	7288	-0.4500	4.7200	-71.0400	-0.2890	1.6300	0.0860
10:12:48.774	7308	2.9000	5.1200	-79.1800	-0.3340	2.2560	0.1280
10:12:48.793	7328	-0.1600	4.4400	-65.8400	-0.2750	1.5490	0.0990
10:12:48.813	7348	3.2100	4.7100	-74.3400	-0.2820	2.0740	0.1110
10:12:48.833	7368	1.0900	4.8200	-71.7000	-0.2800	1.8700	0.1340
10:12:48.854	7388	1.3900	4.2900	-73.8500	-0.2460	1.8080	0.1100
10:12:48.873	7408	2.7300	5.1100	-80.4900	-0.2890	2.1990	0.1570
10:12:48.895	7428	-2.2900	4.8500	-68.3900	-0.2460	1.5050	0.0790
10:12:48.913	7448	3.3500	4.7600	-81.1900	-0.2740	2.2600	0.1400
10:12:48.934	7468	0.3400	5.1200	-64.9200	-0.2710	1.6400	0.1070
10:12:48.954	7488	2.7600	4.6500	-73.6400	-0.2450	1.9270	0.0990
10:12:48.974	7508	1.3400	4.8800	-77.8800	-0.3050	1.9970	0.1520
10:12:48.994	7528	0.0600	4.8600	-71.3100	-0.2660	1.6220	0.1050
10:12:49.014	7548	3.0800	5.5300	-82.7400	-0.3360	2.3480	0.1580
10:12:49.034	7568	-1.0100	4.6500	-66.0900	-0.2920	1.5350	0.0940
10:12:49.054	7588	4.7500	4.7000	-77.8700	-0.2840	2.1880	0.1270
10:12:49.074	7608	1.7800	4.9400	-68.6500	-0.3420	1.7960	0.1300
10:12:49.093	7628	1.8300	4.3800	-71.2700	-0.2810	1.8100	0.0990
10:12:49.113	7648	2.8700	4.8300	-80.4500	-0.3460	2.2120	0.1570
10:12:49.134	7668	-0.3200	4.7000	-65.9700	-0.2960	1.5120	0.0830
10:12:49.154	7688	3.6700	5.1800	-79.0300	-0.3040	2.2520	0.1320
10:12:49.173	7708	0.8200	4.6700	-66.5400	-0.2920	1.6550	0.1110
10:12:49.194	7728	3.2100	4.4500	-75.2400	-0.2640	1.9880	0.1120
10:12:49.214	7748	2.1100	5.1100	-75.5800	-0.2910	2.0290	0.1440
10:12:49.234	7768	-0.2200	4.7100	-66.5400	-0.2460	1.5550	0.0810
10:12:49.254	7788	3.1200	5.2400	-84.4500	-0.2960	2.3460	0.1460
10:12:49.272	7808	-0.8500	4.6000	-65.6600	-0.2650	1.5510	0.0860
10:12:49.293	7828	3.7300	4.9500	-75.7000	-0.2630	2.0610	0.1200
10:12:49.315	7848	1.0700	5.3700	-71.2100	-0.2950	1.8600	0.1290
10:12:49.334	7868	1.3000	4.6800	-73.0500	-0.2580	1.7760	0.0990
10:12:49.354	7888	1.4300	4.9800	-81.0500	-0.2940	2.1780	0.1540
10:12:49.374	7908	-0.8100	4.6200	-68.4700	-0.2670	1.5460	0.1000
10:12:49.394	7928	2.8800	5.5800	-81.2000	-0.2770	2.2890	0.1340
10:12:49.414	7948	-0.5400	4.5400	-68.4700	-0.2890	1.6920	0.1120
10:12:49.434	7968	3.7000	4.6800	-73.3500	-0.2740	1.9930	0.0990
10:12:49.453	7988	1.7700	5.4500	-75.2200	-0.3260	1.9550	0.1550
10:12:49.473	8008	-0.3100	4.8900	-71.1200	-0.2860	1.7040	0.0720
10:12:49.494	8028	2.5200	5.5200	-84.2600	-0.3530	2.3310	0.1550
10:12:49.514	8048	-0.9200	4.6800	-64.0900	-0.3200	1.5000	0.0760
10:12:49.534	8068	3.8000	4.9700	-80.1600	-0.3090	2.2110	0.1370
10:12:49.554	8088	1.1200	4.7200	-72.0000	-0.3210	1.7160	0.1470
10:12:49.573	8108	1.5900	4.6500	-72.7500	-0.2610	1.8060	0.1070
10:12:49.593	8128	2.5500	4.9700	-79.6800	-0.3400	2.1270	0.1570
10:12:49.615	8148	-0.1700	4.5600	-67.8300	-0.2800	1.5960	0.0870
10:12:49.635	8168	3.6000	4.9300	-79.9500	-0.3070	2.2860	0.1290
10:12:49.654	8188	-0.3600	4.5600	-64.9400	-0.2650	1.5890	0.0900
10:12:49.674	8208	3.5500	4.3000	-75.2300	-0.2450	2.0410	0.1140
10:12:49.694	8228	1.9300	4.9700	-74.5800	-0.2830	2.0160	0.1430
10:12:49.715	8248	-0.2100	4.9300	-67.4000	-0.2660	1.6040	0.0860
10:12:49.734	8268	2.8800	5.4500	-79.5900	-0.2970	2.2600	0.1370
10:12:49.755	8288	1.0200	4.8800	-65.5900	-0.2780	1.5790	0.0900
10:12:49.773	8308	4.4000	4.7300	-76.1600	-0.2690	2.1490	0.1180
10:12:49.794	8328	0.2700	4.9700	-65.0600	-0.3170	1.6430	0.1040
10:12:49.814	8348	2.9800	4.5500	-72.6500	-0.2590	1.9380	0.1010
10:12:49.835	8368	2.8900	5.0800	-80.6200	-0.3470	2.2300	0.1680
10:12:49.853	8388	-0.5100	4.7600	-64.7100	-0.2870	1.5380	0.0600
10:12:49.873	8408	4.5900	4.5600	-81.0500	-0.3360	2.2880	0.1530
10:12:49.894	8428	0.2700	4.2500	-67.8600	-0.3120	1.6230	0.1090
10:12:49.914	8448	2.8900	4.8200	-78.0000	-0.3020	2.0630	0.1190
10:12:49.936	8468	0.5300	4.6500	-75.1800	-0.3550	1.9010	0.1530
10:12:49.953	8488	0.7300	4.5100	-70.7300	-0.2780	1.6810	0.0990
10:12:49.974	8508	2.9700	4.9200	-82.7000	-0.3430	2.3110	0.1660
10:12:49.994	8528	-0.1300	4.9200	-68.2000	-0.2620	1.6060	0.1030
10:12:50.014	8548	2.9800	4.8100	-77.1100	-0.2990	2.1150	0.1270
10:12:50.034	8568	-0.3700	4.2200	-72.8000	-0.2790	1.7380	0.1270
10:12:50.053	8588	1.6800	4.6600	-73.8100	-0.2600	1.8800	0.0920
10:12:50.074	8608	1.9400	5.2400	-79.2500	-0.2900	2.1470	0.1520
10:12:50.096	8628	-0.2900	4.6500	-66.3300	-0.2390	1.5140	0.0800
10:12:50.115	8648	4.0700	5.3500	-81.1800	-0.2750	2.3190	0.1500
10:12:50.135	8668	-0.9100	4.5000	-69.0300	-0.2610	1.5840	0.1100
10:12:50.155	8688	2.1200	4.3600	-75.0300	-0.2460	1.9590	0.1010
10:12:50.175	8708	1.2600	4.9200	-73.2400	-0.3000	1.9100	0.1410
10:12:50.194	8728	1.3200	4.4700	-69.5300	-0.2430	1.7460	0.1010
10:12:50.214	8748	2.1000	5.0000	-82.0500	-0.3010	2.2590	0.1700
10:12:50.235	8768	-1.9400	4.3800	-69.3700	-0.2870	1.4500	0.1040
10:12:50.255	8788	4.5000	5.0900	-83.1100	-0.2970	2.3370	0.1460
10:12:50.275	8808	-0.5500	5.0300	-68.7600	-0.2950	1.6980	0.1130
10:12:50.295	8828	2.3400	4.6200	-73.8800	-0.2770	1.9500	0.1100
10:12:50.313	8848	2.1700	5.1300	-75.7700	-0.3410	2.0600	0.1490
10:12:50.334	8868	0.2900	4.9000	-67.7100	-0.2680	1.6310	0.0900
10:12:50.355	8888	3.4200	4.9600	-80.0800	-0.3360	2.3120	0.1600
10:12:50.375	8908	-0.7700	4.7100	-64.3300	-0.2850	1.5480	0.0970
10:12:50.395	8928	3.3100	4.8300	-75.1800	-0.2770	2.0800	0.1070
10:12:50.415	8948	0.8400	5.0500	-71.6400	-0.2990	1.8620	0.1310
10:12:50.436	8968	1.4300	4.6400	-68.7400	-0.2600	1.7390	0.0900
10:12:50.456	8988	3.7800	4.5100	-77.9900	-0.3180	2.1820	0.1540
10:12:50.476	9008	1.1900	4.2900	-63.5800	-0.2490	1.5900	0.0950
10:12:50.496	9028	4.2300	4.5300	-77.2200	-0.2810	2.2330	0.1320
10:12:50.515	9048	-0.2700	4.7700	-66.3600	-0.2540	1.5680	0.1080
10:12:50.535	9068	2.4600	4.7400	-70.5800	-0.2450	1.9090	0.0940
10:12:50.555	9088	2.6800	5.2400	-76.5100	-0.3080	2.1240	0.1570
10:12:50.574	9108	-0.4300	4.5200	-67.9300	-0.2420	1.5570	0.0960
10:12:50.595	9128	3.1400	4.9900	-81.1700	-0.2900	2.2490	0.1420
10:12:50.615	9148	0.3400	4.1500	-64.3500	-0.2840	1.5700	0.1010
10:12:50.634	9168	5.5200	4.7200	-75.5100	-0.2920	2.1970	0.1200
10:12:50.655	9188	1.4300	5.1500	-67.4600	-0.3220	1.7790	0.1290
10:12:50.675	9208	1.2600	4.8600	-68.8400	-0.2600	1.7560	0.0870
10:12:50.695	9228	3.4800	5.3200	-81.7200	-0.3310	2.2930	0.1790
10:12:50.715	9248	-0.2300	4.5800	-67.8600	-0.2850	1.5890	0.0930
10:12:50.734	9268	3.0500	5.1000	-79.2300	-0.3400	2.1940	0.1360
10:12:50.756	9288	0.1100	4.8000	-66.4200	-0.3320	1.6470	0.1070
10:12:50.775	9308	3.0600	4.8400	-72.8500	-0.2830	1.9750	0.0940
10:12:50.794	9328	1.7200	5.4000	-76.2800	-0.3240	2.0230	0.1640
10:12:50.815	9348	-1.1800	5.0500	-70.6100	-0.2750	1.5960	0.0710
10:12:50.835	9368	2.7500	5.3800	-83.6000	-0.3220	2.2550	0.1550
10:12:50.855	9388	-1.1700	4.8000	-67.2900	-0.2820	1.6040	0.0880
10:12:50.874	9408	3.2500	4.6700	-77.0200	-0.2870	2.0950	0.1080
10:12:50.895	9428	0.5400	4.8400	-71.9500	-0.2780	1.7750	0.1290
10:12:50.914	9448	1.6600	4.5000	-70.8100	-0.2340	1.7870	0.0980
10:12:50.936	9468	2.1200	5.4000	-82.7000	-0.2940	2.2110	0.1700
10:12:50.955	9488	-2.1300	4.6800	-71.3500	-0.2650	1.5200	0.0890
10:12:50.975	9508	3.4000	4.8300	-81.3400	-0.2910	2.2220	0.1420
10:12:50.996	9528	0.4700	4.7800	-66.1100	-0.2910	1.6740	0.1140
10:12:51.015	9548	2.9000	4.5800	-73.8000	-0.2560	1.9870	0.0980
10:12:51.035	9568	1.2500	5.2500	-72.7400	-0.3140	1.8900	0.1390
10:12:51.054	9588	1.3800	4.8700	-66.8800	-0.2700	1.6290	0.0830
10:12:51.075	9608	3.9300	5.4100	-82.0400	-0.3580	2.3410	0.1650
10:12:51.095	9628	-1.1500	4.1900	-66.2700	-0.2970	1.4970	0.0930
10:12:51.115	9648	5.0100	4.9000	-76.0400	-0.3160	2.2300	0.1180
10:12:51.135	9668	2.0400	4.8800	-65.5900	-0.3490	1.7730	0.1220
10:12:51.156	9688	2.7600	5.0400	-70.5100	-0.2900	1.8750	0.0820
10:12:51.176	9708	2.4400	5.5700	-75.5200	-0.3700	2.1450	0.1460
10:12:51.194	9728	-0.1000	4.4700	-65.0900	-0.3140	1.5520	0.0720
10:12:51.215	9748	3.9000	5.1700	-80.7100	-0.3250	2.2940	0.1480
10:12:51.235	9768	-0.4800	4.4200	-67.0400	-0.2810	1.5870	0.1090
10:12:51.254	9788	3.0800	4.1400	-75.9100	-0.2650	2.0470	0.1170
10:12:51.276	9808	1.7200	5.2100	-72.9600	-0.2920	1.9600	0.1350
10:12:51.294	9828	0.9400	4.6500	-67.9500	-0.2560	1.6920	0.0800
10:12:51.314	9848	2.5100	4.9800	-81.2800	-0.2890	2.2630	0.1540
10:12:51.336	9868	-0.8700	4.4200	-66.5000	-0.2520	1.5300	0.1020
10:12:51.356	9888	4.7900	5.1400	-77.3700	-0.2570	2.2520	0.1230
10:12:51.377	9908	1.0500	5.4800	-65.8700	-0.2650	1.6550	0.1150
10:12:51.395	9928	1.9800	4.8300	-71.2200	-0.2230	1.7800	0.1000
10:12:51.415	9948	2.8500	5.0400	-80.3500	-0.2890	2.1830	0.1770
10:12:51.434	9968	0.1700	4.7100	-66.3400	-0.2510	1.5660	0.0860
10:12:51.455	9988	2.7800	4.9500	-82.9400	-0.2850	2.2510	0.1510
10:12:51.476	10008	-2.0100	4.4800	-68.4500	-0.2780	1.5520	0.0950
10:12:51.495	10028	3.8000	4.3900	-78.7000	-0.2790	2.1400	0.1280
10:12:51.516	10048	0.9100	4.8800	-73.9800	-0.3020	1.8820	0.1450
10:12:51.536	10068	0.2200	4.2700	-70.8200	-0.2600	1.6740	0.0910
10:12:51.555	10088	2.5100	5.2000	-82.6200	-0.3340	2.2100	0.1760
10:12:51.576	10108	0.3500	5.0600	-67.3600	-0.2790	1.6340	0.0950
10:12:51.596	10128	4.2400	5.3100	-77.1800	-0.2980	2.2030	0.1350
10:12:51.617	10148	0.4600	4.7500	-67.9200	-0.3140	1.6150	0.1260
10:12:51.636	10168	2.4700	4.4800	-74.5800	-0.2540	1.9380	0.1020
10:12:51.657	10188	2.5200	5.1900	-73.5000	-0.3040	1.9810	0.1420
10:12:51.676	10208	0.3500	4.6500	-66.9500	-0.2680	1.6360	0.0720
10:12:51.697	10228	4.1400	4.7100	-79.7500	-0.3120	2.2540	0.1470
10:12:51.715	10248	0.6300	4.3200	-67.2600	-0.2470	1.6540	0.1130
10:12:51.736	10268	4.0700	4.7000	-75.0100	-0.2540	2.0680	0.1200
10:12:51.755	10288	0.7600	4.8900	-71.3200	-0.2780	1.8120	0.1460
10:12:51.775	10308	1.1100	4.7300	-71.8900	-0.2460	1.7310	0.1040
10:12:51.797	10328	2.6900	5.2000	-81.4500	-0.2930	2.2620	0.1690
10:12:51.816	10348	-0.7400	4.5100	-66.7600	-0.2630	1.5380	0.0920
10:12:51.835	10368	4.2800	4.6700	-78.8500	-0.2630	2.2030	0.1300
10:12:51.854	10388	0.2300	4.5100	-65.0800	-0.2860	1.5840	0.1070
10:12:51.876	10408	3.5700	4.6700	-71.2500	-0.2680	1.9790	0.0880
10:12:51.896	10428	2.8200	5.2000	-74.4600	-0.3280	2.0600	0.1570
10:12:51.914	10448	-0.4900	5.0300	-67.1300	-0.2640	1.6060	0.0740
10:12:51.936	10468	4.0800	4.8800	-79.9200	-0.3440	2.3180	0.1480
10:12:51.956	10488	0.4300	4.5300	-65.7700	-0.2770	1.6030	0.1050
10:12:51.976	10508	3.0600	4.8200	-76.4800	-0.2820	2.0850	0.1190
10:12:51.996	10528	1.7800	5.2400	-69.4200	-0.3360	1.8280	0.1340
10:12:52.016	10548	1.4100	4.5000	-71.6500	-0.2790	1.7930	0.1040
10:12:52.036	10568	2.9200	4.9400	-81.2600	-0.3330	2.2340	0.1710
10:12:52.055	10588	-0.9000	4.4900	-67.8400	-0.2790	1.5350	0.0890
10:12:52.075	10608	3.6800	4.8700	-78.4800	-0.2940	2.1980	0.1250
10:12:52.095	10628	0.3200	4.6600	-68.3800	-0.2750	1.6660	0.1110
10:12:52.116	10648	2.2000	4.5100	-72.6000	-0.2640	1.9100	0.0960
10:12:52.135	10668	2.0400	4.8900	-76.0300	-0.2630	2.0230	0.1380
10:12:52.155	10688	0.3800	4.7500	-68.8900	-0.2350	1.6130	0.0940
10:12:52.175	10708	3.0900	5.1400	-83.2400	-0.2770	2.3140	0.1580
10:12:52.196	10728	-0.9800	4.4700	-65.0600	-0.2470	1.5230	0.0940
10:12:52.216	10748	3.7700	5.0200	-74.1200	-0.2420	2.0690	0.1090
10:12:52.236	10768	1.3100	5.1700	-69.5200	-0.2760	1.8140	0.1300
10:12:52.256	10788	1.3900	4.6900	-70.1300	-0.2280	1.8160	0.0960
10:12:52.276	10808	2.5400	5.3000	-80.9200	-0.3030	2.1310	0.1620
10:12:52.296	10828	-0.8300	4.7200	-68.5500	-0.2730	1.4840	0.0870
10:12:52.317	10848	3.9900	4.9200	-82.3900	-0.2840	2.3470	0.1570
10:12:52.336	10868	-0.3000	5.0600	-66.1600	-0.2840	1.6110	0.0990
10:12:52.355	10888	2.5900	4.5800	-74.5600	-0.2710	2.0110	0.1060
10:12:52.376	10908	1.7800	4.9700	-74.3400	-0.3520	1.9690	0.1420
10:12:52.395	10928	0.2400	4.8400	-69.3700	-0.2710	1.6490	0.0860
10:12:52.415	10948	2.7000	4.9600	-81.8600	-0.3280	2.2360	0.1540
10:12:52.436	10968	-0.4800	4.6600	-65.9100	-0.2710	1.5170	0.0940
10:12:52.456	10988	3.6300	4.9000	-76.8500	-0.2920	2.1690	0.1230
10:12:52.477	11008	1.4800	4.9000	-68.2700	-0.2920	1.7640	0.1290
10:12:52.495	11028	2.4100	4.6200	-68.4500	-0.2580	1.8170	0.0890
10:12:52.516	11048	3.1700	4.8400	-77.1700	-0.3050	2.1630	0.1570
10:12:52.537	11068	-0.1200	4.5100	-64.3100	-0.2640	1.6100	0.0770
10:12:52.556	11088	3.5900	5.1000	-78.5500	-0.2920	2.2690	0.1270
10:12:52.576	11108	-0.3500	4.4600	-66.9400	-0.2530	1.6240	0.1000
10:12:52.597	11128	3.2500	4.8500	-73.2900	-0.2410	1.9270	0.1010
10:12:52.616	11148	1.6800	5.2600	-75.1400	-0.2970	2.0180	0.1480
10:12:52.636	11168	0.1800	4.4500	-69.2900	-0.2560	1.6630	0.0890
10:12:52.655	11188	2.6500	5.3100	-82.9600	-0.2860	2.3070	0.1520
10:12:52.677	11208	-0.1600	4.3500	-67.6000	-0.2650	1.5370	0.1100
10:12:52.696	11228	3.8900	4.8300	-77.9500	-0.2780	2.2490	0.1220
10:12:52.715	11248	0.7800	4.9100	-68.4900	-0.3140	1.7530	0.1260
10:12:52.737	11268	2.3700	4.6900	-69.7800	-0.2640	1.8330	0.0950
10:12:52.757	11288	1.8400	5.4300	-81.3500	-0.3300	2.2080	0.1650
10:12:52.777	11308	-1.1200	4.9800	-68.7100	-0.2950	1.5650	0.0800
10:12:52.797	11328	3.1900	5.0800	-80.2100	-0.3440	2.2850	0.1350
10:12:52.818	11348	0.4000	4.6900	-66.3800	-0.3100	1.6060	0.1090
10:12:52.837	11368	3.0300	4.9000	-75.4200	-0.2990	2.0060	0.1120
10:12:52.856	11388	2.0700	5.1700	-73.8300	-0.3340	1.9430	0.1520
10:12:52.876	11408	0.4400	4.3200	-69.3500	-0.2870	1.6770	0.0860
10:12:52.898	11428	2.6200	5.0700	-80.7500	-0.3200	2.2060	0.1540
10:12:52.917	11448	-0.5400	4.2900	-67.4300	-0.2770	1.5530	0.1000
10:12:52.936	11468	3.5500	4.8300	-77.8300	-0.2830	2.1750	0.1170
10:12:52.957	11488	1.4100	4.7200	-69.3500	-0.2710	1.7680	0.1360
10:12:52.976	11508	1.6200	4.5400	-71.2900	-0.2370	1.8300	0.1080
10:12:52.997	11528	2.3600	5.6000	-77.3900	-0.2730	2.1010	0.1410
10:12:53.016	11548	-1.0600	4.6200	-69.3200	-0.2630	1.5370	0.1000
10:12:53.037	11568	2.9800	5.4700	-82.5900	-0.2710	2.2750	0.1490
10:12:53.057	11588	-0.2600	4.6100	-66.5400	-0.2840	1.6060	0.1030
10:12:53.077	11608	3.1800	4.6500	-74.4700	-0.2540	2.0030	0.1160
10:12:53.098	11628	1.2200	5.2600	-72.6300	-0.3260	1.8600	0.1230
10:12:53.117	11648	1.2000	4.5100	-68.0800	-0.2760	1.7340	0.0910
10:12:53.136	11668	3.5100	4.7300	-84.2400	-0.3170	2.3350	0.1880
10:12:53.157	11688	-1.9000	4.3100	-67.5500	-0.2940	1.4670	0.0900
10:12:53.176	11708	4.7400	4.7500	-78.3200	-0.3000	2.2450	0.1320
10:12:53.196	11728	1.2500	4.7400	-67.6000	-0.3040	1.7930	0.1160
10:12:53.216	11748	2.1600	4.6500	-71.0300	-0.2650	1.8350	0.0910
10:12:53.236	11768	2.1200	5.3700	-78.2800	-0.3370	2.1010	0.1610
10:12:53.256	11788	-0.9100	4.6000	-67.6500	-0.2820	1.5820	0.0880
10:12:53.278	11808	3.2600	5.0100	-82.5700	-0.3180	2.2730	0.1600
10:12:53.297	11828	0.2300	4.5300	-65.3500	-0.2890	1.6200	0.0950
10:12:53.317	11848	3.4100	4.6400	-73.1800	-0.2640	2.0500	0.1080
10:12:53.337	11868	1.1900	4.7100	-74.4500	-0.3000	1.9400	0.1380
10:12:53.357	11888	0.9300	4.8700	-68.1200	-0.2670	1.7020	0.0780
10:12:53.377	11908	2.5400	5.0400	-81.5800	-0.2970	2.2330	0.1500
10:12:53.396	11928	-1.1300	4.5000	-66.6700	-0.2500	1.5480	0.0900
10:12:53.417	11948	3.7900	4.9600	-79.4000	-0.2820	2.2300	0.1230
10:12:53.438	11968	0.6100	4.6100	-68.7100	-0.2540	1.6960	0.1300
10:12:53.458	11988	1.9500	4.7200	-73.7000	-0.2360	1.8600	0.1020
10:12:53.478	12008	1.4200	5.2300	-79.5400	-0.2860	2.1200	0.1620
10:12:53.497	12028	-0.3800	4.8700	-69.3100	-0.2550	1.5700	0.0980
10:12:53.516	12048	3.1400	5.6100	-81.7400	-0.3030	2.3280	0.1500
10:12:53.536	12068	-1.2700	4.1400	-67.2900	-0.2890	1.4670	0.1060
10:12:53.557	12088	4.0700	4.6500	-77.9300	-0.2780	2.1440	0.1260
10:12:53.577	12108	1.4900	4.5100	-70.6600	-0.3000	1.8960	0.1420
10:12:53.597	12128	0.9500	4.5500	-71.5400	-0.2430	1.7060	0.0930
10:12:53.616	12148	2.5000	5.2300	-81.9000	-0.3340	2.2450	0.1560
10:12:53.637	12168	0.0800	4.9900	-65.1300	-0.2910	1.5700	0.0780
10:12:53.656	12188	4.3800	4.7400	-76.2700	-0.3190	2.1570	0.1350
10:12:53.676	12208	0.5600	5.1200	-67.4000	-0.3010	1.6910	0.1270
10:12:53.697	12228	2.3600	4.2500	-72.9300	-0.2590	1.8910	0.1010
10:12:53.717	12248	2.1000	4.9900	-75.6800	-0.3120	2.0270	0.1500
10:12:53.739	12268	0.7400	4.7000	-66.9200	-0.2690	1.6050	0.0800
10:12:53.757	12288	3.8600	4.8500	-78.8000	-0.3070	2.2780	0.1440
10:12:53.777	12308	-0.5900	4.5900	-67.5200	-0.2650	1.5970	0.1010
10:12:53.797	12328	3.3000	4.1100	-75.0000	-0.2780	2.0500	0.1140
10:12:53.818	12348	2.0000	5.0700	-69.7000	-0.2760	1.8350	0.1240
10:12:53.839	12368	1.1600	4.6500	-70.1800	-0.2370	1.7800	0.1060
10:12:53.857	12388	2.3400	4.9000	-81.1100	-0.2720	2.1640	0.1540
10:12:53.879	12408	-0.2300	4.3400	-68.7000	-0.2470	1.5530	0.0950
10:12:53.898	12428	4.5400	4.6700	-76.8800	-0.2760	2.2330	0.1260
10:12:53.917	12448	0.5600	4.6400	-64.9800	-0.2830	1.5770	0.1150
10:12:53.938	12468	4.0400	4.8000	-71.4100	-0.2430	1.9750	0.0990
10:12:53.957	12488	1.9500	5.0000	-74.3800	-0.3230	2.0030	0.1660
10:12:53.979	12508	0.7700	4.7900	-69.0700	-0.2830	1.7290	0.0650
10:12:53.999	12528	4.1900	5.0500	-80.6600	-0.3360	2.3370	0.1570
10:12:54.019	12548	-0.2700	4.8100	-63.8700	-0.2950	1.5450	0.0930
10:12:54.036	12568	3.9300	4.9400	-77.0200	-0.2970	2.1700	0.1230
10:12:54.056	12588	1.4100	4.7600	-68.5500	-0.3240	1.7860	0.1410
10:12:54.077	12608	1.4600	4.4400	-70.8600	-0.2620	1.8120	0.0950
10:12:54.099	12628	1.8700	5.0900	-80.4300	-0.3340	2.1710	0.1730
10:12:54.118	12648	-0.5500	5.0000	-68.2200	-0.2710	1.5710	0.0810
10:12:54.137	12668	3.3800	5.0000	-81.3400	-0.3140	2.2070	0.1380
10:12:54.156	12688	-0.5300	4.2700	-67.6400	-0.2840	1.6250	0.1100
10:12:54.179	12708	2.4800	4.2200	-76.2500	-0.2630	1.9730	0.1230
10:12:54.199	12728	1.3400	4.3600	-75.7300	-0.2780	1.9630	0.1440
10:12:54.218	12748	0.8000	4.5800	-69.2300	-0.2440	1.6420	0.0870
10:12:54.237	12768	3.1400	5.0300	-82.9500	-0.2880	2.3140	0.1580
10:12:54.257	12788	-1.3600	4.6300	-68.2300	-0.2490	1.5000	0.0920
10:12:54.278	12808	3.3800	4.5100	-78.4100	-0.2680	2.0970	0.1210
10:12:54.298	12828	1.2400	4.3800	-69.3100	-0.3010	1.7890	0.1440
10:12:54.319	12848	2.1100	4.3700	-69.0900	-0.2460	1.8460	0.0930
10:12:54.337	12868	1.9300	5.1200	-80.3200	-0.3160	2.1840	0.1610
10:12:54.358	12888	-1.6500	5.2100	-66.5900	-0.2780	1.5130	0.0750
10:12:54.376	12908	3.6200	5.0800	-82.4700	-0.3080	2.3270	0.1480
10:12:54.399	12928	-0.2300	4.8400	-65.9300	-0.2910	1.5910	0.1040
10:12:54.417	12948	3.8700	4.6700	-73.4000	-0.2790	2.0570	0.1090
10:12:54.439	12968	2.1100	4.7800	-72.3700	-0.3280	1.9560	0.1490
10:12:54.457	12988	1.2900	4.6000	-68.2700	-0.2740	1.7450	0.0880
10:12:54.477	13008	3.7700	4.9800	-77.4600	-0.3530	2.2300	0.1680
10:12:54.498	13028	-0.1400	4.2300	-64.6600	-0.2890	1.4840	0.0980
10:12:54.518	13048	4.7400	4.6400	-77.0900	-0.3030	2.1970	0.1320
10:12:54.537	13068	1.2500	4.9000	-65.8500	-0.3090	1.7470	0.1110
10:12:54.557	13088	2.4300	4.7800	-71.8900	-0.2680	1.8990	0.0850
10:12:54.579	13108	2.1700	5.2600	-77.3300	-0.3220	2.1130	0.1430
10:12:54.598	13128	0.3600	4.4600	-66.7700	-0.2650	1.5370	0.0910
10:12:54.618	13148	4.3200	5.0000	-79.8400	-0.3070	2.3190	0.1380
10:12:54.637	13168	-0.0600	4.4300	-66.3300	-0.2620	1.5820	0.1080
10:12:54.658	13188	3.5300	4.3100	-72.0100	-0.2540	1.9430	0.1050
10:12:54.677	13208	1.7400	5.1900	-74.1700	-0.2920	1.9800	0.1560
10:12:54.697	13228	1.1400	4.7200	-71.8000	-0.2380	1.7240	0.0990
10:12:54.718	13248	2.9800	5.2400	-81.4700	-0.3080	2.2530	0.1570
10:12:54.739	13268	-1.1200	4.2600	-67.2000	-0.2650	1.4890	0.0910
10:12:54.758	13288	4.0600	4.6700	-80.2700	-0.2590	2.2510	0.1390
10:12:54.778	13308	0.0400	5.0700	-67.5300	-0.2550	1.6820	0.1130
10:12:54.798	13328	2.9500	4.0700	-71.4300	-0.2480	1.9110	0.0960
10:12:54.817	13348	1.9300	4.8900	-76.5500	-0.3070	2.0750	0.1530
10:12:54.839	13368	-0.5600	4.7800	-70.8100	-0.2730	1.6280	0.1050
10:12:54.857	13388	3.0500	4.7200	-82.2100	-0.3380	2.2860	0.1530
10:12:54.879	13408	-0.5200	4.6200	-65.9000	-0.3030	1.5280	0.1000
10:12:54.899	13428	4.6400	4.7200	-75.5200	-0.2770	2.1770	0.1080
10:12:54.918	13448	1.3100	5.2300	-69.1600	-0.3050	1.7920	0.1310
10:12:54.939	13468	1.3600	4.1700	-68.7000	-0.2660	1.7430	0.0800
10:12:54.958	13488	3.2600	5.0200	-77.3300	-0.3250	2.1580	0.1470
10:12:54.978	13508	-0.5500	4.7800	-65.1400	-0.2690	1.5500	0.0850
10:12:54.999	13528	4.7100	4.5800	-79.0200	-0.3080	2.2550	0.1340
10:12:55.017	13548	0.7000	4.4700	-66.0300	-0.2550	1.5820	0.1200
10:12:55.038	13568	3.1900	4.7900	-73.3800	-0.2380	1.9920	0.1110
10:12:55.058	13588	1.7700	4.9300	-73.1800	-0.2760	2.0120	0.1360
10:12:55.080	13608	-0.4500	4.0700	-68.6600	-0.2410	1.5900	0.0850
10:12:55.098	13628	3.4400	5.2200	-82.6200	-0.2660	2.3020	0.1670
10:12:55.120	13648	-0.1400	4.9000	-64.9600	-0.2380	1.5380	0.0960
10:12:55.138	13668	4.2000	4.7800	-76.7800	-0.2610	2.1850	0.1230
10:12:55.158	13688	0.5300	4.8300	-65.8200	-0.3010	1.6850	0.1210
10:12:55.177	13708	2.5200	4.5200	-69.3300	-0.2530	1.8560	0.0840
10:12:55.200	13728	3.3000	5.1400	-80.4800	-0.3120	2.2410	0.1680
10:12:55.217	13748	-0.5000	4.6300	-67.6500	-0.2870	1.5360	0.0880
10:12:55.237	13768	6.1800	5.4400	-83.8000	-0.3030	2.5580	0.1500
10:12:55.259	13788	-0.0900	4.4300	-65.3400	-0.2980	1.5930	0.0990
10:12:55.278	13808	3.9400	4.5300	-71.3400	-0.2560	1.9490	0.1040
10:12:55.297	13828	2.0800	5.0400	-75.0600	-0.2880	1.9540	0.1630
10:12:55.318	13848	1.2300	4.9500	-72.9500	-0.2710	1.8160	0.0890
10:12:55.339	13868	3.3400	5.0600	-80.0500	-0.3150	2.2620	0.1490
10:12:55.359	13888	0.0600	4.7100	-64.3500	-0.2260	1.4880	0.0990
10:12:55.380	13908	3.9800	4.3400	-77.8500	-0.2680	2.2270	0.1210
10:12:55.398	13928	0.2700	4.6000	-69.5100	-0.2450	1.6810	0.1240
10:12:55.418	13948	2.1200	4.4200	-73.3000	-0.2470	1.8810	0.1030
10:12:55.439	13968	0.4200	4.6000	-73.9100	-0.2520	1.8000	0.1400
10:12:55.459	13988	1.1200	4.5500	-74.3600	-0.2050	1.8050	0.1140
10:12:55.479	14008	4.0800	5.2400	-85.4600	-0.2450	2.4570	0.1670
10:12:55.499	14028	-1.1000	4.0000	-60.4600	-0.2430	1.3710	0.0930
10:12:55.518	14048	2.7100	4.5400	-76.6700	-0.2130	2.0530	0.0980
10:12:55.539	14068	1.3100	4.7000	-75.3100	-0.2620	1.9770	0.1380
10:12:55.559	14088	1.2600	4.4000	-71.0200	-0.2360	1.7720	0.1060
10:12:55.580	14108	2.3700	4.8300	-81.8100	-0.2670	2.1550	0.1560
10:12:55.598	14128	-1.9800	4.2300	-70.2100	-0.2680	1.4760	0.0950
10:12:55.618	14148	4.0300	5.1200	-86.4500	-0.2850	2.4390	0.1480
10:12:55.640	14168	-0.0200	4.6600	-67.0000	-0.2900	1.6150	0.1160
10:12:55.659	14188	2.1400	4.1700	-73.5700	-0.2690	1.8650	0.1220
10:12:55.679	14208	2.4600	5.4200	-79.8900	-0.3080	2.1780	0.1510
10:12:55.699	14228	0.5200	4.4500	-64.8500	-0.2960	1.6010	0.0910
10:12:55.719	14248	3.9200	4.7700	-76.4100	-0.3280	2.2120	0.1440
10:12:55.738	14268	-0.3400	4.5100	-69.5000	-0.2490	1.5590	0.1140
10:12:55.759	14288	3.7400	4.5200	-77.9500	-0.2690	2.1280	0.1150
10:12:55.778	14308	1.6100	4.7000	-71.0300	-0.2870	1.8850	0.1310
10:12:55.799	14328	1.5100	4.1400	-66.6100	-0.2590	1.6850	0.0870
10:12:55.818	14348	3.0000	5.0200	-81.6300	-0.2760	2.2530	0.1550
10:12:55.839	14368	0.0800	4.4200	-66.1900	-0.2630	1.5920	0.0980
10:12:55.858	14388	3.6700	4.3800	-75.8200	-0.2910	2.1290	0.1200
10:12:55.879	14408	0.0100	4.5300	-69.4600	-0.2500	1.7130	0.1260
10:12:55.900	14428	2.2400	4.7900	-75.3000	-0.2500	1.9540	0.1050
10:12:55.920	14448	1.8600	5.1600	-76.4800	-0.2910	2.0620	0.1550
10:12:55.939	14468	0.0800	4.8000	-66.4800	-0.2430	1.5430	0.0920
10:12:55.958	14488	3.4200	5.1800	-83.3700	-0.2770	2.3770	0.1480
10:12:55.980	14508	-0.6300	4.5000	-64.9300	-0.2660	1.5120	0.0870
10:12:55.998	14528	3.9900	4.7100	-74.3600	-0.2630	2.1070	0.1190
10:12:56.018	14548	1.4200	5.1400	-71.2300	-0.3110	1.8730	0.1260
10:12:56.039	14568	1.6200	4.4200	-74.4100	-0.2640	1.8190	0.1160
