# Supplementary material for: A slanted castor wheel enables pushing manual wheelchairs from the side to improve social interaction
Source: PLoS One. 2024 Sep 12;19(9):e0307759. doi: 10.1371/journal.pone.0307759 (PMC11392412; doi:10.1371/journal.pone.0307759)
Supplement: S1 File — Contains the data collected during the validation experiments and the code for calculating the reaction forces for a castor wheel using the vector equations and the cosine approximation. 4TU.ResearchData repository: https://doi.org/10.4121/82afa4e1-bdf1-4bf4-8682-32e62f6c3d68, GitLab repository: https://gitlab.tudelft.nl/ziggy/evaluation_paper. (ZIP) [file pone.0307759.s002.zip › S2 File - Experimental data and the MATLAB code for calculations of the castor wheel/Data/Test7_31-5-2022/0.15rad_1.4kg_7.txt]

TimeStamp	SampleCounter	Fx(N)	Fy(N)	Fz(N)	Tx(Nm)	Ty(Nm)	Tz(Nm)
09:44:11.210	60560	-0.2800	1.7600	-15.3000	-0.1410	0.3870	0.0580
09:44:11.230	60580	0.8100	1.7300	-16.2000	-0.1560	0.4530	0.0680
09:44:11.250	60600	-0.1100	2.0000	-15.2400	-0.1380	0.4130	0.0580
09:44:11.270	60620	1.3800	1.4200	-17.4200	-0.1580	0.4400	0.0740
09:44:11.290	60640	0.0500	2.3200	-16.5200	-0.1500	0.4630	0.0630
09:44:11.310	60660	0.2100	1.8300	-16.6500	-0.1510	0.4010	0.0660
09:44:11.329	60680	0.9600	2.4300	-18.7400	-0.1730	0.5180	0.0920
09:44:11.350	60700	-0.3600	2.1500	-15.1900	-0.1290	0.3650	0.0500
09:44:11.371	60720	1.1100	1.9900	-14.5400	-0.1490	0.4120	0.0560
09:44:11.390	60740	0.9600	2.4600	-14.9800	-0.1430	0.4620	0.0590
09:44:11.410	60760	0.5400	1.5300	-15.7200	-0.1610	0.4220	0.0440
09:44:11.430	60780	0.3800	2.3100	-17.4000	-0.1520	0.5000	0.0650
09:44:11.450	60800	-0.7200	2.2600	-16.2200	-0.1340	0.3630	0.0640
09:44:11.471	60820	0.4000	1.9200	-15.5100	-0.1580	0.4720	0.0510
09:44:11.490	60840	0.0900	1.8700	-17.9300	-0.1440	0.3970	0.0660
09:44:11.510	60860	0.6600	1.7100	-14.4800	-0.1520	0.4410	0.0610
09:44:11.531	60880	0.5300	2.0000	-17.8800	-0.1570	0.4570	0.0730
09:44:11.549	60900	-0.3100	1.5500	-17.5600	-0.1450	0.3740	0.0680
09:44:11.569	60920	0.6900	2.2500	-16.4000	-0.1360	0.4760	0.0640
09:44:11.590	60940	0.8900	2.0000	-15.9300	-0.1290	0.3920	0.0630
09:44:11.611	60960	1.0700	1.8900	-16.1400	-0.1470	0.4850	0.0630
09:44:11.631	60980	-0.0300	2.2300	-17.1600	-0.1380	0.4360	0.0710
09:44:11.650	61000	0.6800	1.7500	-16.7800	-0.1530	0.4320	0.0740
09:44:11.671	61020	0.1400	2.2900	-17.1900	-0.1580	0.5130	0.0760
09:44:11.689	61040	0.3200	1.8000	-15.5200	-0.1610	0.3890	0.0500
09:44:11.709	61060	0.6700	2.2000	-18.2200	-0.1540	0.5090	0.0890
09:44:11.730	61080	0.3500	2.1600	-15.0600	-0.1610	0.4080	0.0480
09:44:11.749	61100	0.9700	2.2800	-14.5500	-0.1500	0.4380	0.0540
09:44:11.769	61120	0.4700	2.0700	-15.9700	-0.1620	0.4800	0.0600
09:44:11.790	61140	-0.1000	1.8600	-14.6000	-0.1290	0.3790	0.0510
09:44:11.809	61160	0.7100	2.1400	-17.8400	-0.1420	0.5100	0.0900
09:44:11.830	61180	-0.1000	1.6900	-15.9300	-0.1480	0.4010	0.0630
09:44:11.850	61200	0.3900	1.7800	-17.1600	-0.1410	0.4650	0.0720
09:44:11.870	61220	0.0200	2.2500	-16.6700	-0.1360	0.4370	0.0670
09:44:11.889	61240	0.7700	1.6700	-16.8500	-0.1540	0.4140	0.0660
09:44:11.909	61260	0.3300	2.6100	-17.0000	-0.1420	0.4620	0.0630
09:44:11.929	61280	0.0300	2.0000	-14.1700	-0.1380	0.3440	0.0500
09:44:11.950	61300	1.4300	2.1700	-16.5000	-0.1540	0.4820	0.0690
09:44:11.969	61320	-0.4600	1.9400	-16.7200	-0.1480	0.4240	0.0620
09:44:11.989	61340	0.8900	2.0800	-16.8600	-0.1490	0.4190	0.0690
09:44:12.010	61360	0.3100	2.4400	-16.0200	-0.1370	0.4650	0.0640
09:44:12.032	61380	0.7500	2.0000	-15.4000	-0.1510	0.3950	0.0550
09:44:12.051	61400	0.7900	2.6100	-15.8900	-0.1660	0.4650	0.0610
09:44:12.072	61420	0.1700	1.9800	-14.9700	-0.1480	0.4040	0.0520
09:44:12.092	61440	1.4200	1.7700	-16.6700	-0.1460	0.4880	0.0730
09:44:12.112	61460	0.4000	2.4400	-14.1500	-0.1550	0.4260	0.0540
09:44:12.132	61480	0.3200	1.9000	-13.7000	-0.1400	0.4060	0.0380
09:44:12.151	61500	0.7000	1.9500	-17.6000	-0.1820	0.4870	0.0770
09:44:12.170	61520	-0.1400	1.4500	-15.6900	-0.1480	0.3740	0.0560
09:44:12.190	61540	0.4100	1.8000	-18.0100	-0.1680	0.5000	0.0800
09:44:12.211	61560	0.3300	2.1000	-15.3100	-0.1400	0.4040	0.0500
09:44:12.231	61580	0.6600	1.8000	-16.8600	-0.1640	0.4580	0.0610
09:44:12.249	61600	-0.0300	1.9000	-17.0500	-0.1480	0.4390	0.0680
09:44:12.271	61620	0.1700	1.9200	-15.1800	-0.1510	0.3630	0.0380
09:44:12.291	61640	1.0200	1.9400	-16.7700	-0.1510	0.4980	0.0730
09:44:12.309	61660	0.2700	1.7500	-16.0100	-0.1330	0.3750	0.0510
09:44:12.331	61680	0.2100	2.0000	-15.8500	-0.1660	0.5070	0.0660
09:44:12.352	61700	-0.1600	2.1100	-16.4900	-0.1560	0.4220	0.0560
09:44:12.372	61720	0.4800	1.8100	-16.2000	-0.1480	0.4460	0.0680
09:44:12.390	61740	0.4800	1.9400	-18.0600	-0.1530	0.5260	0.0790
09:44:12.410	61760	0.0600	1.9600	-16.9300	-0.1380	0.4020	0.0610
09:44:12.430	61780	0.7800	2.2300	-17.2400	-0.1640	0.5350	0.0740
09:44:12.451	61800	0.2500	1.7700	-15.5600	-0.1580	0.3710	0.0600
09:44:12.472	61820	0.1300	1.6000	-17.2000	-0.1730	0.4870	0.0730
09:44:12.490	61840	-0.1900	2.6200	-17.0000	-0.1640	0.4760	0.0600
09:44:12.512	61860	0.2300	1.8300	-15.7400	-0.1580	0.4100	0.0530
09:44:12.532	61880	0.6900	2.0500	-17.7800	-0.1680	0.5010	0.0810
09:44:12.551	61900	0.3900	2.1000	-14.2700	-0.1400	0.4110	0.0520
09:44:12.571	61920	1.1400	2.0500	-16.6100	-0.1640	0.4990	0.0760
09:44:12.592	61940	0.1100	2.0200	-16.2900	-0.1550	0.4070	0.0590
09:44:12.610	61960	0.5600	1.8100	-14.5500	-0.1510	0.4000	0.0490
09:44:12.631	61980	0.2400	1.9200	-16.6800	-0.1540	0.5160	0.0710
09:44:12.650	62000	0.8400	2.0700	-14.3300	-0.1420	0.4150	0.0470
09:44:12.672	62020	0.7700	2.1000	-17.3500	-0.1600	0.4810	0.0710
09:44:12.692	62040	-0.1200	1.8600	-16.3200	-0.1390	0.4250	0.0700
09:44:12.710	62060	0.2900	1.7700	-16.8400	-0.1570	0.4610	0.0670
09:44:12.732	62080	-0.2200	2.1600	-17.3600	-0.1360	0.4830	0.0750
09:44:12.752	62100	0.4700	1.9100	-16.0200	-0.1310	0.3730	0.0640
09:44:12.772	62120	0.3800	2.2800	-18.5400	-0.1570	0.4870	0.0710
09:44:12.792	62140	0.3500	2.1600	-16.6500	-0.1380	0.3850	0.0650
09:44:12.811	62160	0.3500	2.1500	-17.8800	-0.1620	0.4640	0.0780
09:44:12.831	62180	0.1600	2.1200	-15.4900	-0.1440	0.4260	0.0640
09:44:12.850	62200	0.8000	2.1700	-14.5000	-0.1510	0.4320	0.0460
09:44:12.872	62220	0.5500	2.5300	-16.9900	-0.1670	0.4740	0.0730
09:44:12.891	62240	0.2100	1.9100	-15.0500	-0.1240	0.3490	0.0590
09:44:12.912	62260	0.8000	2.1900	-16.8100	-0.1680	0.5370	0.0740
09:44:12.932	62280	0.5600	1.8700	-14.9900	-0.1380	0.3580	0.0510
09:44:12.952	62300	0.5400	1.8700	-17.5900	-0.1680	0.4770	0.0700
09:44:12.971	62320	-0.3800	2.3400	-16.2800	-0.1540	0.4700	0.0640
09:44:12.990	62340	-0.1100	1.8400	-16.7600	-0.1400	0.3790	0.0650
09:44:13.010	62360	0.4700	1.7000	-18.3900	-0.1640	0.5130	0.0810
09:44:13.030	62380	0.2200	2.1500	-15.6700	-0.1360	0.3860	0.0550
09:44:13.050	62400	0.1100	2.2800	-16.8800	-0.1560	0.4790	0.0690
09:44:13.071	62420	-0.4400	2.0500	-18.0800	-0.1400	0.4470	0.0640
09:44:13.090	62440	0.4000	2.2400	-15.2900	-0.1590	0.4280	0.0480
09:44:13.112	62460	0.7400	2.2500	-18.3700	-0.1560	0.5030	0.0840
09:44:13.132	62480	-0.0600	1.9500	-16.4600	-0.1380	0.3810	0.0570
09:44:13.150	62500	0.8700	2.2400	-16.3300	-0.1590	0.5050	0.0640
09:44:13.172	62520	0.1500	1.7300	-15.6700	-0.1540	0.3920	0.0580
09:44:13.191	62540	1.2500	2.0400	-17.3900	-0.1520	0.4560	0.0730
09:44:13.212	62560	0.2700	2.1800	-17.1700	-0.1580	0.4860	0.0650
09:44:13.231	62580	0.2000	1.9800	-16.4300	-0.1440	0.4000	0.0700
09:44:13.252	62600	0.8300	2.3000	-16.6600	-0.1520	0.4870	0.0660
09:44:13.271	62620	0.3900	2.0300	-16.6900	-0.1320	0.3560	0.0600
09:44:13.292	62640	0.6500	2.0800	-18.2900	-0.1590	0.5340	0.0790
09:44:13.310	62660	-0.4200	2.2700	-16.2900	-0.1370	0.4010	0.0580
09:44:13.333	62680	0.7000	1.7100	-17.3100	-0.1600	0.4350	0.0730
09:44:13.351	62700	0.6400	2.1300	-17.2800	-0.1710	0.5030	0.0770
09:44:13.371	62720	-0.1200	2.0200	-14.9300	-0.1520	0.3600	0.0510
09:44:13.391	62740	0.8000	2.4700	-15.7100	-0.1600	0.4580	0.0650
09:44:13.410	62760	0.4500	1.8000	-16.6900	-0.1410	0.3760	0.0620
09:44:13.431	62780	0.9800	1.4000	-15.4300	-0.1560	0.4650	0.0530
09:44:13.451	62800	0.5500	2.8200	-16.7700	-0.1410	0.4890	0.0700
09:44:13.473	62820	0.5800	2.0500	-14.1800	-0.1490	0.3870	0.0400
09:44:13.493	62840	1.0400	2.4100	-17.5300	-0.1600	0.5150	0.0700
09:44:13.512	62860	-0.4800	2.1800	-15.3000	-0.1520	0.3640	0.0460
09:44:13.532	62880	0.9800	1.6800	-17.4600	-0.1650	0.4710	0.0710
09:44:13.551	62900	0.0200	1.9500	-15.8600	-0.1500	0.4440	0.0550
09:44:13.572	62920	0.1500	1.9800	-15.3700	-0.1490	0.4220	0.0530
09:44:13.592	62940	0.4200	1.9300	-18.8700	-0.1570	0.5060	0.0680
09:44:13.612	62960	-0.2800	2.1000	-15.2700	-0.1440	0.3410	0.0420
09:44:13.632	62980	1.0400	1.7800	-17.1000	-0.1480	0.4740	0.0820
09:44:13.652	63000	1.1000	1.9200	-15.1500	-0.1530	0.4220	0.0610
09:44:13.671	63020	1.9700	1.5600	-16.0800	-0.1580	0.4380	0.0640
09:44:13.692	63040	0.8800	2.0000	-17.7800	-0.1670	0.4900	0.0820
09:44:13.713	63060	0.2800	2.0500	-14.6300	-0.1460	0.3740	0.0450
09:44:13.733	63080	0.7200	2.2100	-16.2100	-0.1580	0.5370	0.0670
09:44:13.750	63100	-0.4000	2.1100	-15.2400	-0.1540	0.3950	0.0630
09:44:13.771	63120	0.3600	2.2300	-15.2000	-0.1580	0.4570	0.0590
09:44:13.792	63140	-0.0200	2.4100	-17.0900	-0.1560	0.4490	0.0640
09:44:13.811	63160	0.5100	1.9800	-15.4100	-0.1520	0.4100	0.0610
09:44:13.832	63180	0.9700	2.3400	-19.9700	-0.1540	0.4840	0.0850
09:44:13.851	63200	-0.3900	2.3900	-14.7700	-0.1400	0.3580	0.0420
09:44:13.872	63220	0.3500	1.8300	-17.0600	-0.1670	0.4980	0.0660
09:44:13.892	63240	-0.3400	1.5600	-17.5500	-0.1550	0.4100	0.0630
09:44:13.912	63260	0.9900	2.1400	-15.5400	-0.1330	0.4060	0.0570
09:44:13.932	63280	-0.3100	2.2400	-16.5100	-0.1550	0.4590	0.0540
09:44:13.952	63300	0.4200	1.5300	-15.4400	-0.1400	0.3740	0.0530
09:44:13.972	63320	0.3200	2.2100	-17.1500	-0.1560	0.5270	0.0720
09:44:13.991	63340	0.2300	1.9300	-15.7900	-0.1440	0.3350	0.0570
09:44:14.012	63360	0.7300	2.0600	-17.1900	-0.1600	0.4770	0.0800
09:44:14.032	63380	0.0200	1.7700	-16.5500	-0.1570	0.4750	0.0720
09:44:14.051	63400	-0.5800	1.9000	-15.8400	-0.1550	0.4090	0.0570
09:44:14.071	63420	0.2900	2.3400	-17.3000	-0.1470	0.4950	0.0720
09:44:14.093	63440	0.4400	1.7500	-15.5300	-0.1650	0.3580	0.0510
09:44:14.112	63460	1.2000	2.2900	-15.9100	-0.1520	0.4980	0.0660
09:44:14.132	63480	-0.3000	1.6600	-17.7800	-0.1530	0.3970	0.0720
09:44:14.152	63500	0.8400	2.1800	-15.9900	-0.1510	0.4200	0.0610
09:44:14.172	63520	0.4600	2.1700	-17.6200	-0.1620	0.5210	0.0810
09:44:14.192	63540	0.6800	1.7700	-13.5900	-0.1600	0.3610	0.0420
09:44:14.213	63560	0.3900	2.4300	-17.4600	-0.1660	0.4610	0.0710
09:44:14.233	63580	-0.3400	2.1900	-14.5700	-0.1460	0.3520	0.0400
09:44:14.251	63600	1.3300	1.8900	-17.6400	-0.1560	0.4450	0.0780
09:44:14.272	63620	-0.2200	1.9300	-17.7000	-0.1500	0.4510	0.0740
09:44:14.293	63640	0.1500	2.4900	-15.9000	-0.1560	0.4410	0.0470
09:44:14.311	63660	0.1700	2.3200	-17.3100	-0.1350	0.4750	0.0730
09:44:14.333	63680	-0.1300	1.5900	-17.3500	-0.1410	0.3630	0.0700
09:44:14.352	63700	0.3800	1.8500	-16.9200	-0.1600	0.4840	0.0690
09:44:14.371	63720	0.2600	1.8600	-17.7500	-0.1440	0.4250	0.0770
09:44:14.392	63740	1.1900	1.8500	-15.2400	-0.1620	0.4380	0.0610
09:44:14.413	63760	-0.1600	2.1600	-16.9600	-0.1420	0.4450	0.0680
09:44:14.432	63780	0.1500	2.1400	-14.9600	-0.1230	0.3590	0.0490
09:44:14.453	63800	0.7100	2.3300	-16.3100	-0.1560	0.5060	0.0770
09:44:14.472	63820	-0.4800	2.3400	-14.7900	-0.1470	0.3660	0.0510
09:44:14.492	63840	0.7800	1.7700	-17.0400	-0.1680	0.4790	0.0660
09:44:14.511	63860	-0.2900	2.2100	-17.3400	-0.1580	0.4510	0.0680
09:44:14.532	63880	0.6600	2.0100	-17.6900	-0.1510	0.4110	0.0740
09:44:14.554	63900	-0.0300	2.4900	-16.4700	-0.1400	0.5010	0.0710
09:44:14.573	63920	-0.4400	2.3100	-15.0400	-0.1640	0.3880	0.0440
09:44:14.592	63940	0.8700	2.2200	-16.6800	-0.1570	0.4920	0.0710
09:44:14.614	63960	0.0500	2.0600	-17.5600	-0.1530	0.4340	0.0670
09:44:14.633	63980	0.8000	1.7300	-14.6200	-0.1610	0.4200	0.0580
09:44:14.653	64000	-0.2600	2.0400	-18.6700	-0.1680	0.4870	0.0850
09:44:14.673	64020	0.2700	1.9500	-17.0700	-0.1460	0.3760	0.0560
09:44:14.693	64040	0.8100	2.2600	-15.0700	-0.1730	0.4930	0.0600
09:44:14.713	64060	0.1300	2.0300	-16.0300	-0.1490	0.3730	0.0610
09:44:14.732	64080	0.8100	1.9300	-17.1000	-0.1370	0.4460	0.0710
09:44:14.752	64100	0.5300	1.8200	-18.3400	-0.1570	0.4970	0.0830
09:44:14.772	64120	0.0900	1.6200	-14.2600	-0.1440	0.3660	0.0510
09:44:14.792	64140	0.3600	2.1700	-17.8700	-0.1600	0.5030	0.0750
09:44:14.813	64160	-0.0200	1.4700	-14.8000	-0.1510	0.3940	0.0490
09:44:14.833	64180	0.8900	2.0100	-17.9800	-0.1570	0.5160	0.0860
09:44:14.853	64200	0.1200	2.1600	-16.8700	-0.1630	0.4330	0.0680
09:44:14.874	64220	0.2400	2.0300	-16.6100	-0.1510	0.4040	0.0610
09:44:14.893	64240	-0.0900	2.3100	-16.8800	-0.1490	0.5090	0.0690
09:44:14.913	64260	0.2900	2.1800	-15.0700	-0.1530	0.3810	0.0510
09:44:14.933	64280	1.0600	2.2600	-18.3000	-0.1530	0.4460	0.0860
09:44:14.953	64300	0.5600	1.8400	-16.3800	-0.1380	0.3770	0.0620
09:44:14.973	64320	0.7500	1.6500	-16.2300	-0.1620	0.4470	0.0710
09:44:14.993	64340	0.4000	1.8300	-17.7000	-0.1600	0.4420	0.0700
09:44:15.013	64360	0.9100	1.9500	-13.2200	-0.1550	0.3980	0.0480
09:44:15.032	64380	0.4300	2.1100	-17.2500	-0.1650	0.4840	0.0680
09:44:15.054	64400	-0.2200	1.8900	-13.2600	-0.1310	0.3140	0.0380
09:44:15.074	64420	1.0700	1.5800	-17.9700	-0.1700	0.5240	0.0710
09:44:15.093	64440	-0.1000	1.8700	-16.6100	-0.1630	0.4290	0.0480
09:44:15.113	64460	0.3200	2.0000	-15.9900	-0.1520	0.4210	0.0650
09:44:15.133	64480	-0.1500	2.3600	-17.4500	-0.1450	0.5020	0.0710
09:44:15.153	64500	0.3200	2.1800	-15.5800	-0.1480	0.3220	0.0470
09:44:15.172	64520	0.5900	1.6900	-18.8400	-0.1540	0.5020	0.0740
09:44:15.192	64540	0.3000	1.9300	-15.3300	-0.1370	0.3880	0.0590
09:44:15.213	64560	0.9500	1.9900	-17.4300	-0.1710	0.4920	0.0770
09:44:15.233	64580	0.2500	2.1100	-17.9800	-0.1450	0.4280	0.0770
09:44:15.253	64600	0.3500	2.0800	-14.7200	-0.1410	0.4040	0.0520
09:44:15.273	64620	0.7700	1.9900	-17.4200	-0.1610	0.5340	0.0710
09:44:15.293	64640	-0.1700	1.6600	-15.7400	-0.1530	0.4000	0.0590
09:44:15.313	64660	0.4800	1.6500	-18.1000	-0.1500	0.5200	0.0780
09:44:15.333	64680	-0.6500	2.2700	-18.6900	-0.1370	0.4060	0.0630
09:44:15.353	64700	0.6600	1.9300	-18.1100	-0.1620	0.4920	0.0770
09:44:15.373	64720	0.0600	2.5900	-17.3300	-0.1380	0.4590	0.0690
09:44:15.393	64740	0.1500	2.3200	-15.3900	-0.1590	0.3450	0.0460
09:44:15.413	64760	1.1600	2.1300	-15.9500	-0.1650	0.5210	0.0650
09:44:15.433	64780	0.0700	2.1200	-14.4600	-0.1580	0.4080	0.0570
09:44:15.453	64800	1.2000	2.1700	-16.5100	-0.1620	0.4840	0.0690
09:44:15.473	64820	0.8600	2.2900	-16.1600	-0.1730	0.4710	0.0640
09:44:15.492	64840	1.7100	1.9700	-14.0700	-0.1610	0.4420	0.0520
09:44:15.512	64860	1.0400	2.0900	-14.8500	-0.1750	0.5230	0.0640
09:44:15.532	64880	-0.4900	1.8500	-13.9900	-0.1470	0.3230	0.0440
09:44:15.554	64900	1.3300	1.8100	-15.5300	-0.1530	0.4820	0.0570
09:44:15.572	64920	0.8500	1.7300	-14.3100	-0.1560	0.4300	0.0580
09:44:15.594	64940	1.1800	1.5800	-15.1900	-0.1320	0.3750	0.0530
09:44:15.614	64960	0.7800	2.2300	-18.3300	-0.1430	0.5100	0.0760
09:44:15.634	64980	0.0000	1.7900	-15.9600	-0.1590	0.3730	0.0580
09:44:15.654	65000	0.7800	2.1700	-16.2700	-0.1790	0.5240	0.0710
09:44:15.675	65020	-0.1400	1.9400	-15.9400	-0.1380	0.3990	0.0650
09:44:15.693	65040	1.0900	1.9300	-16.8800	-0.1780	0.4360	0.0640
09:44:15.712	65060	-0.3900	2.1400	-19.5900	-0.1560	0.4300	0.0850
09:44:15.732	65080	0.5500	2.1900	-15.0100	-0.1550	0.4170	0.0560
09:44:15.753	65100	1.1800	2.5100	-15.7400	-0.1570	0.5280	0.0750
09:44:15.773	65120	0.7600	2.0200	-15.7500	-0.1470	0.3430	0.0510
09:44:15.793	65140	1.0600	1.9200	-17.4500	-0.1770	0.4840	0.0720
09:44:15.813	65160	-0.1500	2.0500	-16.8300	-0.1540	0.4240	0.0660
09:44:15.835	65180	-0.1800	1.9400	-17.4100	-0.1570	0.4550	0.0690
09:44:15.854	65200	-0.1000	2.1400	-18.0500	-0.1590	0.4970	0.0800
09:44:15.874	65220	0.2200	1.8300	-15.5800	-0.1560	0.3540	0.0520
09:44:15.893	65240	0.3200	2.1600	-17.9800	-0.1600	0.4950	0.0800
09:44:15.913	65260	0.0500	1.7700	-17.7100	-0.1590	0.4260	0.0760
09:44:15.934	65280	0.9300	2.0800	-16.6300	-0.1600	0.4560	0.0740
09:44:15.953	65300	0.2300	2.3100	-16.5300	-0.1560	0.4260	0.0550
09:44:15.974	65320	0.4600	1.7700	-15.7300	-0.1510	0.3840	0.0570
09:44:15.995	65340	0.6400	2.0000	-17.9400	-0.1690	0.5170	0.0720
09:44:16.015	65360	-0.0900	1.8200	-14.6800	-0.1390	0.3810	0.0610
09:44:16.034	65380	0.3500	1.8400	-18.2100	-0.1630	0.4640	0.0700
09:44:16.054	65400	-0.0500	1.9000	-17.3600	-0.1520	0.4150	0.0650
09:44:16.074	65420	0.2900	1.5700	-17.5500	-0.1660	0.4210	0.0670
09:44:16.093	65440	0.4700	2.2100	-16.5500	-0.1620	0.4740	0.0680
09:44:16.114	65460	0.1800	2.0900	-14.4800	-0.1540	0.3560	0.0480
09:44:16.134	65480	0.9300	1.9700	-16.6300	-0.1530	0.4960	0.0760
09:44:16.153	65500	-0.5400	2.0400	-15.9200	-0.1610	0.3780	0.0540
09:44:16.175	65520	0.0000	2.1000	-16.2300	-0.1670	0.4540	0.0540
09:44:16.193	4	-0.1000	1.6000	-16.6700	-0.1480	0.4450	0.0710
09:44:16.215	24	1.2800	1.7500	-16.8900	-0.1500	0.4280	0.0650
09:44:16.234	44	1.0500	2.1100	-16.9400	-0.1760	0.5270	0.0740
09:44:16.254	64	-0.0500	2.0200	-16.3000	-0.1600	0.3820	0.0600
09:44:16.274	84	0.8600	2.2800	-17.2200	-0.1830	0.4790	0.0750
09:44:16.293	104	-0.6400	2.2700	-18.0300	-0.1490	0.4440	0.0750
09:44:16.315	124	0.8500	2.0600	-16.4600	-0.1430	0.3980	0.0560
09:44:16.334	144	0.3700	1.8300	-17.9800	-0.1780	0.4640	0.0730
09:44:16.354	164	0.5900	1.7400	-15.9700	-0.1520	0.4070	0.0650
09:44:16.373	184	0.9400	2.0200	-16.2600	-0.1490	0.5110	0.0670
09:44:16.394	204	-0.0900	2.0700	-16.7800	-0.1430	0.4080	0.0650
09:44:16.413	224	0.3500	1.9500	-17.5700	-0.1730	0.4700	0.0650
09:44:16.434	244	0.4300	2.1500	-17.2800	-0.1490	0.4700	0.0790
09:44:16.453	264	0.6200	2.0900	-14.3000	-0.1420	0.3660	0.0610
09:44:16.473	284	1.2900	2.2000	-16.9400	-0.1500	0.4980	0.0800
09:44:16.494	304	-0.3500	2.1500	-16.7500	-0.1380	0.3970	0.0560
09:44:16.513	324	0.4400	2.0600	-15.6500	-0.1520	0.4520	0.0660
09:44:16.533	344	-0.1700	2.0200	-18.0100	-0.1430	0.4390	0.0740
09:44:16.554	364	0.7200	1.7800	-15.6000	-0.1570	0.4230	0.0660
09:44:16.574	384	0.2900	2.3800	-17.8300	-0.1620	0.4890	0.0770
09:44:16.595	404	0.2600	1.7900	-15.8200	-0.1410	0.3620	0.0510
09:44:16.613	424	0.7000	2.0500	-17.6000	-0.1740	0.5300	0.0680
09:44:16.633	444	-0.2200	2.1800	-16.2100	-0.1530	0.4210	0.0630
09:44:16.653	464	0.3400	2.0000	-17.2400	-0.1590	0.4500	0.0710
09:44:16.674	484	0.1000	1.8300	-17.3500	-0.1610	0.4700	0.0700
09:44:16.694	504	0.0800	1.8000	-17.9400	-0.1460	0.3910	0.0640
09:44:16.713	524	0.6100	2.5000	-17.0900	-0.1490	0.4860	0.0800
09:44:16.735	544	-0.1200	2.1600	-15.7400	-0.1600	0.4430	0.0500
09:44:16.754	564	0.1800	2.4700	-17.4700	-0.1620	0.5120	0.0820
09:44:16.773	584	-0.2700	2.0700	-18.8400	-0.1560	0.4180	0.0770
09:44:16.795	604	0.6400	2.2300	-15.3400	-0.1510	0.4150	0.0580
09:44:16.814	624	1.0200	2.2500	-17.8400	-0.1500	0.4790	0.0760
09:44:16.834	644	0.5900	1.9100	-15.3800	-0.1450	0.3900	0.0600
09:44:16.853	664	0.5200	2.2000	-17.1500	-0.1800	0.5190	0.0570
09:44:16.874	684	-0.7300	2.2800	-16.3300	-0.1500	0.4030	0.0630
09:44:16.895	704	0.7300	2.0100	-16.6100	-0.1490	0.4370	0.0720
09:44:16.913	724	0.8900	2.2600	-17.5100	-0.1580	0.4730	0.0730
09:44:16.934	744	0.5400	1.7500	-14.4000	-0.1500	0.3460	0.0440
09:44:16.954	764	0.5800	1.9600	-15.2200	-0.1570	0.5080	0.0590
09:44:16.974	784	0.0100	1.7700	-15.3900	-0.1610	0.4040	0.0530
09:44:16.994	804	0.1500	2.0300	-17.7400	-0.1700	0.4760	0.0710
09:44:17.015	824	-0.1800	1.4100	-17.6400	-0.1580	0.4230	0.0680
09:44:17.034	844	0.6600	1.9000	-14.6500	-0.1600	0.4150	0.0530
09:44:17.054	864	1.3300	2.0600	-16.3000	-0.1610	0.4960	0.0760
09:44:17.075	884	0.4000	2.1100	-14.4400	-0.1560	0.3830	0.0520
09:44:17.094	904	0.9800	2.4500	-15.9000	-0.1730	0.4970	0.0690
09:44:17.114	924	-0.2600	2.0200	-16.9600	-0.1530	0.4200	0.0680
09:44:17.133	944	0.9300	1.6000	-17.1300	-0.1670	0.4330	0.0730
09:44:17.154	964	0.1200	2.2200	-17.8300	-0.1550	0.4520	0.0650
09:44:17.176	984	0.2900	2.1000	-15.6300	-0.1610	0.4120	0.0620
09:44:17.194	1004	1.0900	2.3400	-16.8200	-0.1400	0.5060	0.0800
09:44:17.215	1024	0.1100	2.1900	-17.2400	-0.1340	0.3970	0.0710
09:44:17.234	1044	1.1700	2.1600	-16.9900	-0.1610	0.4510	0.0640
09:44:17.254	1064	-0.2400	2.1000	-15.7700	-0.1450	0.4350	0.0620
09:44:17.273	1084	0.8700	1.8100	-16.6500	-0.1490	0.4010	0.0710
09:44:17.293	1104	0.3300	2.2300	-17.5300	-0.1550	0.4980	0.0740
09:44:17.315	1124	0.0500	2.1800	-16.1300	-0.1370	0.3580	0.0570
09:44:17.335	1144	0.8000	1.8100	-16.7300	-0.1720	0.4840	0.0610
09:44:17.355	1164	0.1500	2.3000	-17.2400	-0.1450	0.4240	0.0670
09:44:17.374	1184	0.7600	2.0700	-16.7200	-0.1520	0.4420	0.0630
09:44:17.396	1204	0.2200	2.1900	-17.0900	-0.1560	0.4500	0.0680
09:44:17.415	1224	-0.2300	1.4700	-15.7100	-0.1540	0.4030	0.0560
09:44:17.435	1244	0.7800	2.0300	-17.9000	-0.1650	0.5150	0.0760
09:44:17.454	1264	-0.8400	1.9200	-16.7800	-0.1370	0.3730	0.0670
09:44:17.474	1284	0.5400	1.9000	-18.8700	-0.1660	0.4630	0.0790
09:44:17.496	1304	-0.3600	2.3300	-18.7300	-0.1530	0.4540	0.0710
09:44:17.515	1324	0.3300	1.7300	-16.6500	-0.1500	0.3850	0.0640
09:44:17.535	1344	0.3000	1.7500	-19.8200	-0.1630	0.5300	0.0920
09:44:17.554	1364	0.4200	1.8400	-15.3100	-0.1610	0.3890	0.0570
09:44:17.575	1384	0.7700	2.1900	-17.9200	-0.1620	0.4900	0.0810
09:44:17.595	1404	-0.5900	1.9100	-18.6800	-0.1630	0.4220	0.0690
09:44:17.615	1424	0.5300	1.8400	-15.2400	-0.1560	0.4110	0.0550
09:44:17.636	1444	1.0900	1.8800	-18.6200	-0.1530	0.5320	0.0810
09:44:17.654	1464	0.7900	1.6200	-15.1900	-0.1340	0.3530	0.0500
09:44:17.675	1484	0.5900	2.1600	-17.0200	-0.1630	0.5260	0.0690
09:44:17.695	1504	-0.2500	1.9000	-17.2700	-0.1520	0.3800	0.0610
09:44:17.715	1524	0.4300	1.9400	-15.9800	-0.1530	0.4510	0.0650
09:44:17.735	1544	-0.3300	1.7700	-18.2800	-0.1730	0.4640	0.0660
09:44:17.755	1564	-0.0900	1.9800	-14.7500	-0.1430	0.3810	0.0520
09:44:17.775	1584	0.5300	2.0400	-16.2000	-0.1610	0.5340	0.0660
09:44:17.794	1604	0.3800	1.9400	-15.3100	-0.1450	0.3530	0.0520
09:44:17.815	1624	-0.4200	1.9900	-16.4700	-0.1830	0.5040	0.0690
09:44:17.834	1644	-0.1700	2.0200	-17.2700	-0.1300	0.3960	0.0760
09:44:17.854	1664	0.7600	2.1900	-17.0700	-0.1600	0.4410	0.0710
09:44:17.875	1684	0.5100	2.3600	-17.0500	-0.1620	0.4810	0.0680
09:44:17.894	1704	0.3900	1.8400	-15.0800	-0.1430	0.3410	0.0500
09:44:17.914	1724	0.4300	2.3200	-15.5900	-0.1640	0.4900	0.0690
09:44:17.935	1744	-0.0700	2.2200	-15.4600	-0.1400	0.3910	0.0490
09:44:17.954	1764	0.6300	1.4700	-17.9700	-0.1690	0.4820	0.0810
09:44:17.976	1784	0.6800	2.2000	-15.4600	-0.1380	0.4510	0.0510
09:44:17.995	1804	0.2700	2.0600	-15.6500	-0.1490	0.3990	0.0560
09:44:18.015	1824	0.8700	2.3600	-17.1100	-0.1640	0.5250	0.0700
09:44:18.036	1844	-0.3200	2.3200	-15.0500	-0.1390	0.3730	0.0460
09:44:18.054	1864	0.4400	2.0300	-16.7300	-0.1520	0.4530	0.0500
09:44:18.074	1884	-0.0600	2.2700	-16.1700	-0.1490	0.4330	0.0550
09:44:18.095	1904	0.7000	2.1500	-15.5000	-0.1600	0.4350	0.0550
09:44:18.114	1924	0.2500	2.1600	-16.5700	-0.1660	0.4610	0.0620
09:44:18.135	1944	-0.0800	1.8900	-16.5200	-0.1500	0.3740	0.0640
09:44:18.155	1964	1.1400	2.2300	-15.8400	-0.1510	0.5110	0.0700
09:44:18.174	1984	0.0900	2.1100	-15.5200	-0.1600	0.4210	0.0540
09:44:18.196	2004	0.9300	1.9200	-15.5500	-0.1520	0.4440	0.0560
09:44:18.215	2024	0.4600	2.3000	-18.6800	-0.1660	0.4650	0.0690
09:44:18.235	2044	0.4500	1.9800	-15.3000	-0.1450	0.4160	0.0580
09:44:18.256	2064	0.7000	2.5500	-17.5300	-0.1560	0.5170	0.0840
09:44:18.274	2084	0.1500	2.1800	-15.1700	-0.1510	0.3810	0.0620
09:44:18.296	2104	0.9200	2.4900	-15.6700	-0.1720	0.4870	0.0670
09:44:18.315	2124	-0.0900	1.8200	-16.7400	-0.1520	0.4260	0.0740
09:44:18.335	2144	0.0400	1.9100	-16.7600	-0.1650	0.3910	0.0690
09:44:18.355	2164	0.5200	2.5100	-15.9000	-0.1690	0.5120	0.0570
09:44:18.375	2184	-0.5200	1.9800	-14.8400	-0.1520	0.4090	0.0560
09:44:18.395	2204	1.1200	2.1500	-17.9300	-0.1560	0.4790	0.0760
09:44:18.415	2224	0.1100	1.8300	-15.0600	-0.1500	0.4110	0.0510
09:44:18.435	2244	0.8200	1.7100	-17.0900	-0.1560	0.4600	0.0660
09:44:18.457	2264	-0.0400	2.4200	-17.2500	-0.1410	0.4730	0.0730
09:44:18.475	2284	0.5300	2.0700	-15.3200	-0.1570	0.3960	0.0520
09:44:18.495	2304	0.8700	2.0700	-18.3700	-0.1610	0.4780	0.0790
09:44:18.514	2324	-0.0500	1.6900	-14.4800	-0.1210	0.3480	0.0560
09:44:18.534	2344	1.0500	1.9600	-17.2000	-0.1520	0.5000	0.0720
09:44:18.557	2364	0.5600	2.1000	-17.1200	-0.1510	0.4550	0.0650
09:44:18.576	2384	0.4100	1.8800	-16.0200	-0.1610	0.3930	0.0560
09:44:18.595	2404	-0.3200	1.8000	-18.3100	-0.1620	0.5370	0.0700
09:44:18.615	2424	0.0200	1.8300	-16.5800	-0.1450	0.3810	0.0580
09:44:18.637	2444	0.9300	1.8000	-18.2000	-0.1670	0.5310	0.0870
09:44:18.657	2464	0.2100	2.3900	-16.5600	-0.1280	0.3580	0.0590
09:44:18.674	2484	1.1400	2.0800	-15.5400	-0.1660	0.4760	0.0540
09:44:18.696	2504	0.3500	2.0500	-16.8400	-0.1710	0.5240	0.0830
09:44:18.717	2524	0.4700	2.1500	-15.0700	-0.1520	0.3640	0.0480
09:44:18.736	2544	0.8200	2.5900	-15.9400	-0.1730	0.5160	0.0670
09:44:18.756	2564	-0.0800	2.0700	-15.6000	-0.1460	0.3780	0.0590
09:44:18.776	2584	0.5800	1.9000	-16.7900	-0.1590	0.4540	0.0680
09:44:18.797	2604	0.5700	2.2800	-15.9000	-0.1550	0.4440	0.0580
09:44:18.815	2624	0.6500	1.8500	-15.8400	-0.1500	0.4050	0.0560
09:44:18.835	2644	0.2000	2.0700	-18.5100	-0.1670	0.5090	0.0760
09:44:18.857	2664	0.3600	2.0000	-16.4300	-0.1450	0.3830	0.0570
09:44:18.875	2684	0.5800	2.0900	-18.0300	-0.1560	0.4940	0.0700
09:44:18.894	2704	0.1700	1.5700	-16.3500	-0.1550	0.4040	0.0520
09:44:18.915	2724	1.0500	1.5000	-17.8600	-0.1550	0.4500	0.0820
09:44:18.935	2744	0.1500	1.9400	-18.1300	-0.1590	0.4840	0.0660
09:44:18.956	2764	-0.8800	1.9100	-16.6000	-0.1400	0.4000	0.0600
09:44:18.976	2784	0.5300	1.8500	-18.0600	-0.1520	0.5090	0.0750
09:44:18.996	2804	0.1100	2.1000	-15.2600	-0.1400	0.4190	0.0560
09:44:19.015	2824	0.6900	2.0700	-16.4000	-0.1420	0.4390	0.0660
09:44:19.035	2844	0.6200	2.1700	-16.9800	-0.1500	0.4210	0.0690
09:44:19.057	2864	0.3900	1.8500	-16.4800	-0.1630	0.4420	0.0650
09:44:19.076	2884	0.3700	2.1300	-17.9300	-0.1490	0.4840	0.0820
09:44:19.095	2904	-0.2500	1.8100	-17.1000	-0.1500	0.3490	0.0670
09:44:19.116	2924	0.9100	1.7000	-17.4300	-0.1780	0.5460	0.0720
09:44:19.135	2944	0.1500	1.8400	-16.3300	-0.1420	0.4280	0.0660
09:44:19.155	2964	0.4300	1.9200	-15.7700	-0.1610	0.4450	0.0680
09:44:19.176	2984	0.7700	2.1200	-19.1800	-0.1670	0.4640	0.0850
09:44:19.196	3004	-0.0500	2.0400	-17.5400	-0.1570	0.4060	0.0600
09:44:19.216	3024	0.7400	2.0800	-17.0200	-0.1700	0.5010	0.0720
09:44:19.236	3044	0.0700	1.9300	-15.0100	-0.1490	0.3580	0.0580
09:44:19.256	3064	0.4600	1.7900	-16.1800	-0.1560	0.4820	0.0680
09:44:19.275	3084	-0.0500	2.2600	-17.9300	-0.1500	0.4630	0.0680
09:44:19.297	3104	-0.0500	2.2200	-16.8500	-0.1510	0.3960	0.0590
09:44:19.317	3124	0.8300	2.3100	-18.7500	-0.1630	0.5170	0.0800
09:44:19.336	3144	-0.2700	2.2000	-15.6400	-0.1510	0.3960	0.0630
09:44:19.356	3164	1.2800	2.0000	-17.0600	-0.1560	0.4820	0.0820
09:44:19.377	3184	0.5900	1.8500	-15.9300	-0.1530	0.4250	0.0590
09:44:19.396	3204	0.5600	2.0400	-15.7500	-0.1620	0.4350	0.0600
09:44:19.415	3224	0.4400	2.3700	-16.4400	-0.1470	0.5130	0.0690
09:44:19.435	3244	0.1100	2.0000	-15.0300	-0.1590	0.3920	0.0560
09:44:19.455	3264	1.3800	2.6300	-16.5800	-0.1660	0.5020	0.0770
09:44:19.477	3284	-0.0400	1.5800	-16.2200	-0.1360	0.3970	0.0620
09:44:19.495	3304	1.1600	2.1800	-16.4400	-0.1650	0.4700	0.0720
09:44:19.516	3324	0.2200	2.3500	-16.2100	-0.1720	0.4630	0.0600
09:44:19.535	3344	0.3100	1.9000	-15.7900	-0.1480	0.3790	0.0620
09:44:19.556	3364	1.0200	2.6100	-17.5300	-0.1790	0.5050	0.0640
09:44:19.578	3384	0.0500	2.1800	-14.2300	-0.1340	0.3190	0.0430
09:44:19.596	3404	1.1400	2.1800	-14.9800	-0.1580	0.4930	0.0600
09:44:19.616	3424	0.4000	1.8400	-17.5600	-0.1470	0.4470	0.0760
09:44:19.636	3444	0.1300	2.3400	-15.5900	-0.1510	0.4680	0.0490
09:44:19.656	3464	0.6400	2.1900	-18.0200	-0.1360	0.4690	0.0730
09:44:19.678	3484	0.0800	2.0500	-15.7800	-0.1580	0.4010	0.0560
09:44:19.698	3504	0.4300	1.9200	-17.8500	-0.1600	0.4820	0.0780
09:44:19.715	3524	0.5400	2.0200	-17.0700	-0.1410	0.4150	0.0620
09:44:19.735	3544	0.7300	2.3000	-16.0000	-0.1540	0.5030	0.0560
09:44:19.755	3564	-0.1900	1.8700	-19.5500	-0.1470	0.4320	0.0800
09:44:19.775	3584	-0.0700	1.9800	-16.4600	-0.1330	0.3660	0.0610
09:44:19.796	3604	0.9600	2.2900	-17.2300	-0.1500	0.5130	0.0750
09:44:19.815	3624	0.3900	1.9400	-15.8000	-0.1600	0.3800	0.0590
09:44:19.835	3644	0.5500	2.1100	-16.0400	-0.1600	0.5040	0.0650
09:44:19.857	3664	-0.4800	2.6400	-15.1000	-0.1400	0.3990	0.0470
09:44:19.875	3684	0.3400	2.1300	-15.7700	-0.1560	0.4400	0.0590
09:44:19.896	3704	0.0700	2.4200	-16.0300	-0.1510	0.4640	0.0690
09:44:19.917	3724	0.2400	2.1100	-14.6700	-0.1530	0.3690	0.0480
09:44:19.937	3744	0.7100	1.9900	-17.4100	-0.1710	0.4970	0.0760
09:44:19.956	3764	-0.0300	1.4700	-16.5600	-0.1600	0.4400	0.0670
09:44:19.978	3784	1.0000	1.9100	-17.3300	-0.1470	0.4500	0.0770
09:44:19.997	3804	0.0200	2.3900	-16.3200	-0.1600	0.4750	0.0640
09:44:20.017	3824	0.4000	1.7100	-16.2900	-0.1500	0.3820	0.0710
09:44:20.038	3844	0.5400	1.9500	-17.6200	-0.1610	0.5140	0.0770
09:44:20.058	3864	0.1300	1.5500	-16.4100	-0.1530	0.3840	0.0640
09:44:20.076	3884	0.7000	1.9200	-15.8700	-0.1460	0.4830	0.0700
09:44:20.097	3904	0.4700	2.2200	-16.0300	-0.1480	0.4470	0.0510
09:44:20.117	3924	0.2300	2.4400	-16.3800	-0.1410	0.4560	0.0580
09:44:20.138	3944	0.3000	2.5200	-15.4300	-0.1540	0.4780	0.0600
09:44:20.156	3964	0.1100	2.0900	-14.8100	-0.1430	0.3710	0.0470
09:44:20.177	3984	0.9400	1.9700	-16.8800	-0.1480	0.4720	0.0720
09:44:20.197	4004	0.2700	1.9200	-15.4800	-0.1500	0.3980	0.0640
09:44:20.217	4024	0.3400	2.2600	-14.8600	-0.1430	0.4550	0.0540
09:44:20.238	4044	0.1700	1.8000	-19.1100	-0.1560	0.4580	0.0800
09:44:20.256	4064	0.6100	1.8300	-15.4400	-0.1640	0.4200	0.0540
09:44:20.277	4084	0.6400	2.0700	-16.3000	-0.1510	0.5190	0.0710
09:44:20.298	4104	-0.0300	2.1800	-14.5000	-0.1440	0.3660	0.0500
09:44:20.317	4124	0.9500	2.1400	-15.8900	-0.1510	0.5300	0.0770
09:44:20.336	4144	-0.2700	2.5100	-16.4300	-0.1750	0.4740	0.0660
09:44:20.357	4164	0.2100	2.1500	-15.4800	-0.1640	0.3960	0.0530
09:44:20.377	4184	0.5700	2.1800	-18.4100	-0.1770	0.4840	0.0770
09:44:20.396	4204	0.1700	2.2300	-16.8900	-0.1310	0.3580	0.0650
09:44:20.417	4224	1.0100	2.1000	-17.4100	-0.1640	0.5260	0.0830
09:44:20.437	4244	0.2800	2.0200	-15.8300	-0.1510	0.4320	0.0640
09:44:20.457	4264	0.4200	2.0700	-17.2700	-0.1560	0.4580	0.0630
09:44:20.477	4284	-0.0200	2.3000	-16.8700	-0.1520	0.4630	0.0650
09:44:20.497	4304	-0.0400	1.9700	-16.4000	-0.1370	0.3760	0.0630
09:44:20.517	4324	0.9000	2.1200	-19.0900	-0.1590	0.5160	0.0870
09:44:20.537	4344	0.3000	1.8000	-15.9000	-0.1390	0.3640	0.0620
09:44:20.556	4364	0.6700	2.0800	-16.6900	-0.1660	0.4720	0.0690
09:44:20.577	4384	0.0600	2.2600	-15.3900	-0.1430	0.4090	0.0540
09:44:20.598	4404	0.4000	1.9000	-15.9500	-0.1420	0.4070	0.0540
09:44:20.617	4424	1.1400	2.0400	-17.1900	-0.1530	0.5180	0.0700
09:44:20.637	4444	-0.4400	2.1700	-16.1400	-0.1350	0.3420	0.0540
09:44:20.657	4464	0.0300	1.9000	-18.5900	-0.1720	0.5030	0.0730
09:44:20.677	4484	-0.3400	2.2200	-16.8600	-0.1310	0.4330	0.0670
09:44:20.698	4504	0.1200	2.1000	-17.4900	-0.1620	0.4770	0.0780
09:44:20.716	4524	-0.3400	1.9900	-17.8700	-0.1540	0.4960	0.0800
09:44:20.738	4544	0.1800	2.1600	-16.1800	-0.1560	0.4000	0.0580
09:44:20.757	4564	0.7700	2.1900	-16.9400	-0.1680	0.4950	0.0760
09:44:20.779	4584	-0.1800	2.2600	-14.9700	-0.1540	0.4100	0.0460
09:44:20.797	4604	1.1400	2.2300	-15.1000	-0.1470	0.4630	0.0600
09:44:20.818	4624	0.1000	1.5800	-19.0600	-0.1490	0.4460	0.0760
09:44:20.839	4644	0.5700	2.0100	-17.3600	-0.1500	0.4490	0.0720
09:44:20.858	4664	1.1100	2.2900	-14.6600	-0.1430	0.4640	0.0620
09:44:20.879	4684	0.1400	1.9500	-16.7200	-0.1340	0.3630	0.0630
09:44:20.899	4704	1.1400	2.0100	-16.3500	-0.1520	0.4840	0.0620
09:44:20.919	4724	0.2300	2.1000	-17.5900	-0.1400	0.4290	0.0680
09:44:20.937	4744	0.1100	1.4700	-17.2400	-0.1590	0.4230	0.0600
09:44:20.959	4764	0.2100	2.1100	-17.8800	-0.1560	0.4740	0.0710
09:44:20.977	4784	0.0600	1.9000	-14.3700	-0.1400	0.3710	0.0550
09:44:20.998	4804	0.5000	2.1900	-17.1000	-0.1500	0.5380	0.0820
09:44:21.016	4824	-0.5600	1.8700	-16.8400	-0.1560	0.4290	0.0650
09:44:21.038	4844	0.4200	2.0100	-15.7400	-0.1390	0.4290	0.0630
09:44:21.057	4864	0.2400	1.8800	-17.6700	-0.1660	0.4620	0.0740
09:44:21.078	4884	0.2400	2.3200	-13.9700	-0.1520	0.3900	0.0590
09:44:21.098	4904	0.5700	2.2900	-17.2300	-0.1530	0.4980	0.0700
09:44:21.118	4924	0.6000	2.0700	-13.7700	-0.1270	0.3730	0.0510
09:44:21.138	4944	0.7800	1.8400	-17.7300	-0.1610	0.4890	0.0810
09:44:21.159	4964	0.2000	2.3900	-15.4100	-0.1470	0.4140	0.0640
09:44:21.179	4984	0.5000	1.9900	-15.9500	-0.1510	0.4140	0.0630
09:44:21.198	5004	-0.0900	2.2400	-16.6900	-0.1550	0.5130	0.0740
09:44:21.218	5024	0.3900	2.0700	-15.1800	-0.1490	0.3770	0.0500
09:44:21.238	5044	0.4100	2.2000	-17.0600	-0.1700	0.4930	0.0730
09:44:21.257	5064	-0.2100	2.1600	-16.5800	-0.1390	0.3710	0.0630
09:44:21.279	5084	0.5400	1.8500	-18.6300	-0.1570	0.4860	0.0780
09:44:21.298	5104	-0.1800	2.2000	-18.2400	-0.1410	0.5050	0.0760
09:44:21.318	5124	0.4300	1.9400	-14.5900	-0.1330	0.3420	0.0490
09:44:21.339	5144	0.5800	2.1800	-16.9500	-0.1410	0.4800	0.0640
09:44:21.358	5164	0.6800	1.8300	-16.0400	-0.1360	0.3850	0.0590
09:44:21.378	5184	0.5900	2.0300	-17.1900	-0.1640	0.5200	0.0670
09:44:21.399	5204	0.3800	2.2800	-15.5100	-0.1330	0.3840	0.0550
09:44:21.417	5224	1.3600	1.8800	-16.1200	-0.1410	0.3910	0.0720
09:44:21.437	5244	0.5200	2.1400	-17.1300	-0.1370	0.4920	0.0620
09:44:21.459	5264	0.5300	1.4300	-15.2700	-0.1480	0.3880	0.0620
09:44:21.479	5284	-0.3000	1.8900	-17.8400	-0.1500	0.4840	0.0730
09:44:21.497	5304	0.1700	2.0000	-15.5700	-0.1350	0.3920	0.0590
09:44:21.519	5324	0.6900	2.1900	-16.1100	-0.1500	0.4920	0.0580
09:44:21.538	5344	-0.1800	2.6900	-14.9900	-0.1390	0.4450	0.0540
09:44:21.557	5364	0.3300	1.9400	-15.2100	-0.1560	0.3620	0.0450
09:44:21.578	5384	0.5100	1.9900	-17.7100	-0.1750	0.5490	0.0830
09:44:21.597	5404	0.4500	2.1700	-14.1000	-0.1440	0.3930	0.0590
09:44:21.618	5424	1.2700	2.3600	-15.3000	-0.1530	0.4490	0.0630
09:44:21.638	5444	-0.5300	2.2400	-17.3200	-0.1490	0.4360	0.0650
09:44:21.658	5464	0.3400	2.2900	-13.9100	-0.1460	0.4080	0.0530
09:44:21.678	5484	0.4700	2.2600	-17.0600	-0.1640	0.4910	0.0670
09:44:21.698	5504	0.2900	1.9500	-14.8700	-0.1420	0.3560	0.0540
09:44:21.718	5524	0.9600	2.3700	-16.6500	-0.1500	0.5180	0.0740
09:44:21.738	5544	-0.4800	1.8000	-17.0500	-0.1550	0.4050	0.0580
09:44:21.758	5564	0.1800	1.9800	-15.4200	-0.1590	0.4540	0.0530
09:44:21.778	5584	0.6100	1.9900	-16.4500	-0.1460	0.4770	0.0690
09:44:21.798	5604	0.4500	2.1300	-14.1800	-0.1420	0.3640	0.0450
09:44:21.818	5624	0.7500	2.2100	-17.7800	-0.1620	0.4910	0.0710
09:44:21.838	5644	-0.0500	1.9000	-16.7300	-0.1540	0.4240	0.0630
09:44:21.857	5664	1.3800	1.7000	-17.7200	-0.1470	0.4640	0.0790
09:44:21.877	5684	0.2100	1.9900	-17.0300	-0.1370	0.4140	0.0640
09:44:21.897	5704	1.1100	1.7900	-16.3700	-0.1550	0.4610	0.0680
09:44:21.918	5724	0.6100	2.2300	-16.6500	-0.1660	0.5150	0.0720
09:44:21.938	5744	0.1500	1.8500	-14.3900	-0.1410	0.3550	0.0520
09:44:21.957	5764	1.0800	2.4100	-16.9500	-0.1570	0.5250	0.0720
09:44:21.978	5784	0.2500	2.2500	-15.8200	-0.1650	0.3930	0.0560
09:44:21.998	5804	0.4000	1.8400	-16.3800	-0.1630	0.4790	0.0760
09:44:22.018	5824	0.2900	1.9500	-15.7600	-0.1760	0.4780	0.0600
09:44:22.038	5844	0.5300	2.1200	-15.9100	-0.1360	0.3400	0.0540
09:44:22.060	5864	0.1500	1.9600	-19.7000	-0.1520	0.5110	0.0950
09:44:22.078	5884	-0.1000	2.2600	-15.1800	-0.1420	0.3810	0.0430
09:44:22.099	5904	-0.0100	2.2400	-17.2800	-0.1650	0.4580	0.0730
09:44:22.119	5924	0.1100	2.1700	-17.7000	-0.1300	0.4000	0.0690
09:44:22.139	5944	0.6100	2.1700	-13.1200	-0.1460	0.3780	0.0410
09:44:22.158	5964	1.1400	2.0400	-16.3400	-0.1550	0.4840	0.0670
09:44:22.179	5984	0.1600	1.5300	-14.1500	-0.1370	0.3800	0.0470
09:44:22.198	6004	0.9400	1.6800	-18.3600	-0.1540	0.5480	0.0830
09:44:22.219	6024	-0.5300	1.9300	-15.7900	-0.1380	0.3930	0.0580
09:44:22.238	6044	0.9500	1.7900	-16.9800	-0.1360	0.4000	0.0680
09:44:22.259	6064	0.5900	2.1500	-16.8000	-0.1480	0.4610	0.0670
09:44:22.279	6084	-0.0200	1.8100	-13.4200	-0.1520	0.3840	0.0360
09:44:22.297	6104	0.5500	2.2200	-16.6800	-0.1660	0.5270	0.0700
09:44:22.319	6124	-0.1000	1.3400	-17.4600	-0.1480	0.3540	0.0680
09:44:22.340	6144	0.7000	1.9600	-16.7600	-0.1560	0.4910	0.0700
09:44:22.358	6164	0.4300	2.1600	-15.9100	-0.1320	0.3980	0.0680
09:44:22.378	6184	0.9100	2.1300	-16.2300	-0.1510	0.4220	0.0610
09:44:22.398	6204	0.8700	2.3900	-17.0600	-0.1590	0.5010	0.0770
09:44:22.419	6224	0.0900	2.0600	-14.5200	-0.1510	0.3750	0.0480
09:44:22.439	6244	0.5000	2.2400	-17.4700	-0.1610	0.5230	0.0730
09:44:22.457	6264	-0.1100	2.4100	-14.1000	-0.1320	0.4320	0.0500
09:44:22.478	6284	-0.3100	1.9500	-15.4400	-0.1550	0.4120	0.0560
09:44:22.498	6304	0.1300	1.9200	-16.4600	-0.1590	0.4690	0.0630
09:44:22.519	6324	0.1900	1.8600	-14.8900	-0.1360	0.3850	0.0560
09:44:22.539	6344	0.0400	1.9700	-16.9600	-0.1460	0.5060	0.0710
09:44:22.558	6364	-0.3000	1.9300	-18.0600	-0.1350	0.3880	0.0680
09:44:22.579	6384	0.1400	1.9500	-17.6900	-0.1390	0.4390	0.0720
09:44:22.597	6404	-0.0800	2.1500	-17.9200	-0.1480	0.4340	0.0640
09:44:22.617	6424	0.6600	2.0300	-15.5400	-0.1390	0.4100	0.0590
09:44:22.639	6444	0.7400	2.1100	-17.4400	-0.1510	0.4860	0.0720
09:44:22.658	6464	-0.5100	2.2700	-15.5500	-0.1520	0.3940	0.0600
09:44:22.679	6484	1.5900	2.8400	-16.5200	-0.1740	0.5650	0.0800
09:44:22.699	6504	-0.1000	2.4500	-14.5900	-0.1390	0.4290	0.0580
09:44:22.720	6524	0.0400	2.2000	-13.0600	-0.1440	0.3630	0.0360
09:44:22.739	6544	1.1500	2.4900	-17.4800	-0.1470	0.4990	0.0770
09:44:22.758	6564	0.9200	2.0100	-13.9800	-0.1530	0.4170	0.0530
09:44:22.779	6584	0.6900	1.5200	-17.9900	-0.1530	0.4900	0.0840
09:44:22.799	6604	0.3400	2.2200	-15.4300	-0.1450	0.3930	0.0500
09:44:22.818	6624	0.7400	1.4000	-17.8100	-0.1840	0.4770	0.0730
09:44:22.839	6644	0.2100	2.1800	-18.3900	-0.1550	0.4940	0.0880
09:44:22.859	6664	0.3500	2.1100	-14.8700	-0.1290	0.3590	0.0500
09:44:22.879	6684	-0.0700	2.2000	-18.4900	-0.1420	0.4800	0.0780
09:44:22.898	6704	-0.3400	2.0900	-15.1900	-0.1590	0.3660	0.0420
09:44:22.921	6724	0.5600	1.9700	-16.9000	-0.1550	0.4980	0.0790
09:44:22.939	6744	-0.1900	1.7200	-18.5700	-0.1700	0.4650	0.0810
09:44:22.959	6764	0.8500	2.0900	-15.3400	-0.1650	0.4060	0.0680
09:44:22.980	6784	0.5300	2.2600	-15.6600	-0.1420	0.4610	0.0680
09:44:23.000	6804	0.4600	1.7600	-13.5500	-0.1480	0.3560	0.0350
09:44:23.019	6824	1.2400	1.7600	-17.4600	-0.1690	0.5260	0.0770
09:44:23.039	6844	-0.5800	1.7600	-15.7200	-0.1450	0.4150	0.0550
09:44:23.059	6864	0.4200	2.1700	-15.7300	-0.1490	0.4760	0.0620
09:44:23.079	6884	0.3900	2.3100	-17.1200	-0.1480	0.4520	0.0750
09:44:23.100	6904	0.0200	1.9600	-14.2700	-0.1390	0.3760	0.0470
09:44:23.119	6924	0.3700	2.0900	-16.9800	-0.1540	0.5070	0.0690
09:44:23.139	6944	0.0200	1.8800	-13.7100	-0.1510	0.3660	0.0530
09:44:23.160	6964	0.9400	2.0600	-17.1000	-0.1640	0.4990	0.0820
09:44:23.179	6984	-0.8000	2.0500	-15.8500	-0.1530	0.3760	0.0530
09:44:23.200	7004	1.0600	1.6200	-16.0700	-0.1650	0.4430	0.0590
09:44:23.219	7024	0.4400	2.2200	-16.5600	-0.1550	0.4980	0.0810
09:44:23.240	7044	0.3400	2.1300	-15.7000	-0.1420	0.3280	0.0580
09:44:23.259	7064	0.6700	2.3400	-16.3700	-0.1540	0.4860	0.0680
09:44:23.278	7084	0.6600	1.7000	-15.9000	-0.1520	0.4100	0.0660
09:44:23.300	7104	0.6000	2.0400	-15.9300	-0.1600	0.4700	0.0700
09:44:23.319	7124	-0.0600	2.0800	-16.9000	-0.1530	0.4460	0.0650
09:44:23.341	7144	0.2500	1.6600	-14.8800	-0.1640	0.4390	0.0500
09:44:23.359	7164	0.7500	2.0100	-16.7000	-0.1570	0.4580	0.0650
09:44:23.380	7184	0.3700	1.9000	-15.1100	-0.1420	0.3560	0.0540
09:44:23.399	7204	0.9500	2.1800	-17.5600	-0.1590	0.5160	0.0760
09:44:23.418	7224	-0.2600	2.2700	-16.5900	-0.1260	0.4050	0.0660
09:44:23.440	7244	0.8100	2.2100	-15.2200	-0.1400	0.4300	0.0520
09:44:23.459	7264	0.2500	2.0800	-18.9100	-0.1510	0.5050	0.0800
09:44:23.478	7284	-0.0500	2.3900	-12.5800	-0.1130	0.3590	0.0430
09:44:23.499	7304	0.6600	2.3400	-15.8700	-0.1530	0.5000	0.0680
09:44:23.518	7324	0.5800	1.9100	-17.1300	-0.1420	0.4020	0.0700
09:44:23.540	7344	0.6900	1.7800	-17.2800	-0.1540	0.4450	0.0800
09:44:23.559	7364	0.2900	1.8200	-18.1100	-0.1700	0.4810	0.0700
09:44:23.579	7384	0.5800	2.0200	-15.2500	-0.1610	0.4260	0.0550
09:44:23.598	7404	-0.1900	2.3400	-18.2100	-0.1610	0.4860	0.0700
09:44:23.620	7424	-0.3100	2.3900	-15.8900	-0.1390	0.3680	0.0550
09:44:23.640	7444	1.1000	2.2000	-16.8200	-0.1570	0.4870	0.0660
09:44:23.660	7464	0.1700	1.7100	-16.8300	-0.1590	0.4530	0.0710
09:44:23.680	7484	0.4600	1.9200	-17.3400	-0.1570	0.3930	0.0700
09:44:23.698	7504	0.7200	2.1600	-17.4500	-0.1560	0.4640	0.0700
09:44:23.719	7524	0.1200	2.1900	-14.7000	-0.1470	0.3780	0.0490
09:44:23.740	7544	0.3300	1.8300	-16.6400	-0.1770	0.4770	0.0460
09:44:23.760	7564	-0.3700	2.0200	-15.0100	-0.1380	0.3700	0.0470
09:44:23.780	7584	1.1000	1.7800	-17.1000	-0.1390	0.4750	0.0840
09:44:23.799	7604	0.5400	2.2200	-16.1300	-0.1450	0.4770	0.0760
09:44:23.821	7624	-0.0800	2.0800	-15.5400	-0.1380	0.3660	0.0620
09:44:23.840	7644	0.5000	2.0500	-16.2000	-0.1730	0.4970	0.0600
09:44:23.861	7664	0.2800	1.9300	-15.4100	-0.1560	0.3490	0.0570
09:44:23.879	7684	1.0900	1.7200	-16.4100	-0.1630	0.5010	0.0710
09:44:23.900	7704	0.1400	1.9800	-16.5600	-0.1470	0.4310	0.0680
09:44:23.921	7724	0.2500	2.1500	-17.8100	-0.1430	0.3960	0.0710
09:44:23.939	7744	-0.3700	2.0500	-17.6400	-0.1570	0.4940	0.0670
09:44:23.960	7764	0.3500	2.1000	-14.9100	-0.1450	0.3750	0.0540
09:44:23.979	7784	0.5900	2.4200	-17.4200	-0.1570	0.5160	0.0700
09:44:24.001	7804	-0.4700	1.9700	-13.9200	-0.1440	0.3540	0.0370
09:44:24.021	7824	0.7600	2.0400	-15.5700	-0.1660	0.4680	0.0610
09:44:24.038	7844	-0.0200	2.3700	-16.1600	-0.1540	0.4570	0.0650
09:44:24.061	7864	0.3100	2.0300	-15.4500	-0.1550	0.3910	0.0570
09:44:24.080	7884	0.5100	2.1200	-16.7600	-0.1790	0.5240	0.0690
09:44:24.099	7904	-0.2400	2.1600	-15.5700	-0.1480	0.3480	0.0560
09:44:24.121	7924	0.8600	2.4400	-14.4900	-0.1620	0.4990	0.0540
09:44:24.140	7944	0.8400	1.9900	-15.6200	-0.1570	0.4820	0.0660
09:44:24.161	7964	0.4300	2.2100	-15.0500	-0.1640	0.3990	0.0410
09:44:24.180	7984	0.2700	1.8300	-18.4100	-0.1430	0.4850	0.0800
09:44:24.200	8004	-0.0900	1.8400	-16.5900	-0.1410	0.4230	0.0740
09:44:24.220	8024	1.3400	1.8700	-17.8500	-0.1530	0.4940	0.0770
09:44:24.240	8044	-0.2600	1.9100	-17.4200	-0.1430	0.4330	0.0780
09:44:24.259	8064	0.8000	2.1900	-14.8200	-0.1580	0.4640	0.0540
09:44:24.280	8084	-0.0300	2.2400	-16.6500	-0.1500	0.4240	0.0640
09:44:24.300	8104	0.2900	1.8700	-15.6500	-0.1490	0.3970	0.0600
09:44:24.320	8124	-0.3500	2.1600	-16.8000	-0.1510	0.5070	0.0760
09:44:24.340	8144	-0.3600	1.8300	-16.7100	-0.1380	0.4070	0.0640
09:44:24.360	8164	0.4700	1.7400	-17.4200	-0.1620	0.4750	0.0760
09:44:24.380	8184	-0.0300	2.0500	-17.5800	-0.1390	0.4410	0.0750
09:44:24.400	8204	0.4900	1.9400	-16.1300	-0.1640	0.4250	0.0620
09:44:24.421	8224	-0.0300	2.2400	-17.0500	-0.1620	0.4870	0.0660
09:44:24.440	8244	0.1600	1.9600	-14.2900	-0.1580	0.3860	0.0470
09:44:24.459	8264	0.7400	2.0900	-17.1800	-0.1560	0.4610	0.0660
09:44:24.480	8284	0.1100	2.0100	-16.7400	-0.1460	0.4050	0.0700
09:44:24.501	8304	1.0100	1.8900	-17.0100	-0.1520	0.4140	0.0650
09:44:24.521	8324	0.3600	2.3900	-18.0600	-0.1450	0.5210	0.0760
09:44:24.541	8344	0.4100	1.7900	-15.6400	-0.1560	0.3760	0.0610
09:44:24.560	8364	0.3100	2.2800	-17.4900	-0.1580	0.4840	0.0720
09:44:24.579	8384	0.5200	2.0100	-15.5100	-0.1450	0.3890	0.0490
09:44:24.600	8404	1.0000	1.3800	-16.2700	-0.1350	0.4570	0.0670
09:44:24.619	8424	0.4500	1.7700	-16.9600	-0.1430	0.4700	0.0680
09:44:24.641	8444	1.0700	1.5600	-14.9800	-0.1370	0.3900	0.0600
09:44:24.659	8464	0.8700	1.9100	-19.7700	-0.1760	0.5250	0.0760
09:44:24.680	8484	0.0300	1.4900	-14.3900	-0.1460	0.3390	0.0450
09:44:24.701	8504	0.6900	1.9000	-17.6500	-0.1520	0.5130	0.0760
09:44:24.721	8524	0.3600	2.0200	-17.4200	-0.1410	0.4480	0.0720
09:44:24.742	8544	0.5500	2.1300	-16.7000	-0.1310	0.4160	0.0600
09:44:24.761	8564	0.0400	2.0500	-17.2700	-0.1610	0.4810	0.0730
09:44:24.779	8584	0.3900	2.0300	-14.7400	-0.1480	0.3820	0.0540
09:44:24.801	8604	1.6600	1.8700	-17.1900	-0.1780	0.5000	0.0740
09:44:24.820	8624	0.5000	2.1700	-14.5500	-0.1430	0.3650	0.0490
09:44:24.841	8644	0.7800	1.8200	-15.0000	-0.1660	0.4800	0.0560
09:44:24.862	8664	1.0800	2.2900	-15.9600	-0.1630	0.4670	0.0640
09:44:24.881	8684	-0.1400	2.2100	-15.3900	-0.1460	0.3960	0.0570
09:44:24.901	8704	0.7800	2.7500	-15.4800	-0.1760	0.5000	0.0530
09:44:24.920	8724	0.5100	2.1700	-14.6100	-0.1200	0.3830	0.0610
09:44:24.940	8744	0.5800	2.0500	-16.9100	-0.1620	0.4840	0.0680
09:44:24.960	8764	-0.2000	1.8800	-15.7700	-0.1670	0.4570	0.0620
09:44:24.980	8784	0.6200	2.0400	-15.9500	-0.1540	0.4540	0.0720
09:44:25.002	8804	0.3600	2.2300	-15.8600	-0.1500	0.4530	0.0600
09:44:25.020	8824	-0.1300	2.0100	-16.3900	-0.1440	0.4110	0.0590
09:44:25.040	8844	0.5600	2.1600	-18.2800	-0.1600	0.5200	0.0750
09:44:25.060	8864	-0.3800	2.0000	-18.9000	-0.1280	0.4060	0.0780
09:44:25.079	8884	0.3000	1.9400	-17.4900	-0.1550	0.4670	0.0670
09:44:25.101	8904	0.1900	2.1400	-17.2700	-0.1330	0.4310	0.0630
09:44:25.120	8924	0.2500	2.0300	-15.2700	-0.1380	0.3960	0.0500
09:44:25.142	8944	0.9500	1.7900	-17.7700	-0.1530	0.5030	0.0830
09:44:25.161	8964	0.1600	1.8000	-15.6100	-0.1460	0.4160	0.0580
09:44:25.181	8984	0.4300	2.2300	-17.2800	-0.1520	0.4730	0.0720
09:44:25.202	9004	-0.5700	2.5200	-16.1900	-0.1610	0.3920	0.0570
09:44:25.221	9024	0.8700	2.4500	-16.0700	-0.1670	0.4160	0.0510
09:44:25.241	9044	0.8600	2.1700	-16.3700	-0.1600	0.4910	0.0640
09:44:25.261	9064	-0.1200	2.1300	-14.4400	-0.1560	0.3480	0.0460
09:44:25.280	9084	0.2100	1.9200	-16.1200	-0.1670	0.4820	0.0650
09:44:25.301	9104	0.0600	2.1200	-17.2800	-0.1430	0.4220	0.0650
09:44:25.322	9124	0.8800	2.1100	-15.5400	-0.1690	0.4460	0.0660
09:44:25.342	9144	-0.1400	2.2300	-15.6900	-0.1750	0.4750	0.0610
09:44:25.360	9164	0.0000	1.9100	-14.9500	-0.1600	0.3920	0.0530
09:44:25.380	9184	0.3300	2.0900	-17.0800	-0.1600	0.4930	0.0760
09:44:25.402	9204	0.0600	1.5900	-16.0300	-0.1510	0.4130	0.0510
09:44:25.420	9224	0.5400	1.8600	-16.7300	-0.1570	0.4580	0.0610
09:44:25.441	9244	-0.2100	1.9600	-16.6900	-0.1520	0.4290	0.0550
09:44:25.460	9264	0.8600	1.9900	-15.3100	-0.1460	0.4240	0.0580
09:44:25.480	9284	0.5400	2.4900	-16.0600	-0.1420	0.4650	0.0570
09:44:25.501	9304	0.1100	1.8700	-14.0400	-0.1310	0.3630	0.0430
09:44:25.521	9324	0.5400	2.2700	-18.3300	-0.1570	0.5200	0.0790
09:44:25.541	9344	0.6900	2.6700	-14.7800	-0.1430	0.4320	0.0650
09:44:25.561	9364	0.4300	1.9400	-14.8800	-0.1430	0.4200	0.0640
09:44:25.582	9384	-0.0900	1.9900	-17.3400	-0.1440	0.4540	0.0740
09:44:25.601	9404	0.7500	1.5800	-14.1400	-0.1620	0.3990	0.0520
09:44:25.620	9424	0.4400	2.2300	-16.7100	-0.1700	0.5240	0.0730
09:44:25.642	9444	-0.2200	2.2500	-16.3800	-0.1380	0.3420	0.0540
09:44:25.661	9464	0.1400	2.3300	-16.5900	-0.1660	0.4930	0.0670
09:44:25.680	9484	0.4000	1.9600	-16.7700	-0.1590	0.4520	0.0690
09:44:25.701	9504	0.8500	1.9800	-14.2600	-0.1520	0.4060	0.0480
09:44:25.720	9524	0.7600	2.2600	-17.1600	-0.1730	0.5050	0.0720
09:44:25.742	9544	0.4900	2.0700	-14.8800	-0.1410	0.3600	0.0520
09:44:25.762	9564	0.6300	1.9400	-16.1200	-0.1490	0.4750	0.0750
09:44:25.780	9584	-0.5000	1.9100	-18.1000	-0.1530	0.4310	0.0720
09:44:25.801	9604	0.5000	1.9200	-16.6600	-0.1680	0.4690	0.0720
09:44:25.820	9624	0.1700	1.8500	-17.6200	-0.1490	0.4880	0.0710
09:44:25.841	9644	0.0300	2.1800	-14.6900	-0.1530	0.3640	0.0390
09:44:25.861	9664	0.7900	2.1200	-18.1700	-0.1480	0.5150	0.0820
09:44:25.881	9684	-0.0500	2.1200	-15.7600	-0.1460	0.3900	0.0530
09:44:25.901	9704	0.1200	1.8700	-17.8900	-0.1620	0.4650	0.0690
09:44:25.920	9724	-0.1100	2.3700	-17.2100	-0.1630	0.4580	0.0690
09:44:25.940	9744	-0.3400	2.1600	-15.4300	-0.1540	0.4040	0.0650
09:44:25.962	9764	1.1400	2.3800	-16.8800	-0.1550	0.5050	0.0600
09:44:25.981	9784	-0.2800	2.2400	-16.6200	-0.1290	0.3770	0.0610
09:44:26.001	9804	0.8100	2.0400	-16.2700	-0.1660	0.5060	0.0630
09:44:26.021	9824	-0.2800	2.0500	-17.0100	-0.1460	0.4090	0.0530
09:44:26.041	9844	0.2000	2.3500	-16.3900	-0.1510	0.4680	0.0670
09:44:26.063	9864	0.4000	2.3800	-17.1200	-0.1370	0.4260	0.0620
09:44:26.080	9884	0.2700	1.7300	-15.9400	-0.1370	0.3800	0.0640
09:44:26.102	9904	1.5700	2.1700	-15.7600	-0.1580	0.4860	0.0730
09:44:26.122	9924	0.3700	1.8200	-15.8600	-0.1570	0.3560	0.0560
09:44:26.142	9944	0.6500	2.0700	-16.7900	-0.1660	0.4730	0.0710
09:44:26.162	9964	0.2600	2.0900	-18.1700	-0.1370	0.4350	0.0710
09:44:26.182	9984	0.6800	1.7400	-14.4700	-0.1660	0.4130	0.0490
09:44:26.201	10004	0.7200	2.2900	-16.7400	-0.1580	0.5050	0.0760
09:44:26.221	10024	0.0300	2.2300	-14.7800	-0.1480	0.3840	0.0550
09:44:26.242	10044	0.9900	2.0200	-15.8900	-0.1640	0.4940	0.0650
09:44:26.262	10064	0.0600	2.2200	-14.9100	-0.1480	0.4010	0.0520
09:44:26.282	10084	0.6500	1.8300	-15.4100	-0.1430	0.4150	0.0580
09:44:26.300	10104	0.0000	2.2700	-16.2400	-0.1660	0.5020	0.0600
09:44:26.321	10124	0.2500	1.9700	-14.6400	-0.1330	0.3610	0.0480
09:44:26.342	10144	0.5000	2.0500	-16.8900	-0.1630	0.5210	0.0730
09:44:26.361	10164	0.0200	2.2900	-15.0800	-0.1320	0.3860	0.0550
09:44:26.381	10184	0.1600	1.7700	-17.0500	-0.1630	0.4270	0.0680
09:44:26.402	10204	-0.0900	2.0900	-17.6500	-0.1390	0.4340	0.0740
09:44:26.422	10224	1.0100	1.6900	-15.3600	-0.1610	0.4290	0.0670
09:44:26.442	10244	0.6600	2.2000	-17.3100	-0.1680	0.5160	0.0670
09:44:26.462	10264	-0.6300	1.6700	-15.4700	-0.1480	0.3360	0.0600
09:44:26.481	10284	0.8500	2.0900	-16.0800	-0.1680	0.4880	0.0660
09:44:26.503	10304	-0.1100	1.8400	-17.0100	-0.1560	0.4580	0.0750
09:44:26.521	10324	0.4100	1.8000	-16.5500	-0.1570	0.4300	0.0790
09:44:26.541	10344	-0.0100	2.8200	-17.3200	-0.1590	0.4950	0.0740
09:44:26.562	10364	0.4300	1.7300	-16.3000	-0.1500	0.3680	0.0680
09:44:26.583	10384	0.7500	2.2600	-16.2500	-0.1670	0.5040	0.0710
09:44:26.602	10404	0.0500	1.8900	-16.0900	-0.1460	0.3870	0.0540
09:44:26.622	10424	0.6500	2.2000	-15.7300	-0.1520	0.4570	0.0660
09:44:26.642	10444	-0.0600	2.3900	-17.2500	-0.1380	0.5050	0.0760
09:44:26.662	10464	0.3500	2.2400	-14.7700	-0.1420	0.3560	0.0460
09:44:26.681	10484	0.4600	2.3400	-18.6800	-0.1540	0.4990	0.0770
09:44:26.701	10504	0.5100	2.0500	-14.7800	-0.1350	0.3580	0.0490
09:44:26.722	10524	0.4400	2.2000	-17.0400	-0.1600	0.5010	0.0680
09:44:26.741	10544	-0.1000	1.9800	-16.8800	-0.1390	0.4010	0.0630
09:44:26.762	10564	0.1000	2.2800	-15.4300	-0.1550	0.3950	0.0550
09:44:26.782	10584	0.9100	2.3700	-17.5000	-0.1490	0.5120	0.0740
09:44:26.802	10604	0.3000	2.0200	-16.3400	-0.1450	0.3940	0.0550
09:44:26.822	10624	0.6700	1.9900	-16.8800	-0.1500	0.5060	0.0710
09:44:26.841	10644	-0.3000	1.9500	-15.6200	-0.1440	0.3750	0.0560
09:44:26.862	10664	0.5700	2.0100	-16.7100	-0.1590	0.4830	0.0730
09:44:26.882	10684	0.4600	2.0900	-16.4400	-0.1480	0.4140	0.0590
09:44:26.902	10704	0.4000	2.2700	-15.2200	-0.1510	0.3730	0.0480
09:44:26.923	10724	1.0100	2.0400	-16.7500	-0.1730	0.5260	0.0680
09:44:26.943	10744	-0.1600	1.8800	-15.2600	-0.1510	0.3610	0.0610
09:44:26.963	10764	0.3400	1.9200	-16.6500	-0.1700	0.4600	0.0690
09:44:26.981	10784	0.3400	1.9100	-17.5600	-0.1600	0.4620	0.0660
09:44:27.002	10804	0.4200	2.0300	-16.1100	-0.1620	0.4490	0.0680
09:44:27.023	10824	0.5200	2.1500	-16.9200	-0.1490	0.4680	0.0630
09:44:27.042	10844	0.7600	2.1300	-14.2500	-0.1310	0.3730	0.0520
09:44:27.062	10864	0.7400	1.3000	-16.4000	-0.1730	0.5090	0.0620
09:44:27.081	10884	-0.3300	2.1000	-16.7400	-0.1460	0.4050	0.0610
09:44:27.103	10904	0.4500	1.8500	-15.8400	-0.1360	0.4440	0.0590
09:44:27.123	10924	0.1200	2.0300	-16.3500	-0.1730	0.4720	0.0590
09:44:27.141	10944	1.3100	1.8400	-15.0300	-0.1310	0.3800	0.0520
09:44:27.162	10964	0.5800	1.8100	-16.6300	-0.1550	0.4680	0.0730
09:44:27.182	10984	0.6900	1.6300	-13.8500	-0.1370	0.3840	0.0480
09:44:27.201	11004	0.7400	1.7200	-15.8900	-0.1460	0.4650	0.0710
09:44:27.222	11024	-0.3900	2.4000	-17.8300	-0.1460	0.4410	0.0710
09:44:27.242	11044	0.0200	1.8900	-15.9700	-0.1470	0.4170	0.0670
09:44:27.264	11064	0.6800	2.1200	-17.0400	-0.1800	0.5140	0.0740
09:44:27.281	11084	0.3500	1.9300	-15.3700	-0.1360	0.3480	0.0650
09:44:27.302	11104	1.0200	2.1400	-17.9200	-0.1650	0.4950	0.0730
09:44:27.323	11124	-0.2100	2.4500	-15.9100	-0.1520	0.4300	0.0660
09:44:27.342	11144	0.4200	2.0700	-16.0700	-0.1510	0.4180	0.0680
09:44:27.363	11164	0.3100	1.9900	-17.2800	-0.1640	0.4830	0.0630
09:44:27.383	11184	0.5200	1.8800	-15.5200	-0.1380	0.3670	0.0550
09:44:27.402	11204	0.5800	2.2400	-17.0200	-0.1560	0.5160	0.0770
09:44:27.421	11224	-0.0700	2.0200	-15.7800	-0.1400	0.3940	0.0660
09:44:27.443	11244	0.3700	2.0400	-16.0900	-0.1590	0.4920	0.0570
09:44:27.462	11264	0.2400	2.2400	-15.9900	-0.1510	0.4430	0.0640
09:44:27.481	11284	0.2600	1.8200	-14.8000	-0.1390	0.3900	0.0540
09:44:27.501	11304	0.5500	2.0500	-17.9600	-0.1530	0.5320	0.0880
09:44:27.522	11324	0.4500	1.9300	-15.2400	-0.1380	0.3610	0.0530
09:44:27.542	11344	0.4500	1.9700	-17.1500	-0.1570	0.4930	0.0670
09:44:27.563	11364	-0.3300	1.9000	-16.3200	-0.1520	0.4190	0.0650
09:44:27.583	11384	0.5300	2.1500	-15.2800	-0.1550	0.4060	0.0560
09:44:27.603	11404	-0.1300	2.0200	-16.9100	-0.1580	0.4620	0.0740
09:44:27.623	11424	-0.0200	1.7500	-14.9000	-0.1500	0.4260	0.0610
09:44:27.643	11444	0.6700	2.4800	-16.4600	-0.1680	0.5420	0.0660
09:44:27.662	11464	-0.2500	1.5900	-15.8400	-0.1350	0.3520	0.0600
09:44:27.683	11484	0.7600	2.2300	-16.4300	-0.1520	0.4850	0.0700
09:44:27.703	11504	-0.4700	2.0000	-16.1300	-0.1440	0.4260	0.0630
09:44:27.723	11524	0.7400	1.7600	-15.4200	-0.1590	0.4240	0.0540
09:44:27.743	11544	0.5500	2.2700	-16.6000	-0.1580	0.4870	0.0690
09:44:27.764	11564	0.5200	1.9700	-14.8800	-0.1360	0.3670	0.0520
09:44:27.783	11584	0.9300	2.3400	-15.6500	-0.1720	0.4870	0.0690
09:44:27.803	11604	-0.2700	2.1400	-17.3600	-0.1580	0.4690	0.0750
09:44:27.822	11624	0.5500	1.6600	-17.3500	-0.1500	0.4080	0.0740
09:44:27.843	11644	0.2900	2.4600	-15.9900	-0.1400	0.4730	0.0600
09:44:27.863	11664	0.0500	1.9500	-14.3300	-0.1240	0.3720	0.0490
09:44:27.883	11684	0.4100	2.0300	-15.6000	-0.1450	0.5210	0.0750
09:44:27.902	11704	-0.5400	2.3600	-15.2700	-0.1340	0.3910	0.0570
09:44:27.922	11724	0.4000	1.9400	-16.0600	-0.1470	0.4310	0.0640
09:44:27.942	11744	-0.1100	1.9900	-17.0100	-0.1650	0.4930	0.0670
09:44:27.963	11764	0.8700	2.1400	-15.0700	-0.1420	0.3850	0.0510
09:44:27.983	11784	0.2400	2.0000	-17.8600	-0.1610	0.5140	0.0750
09:44:28.002	11804	0.0800	1.9100	-16.4000	-0.1250	0.4220	0.0740
09:44:28.022	11824	0.2000	1.9600	-16.7500	-0.1410	0.4780	0.0720
09:44:28.044	11844	0.0300	2.5100	-16.1600	-0.1380	0.3990	0.0570
09:44:28.063	11864	0.4600	2.2000	-16.7200	-0.1660	0.4420	0.0500
09:44:28.083	11884	0.4600	2.0400	-17.0400	-0.1580	0.4960	0.0790
09:44:28.103	11904	0.3000	1.8800	-12.2400	-0.1530	0.3960	0.0330
09:44:28.123	11924	0.1300	1.8800	-16.8100	-0.1700	0.5180	0.0640
09:44:28.142	11944	-0.2000	2.1500	-15.5400	-0.1360	0.3640	0.0590
09:44:28.163	11964	0.3600	1.6700	-18.2600	-0.1540	0.4820	0.0860
09:44:28.184	11984	0.0600	2.2000	-16.6900	-0.1530	0.4870	0.0770
09:44:28.203	12004	0.1400	1.9500	-15.8500	-0.1350	0.3530	0.0680
09:44:28.224	12024	0.7300	2.1700	-16.7400	-0.1610	0.4990	0.0820
09:44:28.243	12044	-0.2100	2.2700	-13.5600	-0.1410	0.3720	0.0450
09:44:28.263	12064	0.8500	2.3400	-16.8500	-0.1560	0.4680	0.0640
09:44:28.282	12084	-0.2500	2.0400	-17.1400	-0.1310	0.4400	0.0620
09:44:28.303	12104	0.8000	1.9200	-14.7800	-0.1340	0.4140	0.0590
09:44:28.323	12124	1.0800	1.9300	-17.9700	-0.1450	0.4680	0.0770
09:44:28.344	12144	-0.1200	1.8600	-14.2900	-0.1400	0.3670	0.0400
09:44:28.363	12164	0.6900	1.9800	-17.1100	-0.1490	0.4930	0.0720
09:44:28.383	12184	-0.3400	1.8600	-15.3200	-0.1350	0.3860	0.0570
09:44:28.404	12204	0.4300	2.0800	-15.7300	-0.1470	0.4480	0.0630
09:44:28.424	12224	0.4700	2.1100	-16.5300	-0.1390	0.4350	0.0700
09:44:28.445	12244	-0.0900	1.8400	-13.4800	-0.1420	0.3570	0.0490
09:44:28.463	12264	0.5200	2.3300	-17.4700	-0.1570	0.5400	0.0730
09:44:28.482	12284	-0.2100	2.0500	-15.1800	-0.1350	0.3650	0.0550
09:44:28.503	12304	0.5800	2.1200	-16.6200	-0.1640	0.5160	0.0760
09:44:28.524	12324	0.2000	2.0900	-15.7400	-0.1410	0.4200	0.0630
09:44:28.542	12344	0.7300	2.0400	-15.8200	-0.1690	0.4440	0.0610
09:44:28.563	12364	0.2000	2.1600	-16.7800	-0.1620	0.5090	0.0720
09:44:28.585	12384	0.4000	1.9700	-14.0700	-0.1550	0.4050	0.0500
09:44:28.605	12404	0.6500	2.2400	-16.6800	-0.1550	0.5220	0.0830
09:44:28.625	12424	0.3100	1.8600	-16.2000	-0.1450	0.4250	0.0660
09:44:28.645	12444	0.9900	2.0600	-17.1800	-0.1480	0.4190	0.0700
09:44:28.664	12464	0.7100	1.8000	-15.8000	-0.1510	0.4350	0.0600
09:44:28.684	12484	1.2400	1.6700	-13.9500	-0.1540	0.3870	0.0440
09:44:28.704	12504	0.8800	1.6000	-17.8300	-0.1650	0.5180	0.0710
09:44:28.723	12524	0.0000	1.6900	-15.9900	-0.1400	0.3890	0.0640
09:44:28.745	12544	0.1100	1.9500	-17.0400	-0.1650	0.4960	0.0690
09:44:28.763	12564	-0.3000	2.5500	-15.9100	-0.1330	0.4060	0.0570
09:44:28.783	12584	0.7000	1.6500	-16.3600	-0.1590	0.4130	0.0780
09:44:28.804	12604	0.8100	2.1400	-18.1600	-0.1640	0.5190	0.0780
09:44:28.824	12624	-0.3100	1.9300	-15.8900	-0.1440	0.3540	0.0580
09:44:28.844	12644	1.0300	2.0900	-15.5600	-0.1560	0.4750	0.0630
09:44:28.864	12664	-0.8400	1.8500	-14.9700	-0.1420	0.4240	0.0550
09:44:28.882	12684	0.9900	2.0300	-16.4200	-0.1570	0.4460	0.0650
09:44:28.903	12704	-0.7500	2.0700	-17.7900	-0.1570	0.4800	0.0710
09:44:28.923	12724	-0.0100	1.7900	-14.1200	-0.1570	0.4110	0.0490
09:44:28.943	12744	1.0100	1.9900	-17.1100	-0.1630	0.5140	0.0750
09:44:28.964	12764	0.4600	1.9700	-15.8300	-0.1420	0.3700	0.0560
09:44:28.983	12784	0.7400	2.0600	-16.0000	-0.1680	0.4630	0.0680
09:44:29.005	12804	0.0300	2.2000	-17.2400	-0.1610	0.5070	0.0680
09:44:29.023	12824	0.6000	1.8000	-16.1300	-0.1400	0.3680	0.0590
09:44:29.043	12844	0.5200	2.2800	-18.0500	-0.1450	0.5100	0.0730
09:44:29.063	12864	0.0200	1.8700	-16.1900	-0.1550	0.4000	0.0690
09:44:29.084	12884	0.7400	2.0400	-16.9800	-0.1700	0.4880	0.0830
09:44:29.104	12904	-0.1400	2.2800	-16.4400	-0.1350	0.4010	0.0670
09:44:29.123	12924	0.0600	1.6400	-16.2400	-0.1550	0.4640	0.0730
09:44:29.145	12944	0.8300	2.2500	-16.6500	-0.1440	0.4950	0.0780
09:44:29.164	12964	0.5800	1.9400	-14.4400	-0.1360	0.3850	0.0480
09:44:29.185	12984	0.8500	2.1900	-16.8700	-0.1530	0.4880	0.0690
09:44:29.204	13004	-0.1900	2.2300	-15.4100	-0.1380	0.3870	0.0580
09:44:29.224	13024	1.1800	1.8100	-15.7600	-0.1490	0.4830	0.0770
09:44:29.243	13044	0.0600	2.0800	-16.7200	-0.1390	0.4550	0.0680
09:44:29.263	13064	0.2200	1.9200	-16.2100	-0.1440	0.3730	0.0580
09:44:29.284	13084	0.8000	1.8300	-18.7200	-0.1580	0.5210	0.0840
09:44:29.304	13104	-0.1200	2.0500	-15.1200	-0.1350	0.3740	0.0570
09:44:29.323	13124	0.7600	1.5500	-16.9400	-0.1590	0.4790	0.0740
09:44:29.343	13144	0.0000	2.1800	-15.6900	-0.1400	0.4210	0.0610
09:44:29.364	13164	1.1900	1.9800	-15.8200	-0.1480	0.4450	0.0680
09:44:29.384	13184	0.8000	2.2700	-18.5200	-0.1540	0.4860	0.0760
09:44:29.404	13204	0.1300	2.3000	-15.8700	-0.1520	0.4040	0.0670
09:44:29.424	13224	0.7400	2.3900	-16.1900	-0.1660	0.5220	0.0690
09:44:29.443	13244	0.0900	2.4700	-15.0000	-0.1150	0.3920	0.0580
09:44:29.463	13264	0.8300	2.3000	-15.5100	-0.1520	0.4360	0.0550
09:44:29.484	13284	0.2500	2.2000	-16.1400	-0.1560	0.4620	0.0630
09:44:29.504	13304	0.9300	2.2800	-13.8400	-0.1460	0.4220	0.0550
09:44:29.524	13324	0.3500	2.1800	-15.9200	-0.1530	0.4860	0.0570
09:44:29.544	13344	0.1500	2.4000	-13.7100	-0.1380	0.3620	0.0390
09:44:29.565	13364	0.8700	2.1400	-14.6500	-0.1500	0.4630	0.0540
09:44:29.584	13384	0.1200	1.8300	-17.0300	-0.1230	0.4210	0.0660
09:44:29.603	13404	1.1600	1.9600	-15.9200	-0.1480	0.4360	0.0590
09:44:29.625	13424	0.7600	2.0800	-17.8600	-0.1450	0.4680	0.0720
09:44:29.644	13444	-0.1500	1.9900	-16.5900	-0.1440	0.3680	0.0580
09:44:29.664	13464	0.6700	2.0000	-16.7500	-0.1490	0.4670	0.0740
09:44:29.685	13484	-0.0200	2.0900	-16.2100	-0.1520	0.4500	0.0740
09:44:29.705	13504	1.0600	1.6400	-16.0200	-0.1520	0.4340	0.0650
09:44:29.725	13524	-0.7100	2.2100	-17.4600	-0.1500	0.4450	0.0750
09:44:29.743	13544	0.4300	1.8100	-16.5700	-0.1460	0.4220	0.0650
09:44:29.764	13564	0.2900	2.3300	-18.4300	-0.1500	0.4970	0.0800
09:44:29.785	13584	0.0400	1.8700	-16.9100	-0.1410	0.3870	0.0700
09:44:29.804	13604	0.7200	1.8100	-17.0700	-0.1640	0.4620	0.0600
09:44:29.824	13624	0.1100	2.0000	-17.3500	-0.1640	0.4410	0.0630
09:44:29.845	13644	0.0000	1.9600	-17.7100	-0.1640	0.4690	0.0650
09:44:29.864	13664	0.7400	2.5900	-18.0400	-0.1720	0.5520	0.0720
09:44:29.883	13684	0.1200	2.5100	-14.7400	-0.1500	0.3640	0.0610
09:44:29.903	13704	0.3700	2.0200	-17.6000	-0.1380	0.4140	0.0760
09:44:29.924	13724	1.2300	1.7500	-16.1300	-0.1500	0.4820	0.0670
09:44:29.943	13744	1.3900	1.7700	-15.4200	-0.1500	0.4820	0.0650
09:44:29.965	13764	0.1600	2.3300	-14.4500	-0.1310	0.4930	0.0520
09:44:29.985	13784	-0.1600	2.0500	-14.5900	-0.1380	0.3660	0.0530
09:44:30.005	13804	1.2000	1.9800	-16.4100	-0.1570	0.4870	0.0710
09:44:30.023	13824	0.3200	1.8500	-17.9300	-0.1580	0.4100	0.0590
09:44:30.046	13844	-0.0400	1.8200	-18.2400	-0.1520	0.4810	0.0780
09:44:30.065	13864	-0.7500	2.0400	-18.8400	-0.1520	0.4260	0.0690
09:44:30.085	13884	0.5800	2.1600	-14.4900	-0.1390	0.4380	0.0500
09:44:30.105	13904	0.1000	2.1700	-17.4900	-0.1430	0.4740	0.0740
09:44:30.125	13924	0.5800	2.1500	-14.3300	-0.1340	0.4040	0.0490
09:44:30.145	13944	0.4900	2.0800	-17.1100	-0.1720	0.5250	0.0780
09:44:30.163	13964	0.2200	1.8600	-14.0800	-0.1500	0.3240	0.0380
09:44:30.185	13984	1.0400	2.1900	-15.9600	-0.1730	0.4950	0.0670
09:44:30.206	14004	1.0700	1.9800	-16.8900	-0.1580	0.4110	0.0740
09:44:30.224	14024	0.6400	1.7400	-14.4400	-0.1680	0.3650	0.0520
09:44:30.246	14044	0.3500	2.3300	-17.8700	-0.1690	0.5120	0.0850
09:44:30.265	14064	0.5700	1.8500	-13.4300	-0.1440	0.3820	0.0460
09:44:30.285	14084	1.1600	1.8800	-17.4100	-0.1600	0.4770	0.0760
09:44:30.305	14104	0.4200	2.0300	-16.5300	-0.1490	0.4460	0.0700
09:44:30.324	14124	1.0000	1.8700	-15.2000	-0.1480	0.4460	0.0540
09:44:30.346	14144	1.0200	2.1300	-16.5000	-0.1560	0.5100	0.0730
09:44:30.364	14164	-0.8800	1.7900	-17.0900	-0.1490	0.3800	0.0550
09:44:30.386	14184	0.5500	1.8700	-17.4500	-0.1650	0.4750	0.0700
09:44:30.405	14204	0.4700	1.9800	-15.5800	-0.1440	0.4380	0.0630
09:44:30.425	14224	0.3800	2.0000	-14.5100	-0.1420	0.4630	0.0610
09:44:30.445	14244	0.3600	1.8300	-16.6600	-0.1530	0.4510	0.0580
09:44:30.465	14264	0.2300	2.0100	-15.5300	-0.1640	0.4080	0.0560
09:44:30.485	14284	0.4600	2.1500	-16.7600	-0.1440	0.4730	0.0860
09:44:30.505	14304	0.1300	2.0000	-15.0900	-0.1490	0.3970	0.0580
09:44:30.524	14324	0.8500	2.0400	-18.0600	-0.1610	0.5290	0.0820
09:44:30.544	14344	0.0000	1.9100	-15.9400	-0.1540	0.3790	0.0550
09:44:30.565	14364	0.9200	2.1800	-14.6300	-0.1590	0.4590	0.0600
09:44:30.586	14384	0.7000	2.3900	-18.3400	-0.1650	0.5390	0.0780
09:44:30.606	14404	-0.9200	1.9600	-16.2400	-0.1540	0.3840	0.0650
09:44:30.624	14424	0.5400	2.1200	-16.9600	-0.1680	0.4990	0.0710
09:44:30.646	14444	-0.0100	2.0200	-16.1700	-0.1470	0.3800	0.0610
09:44:30.664	14464	0.4000	2.0000	-15.4600	-0.1590	0.4410	0.0540
09:44:30.685	14484	-0.0500	2.3400	-16.8100	-0.1520	0.4760	0.0640
09:44:30.705	14504	0.2000	1.7500	-16.1600	-0.1460	0.3960	0.0610
09:44:30.724	14524	0.7800	1.9000	-16.3800	-0.1710	0.4800	0.0620
09:44:30.744	14544	-0.2600	1.8900	-15.4200	-0.1300	0.3660	0.0490
09:44:30.764	14564	1.0000	1.8100	-16.2500	-0.1640	0.4960	0.0700
09:44:30.784	14584	0.6200	2.1100	-16.2000	-0.1450	0.4590	0.0570
09:44:30.804	14604	0.3200	1.7300	-15.9800	-0.1390	0.3970	0.0420
09:44:30.824	14624	0.8900	2.3700	-15.9000	-0.1590	0.4820	0.0570
09:44:30.844	14644	0.7400	1.9100	-14.0900	-0.1550	0.4280	0.0540
09:44:30.865	14664	0.4700	1.8700	-17.4200	-0.1530	0.4670	0.0700
09:44:30.885	14684	-0.2500	2.0300	-16.8700	-0.1470	0.4270	0.0690
09:44:30.904	14704	0.2200	1.9900	-16.0300	-0.1510	0.4880	0.0600
09:44:30.925	14724	-0.1200	2.2100	-17.1800	-0.1520	0.4810	0.0760
09:44:30.944	14744	0.3600	1.8300	-15.0600	-0.1370	0.3770	0.0610
09:44:30.965	14764	1.1800	2.0800	-15.6900	-0.1520	0.5170	0.0730
09:44:30.984	14784	0.6200	1.9200	-16.1900	-0.1310	0.3480	0.0750
09:44:31.004	14804	0.8900	2.2600	-15.8700	-0.1680	0.4690	0.0640
09:44:31.025	14824	0.0300	2.0700	-17.4600	-0.1560	0.4520	0.0750
09:44:31.046	14844	0.1400	1.7000	-16.0200	-0.1490	0.3760	0.0620
09:44:31.065	14864	0.4500	2.5700	-17.6300	-0.1630	0.5100	0.0820
09:44:31.085	14884	0.0900	2.2500	-14.9500	-0.1320	0.3660	0.0510
09:44:31.106	14904	0.6600	1.9300	-17.7400	-0.1700	0.4990	0.0710
09:44:31.127	14924	-0.0900	2.1200	-14.6000	-0.1570	0.4060	0.0440
09:44:31.145	14944	0.5200	1.7700	-18.6200	-0.1740	0.5000	0.0870
09:44:31.165	14964	0.4700	2.2600	-18.3300	-0.1570	0.4870	0.0670
09:44:31.185	14984	-0.2100	2.2500	-15.1900	-0.1340	0.3440	0.0550
09:44:31.206	15004	0.7400	2.1200	-18.0800	-0.1700	0.5140	0.0740
09:44:31.226	15024	-0.0800	1.8000	-15.7300	-0.1320	0.3840	0.0650
09:44:31.247	15044	1.1500	1.8900	-18.2500	-0.1540	0.4910	0.0830
09:44:31.266	15064	-0.0900	1.7800	-17.5200	-0.1530	0.4580	0.0630
09:44:31.286	15084	0.4300	1.9900	-16.1300	-0.1410	0.3780	0.0670
09:44:31.304	15104	0.3300	2.9400	-17.1200	-0.1490	0.5180	0.0740
09:44:31.326	15124	0.3500	2.1700	-14.7600	-0.1520	0.4000	0.0590
09:44:31.345	15144	0.7800	2.0500	-16.1800	-0.1660	0.5220	0.0720
09:44:31.366	15164	-0.9200	1.9900	-14.9300	-0.1540	0.3680	0.0450
09:44:31.386	15184	0.7200	2.1500	-14.9300	-0.1510	0.4160	0.0540
09:44:31.406	15204	0.7000	2.1800	-17.7600	-0.1680	0.5130	0.0810
09:44:31.426	15224	-0.1800	1.9000	-16.4400	-0.1690	0.3920	0.0670
09:44:31.447	15244	0.4300	2.0600	-17.9100	-0.1780	0.5100	0.0810
09:44:31.465	15264	-0.1600	1.9600	-14.6500	-0.1510	0.3890	0.0530
09:44:31.485	15284	0.6900	1.8100	-16.2100	-0.1850	0.4650	0.0690
09:44:31.505	15304	-0.1500	2.0000	-17.3900	-0.1430	0.4370	0.0720
09:44:31.526	15324	0.3100	1.5600	-17.0700	-0.1590	0.3860	0.0660
09:44:31.546	15344	0.7700	2.0700	-13.7100	-0.1670	0.4900	0.0500
09:44:31.566	15364	0.4900	1.3700	-16.8400	-0.1380	0.3870	0.0660
09:44:31.585	15384	0.6700	1.9700	-15.6000	-0.1660	0.4850	0.0600
09:44:31.606	15404	0.0400	1.8200	-15.7500	-0.1560	0.4570	0.0600
09:44:31.626	15424	0.5100	2.0500	-15.4400	-0.1480	0.4380	0.0630
09:44:31.647	15444	0.5300	2.1600	-18.4700	-0.1610	0.4840	0.0810
09:44:31.664	15464	-0.0700	1.9200	-14.7300	-0.1540	0.3840	0.0380
09:44:31.686	15484	0.9500	2.1000	-16.7700	-0.1470	0.5220	0.0760
09:44:31.705	15504	-0.0600	1.8800	-17.5900	-0.1480	0.4350	0.0740
09:44:31.725	15524	0.7600	2.3000	-15.3400	-0.1490	0.4170	0.0490
09:44:31.746	15544	0.0400	2.0200	-18.0200	-0.1500	0.4790	0.0660
09:44:31.765	15564	1.0000	1.9500	-14.7700	-0.1470	0.4000	0.0570
09:44:31.785	15584	0.8500	2.6500	-14.9700	-0.1600	0.4980	0.0620
09:44:31.806	15604	0.1700	1.6300	-16.0900	-0.1470	0.3830	0.0620
09:44:31.826	15624	1.5200	2.2100	-16.1800	-0.1620	0.4920	0.0690
09:44:31.847	15644	0.1600	2.2200	-16.3300	-0.1600	0.4740	0.0600
09:44:31.866	15664	0.6500	2.0400	-14.7700	-0.1520	0.3730	0.0480
09:44:31.885	15684	0.2900	2.2700	-18.6700	-0.1910	0.5230	0.0800
09:44:31.907	15704	0.7300	1.6800	-15.5900	-0.1320	0.3710	0.0590
09:44:31.925	15724	0.4000	1.8800	-19.0500	-0.1930	0.5790	0.0790
09:44:31.946	15744	-0.3500	1.9800	-15.9800	-0.1500	0.3950	0.0560
09:44:31.965	15764	0.5700	2.2400	-17.0400	-0.1530	0.4500	0.0730
09:44:31.986	15784	-0.5400	2.3800	-17.1200	-0.1690	0.4980	0.0700
09:44:32.006	15804	0.0700	2.0900	-15.0200	-0.1380	0.3560	0.0550
09:44:32.027	15824	0.5900	2.4300	-16.9600	-0.1470	0.5160	0.0710
09:44:32.045	15844	0.4500	2.2800	-14.7300	-0.1460	0.3850	0.0460
09:44:32.068	15864	0.3700	2.0200	-16.7700	-0.1630	0.4480	0.0680
09:44:32.086	15884	0.1900	2.2200	-16.5300	-0.1570	0.4260	0.0610
09:44:32.108	15904	1.0100	2.0400	-14.5700	-0.1560	0.3860	0.0500
09:44:32.127	15924	0.8100	2.2200	-16.8300	-0.1470	0.4720	0.0720
09:44:32.146	15944	0.3300	2.1800	-14.7500	-0.1390	0.4110	0.0580
09:44:32.166	15964	0.4800	2.2100	-17.4700	-0.1680	0.5170	0.0730
09:44:32.186	15984	-0.0100	1.8600	-17.1700	-0.1670	0.3970	0.0650
09:44:32.206	16004	0.4000	2.4000	-17.2300	-0.1430	0.4570	0.0700
09:44:32.226	16024	-0.3800	2.1900	-19.2600	-0.1500	0.4680	0.0860
09:44:32.247	16044	-0.1600	1.9800	-16.7900	-0.1500	0.4170	0.0690
09:44:32.267	16064	0.3600	1.9000	-19.3800	-0.1670	0.5000	0.0900
09:44:32.287	16084	0.8000	1.6700	-15.8700	-0.1470	0.4030	0.0620
09:44:32.305	16104	1.2300	2.0700	-16.3500	-0.1730	0.4810	0.0710
09:44:32.325	16124	-0.1500	1.7300	-18.2700	-0.1500	0.4270	0.0800
09:44:32.348	16144	0.7300	2.0000	-14.9600	-0.1500	0.4340	0.0540
09:44:32.368	16164	0.8600	1.9800	-16.6700	-0.1520	0.5250	0.0740
09:44:32.388	16184	-0.0700	1.7900	-15.5600	-0.1490	0.3670	0.0580
09:44:32.408	16204	1.0600	1.6600	-17.0200	-0.1640	0.4890	0.0630
09:44:32.427	16224	-0.0700	2.2200	-14.7400	-0.1390	0.4350	0.0490
09:44:32.446	16244	0.2900	2.2000	-15.0600	-0.1510	0.4110	0.0490
09:44:32.466	16264	0.1000	1.9900	-16.2700	-0.1560	0.4890	0.0660
09:44:32.488	16284	0.2400	1.7800	-15.6500	-0.1330	0.3830	0.0690
09:44:32.507	16304	0.8600	1.7700	-16.9300	-0.1420	0.5230	0.0750
09:44:32.528	16324	0.1300	2.1200	-15.2900	-0.1340	0.3860	0.0560
09:44:32.547	16344	0.4000	2.3900	-15.3000	-0.1350	0.4450	0.0570
09:44:32.568	16364	-0.0700	1.9300	-19.1000	-0.1420	0.4740	0.0910
09:44:32.586	16384	0.7200	1.9300	-14.1400	-0.1590	0.4120	0.0480
09:44:32.606	16404	0.8500	2.1900	-16.7200	-0.1770	0.4880	0.0740
09:44:32.625	16424	-0.0400	1.9000	-14.0900	-0.1440	0.3610	0.0460
09:44:32.648	16444	1.0400	2.1600	-15.3200	-0.1640	0.4870	0.0680
09:44:32.666	16464	0.2500	2.1100	-15.9900	-0.1620	0.4470	0.0650
09:44:32.686	16484	0.3200	2.2100	-14.6300	-0.1510	0.4140	0.0520
09:44:32.707	16504	0.0100	2.0200	-17.9600	-0.1690	0.4760	0.0690
09:44:32.726	16524	0.4000	2.2700	-15.5500	-0.1410	0.3970	0.0770
09:44:32.747	16544	1.0000	2.4400	-15.8200	-0.1610	0.5190	0.0720
09:44:32.768	16564	0.3200	2.1000	-16.2300	-0.1420	0.3770	0.0650
09:44:32.786	16584	0.3000	2.0900	-16.8000	-0.1710	0.4750	0.0590
09:44:32.806	16604	-0.1900	2.2000	-16.4700	-0.1450	0.4440	0.0650
09:44:32.827	16624	-0.1000	1.7500	-16.2000	-0.1520	0.3690	0.0590
09:44:32.847	16644	0.2100	2.2900	-18.3100	-0.1590	0.5290	0.0740
09:44:32.867	16664	0.3000	2.0700	-14.4600	-0.1360	0.3830	0.0540
09:44:32.886	16684	0.9900	1.8500	-17.3900	-0.1650	0.5020	0.0800
09:44:32.906	16704	0.3600	2.4100	-15.3000	-0.1460	0.3960	0.0620
09:44:32.927	16724	0.6800	1.7000	-15.9500	-0.1600	0.4150	0.0630
09:44:32.947	16744	0.2900	2.1400	-16.2200	-0.1590	0.4820	0.0580
09:44:32.967	16764	-0.0400	1.6500	-14.8400	-0.1490	0.4040	0.0600
09:44:32.986	16784	0.5200	1.9600	-16.8700	-0.1400	0.5120	0.0770
09:44:33.007	16804	-0.4400	2.1600	-15.3100	-0.1520	0.3810	0.0570
09:44:33.028	16824	0.5200	1.9200	-16.3900	-0.1580	0.4650	0.0650
09:44:33.048	16844	-0.4900	1.9500	-18.4800	-0.1470	0.4690	0.0800
09:44:33.067	16864	-0.1900	2.0600	-14.3200	-0.1670	0.3900	0.0520
09:44:33.087	16884	0.2700	2.0200	-17.4600	-0.1620	0.5160	0.0860
09:44:33.106	16904	-0.0300	1.8500	-18.3100	-0.1560	0.4160	0.0680
09:44:33.127	16924	0.8200	2.3300	-15.7000	-0.1850	0.4720	0.0660
09:44:33.146	16944	0.0900	1.9000	-16.9800	-0.1550	0.4330	0.0700
09:44:33.166	16964	0.5100	2.2700	-14.3200	-0.1530	0.4060	0.0530
09:44:33.187	16984	0.3900	1.8800	-18.8400	-0.1670	0.5040	0.0880
09:44:33.207	17004	0.9500	1.6700	-14.9900	-0.1590	0.4170	0.0620
09:44:33.228	17024	0.7800	1.7400	-15.5100	-0.1650	0.4940	0.0720
09:44:33.246	17044	0.1000	2.1000	-14.2700	-0.1350	0.4050	0.0500
09:44:33.267	17064	1.0100	1.6100	-15.6600	-0.1460	0.4430	0.0680
09:44:33.289	17084	0.5400	2.3800	-16.5600	-0.1410	0.4920	0.0640
09:44:33.307	17104	0.6300	1.8200	-15.0800	-0.1450	0.4080	0.0530
09:44:33.327	17124	0.2200	1.9600	-16.1200	-0.1550	0.4680	0.0740
09:44:33.347	17144	-0.0700	1.7400	-16.5200	-0.1560	0.4380	0.0730
09:44:33.367	17164	0.8800	1.7000	-16.3800	-0.1540	0.4770	0.0720
09:44:33.388	17184	0.7300	2.1100	-16.4200	-0.1590	0.4390	0.0590
09:44:33.407	17204	0.6300	1.9200	-15.9300	-0.1680	0.4390	0.0580
09:44:33.427	17224	1.1400	2.4800	-16.5500	-0.1640	0.4930	0.0680
09:44:33.447	17244	0.7200	1.7700	-15.4700	-0.1500	0.3690	0.0670
09:44:33.466	17264	0.9200	2.0800	-15.6100	-0.1770	0.4990	0.0660
09:44:33.488	17284	-0.6700	2.1500	-15.8400	-0.1550	0.4040	0.0550
09:44:33.506	17304	0.3800	2.2600	-16.7800	-0.1510	0.4280	0.0590
09:44:33.526	17324	0.4700	1.9200	-18.3800	-0.1800	0.4690	0.0860
09:44:33.548	17344	-0.1600	1.9400	-14.6700	-0.1510	0.3830	0.0560
09:44:33.568	17364	0.6000	2.2800	-17.5900	-0.1660	0.5020	0.0780
09:44:33.586	17384	-0.2000	2.0000	-16.4000	-0.1350	0.3900	0.0630
09:44:33.607	17404	0.1300	1.8100	-18.2100	-0.1710	0.5020	0.0800
09:44:33.627	17424	-0.4200	2.1300	-17.3900	-0.1370	0.4520	0.0780
09:44:33.646	17444	0.3700	2.0400	-16.7700	-0.1440	0.3760	0.0680
09:44:33.669	17464	0.1400	2.1600	-16.0800	-0.1590	0.5090	0.0580
09:44:33.687	17484	-0.0400	2.0400	-14.5200	-0.1380	0.3570	0.0490
09:44:33.706	17504	0.4700	2.4800	-17.1900	-0.1590	0.5240	0.0700
09:44:33.728	17524	-0.4600	1.9100	-16.7400	-0.1380	0.4020	0.0640
09:44:33.747	17544	0.9000	1.7700	-16.3100	-0.1670	0.4700	0.0630
09:44:33.768	17564	0.6400	2.2600	-17.5400	-0.1530	0.4730	0.0740
09:44:33.787	17584	-0.2600	1.8400	-15.9200	-0.1450	0.3630	0.0550
09:44:33.807	17604	0.3200	2.2500	-16.6100	-0.1690	0.5150	0.0780
09:44:33.826	17624	-0.7600	2.0100	-16.1100	-0.1450	0.3810	0.0590
09:44:33.847	17644	0.3600	2.3100	-17.3100	-0.1670	0.4720	0.0750
09:44:33.868	17664	-0.5000	2.1800	-18.0300	-0.1350	0.4010	0.0800
09:44:33.887	17684	0.6000	1.9200	-16.6700	-0.1650	0.4200	0.0630
09:44:33.907	17704	0.9500	2.0300	-17.5500	-0.1610	0.4950	0.0730
09:44:33.928	17724	0.2800	2.0200	-16.8400	-0.1480	0.3960	0.0640
09:44:33.948	17744	1.1900	1.9600	-16.0300	-0.1690	0.4840	0.0680
09:44:33.966	17764	0.0500	1.9400	-15.4200	-0.1530	0.4300	0.0630
09:44:33.988	17784	0.9500	2.0400	-14.1900	-0.1440	0.3930	0.0590
09:44:34.007	17804	0.4300	2.1400	-16.4500	-0.1550	0.4710	0.0720
09:44:34.027	17824	0.2700	1.9700	-14.7700	-0.1490	0.3870	0.0520
09:44:34.048	17844	1.0600	2.1800	-15.7000	-0.1580	0.5010	0.0620
09:44:34.068	17864	-0.1300	2.1200	-15.1200	-0.1430	0.3590	0.0520
09:44:34.087	17884	0.5500	2.1200	-16.0700	-0.1560	0.4730	0.0560
09:44:34.107	17904	0.3600	1.9400	-17.0300	-0.1570	0.4780	0.0720
09:44:34.128	17924	0.2000	1.6600	-16.3600	-0.1600	0.3990	0.0620
09:44:34.147	17944	0.4600	1.9800	-18.0100	-0.1450	0.4650	0.0840
09:44:34.168	17964	0.0200	2.1100	-15.8700	-0.1440	0.4100	0.0580
09:44:34.188	17984	0.4200	2.2400	-16.0000	-0.1530	0.4710	0.0630
09:44:34.208	18004	0.0800	2.4000	-15.7100	-0.1390	0.4200	0.0530
09:44:34.229	18024	1.2300	1.6300	-15.3700	-0.1580	0.4440	0.0610
09:44:34.246	18044	0.0000	2.3400	-17.0700	-0.1620	0.4830	0.0740
09:44:34.269	18064	0.7100	1.8500	-13.7300	-0.1400	0.3270	0.0410
09:44:34.288	18084	1.1000	2.1700	-17.0000	-0.1570	0.5370	0.0810
09:44:34.308	18104	0.0400	2.3400	-15.5600	-0.1500	0.3870	0.0520
09:44:34.328	18124	1.1200	2.2400	-16.2300	-0.1600	0.4220	0.0610
09:44:34.348	18144	0.0900	2.0400	-17.0900	-0.1630	0.4630	0.0620
09:44:34.369	18164	1.0500	1.8100	-15.4000	-0.1350	0.3810	0.0500
09:44:34.387	18184	1.0600	2.1400	-18.1600	-0.1620	0.5010	0.0890
09:44:34.409	18204	-0.3400	1.9900	-14.8900	-0.1540	0.3600	0.0450
09:44:34.428	18224	0.7300	1.9300	-17.4900	-0.1660	0.4850	0.0680
09:44:34.447	18244	-0.1400	1.8500	-17.0200	-0.1600	0.4640	0.0630
09:44:34.467	18264	0.5100	1.7300	-15.1000	-0.1450	0.4140	0.0550
09:44:34.488	18284	0.4500	1.9100	-18.2800	-0.1630	0.4720	0.0750
09:44:34.509	18304	0.0900	2.0400	-14.6300	-0.1490	0.3750	0.0440
09:44:34.528	18324	0.5500	2.1400	-17.3200	-0.1500	0.5200	0.0760
09:44:34.548	18344	-0.0100	1.9300	-16.0000	-0.1460	0.4200	0.0580
09:44:34.567	18364	1.1600	1.7300	-16.8400	-0.1640	0.4500	0.0650
09:44:34.588	18384	-0.0500	2.0300	-18.1500	-0.1500	0.4850	0.0780
09:44:34.608	18404	0.4000	1.8200	-15.3600	-0.1380	0.3910	0.0620
09:44:34.629	18424	0.4200	2.1200	-18.1900	-0.1480	0.5010	0.0770
09:44:34.648	18444	0.1000	1.9800	-16.2800	-0.1300	0.3420	0.0620
09:44:34.667	18464	0.8500	2.0000	-17.2900	-0.1640	0.5030	0.0730
09:44:34.688	18484	-0.3100	2.1900	-16.0800	-0.1350	0.4080	0.0590
09:44:34.707	18504	0.1400	1.9000	-16.6100	-0.1560	0.4560	0.0680
09:44:34.729	18524	1.0000	2.2100	-18.3200	-0.1610	0.5070	0.0830
09:44:34.749	18544	0.0600	2.0800	-16.1900	-0.1280	0.3670	0.0610
09:44:34.769	18564	0.8800	2.1700	-16.7000	-0.1650	0.5270	0.0760
09:44:34.787	18584	0.3000	2.0200	-16.8800	-0.1410	0.3930	0.0620
09:44:34.808	18604	0.3500	1.9300	-16.3300	-0.1640	0.4230	0.0500
09:44:34.828	18624	0.4200	2.3100	-17.2800	-0.1500	0.5030	0.0720
09:44:34.848	18644	0.4700	1.7800	-15.5900	-0.1490	0.3960	0.0620
09:44:34.868	18664	0.7800	2.3300	-15.7500	-0.1380	0.4660	0.0650
09:44:34.890	18684	0.2300	2.1000	-16.8100	-0.1490	0.4020	0.0610
09:44:34.909	18704	0.9700	1.7400	-18.3900	-0.1550	0.4630	0.0740
09:44:34.928	18724	0.0300	2.1000	-16.2300	-0.1560	0.4510	0.0700
09:44:34.949	18744	1.1600	1.5800	-15.8000	-0.1570	0.4040	0.0590
09:44:34.969	18764	0.7000	2.2600	-17.3300	-0.1450	0.4960	0.0750
09:44:34.988	18784	-0.2700	2.0900	-16.2400	-0.1410	0.4030	0.0670
09:44:35.008	18804	0.5200	2.2100	-17.1300	-0.1540	0.4510	0.0640
09:44:35.028	18824	-0.0400	2.1200	-14.6700	-0.1330	0.3700	0.0590
09:44:35.047	18844	1.3400	1.5900	-17.7900	-0.1550	0.4670	0.0830
09:44:35.070	18864	0.4000	1.9400	-17.1800	-0.1590	0.5110	0.0750
09:44:35.089	18884	-0.0300	1.7100	-16.4800	-0.1480	0.4290	0.0650
09:44:35.109	18904	0.6500	2.1700	-16.6700	-0.1700	0.4960	0.0700
09:44:35.129	18924	-0.7100	1.8400	-15.5100	-0.1540	0.3770	0.0530
09:44:35.149	18944	0.5200	1.6300	-15.9400	-0.1500	0.4050	0.0670
09:44:35.168	18964	0.0500	2.1800	-18.8600	-0.1590	0.4570	0.0770
09:44:35.189	18984	0.5800	2.2100	-14.7900	-0.1350	0.3760	0.0500
09:44:35.209	19004	0.2000	2.5900	-18.2100	-0.1400	0.5170	0.0800
09:44:35.229	19024	-0.4200	2.2500	-16.0100	-0.1460	0.3800	0.0550
09:44:35.249	19044	-0.6400	2.2900	-16.9600	-0.1720	0.4830	0.0640
09:44:35.268	19064	-0.4400	2.3200	-15.1900	-0.1310	0.4330	0.0560
09:44:35.289	19084	1.4100	2.2100	-14.9100	-0.1360	0.4120	0.0610
09:44:35.307	19104	0.7300	1.6200	-17.8600	-0.1490	0.4710	0.0800
09:44:35.329	19124	0.6100	1.8200	-15.2900	-0.1320	0.3730	0.0550
09:44:35.349	19144	0.6100	2.1100	-17.4000	-0.1510	0.4780	0.0710
09:44:35.369	19164	-0.1700	1.6200	-18.0700	-0.1370	0.3830	0.0710
09:44:35.389	19184	1.3100	2.0600	-15.4000	-0.1500	0.4610	0.0610
09:44:35.409	19204	0.2700	2.1200	-16.4400	-0.1350	0.4580	0.0680
09:44:35.428	19224	0.2500	2.1500	-15.5300	-0.1390	0.3890	0.0580
09:44:35.450	19244	0.4500	2.2900	-15.5500	-0.1470	0.4910	0.0560
09:44:35.469	19264	0.3100	2.0000	-14.9700	-0.1540	0.3360	0.0520
09:44:35.489	19284	0.4100	2.2300	-17.2800	-0.1650	0.5190	0.0760
09:44:35.508	19304	0.2700	1.8500	-16.2600	-0.1310	0.4060	0.0610
09:44:35.530	19324	1.0700	1.9500	-16.7400	-0.1670	0.4340	0.0660
09:44:35.549	19344	-0.1600	1.9100	-18.9800	-0.1760	0.5260	0.0860
09:44:35.568	19364	0.2800	1.8300	-15.5400	-0.1480	0.3800	0.0620
09:44:35.589	19384	0.2100	2.3100	-17.5800	-0.1720	0.5340	0.0800
09:44:35.609	19404	0.3200	2.2800	-15.4300	-0.1420	0.3750	0.0640
09:44:35.629	19424	0.8500	2.3400	-16.5100	-0.1410	0.4230	0.0670
09:44:35.650	19444	0.2600	1.7700	-16.8100	-0.1400	0.4270	0.0610
09:44:35.670	19464	0.5600	1.9900	-15.4900	-0.1520	0.4370	0.0570
09:44:35.689	19484	0.5500	1.9800	-16.9800	-0.1600	0.4970	0.0790
09:44:35.710	19504	-0.0700	1.9500	-16.8500	-0.1460	0.4050	0.0560
09:44:35.729	19524	0.7200	1.9200	-16.9600	-0.1580	0.4710	0.0710
09:44:35.748	19544	-0.1100	2.2000	-16.4300	-0.1410	0.4370	0.0630
09:44:35.770	19564	1.0200	2.1100	-15.8900	-0.1550	0.4350	0.0530
09:44:35.788	19584	0.1300	2.1800	-17.4200	-0.1420	0.4970	0.0720
09:44:35.809	19604	0.1400	1.9800	-14.8800	-0.1500	0.3510	0.0460
09:44:35.830	19624	1.3000	2.1200	-15.2600	-0.1560	0.4920	0.0610
09:44:35.850	19644	0.6000	1.5700	-13.8700	-0.1580	0.3670	0.0540
09:44:35.869	19664	1.3600	1.8900	-15.6600	-0.1520	0.4840	0.0730
09:44:35.889	19684	0.3900	1.8900	-18.2900	-0.1580	0.4610	0.0780
09:44:35.910	19704	0.8100	1.9700	-16.6000	-0.1510	0.3920	0.0690
09:44:35.929	19724	0.2600	2.1500	-18.1400	-0.1780	0.5460	0.0780
09:44:35.949	19744	-0.3600	2.1500	-15.1900	-0.1510	0.3460	0.0490
09:44:35.968	19764	0.7000	2.1600	-16.4800	-0.1730	0.4950	0.0670
09:44:35.988	19784	0.3000	1.8300	-16.2400	-0.1610	0.5040	0.0700
09:44:36.009	19804	0.6900	2.1500	-16.0600	-0.1560	0.4030	0.0540
09:44:36.030	19824	0.4500	2.2200	-17.3900	-0.1460	0.4790	0.0740
09:44:36.048	19844	-0.2100	2.1800	-16.8000	-0.1470	0.4110	0.0660
09:44:36.070	19864	0.5300	2.3100	-16.7800	-0.1580	0.5020	0.0740
09:44:36.088	19884	-0.5400	1.6600	-18.3500	-0.1350	0.3870	0.0680
09:44:36.111	19904	0.9500	1.7700	-16.9200	-0.1530	0.4520	0.0640
09:44:36.129	19924	0.9000	2.2500	-16.7600	-0.1430	0.5280	0.0810
09:44:36.148	19944	0.4300	1.8300	-15.5600	-0.1320	0.3620	0.0640
09:44:36.170	19964	0.7100	2.1200	-16.2600	-0.1530	0.4840	0.0660
09:44:36.190	19984	-0.4000	2.4200	-14.9900	-0.1270	0.3710	0.0510
09:44:36.208	20004	1.1000	2.1800	-16.7700	-0.1500	0.4870	0.0740
09:44:36.229	20024	-0.0500	2.0600	-15.6300	-0.1400	0.4330	0.0610
09:44:36.249	20044	0.4100	1.8400	-15.4500	-0.1490	0.4120	0.0570
09:44:36.269	20064	0.1500	2.3400	-15.5800	-0.1580	0.4580	0.0570
09:44:36.290	20084	0.8300	1.9400	-14.9300	-0.1460	0.3370	0.0500
09:44:36.309	20104	0.7700	2.4100	-18.9900	-0.1690	0.5100	0.0860
09:44:36.330	20124	-0.1500	2.0600	-16.9200	-0.1350	0.3920	0.0690
09:44:36.351	20144	0.9100	1.9000	-16.5300	-0.1810	0.4990	0.0690
09:44:36.370	20164	0.5300	2.3100	-16.0800	-0.1700	0.4520	0.0560
09:44:36.391	20184	0.1200	2.3900	-14.4200	-0.1530	0.3870	0.0500
09:44:36.410	20204	0.8100	2.5800	-14.4800	-0.1690	0.4920	0.0510
09:44:36.430	20224	0.2000	2.1400	-15.0700	-0.1400	0.3550	0.0510
09:44:36.450	20244	0.3700	1.8200	-17.3200	-0.1530	0.5050	0.0800
09:44:36.469	20264	-0.1000	2.0300	-16.4900	-0.1470	0.4260	0.0520
09:44:36.489	20284	0.2900	1.8900	-16.7400	-0.1550	0.4420	0.0760
09:44:36.510	20304	0.5900	1.8900	-18.5300	-0.1460	0.5200	0.0740
09:44:36.529	20324	-0.2200	1.6300	-15.0400	-0.1530	0.3210	0.0540
09:44:36.549	20344	1.0000	1.9300	-16.0400	-0.1530	0.5090	0.0640
09:44:36.569	20364	0.0000	2.3800	-16.2800	-0.1360	0.4560	0.0480
09:44:36.588	20384	0.7900	1.6900	-17.0200	-0.1600	0.4480	0.0640
09:44:36.609	20404	0.3400	2.6000	-16.6700	-0.1400	0.4790	0.0730
09:44:36.630	20424	0.5600	2.3900	-14.8100	-0.1310	0.3710	0.0520
09:44:36.650	20444	0.6500	2.0100	-15.8000	-0.1570	0.4620	0.0600
09:44:36.669	20464	0.1900	1.9100	-14.9000	-0.1400	0.3980	0.0440
09:44:36.690	20484	0.7900	1.9200	-17.3900	-0.1500	0.4900	0.0800
09:44:36.710	20504	-0.5300	2.0100	-17.6800	-0.1620	0.4320	0.0570
09:44:36.729	20524	0.7700	2.4600	-15.4300	-0.1470	0.4420	0.0570
09:44:36.749	20544	0.3000	2.2200	-16.6300	-0.1480	0.4750	0.0620
09:44:36.769	20564	0.4200	2.0500	-15.9800	-0.1430	0.3700	0.0610
09:44:36.789	20584	0.9500	2.0100	-17.5900	-0.1660	0.4680	0.0740
09:44:36.810	20604	0.3500	2.3700	-14.1500	-0.1480	0.4200	0.0520
09:44:36.830	20624	0.2200	1.7500	-16.8300	-0.1760	0.4680	0.0770
09:44:36.851	20644	-0.0200	2.1400	-17.0100	-0.1490	0.4450	0.0700
09:44:36.870	20664	0.5500	1.8300	-15.9800	-0.1520	0.3890	0.0560
09:44:36.890	20684	1.2600	1.8300	-14.3000	-0.1620	0.4730	0.0560
09:44:36.909	20704	0.5700	1.6800	-14.9900	-0.1290	0.3450	0.0560
09:44:36.930	20724	0.5600	2.1000	-17.1100	-0.1460	0.4870	0.0710
09:44:36.949	20744	0.4000	2.2100	-15.6100	-0.1450	0.4640	0.0680
09:44:36.971	20764	0.2500	1.6700	-15.5300	-0.1400	0.4100	0.0590
09:44:36.989	20784	0.0500	2.0000	-18.4300	-0.1590	0.5000	0.0830
09:44:37.010	20804	0.1400	1.9200	-13.9600	-0.1390	0.3940	0.0530
09:44:37.030	20824	0.5800	2.2100	-18.6300	-0.1500	0.5110	0.0880
09:44:37.051	20844	0.1400	2.3500	-17.4700	-0.1470	0.4910	0.0740
09:44:37.069	20864	0.1600	2.0100	-16.7900	-0.1500	0.4380	0.0710
09:44:37.090	20884	-0.8100	2.3200	-18.1400	-0.1420	0.4290	0.0730
09:44:37.110	20904	1.0000	2.3200	-15.8700	-0.1580	0.4660	0.0660
09:44:37.131	20924	1.1500	2.2700	-17.5300	-0.1720	0.5510	0.0840
09:44:37.151	20944	-0.4600	2.0400	-15.9300	-0.1230	0.3140	0.0570
09:44:37.171	20964	1.1200	2.0100	-17.7200	-0.1390	0.5250	0.0740
09:44:37.191	20984	0.6600	1.8600	-14.2600	-0.1630	0.4410	0.0500
09:44:37.211	21004	0.1200	1.7400	-16.6200	-0.1570	0.4320	0.0670
09:44:37.230	21024	-0.4200	1.5500	-18.3700	-0.1690	0.4510	0.0750
09:44:37.249	21044	-0.5500	2.0100	-16.4300	-0.1290	0.3650	0.0590
09:44:37.271	21064	0.7800	2.2800	-17.4900	-0.1520	0.4980	0.0710
09:44:37.290	21084	0.6400	1.4100	-16.3600	-0.1550	0.4350	0.0550
09:44:37.309	21104	0.7900	2.2500	-16.0800	-0.1650	0.4930	0.0570
09:44:37.330	21124	-0.0200	2.5900	-17.4300	-0.1560	0.4890	0.0790
09:44:37.351	21144	0.1800	2.3000	-13.6500	-0.1400	0.3850	0.0430
09:44:37.369	21164	0.7700	2.2100	-17.1700	-0.1520	0.4820	0.0680
09:44:37.392	21184	0.1600	2.1800	-14.6500	-0.1380	0.3850	0.0500
09:44:37.410	21204	1.3100	2.3500	-14.8700	-0.1440	0.4350	0.0590
09:44:37.431	21224	-0.3100	1.9300	-16.7000	-0.1620	0.4110	0.0610
09:44:37.449	21244	0.4500	1.7000	-15.1600	-0.1410	0.4310	0.0600
09:44:37.469	21264	0.7100	2.2000	-16.7400	-0.1410	0.4870	0.0720
09:44:37.490	21284	0.7200	1.7600	-14.1100	-0.1450	0.3610	0.0450
09:44:37.510	21304	1.1300	2.3000	-17.0300	-0.1470	0.5170	0.0790
09:44:37.531	21324	0.4200	2.1900	-16.3900	-0.1500	0.3850	0.0680
09:44:37.549	21344	0.6400	2.0600	-15.7500	-0.1650	0.4110	0.0440
09:44:37.572	21364	0.0400	2.1000	-19.1700	-0.1600	0.5170	0.0790
09:44:37.590	21384	0.2300	1.9100	-15.4000	-0.1490	0.4030	0.0490
09:44:37.610	21404	0.9700	1.9200	-17.2000	-0.1660	0.4900	0.0710
09:44:37.629	21424	0.1200	2.1600	-15.8700	-0.1720	0.4200	0.0540
09:44:37.651	21444	0.8900	2.2300	-14.9900	-0.1700	0.4550	0.0660
09:44:37.672	21464	0.0800	2.3500	-17.6000	-0.1480	0.4330	0.0670
09:44:37.690	21484	0.3000	1.6200	-17.7700	-0.1620	0.4040	0.0680
09:44:37.712	21504	1.1000	2.1200	-17.8400	-0.1640	0.5210	0.0810
09:44:37.731	21524	0.3700	2.0900	-13.6000	-0.1470	0.3430	0.0460
09:44:37.751	21544	0.9900	2.0900	-14.9900	-0.1510	0.4970	0.0620
09:44:37.770	21564	0.0400	2.1000	-17.8100	-0.1760	0.4790	0.0630
09:44:37.791	21584	-0.1800	1.8000	-16.6300	-0.1360	0.4120	0.0610
09:44:37.811	21604	0.1200	2.0900	-18.4200	-0.1690	0.4720	0.0790
09:44:37.831	21624	0.7900	1.9200	-14.8700	-0.1450	0.3440	0.0440
09:44:37.851	21644	0.4900	1.8500	-18.6700	-0.1520	0.5170	0.0870
09:44:37.870	21664	-0.3000	1.8500	-17.5900	-0.1350	0.4230	0.0720
09:44:37.890	21684	0.6900	2.0700	-17.3100	-0.1450	0.4530	0.0690
09:44:37.910	21704	0.0500	2.3900	-17.1200	-0.1490	0.4630	0.0570
09:44:37.932	21724	0.1000	1.9200	-16.6400	-0.1590	0.3750	0.0630
09:44:37.950	21744	0.6200	2.5300	-16.8600	-0.1740	0.5100	0.0740
09:44:37.971	21764	0.6600	2.1400	-15.0300	-0.1230	0.3700	0.0670
09:44:37.991	21784	0.4300	2.1600	-17.7100	-0.1640	0.5060	0.0720
09:44:38.011	21804	0.1500	2.0500	-18.1100	-0.1520	0.4790	0.0830
09:44:38.030	21824	0.2200	1.9000	-16.2100	-0.1660	0.4540	0.0680
09:44:38.051	21844	0.5400	2.5000	-16.1900	-0.1660	0.4600	0.0670
09:44:38.070	21864	0.1300	2.0100	-14.8600	-0.1420	0.3780	0.0550
09:44:38.092	21884	0.9000	2.1500	-16.1300	-0.1580	0.5220	0.0660
09:44:38.112	21904	0.1900	2.1400	-15.9300	-0.1530	0.4060	0.0690
09:44:38.131	21924	0.8600	1.9100	-15.6800	-0.1570	0.4640	0.0560
09:44:38.149	21944	0.2000	1.8500	-18.8400	-0.1600	0.4960	0.0770
09:44:38.170	21964	0.6500	1.7900	-15.5100	-0.1510	0.3850	0.0560
09:44:38.190	21984	0.6400	2.0200	-17.8700	-0.1560	0.5320	0.0770
09:44:38.211	22004	-0.4300	2.0100	-15.5100	-0.1350	0.3550	0.0410
09:44:38.230	22024	0.7300	1.8600	-17.0500	-0.1570	0.4640	0.0660
09:44:38.252	22044	0.8200	1.9600	-17.6000	-0.1410	0.4670	0.0780
09:44:38.271	22064	0.4300	1.8300	-17.3100	-0.1540	0.3850	0.0590
09:44:38.291	22084	0.7200	2.3200	-17.8900	-0.1630	0.4860	0.0730
09:44:38.311	22104	0.0800	1.6600	-15.3200	-0.1480	0.3530	0.0550
09:44:38.331	22124	0.6800	1.9600	-18.7000	-0.1680	0.5100	0.0800
09:44:38.351	22144	-0.5200	2.4100	-17.9100	-0.1430	0.4390	0.0760
09:44:38.370	22164	0.4700	2.1500	-16.7200	-0.1470	0.4520	0.0620
09:44:38.391	22184	-0.2400	2.0700	-19.0400	-0.1720	0.4840	0.0880
09:44:38.410	22204	-0.0300	1.8100	-17.9600	-0.1640	0.3870	0.0610
09:44:38.433	22224	0.5900	1.9700	-17.5700	-0.1660	0.5270	0.0800
09:44:38.451	22244	0.4900	1.8300	-16.7400	-0.1530	0.4220	0.0660
09:44:38.470	22264	0.9600	2.0900	-15.9900	-0.1500	0.4080	0.0660
09:44:38.490	22284	0.0300	2.1900	-17.9000	-0.1580	0.4830	0.0710
09:44:38.511	22304	0.8400	2.5300	-13.9600	-0.1450	0.4190	0.0590
09:44:38.531	22324	0.2000	2.4100	-16.8800	-0.1710	0.4720	0.0660
09:44:38.551	22344	0.3300	1.6500	-14.6700	-0.1500	0.3220	0.0560
09:44:38.570	22364	1.4500	1.9100	-16.5200	-0.1470	0.5110	0.0810
09:44:38.590	22384	-0.0200	2.3900	-16.7700	-0.1550	0.5060	0.0580
09:44:38.611	22404	0.5000	2.3200	-15.9600	-0.1530	0.4260	0.0550
09:44:38.632	22424	-0.4300	2.5700	-17.7100	-0.1450	0.4640	0.0700
09:44:38.651	22444	0.0800	2.0100	-14.5700	-0.1440	0.3540	0.0440
09:44:38.673	22464	0.8200	2.3100	-17.3400	-0.1470	0.5240	0.0800
09:44:38.692	22484	-0.1900	1.7300	-16.8300	-0.1430	0.3660	0.0700
09:44:38.712	22504	0.5800	2.0000	-16.3300	-0.1470	0.4470	0.0560
09:44:38.731	22524	0.2900	1.8400	-18.2200	-0.1420	0.4690	0.0720
09:44:38.751	22544	0.9700	1.8700	-16.6300	-0.1530	0.3770	0.0630
09:44:38.772	22564	0.4400	2.7200	-15.7900	-0.1450	0.4920	0.0670
09:44:38.791	22584	0.2100	1.8600	-15.0500	-0.1360	0.3420	0.0580
09:44:38.812	22604	1.0900	2.2300	-16.0100	-0.1670	0.4870	0.0630
09:44:38.832	22624	-0.0300	2.1900	-17.1400	-0.1560	0.4730	0.0730
09:44:38.851	22644	0.3500	1.7400	-16.6600	-0.1640	0.4070	0.0650
09:44:38.872	22664	0.2200	2.2700	-17.3100	-0.1580	0.4770	0.0750
09:44:38.892	22684	-0.1900	2.0200	-14.5800	-0.1450	0.3640	0.0480
09:44:38.912	22704	1.0200	2.0300	-16.8300	-0.1600	0.4800	0.0600
09:44:38.931	22724	-0.0800	2.2500	-16.7500	-0.1370	0.3730	0.0650
09:44:38.952	22744	1.3400	2.1700	-17.0900	-0.1500	0.4630	0.0750
09:44:38.972	22764	0.2700	2.2600	-17.0300	-0.1450	0.4530	0.0760
09:44:38.990	22784	0.1900	1.4300	-16.0300	-0.1580	0.3670	0.0590
09:44:39.012	22804	1.4600	1.9200	-16.0100	-0.1470	0.4690	0.0660
09:44:39.031	22824	0.0800	2.2200	-14.2600	-0.1420	0.3530	0.0390
09:44:39.051	22844	0.7600	1.9100	-17.3200	-0.1580	0.5040	0.0650
09:44:39.072	22864	-0.3600	2.1300	-16.7000	-0.1390	0.4160	0.0610
09:44:39.090	22884	0.7200	1.9100	-15.1200	-0.1520	0.4410	0.0600
09:44:39.113	22904	0.1000	2.2300	-18.1000	-0.1560	0.5220	0.0760
09:44:39.132	22924	0.2600	1.8200	-17.4500	-0.1440	0.4210	0.0610
09:44:39.152	22944	0.5900	2.2600	-17.9700	-0.1590	0.5160	0.0800
09:44:39.172	22964	-0.8500	2.2200	-17.3700	-0.1530	0.4000	0.0650
09:44:39.191	22984	1.0200	2.2700	-16.8200	-0.1650	0.4700	0.0710
09:44:39.211	23004	-0.2700	1.8500	-18.0500	-0.1440	0.4870	0.0780
09:44:39.232	23024	0.7900	2.0000	-15.4900	-0.1570	0.3890	0.0550
09:44:39.252	23044	1.0100	2.0900	-15.9700	-0.1610	0.4660	0.0590
09:44:39.271	23064	0.6200	1.8100	-15.6800	-0.1660	0.4140	0.0580
09:44:39.292	23084	1.5600	2.0400	-15.3600	-0.1610	0.4760	0.0720
09:44:39.311	23104	-0.4600	2.0100	-17.9300	-0.1640	0.4330	0.0730
09:44:39.331	23124	0.6800	1.7900	-15.8800	-0.1630	0.4170	0.0570
09:44:39.351	23144	0.3700	2.2300	-16.1800	-0.1560	0.4980	0.0660
09:44:39.371	23164	0.6500	2.2500	-14.9300	-0.1590	0.3950	0.0530
09:44:39.391	23184	0.5500	2.1900	-16.7900	-0.1540	0.4870	0.0650
09:44:39.412	23204	-0.6500	2.0600	-16.8100	-0.1390	0.4140	0.0650
09:44:39.433	23224	0.3700	2.1900	-17.0900	-0.1530	0.4090	0.0660
09:44:39.452	23244	0.0700	2.1900	-18.7200	-0.1560	0.4820	0.0820
09:44:39.471	23264	0.5400	1.7300	-15.2000	-0.1650	0.3760	0.0550
09:44:39.492	23284	0.2200	2.2200	-18.0400	-0.1600	0.5060	0.0810
09:44:39.512	23304	-0.2700	2.2800	-15.4200	-0.1280	0.3820	0.0520
09:44:39.533	23324	0.3900	1.6300	-17.5100	-0.1460	0.4740	0.0680
09:44:39.552	23344	-0.0300	2.1400	-19.0000	-0.1590	0.4710	0.0720
09:44:39.571	23364	0.7800	1.8100	-16.1000	-0.1570	0.4410	0.0580
09:44:39.592	23384	0.5400	2.3000	-17.5100	-0.1660	0.4670	0.0800
09:44:39.612	23404	0.5200	1.9800	-16.8600	-0.1440	0.4030	0.0700
09:44:39.631	23424	1.3600	2.2700	-17.8600	-0.1630	0.5050	0.0820
09:44:39.652	23444	-0.4200	2.0100	-16.6100	-0.1430	0.3750	0.0580
09:44:39.671	23464	0.3900	1.8300	-17.8500	-0.1710	0.4220	0.0680
09:44:39.692	23484	0.1500	2.1400	-18.7300	-0.1660	0.4800	0.0840
09:44:39.712	23504	0.1700	2.0800	-14.9600	-0.1540	0.3940	0.0420
09:44:39.731	23524	0.7400	2.1100	-17.3200	-0.1610	0.4870	0.0800
09:44:39.753	23544	-0.1900	1.7900	-17.1000	-0.1450	0.3780	0.0640
09:44:39.771	23564	0.1600	2.3100	-17.3100	-0.1530	0.4840	0.0670
09:44:39.792	23584	-0.1900	1.6900	-18.6800	-0.1560	0.4470	0.0740
09:44:39.812	23604	0.0300	1.9500	-15.9500	-0.1520	0.4250	0.0590
09:44:39.832	23624	0.2900	2.1500	-17.8200	-0.1650	0.5140	0.0780
09:44:39.853	23644	0.2600	1.7400	-15.6800	-0.1460	0.3920	0.0580
09:44:39.871	23664	0.3800	2.0200	-17.1700	-0.1660	0.4960	0.0660
09:44:39.892	23684	-0.0500	2.1900	-17.2100	-0.1320	0.3990	0.0680
09:44:39.912	23704	0.1400	2.1800	-15.0700	-0.1520	0.4440	0.0540
09:44:39.934	23724	0.9800	2.4200	-16.7100	-0.1480	0.4750	0.0680
09:44:39.952	23744	-0.0700	2.1800	-15.3500	-0.1460	0.3750	0.0470
09:44:39.971	23764	0.6600	2.3000	-17.1900	-0.1570	0.5310	0.0720
09:44:39.992	23784	-0.4100	2.0200	-14.8500	-0.1330	0.3700	0.0480
09:44:40.012	23804	0.1600	1.8700	-18.8100	-0.1510	0.4820	0.0850
09:44:40.032	23824	-0.9700	2.2000	-17.2100	-0.1480	0.4530	0.0700
09:44:40.053	23844	0.8600	1.9800	-13.7700	-0.1530	0.4210	0.0530
09:44:40.073	23864	0.7400	2.3300	-15.9300	-0.1800	0.5160	0.0540
09:44:40.094	23884	0.4100	2.3400	-14.2500	-0.1450	0.3550	0.0460
09:44:40.113	23904	0.8600	2.1600	-16.9000	-0.1690	0.4860	0.0710
09:44:40.133	23924	-0.3200	1.9800	-16.4900	-0.1600	0.4170	0.0640
09:44:40.153	23944	0.3500	1.6800	-16.9500	-0.1550	0.4600	0.0770
09:44:40.172	23964	0.5200	2.1500	-16.4100	-0.1440	0.5000	0.0670
09:44:40.194	23984	0.7000	2.0400	-16.4300	-0.1390	0.4110	0.0760
09:44:40.212	24004	0.8000	2.1800	-15.8600	-0.1560	0.5040	0.0610
09:44:40.234	24024	-0.4700	1.7600	-17.4100	-0.1500	0.4180	0.0690
09:44:40.253	24044	0.1400	2.2200	-15.6800	-0.1400	0.4350	0.0630
09:44:40.273	24064	0.0400	2.0600	-16.2600	-0.1500	0.4330	0.0470
09:44:40.294	24084	0.1400	1.9300	-15.8600	-0.1600	0.4330	0.0520
09:44:40.311	24104	0.4500	2.2100	-18.9000	-0.1530	0.4730	0.0810
09:44:40.333	24124	-0.2000	2.3900	-16.7900	-0.1500	0.3970	0.0550
09:44:40.352	24144	0.4300	1.7900	-16.8800	-0.1710	0.4680	0.0720
09:44:40.373	24164	-0.4700	1.8900	-17.6800	-0.1400	0.4320	0.0690
09:44:40.392	24184	1.2400	2.1800	-14.2300	-0.1660	0.4340	0.0490
09:44:40.413	24204	0.0100	2.1300	-16.5600	-0.1550	0.4830	0.0700
09:44:40.433	24224	1.0200	1.7500	-16.5300	-0.1460	0.3930	0.0670
09:44:40.453	24244	0.9400	1.8400	-19.1600	-0.1690	0.5300	0.0880
09:44:40.473	24264	0.2400	2.1400	-16.4200	-0.1430	0.4390	0.0690
09:44:40.494	24284	0.6300	2.2300	-16.3400	-0.1660	0.4340	0.0590
09:44:40.513	24304	0.1800	2.1100	-16.0400	-0.1520	0.4820	0.0610
09:44:40.533	24324	0.2700	1.5600	-16.5300	-0.1540	0.3890	0.0640
09:44:40.554	24344	0.3000	2.3700	-17.4900	-0.1640	0.5260	0.0770
09:44:40.575	24364	0.3900	1.9800	-15.7000	-0.1420	0.3680	0.0600
09:44:40.593	24384	0.6400	1.6000	-18.0300	-0.1580	0.4740	0.0720
09:44:40.614	24404	0.1600	2.1200	-18.4900	-0.1520	0.4280	0.0800
09:44:40.633	24424	0.5100	1.9000	-16.8500	-0.1350	0.4140	0.0650
09:44:40.652	24444	0.9400	1.9600	-15.6400	-0.1560	0.4840	0.0630
09:44:40.674	24464	-0.1800	1.6600	-14.7000	-0.1440	0.3830	0.0530
09:44:40.694	24484	0.5500	2.0400	-17.7000	-0.1620	0.4760	0.0700
09:44:40.713	24504	-0.0800	1.5800	-17.9800	-0.1480	0.4430	0.0750
09:44:40.733	24524	0.6800	2.0300	-15.7900	-0.1530	0.4390	0.0570
09:44:40.754	24544	0.1300	2.2000	-17.4800	-0.1600	0.4580	0.0610
09:44:40.772	24564	-0.3200	1.8800	-15.7100	-0.1260	0.3910	0.0590
09:44:40.793	24584	0.7100	2.0200	-18.4500	-0.1600	0.5130	0.0790
09:44:40.813	24604	0.3300	1.9300	-16.4700	-0.1400	0.3800	0.0550
09:44:40.833	24624	0.2100	1.9200	-19.6700	-0.1770	0.4800	0.0790
09:44:40.853	24644	0.2700	2.1500	-15.4000	-0.1330	0.3670	0.0610
09:44:40.872	24664	0.5400	1.8100	-16.1300	-0.1670	0.4370	0.0670
09:44:40.893	24684	0.8800	1.9200	-17.8300	-0.1700	0.5220	0.0780
09:44:40.912	24704	-0.3000	1.6800	-15.5800	-0.1450	0.3820	0.0480
09:44:40.932	24724	0.9000	2.1200	-17.6400	-0.1810	0.5400	0.0820
09:44:40.953	24744	0.3700	2.3800	-16.6100	-0.1370	0.4060	0.0700
09:44:40.973	24764	0.1200	1.6900	-17.6000	-0.1760	0.4620	0.0730
09:44:40.993	24784	0.5500	2.3100	-17.2300	-0.1590	0.4680	0.0700
09:44:41.013	24804	0.2100	1.6000	-16.5400	-0.1480	0.4070	0.0630
09:44:41.034	24824	0.7700	2.3200	-17.4400	-0.1400	0.5250	0.0740
09:44:41.053	24844	-0.4300	2.3600	-17.1900	-0.1380	0.3480	0.0590
09:44:41.075	24864	0.8000	2.0300	-16.7900	-0.1520	0.4270	0.0660
09:44:41.094	24884	0.1800	2.4400	-16.9300	-0.1430	0.4580	0.0720
09:44:41.114	24904	0.1000	1.6200	-16.4600	-0.1550	0.4100	0.0630
09:44:41.134	24924	0.6900	2.2900	-16.9100	-0.1480	0.4850	0.0720
09:44:41.153	24944	0.3200	2.0000	-15.3100	-0.1440	0.3990	0.0610
09:44:41.175	24964	0.6400	1.8600	-16.7600	-0.1590	0.4820	0.0770
