# Supplementary material for: A slanted castor wheel enables pushing manual wheelchairs from the side to improve social interaction
Source: PLoS One. 2024 Sep 12;19(9):e0307759. doi: 10.1371/journal.pone.0307759 (PMC11392412; doi:10.1371/journal.pone.0307759)
Supplement: S1 File — Contains the data collected during the validation experiments and the code for calculating the reaction forces for a castor wheel using the vector equations and the cosine approximation. 4TU.ResearchData repository: https://doi.org/10.4121/82afa4e1-bdf1-4bf4-8682-32e62f6c3d68, GitLab repository: https://gitlab.tudelft.nl/ziggy/evaluation_paper. (ZIP) [file pone.0307759.s002.zip › S2 File - Experimental data and the MATLAB code for calculations of the castor wheel/Data/Test7_31-5-2022/0.15rad_3.4kg_7.txt]

TimeStamp	SampleCounter	Fx(N)	Fy(N)	Fz(N)	Tx(Nm)	Ty(Nm)	Tz(Nm)
09:45:30.895	9108	-0.7100	4.8300	-32.8600	-0.3710	0.8640	0.1250
09:45:30.914	9128	2.5500	5.5900	-38.0900	-0.3550	1.2830	0.1970
09:45:30.934	9148	-0.5000	5.0300	-35.6100	-0.3480	0.9710	0.1560
09:45:30.956	9168	1.1300	5.2900	-36.0200	-0.3900	1.1060	0.1600
09:45:30.975	9188	0.6600	5.4000	-36.9900	-0.3500	1.1330	0.1720
09:45:30.993	9208	0.3800	5.0100	-34.0300	-0.3660	0.9070	0.1350
09:45:31.013	9228	1.5300	5.5000	-40.4800	-0.3520	1.2540	0.1950
09:45:31.035	9248	-0.5200	4.6900	-33.3300	-0.3590	0.8800	0.1300
09:45:31.054	9268	2.2700	5.6400	-35.5800	-0.3740	1.1370	0.1590
09:45:31.074	9288	0.5600	4.4500	-37.9100	-0.3280	1.0410	0.1780
09:45:31.096	9308	0.0800	5.3900	-34.9000	-0.3930	0.9740	0.1390
09:45:31.115	9328	1.0900	5.1800	-40.3600	-0.3450	1.2400	0.1950
09:45:31.133	9348	-0.9200	4.8900	-34.4800	-0.3690	0.8400	0.1330
09:45:31.153	9368	1.2100	5.7500	-38.8700	-0.3660	1.2170	0.1700
09:45:31.175	9388	-0.3600	4.8500	-33.1100	-0.3370	0.9260	0.1410
09:45:31.194	9408	1.5100	5.4300	-35.4700	-0.3730	1.0250	0.1550
09:45:31.215	9428	0.9100	5.3800	-38.2900	-0.3350	1.1720	0.1720
09:45:31.234	9448	-0.1200	5.2400	-33.1700	-0.3600	0.8450	0.1250
09:45:31.254	9468	1.7800	5.7300	-40.2500	-0.3550	1.3100	0.1850
09:45:31.272	9488	-1.1000	4.6700	-30.9500	-0.3420	0.8210	0.1170
09:45:31.293	9508	2.7700	5.5400	-35.5900	-0.3840	1.1880	0.1570
09:45:31.313	9528	0.2200	5.1300	-36.0600	-0.3360	1.1040	0.1720
09:45:31.334	9548	0.5900	5.0300	-33.8200	-0.3760	0.9740	0.1450
09:45:31.352	9568	1.3500	5.5900	-40.5800	-0.3450	1.2890	0.1960
09:45:31.375	9588	0.1600	5.0900	-34.2400	-0.3470	0.8200	0.1440
09:45:31.393	9608	2.3400	5.3400	-37.6600	-0.3510	1.2140	0.1700
09:45:31.413	9628	0.3600	4.8300	-33.6700	-0.3430	0.9190	0.1590
09:45:31.437	9648	1.7000	5.5100	-33.8500	-0.3830	1.0510	0.1520
09:45:31.453	9668	1.0300	5.1500	-38.4400	-0.3280	1.1800	0.1700
09:45:31.474	9688	0.1600	5.2900	-32.7700	-0.3690	0.8260	0.1250
09:45:31.494	9708	2.1300	5.6200	-38.9800	-0.3580	1.2880	0.1850
09:45:31.513	9728	-0.4600	4.8300	-32.6600	-0.3460	0.8920	0.1160
09:45:31.535	9748	1.6100	5.3400	-36.7700	-0.3830	1.1070	0.1530
09:45:31.552	9768	0.4900	4.5600	-38.1000	-0.3350	1.0910	0.1730
09:45:31.574	9788	1.0500	5.6200	-33.0600	-0.3570	0.9610	0.1380
09:45:31.596	9808	0.9200	5.0600	-39.8300	-0.3380	1.2330	0.1820
09:45:31.615	9828	-0.8400	5.5100	-34.0600	-0.3650	0.8320	0.1320
09:45:31.634	9848	1.9000	5.5300	-36.5100	-0.3410	1.1600	0.1560
09:45:31.654	9868	0.5700	4.5100	-37.0600	-0.3340	0.9830	0.1700
09:45:31.674	9888	1.9800	5.5200	-35.7200	-0.3740	1.0520	0.1460
09:45:31.693	9908	1.0100	5.1400	-36.7000	-0.3100	1.1510	0.1830
09:45:31.713	9928	0.0500	5.4400	-33.0400	-0.3820	0.9240	0.1320
09:45:31.735	9948	1.6800	5.2700	-40.8300	-0.3610	1.2560	0.2020
09:45:31.757	9968	-1.2300	4.6000	-35.9400	-0.3650	0.8800	0.1370
09:45:31.774	9988	1.7400	5.3800	-36.9300	-0.3810	1.1370	0.1590
09:45:31.795	10008	0.4200	5.1900	-37.0700	-0.3550	1.0810	0.1700
09:45:31.816	10028	0.8400	5.3700	-35.8200	-0.4020	0.9780	0.1340
09:45:31.834	10048	0.5800	5.4800	-40.7200	-0.3360	1.2370	0.1980
09:45:31.853	10068	-0.9400	4.7700	-33.7600	-0.3560	0.8540	0.1380
09:45:31.873	10088	1.6700	5.7400	-39.1300	-0.3610	1.2260	0.1840
09:45:31.894	10108	-0.3400	4.8100	-36.0000	-0.3530	0.9980	0.1470
09:45:31.914	10128	0.9100	5.4500	-33.7600	-0.3830	1.0360	0.1280
09:45:31.934	10148	1.0700	4.7900	-40.0200	-0.3240	1.2050	0.1840
09:45:31.954	10168	0.2200	5.2700	-34.2400	-0.3610	0.8890	0.1450
09:45:31.974	10188	1.1600	5.2600	-39.1400	-0.3530	1.2610	0.1770
09:45:31.993	10208	-1.0100	4.4800	-34.6100	-0.3620	0.8550	0.1280
09:45:32.017	10228	1.9400	5.7400	-34.3900	-0.3920	1.1100	0.1450
09:45:32.034	10248	1.4700	4.6700	-36.2700	-0.3420	1.1000	0.1720
09:45:32.055	10268	1.0300	5.5200	-31.5800	-0.3660	0.9070	0.1220
09:45:32.074	10288	1.1700	5.6300	-39.9500	-0.3340	1.2600	0.1900
09:45:32.097	10308	-0.9800	4.9500	-34.3500	-0.3910	0.8110	0.1380
09:45:32.115	10328	1.0800	5.4600	-40.7600	-0.3790	1.2060	0.1900
09:45:32.135	10348	-0.7600	4.7200	-37.0500	-0.3590	0.9520	0.1520
09:45:32.153	10368	2.1100	5.2700	-33.0000	-0.3890	1.0510	0.1550
09:45:32.173	10388	1.7800	5.1200	-39.9800	-0.3300	1.2460	0.1990
09:45:32.197	10408	0.4500	5.2900	-32.1300	-0.3720	0.8780	0.1290
09:45:32.214	10428	1.8300	5.8200	-37.7300	-0.3360	1.2480	0.1810
09:45:32.234	10448	-0.1500	4.9300	-32.9000	-0.3600	0.8750	0.1350
09:45:32.253	10468	1.3400	5.4100	-36.2800	-0.3840	1.1340	0.1630
09:45:32.274	10488	-0.1500	4.7300	-37.2700	-0.3360	1.1170	0.1660
09:45:32.295	10508	1.0800	5.5200	-32.6400	-0.3670	0.9920	0.1350
09:45:32.315	10528	1.6100	4.9100	-39.4700	-0.3130	1.1840	0.1800
09:45:32.335	10548	-0.6500	4.8700	-33.9500	-0.3860	0.8710	0.1250
09:45:32.353	10568	1.4100	5.2600	-37.7000	-0.3650	1.2130	0.1610
09:45:32.374	10588	0.0200	4.6600	-35.8100	-0.3340	1.0150	0.1600
09:45:32.394	10608	1.6400	5.7000	-34.0800	-0.3700	1.0230	0.1490
09:45:32.415	10628	0.5800	4.6100	-38.9800	-0.3200	1.1730	0.1860
09:45:32.433	10648	-0.1700	5.4700	-32.3000	-0.3660	0.9250	0.1240
09:45:32.454	10668	1.8700	5.5200	-37.7700	-0.3290	1.2310	0.1780
09:45:32.474	10688	-0.2900	4.7800	-34.1300	-0.3120	0.9030	0.1390
09:45:32.495	10708	2.5100	5.6500	-36.7700	-0.3540	1.1810	0.1670
09:45:32.515	10728	0.2100	4.5900	-36.2300	-0.3160	1.0980	0.1630
09:45:32.533	10748	1.6000	5.6900	-32.8400	-0.3750	0.9810	0.1410
09:45:32.553	10768	1.6700	5.3600	-36.9200	-0.3160	1.2260	0.1850
09:45:32.573	10788	-0.6700	5.2000	-33.7700	-0.3700	0.8990	0.1260
09:45:32.593	10808	1.5200	5.4400	-36.0800	-0.3470	1.1500	0.1610
09:45:32.614	10828	0.3900	4.4900	-35.3300	-0.3430	1.0060	0.1560
09:45:32.634	10848	0.9000	5.4900	-34.6000	-0.4000	1.0570	0.1410
09:45:32.654	10868	0.9200	5.1300	-37.3900	-0.3160	1.1390	0.1690
09:45:32.673	10888	0.0300	5.2000	-34.7100	-0.3810	0.8940	0.1340
09:45:32.693	10908	2.0400	5.1700	-37.6800	-0.3250	1.1650	0.1830
09:45:32.713	10928	-0.6000	4.8900	-33.6400	-0.3290	0.9290	0.1370
09:45:32.735	10948	1.5300	5.3900	-34.8600	-0.3610	1.0680	0.1610
09:45:32.754	10968	0.6900	4.3800	-37.4800	-0.3200	1.1300	0.1790
09:45:32.774	10988	-0.2400	5.5200	-34.6300	-0.3930	0.9670	0.1420
09:45:32.794	11008	0.7700	5.0000	-39.6600	-0.3440	1.2020	0.1830
09:45:32.814	11028	-0.8900	5.1500	-35.9500	-0.3390	0.8920	0.1450
09:45:32.833	11048	1.7800	5.6000	-34.3500	-0.3530	1.1030	0.1540
09:45:32.852	11068	0.1500	4.7500	-35.9500	-0.3260	1.0750	0.1670
09:45:32.874	11088	0.8100	5.7500	-35.9800	-0.3720	0.9880	0.1420
09:45:32.895	11108	0.8100	5.0600	-37.9800	-0.3260	1.1740	0.1720
09:45:32.913	11128	-0.8400	5.6600	-34.7600	-0.3860	0.9150	0.1390
09:45:32.934	11148	1.2000	5.2000	-39.1800	-0.3520	1.2030	0.1790
09:45:32.953	11168	-0.3600	5.0800	-36.0500	-0.3390	0.9450	0.1470
09:45:32.975	11188	1.8400	5.7400	-35.1000	-0.3800	1.1110	0.1700
09:45:32.994	11208	0.6400	4.5000	-37.0100	-0.3490	1.1280	0.1720
09:45:33.015	11228	0.1700	5.6000	-33.7300	-0.3930	0.9810	0.1250
09:45:33.035	11248	2.1700	4.8600	-39.7700	-0.3310	1.2190	0.1920
09:45:33.054	11268	-0.1000	4.7900	-33.0400	-0.3430	0.8900	0.1310
09:45:33.074	11288	2.2300	5.4800	-36.6700	-0.3510	1.1680	0.1790
09:45:33.095	11308	0.4200	5.0000	-34.4300	-0.3170	1.0110	0.1610
09:45:33.115	11328	1.5700	5.3500	-35.8400	-0.3910	1.0620	0.1600
09:45:33.134	11348	0.7000	5.3600	-39.5700	-0.3290	1.1810	0.1870
09:45:33.155	11368	-1.3100	5.2800	-34.5900	-0.3760	0.8920	0.1320
09:45:33.173	11388	2.3200	5.2300	-38.2500	-0.3550	1.2270	0.1780
09:45:33.194	11408	-0.1500	5.1400	-33.8500	-0.3250	0.9470	0.1450
09:45:33.215	11428	2.0600	5.7800	-33.3900	-0.3900	1.0700	0.1380
09:45:33.233	11448	0.7300	4.7000	-35.8400	-0.3110	1.0980	0.1610
09:45:33.253	11468	0.4700	5.7000	-34.0600	-0.3850	0.9550	0.1320
09:45:33.274	11488	1.7800	5.2100	-37.8900	-0.3180	1.1670	0.1800
09:45:33.293	11508	-0.8500	4.4900	-35.0100	-0.3380	0.8870	0.1310
09:45:33.313	11528	2.0900	5.5600	-36.6000	-0.3790	1.2020	0.1620
09:45:33.333	11548	0.1100	4.8100	-33.2500	-0.3130	1.0120	0.1530
09:45:33.355	11568	1.4400	5.9000	-34.7400	-0.3880	1.0560	0.1370
09:45:33.375	11588	1.4100	4.9700	-38.1700	-0.3280	1.1610	0.1760
09:45:33.395	11608	-0.6500	4.9400	-36.0200	-0.3790	0.9180	0.1400
09:45:33.413	11628	2.1700	5.5700	-36.8200	-0.3520	1.1610	0.1660
09:45:33.433	11648	0.2100	4.7900	-34.3000	-0.3530	0.9350	0.1440
09:45:33.454	11668	2.0900	6.1100	-33.6300	-0.4060	1.1230	0.1390
09:45:33.475	11688	0.2900	4.8000	-36.2900	-0.3360	1.0810	0.1610
09:45:33.494	11708	0.2900	5.2400	-35.8800	-0.3910	0.9650	0.1470
09:45:33.513	11728	1.8500	5.5500	-36.7300	-0.3360	1.1880	0.1580
09:45:33.533	11748	0.1200	4.7400	-34.2900	-0.3330	0.8700	0.1470
09:45:33.553	11768	2.1500	5.7000	-34.9900	-0.3910	1.1170	0.1530
09:45:33.575	11788	0.2400	4.6300	-34.5000	-0.3000	1.0760	0.1690
09:45:33.594	11808	1.0500	5.4200	-36.0200	-0.3820	1.0000	0.1490
09:45:33.614	11828	1.1700	4.8800	-36.4600	-0.3330	1.1340	0.1620
09:45:33.636	11848	-0.1400	5.0700	-34.3400	-0.3530	0.8370	0.1330
09:45:33.654	11868	2.7800	5.3900	-37.8200	-0.3490	1.2130	0.1740
09:45:33.674	11888	0.1700	4.8300	-33.6800	-0.3150	0.9720	0.1460
09:45:33.694	11908	1.3300	5.7900	-35.1600	-0.3700	1.0330	0.1430
09:45:33.715	11928	0.9300	4.7100	-36.7300	-0.3190	1.1260	0.1690
09:45:33.734	11948	0.1400	5.2500	-35.1200	-0.3810	0.9190	0.1400
09:45:33.754	11968	1.5800	5.8300	-39.8500	-0.3270	1.1690	0.1810
09:45:33.776	11988	-0.8700	4.7000	-35.0900	-0.3700	0.8460	0.1290
09:45:33.795	12008	2.1100	5.5000	-39.2600	-0.4040	1.2000	0.1820
09:45:33.814	12028	0.4800	4.9600	-35.0100	-0.3350	1.0480	0.1630
09:45:33.834	12048	1.2000	5.7500	-32.9900	-0.3860	1.0160	0.1250
09:45:33.855	12068	1.6700	4.8900	-39.4800	-0.3420	1.2130	0.1960
09:45:33.874	12088	-0.9100	5.1100	-32.6700	-0.3690	0.8660	0.1150
09:45:33.893	12108	2.8100	5.6700	-38.0100	-0.3560	1.2140	0.1780
09:45:33.913	12128	0.2000	4.7100	-34.9300	-0.3450	0.9960	0.1440
09:45:33.934	12148	2.3800	5.5600	-34.8500	-0.3780	1.0750	0.1420
09:45:33.955	12168	1.2200	4.4900	-38.5700	-0.3040	1.1500	0.1910
09:45:33.974	12188	-0.5800	5.3000	-34.0800	-0.3740	0.8750	0.1290
09:45:33.996	12208	1.3300	5.1600	-40.0000	-0.3540	1.2280	0.1860
09:45:34.015	12228	-0.4600	4.7500	-32.9600	-0.3140	0.8810	0.1310
09:45:34.034	12248	1.6000	5.7300	-37.3400	-0.3920	1.1070	0.1570
09:45:34.054	12268	0.2900	4.4600	-38.4900	-0.3250	1.0850	0.1790
09:45:34.076	12288	0.0500	5.8100	-35.9800	-0.3960	1.0050	0.1390
09:45:34.094	12308	2.1000	5.4900	-35.8300	-0.3250	1.1720	0.1610
09:45:34.114	12328	0.0500	4.9500	-32.8800	-0.3330	0.8540	0.1300
09:45:34.135	12348	2.1500	5.6200	-38.8800	-0.3690	1.2310	0.1750
09:45:34.155	12368	0.3500	5.0400	-33.1100	-0.3170	0.9490	0.1460
09:45:34.175	12388	1.6600	5.5400	-35.1600	-0.3820	1.0910	0.1510
09:45:34.195	12408	1.3600	4.7800	-37.9000	-0.3110	1.1570	0.1850
09:45:34.215	12428	0.0800	5.0800	-32.9100	-0.3740	0.8930	0.1320
09:45:34.234	12448	2.1800	5.5400	-38.5400	-0.3720	1.2840	0.1870
09:45:34.255	12468	0.5500	4.4300	-30.8000	-0.3440	0.8580	0.1320
09:45:34.274	12488	1.8900	5.7200	-36.4300	-0.3980	1.1410	0.1610
09:45:34.294	12508	1.0400	4.9700	-35.1000	-0.3200	1.0190	0.1730
09:45:34.315	12528	0.8500	5.4000	-34.4500	-0.3690	0.9600	0.1480
09:45:34.334	12548	2.0300	5.3700	-38.9800	-0.3430	1.2230	0.1900
09:45:34.354	12568	-0.5400	4.6400	-33.0600	-0.3200	0.7730	0.1280
09:45:34.374	12588	1.9900	5.9300	-36.9400	-0.3720	1.1940	0.1680
09:45:34.394	12608	0.8000	4.3900	-32.9800	-0.3180	0.9680	0.1560
09:45:34.415	12628	0.5900	5.6200	-34.9500	-0.3790	1.0730	0.1470
09:45:34.436	12648	1.0800	5.1800	-36.7200	-0.3210	1.0970	0.1680
09:45:34.455	12668	0.3800	5.2300	-32.0200	-0.3690	0.8860	0.1350
09:45:34.474	12688	1.7200	5.6400	-37.9000	-0.3490	1.2480	0.1800
09:45:34.496	12708	-0.4500	4.9000	-33.6600	-0.3060	0.8720	0.1470
09:45:34.514	12728	1.0500	5.7400	-38.4800	-0.3690	1.1150	0.1660
09:45:34.535	12748	-0.1300	4.6900	-35.5200	-0.3380	1.0710	0.1560
09:45:34.555	12768	0.7800	5.4800	-34.6900	-0.3870	0.9900	0.1480
09:45:34.575	12788	1.6900	5.4100	-38.2000	-0.3310	1.2360	0.1720
09:45:34.595	12808	-0.6100	5.1700	-30.4600	-0.3730	0.8310	0.1130
09:45:34.615	12828	2.3900	5.5300	-37.8000	-0.3550	1.2440	0.1840
09:45:34.635	12848	0.4300	4.6300	-34.9000	-0.3460	1.0120	0.1650
09:45:34.655	12868	0.8200	5.1700	-36.8400	-0.3910	1.0390	0.1690
09:45:34.675	12888	1.7600	5.0900	-38.7600	-0.3490	1.1800	0.1810
09:45:34.695	12908	-0.1300	4.6900	-33.6400	-0.3590	0.8810	0.1390
09:45:34.714	12928	2.3900	5.5000	-36.8300	-0.3570	1.2010	0.1670
09:45:34.734	12948	-0.1200	4.7600	-33.4600	-0.3380	0.9200	0.1430
09:45:34.756	12968	2.4700	5.7100	-34.7700	-0.3960	1.1190	0.1550
09:45:34.776	12988	0.6500	5.0100	-34.6400	-0.3000	1.1050	0.1690
09:45:34.795	13008	-0.4900	5.4200	-34.4400	-0.3730	0.9390	0.1280
09:45:34.815	13028	1.6900	5.2800	-39.0500	-0.3590	1.2390	0.1730
09:45:34.834	13048	-0.5200	4.1300	-34.1600	-0.3540	0.8810	0.1320
09:45:34.854	13068	1.9400	5.8700	-37.2400	-0.3650	1.1680	0.1620
09:45:34.874	13088	0.2200	4.9800	-35.3800	-0.3130	0.9740	0.1580
09:45:34.894	13108	0.8200	5.8000	-34.1900	-0.3770	1.0330	0.1340
09:45:34.914	13128	1.7400	5.6900	-37.7600	-0.3180	1.2250	0.1850
09:45:34.935	13148	0.0300	5.2100	-33.0800	-0.3200	0.7860	0.1300
09:45:34.956	13168	2.2400	5.4800	-39.5200	-0.3610	1.3000	0.1850
09:45:34.977	13188	-1.4300	3.8500	-34.6700	-0.3620	0.8820	0.1440
09:45:34.994	13208	1.4500	6.1100	-34.7900	-0.4060	1.1630	0.1410
09:45:35.015	13228	0.5500	5.0000	-38.7100	-0.3600	1.1700	0.1800
09:45:35.035	13248	-1.1500	5.4000	-33.7300	-0.3920	0.8600	0.1230
09:45:35.055	13268	1.7700	5.4400	-39.8800	-0.3550	1.3190	0.1990
09:45:35.075	13288	-0.1200	4.7700	-31.7300	-0.3500	0.9080	0.1330
09:45:35.095	13308	2.2400	5.7700	-36.1600	-0.3800	1.1460	0.1590
09:45:35.116	13328	-0.2600	5.1800	-35.5100	-0.3430	1.0650	0.1610
09:45:35.136	13348	1.4800	5.2200	-32.7600	-0.3580	0.9690	0.1440
09:45:35.157	13368	1.2200	5.3300	-38.8500	-0.3430	1.2570	0.1750
09:45:35.176	13388	-0.5600	5.0400	-33.8300	-0.3440	0.8230	0.1340
09:45:35.196	13408	2.2500	5.3200	-38.0000	-0.3540	1.2330	0.1690
09:45:35.216	13428	0.5700	4.9900	-33.7000	-0.3260	0.9780	0.1480
09:45:35.236	13448	1.6100	5.1500	-34.2100	-0.3820	1.0300	0.1430
09:45:35.254	13468	0.9500	4.6500	-37.7300	-0.3490	1.1470	0.1750
09:45:35.276	13488	-0.3900	4.9000	-35.8100	-0.3840	0.9190	0.1420
09:45:35.297	13508	1.3200	5.5200	-39.2700	-0.3450	1.2220	0.1780
09:45:35.315	13528	-1.2200	4.4600	-35.6900	-0.3420	0.8860	0.1420
09:45:35.335	13548	2.1300	5.8400	-36.1600	-0.3460	1.1490	0.1530
09:45:35.355	13568	-0.1000	5.1300	-35.4000	-0.3090	1.0390	0.1620
09:45:35.375	13588	1.4700	5.2400	-33.5500	-0.3860	0.9480	0.1460
09:45:35.398	13608	1.7600	5.1600	-37.8000	-0.3230	1.2010	0.1800
09:45:35.417	13628	0.2400	5.3700	-34.5600	-0.3630	0.8690	0.1400
09:45:35.437	13648	2.4600	5.5200	-36.2000	-0.3410	1.2170	0.1720
09:45:35.457	13668	-0.4200	4.6200	-35.3600	-0.3440	0.9740	0.1630
09:45:35.476	13688	1.1700	5.3700	-36.4100	-0.3810	1.0800	0.1560
09:45:35.495	13708	0.7400	5.0000	-38.8500	-0.3350	1.1160	0.1920
09:45:35.515	13728	-0.0400	5.2500	-35.8000	-0.3910	0.9090	0.1390
09:45:35.535	13748	1.4000	5.3200	-39.4500	-0.3420	1.2180	0.1820
09:45:35.555	13768	-0.0200	4.7200	-34.2500	-0.3470	0.9110	0.1360
09:45:35.577	13788	1.4800	5.7800	-35.6400	-0.3730	1.1480	0.1600
09:45:35.595	13808	0.0500	4.6500	-37.9200	-0.3380	1.0600	0.1780
09:45:35.616	13828	0.4300	5.6200	-33.4200	-0.3850	0.9630	0.1300
09:45:35.636	13848	1.0800	5.0300	-38.9600	-0.3490	1.2330	0.1800
09:45:35.657	13868	-1.4900	4.8200	-36.3800	-0.3780	0.9040	0.1370
09:45:35.676	13888	2.3100	5.5800	-37.2500	-0.3700	1.2260	0.1650
09:45:35.696	13908	0.1100	4.6900	-35.4800	-0.3460	0.9760	0.1540
09:45:35.716	13928	1.0800	5.9300	-32.7100	-0.3800	1.0520	0.1300
09:45:35.735	13948	1.3300	4.6900	-38.8300	-0.3270	1.1790	0.1830
09:45:35.756	13968	-0.3400	5.2200	-34.0400	-0.3580	0.9080	0.1370
09:45:35.777	13988	1.5900	5.1800	-38.7800	-0.3420	1.2470	0.1810
09:45:35.797	14008	-0.9500	4.4600	-35.2700	-0.3330	0.8740	0.1440
09:45:35.816	14028	2.1800	5.6900	-35.3300	-0.3720	1.1460	0.1540
09:45:35.835	14048	0.2600	4.9900	-36.8800	-0.3330	1.1020	0.1660
09:45:35.855	14068	-0.3900	5.0500	-35.3000	-0.3810	0.9180	0.1280
09:45:35.875	14088	1.2100	5.3500	-40.5500	-0.3600	1.2570	0.1870
09:45:35.895	14108	0.0000	4.8000	-33.2000	-0.3690	0.9090	0.1310
09:45:35.915	14128	2.1700	5.7700	-36.0800	-0.3470	1.1880	0.1640
09:45:35.937	14148	-0.2500	4.5600	-35.5400	-0.3280	0.9450	0.1540
09:45:35.955	14168	1.5000	5.7700	-33.8300	-0.3760	1.0470	0.1400
09:45:35.975	14188	0.7100	4.9800	-38.3100	-0.3300	1.1530	0.1720
09:45:35.996	14208	0.3700	5.1100	-33.3900	-0.3690	0.9050	0.1430
09:45:36.015	14228	1.6200	5.3000	-36.2700	-0.3480	1.2400	0.1660
09:45:36.036	14248	-0.6000	4.7200	-36.4800	-0.3350	0.9390	0.1510
09:45:36.056	14268	1.8200	5.3000	-34.1400	-0.3690	1.0580	0.1350
09:45:36.076	14288	0.7400	4.6800	-37.3500	-0.3180	1.0920	0.1800
09:45:36.097	14308	1.1300	5.9600	-32.2300	-0.3550	0.9720	0.1340
09:45:36.116	14328	1.6200	5.0700	-37.8600	-0.3330	1.1610	0.1860
09:45:36.136	14348	-0.2300	5.2500	-35.3000	-0.3750	0.8790	0.1280
09:45:36.156	14368	2.2700	5.2700	-36.7100	-0.3380	1.1240	0.1650
09:45:36.176	14388	-0.0900	4.9200	-36.0600	-0.3280	1.0260	0.1550
09:45:36.198	14408	3.0200	5.4800	-33.6400	-0.3660	1.0310	0.1400
09:45:36.216	14428	1.6000	4.3000	-35.8300	-0.3070	1.1260	0.1730
09:45:36.237	14448	0.2700	5.6500	-34.0400	-0.3750	0.9950	0.1320
09:45:36.257	14468	1.7700	4.9300	-39.3200	-0.3410	1.1990	0.1850
09:45:36.276	14488	-0.6100	5.2400	-34.8300	-0.3410	0.9210	0.1390
09:45:36.295	14508	1.7300	5.4900	-34.4800	-0.3590	1.1000	0.1540
09:45:36.316	14528	0.4400	4.9100	-35.3900	-0.3360	1.0310	0.1630
09:45:36.336	14548	0.9600	5.7500	-37.4600	-0.4030	1.1360	0.1650
09:45:36.356	14568	1.3900	4.8300	-38.3800	-0.3410	1.1580	0.1820
09:45:36.375	14588	0.4000	5.0600	-31.1300	-0.3450	0.8470	0.1150
09:45:36.397	14608	2.0500	5.9000	-37.6800	-0.3480	1.3220	0.1820
09:45:36.415	14628	-1.3900	4.5200	-38.6500	-0.3500	0.9400	0.1630
09:45:36.435	14648	0.6800	5.6100	-32.6500	-0.3580	1.0220	0.1340
09:45:36.456	14668	0.9600	5.1900	-39.8300	-0.3080	1.2910	0.1950
09:45:36.477	14688	-0.2900	5.7000	-33.3800	-0.3730	0.8840	0.1240
09:45:36.496	14708	1.0700	5.4000	-36.5600	-0.3070	1.1790	0.1640
09:45:36.516	14728	0.5200	5.3900	-32.0600	-0.3480	0.8710	0.1080
09:45:36.536	14748	1.2000	5.4000	-33.3300	-0.3290	0.9920	0.1340
09:45:36.556	14768	1.4600	5.2500	-36.1000	-0.3450	1.2130	0.1650
09:45:36.577	14788	1.4200	4.9300	-33.3900	-0.3510	0.8960	0.1370
09:45:36.595	14808	1.2200	5.0700	-38.6300	-0.2880	1.1440	0.1790
09:45:36.617	14828	-0.8400	5.4700	-35.5300	-0.3820	0.8870	0.1290
09:45:36.637	14848	2.2700	5.1200	-36.5900	-0.3330	1.1730	0.1670
09:45:36.656	14868	-0.1200	5.3100	-36.9800	-0.3120	1.0830	0.1720
09:45:36.678	14888	1.2400	5.3800	-33.9200	-0.3700	1.0360	0.1450
09:45:36.697	14908	1.4500	4.8200	-37.4700	-0.3050	1.2010	0.1860
09:45:36.717	14928	0.5500	5.6700	-31.9900	-0.3740	0.9050	0.1270
09:45:36.737	14948	1.6600	5.2000	-37.7400	-0.3320	1.1640	0.1760
09:45:36.758	14968	-0.1500	5.2300	-36.7600	-0.3440	0.9910	0.1540
09:45:36.776	14988	1.5800	5.6700	-31.6600	-0.3570	1.0020	0.1340
09:45:36.797	15008	1.0300	5.1700	-36.2800	-0.3080	1.1010	0.1700
09:45:36.818	15028	0.2400	5.8500	-34.5100	-0.3710	0.9720	0.1330
09:45:36.838	15048	1.8000	5.1900	-35.5700	-0.3180	1.1780	0.1680
09:45:36.857	15068	-0.4900	5.2200	-33.5900	-0.3330	0.9380	0.1430
09:45:36.878	15088	2.0800	5.3600	-37.4900	-0.3510	1.1340	0.1600
09:45:36.896	15108	0.1600	4.5800	-35.4300	-0.3120	1.0680	0.1570
09:45:36.917	15128	1.8100	5.4300	-33.5400	-0.3620	1.0000	0.1520
09:45:36.937	15148	0.6300	4.8900	-38.7300	-0.3070	1.1590	0.1860
09:45:36.957	15168	-0.5500	5.5500	-35.6100	-0.3550	0.9340	0.1430
09:45:36.977	15188	1.3400	5.1200	-38.1800	-0.3210	1.1670	0.1750
09:45:36.997	15208	-0.5600	4.9000	-34.7400	-0.3120	0.9460	0.1440
09:45:37.016	15228	2.4600	5.7300	-35.5700	-0.3520	1.1360	0.1670
09:45:37.037	15248	0.7500	4.5700	-36.1300	-0.2730	1.1030	0.1740
09:45:37.057	15268	0.6000	5.7100	-34.0200	-0.3680	0.9820	0.1360
09:45:37.077	15288	1.3300	5.0800	-39.7200	-0.3250	1.2570	0.1900
09:45:37.097	15308	-0.7200	4.8200	-35.8400	-0.3540	0.9200	0.1360
09:45:37.117	15328	1.8800	5.2700	-35.1600	-0.3510	1.1370	0.1500
09:45:37.137	15348	0.1800	4.7400	-35.4000	-0.3120	1.0190	0.1560
09:45:37.158	15368	0.9700	5.8800	-35.2600	-0.3760	1.0470	0.1450
09:45:37.176	15388	0.5400	5.1100	-38.0200	-0.3140	1.1190	0.1720
09:45:37.197	15408	-0.3500	5.1800	-34.8800	-0.3470	0.9150	0.1410
09:45:37.218	15428	1.7500	5.4800	-36.8500	-0.3280	1.1890	0.1670
09:45:37.237	15448	-0.0400	4.4400	-34.3500	-0.3010	0.9060	0.1440
09:45:37.257	15468	1.3700	5.6800	-36.2300	-0.3550	1.0980	0.1560
09:45:37.276	15488	0.8100	4.7300	-36.4800	-0.3000	1.1260	0.1780
09:45:37.297	15508	0.1900	5.7900	-35.0400	-0.3630	0.9370	0.1480
09:45:37.318	15528	0.5500	5.1900	-37.8900	-0.3270	1.1770	0.1760
09:45:37.336	15548	-0.7100	4.9000	-35.3800	-0.3270	0.9430	0.1460
09:45:37.359	15568	2.0400	5.9400	-35.6000	-0.3510	1.1660	0.1560
09:45:37.377	15588	0.3000	4.5800	-33.8700	-0.3090	1.0350	0.1530
09:45:37.397	15608	0.9000	5.4100	-33.1900	-0.3390	0.9890	0.1420
09:45:37.417	15628	1.7300	5.4600	-39.2300	-0.3080	1.2720	0.1910
09:45:37.439	15648	-0.8300	5.0000	-33.8800	-0.3330	0.8700	0.1300
09:45:37.456	15668	1.3200	5.4600	-38.9500	-0.3460	1.2440	0.1800
09:45:37.478	15688	-0.2200	5.0800	-34.5700	-0.3040	0.9420	0.1500
09:45:37.497	15708	2.0000	5.9100	-34.7800	-0.3620	1.1110	0.1540
09:45:37.516	15728	1.8800	4.7800	-35.3400	-0.2870	1.1210	0.1780
09:45:37.538	15748	-0.2600	5.4700	-33.9300	-0.3590	0.9070	0.1340
09:45:37.556	15768	2.1900	5.0700	-38.2800	-0.3310	1.2460	0.1820
09:45:37.578	15788	0.0700	4.7500	-33.4100	-0.3230	0.9210	0.1440
09:45:37.598	15808	2.1100	5.8300	-33.8400	-0.3360	1.1090	0.1540
09:45:37.618	15828	0.5000	4.7400	-34.4900	-0.3020	1.0380	0.1600
09:45:37.638	15848	1.5200	5.3100	-33.7800	-0.3580	0.9930	0.1320
09:45:37.657	15868	2.0500	5.0700	-37.5600	-0.3060	1.1890	0.1710
09:45:37.678	15888	-0.6000	5.1200	-32.5800	-0.3270	0.8570	0.1190
09:45:37.697	15908	2.2800	5.7400	-36.3100	-0.3250	1.2160	0.1630
09:45:37.717	15928	0.2600	4.4900	-32.6900	-0.2750	0.9650	0.1390
09:45:37.738	15948	1.6700	5.6500	-34.5500	-0.3180	1.0560	0.1520
09:45:37.759	15968	1.2900	5.0700	-36.9200	-0.2960	1.1290	0.1660
09:45:37.779	15988	-0.0600	4.9200	-33.7600	-0.3550	0.8980	0.1350
09:45:37.798	16008	1.9000	5.4300	-38.1000	-0.3280	1.2460	0.1760
09:45:37.817	16028	-1.3100	4.4000	-34.7600	-0.2880	0.8960	0.1450
09:45:37.839	16048	2.6900	6.1100	-35.7600	-0.3500	1.2200	0.1500
09:45:37.858	16068	0.8300	4.8800	-31.9100	-0.2750	1.0600	0.1530
09:45:37.877	16088	0.5600	5.7400	-34.8500	-0.3570	0.9990	0.1470
09:45:37.897	16108	1.2100	5.0800	-40.2800	-0.3190	1.2010	0.1970
09:45:37.917	16128	-1.0500	4.7700	-34.8300	-0.3430	0.8520	0.1360
09:45:37.939	16148	2.1400	5.9900	-36.9200	-0.3470	1.2260	0.1580
09:45:37.957	16168	-0.0100	4.9100	-32.6900	-0.3020	0.9950	0.1490
09:45:37.978	16188	1.1600	5.7100	-35.7400	-0.3550	1.0490	0.1560
09:45:37.998	16208	1.4400	4.9800	-35.5200	-0.2990	1.1260	0.1680
09:45:38.019	16228	-0.1000	5.4000	-35.7100	-0.3290	0.9320	0.1550
09:45:38.039	16248	1.8000	5.6100	-36.9600	-0.3220	1.1610	0.1590
09:45:38.058	16268	-0.2200	4.7500	-32.1700	-0.2950	0.8670	0.1300
09:45:38.078	16288	2.4300	5.8100	-35.6800	-0.3450	1.1470	0.1480
09:45:38.098	16308	0.2500	4.6600	-37.0900	-0.2690	1.1020	0.1850
09:45:38.118	16328	0.2000	5.1300	-34.7000	-0.3330	0.9350	0.1430
09:45:38.138	16348	1.6600	5.2900	-38.5100	-0.3110	1.2050	0.1770
09:45:38.158	16368	-0.5700	4.5200	-34.7400	-0.3360	0.9060	0.1370
09:45:38.177	16388	2.1600	6.0800	-37.0000	-0.3190	1.1830	0.1620
09:45:38.197	16408	-0.2000	4.4000	-36.6600	-0.2970	1.0150	0.1650
09:45:38.218	16428	1.2400	5.6700	-34.8200	-0.3430	1.0290	0.1370
09:45:38.239	16448	1.0500	4.9600	-40.0100	-0.2910	1.1910	0.1880
09:45:38.258	16468	-0.7900	5.1300	-33.8000	-0.3410	0.8800	0.1170
09:45:38.278	16488	1.3500	5.2500	-40.2200	-0.3380	1.2790	0.1860
09:45:38.296	16508	-0.9300	4.9400	-33.5900	-0.3030	0.9030	0.1330
09:45:38.319	16528	1.9000	5.9600	-34.9200	-0.3410	1.1110	0.1510
09:45:38.337	16548	1.6500	4.8400	-36.4800	-0.2900	1.1810	0.1800
09:45:38.358	16568	0.8600	5.5400	-31.8900	-0.3450	0.8970	0.1210
09:45:38.378	16588	1.9700	5.1200	-39.3000	-0.3370	1.2890	0.1870
09:45:38.397	16608	-0.0900	4.9900	-31.3100	-0.3270	0.8400	0.1110
09:45:38.419	16628	2.2700	5.6000	-35.4500	-0.3440	1.1200	0.1490
09:45:38.439	16648	0.2200	4.4100	-37.3600	-0.3100	1.0540	0.1740
09:45:38.458	16668	1.8000	5.4100	-33.6600	-0.3460	1.0040	0.1420
09:45:38.477	16688	0.3100	5.1100	-37.5100	-0.3000	1.1620	0.1720
09:45:38.498	16708	-0.7500	4.9200	-34.3100	-0.3460	0.8790	0.1280
09:45:38.518	16728	1.4500	5.1700	-38.0800	-0.3420	1.2250	0.1590
09:45:38.538	16748	-0.2300	4.4500	-35.0000	-0.2960	0.9470	0.1530
09:45:38.558	16768	1.7500	6.3400	-35.1800	-0.3300	1.1070	0.1480
09:45:38.578	16788	-0.1200	5.1700	-34.7800	-0.2730	1.1140	0.1590
09:45:38.598	16808	0.1000	5.4200	-32.0500	-0.3450	0.8970	0.1120
09:45:38.618	16828	1.1300	5.4800	-39.6500	-0.3210	1.2480	0.1930
09:45:38.638	16848	-0.1200	4.6400	-33.3700	-0.3150	0.8850	0.1310
09:45:38.660	16868	2.2400	5.6600	-37.8400	-0.3500	1.2380	0.1650
09:45:38.680	16888	0.5300	4.7800	-34.1900	-0.2750	0.9880	0.1640
09:45:38.697	16908	1.7700	5.8200	-34.3400	-0.3430	1.0480	0.1580
09:45:38.719	16928	1.7700	4.7700	-39.2300	-0.2970	1.2100	0.1890
09:45:38.737	16948	-0.6700	5.2400	-33.4400	-0.3490	0.9060	0.1300
09:45:38.757	16968	1.5900	5.3500	-38.5400	-0.3440	1.2420	0.1850
09:45:38.779	16988	-0.3000	4.5000	-32.7100	-0.3100	0.9230	0.1380
09:45:38.799	17008	1.2100	5.7400	-37.1000	-0.3650	1.1470	0.1610
09:45:38.818	17028	0.0900	4.2000	-37.7800	-0.2880	1.1360	0.1890
09:45:38.839	17048	-0.2400	5.5400	-33.5000	-0.3490	0.8820	0.1280
09:45:38.860	17068	1.6900	5.5100	-37.1700	-0.3470	1.2200	0.1650
09:45:38.879	17088	-0.5000	4.7200	-32.4800	-0.3120	0.8800	0.1310
09:45:38.899	17108	1.3500	5.8400	-36.0600	-0.3110	1.1390	0.1620
09:45:38.917	17128	0.0800	4.9800	-34.0800	-0.2910	1.0420	0.1560
09:45:38.938	17148	1.5500	5.0100	-35.6000	-0.3570	1.0190	0.1460
09:45:38.960	17168	1.4600	4.9400	-39.2000	-0.3180	1.2360	0.1850
09:45:38.980	17188	-1.0700	4.7900	-31.9900	-0.3230	0.8200	0.1160
09:45:38.999	17208	1.9800	5.5800	-38.1600	-0.3360	1.2560	0.1770
09:45:39.018	17228	0.4500	4.8400	-34.4300	-0.2920	0.9660	0.1470
09:45:39.039	17248	1.0600	5.9500	-34.2300	-0.3300	1.0810	0.1420
09:45:39.059	17268	0.9900	5.0700	-37.3900	-0.2840	1.1410	0.1800
09:45:39.079	17288	-0.0100	5.1600	-35.1600	-0.3620	0.9220	0.1440
09:45:39.099	17308	2.4700	5.4900	-39.4500	-0.3500	1.2460	0.1790
09:45:39.117	17328	-0.7900	4.6200	-32.9600	-0.3130	0.8700	0.1390
09:45:39.139	17348	2.3700	6.1100	-37.7500	-0.3430	1.1630	0.1660
09:45:39.160	17368	0.9600	4.9800	-36.2000	-0.2960	1.0450	0.1680
09:45:39.179	17388	0.6800	5.2600	-35.5000	-0.3560	0.9750	0.1530
09:45:39.198	17408	1.9800	5.1600	-37.7500	-0.3280	1.1890	0.1660
09:45:39.220	17428	-1.2100	5.0100	-32.6300	-0.3360	0.8550	0.1280
09:45:39.238	17448	1.7300	5.2500	-37.5000	-0.3440	1.1940	0.1590
09:45:39.258	17468	0.3800	4.7800	-35.5200	-0.3130	1.0480	0.1610
09:45:39.278	17488	0.6000	5.9200	-35.7500	-0.3610	1.0620	0.1420
09:45:39.300	17508	1.2000	5.0700	-35.2400	-0.3030	1.1290	0.1630
09:45:39.319	17528	0.6000	4.9700	-32.7000	-0.3370	0.9080	0.1340
09:45:39.339	17548	2.3500	5.4900	-37.7900	-0.3380	1.1860	0.1660
09:45:39.359	17568	-1.1700	4.5800	-34.6600	-0.3040	0.8880	0.1430
09:45:39.379	17588	2.1400	5.9300	-35.7500	-0.3410	1.1130	0.1470
09:45:39.399	17608	0.5600	4.9900	-35.6700	-0.2750	1.0480	0.1640
09:45:39.419	17628	0.5500	5.6300	-34.4700	-0.3430	0.9890	0.1370
09:45:39.439	17648	1.5500	5.5000	-35.4300	-0.3120	1.2270	0.1550
09:45:39.459	17668	-0.1700	4.9300	-31.8500	-0.3130	0.8480	0.1220
09:45:39.479	17688	2.6000	5.8500	-37.6800	-0.3110	1.2330	0.1610
09:45:39.497	17708	-0.5400	4.5300	-35.4800	-0.3050	0.9720	0.1580
09:45:39.519	17728	1.6300	5.8200	-34.3900	-0.3410	1.0370	0.1410
09:45:39.539	17748	1.3000	4.7300	-39.7000	-0.3010	1.1940	0.1900
09:45:39.558	17768	-0.3800	5.0000	-33.8700	-0.3350	0.8820	0.1230
09:45:39.579	17788	2.2500	5.0600	-37.5300	-0.3370	1.1920	0.1760
09:45:39.599	17808	-0.6900	4.7900	-34.1900	-0.3160	0.9140	0.1380
09:45:39.618	17828	1.5600	5.8800	-37.0300	-0.3350	1.1350	0.1600
09:45:39.638	17848	-0.2100	4.6100	-37.3300	-0.3040	1.0870	0.1700
09:45:39.658	17868	0.2900	5.5400	-34.3000	-0.3460	0.9940	0.1380
09:45:39.678	17888	1.4800	5.2300	-38.8400	-0.3170	1.1960	0.1700
09:45:39.699	17908	-0.7400	4.5000	-33.7800	-0.3160	0.8650	0.1370
09:45:39.719	17928	2.1200	5.1800	-40.3400	-0.3220	1.2380	0.1720
09:45:39.739	17948	0.1600	4.8400	-36.1200	-0.2900	1.0440	0.1590
09:45:39.759	17968	0.8900	5.1300	-35.9200	-0.3390	1.0330	0.1420
09:45:39.779	17988	0.5700	5.0100	-40.2600	-0.2950	1.1970	0.1980
09:45:39.799	18008	-0.0900	4.5600	-35.2500	-0.3340	0.9080	0.1400
09:45:39.819	18028	2.4200	5.7100	-40.1900	-0.3020	1.2700	0.1850
09:45:39.838	18048	-0.2300	4.4000	-33.8200	-0.2910	0.9110	0.1450
09:45:39.859	18068	1.7200	5.5500	-35.6200	-0.3330	1.1360	0.1460
09:45:39.880	18088	0.8200	4.8500	-38.9100	-0.2970	1.1620	0.1920
09:45:39.899	18108	0.6100	5.5200	-33.2400	-0.3390	0.9230	0.1420
09:45:39.919	18128	1.3500	5.4300	-39.6500	-0.3230	1.2830	0.1950
09:45:39.939	18148	-0.8200	4.7300	-33.1500	-0.3250	0.8220	0.1320
09:45:39.960	18168	2.0700	5.8700	-38.2000	-0.3600	1.2240	0.1670
09:45:39.981	18188	1.3200	5.0800	-32.4300	-0.2900	1.0080	0.1530
09:45:40.000	18208	1.3800	5.4600	-31.8400	-0.3390	1.0120	0.1430
09:45:40.018	18228	1.0600	5.0200	-37.1800	-0.3050	1.1660	0.1780
09:45:40.038	18248	-0.0900	5.1300	-34.0500	-0.3550	0.9180	0.1340
09:45:40.060	18268	1.8500	5.5500	-36.5800	-0.3230	1.2020	0.1590
09:45:40.079	18288	-0.0600	5.1000	-34.1700	-0.3210	0.9620	0.1580
09:45:40.099	18308	2.1700	5.6700	-34.6800	-0.3230	1.1040	0.1460
09:45:40.118	18328	0.8100	4.7500	-37.9300	-0.3110	1.1400	0.1800
09:45:40.140	18348	0.7300	5.2100	-34.8700	-0.3340	0.8990	0.1410
09:45:40.158	18368	1.9700	5.3200	-39.1400	-0.3390	1.2450	0.1850
09:45:40.180	18388	0.0500	4.5800	-34.3000	-0.3140	0.8990	0.1360
09:45:40.200	18408	2.2800	5.5300	-35.3600	-0.3290	1.1600	0.1550
09:45:40.220	18428	0.7500	4.2700	-35.7400	-0.2870	1.0350	0.1750
09:45:40.240	18448	0.7300	5.5300	-34.7600	-0.3440	0.9550	0.1370
09:45:40.260	18468	1.8100	5.0000	-39.0900	-0.3210	1.1860	0.1770
09:45:40.280	18488	-0.4500	5.0000	-32.2300	-0.3200	0.8540	0.1220
09:45:40.298	18508	2.5200	5.7600	-39.4800	-0.3330	1.2420	0.1760
09:45:40.320	18528	-0.0800	4.9000	-30.9200	-0.2990	0.9300	0.1240
09:45:40.340	18548	2.1500	5.7500	-35.2800	-0.3530	1.1080	0.1520
09:45:40.359	18568	0.8500	4.7100	-38.3000	-0.2970	1.1680	0.1860
09:45:40.380	18588	-0.7100	4.9800	-34.6500	-0.3720	0.8740	0.1290
09:45:40.400	18608	1.8400	5.4000	-38.1800	-0.3320	1.2400	0.1770
09:45:40.420	18628	0.3200	4.6900	-32.5400	-0.3210	0.9150	0.1460
09:45:40.440	18648	1.7400	6.0600	-37.0300	-0.3570	1.1170	0.1610
09:45:40.459	18668	-0.0200	4.6300	-37.1400	-0.3080	1.0830	0.1840
09:45:40.480	18688	0.8900	5.6200	-34.1200	-0.3600	1.0380	0.1430
09:45:40.500	18708	1.5000	5.1700	-37.4200	-0.3200	1.1760	0.1690
09:45:40.518	18728	-0.7200	4.2000	-33.9700	-0.3370	0.8240	0.1430
09:45:40.540	18748	2.0200	5.3600	-37.6300	-0.3440	1.2310	0.1640
09:45:40.560	18768	0.3700	4.2900	-34.9500	-0.2990	1.0070	0.1580
09:45:40.579	18788	1.8700	5.8300	-33.4800	-0.3260	1.0260	0.1330
09:45:40.599	18808	1.3500	5.0700	-37.6000	-0.2880	1.1870	0.1780
09:45:40.620	18828	-0.5500	5.3400	-32.0900	-0.3350	0.9050	0.1220
09:45:40.639	18848	1.6400	5.4500	-39.1500	-0.3270	1.1940	0.1730
09:45:40.659	18868	-0.3500	4.5200	-35.2900	-0.2890	0.9000	0.1410
09:45:40.681	18888	1.9700	5.3500	-37.4100	-0.3430	1.1340	0.1630
09:45:40.699	18908	0.4700	4.7000	-37.5200	-0.3040	1.0770	0.1710
09:45:40.721	18928	0.3800	5.6300	-33.3700	-0.3420	0.9810	0.1210
09:45:40.739	18948	1.3600	5.0700	-39.8800	-0.3060	1.2240	0.1880
09:45:40.759	18968	-0.9400	4.6100	-33.2600	-0.3470	0.8640	0.1270
09:45:40.780	18988	2.5100	5.2700	-37.8300	-0.3370	1.2220	0.1700
09:45:40.799	19008	0.2300	4.5900	-34.9900	-0.2970	1.0260	0.1610
09:45:40.819	19028	1.2300	5.7700	-34.5600	-0.3550	1.0590	0.1320
09:45:40.841	19048	0.6300	5.2200	-38.5800	-0.2990	1.2130	0.1850
09:45:40.862	19068	-0.7500	5.1600	-34.1600	-0.3490	0.8730	0.1210
09:45:40.880	19088	2.1000	5.2700	-37.3200	-0.3320	1.2560	0.1670
09:45:40.899	19108	0.4600	5.2300	-35.2100	-0.3170	1.0050	0.1530
09:45:40.920	19128	1.3100	5.6600	-34.4700	-0.3290	1.0990	0.1430
09:45:40.941	19148	-0.0900	4.9200	-37.4700	-0.2770	1.1250	0.1760
09:45:40.961	19168	0.2600	5.0800	-33.0400	-0.3560	0.9330	0.1290
09:45:40.979	19188	1.8700	4.8300	-37.7900	-0.3270	1.2500	0.1810
09:45:41.001	19208	-0.2100	4.7800	-34.1900	-0.3330	0.9300	0.1350
09:45:41.019	19228	1.9000	5.6500	-34.9500	-0.3160	1.1420	0.1480
09:45:41.039	19248	-0.1700	4.7100	-35.9200	-0.2810	1.0000	0.1660
09:45:41.060	19268	1.0500	5.4900	-33.9100	-0.3350	1.0070	0.1340
09:45:41.079	19288	1.2500	5.1100	-37.5900	-0.2950	1.1770	0.1680
09:45:41.099	19308	-0.0500	4.7200	-32.3300	-0.3280	0.8130	0.1230
09:45:41.120	19328	1.4900	5.5600	-38.2400	-0.3450	1.3020	0.1660
09:45:41.139	19348	-0.6800	4.6000	-34.8200	-0.2950	0.9100	0.1490
09:45:41.160	19368	2.0300	6.0200	-35.3100	-0.3390	1.1520	0.1550
09:45:41.180	19388	0.5700	4.8700	-35.4800	-0.2750	1.1190	0.1840
09:45:41.201	19408	-0.2700	5.2800	-35.1700	-0.3790	0.9840	0.1280
09:45:41.220	19428	1.6100	5.2800	-39.5600	-0.3330	1.2260	0.1820
09:45:41.239	19448	-0.0800	4.6200	-34.3000	-0.3260	0.9020	0.1450
09:45:41.260	19468	2.1800	5.7800	-36.0100	-0.3220	1.1820	0.1600
09:45:41.280	19488	0.5400	4.4800	-36.1100	-0.2870	1.0540	0.1710
09:45:41.300	19508	0.2500	5.6200	-35.1400	-0.3590	1.0080	0.1380
09:45:41.320	19528	1.2800	5.0100	-38.2700	-0.3030	1.2080	0.1800
09:45:41.341	19548	-0.8200	4.9300	-33.8000	-0.3180	0.8930	0.1370
09:45:41.361	19568	2.3200	5.8300	-37.5300	-0.3100	1.1710	0.1700
09:45:41.380	19588	-0.3200	4.8500	-35.0500	-0.2870	1.0230	0.1630
09:45:41.400	19608	1.0600	5.4300	-35.7800	-0.3440	1.0630	0.1540
09:45:41.422	19628	0.8700	4.8600	-37.5700	-0.2910	1.1550	0.1730
09:45:41.441	19648	-0.0700	4.8600	-32.1900	-0.3540	0.8910	0.1290
09:45:41.461	19668	2.1100	5.4800	-37.6100	-0.3360	1.2120	0.1770
09:45:41.481	19688	-0.6900	4.7500	-34.5300	-0.2900	0.9320	0.1530
09:45:41.501	19708	1.7900	5.4900	-36.9400	-0.3180	1.1490	0.1540
09:45:41.521	19728	0.2800	4.4300	-37.2500	-0.2900	1.0920	0.1810
09:45:41.540	19748	1.1400	5.7100	-31.8000	-0.3550	0.9710	0.1250
09:45:41.561	19768	1.7400	5.0300	-37.7000	-0.3040	1.2050	0.1830
09:45:41.580	19788	-0.1700	5.2900	-33.3500	-0.3480	0.9050	0.1310
09:45:41.600	19808	2.2000	5.1300	-36.9300	-0.3410	1.2330	0.1760
09:45:41.620	19828	-0.1300	5.1700	-34.5900	-0.2870	1.0010	0.1590
09:45:41.640	19848	1.5000	5.6900	-36.0800	-0.3660	1.0940	0.1510
09:45:41.661	19868	0.7400	4.8100	-35.9600	-0.3010	1.1280	0.1670
09:45:41.681	19888	0.6900	4.7200	-34.6600	-0.3670	0.9450	0.1370
09:45:41.702	19908	2.7700	4.8500	-33.3100	-0.3090	1.1320	0.1610
09:45:41.721	19928	1.0600	5.1800	-33.7000	-0.3360	1.0260	0.1510
09:45:41.742	19948	2.0600	5.5600	-35.2500	-0.3040	1.0550	0.1600
09:45:41.761	19968	-0.0400	5.1500	-37.0300	-0.2770	1.0910	0.1670
09:45:41.782	19988	0.2800	5.4400	-35.2400	-0.3600	0.9770	0.1310
09:45:41.801	20008	1.2300	4.8400	-38.2200	-0.3000	1.1720	0.1780
09:45:41.821	20028	-0.7000	4.8300	-35.2300	-0.3260	0.9140	0.1410
09:45:41.842	20048	2.3700	5.7700	-36.8800	-0.3090	1.2030	0.1550
09:45:41.862	20068	0.0200	4.8800	-33.2700	-0.2860	0.9900	0.1460
09:45:41.881	20088	1.2100	5.3700	-34.4700	-0.3530	1.0490	0.1410
09:45:41.901	20108	0.5800	4.3900	-38.1500	-0.3020	1.1640	0.1780
09:45:41.919	20128	-0.0700	5.1900	-34.6300	-0.3490	0.9230	0.1300
09:45:41.940	20148	1.8500	5.6100	-39.5600	-0.3220	1.2720	0.1760
09:45:41.960	20168	-0.7400	4.8200	-34.2800	-0.2850	0.8920	0.1460
09:45:41.981	20188	2.4700	5.9100	-36.0500	-0.3330	1.1450	0.1530
09:45:42.001	20208	0.3400	4.8000	-36.5300	-0.2800	1.0930	0.1760
09:45:42.021	20228	0.2700	5.4100	-35.9100	-0.3690	0.9340	0.1470
09:45:42.041	20248	2.1800	4.6700	-37.4500	-0.3320	1.2090	0.1750
09:45:42.060	20268	-0.1200	4.9300	-32.7900	-0.3100	0.8970	0.1330
09:45:42.081	20288	2.3500	6.0000	-35.5200	-0.3350	1.1850	0.1490
09:45:42.100	20308	0.8400	4.4600	-35.4400	-0.2710	0.9950	0.1580
09:45:42.120	20328	0.4000	5.9600	-35.5100	-0.3560	1.0280	0.1310
09:45:42.141	20348	1.3900	5.0200	-37.4600	-0.3190	1.1430	0.1790
09:45:42.161	20368	0.3200	4.7200	-33.4600	-0.3400	0.8880	0.1360
09:45:42.180	20388	2.6100	5.5600	-37.4000	-0.3260	1.1680	0.1660
09:45:42.201	20408	-0.6900	4.6200	-34.6000	-0.2950	0.9220	0.1490
09:45:42.222	20428	1.7200	5.9300	-35.5600	-0.3280	1.1450	0.1510
09:45:42.242	20448	1.1000	4.8300	-32.9700	-0.2830	1.0380	0.1520
09:45:42.261	20468	0.1700	5.2600	-34.1800	-0.3510	0.9550	0.1310
09:45:42.280	20488	1.8700	4.8200	-39.1400	-0.3210	1.2060	0.1850
09:45:42.301	20508	-0.8200	4.8700	-33.7800	-0.3030	0.8750	0.1340
09:45:42.320	20528	1.6000	5.5200	-37.3700	-0.3130	1.1910	0.1640
09:45:42.341	20548	-1.2100	4.8400	-35.8300	-0.2840	0.9750	0.1460
09:45:42.361	20568	1.1600	5.6700	-35.4200	-0.3730	1.0590	0.1490
09:45:42.381	20588	1.4000	4.9100	-36.0000	-0.3030	1.1620	0.1750
09:45:42.401	20608	-0.7300	5.0400	-35.1000	-0.3740	0.8500	0.1400
09:45:42.421	20628	2.5000	5.3400	-36.3000	-0.3470	1.2330	0.1690
09:45:42.441	20648	0.2500	4.7300	-34.4300	-0.3200	1.0040	0.1530
09:45:42.461	20668	1.6300	5.7500	-36.0400	-0.3610	1.0910	0.1470
09:45:42.482	20688	0.4900	4.4200	-35.5800	-0.2940	1.0950	0.1630
09:45:42.501	20708	0.5800	5.6800	-36.2100	-0.3660	0.9950	0.1500
09:45:42.522	20728	1.8600	5.1200	-37.5200	-0.3150	1.2050	0.1760
09:45:42.541	20748	0.1000	4.6700	-34.6100	-0.3240	0.9390	0.1570
09:45:42.562	20768	2.2600	5.8700	-36.5400	-0.3520	1.1970	0.1540
09:45:42.581	20788	-0.0900	4.4100	-37.7300	-0.2810	1.0410	0.1750
09:45:42.601	20808	0.2800	5.4400	-34.5500	-0.3740	0.9870	0.1280
09:45:42.622	20828	1.0900	4.8800	-39.2400	-0.3110	1.1720	0.1820
09:45:42.641	20848	-0.6800	4.8100	-35.3400	-0.3280	0.9270	0.1440
09:45:42.663	20868	2.2500	5.6300	-38.0000	-0.3060	1.2440	0.1690
09:45:42.682	20888	-0.0400	4.8900	-33.2500	-0.2660	0.9510	0.1470
09:45:42.702	20908	2.0400	6.0000	-34.7900	-0.3360	1.0750	0.1500
09:45:42.723	20928	0.6500	4.6000	-38.0800	-0.2890	1.1600	0.1830
09:45:42.743	20948	-0.2000	5.1900	-32.8200	-0.3520	0.8760	0.1270
09:45:42.762	20968	1.9200	5.7700	-39.4700	-0.3190	1.2900	0.1890
09:45:42.782	20988	-0.9500	4.5300	-34.2000	-0.3050	0.8650	0.1360
09:45:42.802	21008	2.6400	6.0400	-37.6100	-0.3540	1.2010	0.1680
09:45:42.822	21028	0.0300	4.3500	-35.5000	-0.2790	1.0320	0.1730
09:45:42.842	21048	1.5400	5.7200	-35.9400	-0.3760	1.0070	0.1490
09:45:42.861	21068	1.6200	5.1900	-37.6500	-0.3250	1.2080	0.1830
09:45:42.883	21088	-0.1700	4.9100	-33.4900	-0.3370	0.9010	0.1390
09:45:42.901	21108	1.9500	5.6500	-36.0700	-0.3530	1.1730	0.1510
09:45:42.922	21128	0.1300	4.3300	-35.1600	-0.3110	0.9980	0.1560
09:45:42.941	21148	1.3800	6.1700	-34.8300	-0.3320	1.0530	0.1400
09:45:42.962	21168	0.5100	4.7600	-38.1400	-0.3140	1.1380	0.1810
09:45:42.982	21188	0.5000	5.1500	-33.3600	-0.3510	0.8750	0.1300
09:45:43.002	21208	1.8900	5.6400	-36.6600	-0.3400	1.2700	0.1590
09:45:43.021	21228	-0.5800	4.8500	-34.0000	-0.2710	0.8640	0.1390
09:45:43.041	21248	2.3200	6.0300	-37.1700	-0.3130	1.1280	0.1610
09:45:43.062	21268	1.1800	4.2300	-36.1700	-0.2890	1.1260	0.1780
09:45:43.082	21288	0.9300	5.1000	-31.2200	-0.3540	0.9130	0.1190
09:45:43.102	21308	1.2500	5.3100	-38.8000	-0.3240	1.2010	0.1760
09:45:43.121	21328	-0.2600	4.4800	-34.2400	-0.3160	0.8570	0.1400
09:45:43.142	21348	1.9000	5.7700	-38.3000	-0.2990	1.2260	0.1620
09:45:43.161	21368	-0.2300	4.8800	-33.7900	-0.2850	0.9450	0.1440
09:45:43.182	21388	1.8600	5.9300	-35.5400	-0.3450	1.1240	0.1480
09:45:43.202	21408	1.1500	4.1300	-35.9300	-0.3170	1.1340	0.1710
09:45:43.221	21428	0.3300	5.1800	-31.6700	-0.3620	0.9280	0.1200
09:45:43.242	21448	2.4100	5.3800	-39.9900	-0.3250	1.2710	0.1900
09:45:43.263	21468	-1.1200	5.0100	-33.0400	-0.3000	0.8750	0.1310
09:45:43.281	21488	1.2600	5.9900	-36.8200	-0.3610	1.1670	0.1410
09:45:43.302	21508	-0.2500	4.6700	-36.0100	-0.2870	1.0680	0.1660
09:45:43.321	21528	0.5500	5.6000	-34.7100	-0.3550	1.0380	0.1360
09:45:43.342	21548	1.3800	4.7300	-40.1600	-0.3230	1.2070	0.1880
09:45:43.361	21568	-0.3100	4.8400	-34.9500	-0.3200	0.8730	0.1380
09:45:43.382	21588	0.6500	6.1100	-41.1700	-0.3320	1.2460	0.1840
09:45:43.401	21608	-0.8300	4.4600	-35.9900	-0.2820	0.9720	0.1470
09:45:43.422	21628	1.2000	5.3900	-35.5000	-0.3360	1.0740	0.1470
09:45:43.443	21648	0.8200	5.1900	-36.7000	-0.2920	1.1580	0.1710
09:45:43.462	21668	-0.1500	5.2300	-34.7600	-0.3400	0.9080	0.1290
09:45:43.482	21688	1.7400	5.3800	-40.8700	-0.3370	1.2840	0.1940
09:45:43.501	21708	-0.0800	4.5800	-34.6800	-0.2930	0.9210	0.1450
09:45:43.523	21728	2.3800	5.9200	-36.1300	-0.3150	1.2390	0.1620
09:45:43.541	21748	1.6500	4.9100	-34.8400	-0.3020	1.1540	0.1740
09:45:43.561	21768	1.6500	5.0000	-32.6700	-0.3170	0.9660	0.1530
09:45:43.581	21788	0.7000	4.9700	-37.4600	-0.2860	1.0750	0.1650
09:45:43.602	21808	0.2700	5.1000	-33.6400	-0.3700	0.9170	0.1380
09:45:43.621	21828	3.0300	5.2100	-37.7100	-0.3430	1.2890	0.1860
09:45:43.642	21848	-0.2900	4.7900	-33.8100	-0.2810	0.9070	0.1360
09:45:43.662	21868	1.9500	5.2000	-36.4400	-0.3590	1.1700	0.1540
09:45:43.682	21888	1.0300	4.6300	-34.9600	-0.2990	1.1130	0.1580
09:45:43.702	21908	0.8700	5.4100	-30.7200	-0.3490	0.9360	0.1040
09:45:43.721	21928	2.0300	5.2400	-37.4500	-0.2720	1.1420	0.1780
09:45:43.742	21948	-0.7900	5.4500	-33.9000	-0.2990	0.9530	0.1240
09:45:43.762	21968	1.1800	5.4000	-38.1800	-0.3390	1.1550	0.1530
09:45:43.782	21988	0.4300	4.4200	-35.5100	-0.2760	0.9920	0.1620
09:45:43.802	22008	1.3800	5.4200	-35.0000	-0.3620	1.0990	0.1410
09:45:43.821	22028	1.9200	5.4700	-37.5300	-0.2950	1.1750	0.1780
09:45:43.842	22048	-1.1900	4.6200	-33.6300	-0.2870	0.7930	0.1350
09:45:43.861	22068	1.5400	5.4200	-40.1600	-0.3180	1.3000	0.1730
09:45:43.883	22088	0.1800	4.7700	-33.5600	-0.2730	0.9680	0.1540
09:45:43.903	22108	0.8700	6.0400	-34.4500	-0.3450	1.0560	0.1380
09:45:43.923	22128	1.3900	4.8500	-36.5400	-0.3060	1.1340	0.1730
09:45:43.941	22148	-0.1600	5.3000	-32.9800	-0.3540	0.8920	0.1270
09:45:43.964	22168	1.8000	5.7900	-36.9000	-0.3540	1.2510	0.1620
09:45:43.983	22188	-0.7600	4.4000	-34.9400	-0.2840	0.9100	0.1590
09:45:44.003	22208	2.6600	6.1800	-35.1300	-0.3490	1.1420	0.1540
09:45:44.021	22228	0.6800	4.6600	-36.6900	-0.2950	1.0760	0.1740
09:45:44.043	22248	0.1900	5.8500	-35.9200	-0.3600	0.9530	0.1400
09:45:44.063	22268	2.0800	5.3500	-38.1500	-0.3260	1.2530	0.1840
09:45:44.084	22288	-0.3800	4.5600	-34.6900	-0.3120	0.8710	0.1420
09:45:44.104	22308	2.0400	5.6400	-36.7600	-0.3610	1.1520	0.1500
09:45:44.122	22328	0.3700	4.3900	-35.2700	-0.3090	1.0400	0.1650
09:45:44.143	22348	0.6800	5.6400	-36.6800	-0.3780	1.0300	0.1480
09:45:44.162	22368	1.4900	4.8300	-40.0600	-0.3220	1.2040	0.1840
09:45:44.183	22388	-0.5000	5.2300	-32.2100	-0.3330	0.8740	0.1210
09:45:44.203	22408	2.1300	5.7100	-37.3300	-0.3490	1.2200	0.1620
09:45:44.222	22428	-0.5400	4.8400	-36.0700	-0.2780	0.9320	0.1570
09:45:44.244	22448	0.9700	5.6900	-34.9800	-0.3390	1.0610	0.1540
09:45:44.263	22468	0.9600	4.9100	-37.1700	-0.3190	1.1960	0.1700
09:45:44.282	22488	0.0600	5.2500	-34.2200	-0.3450	0.8980	0.1350
09:45:44.303	22508	1.6200	5.3400	-38.4500	-0.3180	1.2500	0.1720
09:45:44.323	22528	-0.7300	4.4900	-35.3200	-0.2930	0.8770	0.1450
09:45:44.342	22548	1.8000	5.8800	-38.5800	-0.3470	1.2020	0.1690
09:45:44.363	22568	0.4900	4.4000	-35.4100	-0.2840	1.0650	0.1670
09:45:44.383	22588	0.3500	5.6800	-32.6900	-0.3380	0.9520	0.1350
09:45:44.402	22608	0.8800	5.1700	-39.6100	-0.3070	1.2390	0.1780
09:45:44.423	22628	-1.4900	4.5500	-35.4600	-0.3360	0.8390	0.1390
09:45:44.443	22648	1.7300	5.8000	-38.2300	-0.3390	1.2330	0.1680
09:45:44.463	22668	-0.2900	4.9400	-33.9100	-0.2980	0.9380	0.1490
09:45:44.483	22688	1.4500	5.5500	-35.9200	-0.3600	1.1180	0.1490
09:45:44.503	22708	1.2900	4.9600	-36.1300	-0.3070	1.1290	0.1740
09:45:44.523	22728	0.6300	5.2200	-34.2000	-0.3550	0.9100	0.1490
09:45:44.544	22748	1.4400	5.3800	-38.6300	-0.3490	1.2360	0.1710
09:45:44.563	22768	-0.7000	4.8500	-34.3500	-0.3340	0.8830	0.1440
09:45:44.582	22788	2.2500	5.7500	-35.3300	-0.3310	1.1300	0.1470
09:45:44.603	22808	0.3800	4.9100	-36.8000	-0.3180	1.0930	0.1590
09:45:44.624	22828	0.6800	4.8600	-34.2300	-0.3720	0.9190	0.1240
09:45:44.643	22848	1.3400	4.9400	-37.8100	-0.3280	1.2230	0.1750
09:45:44.663	22868	0.0700	4.7900	-32.4000	-0.3160	0.8330	0.1280
09:45:44.684	22888	1.5700	5.8600	-38.3500	-0.3220	1.2390	0.1660
09:45:44.702	22908	-0.5800	4.9300	-34.3000	-0.2860	0.9460	0.1450
09:45:44.722	22928	1.5100	5.2900	-32.9200	-0.3320	1.0010	0.1480
09:45:44.743	22948	1.1500	5.2900	-38.3700	-0.3030	1.2020	0.1740
09:45:44.764	22968	-0.7400	4.8800	-33.3900	-0.3490	0.8370	0.1310
09:45:44.782	22988	2.2100	5.3700	-40.6400	-0.3190	1.2570	0.1910
09:45:44.803	23008	-0.5100	4.5600	-37.2600	-0.3090	0.9180	0.1610
09:45:44.822	23028	2.1300	5.6100	-35.1100	-0.3410	1.1780	0.1490
09:45:44.842	23048	0.6800	4.8300	-35.6100	-0.3040	1.1240	0.1740
09:45:44.862	23068	0.5500	5.3300	-36.1700	-0.3600	0.9180	0.1530
09:45:44.883	23088	1.9600	5.6600	-39.6000	-0.3280	1.3390	0.1900
09:45:44.904	23108	-0.9100	4.9400	-33.7700	-0.3370	0.8580	0.1210
09:45:44.923	23128	1.7200	5.5900	-37.7000	-0.3480	1.1470	0.1620
09:45:44.943	23148	0.4000	5.0700	-37.0700	-0.3200	1.0670	0.1670
09:45:44.963	23168	0.7200	5.0600	-37.4900	-0.3750	1.0140	0.1550
09:45:44.983	23188	0.8200	4.8400	-38.9500	-0.3070	1.1860	0.1840
09:45:45.003	23208	0.0500	5.4000	-33.0000	-0.3420	0.8830	0.1280
09:45:45.023	23228	1.4100	5.8600	-38.4800	-0.3250	1.2150	0.1840
09:45:45.044	23248	-1.4700	4.7200	-36.0900	-0.2900	0.8970	0.1510
09:45:45.065	23268	1.1300	5.4900	-37.0600	-0.3370	1.0510	0.1540
09:45:45.084	23288	1.3400	4.8400	-40.6700	-0.2890	1.1780	0.2090
09:45:45.103	23308	0.6500	5.1500	-33.3500	-0.3510	0.9300	0.1310
09:45:45.123	23328	1.4800	4.9900	-39.1600	-0.3080	1.1970	0.1790
09:45:45.144	23348	-0.6600	4.8300	-35.8800	-0.3060	0.8610	0.1420
09:45:45.163	23368	2.3600	5.5700	-38.3700	-0.3320	1.1910	0.1760
09:45:45.182	23388	0.1200	5.3600	-34.7600	-0.2880	1.0770	0.1660
09:45:45.203	23408	0.3900	5.5300	-34.2400	-0.3460	0.9880	0.1430
09:45:45.223	23428	0.7100	5.0100	-41.1700	-0.3130	1.2050	0.1980
09:45:45.244	23448	-0.8800	4.9800	-35.2900	-0.3470	0.8650	0.1360
09:45:45.264	23468	1.5900	5.4100	-39.3800	-0.3420	1.2660	0.1770
09:45:45.284	23488	-0.8400	4.7800	-35.9200	-0.3100	0.9610	0.1570
09:45:45.302	23508	1.9700	5.7100	-33.7900	-0.3460	1.0750	0.1440
09:45:45.323	23528	1.1900	4.7300	-37.8800	-0.2850	1.2070	0.1870
09:45:45.344	23548	-0.3400	5.5300	-32.4300	-0.3640	0.9380	0.1270
09:45:45.364	23568	1.8300	4.9900	-36.5800	-0.3280	1.1840	0.1660
09:45:45.383	23588	0.3600	5.3300	-35.0700	-0.3240	0.9420	0.1480
09:45:45.403	23608	1.7500	5.1400	-33.7600	-0.3470	1.0960	0.1320
09:45:45.425	23628	0.3400	4.5600	-41.1800	-0.3160	1.1280	0.1790
09:45:45.444	23648	1.4800	4.9800	-32.8700	-0.3480	0.9760	0.1350
09:45:45.463	23668	1.2700	4.9600	-37.1700	-0.2890	1.1720	0.1690
09:45:45.483	23688	-1.1100	4.7700	-35.7400	-0.3390	0.8870	0.1420
09:45:45.503	23708	1.8300	5.6900	-37.0400	-0.3170	1.1650	0.1650
09:45:45.523	23728	-0.1800	4.7700	-36.0000	-0.2950	1.0160	0.1460
09:45:45.544	23748	1.0900	5.9700	-34.0800	-0.3320	1.0100	0.1410
09:45:45.565	23768	1.0400	4.9200	-38.2800	-0.3020	1.1330	0.1690
09:45:45.584	23788	-0.2700	4.9700	-32.9100	-0.3700	0.9130	0.1080
09:45:45.604	23808	1.5300	5.2800	-37.8900	-0.3150	1.2460	0.1780
09:45:45.625	23828	-0.1700	4.8900	-33.9200	-0.3130	0.9350	0.1360
09:45:45.644	23848	1.9500	5.5500	-38.0000	-0.3510	1.1780	0.1710
09:45:45.664	23868	0.2000	4.3400	-33.8500	-0.2920	1.0680	0.1530
09:45:45.684	23888	1.8400	6.0200	-32.2200	-0.3810	1.0430	0.1320
09:45:45.704	23908	1.8100	4.8600	-39.5300	-0.3110	1.2200	0.1970
09:45:45.724	23928	-0.9200	5.1500	-35.0100	-0.3570	0.9020	0.1370
09:45:45.744	23948	1.6300	5.4000	-37.2400	-0.3450	1.1770	0.1630
09:45:45.765	23968	0.6900	4.8500	-36.0400	-0.3280	1.0670	0.1600
09:45:45.783	23988	1.0100	5.6300	-35.7100	-0.3560	1.0710	0.1610
09:45:45.803	24008	0.7800	4.8400	-37.4300	-0.2880	1.1310	0.1950
09:45:45.823	24028	-0.1600	5.3700	-35.6900	-0.3620	0.9230	0.1470
09:45:45.844	24048	1.6800	5.2300	-38.3400	-0.3140	1.1770	0.1850
09:45:45.864	24068	-0.9200	4.7500	-36.3300	-0.3020	0.8890	0.1510
09:45:45.884	24088	1.6700	5.5500	-37.5900	-0.3230	1.1380	0.1620
09:45:45.904	24108	0.4200	4.9100	-38.0500	-0.3060	1.1230	0.1790
09:45:45.923	24128	0.4500	5.4000	-34.7900	-0.3620	0.9580	0.1310
09:45:45.945	24148	1.1900	5.3100	-37.2100	-0.3090	1.1850	0.1640
09:45:45.964	24168	-0.4800	5.0100	-34.4900	-0.3320	0.8730	0.1360
09:45:45.984	24188	1.9900	5.8300	-36.1600	-0.3290	1.1790	0.1580
09:45:46.004	24208	-0.0300	4.5000	-38.0400	-0.2730	1.0260	0.1700
09:45:46.025	24228	0.6800	5.4400	-35.1700	-0.3480	1.0790	0.1480
09:45:46.044	24248	1.1200	4.6500	-37.7100	-0.2950	1.1780	0.1780
09:45:46.063	24268	-0.4300	5.6500	-33.6800	-0.3580	0.8460	0.1090
09:45:46.083	24288	1.5600	5.2700	-39.9200	-0.3190	1.2310	0.1860
09:45:46.103	24308	-0.1800	4.8700	-33.3600	-0.3290	0.9070	0.1320
09:45:46.123	24328	2.1200	5.6400	-35.8400	-0.3470	1.1170	0.1530
09:45:46.144	24348	0.1200	4.8400	-36.5000	-0.3080	1.1050	0.1590
09:45:46.164	24368	0.5500	5.6600	-35.3100	-0.3690	0.9570	0.1450
09:45:46.183	24388	1.8300	4.6700	-40.4800	-0.3160	1.2190	0.1980
09:45:46.204	24408	-0.2800	5.2700	-34.1100	-0.3320	0.9410	0.1290
09:45:46.225	24428	1.4300	5.4100	-36.8800	-0.3370	1.1490	0.1640
09:45:46.245	24448	0.1100	4.8000	-38.1200	-0.3110	1.0540	0.1750
09:45:46.264	24468	1.5100	5.5100	-35.1000	-0.3400	1.0480	0.1420
09:45:46.284	24488	0.9400	4.4300	-38.8800	-0.3030	1.1730	0.1820
09:45:46.305	24508	-1.0500	4.9500	-35.9800	-0.3310	0.9060	0.1460
09:45:46.325	24528	2.2700	5.5200	-36.7600	-0.3370	1.2190	0.1600
09:45:46.346	24548	0.4300	4.4600	-36.7400	-0.3040	0.9980	0.1680
09:45:46.365	24568	1.4100	5.6400	-34.9700	-0.3340	1.0590	0.1410
09:45:46.385	24588	0.2700	4.5000	-37.5500	-0.2970	1.0860	0.1730
09:45:46.405	24608	0.4500	5.1300	-34.9200	-0.3640	0.9340	0.1300
09:45:46.423	24628	1.9100	4.9500	-38.6200	-0.3220	1.1930	0.1720
09:45:46.444	24648	-0.2600	5.1000	-33.9500	-0.3240	0.9050	0.1300
09:45:46.465	24668	2.3400	5.6500	-36.8900	-0.3490	1.2010	0.1640
09:45:46.485	24688	0.0400	4.6800	-34.8600	-0.2930	0.9850	0.1610
09:45:46.505	24708	0.6800	6.1200	-38.0000	-0.3660	1.0950	0.1530
09:45:46.526	24728	0.6900	5.2700	-36.4400	-0.3040	1.1580	0.1710
09:45:46.545	24748	-0.5700	5.3700	-33.5400	-0.3740	0.9070	0.1280
09:45:46.565	24768	2.3600	4.9200	-38.3900	-0.3480	1.2390	0.1790
09:45:46.585	24788	0.7000	5.2100	-33.9800	-0.3140	0.9720	0.1400
09:45:46.604	24808	1.6400	5.8200	-35.5400	-0.3510	1.1140	0.1560
09:45:46.624	24828	0.5600	4.8300	-37.2100	-0.3030	1.0790	0.1750
09:45:46.645	24848	-0.6700	5.4100	-38.5200	-0.3770	0.9710	0.1460
09:45:46.664	24868	0.9200	5.1400	-37.7600	-0.3290	1.1800	0.1670
09:45:46.684	24888	-0.2500	5.0200	-35.2800	-0.3160	0.9520	0.1480
09:45:46.705	24908	2.1400	5.9500	-35.8600	-0.3080	1.1340	0.1570
09:45:46.725	24928	0.6200	4.2400	-37.3200	-0.2910	1.0690	0.1780
09:45:46.746	24948	1.0100	5.4300	-35.4500	-0.3460	1.0380	0.1380
09:45:46.764	24968	0.9500	5.3400	-38.6600	-0.3030	1.1770	0.1840
09:45:46.785	24988	-0.6900	5.0100	-33.5300	-0.3090	0.8910	0.1230
09:45:46.805	25008	2.0200	5.6600	-38.3700	-0.3140	1.2170	0.1660
09:45:46.823	25028	0.1200	4.6700	-35.4700	-0.2760	0.9640	0.1540
09:45:46.845	25048	1.5600	5.3200	-35.7900	-0.3390	1.1040	0.1400
09:45:46.864	25068	0.6700	4.4000	-38.5500	-0.3030	1.1240	0.1770
09:45:46.884	25088	0.3600	5.2500	-34.9000	-0.3710	0.9500	0.1390
09:45:46.904	25108	1.6700	5.1700	-40.5400	-0.3140	1.2390	0.1840
09:45:46.924	25128	-0.6100	4.8900	-32.7600	-0.3200	0.8490	0.1190
09:45:46.944	25148	2.2600	5.9300	-35.7800	-0.3450	1.1730	0.1560
09:45:46.964	25168	0.7000	4.6400	-35.8200	-0.2880	1.0570	0.1700
09:45:46.984	25188	1.1300	5.3500	-36.1900	-0.3570	0.9700	0.1430
09:45:47.004	25208	1.3700	4.8200	-40.1100	-0.3120	1.1790	0.1930
09:45:47.024	25228	-0.0300	4.8300	-35.9500	-0.3390	0.8900	0.1490
09:45:47.044	25248	1.6100	5.3200	-35.9600	-0.3370	1.1860	0.1560
09:45:47.064	25268	0.4100	5.0400	-34.0800	-0.3030	0.9470	0.1450
09:45:47.085	25288	1.9700	5.6900	-34.8300	-0.3270	1.1090	0.1470
09:45:47.105	25308	0.6800	4.6000	-36.4700	-0.2950	1.1690	0.1780
09:45:47.126	25328	-0.3000	5.1500	-33.7800	-0.3580	0.8400	0.1280
09:45:47.145	25348	2.1200	5.0200	-39.8000	-0.3280	1.2280	0.1880
09:45:47.165	25368	-0.7100	5.0500	-32.5800	-0.2970	0.9300	0.1310
09:45:47.185	25388	1.3400	6.1800	-36.0700	-0.3200	1.1570	0.1600
09:45:47.204	25408	0.4100	4.3800	-37.2400	-0.3010	1.0790	0.1730
09:45:47.225	25428	0.3500	5.3600	-34.9600	-0.3510	0.9500	0.1290
09:45:47.245	25448	1.2200	4.7700	-40.2400	-0.3220	1.2180	0.1890
09:45:47.265	25468	-0.6500	4.7400	-35.9500	-0.3190	0.8850	0.1530
09:45:47.285	25488	1.9200	5.6400	-39.4200	-0.3400	1.2380	0.1710
09:45:47.306	25508	-0.2300	4.6500	-35.6100	-0.2870	0.9910	0.1570
09:45:47.326	25528	1.0000	5.9800	-36.4900	-0.3540	1.1080	0.1500
09:45:47.344	25548	0.3500	4.7100	-38.4900	-0.2960	1.1540	0.1810
09:45:47.365	25568	-0.7500	5.3400	-35.0700	-0.3580	0.9340	0.1360
09:45:47.385	25588	1.2500	5.3500	-40.6900	-0.3310	1.2730	0.1850
09:45:47.406	25608	-0.4800	4.5800	-34.0900	-0.3240	0.9380	0.1500
09:45:47.424	25628	2.1000	5.6300	-37.8200	-0.3490	1.1850	0.1670
09:45:47.444	25648	0.7000	4.2400	-36.7900	-0.2800	1.0670	0.1810
09:45:47.465	25668	0.5100	5.7500	-36.5700	-0.3590	1.0130	0.1490
09:45:47.484	25688	1.0100	5.1900	-37.1800	-0.3170	1.1810	0.1660
09:45:47.505	25708	-1.0500	5.0400	-35.5300	-0.3090	0.8960	0.1400
09:45:47.526	25728	1.8300	5.8000	-38.2400	-0.3410	1.2140	0.1550
09:45:47.545	25748	0.2100	4.5400	-35.4000	-0.2860	1.0140	0.1630
09:45:47.564	25768	0.8300	5.5400	-34.8100	-0.3670	1.0400	0.1360
09:45:47.587	25788	0.5700	4.4800	-36.6600	-0.3160	1.1370	0.1700
09:45:47.604	25808	-1.3700	4.5300	-36.3300	-0.3500	0.8790	0.1460
09:45:47.625	25828	2.0000	5.3800	-37.8800	-0.3240	1.2480	0.1650
09:45:47.644	25848	0.4200	4.3800	-34.5600	-0.2810	0.9620	0.1510
09:45:47.664	25868	1.6500	5.5400	-36.2900	-0.3320	1.1390	0.1490
09:45:47.686	25888	0.1000	4.8500	-38.4200	-0.2830	1.0680	0.1700
09:45:47.706	25908	0.6600	5.9500	-34.0100	-0.3580	0.9810	0.1260
09:45:47.727	25928	1.6200	4.8200	-39.3400	-0.3440	1.2350	0.1860
09:45:47.744	25948	-0.3900	4.5800	-33.2900	-0.3280	0.8300	0.1320
09:45:47.765	25968	2.5800	5.3900	-36.5800	-0.3660	1.2210	0.1600
09:45:47.787	25988	0.2800	4.8000	-34.7500	-0.3050	1.0300	0.1710
09:45:47.806	26008	0.2000	6.0200	-33.5100	-0.3650	1.0100	0.1220
09:45:47.825	26028	1.2700	4.8700	-39.6700	-0.3070	1.1880	0.2010
09:45:47.844	26048	0.2000	5.6500	-32.8100	-0.3280	0.9300	0.1370
09:45:47.864	26068	1.9700	5.4300	-36.8200	-0.3240	1.1710	0.1640
09:45:47.887	26088	-0.6000	5.1900	-33.8900	-0.2970	0.9840	0.1460
09:45:47.906	26108	2.2800	5.3800	-35.7400	-0.3450	1.0820	0.1430
09:45:47.924	26128	0.7900	4.8400	-35.6500	-0.2920	1.1580	0.1640
09:45:47.945	26148	-0.3100	5.3200	-36.2600	-0.3410	0.8710	0.1380
09:45:47.966	26168	1.5200	5.4600	-38.7200	-0.3200	1.2470	0.1780
09:45:47.985	26188	0.0100	4.9300	-33.3400	-0.3020	0.9550	0.1350
09:45:48.005	26208	1.9900	5.9800	-33.5900	-0.3120	1.1100	0.1360
09:45:48.026	26228	-0.0300	4.8400	-36.0000	-0.2850	1.0700	0.1680
09:45:48.047	26248	1.3500	5.3700	-34.9400	-0.3630	1.0080	0.1410
09:45:48.065	26268	1.1500	5.0300	-37.9700	-0.3070	1.1700	0.1780
09:45:48.086	26288	-0.5100	5.0200	-34.1200	-0.3080	0.8260	0.1410
09:45:48.106	26308	2.5500	5.6000	-39.0900	-0.3480	1.2730	0.1720
09:45:48.124	26328	-0.1900	4.7000	-35.9500	-0.2840	0.9520	0.1590
09:45:48.147	26348	1.8700	5.7900	-35.5700	-0.3540	1.0750	0.1450
09:45:48.167	26368	0.6900	4.5100	-39.6000	-0.3000	1.1480	0.1990
09:45:48.185	26388	-0.2600	5.5500	-36.1500	-0.3750	0.9010	0.1380
09:45:48.207	26408	1.2900	5.4200	-39.7600	-0.3370	1.2940	0.1820
09:45:48.225	26428	-0.1500	4.6700	-34.2100	-0.3290	0.9120	0.1350
09:45:48.245	26448	2.4000	5.9600	-34.9000	-0.3350	1.1700	0.1520
09:45:48.267	26468	-0.4900	4.5200	-37.3900	-0.2870	1.0800	0.1690
09:45:48.287	26488	1.2700	5.6000	-35.6700	-0.3470	0.9690	0.1470
09:45:48.306	26508	1.0800	4.7900	-40.2300	-0.3280	1.2020	0.1910
09:45:48.325	26528	-0.3500	5.0300	-30.5400	-0.3140	0.8680	0.1110
09:45:48.346	26548	1.7300	5.6800	-38.7300	-0.3150	1.2170	0.1710
09:45:48.365	26568	0.0100	4.6900	-33.5300	-0.2850	0.9730	0.1530
09:45:48.386	26588	0.7400	5.6300	-34.9400	-0.3390	1.0830	0.1380
09:45:48.405	26608	0.7900	4.8600	-38.2100	-0.2920	1.1190	0.1810
09:45:48.425	26628	-0.0200	5.0900	-34.8100	-0.3400	0.8790	0.1250
09:45:48.446	26648	2.0600	5.6400	-39.2400	-0.3140	1.2660	0.1870
09:45:48.465	26668	-0.1200	5.0400	-32.8100	-0.2790	0.8900	0.1270
09:45:48.485	26688	1.8200	5.0400	-37.3700	-0.3220	1.1570	0.1660
09:45:48.506	26708	0.5300	4.5800	-36.5800	-0.2790	1.0510	0.1710
09:45:48.526	26728	0.9300	5.5400	-33.9000	-0.3550	0.9470	0.1420
09:45:48.547	26748	2.0000	5.5900	-38.0700	-0.2980	1.2260	0.1820
09:45:48.566	26768	-0.3100	4.6000	-33.3100	-0.3330	0.8400	0.1370
09:45:48.586	26788	2.1100	5.7500	-36.1100	-0.3440	1.2550	0.1600
09:45:48.606	26808	0.5200	4.3600	-33.9900	-0.3260	1.0410	0.1620
09:45:48.625	26828	1.3600	5.5900	-34.0100	-0.3620	0.9900	0.1380
09:45:48.646	26848	0.9700	4.9300	-36.7800	-0.3100	1.1960	0.1760
09:45:48.665	26868	-0.1400	5.2500	-31.1200	-0.3470	0.8770	0.1170
09:45:48.686	26888	1.7700	5.2700	-36.9400	-0.3260	1.1740	0.1680
09:45:48.706	26908	0.3000	4.5200	-35.1200	-0.3180	0.9090	0.1540
09:45:48.726	26928	1.6300	5.7800	-37.2300	-0.3420	1.1410	0.1640
09:45:48.745	26948	0.3000	4.6800	-36.3700	-0.2870	1.0850	0.1680
09:45:48.765	26968	-0.1000	5.1800	-33.3400	-0.3620	0.8910	0.1150
09:45:48.787	26988	1.4700	5.1600	-40.2500	-0.3020	1.2390	0.1840
09:45:48.807	27008	-0.1700	4.5000	-35.3800	-0.3080	0.9360	0.1460
09:45:48.825	27028	1.9000	5.7200	-36.6600	-0.3090	1.2060	0.1560
09:45:48.847	27048	-0.1600	4.4000	-35.6100	-0.2850	0.9680	0.1620
09:45:48.866	27068	1.0600	5.5000	-35.7400	-0.3530	1.0710	0.1530
09:45:48.886	27088	0.9400	4.9200	-39.4200	-0.3000	1.2020	0.1850
09:45:48.906	27108	-1.1300	4.5400	-33.7100	-0.3270	0.8480	0.1250
09:45:48.926	27128	1.2400	5.9000	-39.9100	-0.3300	1.2920	0.1810
09:45:48.947	27148	-0.3800	4.2800	-34.7400	-0.2980	0.8990	0.1470
09:45:48.967	27168	1.4100	5.6500	-37.9300	-0.3510	1.1580	0.1630
09:45:48.985	27188	0.3700	4.9300	-37.9300	-0.3050	1.1280	0.1810
09:45:49.007	27208	-0.5200	5.5300	-34.5400	-0.3600	0.9400	0.1280
09:45:49.027	27228	1.4400	5.4200	-39.0900	-0.3390	1.2490	0.1740
09:45:49.047	27248	-0.3800	5.0200	-33.2200	-0.3060	0.8910	0.1470
09:45:49.067	27268	1.8300	5.9700	-35.5300	-0.3390	1.1440	0.1550
09:45:49.088	27288	0.5300	4.6600	-34.6900	-0.3080	1.0550	0.1680
09:45:49.106	27308	0.3300	5.1800	-36.4000	-0.3530	1.0260	0.1490
09:45:49.128	27328	0.7300	5.2300	-37.9700	-0.3140	1.1790	0.1830
09:45:49.147	27348	0.2900	4.7200	-34.2600	-0.3210	0.9140	0.1350
09:45:49.167	27368	2.2700	5.6600	-37.2600	-0.3050	1.2120	0.1720
09:45:49.187	27388	0.3700	4.9300	-33.1400	-0.2860	0.9280	0.1420
09:45:49.206	27408	1.6900	5.5900	-33.7600	-0.3380	1.0410	0.1390
09:45:49.226	27428	0.6300	4.6700	-36.6700	-0.3060	1.1460	0.1750
09:45:49.247	27448	-0.0300	4.8800	-33.0000	-0.3340	0.8830	0.1240
09:45:49.266	27468	1.3700	5.7500	-40.3600	-0.3170	1.2520	0.1860
09:45:49.285	27488	-0.9100	4.8200	-33.1900	-0.2850	0.8390	0.1230
09:45:49.308	27508	1.8600	5.9600	-35.8200	-0.3170	1.1600	0.1600
09:45:49.325	27528	-0.0200	4.7200	-35.0500	-0.2800	1.0580	0.1690
09:45:49.348	27548	0.4800	5.5300	-34.4100	-0.3630	0.9780	0.1410
09:45:49.367	27568	1.3900	4.8700	-38.1100	-0.3060	1.2030	0.1830
09:45:49.387	27588	-0.1400	5.1000	-33.0400	-0.3520	0.9020	0.1350
09:45:49.407	27608	2.8900	5.4400	-37.2500	-0.3400	1.2680	0.1810
09:45:49.427	27628	-0.4600	5.0700	-33.6000	-0.2990	0.9510	0.1460
09:45:49.446	27648	1.5400	5.7900	-35.2300	-0.3450	1.0840	0.1530
09:45:49.468	27668	1.1100	4.7100	-37.9000	-0.3160	1.1730	0.1800
09:45:49.486	27688	-0.0400	5.1800	-32.2600	-0.3490	0.8890	0.1270
09:45:49.506	27708	2.2700	5.4000	-36.9800	-0.3080	1.2220	0.1690
09:45:49.527	27728	0.2500	4.8800	-32.6400	-0.3220	0.8620	0.1410
09:45:49.547	27748	2.6500	5.6400	-38.8900	-0.3240	1.2080	0.1830
09:45:49.566	27768	0.5800	4.8200	-37.1800	-0.2910	1.0540	0.1630
09:45:49.587	27788	-0.0300	5.4200	-32.9900	-0.3550	0.9040	0.1280
09:45:49.607	27808	1.8400	5.2000	-39.6200	-0.3280	1.2440	0.1840
09:45:49.627	27828	-1.0900	4.7300	-32.9500	-0.3310	0.8250	0.1150
09:45:49.647	27848	1.6800	5.9700	-36.8300	-0.3040	1.2020	0.1560
09:45:49.666	27868	0.0800	4.5600	-35.3600	-0.2870	0.9920	0.1510
09:45:49.688	27888	1.2400	5.6000	-35.8500	-0.3410	1.0560	0.1440
09:45:49.706	27908	0.4200	5.0700	-39.2900	-0.2950	1.1530	0.1750
09:45:49.726	27928	-0.1700	4.9700	-34.6100	-0.3460	0.8940	0.1280
09:45:49.747	27948	1.3200	5.9000	-39.0500	-0.3170	1.2640	0.1740
09:45:49.765	27968	-1.2100	4.6900	-35.6200	-0.2840	0.8820	0.1450
09:45:49.787	27988	1.7400	6.0600	-37.7600	-0.3490	1.1440	0.1650
09:45:49.807	28008	0.8500	5.1100	-37.5800	-0.3040	1.1100	0.1780
09:45:49.827	28028	0.7400	5.1000	-35.1300	-0.3640	0.9420	0.1390
09:45:49.846	28048	1.4600	5.0300	-41.6200	-0.3380	1.2560	0.2000
09:45:49.866	28068	0.0000	5.0400	-33.2800	-0.3270	0.9050	0.1340
09:45:49.888	28088	1.8700	5.6400	-34.2400	-0.3480	1.2000	0.1400
09:45:49.907	28108	-0.4900	4.8500	-34.6300	-0.3110	1.0220	0.1560
09:45:49.927	28128	1.0500	5.5400	-34.2500	-0.3380	1.0460	0.1520
09:45:49.948	28148	1.0500	4.8600	-38.7900	-0.3160	1.2070	0.1880
09:45:49.967	28168	-0.5200	5.0500	-33.5900	-0.3560	0.8870	0.1170
09:45:49.987	28188	1.9100	5.3700	-39.5400	-0.3300	1.2590	0.1940
09:45:50.008	28208	-0.1200	4.9900	-35.0900	-0.2980	0.9630	0.1500
09:45:50.027	28228	1.7000	5.7400	-35.7100	-0.3300	1.0910	0.1430
09:45:50.047	28248	0.6900	4.7500	-36.9500	-0.2940	1.1110	0.1720
09:45:50.068	28268	0.8800	4.9900	-34.6300	-0.3730	0.8950	0.1290
09:45:50.087	28288	1.4200	5.4000	-39.2600	-0.3290	1.2690	0.1850
09:45:50.107	28308	-0.4700	4.7800	-32.8700	-0.3120	0.8790	0.1230
09:45:50.127	28328	1.6600	5.7200	-36.8800	-0.3250	1.1450	0.1600
09:45:50.148	28348	-0.1100	4.7600	-38.2000	-0.2940	1.0460	0.1690
09:45:50.167	28368	1.3100	5.8900	-33.4900	-0.3450	1.0180	0.1340
09:45:50.188	28388	1.3200	5.1300	-39.0000	-0.3080	1.1990	0.1820
09:45:50.208	28408	0.1500	4.7800	-33.9800	-0.3590	0.8390	0.1350
09:45:50.228	28428	2.4800	4.9300	-38.9300	-0.3220	1.2380	0.1880
09:45:50.249	28448	-0.2600	4.8600	-34.9500	-0.2880	0.9620	0.1500
09:45:50.269	28468	0.8500	5.6700	-35.1600	-0.3270	1.0430	0.1430
09:45:50.289	28488	0.8200	4.8800	-36.8600	-0.3030	1.1860	0.1730
09:45:50.309	28508	0.8400	5.1300	-32.6400	-0.3600	0.9130	0.1290
09:45:50.327	28528	1.1900	5.1300	-38.8300	-0.3070	1.2070	0.1730
09:45:50.347	28548	-0.4100	4.9100	-34.3100	-0.3140	0.9270	0.1470
09:45:50.366	28568	1.7400	5.5400	-37.2500	-0.3160	1.1520	0.1560
09:45:50.387	28588	-0.8400	4.7300	-36.8300	-0.3000	1.0620	0.1650
09:45:50.408	28608	0.9100	5.1700	-34.6400	-0.3420	0.9900	0.1440
09:45:50.427	28628	1.3300	5.0900	-37.8600	-0.3100	1.2200	0.1780
09:45:50.447	28648	-0.3000	4.8100	-33.5500	-0.3400	0.8800	0.1210
09:45:50.469	28668	1.8500	5.2000	-39.5800	-0.3230	1.2200	0.1740
09:45:50.488	28688	-1.0000	5.2000	-32.7700	-0.2850	0.9400	0.1280
09:45:50.508	28708	0.9400	5.6200	-36.7100	-0.3250	1.0860	0.1460
09:45:50.526	28728	0.2000	5.0300	-38.4000	-0.3000	1.1490	0.1810
09:45:50.549	28748	0.8300	4.8600	-32.1200	-0.3550	0.9110	0.1200
09:45:50.568	28768	1.5300	5.5500	-37.7600	-0.3030	1.2370	0.1700
09:45:50.587	28788	-1.0200	5.1300	-32.1000	-0.3120	0.7940	0.1150
09:45:50.608	28808	1.2900	5.7500	-40.1100	-0.3410	1.2130	0.1800
09:45:50.627	28828	-0.8000	4.8800	-36.9100	-0.3040	1.0360	0.1560
09:45:50.648	28848	1.2400	5.6200	-33.0600	-0.3590	1.0230	0.1360
09:45:50.668	28868	1.2800	5.1000	-36.6500	-0.3100	1.1950	0.1690
09:45:50.687	28888	-0.5200	5.3400	-34.0600	-0.3610	0.9260	0.1370
09:45:50.709	28908	2.0200	5.4800	-37.0800	-0.3150	1.2190	0.1660
09:45:50.727	28928	0.2200	5.3800	-35.9600	-0.3410	1.1180	0.1560
09:45:50.748	28948	0.4500	5.7900	-34.6100	-0.3430	1.0850	0.1450
09:45:50.769	28968	0.1500	4.5100	-35.4500	-0.2730	1.0150	0.1620
09:45:50.787	28988	1.6600	6.1400	-36.5300	-0.3450	1.1230	0.1490
09:45:50.807	29008	2.3100	5.0000	-37.5500	-0.3070	1.2260	0.1810
09:45:50.829	29028	-0.8900	4.6900	-34.5700	-0.2970	0.8660	0.1360
09:45:50.848	29048	2.2500	5.4100	-37.3800	-0.2910	1.2590	0.1630
09:45:50.867	29068	0.3500	4.2500	-35.3300	-0.2990	1.0350	0.1560
09:45:50.888	29088	0.8000	5.0100	-36.3800	-0.3150	1.0030	0.1460
09:45:50.909	29108	0.5100	5.0100	-37.9300	-0.2540	1.0680	0.1610
09:45:50.928	29128	-1.1600	4.7900	-35.1000	-0.3110	0.8550	0.1330
09:45:50.948	29148	1.5300	5.5300	-39.6800	-0.3270	1.2710	0.1690
09:45:50.968	29168	0.5800	4.2500	-32.9000	-0.2850	0.8740	0.1490
09:45:50.987	29188	2.3700	5.9100	-36.3500	-0.3420	1.1600	0.1520
09:45:51.007	29208	0.1600	5.2400	-36.2000	-0.3120	1.0880	0.1560
09:45:51.029	29228	0.7000	4.8400	-33.8400	-0.3610	0.9350	0.1380
09:45:51.048	29248	3.0800	5.3500	-38.1600	-0.3170	1.3230	0.1920
09:45:51.068	29268	-0.3200	5.0000	-32.6100	-0.2990	0.8550	0.1280
09:45:51.088	29288	2.0200	5.5100	-37.5100	-0.3430	1.1250	0.1600
09:45:51.108	29308	0.2900	4.2000	-36.0500	-0.2950	1.0520	0.1730
09:45:51.127	29328	0.3300	5.6100	-36.9400	-0.3550	0.9970	0.1520
09:45:51.149	29348	1.3500	4.8800	-38.2700	-0.3140	1.1590	0.1710
09:45:51.167	29368	0.1300	4.8300	-32.6800	-0.3260	0.9090	0.1410
09:45:51.187	29388	1.6500	5.3100	-40.5400	-0.3430	1.2260	0.1810
09:45:51.208	29408	0.0000	4.9200	-35.0700	-0.3010	1.0080	0.1550
09:45:51.228	29428	0.9300	5.7600	-33.0100	-0.3370	1.0210	0.1360
09:45:51.248	29448	1.2100	4.9100	-37.6600	-0.3110	1.1530	0.1750
09:45:51.269	29468	-0.1500	4.8700	-34.7900	-0.3660	0.9230	0.1430
09:45:51.289	29488	1.4000	5.5200	-37.5700	-0.3250	1.2040	0.1650
09:45:51.307	29508	-0.3000	4.3500	-34.7400	-0.2990	0.9210	0.1420
09:45:51.329	29528	2.6500	5.7100	-35.6300	-0.3270	1.1130	0.1460
09:45:51.348	29548	0.7800	4.9800	-36.4900	-0.2860	1.0990	0.1830
09:45:51.368	29568	0.1100	5.5000	-32.7200	-0.3560	0.9630	0.1200
09:45:51.387	29588	1.2600	5.5800	-38.3900	-0.3040	1.2210	0.1720
09:45:51.408	29608	-0.9500	5.0500	-34.0400	-0.3290	0.8560	0.1190
09:45:51.428	29628	2.6000	5.4600	-38.9500	-0.3390	1.2780	0.1750
09:45:51.448	29648	-0.9000	5.0100	-34.0500	-0.2920	0.9890	0.1440
09:45:51.469	29668	1.1500	5.5100	-36.8000	-0.3770	1.0490	0.1540
09:45:51.488	29688	0.9300	4.5800	-38.7800	-0.3100	1.2010	0.1850
09:45:51.508	29708	-0.0800	5.2600	-35.8600	-0.3660	0.9090	0.1390
09:45:51.528	29728	1.7200	4.9800	-38.2700	-0.3330	1.2200	0.1660
09:45:51.548	29748	-0.0800	5.0000	-36.7100	-0.3160	0.9380	0.1600
09:45:51.568	29768	1.3900	5.6900	-34.3000	-0.3500	1.0840	0.1380
09:45:51.588	29788	1.0300	4.5000	-35.6800	-0.3100	1.1040	0.1700
09:45:51.608	29808	1.0900	5.3400	-34.6700	-0.3580	0.9800	0.1440
09:45:51.630	29828	1.2200	4.8900	-38.6000	-0.3130	1.2110	0.1800
09:45:51.648	29848	-0.7400	5.0800	-33.9600	-0.3010	0.8880	0.1330
09:45:51.669	29868	1.8600	5.9200	-37.2100	-0.3300	1.1530	0.1600
09:45:51.689	29888	0.7400	4.6400	-36.7500	-0.2900	1.0770	0.1660
09:45:51.709	29908	1.5400	5.1400	-32.7300	-0.3400	0.9880	0.1360
09:45:51.730	29928	1.3400	5.0400	-38.7800	-0.3120	1.1730	0.1840
09:45:51.748	29948	0.0100	5.1700	-33.9400	-0.3340	0.9110	0.1320
09:45:51.768	29968	2.1800	5.5000	-38.8300	-0.3170	1.2320	0.1770
09:45:51.789	29988	-0.3700	4.6500	-34.0300	-0.2770	0.9060	0.1480
09:45:51.809	30008	2.4100	5.7900	-35.0700	-0.3580	1.1420	0.1560
09:45:51.829	30028	1.2400	4.3100	-34.7800	-0.2780	1.0930	0.1680
09:45:51.848	30048	0.1900	5.6200	-32.2200	-0.3650	0.9400	0.1240
09:45:51.867	30068	1.6100	5.1300	-39.4800	-0.3340	1.2660	0.1830
09:45:51.888	30088	-0.3800	4.8100	-34.1800	-0.3340	0.8890	0.1450
09:45:51.909	30108	1.7300	5.5300	-38.1800	-0.3610	1.1810	0.1660
09:45:51.929	30128	0.0400	4.6500	-35.7900	-0.3060	1.0580	0.1640
09:45:51.949	30148	0.3100	5.8300	-36.8300	-0.3610	1.0130	0.1460
09:45:51.969	30168	0.9800	4.6200	-36.9000	-0.2990	1.1770	0.1790
09:45:51.988	30188	0.0200	5.2600	-33.7500	-0.3500	0.9020	0.1350
09:45:52.008	30208	1.3600	5.6900	-39.4800	-0.3450	1.2190	0.1850
09:45:52.029	30228	-0.8300	4.7700	-35.9000	-0.2960	0.9220	0.1450
09:45:52.048	30248	1.0500	5.7300	-35.6900	-0.3510	1.0950	0.1460
09:45:52.068	30268	0.8800	4.8900	-38.1400	-0.2970	1.1380	0.1840
09:45:52.088	30288	-0.3000	5.7600	-34.5300	-0.3890	0.9050	0.1310
09:45:52.108	30308	1.9600	5.2400	-38.8400	-0.3290	1.2060	0.1750
09:45:52.129	30328	-0.4700	4.7100	-35.1900	-0.3000	0.8810	0.1420
09:45:52.148	30348	1.6400	5.6000	-38.5400	-0.3310	1.1610	0.1700
09:45:52.169	30368	0.2300	4.6500	-36.9000	-0.2750	1.0550	0.1730
09:45:52.189	30388	0.1600	5.8900	-35.1900	-0.3490	1.0280	0.1400
09:45:52.208	30408	1.5600	4.9000	-37.0600	-0.3070	1.1750	0.1770
09:45:52.228	30428	-0.2100	4.8500	-34.3100	-0.3380	0.8350	0.1330
09:45:52.248	30448	2.3700	5.8800	-37.7400	-0.3380	1.2570	0.1770
09:45:52.269	30468	-0.2600	4.8300	-35.0900	-0.3080	0.9950	0.1590
09:45:52.289	30488	1.0400	5.9800	-35.6100	-0.3490	1.1020	0.1430
09:45:52.310	30508	0.5500	4.1400	-37.9100	-0.3230	1.1430	0.1740
09:45:52.328	30528	0.0100	5.4400	-33.5200	-0.3570	0.9460	0.1300
09:45:52.348	30548	2.5400	5.0600	-38.3400	-0.3460	1.2450	0.1720
09:45:52.369	30568	-0.1800	5.2300	-33.2700	-0.2970	0.8710	0.1350
09:45:52.389	30588	1.7300	5.8800	-34.8400	-0.3460	1.0820	0.1480
09:45:52.409	30608	1.3100	4.4200	-36.0500	-0.3070	1.0900	0.1720
09:45:52.430	30628	1.4800	5.4600	-34.3400	-0.3440	0.9690	0.1390
09:45:52.448	30648	1.4600	5.0900	-37.5500	-0.3170	1.1420	0.1700
09:45:52.470	30668	-0.5400	4.8000	-36.6600	-0.3230	0.9430	0.1490
09:45:52.489	30688	1.8400	5.4900	-36.6300	-0.3450	1.1720	0.1490
09:45:52.509	30708	0.1500	4.5500	-35.1900	-0.2880	0.9660	0.1440
09:45:52.530	30728	1.1400	5.1800	-33.9600	-0.3560	1.0300	0.1400
09:45:52.549	30748	0.9000	4.8900	-38.8700	-0.3000	1.1960	0.1800
09:45:52.571	30768	-0.6700	5.3400	-33.8400	-0.3500	0.8840	0.1200
09:45:52.591	30788	1.9300	5.5700	-38.1100	-0.3190	1.2100	0.1750
09:45:52.610	30808	-0.4200	4.7700	-33.4100	-0.2810	0.9400	0.1460
09:45:52.629	30828	1.8400	6.0900	-36.1400	-0.3310	1.1480	0.1500
09:45:52.650	30848	0.8900	4.4000	-35.0700	-0.2940	1.0630	0.1630
09:45:52.670	30868	0.9300	5.8700	-31.6600	-0.3600	0.9600	0.1360
09:45:52.689	30888	2.1700	5.5000	-39.0000	-0.3250	1.2660	0.1810
09:45:52.709	30908	-0.7100	4.8700	-32.7600	-0.3250	0.8410	0.1330
09:45:52.730	30928	2.0900	5.7100	-37.0700	-0.3480	1.1740	0.1650
09:45:52.748	30948	0.3300	4.6800	-35.6700	-0.3020	1.0260	0.1720
09:45:52.768	30968	0.5400	6.0400	-34.5800	-0.3630	1.0640	0.1420
09:45:52.790	30988	0.6700	4.5900	-39.8900	-0.3040	1.1780	0.1920
09:45:52.808	31008	-0.5700	5.2300	-32.4800	-0.3520	0.8740	0.1180
09:45:52.828	31028	1.9000	5.2200	-37.9000	-0.3390	1.1950	0.1660
09:45:52.849	31048	-0.9900	4.5500	-35.7700	-0.2950	0.9340	0.1550
09:45:52.870	31068	1.3400	5.7400	-37.3900	-0.3300	1.0940	0.1580
09:45:52.889	31088	0.6100	4.8900	-37.2100	-0.2900	1.1220	0.1720
09:45:52.909	31108	0.5900	5.2400	-32.3400	-0.3580	0.9350	0.1220
09:45:52.931	31128	1.2200	5.3400	-40.3700	-0.3210	1.2580	0.1890
09:45:52.950	31148	-0.8300	4.5500	-34.0300	-0.3000	0.8880	0.1230
09:45:52.970	31168	2.1000	5.5700	-38.6700	-0.3290	1.2250	0.1670
09:45:52.990	31188	0.3900	4.6900	-36.6100	-0.2870	1.1070	0.1710
09:45:53.010	31208	1.1900	5.4200	-33.8900	-0.3560	0.9620	0.1360
09:45:53.030	31228	1.1000	5.3500	-40.0800	-0.3020	1.2240	0.1910
09:45:53.049	31248	-0.4200	4.5700	-33.8300	-0.3380	0.8130	0.1310
09:45:53.069	31268	1.8100	5.7000	-39.6700	-0.3470	1.2490	0.1730
09:45:53.090	31288	-0.6600	4.8300	-33.8200	-0.2970	0.9240	0.1340
09:45:53.110	31308	1.9400	5.9200	-34.5500	-0.3600	1.0900	0.1460
09:45:53.130	31328	1.5200	4.7000	-38.2400	-0.3110	1.1620	0.1810
09:45:53.149	31348	0.2200	5.3400	-32.8600	-0.3690	0.9240	0.1270
09:45:53.168	31368	2.2200	4.9000	-38.4700	-0.3330	1.2310	0.1730
09:45:53.189	31388	0.2900	4.8000	-32.4200	-0.3300	0.8810	0.1420
09:45:53.210	31408	2.1200	5.5000	-35.7900	-0.3390	1.1110	0.1560
09:45:53.230	31428	0.4400	4.7400	-37.5900	-0.3000	1.0530	0.1780
09:45:53.249	31448	0.8100	5.6100	-33.2300	-0.3570	0.9840	0.1320
09:45:53.269	31468	1.7200	4.9800	-37.2300	-0.3270	1.2320	0.1660
09:45:53.290	31488	-0.0300	5.0400	-34.5500	-0.3100	0.8620	0.1330
09:45:53.309	31508	1.4200	5.5800	-37.0800	-0.3260	1.1950	0.1610
09:45:53.330	31528	0.2400	4.6300	-33.0000	-0.2900	0.9560	0.1410
09:45:53.349	31548	1.5300	5.5100	-35.0300	-0.3580	1.1070	0.1500
09:45:53.369	31568	1.0000	4.9100	-36.8900	-0.3020	1.0990	0.1650
09:45:53.389	31588	0.2700	5.1900	-34.9000	-0.3500	0.9060	0.1400
09:45:53.409	31608	1.7900	5.7700	-37.0600	-0.3260	1.2190	0.1590
09:45:53.431	31628	-0.6400	4.3500	-35.9800	-0.2860	0.8860	0.1500
09:45:53.449	31648	2.2200	5.7000	-37.1100	-0.3410	1.1650	0.1520
09:45:53.470	31668	0.6300	4.7900	-36.2600	-0.2910	1.0100	0.1700
09:45:53.490	31688	0.9700	5.4700	-34.8800	-0.3630	0.9840	0.1430
09:45:53.509	31708	1.4300	5.2100	-39.4300	-0.3250	1.2680	0.1840
09:45:53.531	31728	-1.3200	4.6000	-35.5500	-0.3510	0.8790	0.1400
09:45:53.550	31748	1.7200	5.9100	-36.3200	-0.3460	1.1790	0.1590
09:45:53.569	31768	0.2900	4.4600	-35.0800	-0.3190	0.9960	0.1580
09:45:53.589	31788	0.7200	5.9900	-36.5700	-0.3570	1.0720	0.1590
09:45:53.609	31808	0.9200	4.7400	-39.0400	-0.3000	1.1270	0.1810
09:45:53.631	31828	0.2700	5.0200	-34.2800	-0.3550	0.9300	0.1410
09:45:53.650	31848	2.2600	5.3500	-37.5900	-0.3450	1.2380	0.1720
09:45:53.669	31868	-0.7900	4.9300	-33.7600	-0.2880	0.8940	0.1470
09:45:53.690	31888	1.4200	5.8800	-35.2300	-0.3560	1.0800	0.1510
09:45:53.711	31908	1.1000	4.8600	-37.5700	-0.3010	1.0990	0.1700
09:45:53.730	31928	-0.4500	5.4200	-34.4300	-0.3630	0.9200	0.1260
09:45:53.751	31948	1.5500	5.4100	-38.5200	-0.3140	1.2080	0.1630
09:45:53.770	31968	-1.4100	4.3900	-36.1900	-0.3110	0.8600	0.1500
09:45:53.789	31988	1.9200	5.9000	-37.5200	-0.3400	1.1590	0.1550
09:45:53.809	32008	-0.0900	4.5500	-35.5800	-0.2930	1.0270	0.1650
09:45:53.830	32028	1.3300	5.5900	-31.8900	-0.3490	1.0020	0.1290
09:45:53.850	32048	1.0200	5.3100	-37.0500	-0.2970	1.2000	0.1610
09:45:53.870	32068	-1.2500	4.7900	-35.0800	-0.3570	0.8610	0.1260
09:45:53.890	32088	1.8800	5.4300	-40.0100	-0.3320	1.2350	0.1820
09:45:53.910	32108	-0.6100	4.5500	-35.2300	-0.3040	0.9410	0.1490
09:45:53.930	32128	1.6700	5.7100	-34.2400	-0.3490	1.1070	0.1550
09:45:53.950	32148	0.6800	4.8200	-37.6700	-0.2940	1.1400	0.1770
09:45:53.971	32168	0.2600	5.1600	-35.0700	-0.3650	0.9130	0.1410
09:45:53.990	32188	1.7400	5.2000	-37.8800	-0.3380	1.2080	0.1660
09:45:54.009	32208	-0.1300	4.7700	-35.0100	-0.3220	0.9550	0.1410
09:45:54.031	32228	2.1700	5.5100	-36.0900	-0.3200	1.1600	0.1630
09:45:54.050	32248	0.4300	4.8100	-36.0100	-0.3050	1.0410	0.1620
09:45:54.072	32268	1.5600	5.2300	-34.5700	-0.3400	1.0240	0.1410
09:45:54.092	32288	1.6100	5.2000	-38.5300	-0.3160	1.2470	0.1860
09:45:54.110	32308	-0.6800	4.6800	-34.3500	-0.3200	0.8070	0.1270
09:45:54.131	32328	2.2500	5.3300	-37.8400	-0.3150	1.2400	0.1720
09:45:54.150	32348	0.2500	4.9500	-34.8800	-0.2960	0.9940	0.1500
09:45:54.171	32368	1.5600	5.4800	-34.7600	-0.3190	1.0440	0.1520
09:45:54.191	32388	1.6600	4.9200	-36.9100	-0.2950	1.1600	0.1710
09:45:54.210	32408	0.6300	4.8200	-33.4000	-0.3520	0.8930	0.1470
09:45:54.230	32428	1.5500	5.3700	-39.2300	-0.3350	1.2300	0.1760
09:45:54.250	32448	-0.4700	4.5300	-33.5100	-0.2910	0.8610	0.1440
09:45:54.270	32468	2.5100	6.0000	-38.2100	-0.3450	1.2240	0.1670
09:45:54.292	32488	0.4300	4.5800	-35.4600	-0.3010	1.0350	0.1660
09:45:54.312	32508	1.0600	5.8100	-33.4100	-0.3430	0.9950	0.1350
09:45:54.330	32528	1.7000	5.0500	-38.7100	-0.3090	1.2460	0.1910
09:45:54.351	32548	-0.8700	4.9000	-33.5400	-0.3470	0.8480	0.1260
09:45:54.371	32568	1.8700	5.2200	-38.8500	-0.3480	1.1770	0.1680
09:45:54.390	32588	0.3600	4.7100	-35.6100	-0.3160	1.0050	0.1580
09:45:54.410	32608	0.9000	5.3000	-37.3600	-0.3480	1.0650	0.1600
09:45:54.431	32628	0.5600	4.8800	-36.8600	-0.3000	1.1130	0.1760
09:45:54.449	32648	0.0500	5.6100	-34.9200	-0.3520	0.8830	0.1320
09:45:54.471	32668	1.7200	5.4400	-39.9300	-0.3230	1.2390	0.1860
09:45:54.490	32688	-1.0100	4.7000	-33.1400	-0.3010	0.8340	0.1400
09:45:54.511	32708	1.9300	5.5400	-34.0100	-0.3280	1.1020	0.1370
09:45:54.532	32728	0.8500	4.9600	-36.5600	-0.3050	1.1170	0.1810
09:45:54.549	32748	0.6000	5.6100	-32.0000	-0.3530	0.8930	0.1200
09:45:54.571	32768	1.1500	5.4000	-38.1100	-0.3010	1.1970	0.1860
09:45:54.590	32788	-1.0000	5.1800	-33.6700	-0.3150	0.8360	0.1330
09:45:54.611	32808	1.8000	5.3500	-39.8800	-0.3450	1.2200	0.1730
09:45:54.632	32828	0.1800	4.8000	-35.6600	-0.2860	0.9790	0.1560
09:45:54.649	32848	1.2200	5.5300	-35.8100	-0.3280	1.0330	0.1480
09:45:54.670	32868	0.8300	4.9900	-38.4700	-0.3080	1.1890	0.1740
09:45:54.692	32888	0.0200	5.2400	-32.4000	-0.3360	0.8740	0.1350
09:45:54.711	32908	1.2100	5.3200	-39.0700	-0.3370	1.2650	0.1770
09:45:54.731	32928	-0.9100	4.9100	-34.3900	-0.3240	0.8710	0.1330
09:45:54.752	32948	2.9100	5.8500	-34.7900	-0.3490	1.1410	0.1460
09:45:54.772	32968	0.8300	4.8100	-35.6900	-0.3190	1.1220	0.1620
09:45:54.791	32988	-0.0100	5.5900	-33.6200	-0.3630	0.9430	0.1420
09:45:54.810	33008	2.1500	5.1800	-39.7900	-0.3180	1.2870	0.1970
09:45:54.831	33028	-0.1200	5.5300	-34.0500	-0.3360	0.9100	0.1400
09:45:54.849	33048	2.4600	5.6500	-35.9400	-0.3250	1.0800	0.1570
09:45:54.872	33068	0.5200	4.8900	-37.3900	-0.3150	1.0950	0.1800
09:45:54.891	33088	1.7400	5.5300	-33.7500	-0.3370	1.0140	0.1410
09:45:54.911	33108	1.0300	5.2800	-38.4000	-0.3120	1.2170	0.1810
09:45:54.930	33128	-0.0900	4.8400	-33.3900	-0.3410	0.8590	0.1210
09:45:54.950	33148	1.9900	5.7800	-38.7600	-0.3110	1.2140	0.1680
09:45:54.970	33168	-0.4900	4.7700	-36.0100	-0.3100	1.0100	0.1490
09:45:54.991	33188	1.5900	5.5800	-33.7200	-0.3390	1.0370	0.1400
09:45:55.011	33208	1.0100	4.8700	-37.3400	-0.2890	1.1590	0.1760
09:45:55.032	33228	0.1800	5.2100	-33.5200	-0.3520	0.9220	0.1250
09:45:55.052	33248	1.1200	5.0600	-39.8000	-0.2930	1.2070	0.1840
09:45:55.071	33268	-0.5500	4.7700	-35.6800	-0.3080	0.9090	0.1410
09:45:55.092	33288	2.0400	5.5400	-36.8900	-0.3400	1.1930	0.1580
09:45:55.110	33308	0.2700	5.0300	-35.9300	-0.3060	1.0370	0.1670
09:45:55.132	33328	1.4400	5.5700	-32.4000	-0.3550	0.9940	0.1380
09:45:55.152	33348	1.3200	4.6900	-39.4100	-0.2940	1.2660	0.1980
09:45:55.170	33368	-1.1200	4.9600	-34.1100	-0.3480	0.8370	0.1260
09:45:55.191	33388	1.6400	5.3600	-37.1500	-0.3440	1.1860	0.1650
09:45:55.211	33408	0.4200	4.6600	-33.9800	-0.3120	1.0250	0.1580
09:45:55.231	33428	1.2700	5.4500	-35.6200	-0.3470	1.0690	0.1500
09:45:55.251	33448	0.5600	4.8400	-37.4400	-0.2900	1.0940	0.1760
09:45:55.272	33468	0.1400	5.6500	-34.6200	-0.3670	0.9000	0.1310
09:45:55.292	33488	1.6600	4.8900	-39.3700	-0.3210	1.2590	0.1870
09:45:55.313	33508	-1.1400	4.9100	-35.1100	-0.3250	0.9140	0.1430
09:45:55.332	33528	1.6200	5.5100	-35.5700	-0.3330	1.0740	0.1440
09:45:55.352	33548	0.2900	4.7500	-37.9700	-0.2970	1.0830	0.1800
09:45:55.372	33568	1.0500	5.3100	-33.7400	-0.3590	0.9560	0.1370
09:45:55.391	33588	0.5000	4.9900	-37.8400	-0.3120	1.1970	0.1700
09:45:55.411	33608	-0.8100	5.0000	-34.3500	-0.3290	0.8660	0.1340
09:45:55.432	33628	1.9600	5.8600	-36.4600	-0.3180	1.1970	0.1670
09:45:55.452	33648	0.1100	4.4400	-35.9800	-0.2900	0.9870	0.1640
09:45:55.472	33668	1.5600	5.8000	-33.4600	-0.3280	1.0560	0.1320
09:45:55.491	33688	0.6800	4.9500	-38.1600	-0.3050	1.1290	0.1750
09:45:55.511	33708	0.1400	5.2800	-32.9400	-0.3550	0.9260	0.1220
09:45:55.531	33728	1.9600	5.0300	-38.5000	-0.3180	1.2400	0.1770
09:45:55.551	33748	-0.8000	4.6800	-34.9400	-0.3360	0.8970	0.1360
09:45:55.570	33768	2.6200	5.2900	-34.7500	-0.3520	1.1510	0.1400
09:45:55.591	33788	1.0500	4.6300	-34.8500	-0.3090	1.0840	0.1700
09:45:55.610	33808	1.1600	5.6200	-33.9600	-0.3590	0.9420	0.1410
09:45:55.632	33828	1.9900	5.0300	-36.7000	-0.3050	1.1810	0.1720
09:45:55.652	33848	-0.3000	5.1300	-33.9200	-0.3490	0.8850	0.1330
09:45:55.672	33868	2.2600	5.2400	-35.1000	-0.3280	1.1330	0.1570
09:45:55.692	33888	0.4700	5.2800	-34.5800	-0.3080	1.0340	0.1460
09:45:55.711	33908	1.4800	5.6300	-35.6100	-0.3290	1.0270	0.1480
09:45:55.732	33928	1.1400	4.7900	-38.2400	-0.3080	1.1740	0.1760
09:45:55.751	33948	-0.0400	5.0200	-33.8200	-0.3480	0.8810	0.1190
09:45:55.772	33968	2.0800	5.1100	-38.7900	-0.3240	1.2140	0.1790
09:45:55.793	33988	-0.2900	5.2800	-36.0700	-0.3050	0.9790	0.1430
09:45:55.811	34008	2.1900	5.6700	-33.6700	-0.3300	1.0910	0.1390
09:45:55.832	34028	0.5400	4.9000	-36.1000	-0.2970	1.1090	0.1620
09:45:55.853	34048	-0.1000	5.3500	-34.5900	-0.3730	0.9330	0.1300
09:45:55.871	34068	2.2200	4.4800	-37.7000	-0.3270	1.1860	0.1710
09:45:55.893	34088	0.1000	4.6900	-32.8000	-0.3220	0.8910	0.1450
09:45:55.912	34108	3.4500	5.8300	-36.6900	-0.3320	1.2230	0.1600
09:45:55.931	34128	0.1400	4.4900	-36.2800	-0.2940	0.9920	0.1620
09:45:55.952	34148	1.2400	5.8600	-33.9300	-0.3540	1.0530	0.1440
09:45:55.972	34168	1.2700	4.9700	-37.6600	-0.2840	1.1640	0.1740
09:45:55.992	34188	-1.1500	5.4300	-35.6000	-0.3650	0.8710	0.1300
09:45:56.012	34208	1.8500	5.2900	-37.3800	-0.3340	1.1520	0.1620
09:45:56.032	34228	0.8300	4.8300	-35.0300	-0.3250	1.0000	0.1640
09:45:56.051	34248	1.4600	6.1000	-33.6400	-0.3190	1.0330	0.1310
09:45:56.071	34268	-0.1000	4.8800	-36.9700	-0.3010	1.1040	0.1650
09:45:56.092	34288	-0.0900	5.6000	-36.6500	-0.3590	0.9560	0.1420
09:45:56.111	34308	0.2900	5.3100	-36.6700	-0.3160	1.1500	0.1540
09:45:56.132	34328	-1.0100	5.0100	-35.3700	-0.3150	0.9480	0.1340
09:45:56.152	34348	1.7300	5.6300	-36.1300	-0.3240	1.1390	0.1560
09:45:56.172	34368	0.8600	4.8000	-34.4300	-0.2900	1.0370	0.1550
09:45:56.192	34388	1.0300	5.1500	-33.7600	-0.3610	0.9820	0.1330
09:45:56.211	34408	1.5900	4.9300	-37.5500	-0.3000	1.1550	0.1770
09:45:56.231	34428	-0.1400	5.3700	-33.8100	-0.3320	0.8680	0.1240
09:45:56.253	34448	2.1100	5.6600	-36.9300	-0.3140	1.2050	0.1680
09:45:56.271	34468	-0.2500	4.4300	-36.5800	-0.2880	1.0050	0.1640
09:45:56.292	34488	1.5000	5.6000	-35.2000	-0.3330	1.0320	0.1400
09:45:56.312	34508	0.9800	4.8000	-36.7500	-0.2930	1.1490	0.1710
09:45:56.332	34528	0.8300	5.5300	-33.0700	-0.3590	0.9340	0.1240
09:45:56.352	34548	2.1700	5.2200	-40.2900	-0.3320	1.2380	0.1920
09:45:56.371	34568	-1.3300	4.6400	-35.3100	-0.3140	0.9020	0.1460
09:45:56.393	34588	2.2600	5.9700	-35.7400	-0.3410	1.1560	0.1510
09:45:56.412	34608	0.8300	4.6400	-36.4000	-0.2930	1.0730	0.1800
09:45:56.433	34628	0.4300	5.6700	-36.5600	-0.3570	1.0110	0.1470
09:45:56.453	34648	1.2500	4.6900	-38.9700	-0.3260	1.1620	0.1870
09:45:56.473	34668	-0.1600	5.3900	-33.4800	-0.3510	0.8990	0.1260
09:45:56.491	34688	2.4700	5.3200	-35.5300	-0.3380	1.1790	0.1530
09:45:56.512	34708	0.6600	4.4200	-35.3200	-0.3130	0.9950	0.1640
09:45:56.531	34728	2.3100	5.6500	-35.0100	-0.3390	1.0940	0.1450
09:45:56.553	34748	0.5800	4.8600	-36.6700	-0.2820	1.1070	0.1720
09:45:56.572	34768	-0.0400	5.4300	-36.8200	-0.3680	0.9310	0.1490
09:45:56.592	34788	0.8900	5.2100	-38.7600	-0.3210	1.1780	0.1700
09:45:56.612	34808	-0.9200	4.8200	-33.8200	-0.3130	0.8760	0.1270
09:45:56.632	34828	1.9200	5.7900	-36.1700	-0.3240	1.1430	0.1530
09:45:56.652	34848	0.4600	4.6300	-36.4100	-0.3030	1.0910	0.1650
09:45:56.674	34868	-0.3300	5.0600	-35.9700	-0.3800	1.0050	0.1380
09:45:56.692	34888	0.8200	5.0300	-39.0900	-0.3090	1.1870	0.1760
09:45:56.714	34908	0.1500	5.1100	-33.6300	-0.3100	0.9220	0.1250
09:45:56.732	34928	2.1700	5.6100	-37.2500	-0.3410	1.2350	0.1630
09:45:56.752	34948	-1.1700	4.9600	-34.5700	-0.2720	0.9170	0.1480
09:45:56.772	34968	2.2800	5.9300	-37.4800	-0.3490	1.1940	0.1510
09:45:56.794	34988	0.9000	4.6600	-38.4400	-0.2970	1.1400	0.1820
09:45:56.813	35008	-0.2300	5.7100	-35.4600	-0.3790	0.9210	0.1310
09:45:56.832	35028	2.0300	5.2100	-37.6400	-0.3330	1.2230	0.1680
09:45:56.853	35048	-0.4700	5.1100	-35.3900	-0.3210	0.9390	0.1490
09:45:56.873	35068	2.2100	5.6000	-35.3800	-0.3790	1.1330	0.1410
09:45:56.893	35088	0.7300	4.2100	-37.6300	-0.3130	1.0620	0.1800
09:45:56.912	35108	0.9300	6.0500	-33.6300	-0.3640	0.9590	0.1270
09:45:56.931	35128	1.1400	4.8700	-39.8400	-0.3100	1.1890	0.1930
09:45:56.952	35148	-0.1200	4.8200	-34.0000	-0.3180	0.8720	0.1350
09:45:56.974	35168	2.2700	5.6800	-37.3700	-0.3000	1.1900	0.1650
09:45:56.993	35188	0.2700	4.7100	-36.4000	-0.2880	1.0140	0.1560
09:45:57.014	35208	1.4000	5.9100	-34.1000	-0.3450	1.0280	0.1350
09:45:57.032	35228	1.4500	4.6600	-36.8500	-0.3010	1.1350	0.1750
09:45:57.053	35248	-0.4000	5.1500	-33.3100	-0.3450	0.8830	0.1170
09:45:57.074	35268	1.4600	5.2800	-39.6400	-0.3360	1.2080	0.1770
09:45:57.092	35288	-0.1200	4.8900	-33.7800	-0.2960	0.9320	0.1430
09:45:57.114	35308	1.6700	5.6100	-36.7500	-0.3240	1.1110	0.1530
09:45:57.133	35328	0.6300	4.2500	-39.3600	-0.3010	1.1090	0.1790
09:45:57.152	35348	1.2000	5.4400	-34.3700	-0.3570	0.9630	0.1430
09:45:57.172	35368	1.9200	5.0700	-38.3800	-0.3080	1.1890	0.1780
09:45:57.192	35388	-0.3200	5.0500	-34.7700	-0.3400	0.8740	0.1330
09:45:57.213	35408	2.4100	5.9200	-38.1400	-0.3480	1.2450	0.1720
09:45:57.234	35428	0.5400	4.8400	-35.4100	-0.2860	0.9930	0.1600
09:45:57.253	35448	1.0000	6.0400	-35.2800	-0.3760	1.0390	0.1420
09:45:57.274	35468	1.5300	4.7500	-38.5700	-0.2840	1.1670	0.1910
09:45:57.294	35488	0.1500	5.2800	-33.6400	-0.3650	0.9000	0.1320
09:45:57.314	35508	1.9600	5.3700	-37.4500	-0.3150	1.1740	0.1740
09:45:57.334	35528	0.0500	4.8400	-33.0900	-0.3150	0.9510	0.1480
09:45:57.353	35548	1.8600	6.0000	-36.5700	-0.3280	1.1050	0.1530
09:45:57.373	35568	0.4900	4.5300	-37.3600	-0.2900	1.0930	0.1770
09:45:57.392	35588	0.2100	5.4700	-34.7700	-0.3710	0.9310	0.1330
09:45:57.413	35608	0.9600	5.1400	-40.1100	-0.3200	1.2370	0.1770
09:45:57.434	35628	-0.8300	4.5300	-36.0700	-0.3050	0.8640	0.1400
09:45:57.454	35648	2.3700	5.9300	-38.1100	-0.3210	1.1800	0.1670
09:45:57.474	35668	0.3900	4.3800	-35.7700	-0.2770	1.0590	0.1680
09:45:57.493	35688	0.7600	5.0500	-37.4100	-0.3690	1.0050	0.1520
09:45:57.513	35708	1.2100	5.1700	-39.2400	-0.3000	1.1680	0.1750
09:45:57.532	35728	0.4700	4.5700	-34.0900	-0.3330	0.9130	0.1210
09:45:57.554	35748	1.8700	5.4800	-40.8700	-0.3270	1.2860	0.1970
09:45:57.574	35768	-0.3200	4.6200	-33.5400	-0.2630	0.8620	0.1470
09:45:57.594	35788	2.1800	6.0400	-37.7800	-0.3290	1.1550	0.1590
09:45:57.614	35808	0.3300	4.6700	-37.2200	-0.2980	1.1120	0.1830
09:45:57.632	35828	-0.0600	5.5700	-33.9500	-0.3680	0.9620	0.1260
09:45:57.653	35848	1.8900	5.3900	-38.9400	-0.3350	1.2690	0.1830
09:45:57.674	35868	0.2000	5.0800	-33.5400	-0.3140	0.8620	0.1410
09:45:57.694	35888	2.5000	5.8300	-36.1000	-0.3570	1.1580	0.1570
09:45:57.713	35908	1.0700	4.3700	-35.0800	-0.2910	0.9950	0.1640
09:45:57.732	35928	0.8300	6.0400	-35.4300	-0.3490	1.0540	0.1380
09:45:57.753	35948	0.6800	5.1900	-38.0200	-0.3300	1.1600	0.1720
09:45:57.773	35968	0.6600	4.8100	-32.2100	-0.3200	0.8950	0.1280
09:45:57.793	35988	3.0900	5.4600	-36.4500	-0.3120	1.2510	0.1640
09:45:57.813	36008	-0.1000	4.6200	-34.5100	-0.2950	0.9630	0.1520
09:45:57.833	36028	1.5700	5.8200	-36.7600	-0.3280	1.1220	0.1550
09:45:57.852	36048	0.7400	4.7100	-34.9500	-0.2980	1.0790	0.1610
09:45:57.873	36068	0.5900	4.9600	-34.4100	-0.3560	0.8850	0.1400
09:45:57.892	36088	2.2400	5.1100	-38.1800	-0.3270	1.2420	0.1850
09:45:57.914	36108	-0.1500	4.8100	-35.2100	-0.3060	1.0090	0.1540
09:45:57.933	36128	2.4300	6.1000	-37.7800	-0.3370	1.1790	0.1700
09:45:57.954	36148	0.7000	4.2700	-31.6700	-0.2720	0.9300	0.1390
09:45:57.972	36168	0.8900	5.7700	-37.4200	-0.3270	1.1110	0.1470
09:45:57.994	36188	-0.0100	5.6000	-38.6000	-0.3080	1.1310	0.1790
09:45:58.014	36208	0.0700	4.8500	-34.0500	-0.3180	0.8640	0.1350
09:45:58.033	36228	2.3800	5.5400	-39.9200	-0.3100	1.3430	0.1930
09:45:58.053	36248	0.1500	4.6600	-33.2600	-0.2970	0.9250	0.1340
09:45:58.072	36268	1.4600	5.1200	-37.7400	-0.3110	1.0920	0.1610
09:45:58.094	36288	1.2300	4.9400	-35.6000	-0.2740	1.0710	0.1540
09:45:58.113	36308	0.1000	4.6500	-32.8500	-0.3030	0.8550	0.1260
09:45:58.133	36328	2.6000	5.4100	-39.5500	-0.3050	1.3950	0.1820
09:45:58.153	36348	0.4900	4.9600	-31.0600	-0.2880	0.8510	0.1210
09:45:58.175	36368	1.8300	5.2200	-35.6000	-0.2970	1.1310	0.1520
09:45:58.194	36388	0.0700	4.9300	-37.5900	-0.3090	1.0620	0.1720
09:45:58.214	36408	0.9500	4.6500	-34.4100	-0.3390	0.9390	0.1360
09:45:58.234	36428	0.9200	5.5100	-40.3900	-0.3210	1.2790	0.1810
09:45:58.253	36448	-0.9200	4.4300	-34.3400	-0.3120	0.7900	0.1240
09:45:58.274	36468	2.3500	5.8700	-39.7100	-0.2810	1.2970	0.1760
09:45:58.293	36488	-0.1100	4.9300	-33.4200	-0.2770	0.9300	0.1340
09:45:58.313	36508	0.7500	5.3700	-35.5900	-0.3160	1.0040	0.1530
09:45:58.333	36528	0.5800	5.0000	-40.3200	-0.3190	1.2150	0.1880
09:45:58.354	36548	-0.3700	4.9700	-32.3500	-0.3320	0.8820	0.1210
09:45:58.375	36568	1.9000	5.7900	-39.7500	-0.3190	1.3070	0.1720
09:45:58.393	36588	-1.2900	4.3700	-37.6600	-0.2870	0.8930	0.1590
09:45:58.413	36608	1.7200	5.7000	-36.0000	-0.3450	1.1810	0.1440
09:45:58.434	36628	0.3500	5.0200	-36.2200	-0.3020	1.1030	0.1740
09:45:58.454	36648	-0.1600	5.5500	-34.7700	-0.3800	0.9400	0.1290
09:45:58.474	36668	1.7100	5.2300	-40.2300	-0.3380	1.2820	0.1860
09:45:58.493	36688	-0.5600	4.7800	-32.3600	-0.3350	0.8930	0.1170
09:45:58.513	36708	1.7100	5.8900	-38.6000	-0.3400	1.2390	0.1730
09:45:58.533	36728	-0.5800	4.6300	-35.4300	-0.3180	0.9880	0.1610
09:45:58.553	36748	1.2500	5.8600	-33.9500	-0.3350	1.0230	0.1410
09:45:58.573	36768	0.1100	5.2700	-38.8400	-0.3180	1.1970	0.1760
09:45:58.594	36788	0.1100	5.1300	-33.4600	-0.3420	0.8760	0.1310
09:45:58.614	36808	1.9300	5.4500	-39.2100	-0.3320	1.2970	0.1750
09:45:58.634	36828	-0.6600	4.4400	-33.9800	-0.3030	0.8710	0.1360
09:45:58.656	36848	2.0300	6.1000	-36.4000	-0.3320	1.1180	0.1420
09:45:58.675	36868	1.3800	5.0400	-36.6600	-0.3110	1.1230	0.1640
09:45:58.694	36888	0.9700	4.9200	-33.3300	-0.3570	0.8900	0.1430
09:45:58.714	36908	1.8200	5.6200	-39.4700	-0.3230	1.2470	0.1770
09:45:58.734	36928	-0.2800	4.1800	-33.2100	-0.3160	0.8500	0.1340
09:45:58.754	36948	1.5000	5.4100	-37.2300	-0.3160	1.1500	0.1570
09:45:58.775	36968	-0.3700	4.9600	-36.4200	-0.2830	1.0340	0.1530
09:45:58.793	36988	1.2300	5.8400	-34.0000	-0.3460	1.0410	0.1350
09:45:58.813	37008	1.8700	4.5300	-37.9500	-0.3170	1.1980	0.1860
09:45:58.833	37028	-0.3700	4.8300	-31.3600	-0.3660	0.8480	0.1210
09:45:58.855	37048	2.4400	5.1600	-38.9200	-0.3540	1.2760	0.1820
09:45:58.874	37068	-0.0600	4.4700	-35.7500	-0.3220	0.9800	0.1520
09:45:58.894	37088	1.0900	5.6500	-36.0700	-0.3450	1.0600	0.1530
09:45:58.915	37108	1.1000	4.6300	-40.0800	-0.3080	1.1610	0.1910
09:45:58.935	37128	0.3100	5.4600	-35.1700	-0.3580	0.9720	0.1360
09:45:58.954	37148	1.2500	5.5600	-38.4000	-0.3090	1.2040	0.1760
09:45:58.975	37168	0.0200	4.7600	-34.6000	-0.3340	0.9070	0.1410
09:45:58.995	37188	1.8100	6.1400	-37.4000	-0.3170	1.2110	0.1680
09:45:59.015	37208	0.1900	4.5900	-36.9600	-0.2930	1.0690	0.1610
09:45:59.034	37228	0.6400	5.6900	-34.4100	-0.3520	0.9740	0.1260
09:45:59.055	37248	0.9600	4.8800	-40.8500	-0.3290	1.2470	0.1890
09:45:59.075	37268	-0.1400	5.2800	-32.7100	-0.3170	0.8960	0.1120
09:45:59.094	37288	1.8400	5.8100	-39.5200	-0.3090	1.2050	0.1740
09:45:59.115	37308	-0.6500	4.9400	-34.2800	-0.2700	0.8960	0.1420
09:45:59.136	37328	1.2000	6.1200	-36.4600	-0.3360	1.1260	0.1510
09:45:59.154	37348	0.5000	4.7400	-37.5900	-0.3070	1.1310	0.1760
09:45:59.173	37368	-0.2400	4.7900	-34.6100	-0.3500	0.9090	0.1380
09:45:59.194	37388	2.0600	5.7100	-37.9300	-0.3180	1.3090	0.1760
09:45:59.215	37408	-0.8000	4.5500	-32.9800	-0.3160	0.8260	0.1230
09:45:59.234	37428	2.4600	5.8900	-38.5200	-0.3420	1.2110	0.1690
09:45:59.254	37448	0.2200	4.9800	-35.0200	-0.2940	1.0500	0.1550
09:45:59.274	37468	0.7700	5.6800	-36.2500	-0.3510	1.0050	0.1490
09:45:59.293	37488	2.2600	4.7200	-40.2000	-0.3240	1.2420	0.1970
09:45:59.316	37508	-0.2200	4.8200	-33.5300	-0.3450	0.8240	0.1290
09:45:59.336	37528	2.4200	5.4500	-35.8900	-0.3440	1.1970	0.1700
09:45:59.356	37548	0.4900	4.3300	-34.0800	-0.3100	0.9840	0.1510
09:45:59.375	37568	1.0000	5.7000	-35.3200	-0.3410	1.0340	0.1530
09:45:59.395	37588	-0.1300	5.5600	-39.0500	-0.3090	1.1620	0.1770
09:45:59.415	37608	0.7700	4.8900	-34.7100	-0.3390	0.9390	0.1440
09:45:59.434	37628	2.3000	5.0200	-37.3000	-0.3280	1.2630	0.1730
09:45:59.453	37648	-1.1100	4.7300	-34.6500	-0.2970	0.8880	0.1380
09:45:59.474	37668	1.8600	6.0700	-36.1600	-0.3240	1.1080	0.1460
09:45:59.496	37688	1.0200	4.5800	-35.2500	-0.2900	1.0940	0.1680
09:45:59.515	37708	0.7400	5.1100	-33.2200	-0.3510	0.9840	0.1350
09:45:59.535	37728	2.0000	5.3400	-38.7000	-0.3180	1.2540	0.1710
09:45:59.554	37748	-0.3700	5.1200	-31.7600	-0.2880	0.8590	0.1220
09:45:59.575	37768	2.0500	5.7900	-36.4000	-0.3120	1.1610	0.1580
09:45:59.594	37788	-0.1000	5.2900	-34.8400	-0.2850	1.0610	0.1530
09:45:59.616	37808	1.5000	5.9300	-30.4400	-0.3400	1.0320	0.1190
09:45:59.635	37828	1.5600	4.7700	-37.8800	-0.2990	1.1710	0.1780
09:45:59.654	37848	0.4400	5.0900	-33.6900	-0.3670	0.8900	0.1340
09:45:59.676	37868	2.3800	5.4700	-37.6600	-0.3350	1.3150	0.1820
09:45:59.694	37888	-0.7100	4.6500	-35.4700	-0.3120	0.9250	0.1490
09:45:59.714	37908	2.0500	5.6500	-34.4000	-0.3520	1.0730	0.1380
09:45:59.735	37928	0.6800	4.7500	-35.9100	-0.3180	1.1590	0.1660
09:45:59.755	37948	0.4800	5.8700	-33.8500	-0.3700	0.9030	0.1250
09:45:59.775	37968	1.0500	5.1200	-38.3700	-0.3240	1.2560	0.1720
09:45:59.795	37988	-0.3000	4.9700	-35.1400	-0.3310	0.9150	0.1470
09:45:59.816	38008	1.3500	5.4200	-37.4600	-0.3470	1.1740	0.1510
09:45:59.835	38028	-0.1600	4.6000	-39.6000	-0.2800	1.0340	0.1850
09:45:59.855	38048	0.8300	5.4800	-34.7800	-0.3480	1.0370	0.1340
09:45:59.875	38068	1.1600	5.4400	-40.8100	-0.3060	1.2620	0.1950
09:45:59.895	38088	-0.4600	4.6100	-33.4500	-0.3450	0.8410	0.1240
09:45:59.915	38108	1.9100	5.4600	-39.7700	-0.3320	1.2980	0.1810
09:45:59.934	38128	0.3600	4.5300	-35.0900	-0.2890	0.9420	0.1490
09:45:59.955	38148	1.4900	5.6000	-35.8100	-0.3280	1.0930	0.1500
09:45:59.974	38168	0.8900	4.7400	-38.7100	-0.2940	1.1500	0.1860
09:45:59.995	38188	0.8700	5.1800	-32.1200	-0.3500	0.9280	0.1190
09:46:00.014	38208	1.4400	5.3300	-41.1600	-0.3180	1.2750	0.1800
09:46:00.034	38228	-0.9800	5.0600	-32.8400	-0.3140	0.7810	0.1200
09:46:00.056	38248	2.0700	5.7700	-39.8700	-0.3330	1.1930	0.1820
09:46:00.075	38268	-0.4600	4.8100	-37.0200	-0.3110	1.0440	0.1730
09:46:00.096	38288	1.1400	5.8300	-33.8900	-0.3450	0.9850	0.1390
09:46:00.115	38308	1.2400	5.0500	-38.6000	-0.3210	1.2260	0.1710
09:46:00.135	38328	-0.1800	5.0400	-32.9600	-0.3590	0.8540	0.1310
09:46:00.154	38348	1.5200	5.2800	-36.1600	-0.3420	1.1860	0.1560
09:46:00.175	38368	0.1400	4.6400	-36.1900	-0.3120	0.9800	0.1620
09:46:00.194	38388	0.6700	5.8400	-35.4700	-0.3310	1.0220	0.1550
09:46:00.214	38408	0.6300	4.9400	-38.6400	-0.3230	1.1430	0.1830
09:46:00.235	38428	0.9900	5.0000	-33.3900	-0.3410	0.9380	0.1410
09:46:00.254	38448	1.6200	5.1900	-39.1300	-0.3120	1.2050	0.1850
09:46:00.274	38468	0.2100	5.1500	-32.2600	-0.3150	0.8910	0.1360
09:46:00.297	38488	2.2600	5.5400	-36.1900	-0.3220	1.1440	0.1520
09:46:00.315	38508	0.5800	5.0600	-34.2600	-0.2960	1.0440	0.1540
09:46:00.336	38528	0.9700	5.1100	-35.8600	-0.3490	0.9570	0.1520
09:46:00.354	38548	0.7700	5.2400	-40.0600	-0.3310	1.2310	0.1840
09:46:00.375	38568	-0.8000	4.8000	-35.4000	-0.3380	0.8940	0.1350
09:46:00.395	38588	1.8000	5.5800	-37.9900	-0.3220	1.2060	0.1680
09:46:00.414	38608	0.1300	5.1600	-34.2100	-0.2790	0.9340	0.1470
09:46:00.436	38628	1.6600	5.8500	-34.6100	-0.3440	1.0990	0.1350
09:46:00.455	38648	1.2000	4.5300	-37.4700	-0.2880	1.1410	0.1760
09:46:00.476	38668	-0.0700	5.1400	-33.5600	-0.3780	0.9300	0.1220
09:46:00.495	38688	1.6400	5.2900	-39.3800	-0.3190	1.2120	0.1780
09:46:00.515	38708	-0.1900	5.2000	-33.9700	-0.3390	0.9740	0.1380
09:46:00.534	38728	2.7300	5.4900	-34.8200	-0.3440	1.0840	0.1460
09:46:00.556	38748	0.4500	4.7100	-38.0500	-0.3070	1.0910	0.1770
09:46:00.575	38768	0.4800	5.6400	-36.6600	-0.3580	0.9730	0.1580
09:46:00.595	38788	1.6400	4.8300	-38.7400	-0.3260	1.1970	0.1790
09:46:00.614	38808	-0.1700	4.8600	-37.0200	-0.3330	0.9390	0.1630
09:46:00.635	38828	1.6000	5.4600	-35.6700	-0.3310	1.1400	0.1520
09:46:00.655	38848	-0.4400	4.7600	-36.9200	-0.2990	0.9910	0.1630
09:46:00.675	38868	1.9400	5.7000	-34.6300	-0.3440	1.0610	0.1470
09:46:00.696	38888	1.1900	4.7000	-38.6700	-0.3070	1.1770	0.1900
09:46:00.716	38908	-0.4200	5.2300	-34.2900	-0.3480	0.8490	0.1220
09:46:00.734	38928	1.6400	5.5700	-38.9100	-0.3330	1.2510	0.1670
09:46:00.754	38948	-0.5000	4.4100	-36.6200	-0.3020	0.9080	0.1490
09:46:00.775	38968	2.2000	5.5700	-35.1900	-0.3410	1.0870	0.1510
09:46:00.795	38988	0.4500	4.4100	-38.3500	-0.2800	1.1470	0.1790
09:46:00.816	39008	0.5300	5.7200	-34.0700	-0.3660	0.9800	0.1240
09:46:00.836	39028	0.5500	4.7300	-39.2800	-0.3090	1.2450	0.1800
09:46:00.856	39048	-0.9800	4.9800	-35.3800	-0.3460	0.8590	0.1330
09:46:00.875	39068	2.4100	5.4000	-36.7900	-0.3530	1.2200	0.1620
09:46:00.896	39088	0.2300	4.8500	-34.0000	-0.3120	1.0050	0.1560
09:46:00.917	39108	1.7300	5.6300	-32.8500	-0.3480	1.0060	0.1300
09:46:00.936	39128	1.5500	4.8400	-40.1300	-0.3070	1.2010	0.1870
09:46:00.955	39148	0.3000	5.1500	-35.9400	-0.3650	0.9570	0.1500
09:46:00.974	39168	2.1300	5.2200	-37.5600	-0.3180	1.1710	0.1750
09:46:00.995	39188	0.0100	5.1400	-35.2000	-0.3310	0.9870	0.1480
09:46:01.017	39208	1.8600	5.6100	-34.0400	-0.3490	1.0600	0.1500
09:46:01.036	39228	1.0400	4.9700	-35.3500	-0.2950	1.0850	0.1690
09:46:01.056	39248	1.0600	5.1300	-32.4000	-0.3540	0.9360	0.1280
09:46:01.076	39268	1.6700	5.3500	-37.5000	-0.3170	1.2310	0.1760
09:46:01.096	39288	-0.1500	5.0800	-34.1000	-0.3170	0.9000	0.1350
09:46:01.116	39308	2.0700	5.5100	-36.0900	-0.3040	1.1410	0.1600
09:46:01.136	39328	0.8300	5.0300	-35.5500	-0.2840	1.0460	0.1560
