# Supplementary material for: A slanted castor wheel enables pushing manual wheelchairs from the side to improve social interaction
Source: PLoS One. 2024 Sep 12;19(9):e0307759. doi: 10.1371/journal.pone.0307759 (PMC11392412; doi:10.1371/journal.pone.0307759)
Supplement: S1 File — Contains the data collected during the validation experiments and the code for calculating the reaction forces for a castor wheel using the vector equations and the cosine approximation. 4TU.ResearchData repository: https://doi.org/10.4121/82afa4e1-bdf1-4bf4-8682-32e62f6c3d68, GitLab repository: https://gitlab.tudelft.nl/ziggy/evaluation_paper. (ZIP) [file pone.0307759.s002.zip › S2 File - Experimental data and the MATLAB code for calculations of the castor wheel/Data/Test7_31-5-2022/0.15rad_5.4kg_7.txt]

TimeStamp	SampleCounter	Fx(N)	Fy(N)	Fz(N)	Tx(Nm)	Ty(Nm)	Tz(Nm)
09:47:11.371	43972	2.2800	8.8200	-59.6300	-0.5540	1.8950	0.2950
09:47:11.390	43992	-1.1700	8.8200	-51.3300	-0.5690	1.4090	0.2090
09:47:11.410	44012	3.1100	8.1800	-57.9100	-0.5390	1.7940	0.2630
09:47:11.432	44032	0.8200	7.8500	-54.3000	-0.5560	1.5590	0.2610
09:47:11.452	44052	2.1700	8.1700	-53.2200	-0.5530	1.6200	0.2160
09:47:11.472	44072	0.9800	7.8600	-57.4900	-0.5480	1.8010	0.2810
09:47:11.492	44092	-0.7600	8.8700	-52.4000	-0.5590	1.4040	0.1990
09:47:11.511	44112	2.7900	7.8400	-60.4900	-0.5560	1.8840	0.2860
09:47:11.531	44132	0.2500	8.0800	-51.9000	-0.5550	1.4700	0.2300
09:47:11.552	44152	2.5900	8.3200	-55.3100	-0.5480	1.7310	0.2440
09:47:11.571	44172	1.4200	7.9400	-54.7700	-0.5410	1.6480	0.2790
09:47:11.590	44192	0.6300	8.3300	-50.8700	-0.5660	1.4960	0.1960
09:47:11.611	44212	2.2600	8.2500	-59.4600	-0.5370	1.8970	0.3020
09:47:11.631	44232	-0.7500	7.8800	-50.8500	-0.5490	1.3830	0.2060
09:47:11.651	44252	3.7600	8.4700	-57.0100	-0.5460	1.8760	0.2550
09:47:11.670	44272	0.8700	7.5000	-50.7500	-0.5700	1.5290	0.2370
09:47:11.690	44292	1.9200	8.6700	-52.1800	-0.5700	1.6420	0.2170
09:47:11.711	44312	1.7800	8.4500	-58.1900	-0.5550	1.8190	0.2980
09:47:11.731	44332	-1.1500	8.6500	-51.4700	-0.5910	1.4320	0.1980
09:47:11.750	44352	2.9600	8.7100	-60.1900	-0.5720	1.9040	0.2790
09:47:11.770	44372	0.4200	7.9800	-51.9400	-0.5750	1.4480	0.2470
09:47:11.790	44392	2.3200	8.4500	-53.2700	-0.5830	1.7170	0.2370
09:47:11.811	44412	1.6100	8.4100	-55.1700	-0.5600	1.6810	0.2780
09:47:11.832	44432	-0.3500	8.7000	-51.5100	-0.5610	1.4640	0.1890
09:47:11.853	44452	2.2300	8.3200	-58.8600	-0.5550	1.8230	0.2820
09:47:11.873	44472	-0.5700	8.2800	-51.8600	-0.5560	1.4540	0.2130
09:47:11.891	44492	3.2800	8.5100	-54.7400	-0.5470	1.7510	0.2350
09:47:11.910	44512	1.5000	7.7400	-52.7000	-0.5580	1.5820	0.2630
09:47:11.931	44532	1.4000	8.4800	-52.8200	-0.5630	1.5360	0.2090
09:47:11.952	44552	1.1400	8.2500	-57.7500	-0.5830	1.7900	0.2710
09:47:11.971	44572	-0.9800	8.5000	-51.7000	-0.5890	1.3790	0.2010
09:47:11.992	44592	3.0800	8.4100	-56.8600	-0.5570	1.8530	0.2570
09:47:12.011	44612	-0.3800	8.3500	-52.8800	-0.5570	1.5360	0.2320
09:47:12.031	44632	2.0000	8.2600	-52.4200	-0.5390	1.6500	0.2090
09:47:12.053	44652	1.2700	8.3800	-56.7800	-0.5550	1.7710	0.2850
09:47:12.073	44672	0.2600	8.3200	-52.2800	-0.6020	1.4700	0.2030
09:47:12.091	44692	2.3100	8.2900	-59.7000	-0.5560	1.9410	0.2990
09:47:12.111	44712	-0.3600	8.3600	-51.6500	-0.5720	1.3810	0.2100
09:47:12.131	44732	3.4300	8.3200	-53.3300	-0.5620	1.7630	0.2360
09:47:12.151	44752	0.6900	7.8700	-52.4900	-0.5760	1.6190	0.2560
09:47:12.171	44772	1.5200	8.4900	-52.3000	-0.5960	1.5480	0.2160
09:47:12.192	44792	1.5100	8.6000	-59.2000	-0.5520	1.8600	0.2940
09:47:12.210	44812	-0.3300	8.0900	-52.7900	-0.5660	1.3540	0.2120
09:47:12.231	44832	3.2000	8.2200	-56.9900	-0.5560	1.8530	0.2610
09:47:12.252	44852	0.5300	8.0000	-51.1600	-0.5680	1.5260	0.2320
09:47:12.273	44872	2.4100	8.8400	-52.0400	-0.5570	1.6500	0.2120
09:47:12.292	44892	1.5400	8.3900	-58.2100	-0.5320	1.7360	0.2950
09:47:12.311	44912	-0.4300	8.4500	-53.0600	-0.5510	1.4690	0.1980
09:47:12.332	44932	1.8300	8.2700	-59.6200	-0.5500	1.9080	0.2790
09:47:12.353	44952	-0.3100	7.8900	-51.2700	-0.5510	1.4230	0.2110
09:47:12.373	44972	3.6300	8.4300	-55.0700	-0.5460	1.7840	0.2420
09:47:12.391	44992	0.4500	8.2600	-51.4700	-0.5580	1.6110	0.2500
09:47:12.412	45012	0.6200	8.4900	-52.9000	-0.5620	1.5020	0.2100
09:47:12.432	45032	1.2300	8.5100	-60.8100	-0.5370	1.9150	0.3080
09:47:12.453	45052	-0.8200	8.0200	-49.6300	-0.5510	1.3710	0.2060
09:47:12.471	45072	3.2100	8.3600	-58.4600	-0.5460	1.9490	0.2660
09:47:12.492	45092	-0.1700	8.0700	-51.4600	-0.5810	1.4980	0.2380
09:47:12.511	45112	3.1700	8.7600	-52.0400	-0.5730	1.6520	0.2290
09:47:12.533	45132	1.8800	8.2200	-58.9300	-0.5730	1.8160	0.3030
09:47:12.553	45152	-0.5000	8.6600	-51.6600	-0.5800	1.4360	0.1980
09:47:12.572	45172	2.0700	8.3300	-59.1700	-0.5750	1.9460	0.2890
09:47:12.593	45192	0.4700	7.9600	-49.8900	-0.5780	1.4100	0.2160
09:47:12.613	45212	3.1700	8.3900	-53.7900	-0.5600	1.7430	0.2320
09:47:12.631	45232	1.0800	8.0800	-55.3700	-0.5680	1.6760	0.2770
09:47:12.652	45252	1.0000	8.7900	-52.4300	-0.5600	1.4670	0.2140
09:47:12.670	45272	2.4200	7.7600	-57.8000	-0.5450	1.8470	0.2820
09:47:12.690	45292	0.0100	8.1900	-51.3900	-0.5620	1.4070	0.2050
09:47:12.711	45312	2.4900	7.8700	-55.5500	-0.5520	1.7680	0.2440
09:47:12.731	45332	1.1900	7.8700	-51.5200	-0.5520	1.6070	0.2530
09:47:12.751	45352	1.9100	8.3500	-54.5700	-0.5410	1.5790	0.2210
09:47:12.773	45372	1.3200	8.2500	-57.0700	-0.5650	1.7880	0.2770
09:47:12.792	45392	-0.2000	8.3400	-50.8000	-0.5700	1.3870	0.2070
09:47:12.812	45412	2.8700	8.1900	-59.3700	-0.5440	1.8730	0.2820
09:47:12.831	45432	0.2100	7.9400	-52.2600	-0.5720	1.5100	0.2370
09:47:12.851	45452	2.0800	8.2800	-54.4400	-0.5400	1.7140	0.2390
09:47:12.871	45472	0.4300	7.8700	-53.8800	-0.5630	1.6510	0.2610
09:47:12.893	45492	0.9000	8.6300	-53.1400	-0.5790	1.5630	0.2090
09:47:12.911	45512	2.3200	7.9900	-58.8200	-0.5630	1.8840	0.2940
09:47:12.933	45532	-1.0700	8.3400	-51.7600	-0.5800	1.3480	0.2100
09:47:12.952	45552	3.3700	8.7500	-57.3100	-0.5780	1.8650	0.2600
09:47:12.971	45572	1.0000	8.1000	-52.2700	-0.5950	1.5900	0.2360
09:47:12.991	45592	1.3500	8.4900	-53.7300	-0.5790	1.6430	0.2330
09:47:13.011	45612	2.1900	8.1400	-55.1100	-0.5700	1.7340	0.2790
09:47:13.032	45632	-0.0600	8.4700	-53.2600	-0.5770	1.4430	0.2270
09:47:13.051	45652	2.6900	8.3100	-57.5100	-0.5580	1.8610	0.2730
09:47:13.072	45672	-0.4500	8.0700	-52.3800	-0.5770	1.4400	0.2310
09:47:13.091	45692	2.0600	8.4700	-55.5100	-0.5740	1.7390	0.2400
09:47:13.113	45712	1.2800	8.3600	-58.1300	-0.5640	1.7610	0.2890
09:47:13.131	45732	-0.2400	8.3600	-53.2600	-0.5550	1.4580	0.2090
09:47:13.153	45752	1.6400	8.3400	-59.1200	-0.5600	1.8860	0.2850
09:47:13.172	45772	-0.6600	8.1300	-52.5500	-0.5550	1.4230	0.2210
09:47:13.194	45792	3.8100	8.6000	-52.6700	-0.5290	1.7800	0.2360
09:47:13.213	45812	0.8100	8.1000	-53.6300	-0.5710	1.5800	0.2510
09:47:13.233	45832	0.4000	8.4900	-52.1300	-0.5660	1.5220	0.1980
09:47:13.253	45852	2.6900	8.3400	-59.4100	-0.5490	1.9250	0.2940
09:47:13.272	45872	-0.2100	7.8300	-50.9200	-0.5480	1.3500	0.2120
09:47:13.292	45892	3.3300	8.5800	-54.6000	-0.5320	1.9110	0.2440
09:47:13.312	45912	-0.1700	8.2800	-51.4400	-0.5630	1.5110	0.2290
09:47:13.334	45932	2.9500	8.4500	-51.9900	-0.5670	1.6590	0.2210
09:47:13.353	45952	1.4500	8.0300	-59.0900	-0.5480	1.7390	0.3070
09:47:13.372	45972	-0.4500	8.9400	-53.6900	-0.5950	1.4440	0.1980
09:47:13.392	45992	1.8200	8.6100	-60.2000	-0.5820	1.8980	0.2900
09:47:13.413	46012	-0.8100	8.4600	-52.8400	-0.6040	1.4450	0.2130
09:47:13.433	46032	2.0000	8.9100	-53.3500	-0.5740	1.7210	0.2310
09:47:13.453	46052	0.5800	8.1200	-56.4900	-0.5660	1.6630	0.2850
09:47:13.472	46072	0.6200	8.5600	-52.1300	-0.5710	1.5290	0.1970
09:47:13.493	46092	1.8200	7.8500	-59.7300	-0.5530	1.8470	0.2920
09:47:13.513	46112	-0.6800	8.6200	-50.8300	-0.5830	1.3680	0.1930
09:47:13.532	46132	3.1100	8.1300	-56.9000	-0.5650	1.8250	0.2610
09:47:13.554	46152	0.3800	7.9500	-51.2300	-0.5670	1.5340	0.2420
09:47:13.574	46172	2.5000	8.1800	-52.7500	-0.5530	1.6300	0.2130
09:47:13.594	46192	0.7900	7.5700	-56.5400	-0.5790	1.7640	0.2880
09:47:13.613	46212	0.9500	9.0300	-51.5800	-0.5610	1.4220	0.1970
09:47:13.632	46232	2.4700	7.9800	-59.4300	-0.5460	1.9070	0.2950
09:47:13.653	46252	-0.5200	8.6300	-52.1200	-0.5460	1.4940	0.2140
09:47:13.673	46272	2.8300	8.5100	-52.5800	-0.5420	1.6850	0.2190
09:47:13.691	46292	0.8200	8.1400	-54.1700	-0.5590	1.6500	0.2700
09:47:13.713	46312	1.9100	8.6800	-51.8500	-0.5850	1.5770	0.2060
09:47:13.731	46332	1.7000	8.1800	-59.4900	-0.5540	1.8390	0.3040
09:47:13.752	46352	0.2600	8.3300	-50.6700	-0.5810	1.3850	0.2060
09:47:13.772	46372	3.7200	8.1300	-55.3200	-0.5600	1.8960	0.2600
09:47:13.793	46392	1.1900	8.4700	-51.6000	-0.5660	1.5140	0.2370
09:47:13.811	46412	2.0600	8.5400	-52.6200	-0.5840	1.6550	0.2180
09:47:13.832	46432	1.5700	8.0100	-57.4400	-0.5610	1.7620	0.2990
09:47:13.854	46452	0.1900	8.4400	-52.4600	-0.5800	1.4770	0.2080
09:47:13.872	46472	3.1000	7.9500	-55.2600	-0.5560	1.8000	0.2710
09:47:13.892	46492	0.5800	8.3200	-49.0400	-0.5580	1.4960	0.2090
09:47:13.913	46512	1.8600	8.9400	-54.9400	-0.5530	1.7140	0.2370
09:47:13.933	46532	0.9300	8.2000	-53.2100	-0.5600	1.6540	0.2520
09:47:13.954	46552	0.5600	8.1100	-53.0900	-0.5760	1.5150	0.2040
09:47:13.974	46572	1.4400	8.2400	-57.7400	-0.5360	1.8020	0.2760
09:47:13.992	46592	-0.4100	8.5900	-52.2700	-0.5700	1.4420	0.2110
09:47:14.013	46612	2.6700	8.0400	-56.1500	-0.5620	1.8220	0.2520
09:47:14.033	46632	0.2500	7.9900	-53.2000	-0.5770	1.5260	0.2520
09:47:14.053	46652	1.5900	8.4100	-53.7700	-0.5500	1.5970	0.2190
09:47:14.073	46672	1.4300	8.1700	-58.3600	-0.5370	1.8060	0.2960
09:47:14.092	46692	-0.2100	8.6500	-50.7400	-0.5430	1.3890	0.2010
09:47:14.113	46712	2.4100	8.2800	-58.9800	-0.5460	1.9210	0.2870
09:47:14.133	46732	-1.0900	8.5900	-52.3300	-0.5650	1.4500	0.2320
09:47:14.153	46752	2.5300	8.5600	-55.6800	-0.5600	1.7800	0.2380
09:47:14.174	46772	-0.1500	8.1300	-55.5700	-0.5370	1.5970	0.2720
09:47:14.193	46792	1.2900	8.8100	-53.4700	-0.5840	1.5950	0.2070
09:47:14.213	46812	2.1500	8.1100	-59.8900	-0.5850	1.8860	0.3080
09:47:14.233	46832	0.4300	7.8800	-51.6300	-0.5880	1.4090	0.2130
09:47:14.252	46852	3.8700	8.1200	-53.4300	-0.5200	1.7790	0.2590
09:47:14.274	46872	0.4400	8.1100	-54.3600	-0.5590	1.5590	0.2550
09:47:14.293	46892	2.0800	8.4200	-51.2500	-0.5430	1.6100	0.2100
09:47:14.313	46912	1.4300	7.6700	-57.1500	-0.5510	1.7690	0.2860
09:47:14.333	46932	0.7700	8.1100	-54.1000	-0.5770	1.4850	0.2190
09:47:14.354	46952	2.8800	8.3000	-55.9000	-0.5600	1.8390	0.2640
09:47:14.373	46972	0.1900	8.0400	-52.6500	-0.5330	1.4850	0.2450
09:47:14.392	46992	2.7800	8.7300	-50.8000	-0.5420	1.6640	0.2110
09:47:14.413	47012	1.3500	8.2700	-54.5900	-0.5670	1.7240	0.2800
09:47:14.434	47032	1.2500	8.1700	-51.3200	-0.5630	1.4580	0.2060
09:47:14.453	47052	2.1200	8.0600	-58.7100	-0.5540	1.8920	0.2980
09:47:14.473	47072	-0.4400	8.2000	-53.5300	-0.5760	1.4110	0.2170
09:47:14.493	47092	3.2900	8.1000	-55.7200	-0.5230	1.7890	0.2600
09:47:14.513	47112	0.4100	8.3500	-53.6700	-0.5470	1.5920	0.2630
09:47:14.534	47132	1.8400	8.3200	-52.6400	-0.5680	1.6380	0.2160
09:47:14.553	47152	1.5200	8.1000	-57.9500	-0.5560	1.8240	0.3090
09:47:14.574	47172	0.1800	8.8100	-50.8800	-0.5800	1.4570	0.2000
09:47:14.593	47192	3.1400	8.2500	-56.9500	-0.5550	1.8740	0.2790
09:47:14.615	47212	-0.1400	8.1800	-52.1100	-0.5630	1.5390	0.2190
09:47:14.634	47232	3.5000	8.1200	-53.7200	-0.5500	1.7370	0.2330
09:47:14.653	47252	0.4700	8.0600	-54.6500	-0.5660	1.6720	0.2700
09:47:14.673	47272	0.8300	8.7700	-53.1300	-0.5730	1.4920	0.2020
09:47:14.695	47292	2.5500	8.0500	-59.1900	-0.5550	1.9020	0.2990
09:47:14.715	47312	-0.0100	8.3400	-51.2500	-0.5430	1.4410	0.2160
09:47:14.734	47332	2.6400	8.5700	-54.5800	-0.5370	1.7430	0.2300
09:47:14.755	47352	0.7300	8.2200	-55.1300	-0.5550	1.5800	0.2590
09:47:14.773	47372	1.9600	8.4200	-53.7800	-0.5460	1.5930	0.2130
09:47:14.795	47392	1.2600	8.2600	-56.4300	-0.5570	1.7870	0.2720
09:47:14.813	47412	0.5900	8.4900	-52.4600	-0.5570	1.4560	0.2090
09:47:14.833	47432	2.6700	8.3300	-56.2500	-0.5360	1.8950	0.2620
09:47:14.854	47452	-0.5900	7.7500	-51.1700	-0.5570	1.3300	0.2230
09:47:14.873	47472	2.7900	8.5300	-52.9700	-0.5650	1.7310	0.2230
09:47:14.893	47492	1.4500	8.5300	-56.1900	-0.5590	1.7660	0.2870
09:47:14.913	47512	0.3100	8.6700	-51.1900	-0.5540	1.4540	0.1970
09:47:14.933	47532	1.8600	8.2600	-58.6400	-0.5480	1.8770	0.2860
09:47:14.954	47552	-0.3700	8.2400	-53.1000	-0.5800	1.4120	0.2200
09:47:14.974	47572	2.6600	8.6900	-55.8400	-0.5610	1.8570	0.2590
09:47:14.993	47592	0.0000	8.0500	-52.4600	-0.5620	1.5260	0.2560
09:47:15.015	47612	2.7000	8.6600	-53.5000	-0.5560	1.6500	0.2180
09:47:15.034	47632	2.0000	7.9600	-57.2200	-0.5790	1.7680	0.2900
09:47:15.054	47652	0.1000	8.1500	-51.6700	-0.5750	1.4060	0.2020
09:47:15.074	47672	2.3800	8.2300	-57.3900	-0.5620	1.9550	0.2790
09:47:15.093	47692	-0.5400	8.4900	-52.5200	-0.5810	1.5020	0.2300
09:47:15.114	47712	3.2800	8.9700	-57.4100	-0.5650	1.9670	0.2620
09:47:15.135	47732	1.4100	7.4500	-53.8100	-0.5760	1.6930	0.2830
09:47:15.154	47752	0.4200	8.2000	-51.2800	-0.5680	1.3880	0.2020
09:47:15.174	47772	3.1200	8.1200	-60.1300	-0.5380	2.0010	0.2930
09:47:15.194	47792	0.3300	8.4300	-48.3900	-0.5180	1.4100	0.1940
09:47:15.214	47812	1.6000	7.9200	-56.0000	-0.5080	1.8000	0.2470
09:47:15.234	47832	1.4800	8.4900	-54.7700	-0.5480	1.7200	0.2460
09:47:15.253	47852	1.3600	8.0200	-49.9500	-0.5270	1.5180	0.2000
09:47:15.275	47872	0.5800	8.0500	-60.1600	-0.5130	1.8260	0.2980
09:47:15.294	47892	-0.6700	8.5000	-53.5600	-0.5570	1.4100	0.2070
09:47:15.315	47912	0.2800	7.7100	-61.2700	-0.4960	1.7980	0.2810
09:47:15.334	47932	-1.0700	8.5600	-56.8400	-0.5340	1.5900	0.2380
09:47:15.355	47952	2.8000	8.0900	-50.8000	-0.5280	1.6250	0.2210
09:47:15.373	47972	1.7100	7.8100	-55.7300	-0.5170	1.7230	0.2800
09:47:15.394	47992	1.4400	8.8000	-53.5600	-0.5620	1.5390	0.2010
09:47:15.412	48012	2.8700	7.4100	-55.1000	-0.5670	1.7960	0.2590
09:47:15.434	48032	0.4200	8.1600	-52.6400	-0.5440	1.4700	0.2200
09:47:15.453	48052	2.5300	8.3600	-55.8900	-0.5560	1.8310	0.2480
09:47:15.473	48072	0.0200	8.0300	-52.2900	-0.5870	1.5140	0.2570
09:47:15.493	48092	1.5100	8.6300	-55.7700	-0.5940	1.7110	0.2350
09:47:15.513	48112	1.7700	8.0500	-56.7500	-0.5730	1.7950	0.2930
09:47:15.535	48132	-0.6700	8.4600	-51.6300	-0.5770	1.4250	0.1990
09:47:15.555	48152	3.0500	8.0700	-57.6700	-0.5470	1.8750	0.2690
09:47:15.576	48172	-0.0300	7.8500	-50.8000	-0.5550	1.4300	0.2370
09:47:15.593	48192	2.1500	8.4800	-55.4300	-0.5650	1.6680	0.2310
09:47:15.615	48212	1.9200	7.5800	-54.4200	-0.5520	1.7040	0.2710
09:47:15.634	48232	-0.0100	7.8700	-52.1900	-0.5570	1.4810	0.2080
09:47:15.654	48252	2.6100	7.9600	-60.0100	-0.5630	1.9140	0.2880
09:47:15.675	48272	-0.5300	8.4700	-48.6600	-0.5640	1.3820	0.2070
09:47:15.693	48292	3.3400	8.4600	-53.2600	-0.5450	1.7310	0.2290
09:47:15.714	48312	1.8600	8.5300	-53.1500	-0.5420	1.6650	0.2660
09:47:15.733	48332	0.7700	8.6000	-51.0700	-0.5540	1.4930	0.1980
09:47:15.754	48352	2.2100	8.2400	-59.7500	-0.5520	1.9080	0.2960
09:47:15.773	48372	-1.0100	8.5200	-51.4700	-0.5880	1.3750	0.2090
09:47:15.795	48392	2.9500	8.3700	-55.9200	-0.5580	1.8540	0.2570
09:47:15.815	48412	0.1800	8.1800	-53.3600	-0.5710	1.5150	0.2490
09:47:15.834	48432	2.1300	8.1700	-54.1700	-0.5610	1.6390	0.2320
09:47:15.855	48452	1.6100	7.9800	-57.5500	-0.5810	1.7510	0.3040
09:47:15.874	48472	0.4100	8.6100	-51.1900	-0.5940	1.4670	0.2040
09:47:15.894	48492	2.5800	7.6200	-56.7800	-0.5810	1.8270	0.2800
09:47:15.914	48512	0.0500	8.5700	-51.6000	-0.5630	1.4800	0.2290
09:47:15.935	48532	2.9800	8.2200	-53.3500	-0.5510	1.7150	0.2380
09:47:15.956	48552	1.4300	8.1700	-52.6000	-0.5450	1.5920	0.2480
09:47:15.974	48572	1.5600	8.1600	-53.1200	-0.5750	1.5890	0.2120
09:47:15.994	48592	2.7100	7.3400	-55.9200	-0.5620	1.8070	0.2840
09:47:16.014	48612	-1.3800	8.1000	-52.8500	-0.5470	1.4260	0.2220
09:47:16.034	48632	2.4800	8.4000	-54.7600	-0.5530	1.8190	0.2320
09:47:16.055	48652	0.6800	7.9400	-54.2700	-0.5700	1.5520	0.2570
09:47:16.076	48672	2.7100	8.5800	-51.2200	-0.5620	1.6340	0.2040
09:47:16.094	48692	1.6700	7.6800	-57.5400	-0.5570	1.7480	0.2970
09:47:16.115	48712	-0.0300	8.4800	-53.3300	-0.5630	1.4260	0.2100
09:47:16.134	48732	2.9900	8.1400	-57.2400	-0.5410	1.9010	0.2760
09:47:16.153	48752	-0.4300	8.0800	-51.2300	-0.5470	1.4200	0.2370
09:47:16.173	48772	3.6200	8.7200	-54.5000	-0.5690	1.7990	0.2290
09:47:16.194	48792	1.6800	8.3600	-51.7400	-0.5590	1.6790	0.2690
09:47:16.214	48812	1.8400	8.5900	-49.1000	-0.5670	1.5020	0.1950
09:47:16.234	48832	2.7000	8.2300	-58.3200	-0.5600	1.9560	0.2900
09:47:16.254	48852	-0.2700	8.0600	-49.4600	-0.5570	1.4020	0.2000
09:47:16.275	48872	3.7000	8.2600	-56.1700	-0.5540	1.8550	0.2520
09:47:16.295	48892	1.6300	8.3500	-51.6200	-0.5950	1.5870	0.2420
09:47:16.314	48912	1.8400	8.6600	-51.7900	-0.5600	1.5720	0.2130
09:47:16.335	48932	2.2000	8.4100	-57.7200	-0.5550	1.8430	0.3040
09:47:16.355	48952	0.4100	7.7000	-49.2100	-0.5660	1.4120	0.2070
09:47:16.374	48972	2.6700	7.9000	-57.9100	-0.5280	1.8860	0.2790
09:47:16.395	48992	0.3400	8.0600	-52.6200	-0.5530	1.5100	0.2420
09:47:16.414	49012	2.0000	8.1700	-53.7600	-0.5330	1.5930	0.2360
09:47:16.434	49032	1.5300	7.9000	-56.4400	-0.5540	1.7280	0.2880
09:47:16.455	49052	0.5100	8.5400	-50.6000	-0.5670	1.4640	0.1910
09:47:16.475	49072	1.6100	8.5300	-59.3300	-0.5630	1.8330	0.2750
09:47:16.495	49092	-0.9500	8.5200	-50.9700	-0.5760	1.3890	0.2150
09:47:16.514	49112	2.4100	8.4200	-55.5600	-0.5520	1.7610	0.2430
09:47:16.534	49132	0.8400	8.5700	-55.2900	-0.5590	1.6370	0.2710
09:47:16.553	49152	1.2900	8.4400	-53.8700	-0.5330	1.5360	0.2220
09:47:16.575	49172	1.8900	8.2000	-57.3800	-0.5490	1.8640	0.2820
09:47:16.595	49192	-0.2800	8.3100	-50.2700	-0.5830	1.3660	0.1970
09:47:16.614	49212	2.7600	8.6200	-57.8500	-0.5540	1.9220	0.2660
09:47:16.635	49232	-0.3400	8.0000	-51.3600	-0.5890	1.4650	0.2400
09:47:16.655	49252	3.5400	8.3100	-51.0700	-0.5670	1.6980	0.2270
09:47:16.674	49272	1.8800	8.4100	-58.0000	-0.5760	1.7570	0.3040
09:47:16.694	49292	0.2800	8.4100	-52.4400	-0.5840	1.4810	0.2200
09:47:16.715	49312	2.7100	7.9700	-57.6700	-0.5490	1.8590	0.2870
09:47:16.734	49332	0.3700	8.1700	-50.3900	-0.5590	1.4550	0.2150
09:47:16.754	49352	2.1700	8.3800	-55.0300	-0.5470	1.7790	0.2350
09:47:16.775	49372	1.2500	7.3300	-53.1000	-0.5590	1.5760	0.2570
09:47:16.795	49392	1.8200	8.2600	-51.3500	-0.5620	1.5620	0.2030
09:47:16.815	49412	2.1200	8.1800	-56.7900	-0.5470	1.8340	0.2770
09:47:16.836	49432	-0.6700	8.0500	-51.6600	-0.5670	1.3560	0.2080
09:47:16.855	49452	2.5400	8.2000	-57.4000	-0.5510	1.8520	0.2610
09:47:16.876	49472	0.3500	7.7200	-52.5500	-0.5650	1.5220	0.2420
09:47:16.895	49492	2.0500	8.5700	-52.7400	-0.5510	1.6590	0.2130
09:47:16.915	49512	1.0700	8.0500	-56.9900	-0.5570	1.7270	0.2960
09:47:16.934	49532	-0.1900	8.6600	-51.9800	-0.5840	1.4760	0.2020
09:47:16.954	49552	2.4800	8.3900	-59.7900	-0.5440	1.9010	0.2870
09:47:16.976	49572	-0.6500	7.9800	-51.1300	-0.5540	1.3720	0.2150
09:47:16.994	49592	3.5400	8.3100	-55.0300	-0.5500	1.8460	0.2380
09:47:17.016	49612	1.2600	8.1600	-52.3500	-0.5690	1.6170	0.2620
09:47:17.036	49632	1.6800	8.5900	-50.9700	-0.5650	1.5610	0.2000
09:47:17.055	49652	1.9600	7.9300	-57.2800	-0.5540	1.8240	0.3010
09:47:17.075	49672	-0.1900	8.4100	-53.4100	-0.5870	1.4620	0.2210
09:47:17.096	49692	2.6000	8.5000	-57.4400	-0.5640	1.8570	0.2630
09:47:17.115	49712	-0.0800	8.1300	-53.1400	-0.5840	1.5000	0.2550
09:47:17.134	49732	1.8000	8.5400	-55.1100	-0.5730	1.6660	0.2240
09:47:17.155	49752	1.2500	8.0200	-56.3700	-0.5720	1.7940	0.2820
09:47:17.175	49772	0.0100	8.4300	-52.8900	-0.5670	1.4490	0.2100
09:47:17.195	49792	2.5700	7.8500	-55.9200	-0.5520	1.8130	0.2640
09:47:17.215	49812	-0.0100	8.1600	-52.8800	-0.5650	1.4840	0.2380
09:47:17.237	49832	2.7300	8.4400	-53.7500	-0.5460	1.6910	0.2380
09:47:17.255	49852	0.8600	8.1300	-55.2000	-0.5500	1.6840	0.2720
09:47:17.275	49872	0.3700	8.3200	-54.5400	-0.5560	1.5330	0.2170
09:47:17.297	49892	2.1700	8.2700	-58.2900	-0.5660	1.8640	0.2800
09:47:17.315	49912	-0.8200	7.8700	-51.4800	-0.5700	1.3580	0.2140
09:47:17.336	49932	2.6700	8.4600	-56.3800	-0.5560	1.8040	0.2460
09:47:17.355	49952	0.6800	8.2100	-54.2300	-0.5520	1.6480	0.2660
09:47:17.375	49972	1.8100	8.3300	-53.0000	-0.5510	1.5850	0.2130
09:47:17.395	49992	1.4700	7.8600	-57.3400	-0.5500	1.7430	0.2960
09:47:17.415	50012	-0.0400	8.5800	-52.9300	-0.5840	1.4840	0.2070
09:47:17.435	50032	3.0600	8.1700	-58.2400	-0.5690	1.9320	0.2850
09:47:17.456	50052	-1.0800	8.4000	-51.8500	-0.5780	1.4300	0.2290
09:47:17.476	50072	2.6400	8.7400	-52.4100	-0.5640	1.7520	0.2270
09:47:17.494	50092	1.6700	7.6000	-55.7100	-0.5830	1.7250	0.2920
09:47:17.516	50112	1.1300	8.7400	-50.7100	-0.5850	1.5570	0.2060
09:47:17.537	50132	2.5400	8.0300	-57.0200	-0.5300	1.7930	0.2870
09:47:17.555	50152	-0.0800	8.3100	-52.1700	-0.5610	1.4520	0.2110
09:47:17.576	50172	3.3300	7.8800	-52.7000	-0.5330	1.7820	0.2330
09:47:17.596	50192	1.2200	8.0400	-50.6900	-0.5580	1.5020	0.2370
09:47:17.615	50212	2.7300	8.5900	-52.6300	-0.5580	1.6470	0.2160
09:47:17.636	50232	1.8200	7.7600	-56.7200	-0.5610	1.8130	0.2830
09:47:17.657	50252	0.2800	8.4900	-51.3500	-0.5450	1.3880	0.2010
09:47:17.676	50272	2.9900	8.3400	-58.2200	-0.5390	1.8580	0.2740
09:47:17.696	50292	-0.4000	7.7700	-53.8600	-0.5530	1.4670	0.2290
09:47:17.714	50312	2.6600	8.2500	-54.4200	-0.5450	1.6770	0.2340
09:47:17.736	50332	1.6100	7.7800	-55.9900	-0.5750	1.7210	0.2890
09:47:17.755	50352	0.1800	8.1300	-50.6600	-0.5770	1.4690	0.1900
09:47:17.775	50372	2.1900	8.5100	-58.8100	-0.5520	1.9020	0.2890
09:47:17.795	50392	-0.1800	8.1300	-51.1500	-0.5570	1.4010	0.2150
09:47:17.816	50412	3.3300	8.3900	-53.7500	-0.5580	1.8300	0.2320
09:47:17.835	50432	0.7200	8.0300	-54.3200	-0.5640	1.5810	0.2660
09:47:17.855	50452	2.1200	8.4500	-53.3700	-0.5770	1.6550	0.2250
09:47:17.876	50472	1.4500	8.0400	-58.7000	-0.5730	1.7600	0.2910
09:47:17.897	50492	-0.5100	8.3100	-53.0000	-0.6000	1.4840	0.2130
09:47:17.915	50512	2.3600	8.3000	-59.1700	-0.5690	1.8920	0.2770
09:47:17.936	50532	0.4100	8.5600	-50.3700	-0.5860	1.4440	0.2220
09:47:17.957	50552	2.5200	8.4800	-53.9100	-0.5860	1.6960	0.2360
09:47:17.975	50572	1.3000	8.3800	-57.3200	-0.5900	1.7470	0.2940
09:47:17.996	50592	0.4600	8.4800	-52.7400	-0.5830	1.5120	0.2130
09:47:18.016	50612	1.9800	8.4700	-57.5900	-0.5300	1.8160	0.2850
09:47:18.035	50632	-0.3200	8.4300	-51.9900	-0.5530	1.4860	0.2200
09:47:18.055	50652	2.5800	8.3100	-54.6600	-0.5490	1.6920	0.2330
09:47:18.076	50672	1.4100	8.1000	-52.1800	-0.5650	1.6150	0.2590
09:47:18.096	50692	0.8000	8.7000	-51.5100	-0.5490	1.5180	0.2020
09:47:18.115	50712	1.4300	8.0100	-61.0100	-0.5760	1.8490	0.3010
09:47:18.137	50732	-0.4500	8.6300	-52.6500	-0.5800	1.4120	0.2160
09:47:18.155	50752	2.2600	8.1200	-57.5500	-0.5570	1.8490	0.2710
09:47:18.175	50772	0.0200	8.3900	-52.5100	-0.5740	1.5200	0.2350
09:47:18.195	50792	1.7400	8.0300	-53.3800	-0.5550	1.6220	0.2180
09:47:18.217	50812	1.7000	7.6500	-56.1400	-0.5650	1.7300	0.2860
09:47:18.237	50832	0.2100	8.4700	-54.2200	-0.5650	1.4910	0.2220
09:47:18.256	50852	2.1300	7.9300	-62.2600	-0.5650	1.8700	0.3090
09:47:18.277	50872	-0.9500	7.9700	-51.4200	-0.5740	1.4030	0.2180
09:47:18.297	50892	4.0500	8.3200	-54.9900	-0.5570	1.8300	0.2470
09:47:18.317	50912	1.4500	8.0400	-52.1000	-0.5650	1.6220	0.2600
09:47:18.337	50932	1.1900	8.8000	-53.2500	-0.5860	1.5920	0.2070
09:47:18.355	50952	1.2300	7.9800	-58.6300	-0.5670	1.8460	0.2940
09:47:18.377	50972	-0.3100	8.6600	-52.8300	-0.5800	1.4190	0.2140
09:47:18.397	50992	2.8000	8.0900	-58.4100	-0.5470	1.8630	0.2640
09:47:18.417	51012	0.8200	8.2000	-50.8100	-0.5460	1.4910	0.2300
09:47:18.436	51032	2.0700	8.6400	-54.1900	-0.5480	1.6760	0.2270
09:47:18.455	51052	1.7300	7.9100	-56.5400	-0.5520	1.7850	0.2900
09:47:18.477	51072	-0.0700	8.5100	-49.9000	-0.5460	1.3710	0.1840
09:47:18.496	51092	2.7600	7.8500	-59.1300	-0.5450	1.8610	0.2870
09:47:18.515	51112	0.5800	7.9800	-50.7400	-0.5480	1.4700	0.2200
09:47:18.537	51132	3.4900	8.0400	-54.8100	-0.5380	1.7620	0.2370
09:47:18.556	51152	1.3800	7.9000	-52.2800	-0.5380	1.5700	0.2640
09:47:18.577	51172	1.6000	8.1000	-50.8200	-0.5420	1.5260	0.2030
09:47:18.597	51192	2.7900	8.0600	-57.7700	-0.5260	1.8980	0.2950
09:47:18.616	51212	-0.3700	7.9100	-49.9800	-0.5440	1.4010	0.2030
09:47:18.636	51232	3.2600	8.0700	-56.5900	-0.5260	1.8850	0.2610
09:47:18.657	51252	0.0800	8.0400	-51.5400	-0.5520	1.5080	0.2380
09:47:18.677	51272	2.8200	8.4200	-52.5900	-0.5680	1.6860	0.2220
09:47:18.696	51292	1.7600	8.3900	-55.7700	-0.5650	1.7770	0.2940
09:47:18.716	51312	0.2100	8.4400	-53.5500	-0.5780	1.4310	0.2250
09:47:18.738	51332	3.2100	8.1100	-57.5900	-0.5620	1.9040	0.2780
09:47:18.758	51352	0.4100	8.3400	-51.6200	-0.5970	1.4610	0.2340
09:47:18.778	51372	1.6200	8.5700	-54.6000	-0.5740	1.7200	0.2370
09:47:18.798	51392	0.5600	8.3200	-55.6600	-0.5710	1.7210	0.2770
09:47:18.817	51412	0.9300	8.3700	-53.3900	-0.5500	1.5170	0.2120
09:47:18.837	51432	1.6600	8.1500	-57.1200	-0.5490	1.8130	0.2780
09:47:18.857	51452	-0.6600	7.8900	-53.8700	-0.5620	1.4090	0.2210
09:47:18.876	51472	2.9000	8.3500	-54.8200	-0.5430	1.7650	0.2600
09:47:18.897	51492	1.2100	7.9800	-53.2900	-0.5490	1.5880	0.2550
09:47:18.918	51512	2.2100	8.3300	-50.7100	-0.5320	1.5280	0.2040
09:47:18.938	51532	1.1700	7.9200	-56.3100	-0.5770	1.7650	0.2730
09:47:18.957	51552	0.0700	8.2200	-54.1100	-0.5840	1.4520	0.2130
09:47:18.977	51572	2.5000	8.6000	-58.0400	-0.5350	1.8220	0.2730
09:47:18.996	51592	-0.3700	8.0500	-54.4100	-0.5640	1.5370	0.2420
09:47:19.016	51612	2.5500	8.1800	-54.3600	-0.5410	1.6800	0.2280
09:47:19.036	51632	0.7600	8.2200	-55.7300	-0.5510	1.7100	0.2760
09:47:19.057	51652	1.0500	8.2400	-53.3000	-0.5850	1.5060	0.2020
09:47:19.078	51672	1.9500	8.1800	-60.1300	-0.5440	1.9100	0.3150
09:47:19.095	51692	-0.6800	8.2800	-53.1800	-0.5910	1.3840	0.2180
09:47:19.117	51712	3.4300	8.2300	-56.5900	-0.5580	1.8520	0.2640
09:47:19.136	51732	1.1400	7.8300	-53.3000	-0.5890	1.6210	0.2590
09:47:19.157	51752	1.5400	8.5800	-52.8000	-0.5650	1.6170	0.2060
09:47:19.177	51772	1.9100	8.2500	-56.4700	-0.5750	1.7620	0.2860
09:47:19.197	51792	0.0800	8.4600	-51.3100	-0.5880	1.4490	0.1980
09:47:19.218	51812	2.8400	8.3700	-56.2200	-0.5560	1.8540	0.2610
09:47:19.237	51832	1.0200	8.1300	-50.9500	-0.5550	1.4760	0.2340
09:47:19.256	51852	2.7100	8.4100	-53.7800	-0.5710	1.7340	0.2350
09:47:19.277	51872	1.5400	7.7200	-57.9500	-0.5540	1.7150	0.3030
09:47:19.297	51892	0.1900	8.7100	-52.6900	-0.5490	1.4360	0.2030
09:47:19.318	51912	1.9600	8.0000	-58.5300	-0.5470	1.8760	0.2730
09:47:19.338	51932	-0.4000	8.1800	-50.9300	-0.5430	1.4360	0.2200
09:47:19.356	51952	2.6900	8.5700	-57.2600	-0.5530	1.8110	0.2470
09:47:19.377	51972	0.7200	7.4700	-52.0200	-0.5670	1.5540	0.2570
09:47:19.396	51992	1.8800	8.4200	-51.5100	-0.5480	1.5770	0.2000
09:47:19.417	52012	2.4000	8.4100	-57.9100	-0.5410	1.8320	0.2770
09:47:19.439	52032	-0.5200	8.0600	-51.1600	-0.5480	1.3690	0.2040
09:47:19.457	52052	3.0600	8.5600	-58.0700	-0.5360	1.9290	0.2690
09:47:19.478	52072	0.4500	7.9100	-51.3200	-0.5620	1.4760	0.2390
09:47:19.497	52092	2.6000	8.6500	-53.6000	-0.5470	1.6940	0.2250
09:47:19.517	52112	1.4900	7.9600	-54.6600	-0.5610	1.6790	0.2770
09:47:19.538	52132	0.1900	8.6200	-52.7200	-0.5860	1.4910	0.2060
09:47:19.557	52152	2.5500	8.5400	-58.2100	-0.5680	1.8920	0.2870
09:47:19.577	52172	-0.3800	8.0300	-51.8400	-0.5930	1.4420	0.2230
09:47:19.597	52192	2.3500	8.1200	-55.4100	-0.5670	1.7530	0.2310
09:47:19.619	52212	1.7100	7.8600	-55.1500	-0.5650	1.6200	0.2750
09:47:19.637	52232	0.6800	8.5200	-53.1500	-0.5630	1.5140	0.2100
09:47:19.658	52252	1.8400	7.9300	-57.6800	-0.5490	1.8120	0.2820
09:47:19.677	52272	-0.4400	8.5400	-52.4100	-0.5720	1.4640	0.2210
09:47:19.698	52292	2.7900	8.0200	-55.7300	-0.5540	1.7700	0.2490
09:47:19.717	52312	1.1900	7.7600	-53.6600	-0.5510	1.5210	0.2560
09:47:19.736	52332	2.1600	8.4000	-54.2000	-0.5310	1.6640	0.2280
09:47:19.756	52352	1.7500	8.0800	-55.6400	-0.5460	1.6800	0.2780
09:47:19.777	52372	0.4100	8.3200	-52.7400	-0.5550	1.4430	0.2150
09:47:19.799	52392	2.7600	8.5800	-57.3800	-0.5450	1.8650	0.2740
09:47:19.818	52412	-0.7000	8.2400	-54.3800	-0.5650	1.4760	0.2330
09:47:19.837	52432	2.8600	8.3500	-53.7300	-0.5310	1.7180	0.2340
09:47:19.858	52452	1.1000	7.9000	-54.9600	-0.5600	1.6410	0.2760
09:47:19.878	52472	1.1600	8.8400	-54.2900	-0.5650	1.5460	0.2170
09:47:19.898	52492	2.7000	7.8900	-58.3800	-0.5730	1.8210	0.2930
09:47:19.919	52512	-1.0300	8.5100	-51.2600	-0.5850	1.4100	0.2020
09:47:19.939	52532	3.4900	8.2200	-55.1200	-0.5680	1.8150	0.2440
09:47:19.958	52552	1.3400	8.0600	-54.5400	-0.5800	1.5990	0.2740
09:47:19.977	52572	1.8600	8.5700	-53.6400	-0.5470	1.6420	0.2160
09:47:19.998	52592	1.3700	8.0200	-55.6300	-0.5620	1.7070	0.2800
09:47:20.017	52612	0.1500	8.5900	-52.1500	-0.5780	1.5030	0.2070
09:47:20.037	52632	2.2700	8.2300	-58.2200	-0.5540	1.8610	0.2700
09:47:20.057	52652	0.4900	8.1800	-50.5600	-0.5800	1.4910	0.2320
09:47:20.078	52672	2.8700	8.4700	-52.6200	-0.5570	1.7310	0.2160
09:47:20.098	52692	0.7500	8.0800	-55.0900	-0.5620	1.6840	0.2840
09:47:20.118	52712	0.2000	8.2300	-50.6600	-0.5600	1.4800	0.2010
09:47:20.138	52732	2.0200	7.8100	-59.4600	-0.5570	1.8330	0.2930
09:47:20.158	52752	-0.3200	7.8700	-55.5700	-0.5510	1.4380	0.2460
09:47:20.177	52772	3.2200	8.4500	-57.0800	-0.5280	1.8190	0.2530
09:47:20.198	52792	0.6900	7.7100	-55.3500	-0.5720	1.5760	0.2740
09:47:20.218	52812	1.2600	8.4500	-51.2200	-0.5630	1.5250	0.1970
09:47:20.239	52832	1.9200	7.8500	-59.2200	-0.5570	1.8340	0.2970
09:47:20.258	52852	-0.0500	8.1200	-51.0600	-0.5580	1.4330	0.1980
09:47:20.277	52872	3.5800	8.1300	-56.6300	-0.5270	1.8970	0.2650
09:47:20.299	52892	0.3000	7.6400	-51.7600	-0.5670	1.4790	0.2400
09:47:20.319	52912	2.9600	8.6200	-52.4300	-0.5440	1.6890	0.2190
09:47:20.339	52932	1.1400	7.8700	-55.5900	-0.5750	1.7070	0.2850
09:47:20.359	52952	1.2900	8.7000	-52.0800	-0.5790	1.5270	0.2050
09:47:20.377	52972	1.7100	8.1900	-58.4500	-0.5870	1.8820	0.2840
09:47:20.398	52992	-0.2900	8.5600	-50.0700	-0.6120	1.4640	0.2230
09:47:20.418	53012	3.3400	8.6100	-55.8900	-0.5620	1.8230	0.2570
09:47:20.438	53032	0.2900	7.8200	-53.0400	-0.5710	1.5480	0.2470
09:47:20.458	53052	1.3700	8.6500	-53.3400	-0.5480	1.5630	0.2120
09:47:20.477	53072	1.3300	7.8900	-58.9800	-0.5540	1.8150	0.2910
09:47:20.499	53092	-0.1700	8.6400	-50.2900	-0.5890	1.4240	0.1980
09:47:20.518	53112	3.5400	8.5300	-55.6700	-0.5320	1.8550	0.2600
09:47:20.539	53132	0.6800	8.2200	-50.0100	-0.5500	1.5120	0.2370
09:47:20.557	53152	2.1700	8.5000	-52.5400	-0.5390	1.6380	0.2080
09:47:20.577	53172	1.8300	7.6900	-56.0400	-0.5800	1.7180	0.2880
09:47:20.599	53192	1.0400	8.5100	-51.3800	-0.5660	1.4630	0.2020
09:47:20.619	53212	3.2400	8.2600	-58.1300	-0.5420	1.9300	0.2870
09:47:20.638	53232	0.3000	8.0400	-49.0600	-0.5460	1.4310	0.2170
09:47:20.658	53252	2.9000	8.3400	-54.8200	-0.5300	1.7750	0.2370
09:47:20.677	53272	1.0500	7.8500	-52.8800	-0.5520	1.5930	0.2660
09:47:20.698	53292	1.2400	8.6800	-53.0200	-0.5630	1.5990	0.2130
09:47:20.718	53312	2.3300	8.2200	-56.7800	-0.5710	1.8640	0.2840
09:47:20.739	53332	-0.4900	8.4200	-49.8100	-0.5640	1.3800	0.1980
09:47:20.758	53352	3.2700	8.5800	-58.8400	-0.5550	1.8940	0.2590
09:47:20.779	53372	1.0000	7.9800	-53.3500	-0.5680	1.5390	0.2560
09:47:20.798	53392	1.7500	8.6300	-53.8400	-0.5590	1.6870	0.2250
09:47:20.818	53412	0.9300	7.8500	-55.2700	-0.5640	1.6980	0.2850
09:47:20.838	53432	0.7900	8.8200	-51.7900	-0.5740	1.4950	0.2060
09:47:20.858	53452	3.2300	8.6200	-55.7700	-0.5490	1.8500	0.2660
09:47:20.878	53472	-0.0600	7.9500	-51.8400	-0.5670	1.4160	0.2320
09:47:20.898	53492	2.7100	8.1700	-56.4700	-0.5570	1.7700	0.2430
09:47:20.920	53512	1.2900	8.0600	-54.7000	-0.5440	1.6940	0.2790
09:47:20.938	53532	0.0000	8.4200	-52.2300	-0.5720	1.4770	0.2110
09:47:20.957	53552	1.9500	8.5900	-59.2000	-0.5620	1.8360	0.2750
09:47:20.977	53572	-1.0800	8.1300	-52.3700	-0.5640	1.4280	0.2160
09:47:21.000	53592	2.6000	8.5900	-56.0800	-0.5320	1.8350	0.2450
09:47:21.020	53612	0.5500	8.0900	-51.3200	-0.5620	1.4980	0.2440
09:47:21.039	53632	1.7800	8.9700	-51.7500	-0.5470	1.6440	0.1970
09:47:21.058	53652	1.5000	8.2200	-59.2600	-0.5350	1.8250	0.3060
09:47:21.079	53672	-1.0500	7.8900	-52.3600	-0.5490	1.4030	0.2130
09:47:21.100	53692	2.9200	8.5700	-59.8400	-0.5510	1.9630	0.2790
09:47:21.119	53712	-0.5300	8.0800	-51.9300	-0.5710	1.4780	0.2280
09:47:21.139	53732	2.2800	8.4700	-55.0600	-0.5650	1.7540	0.2280
09:47:21.160	53752	1.2600	8.4000	-55.6000	-0.5640	1.6870	0.2800
09:47:21.178	53772	0.8200	8.7700	-53.2900	-0.5720	1.4800	0.2090
09:47:21.197	53792	2.5400	8.5700	-59.2600	-0.5920	1.8850	0.2870
09:47:21.217	53812	-0.2100	8.0600	-49.2900	-0.5940	1.4140	0.2120
09:47:21.239	53832	2.6600	7.9000	-55.5800	-0.5540	1.8310	0.2550
09:47:21.257	53852	0.2200	8.1900	-54.5300	-0.5760	1.5900	0.2520
09:47:21.278	53872	1.7500	8.1700	-52.8900	-0.5670	1.6140	0.2210
09:47:21.300	53892	1.7300	8.1500	-58.1300	-0.5380	1.7440	0.2930
09:47:21.319	53912	0.2600	8.4300	-50.5600	-0.5620	1.4240	0.1970
09:47:21.339	53932	3.9500	8.3000	-54.1400	-0.5450	1.8690	0.2560
09:47:21.360	53952	1.1100	8.0000	-47.5700	-0.5400	1.4850	0.2190
09:47:21.379	53972	2.1200	8.7200	-52.9400	-0.5370	1.6780	0.2190
09:47:21.399	53992	1.1500	7.7100	-55.4300	-0.5760	1.6940	0.2760
09:47:21.418	54012	0.7500	8.5500	-50.9200	-0.5590	1.4690	0.2050
09:47:21.439	54032	2.3700	8.3100	-58.9000	-0.5480	1.8380	0.2960
09:47:21.458	54052	-0.6400	8.5500	-53.8400	-0.5630	1.4680	0.2270
09:47:21.478	54072	2.4500	8.3800	-56.8600	-0.5370	1.7560	0.2450
09:47:21.498	54092	0.4300	7.6800	-51.9000	-0.5590	1.5570	0.2550
09:47:21.518	54112	2.1500	8.5600	-54.9600	-0.5600	1.6680	0.2320
09:47:21.540	54132	1.9100	8.0000	-56.1800	-0.5530	1.7560	0.2730
09:47:21.559	54152	-0.0700	8.5600	-51.0200	-0.5780	1.4060	0.2010
09:47:21.579	54172	3.3400	8.0800	-58.5200	-0.5700	1.9030	0.2870
09:47:21.599	54192	0.0000	8.5800	-52.7800	-0.5740	1.4760	0.2340
09:47:21.619	54212	1.9700	8.6300	-55.8100	-0.5590	1.7060	0.2420
09:47:21.638	54232	1.0300	7.8200	-53.6200	-0.5810	1.6670	0.2700
09:47:21.659	54252	0.8700	8.7800	-53.4100	-0.5970	1.5470	0.2110
09:47:21.680	54272	1.8400	8.3200	-59.1700	-0.5730	1.8090	0.2860
09:47:21.699	54292	0.5500	7.8900	-50.9700	-0.5590	1.4080	0.2130
09:47:21.718	54312	2.7900	8.5900	-56.7500	-0.5460	1.8410	0.2550
09:47:21.740	54332	0.7100	8.1000	-53.2800	-0.5440	1.5630	0.2570
09:47:21.759	54352	0.7200	8.4700	-52.9200	-0.5540	1.5650	0.2170
09:47:21.779	54372	1.5100	7.6900	-56.6000	-0.5610	1.8030	0.2780
09:47:21.799	54392	-0.2900	7.9500	-54.2400	-0.5570	1.4630	0.2160
09:47:21.819	54412	2.6300	8.1600	-58.3200	-0.5340	1.8550	0.2640
09:47:21.838	54432	0.6400	7.7200	-51.0700	-0.5580	1.4370	0.2280
09:47:21.860	54452	2.4600	8.4100	-54.1900	-0.5420	1.7370	0.2280
09:47:21.878	54472	1.5700	7.8100	-56.2300	-0.5510	1.7700	0.2880
09:47:21.899	54492	-0.0400	8.2500	-51.9400	-0.5520	1.3940	0.2000
09:47:21.918	54512	2.2600	8.4400	-58.9000	-0.5290	1.9330	0.2830
09:47:21.940	54532	-1.0300	8.4400	-51.9400	-0.5540	1.3670	0.2210
09:47:21.958	54552	3.5100	8.3900	-56.3600	-0.5570	1.8220	0.2420
09:47:21.979	54572	0.1600	7.9400	-52.7300	-0.5460	1.5580	0.2560
09:47:21.998	54592	1.3900	8.1500	-55.4700	-0.5650	1.6620	0.2280
09:47:22.018	54612	1.2800	7.6800	-59.0100	-0.5760	1.8070	0.2920
09:47:22.039	54632	0.0500	8.5400	-53.0600	-0.5770	1.4470	0.2240
09:47:22.060	54652	2.8400	7.9700	-55.0200	-0.5560	1.8430	0.2620
09:47:22.079	54672	0.2600	8.2700	-52.2900	-0.5610	1.4910	0.2270
09:47:22.099	54692	2.5000	8.2600	-52.8800	-0.5300	1.6530	0.2240
09:47:22.119	54712	1.4400	7.8600	-52.9900	-0.5440	1.6590	0.2650
09:47:22.139	54732	0.2200	8.2600	-54.6400	-0.5650	1.5320	0.2140
09:47:22.161	54752	2.5700	8.0400	-57.1900	-0.5570	1.8380	0.2790
09:47:22.179	54772	-0.2000	8.3500	-49.7600	-0.5280	1.4460	0.2110
09:47:22.200	54792	3.0800	8.2600	-52.4800	-0.5320	1.7320	0.2220
09:47:22.220	54812	0.5500	8.4100	-53.5000	-0.5580	1.6150	0.2520
09:47:22.238	54832	1.8100	8.4900	-52.1200	-0.5520	1.5760	0.2110
09:47:22.258	54852	2.2900	8.1500	-57.8600	-0.5430	1.8270	0.2900
09:47:22.278	54872	0.5700	8.1200	-53.7400	-0.5690	1.5100	0.2210
09:47:22.299	54892	3.6600	8.4700	-54.1900	-0.5430	1.9480	0.2490
09:47:22.319	54912	1.3500	7.8600	-52.2600	-0.5690	1.5360	0.2500
09:47:22.339	54932	3.7600	8.2800	-49.7500	-0.5420	1.6840	0.2140
09:47:22.358	54952	1.3600	8.1900	-54.7900	-0.5110	1.7200	0.2750
09:47:22.381	54972	1.1300	8.8100	-49.7200	-0.5590	1.5330	0.1820
09:47:22.400	54992	3.1900	7.7100	-53.5900	-0.5480	1.8680	0.2720
09:47:22.419	55012	0.1800	8.5300	-56.6000	-0.5270	1.6050	0.2490
09:47:22.438	55032	2.2900	8.2600	-53.6400	-0.5370	1.6850	0.2230
09:47:22.458	55052	1.5500	7.0300	-51.1800	-0.5640	1.5800	0.2430
09:47:22.480	55072	2.0400	8.3900	-53.9500	-0.5510	1.6360	0.2210
09:47:22.500	55092	1.1400	7.2700	-52.3000	-0.5060	1.6160	0.2450
09:47:22.521	55112	1.7700	7.9000	-53.5400	-0.5130	1.5990	0.2320
09:47:22.538	55132	3.1900	8.3200	-54.7300	-0.5430	1.8490	0.2560
09:47:22.559	55152	-0.0900	7.7400	-49.8100	-0.4900	1.4280	0.2280
09:47:22.579	55172	2.0200	8.5700	-54.3700	-0.5230	1.6910	0.2220
09:47:22.600	55192	1.8600	7.9400	-58.0700	-0.5370	1.7860	0.2930
09:47:22.619	55212	-0.7100	8.0800	-53.5400	-0.5170	1.3950	0.2190
09:47:22.639	55232	2.1600	8.7900	-59.8500	-0.5420	1.9100	0.2640
09:47:22.659	55252	0.1300	7.5600	-51.0200	-0.5450	1.3930	0.2210
09:47:22.679	55272	3.3200	8.6100	-55.7500	-0.5250	1.7770	0.2450
09:47:22.699	55292	0.7200	8.0500	-54.4800	-0.5560	1.6610	0.2670
09:47:22.721	55312	1.0900	7.8800	-52.6600	-0.5360	1.4920	0.2070
09:47:22.741	55332	1.4600	8.6900	-61.3400	-0.5420	1.9480	0.3010
09:47:22.760	55352	-1.3300	8.3700	-51.7100	-0.5500	1.3640	0.2140
09:47:22.780	55372	2.0700	8.2200	-57.0100	-0.5320	1.8650	0.2640
09:47:22.800	55392	-0.0700	8.0700	-55.9900	-0.5400	1.5640	0.2520
09:47:22.820	55412	1.9100	7.7500	-54.1700	-0.5510	1.6120	0.2320
09:47:22.840	55432	1.6900	7.8600	-59.0300	-0.5840	1.8120	0.3040
09:47:22.860	55452	0.0200	8.2400	-52.5300	-0.6010	1.4520	0.2030
09:47:22.879	55472	2.0600	8.2300	-57.3200	-0.5430	1.8210	0.2760
09:47:22.900	55492	-0.4200	8.3900	-52.0300	-0.5810	1.5000	0.2260
09:47:22.919	55512	2.3600	8.2400	-53.6500	-0.5560	1.6820	0.2350
09:47:22.941	55532	1.1700	7.6700	-55.1600	-0.5700	1.6390	0.2750
09:47:22.959	55552	1.0700	8.5500	-53.1700	-0.5620	1.5490	0.2100
09:47:22.981	55572	2.2100	7.7600	-57.7000	-0.5570	1.8010	0.2970
09:47:22.998	55592	-0.3700	8.1400	-51.9300	-0.5390	1.4830	0.2160
09:47:23.020	55612	2.2300	8.4200	-55.4100	-0.5470	1.7380	0.2360
09:47:23.039	55632	1.0100	7.6900	-54.4200	-0.5820	1.5310	0.2580
09:47:23.058	55652	2.1500	8.8700	-51.8400	-0.5590	1.6250	0.2090
09:47:23.079	55672	1.9000	8.0100	-56.8000	-0.5540	1.7760	0.2930
09:47:23.100	55692	-0.5800	8.6500	-49.7900	-0.5610	1.4260	0.1960
09:47:23.120	55712	2.8900	8.0300	-59.7800	-0.5580	1.9180	0.2790
09:47:23.140	55732	-0.0100	8.0700	-49.5600	-0.5600	1.4120	0.2330
09:47:23.160	55752	2.9100	8.3900	-57.8300	-0.5770	1.8060	0.2570
09:47:23.180	55772	1.2100	7.9200	-55.3100	-0.5620	1.6610	0.2770
09:47:23.200	55792	1.0500	8.6000	-50.6800	-0.5570	1.4870	0.2090
09:47:23.221	55812	3.4600	7.9000	-59.0300	-0.5590	1.9060	0.2970
09:47:23.240	55832	-0.7700	8.2500	-51.5400	-0.5750	1.3810	0.2160
09:47:23.260	55852	2.6200	8.7300	-56.6200	-0.5520	1.7860	0.2510
09:47:23.280	55872	0.4300	7.9100	-54.3200	-0.5950	1.6050	0.2650
09:47:23.300	55892	0.8700	8.5100	-54.4600	-0.5670	1.5900	0.2250
09:47:23.320	55912	0.7800	7.8000	-58.2700	-0.5920	1.8260	0.2970
09:47:23.341	55932	-0.5300	8.6400	-51.8500	-0.5690	1.4380	0.2100
09:47:23.359	55952	2.2800	8.4000	-56.8600	-0.5590	1.8570	0.2590
09:47:23.379	55972	-0.9100	7.9800	-53.7000	-0.5730	1.5400	0.2380
09:47:23.399	55992	1.2200	8.4000	-55.1900	-0.5390	1.6160	0.2230
09:47:23.420	56012	1.0500	8.4200	-57.4700	-0.5510	1.7400	0.2900
09:47:23.440	56032	-0.8500	8.5500	-53.8400	-0.5790	1.4520	0.2100
09:47:23.459	56052	2.1600	8.3300	-58.3400	-0.5630	1.8650	0.2810
09:47:23.480	56072	-1.3200	8.2100	-54.4700	-0.5700	1.3920	0.2360
09:47:23.500	56092	1.8500	8.5200	-53.9400	-0.5470	1.7090	0.2410
09:47:23.520	56112	0.5200	8.3400	-57.6600	-0.5520	1.6700	0.2810
09:47:23.541	56132	1.2900	8.3400	-52.6900	-0.5420	1.5280	0.2070
09:47:23.560	56152	1.1300	8.1800	-59.3200	-0.5460	1.7740	0.2950
09:47:23.581	56172	-1.8200	8.6600	-55.5100	-0.5880	1.4130	0.2160
09:47:23.601	56192	2.8800	8.2500	-57.1800	-0.5840	1.8850	0.2620
09:47:23.620	56212	-0.5500	8.4900	-53.0200	-0.5900	1.4820	0.2450
09:47:23.641	56232	2.6700	8.5800	-54.7300	-0.5790	1.7180	0.2340
09:47:23.660	56252	1.9100	7.8700	-56.2000	-0.5680	1.7830	0.2960
09:47:23.680	56272	0.5300	8.6600	-54.3200	-0.5890	1.5180	0.2190
09:47:23.700	56292	2.6200	7.6700	-56.0600	-0.5650	1.8170	0.2790
09:47:23.719	56312	0.5000	8.2100	-52.2400	-0.5450	1.4930	0.2380
09:47:23.741	56332	2.5000	8.6100	-54.0100	-0.5270	1.7120	0.2350
09:47:23.759	56352	1.2900	7.8300	-55.5500	-0.5540	1.6960	0.2860
09:47:23.781	56372	0.4700	8.6600	-51.0200	-0.5540	1.5290	0.1960
09:47:23.800	56392	2.6000	8.5100	-58.7200	-0.5530	1.8940	0.2870
09:47:23.821	56412	-0.6400	7.8200	-51.4600	-0.5490	1.4220	0.2140
09:47:23.840	56432	2.8200	8.4000	-52.9800	-0.5370	1.7910	0.2210
09:47:23.860	56452	0.3800	7.8800	-53.9300	-0.5770	1.5720	0.2580
09:47:23.880	56472	2.6800	8.2600	-53.5600	-0.5540	1.6340	0.2190
09:47:23.900	56492	1.9700	7.7800	-55.5700	-0.5500	1.7590	0.2890
09:47:23.921	56512	-0.4600	8.5300	-51.7800	-0.5550	1.4090	0.2030
09:47:23.941	56532	3.3000	8.3900	-57.1400	-0.5300	1.8520	0.2800
09:47:23.960	56552	0.3000	7.6500	-52.1800	-0.5540	1.4240	0.2390
09:47:23.981	56572	3.1400	8.9600	-52.1800	-0.5400	1.7880	0.2200
09:47:24.000	56592	0.8400	8.1100	-54.8400	-0.5560	1.6190	0.2740
09:47:24.021	56612	2.0400	8.5500	-50.7600	-0.5600	1.5960	0.2130
09:47:24.041	56632	2.2100	8.5000	-57.6500	-0.5520	1.8750	0.3000
09:47:24.059	56652	-0.8900	8.2600	-52.4800	-0.5840	1.4010	0.2130
09:47:24.079	56672	2.6600	8.8100	-55.9300	-0.5620	1.8490	0.2500
09:47:24.099	56692	0.9300	7.9100	-52.1100	-0.5880	1.5410	0.2570
09:47:24.121	56712	1.6600	8.6400	-54.5700	-0.5600	1.6260	0.2190
09:47:24.140	56732	1.1700	7.9900	-56.1500	-0.5690	1.7650	0.2800
09:47:24.162	56752	0.9000	8.5500	-52.9800	-0.5670	1.5000	0.2190
09:47:24.181	56772	2.0000	8.3200	-58.0100	-0.5650	1.8660	0.2830
09:47:24.202	56792	-0.3900	8.1100	-52.4300	-0.5620	1.4540	0.2440
09:47:24.221	56812	2.2200	8.3700	-56.0200	-0.5410	1.6880	0.2430
09:47:24.240	56832	1.0700	8.1200	-56.3400	-0.5510	1.7170	0.2840
09:47:24.259	56852	0.1700	8.2200	-53.3100	-0.5670	1.4990	0.2130
09:47:24.281	56872	1.8000	8.6100	-58.8900	-0.5610	1.8390	0.2820
09:47:24.301	56892	-0.8000	8.2700	-50.8100	-0.5610	1.3830	0.2070
09:47:24.320	56912	2.2700	8.1100	-55.5700	-0.5570	1.8120	0.2360
09:47:24.340	56932	1.1000	8.0300	-54.0300	-0.5640	1.6400	0.2650
09:47:24.360	56952	1.0200	8.4800	-51.3200	-0.5320	1.5350	0.1970
09:47:24.381	56972	1.5800	8.1100	-58.3800	-0.5380	1.8150	0.2840
09:47:24.400	56992	-0.9400	8.8000	-50.7400	-0.5720	1.3900	0.1980
09:47:24.422	57012	2.6900	8.8500	-59.1000	-0.5610	1.9360	0.2740
09:47:24.440	57032	0.0400	7.7300	-50.7300	-0.5760	1.3940	0.2250
09:47:24.461	57052	2.8500	9.2800	-52.0100	-0.5540	1.7610	0.2210
09:47:24.481	57072	1.9400	8.2300	-54.3100	-0.5790	1.6990	0.2760
09:47:24.500	57092	0.6300	8.8100	-51.9600	-0.5690	1.5060	0.2040
09:47:24.521	57112	2.8500	8.3700	-55.0400	-0.5400	1.8120	0.2730
09:47:24.542	57132	0.5400	8.0700	-51.8200	-0.5690	1.4650	0.2210
09:47:24.561	57152	2.3400	8.3500	-55.7500	-0.5370	1.7430	0.2460
09:47:24.582	57172	0.6900	7.7500	-52.4100	-0.5640	1.5640	0.2500
09:47:24.601	57192	2.0900	8.6700	-53.3700	-0.5580	1.6330	0.2220
09:47:24.620	57212	1.8800	8.1800	-56.9500	-0.5480	1.7830	0.2860
09:47:24.641	57232	-1.0500	8.4800	-50.6100	-0.5620	1.3990	0.1980
09:47:24.661	57252	3.3400	8.3200	-57.5800	-0.5270	1.8160	0.2620
09:47:24.681	57272	0.4100	8.1900	-52.5100	-0.5610	1.5030	0.2470
09:47:24.701	57292	2.1800	9.0300	-52.2900	-0.5390	1.6550	0.2110
09:47:24.722	57312	1.7600	7.8700	-54.2300	-0.5490	1.6990	0.2690
09:47:24.742	57332	-0.5700	8.5300	-53.2900	-0.5600	1.4610	0.2120
09:47:24.762	57352	2.7900	8.5100	-58.8500	-0.5410	1.8930	0.2850
09:47:24.781	57372	-0.3900	7.8000	-52.1600	-0.5590	1.4090	0.2290
09:47:24.802	57392	2.7200	8.5400	-55.0700	-0.5490	1.8280	0.2290
09:47:24.821	57412	1.1400	8.1600	-54.4600	-0.5690	1.6130	0.2710
09:47:24.841	57432	1.6800	8.3600	-52.7000	-0.5570	1.5860	0.2140
09:47:24.862	57452	1.7500	8.0100	-59.7900	-0.5850	1.8370	0.3110
09:47:24.882	57472	-1.1600	8.5500	-53.7300	-0.5860	1.4670	0.2170
09:47:24.901	57492	3.0500	8.2200	-57.1100	-0.5760	1.8810	0.2630
09:47:24.921	57512	0.5800	8.2700	-52.2100	-0.5940	1.5530	0.2550
09:47:24.942	57532	1.7900	8.6100	-53.7100	-0.5730	1.6800	0.2260
09:47:24.962	57552	0.8200	8.2100	-57.3100	-0.5680	1.7640	0.2880
09:47:24.982	57572	0.6700	8.6500	-52.3000	-0.5680	1.4730	0.2050
09:47:25.003	57592	2.2100	8.3600	-57.7900	-0.5580	1.8590	0.2730
09:47:25.023	57612	-0.6500	8.1200	-53.5500	-0.5760	1.4270	0.2290
09:47:25.041	57632	2.6900	8.6000	-51.3600	-0.5700	1.7100	0.2110
09:47:25.061	57652	1.3000	7.5200	-53.9600	-0.5830	1.6820	0.2740
09:47:25.082	57672	0.8600	8.7400	-52.8700	-0.5520	1.5020	0.2040
09:47:25.102	57692	2.1400	8.4900	-58.7400	-0.5430	1.8070	0.2790
09:47:25.122	57712	-0.5000	8.4400	-52.0300	-0.5690	1.4040	0.2160
09:47:25.141	57732	2.5500	8.9400	-55.0800	-0.5310	1.7750	0.2350
09:47:25.161	57752	0.8500	8.1000	-53.2900	-0.5580	1.5700	0.2540
09:47:25.182	57772	1.2300	8.8500	-51.9000	-0.5370	1.5750	0.1990
09:47:25.202	57792	0.8500	8.4700	-56.0800	-0.5720	1.7760	0.2900
09:47:25.222	57812	0.1900	8.5800	-52.2500	-0.5880	1.4620	0.2000
09:47:25.241	57832	1.7700	8.2100	-59.7600	-0.5780	1.8540	0.2750
09:47:25.261	57852	-1.1000	8.2800	-50.7700	-0.5900	1.4270	0.2200
09:47:25.283	57872	3.1000	8.8500	-54.2100	-0.5650	1.7850	0.2310
09:47:25.301	57892	1.2800	8.1700	-52.1400	-0.5810	1.6540	0.2570
09:47:25.321	57912	1.6300	8.5800	-51.1700	-0.5770	1.5290	0.2080
09:47:25.341	57932	2.6600	7.8400	-57.2600	-0.5660	1.7930	0.2880
09:47:25.361	57952	0.4300	7.8500	-50.4400	-0.5730	1.4490	0.2080
09:47:25.382	57972	3.1500	8.4900	-54.8900	-0.5440	1.8470	0.2450
09:47:25.400	57992	1.0600	7.8400	-52.5700	-0.5640	1.5180	0.2480
09:47:25.422	58012	2.0700	8.0100	-52.3900	-0.5680	1.6210	0.2020
09:47:25.441	58032	2.4100	7.9200	-56.8300	-0.5500	1.8060	0.2930
09:47:25.462	58052	0.0600	8.2900	-50.9400	-0.5560	1.4180	0.1980
09:47:25.483	58072	2.5100	7.9400	-58.8800	-0.5320	1.8680	0.2710
09:47:25.502	58092	-0.1400	7.9600	-52.0000	-0.5400	1.4780	0.2340
09:47:25.521	58112	3.1600	8.5900	-54.1600	-0.5290	1.7530	0.2370
09:47:25.543	58132	1.4700	7.7200	-53.7000	-0.5290	1.6420	0.2800
09:47:25.561	58152	0.8600	8.5200	-52.4200	-0.5410	1.5450	0.2170
09:47:25.583	58172	2.4900	8.3500	-55.5500	-0.5220	1.8440	0.2650
09:47:25.602	58192	-0.4700	8.0100	-49.8400	-0.5360	1.3810	0.2050
09:47:25.622	58212	3.3600	8.5600	-58.2400	-0.5080	1.9100	0.2660
09:47:25.643	58232	0.7900	8.2100	-51.9300	-0.5550	1.5620	0.2540
09:47:25.661	58252	1.9000	8.6900	-51.2600	-0.5590	1.6300	0.2120
09:47:25.681	58272	1.7000	8.3000	-58.0600	-0.5540	1.8230	0.2950
09:47:25.702	58292	-0.8600	8.6300	-53.3700	-0.5700	1.4550	0.2130
09:47:25.722	58312	2.4000	8.2900	-59.5200	-0.5630	1.8500	0.2760
09:47:25.742	58332	-0.4600	8.3600	-52.0700	-0.5840	1.4670	0.2350
09:47:25.762	58352	1.5000	8.6000	-56.3500	-0.5590	1.7620	0.2300
09:47:25.782	58372	0.2100	8.3300	-56.5000	-0.5550	1.6740	0.2710
09:47:25.803	58392	0.0600	8.5000	-53.8100	-0.5760	1.5150	0.2040
09:47:25.823	58412	1.5700	7.9200	-59.8700	-0.5560	1.8550	0.2920
09:47:25.843	58432	-0.5100	8.2200	-52.7100	-0.5760	1.4570	0.2140
09:47:25.862	58452	2.4200	8.4900	-56.3400	-0.5510	1.7510	0.2490
09:47:25.883	58472	1.2300	7.8200	-54.5600	-0.5650	1.6010	0.2610
09:47:25.902	58492	1.3500	8.8200	-52.9200	-0.5390	1.5390	0.2130
09:47:25.922	58512	1.3500	8.2900	-58.8600	-0.5550	1.8020	0.2790
09:47:25.942	58532	-0.9700	8.2700	-51.6900	-0.5770	1.3780	0.2070
09:47:25.963	58552	3.0400	8.8100	-55.9200	-0.5450	1.8810	0.2440
09:47:25.983	58572	0.5600	8.1400	-52.2200	-0.5550	1.5530	0.2540
09:47:26.003	58592	1.5000	8.4700	-54.4900	-0.5330	1.6530	0.2230
09:47:26.021	58612	1.4200	8.1100	-56.1800	-0.5650	1.6790	0.2800
09:47:26.041	58632	0.3000	8.8600	-52.5200	-0.5720	1.4790	0.2080
09:47:26.062	58652	2.2500	8.7400	-59.3000	-0.5590	1.9480	0.2890
09:47:26.083	58672	-1.4500	8.2700	-51.9300	-0.5680	1.3410	0.2260
09:47:26.102	58692	3.0600	8.4600	-55.9400	-0.5710	1.8260	0.2450
09:47:26.122	58712	1.9500	7.8000	-54.3300	-0.5800	1.6480	0.2780
09:47:26.143	58732	1.0900	8.6900	-53.5800	-0.5530	1.5550	0.2110
09:47:26.161	58752	2.2400	8.3400	-55.5000	-0.5560	1.7940	0.2790
09:47:26.183	58772	0.6200	7.7500	-50.8700	-0.5720	1.4510	0.2070
09:47:26.204	58792	3.2100	8.3000	-54.0500	-0.5340	1.8390	0.2420
09:47:26.221	58812	0.6100	8.3200	-50.5300	-0.5620	1.4820	0.2330
09:47:26.243	58832	2.2200	8.7400	-54.2400	-0.5640	1.6860	0.2130
09:47:26.261	58852	2.1600	8.2500	-57.4700	-0.5510	1.7180	0.2920
09:47:26.282	58872	0.0100	8.4500	-52.5700	-0.5340	1.4040	0.2090
09:47:26.303	58892	2.6700	8.2600	-55.8900	-0.5420	1.8370	0.2530
09:47:26.323	58912	-0.4700	8.0300	-51.3000	-0.5460	1.4970	0.2310
09:47:26.344	58932	3.2400	8.1800	-53.6500	-0.5240	1.7090	0.2360
09:47:26.364	58952	0.8400	8.3100	-53.1600	-0.5720	1.6430	0.2690
09:47:26.382	58972	0.8800	8.3800	-53.4500	-0.5560	1.5240	0.2130
09:47:26.404	58992	1.8400	8.0100	-59.7800	-0.5340	1.8460	0.2920
09:47:26.422	59012	0.6500	7.8600	-50.1000	-0.5410	1.3490	0.2090
09:47:26.443	59032	3.0200	8.8700	-56.5900	-0.5270	1.8900	0.2490
09:47:26.462	59052	0.2900	7.8500	-52.9400	-0.5620	1.5140	0.2550
09:47:26.482	59072	2.7700	8.3000	-51.0400	-0.5690	1.6430	0.2040
09:47:26.502	59092	1.9500	8.5900	-57.5500	-0.5590	1.8260	0.3000
09:47:26.523	59112	-0.4600	8.4700	-52.7300	-0.5840	1.4130	0.2010
09:47:26.543	59132	2.8200	7.8900	-59.1800	-0.5720	1.9000	0.2860
09:47:26.562	59152	0.6800	8.0900	-51.1000	-0.5910	1.4640	0.2330
09:47:26.582	59172	2.4100	8.6600	-54.2300	-0.5640	1.7110	0.2310
09:47:26.602	59192	0.5100	8.2100	-56.4700	-0.5620	1.6750	0.2820
09:47:26.623	59212	0.8200	8.1200	-53.3700	-0.5680	1.5180	0.2110
09:47:26.643	59232	0.9800	8.2700	-59.1900	-0.5470	1.8160	0.2890
09:47:26.663	59252	0.0300	8.3600	-53.1500	-0.5660	1.4650	0.2170
09:47:26.683	59272	3.1400	8.4100	-54.3500	-0.5280	1.7210	0.2380
09:47:26.703	59292	1.3100	7.8200	-54.4000	-0.5450	1.6090	0.2690
09:47:26.722	59312	1.2300	8.6000	-52.4600	-0.5490	1.5780	0.2020
09:47:26.743	59332	0.8700	8.1100	-58.6800	-0.5640	1.7820	0.2850
09:47:26.763	59352	-0.2900	8.5000	-52.8100	-0.5630	1.4140	0.2100
09:47:26.783	59372	2.5900	8.2700	-57.7700	-0.5530	1.8850	0.2650
09:47:26.803	59392	0.0400	8.4400	-54.2500	-0.5430	1.5370	0.2470
09:47:26.823	59412	2.5400	8.3600	-55.4600	-0.5280	1.6730	0.2300
09:47:26.843	59432	1.1100	8.1000	-56.3000	-0.5500	1.6890	0.2830
09:47:26.863	59452	0.6000	8.8700	-53.6000	-0.5660	1.5090	0.2120
09:47:26.883	59472	1.9700	8.5300	-58.7600	-0.5710	1.9050	0.2950
09:47:26.903	59492	-0.3700	7.9800	-51.8300	-0.5820	1.3990	0.2230
09:47:26.923	59512	3.6700	8.5400	-54.8300	-0.5520	1.8330	0.2470
09:47:26.944	59532	1.4300	8.3700	-52.4900	-0.5930	1.6580	0.2580
09:47:26.962	59552	1.7800	8.4000	-54.4400	-0.5510	1.6140	0.2200
09:47:26.983	59572	2.1300	8.0600	-55.6900	-0.5640	1.7340	0.2650
09:47:27.003	59592	0.7300	8.2800	-52.7600	-0.5540	1.4790	0.2190
09:47:27.022	59612	2.4900	8.2500	-55.5400	-0.5480	1.8390	0.2440
09:47:27.043	59632	0.9100	7.5400	-49.7500	-0.5580	1.4860	0.2290
09:47:27.063	59652	2.3300	8.6700	-52.5200	-0.5410	1.6860	0.2100
09:47:27.084	59672	1.7700	7.9300	-55.6700	-0.5450	1.7620	0.2830
09:47:27.103	59692	-0.1500	8.0800	-52.2400	-0.5490	1.4300	0.2020
09:47:27.123	59712	2.5300	8.1500	-58.9500	-0.5510	1.9050	0.2840
09:47:27.143	59732	0.2500	8.0000	-50.9800	-0.5440	1.4510	0.2160
09:47:27.164	59752	3.0700	8.6800	-54.2500	-0.5250	1.7930	0.2390
09:47:27.184	59772	1.2300	8.4100	-52.8600	-0.5580	1.6100	0.2640
09:47:27.202	59792	0.2100	8.6300	-52.4000	-0.5660	1.5220	0.1960
09:47:27.223	59812	2.1400	8.0900	-58.9000	-0.5310	1.8800	0.2910
09:47:27.243	59832	-0.6400	8.3300	-48.6200	-0.5290	1.3480	0.1940
09:47:27.264	59852	2.4900	8.5900	-57.4200	-0.5410	1.9370	0.2480
09:47:27.282	59872	0.4300	7.8800	-53.6500	-0.5650	1.5430	0.2580
09:47:27.304	59892	2.4700	8.6300	-52.7700	-0.5570	1.6940	0.2080
09:47:27.322	59912	0.9800	8.1200	-56.4400	-0.5760	1.7190	0.2760
09:47:27.344	59932	-0.2600	8.5900	-54.0300	-0.5700	1.4640	0.2070
09:47:27.364	59952	2.1000	8.5300	-57.2500	-0.5650	1.8990	0.2760
09:47:27.383	59972	-0.0600	8.6500	-51.7800	-0.5950	1.4520	0.2320
09:47:27.403	59992	2.6000	8.8100	-54.2700	-0.5710	1.7220	0.2450
09:47:27.423	60012	1.1000	8.0500	-56.2900	-0.5660	1.6690	0.2900
09:47:27.444	60032	0.7600	9.0000	-53.9000	-0.5600	1.4880	0.2190
09:47:27.464	60052	1.5500	8.3900	-58.8400	-0.5490	1.7810	0.2900
09:47:27.483	60072	-1.0700	8.4600	-51.4100	-0.5750	1.4150	0.2030
09:47:27.503	60092	2.8400	8.3700	-54.1200	-0.5480	1.7970	0.2370
09:47:27.524	60112	0.4100	7.9400	-53.3000	-0.5630	1.5730	0.2500
09:47:27.544	60132	1.3100	8.3100	-55.7800	-0.5450	1.6130	0.2330
09:47:27.564	60152	1.3200	8.2700	-57.7600	-0.5570	1.7490	0.2840
09:47:27.584	60172	-0.4000	8.3600	-52.3800	-0.5590	1.4260	0.2130
09:47:27.604	60192	2.9300	8.2700	-55.8900	-0.5350	1.8220	0.2630
09:47:27.622	60212	-0.6400	8.1300	-53.2700	-0.5690	1.4860	0.2320
09:47:27.642	60232	2.6400	8.3000	-53.6800	-0.5510	1.7000	0.2180
09:47:27.664	60252	1.1800	7.8100	-55.8000	-0.5410	1.6940	0.2890
09:47:27.684	60272	1.6500	8.8400	-51.5800	-0.5490	1.5340	0.2070
09:47:27.704	60292	2.0100	8.2300	-59.7500	-0.5630	1.8830	0.3080
09:47:27.722	60312	-0.6600	8.4400	-52.0500	-0.5610	1.3960	0.2070
09:47:27.743	60332	3.5800	8.4300	-56.5300	-0.5490	1.8480	0.2570
09:47:27.764	60352	0.9500	8.3000	-53.3700	-0.5880	1.5990	0.2580
09:47:27.783	60372	1.8400	8.5500	-53.2000	-0.5590	1.6210	0.2200
09:47:27.804	60392	0.5800	8.5400	-57.0600	-0.5740	1.7700	0.2810
09:47:27.823	60412	-0.3900	8.7200	-52.0100	-0.5820	1.4380	0.2000
09:47:27.843	60432	2.4700	8.5100	-57.6900	-0.5490	1.8080	0.2710
09:47:27.865	60452	-0.4900	8.6300	-51.2900	-0.5550	1.4850	0.2230
09:47:27.884	60472	2.6900	8.3800	-54.0800	-0.5630	1.7020	0.2190
09:47:27.905	60492	1.1300	8.0100	-56.3800	-0.5540	1.6980	0.2860
09:47:27.924	60512	0.4100	8.4300	-51.3400	-0.5480	1.4490	0.2020
09:47:27.944	60532	1.7800	8.2700	-58.0200	-0.5450	1.8060	0.2800
09:47:27.963	60552	0.0900	8.1300	-52.8100	-0.5380	1.4750	0.2310
09:47:27.985	60572	3.2300	8.3200	-54.4400	-0.5260	1.7720	0.2410
09:47:28.003	60592	1.0200	8.0100	-51.4600	-0.5660	1.5660	0.2490
09:47:28.022	60612	1.5600	8.7700	-53.3600	-0.5340	1.5840	0.2180
09:47:28.044	60632	2.0300	8.2200	-59.7500	-0.5430	1.8250	0.2940
09:47:28.066	60652	-0.0800	8.3900	-49.7400	-0.5440	1.3320	0.1980
09:47:28.084	60672	3.1000	8.9400	-57.4300	-0.5300	1.9200	0.2650
09:47:28.102	60692	0.0000	8.1400	-51.4900	-0.5660	1.4660	0.2290
09:47:28.123	60712	2.9300	8.6100	-54.5100	-0.5540	1.7090	0.2340
09:47:28.144	60732	1.3100	8.0100	-55.6500	-0.5640	1.6980	0.2930
09:47:28.163	60752	1.1300	8.5400	-53.7600	-0.5690	1.5290	0.2250
09:47:28.185	60772	2.6400	8.4700	-57.0300	-0.5640	1.8530	0.2790
09:47:28.203	60792	-0.3400	8.1700	-52.0600	-0.5910	1.4010	0.2150
09:47:28.224	60812	2.7800	8.5800	-55.4700	-0.5620	1.7520	0.2310
09:47:28.244	60832	1.2800	8.2300	-53.7100	-0.5660	1.6430	0.2710
09:47:28.264	60852	1.5700	8.4000	-51.3900	-0.5620	1.5480	0.1990
09:47:28.283	60872	2.2200	8.0000	-56.8500	-0.5360	1.7690	0.2860
09:47:28.304	60892	-0.7100	8.5200	-53.6500	-0.5540	1.4250	0.2260
09:47:28.325	60912	3.2700	8.2800	-55.1900	-0.5370	1.8260	0.2510
09:47:28.345	60932	0.8700	8.0300	-51.4400	-0.5520	1.5190	0.2470
09:47:28.365	60952	2.0600	8.4100	-52.4600	-0.5350	1.6100	0.2000
09:47:28.385	60972	1.4700	7.9700	-55.3200	-0.5710	1.7370	0.2720
09:47:28.404	60992	-0.0600	8.4600	-52.7200	-0.5710	1.4380	0.2050
09:47:28.425	61012	2.4600	8.3900	-57.1200	-0.5240	1.8740	0.2840
09:47:28.444	61032	-0.3500	8.4200	-52.3600	-0.5420	1.4910	0.2250
09:47:28.465	61052	2.4400	8.5000	-55.9500	-0.5230	1.7230	0.2310
09:47:28.483	61072	0.8700	7.6900	-55.0300	-0.5500	1.5850	0.2690
09:47:28.505	61092	2.0700	8.7700	-51.1900	-0.5620	1.6240	0.2110
09:47:28.523	61112	1.3800	8.2200	-58.1200	-0.5510	1.8390	0.3050
09:47:28.544	61132	-1.4300	8.3200	-54.9200	-0.5900	1.3930	0.2240
09:47:28.564	61152	3.1000	8.1400	-57.0400	-0.5590	1.8780	0.2710
09:47:28.585	61172	0.3300	8.0900	-53.4100	-0.5800	1.5830	0.2660
09:47:28.605	61192	2.1900	8.8200	-54.1300	-0.5550	1.6570	0.2270
09:47:28.624	61212	2.0100	8.0000	-54.6100	-0.5610	1.7100	0.2880
09:47:28.644	61232	0.8700	8.2500	-50.4700	-0.5760	1.5090	0.2000
09:47:28.666	61252	2.5600	8.4100	-56.4500	-0.5530	1.8440	0.2670
09:47:28.683	61272	0.2900	8.1800	-50.3000	-0.5590	1.4630	0.2260
09:47:28.705	61292	2.6600	7.9800	-55.7500	-0.5460	1.7440	0.2460
09:47:28.724	61312	1.1100	8.1600	-53.8600	-0.5540	1.6830	0.2670
09:47:28.745	61332	0.9200	8.7100	-52.3800	-0.5540	1.4730	0.2090
09:47:28.765	61352	1.7400	8.1600	-59.4800	-0.5590	1.8250	0.2860
09:47:28.785	61372	0.4600	7.7500	-51.9300	-0.5790	1.4770	0.2030
09:47:28.805	61392	2.8300	8.5500	-56.1400	-0.5380	1.8500	0.2570
09:47:28.825	61412	0.7100	7.7500	-51.6600	-0.5630	1.5280	0.2590
09:47:28.845	61432	1.5900	8.7100	-53.0200	-0.5390	1.6180	0.2130
09:47:28.865	61452	1.9100	8.4800	-56.6400	-0.5430	1.7450	0.2860
09:47:28.884	61472	0.6300	8.1500	-50.5700	-0.5460	1.4250	0.2100
09:47:28.904	61492	2.6500	8.8800	-59.2200	-0.5330	1.9280	0.2780
09:47:28.924	61512	-0.8000	7.8800	-50.3100	-0.5650	1.3950	0.2250
09:47:28.945	61532	3.2500	8.5700	-54.8900	-0.5520	1.8290	0.2420
09:47:28.965	61552	1.4800	7.8900	-55.6100	-0.5790	1.6410	0.2760
09:47:28.984	61572	0.8500	8.8800	-52.8900	-0.5590	1.5090	0.1990
09:47:29.006	61592	2.2800	8.4900	-58.9000	-0.5770	1.9230	0.2910
09:47:29.025	61612	0.3000	7.5600	-50.6700	-0.5660	1.4450	0.2140
09:47:29.045	61632	2.4100	8.1600	-55.4000	-0.5290	1.7560	0.2450
09:47:29.065	61652	0.6800	8.2800	-53.2300	-0.5610	1.5840	0.2470
09:47:29.085	61672	2.3200	8.7200	-51.4700	-0.5370	1.6410	0.2080
09:47:29.104	61692	1.3200	8.1900	-56.2300	-0.5370	1.6960	0.2750
09:47:29.125	61712	0.8000	8.2100	-52.4300	-0.5470	1.4720	0.2190
09:47:29.145	61732	2.8300	8.5300	-56.5100	-0.5200	1.8870	0.2760
09:47:29.164	61752	0.1300	8.0300	-50.4700	-0.5340	1.4270	0.2220
09:47:29.184	61772	2.2800	8.4300	-53.2600	-0.5330	1.7200	0.2200
09:47:29.205	61792	1.5100	7.6100	-54.8600	-0.5620	1.6820	0.2770
09:47:29.224	61812	1.3400	8.3000	-48.9000	-0.5500	1.4580	0.1980
09:47:29.245	61832	2.1600	8.2100	-56.4500	-0.5100	1.7710	0.2870
09:47:29.265	61852	0.0300	8.6200	-52.3000	-0.5510	1.4670	0.2110
09:47:29.284	61872	2.2300	8.4400	-57.8300	-0.5330	1.8050	0.2530
09:47:29.305	61892	-0.0400	7.9600	-52.2300	-0.5470	1.5270	0.2500
09:47:29.324	61912	2.4100	8.7800	-54.1900	-0.5510	1.6800	0.2220
09:47:29.345	61932	2.3500	7.9300	-54.1100	-0.5500	1.7360	0.2740
09:47:29.364	61952	0.4300	8.7100	-51.0700	-0.5590	1.4720	0.2000
09:47:29.384	61972	2.6900	8.5800	-56.7400	-0.5580	1.8990	0.2750
09:47:29.403	61992	0.2200	8.3200	-53.4600	-0.5550	1.5240	0.2460
09:47:29.425	62012	2.1000	8.7500	-55.8000	-0.5550	1.7450	0.2240
09:47:29.446	62032	0.9800	8.0000	-53.3200	-0.5740	1.6340	0.2700
09:47:29.464	62052	1.2000	8.9400	-56.2100	-0.5750	1.6270	0.2410
09:47:29.484	62072	1.3600	8.9000	-58.8000	-0.5620	1.8770	0.2830
09:47:29.505	62092	0.4200	8.6400	-53.7800	-0.5980	1.6560	0.2420
09:47:29.524	62112	3.1300	8.3500	-54.9300	-0.5780	1.9020	0.2580
09:47:29.544	62132	-0.8000	7.7900	-50.9100	-0.5130	1.3660	0.2360
09:47:29.564	62152	1.9800	8.7000	-54.1000	-0.5240	1.7230	0.2100
09:47:29.585	62172	2.0300	7.5700	-56.5400	-0.5390	1.8000	0.2820
09:47:29.604	62192	-1.0000	8.6000	-52.5000	-0.5060	1.3820	0.2080
09:47:29.625	62212	4.1500	8.5500	-58.6700	-0.5310	2.0070	0.2640
09:47:29.644	62232	-0.3700	7.2200	-48.3900	-0.5240	1.3650	0.2090
09:47:29.666	62252	0.8800	8.6000	-58.0300	-0.5030	1.6840	0.2350
09:47:29.685	62272	1.1800	8.5000	-56.7500	-0.5190	1.7080	0.2740
09:47:29.705	62292	-1.5600	8.5900	-53.6300	-0.4920	1.3670	0.2020
09:47:29.725	62312	1.6300	8.8000	-63.4000	-0.5450	2.0420	0.2760
09:47:29.745	62332	-1.0200	7.6100	-49.5100	-0.5340	1.2960	0.2140
09:47:29.765	62352	3.1500	8.4400	-57.9500	-0.5000	1.9010	0.2590
09:47:29.787	62372	0.8300	8.4800	-55.4800	-0.5250	1.6180	0.2600
09:47:29.805	62392	1.6600	7.7300	-51.5800	-0.5100	1.4780	0.2250
09:47:29.826	62412	2.7600	8.0200	-57.2600	-0.5400	1.9560	0.2750
09:47:29.844	62432	-0.5500	8.4200	-49.9800	-0.5370	1.3470	0.2000
09:47:29.867	62452	2.4900	7.9800	-56.8200	-0.5150	1.7950	0.2630
09:47:29.887	62472	0.5700	8.3000	-54.3600	-0.5520	1.6250	0.2560
09:47:29.904	62492	1.9900	8.4000	-51.2500	-0.5440	1.5620	0.2010
09:47:29.926	62512	1.5700	7.9000	-57.5400	-0.5530	1.7120	0.2810
09:47:29.944	62532	1.1100	8.2000	-52.1200	-0.5460	1.5190	0.2140
09:47:29.966	62552	2.7200	8.1100	-54.3000	-0.5310	1.8240	0.2650
09:47:29.987	62572	-0.0500	7.9400	-51.0300	-0.5210	1.4610	0.2200
09:47:30.005	62592	3.0400	8.3500	-53.7800	-0.5230	1.7290	0.2260
09:47:30.026	62612	1.4200	8.1400	-53.4400	-0.5730	1.6440	0.2590
09:47:30.045	62632	1.6600	8.4000	-50.9600	-0.5520	1.5610	0.2080
09:47:30.066	62652	2.0700	8.3700	-55.3100	-0.5330	1.8150	0.2770
09:47:30.086	62672	0.2400	8.3000	-51.1600	-0.5640	1.4670	0.2100
09:47:30.105	62692	3.6800	8.3200	-55.1700	-0.5270	1.7980	0.2510
09:47:30.126	62712	0.5800	7.9200	-51.8000	-0.5440	1.4750	0.2450
09:47:30.147	62732	2.9900	8.9900	-53.6000	-0.5440	1.7520	0.2260
09:47:30.167	62752	2.2800	8.2300	-53.9900	-0.5600	1.7020	0.2790
09:47:30.187	62772	1.0200	8.3100	-49.7700	-0.5640	1.4420	0.1840
09:47:30.205	62792	3.1400	8.3000	-56.9400	-0.5620	1.9300	0.2770
09:47:30.225	62812	0.3200	7.9900	-51.3900	-0.5720	1.4480	0.2300
09:47:30.245	62832	2.5700	8.4400	-56.0800	-0.5500	1.7870	0.2410
09:47:30.266	62852	0.8000	7.6200	-55.3100	-0.5830	1.6860	0.2850
09:47:30.286	62872	0.5900	8.7800	-51.5900	-0.5860	1.5450	0.1980
09:47:30.305	62892	1.7500	8.4300	-58.7600	-0.5710	1.8700	0.2820
09:47:30.325	62912	0.2800	7.9100	-50.9800	-0.5770	1.4260	0.2090
09:47:30.344	62932	2.8800	8.5800	-55.0300	-0.5430	1.8110	0.2400
09:47:30.365	62952	0.4700	8.1300	-53.4200	-0.5510	1.5790	0.2530
09:47:30.384	62972	1.3700	8.6400	-50.8000	-0.5420	1.5500	0.1980
09:47:30.405	62992	1.4300	8.3100	-59.1700	-0.5560	1.8100	0.2950
09:47:30.426	63012	0.1500	8.4000	-50.3300	-0.5520	1.4100	0.1990
09:47:30.447	63032	2.1500	8.6500	-57.2700	-0.5420	1.8680	0.2660
09:47:30.466	63052	0.1200	8.1900	-51.2400	-0.5710	1.4750	0.2390
09:47:30.485	63072	2.3200	8.4300	-52.7400	-0.5460	1.6730	0.2220
09:47:30.507	63092	1.5500	8.3400	-55.5300	-0.5470	1.6820	0.2830
09:47:30.525	63112	1.4800	8.2500	-51.2200	-0.5310	1.4820	0.2120
09:47:30.546	63132	1.5500	8.6800	-59.3700	-0.5320	1.8920	0.3040
09:47:30.566	63152	-1.4900	8.0800	-51.5400	-0.5840	1.4040	0.2020
09:47:30.585	63172	3.5700	8.6200	-56.5900	-0.5480	1.8540	0.2570
09:47:30.605	63192	0.9600	7.4300	-51.5100	-0.5750	1.5080	0.2430
09:47:30.625	63212	2.6100	8.7500	-53.3300	-0.5490	1.6240	0.2240
09:47:30.645	63232	2.1400	8.0300	-56.4200	-0.5970	1.8400	0.2850
09:47:30.666	63252	0.3000	8.1800	-52.2300	-0.5830	1.4410	0.2130
09:47:30.685	63272	3.3600	7.8900	-55.2100	-0.5680	1.8830	0.2580
09:47:30.705	63292	1.1400	8.0500	-51.2300	-0.5590	1.4600	0.2380
09:47:30.726	63312	2.5900	8.4800	-52.5400	-0.5340	1.6800	0.2220
09:47:30.746	63332	2.0800	7.6200	-51.8900	-0.5690	1.6400	0.2660
09:47:30.766	63352	1.7600	8.4700	-50.7000	-0.5460	1.5000	0.2030
09:47:30.785	63372	3.8700	7.9300	-56.9500	-0.5540	1.8860	0.2840
09:47:30.807	63392	0.1900	7.9800	-48.7400	-0.5410	1.4020	0.2110
09:47:30.826	63412	2.9800	8.0300	-55.2200	-0.5490	1.8020	0.2410
09:47:30.846	63432	1.3200	8.1500	-52.5900	-0.5650	1.5810	0.2650
09:47:30.866	63452	0.6800	8.9500	-50.4900	-0.5500	1.5740	0.1940
09:47:30.886	63472	1.6700	7.9200	-59.5700	-0.5490	1.8550	0.3070
09:47:30.905	63492	-0.2600	8.4900	-51.9900	-0.5630	1.4150	0.2100
09:47:30.925	63512	2.9900	8.1800	-58.4000	-0.5430	1.8560	0.2640
09:47:30.945	63532	-0.2600	7.7000	-52.0300	-0.5530	1.4650	0.2430
09:47:30.967	63552	3.2000	8.6900	-54.5500	-0.5660	1.7770	0.2300
09:47:30.986	63572	1.9400	7.9500	-55.7600	-0.5710	1.7030	0.2910
09:47:31.007	63592	0.5600	8.6000	-51.8000	-0.5690	1.4210	0.2000
09:47:31.025	63612	3.5300	8.0800	-57.2600	-0.5600	1.9260	0.2930
09:47:31.046	63632	0.1400	8.0600	-51.7200	-0.5610	1.4620	0.2340
09:47:31.065	63652	2.2200	8.9400	-56.3100	-0.5580	1.7540	0.2390
09:47:31.085	63672	0.1300	7.8500	-52.2300	-0.5770	1.6530	0.2620
09:47:31.107	63692	1.1500	8.9500	-52.9900	-0.5710	1.5960	0.1980
09:47:31.126	63712	1.8800	8.3400	-57.4100	-0.5630	1.8290	0.2780
09:47:31.146	63732	-0.8000	8.3600	-51.2200	-0.5720	1.4450	0.2000
09:47:31.166	63752	2.3600	8.3900	-56.2600	-0.5520	1.8080	0.2480
09:47:31.185	63772	0.5400	7.8400	-53.2000	-0.5670	1.5510	0.2520
09:47:31.205	63792	2.2800	8.9600	-52.8800	-0.5410	1.6210	0.2190
09:47:31.227	63812	0.9100	8.1900	-56.9300	-0.5640	1.7280	0.2800
09:47:31.248	63832	-0.2000	8.6600	-53.1100	-0.5560	1.4610	0.2010
09:47:31.268	63852	2.7300	8.4800	-58.7700	-0.5380	1.8700	0.2740
09:47:31.286	63872	-0.7300	8.1900	-52.1700	-0.5700	1.3790	0.2280
09:47:31.305	63892	2.5500	8.4000	-53.2400	-0.5570	1.7220	0.2190
09:47:31.327	63912	1.1800	8.2100	-55.0900	-0.5720	1.7100	0.2750
09:47:31.347	63932	0.6300	8.4400	-53.0600	-0.5420	1.4760	0.2090
09:47:31.368	63952	2.1200	8.3000	-58.7300	-0.5490	1.8660	0.2850
09:47:31.388	63972	-0.6800	8.1500	-53.5300	-0.5890	1.4090	0.2310
09:47:31.407	63992	3.1800	8.8900	-58.5200	-0.5580	1.9120	0.2660
09:47:31.427	64012	0.1400	7.4900	-52.7500	-0.5830	1.5270	0.2530
09:47:31.447	64032	2.3400	8.8900	-52.7200	-0.5510	1.6230	0.2140
09:47:31.466	64052	2.3100	8.0000	-59.5300	-0.5890	1.8510	0.3090
09:47:31.487	64072	0.8500	8.1800	-49.8700	-0.5700	1.4090	0.2000
09:47:31.507	64092	2.4000	8.0300	-55.5800	-0.5240	1.7910	0.2670
09:47:31.527	64112	0.6700	7.9000	-52.9600	-0.5620	1.5160	0.2380
09:47:31.545	64132	2.5000	8.0300	-54.8100	-0.5260	1.6710	0.2450
09:47:31.566	64152	1.0700	7.6900	-55.8200	-0.5500	1.6580	0.2810
09:47:31.586	64172	1.2200	8.3400	-50.2600	-0.5550	1.4520	0.1980
09:47:31.607	64192	2.7300	7.8900	-57.2700	-0.5640	1.8660	0.2750
09:47:31.626	64212	0.3500	7.9100	-50.6300	-0.5410	1.4370	0.2100
09:47:31.648	64232	2.6700	8.2400	-55.7300	-0.5200	1.7800	0.2490
09:47:31.666	64252	1.0600	8.0000	-54.0100	-0.5730	1.5830	0.2620
09:47:31.688	64272	2.1500	8.6100	-52.0100	-0.5490	1.5560	0.2170
09:47:31.705	64292	2.2000	8.1200	-56.7600	-0.5280	1.8030	0.2940
09:47:31.727	64312	-0.8600	8.6500	-52.6100	-0.5530	1.4260	0.2070
09:47:31.746	64332	1.9600	7.9500	-57.2600	-0.5430	1.8530	0.2560
09:47:31.768	64352	0.8400	8.0200	-52.1000	-0.5590	1.5210	0.2490
09:47:31.787	64372	3.2400	8.5900	-52.3800	-0.5390	1.6800	0.2180
09:47:31.808	64392	1.7200	7.4500	-54.5200	-0.5580	1.6920	0.2860
09:47:31.827	64412	1.7700	8.5700	-52.6000	-0.5590	1.5240	0.2210
09:47:31.847	64432	3.0400	8.1800	-59.1000	-0.5690	1.9480	0.2990
09:47:31.868	64452	-0.1400	8.0100	-51.4100	-0.5770	1.4070	0.2070
09:47:31.887	64472	2.5100	8.9100	-54.6500	-0.5430	1.8190	0.2400
09:47:31.907	64492	1.0300	8.0000	-52.0600	-0.5790	1.6060	0.2620
09:47:31.927	64512	1.1700	8.4900	-54.7600	-0.5630	1.6000	0.2200
09:47:31.947	64532	1.8600	8.5400	-58.0500	-0.5670	1.8010	0.2780
09:47:31.968	64552	0.2200	8.3500	-51.9400	-0.5620	1.4590	0.2180
09:47:31.987	64572	2.7800	7.7500	-56.3600	-0.5510	1.8380	0.2640
09:47:32.007	64592	-0.2800	7.8900	-53.5000	-0.5600	1.4920	0.2460
09:47:32.027	64612	2.0400	8.4900	-54.8300	-0.5420	1.6280	0.2270
09:47:32.047	64632	1.0500	7.6200	-57.7800	-0.5760	1.7680	0.3000
09:47:32.067	64652	0.3200	8.5400	-50.6300	-0.5660	1.4420	0.1920
09:47:32.085	64672	2.2800	8.4000	-60.4100	-0.5480	1.8890	0.2910
09:47:32.107	64692	-1.3000	8.0600	-53.7500	-0.5760	1.3930	0.2270
09:47:32.127	64712	2.5600	8.1000	-56.1100	-0.5590	1.7650	0.2470
09:47:32.146	64732	1.5200	8.2200	-53.9000	-0.5600	1.6800	0.2720
09:47:32.166	64752	0.6200	8.5500	-52.1300	-0.5390	1.4990	0.2070
09:47:32.187	64772	1.8400	8.0800	-58.5800	-0.5540	1.7980	0.2880
09:47:32.208	64792	-0.1600	8.6300	-50.6400	-0.5870	1.4080	0.2140
09:47:32.228	64812	2.5900	8.5700	-56.8900	-0.5730	1.9180	0.2600
09:47:32.247	64832	-0.9700	8.1600	-53.5900	-0.5680	1.4870	0.2470
09:47:32.267	64852	1.9600	8.2000	-55.5900	-0.5670	1.7230	0.2310
09:47:32.287	64872	2.0300	8.3100	-54.7500	-0.5860	1.7680	0.2840
09:47:32.307	64892	0.7900	8.4400	-52.9700	-0.5770	1.4800	0.2110
09:47:32.327	64912	2.5800	8.0800	-55.4100	-0.5430	1.7940	0.2780
09:47:32.347	64932	0.1900	8.1100	-52.1500	-0.5700	1.4930	0.2400
09:47:32.368	64952	2.6900	8.3100	-51.6100	-0.5330	1.7060	0.2250
09:47:32.386	64972	1.6500	8.2600	-52.3700	-0.5550	1.6210	0.2580
09:47:32.408	64992	2.0400	8.3400	-51.5800	-0.5590	1.5470	0.2120
09:47:32.428	65012	2.8500	8.1200	-55.4200	-0.5510	1.8380	0.2720
09:47:32.447	65032	0.4900	7.6600	-51.0900	-0.5500	1.4410	0.2160
09:47:32.469	65052	2.7400	8.2400	-55.0300	-0.5240	1.8020	0.2510
09:47:32.488	65072	0.3600	8.0900	-53.9300	-0.5690	1.5760	0.2550
09:47:32.507	65092	2.3000	8.9000	-50.7800	-0.5510	1.5970	0.2030
09:47:32.527	65112	2.0700	8.0000	-56.8100	-0.5560	1.7930	0.2800
09:47:32.547	65132	-0.8300	9.0100	-52.7400	-0.5560	1.4340	0.2010
09:47:32.568	65152	2.1100	8.5000	-58.1000	-0.5460	1.8270	0.2650
09:47:32.587	65172	-0.3800	8.1100	-50.9700	-0.5670	1.4220	0.2300
09:47:32.607	65192	3.1900	8.4700	-55.0700	-0.5380	1.7560	0.2350
09:47:32.626	65212	0.2600	7.6900	-55.3200	-0.5620	1.6690	0.2880
09:47:32.649	65232	1.6000	8.8600	-52.7000	-0.5590	1.5230	0.2070
09:47:32.669	65252	1.5900	8.3900	-58.5900	-0.5420	1.8380	0.2900
09:47:32.688	65272	-0.3500	8.4600	-51.7200	-0.5450	1.4310	0.2150
09:47:32.708	65292	2.8000	8.4200	-56.8600	-0.5400	1.8170	0.2560
09:47:32.728	65312	0.1300	7.8400	-53.7900	-0.5890	1.5560	0.2620
09:47:32.746	65332	1.1200	8.4100	-57.4500	-0.5610	1.6330	0.2370
09:47:32.769	65352	1.1200	8.0900	-58.9100	-0.5820	1.7800	0.2970
09:47:32.788	65372	0.1000	8.3200	-51.2400	-0.5700	1.4490	0.1990
09:47:32.808	65392	2.1700	8.2900	-57.9000	-0.5310	1.7960	0.2700
09:47:32.828	65412	-0.2800	8.0300	-54.2400	-0.5630	1.4800	0.2410
09:47:32.848	65432	1.6700	8.4100	-53.2200	-0.5480	1.6830	0.2220
09:47:32.868	65452	1.8200	7.8600	-56.0600	-0.5400	1.7100	0.2730
09:47:32.888	65472	0.0700	8.7800	-51.2700	-0.5350	1.4380	0.2030
09:47:32.909	65492	2.0600	8.2800	-57.8100	-0.5470	1.8810	0.2830
09:47:32.928	65512	0.3100	8.2500	-50.7700	-0.5280	1.3810	0.2270
09:47:32.947	65532	2.8000	8.1400	-53.3600	-0.5450	1.7140	0.2230
09:47:32.967	16	1.5500	7.6000	-53.2900	-0.5540	1.6230	0.2660
09:47:32.987	36	2.0600	8.3900	-51.6100	-0.5490	1.5720	0.2060
09:47:33.009	56	2.4400	7.6600	-58.4600	-0.5430	1.8030	0.3030
09:47:33.028	76	-0.1200	8.7100	-51.4700	-0.5550	1.4110	0.2030
09:47:33.047	96	2.8500	8.2300	-58.5800	-0.5630	1.9040	0.2780
09:47:33.068	116	-0.1600	7.6400	-53.2300	-0.5530	1.4790	0.2460
09:47:33.088	136	2.6900	8.6400	-53.5900	-0.5440	1.7070	0.2260
09:47:33.106	156	1.5200	7.7300	-55.4600	-0.5870	1.6980	0.2840
09:47:33.128	176	0.7200	8.5300	-51.5600	-0.5900	1.5440	0.2000
09:47:33.148	196	2.5800	8.2300	-55.1900	-0.5530	1.8260	0.2710
09:47:33.168	216	-0.2900	8.3000	-53.0500	-0.5750	1.4880	0.2270
09:47:33.187	236	2.6400	8.5100	-54.9900	-0.5290	1.7500	0.2430
09:47:33.208	256	1.1200	7.7000	-52.9100	-0.5550	1.6120	0.2670
09:47:33.227	276	1.6800	8.9200	-52.4000	-0.5660	1.5610	0.2080
09:47:33.248	296	2.5700	7.9800	-56.0800	-0.5610	1.7820	0.2740
09:47:33.268	316	-0.4100	7.9800	-53.7000	-0.5550	1.4510	0.2190
09:47:33.289	336	2.6800	8.3100	-55.1000	-0.5560	1.8160	0.2380
09:47:33.308	356	0.7900	8.3000	-52.5100	-0.5720	1.5430	0.2520
09:47:33.328	376	1.6800	8.5300	-52.6000	-0.5440	1.5790	0.2110
09:47:33.349	396	1.6800	7.8600	-56.3200	-0.5600	1.7150	0.2830
09:47:33.368	416	-0.8200	8.7700	-54.6500	-0.5690	1.5000	0.2270
09:47:33.389	436	1.8600	8.2000	-57.3500	-0.5520	1.8200	0.2530
09:47:33.409	456	-0.2400	7.7800	-51.0300	-0.5540	1.4440	0.2250
09:47:33.429	476	3.6200	8.4500	-56.0100	-0.5530	1.8440	0.2480
09:47:33.448	496	1.2900	7.7300	-53.0800	-0.5600	1.5860	0.2670
09:47:33.467	516	1.7100	8.7400	-50.2200	-0.5580	1.5670	0.1860
09:47:33.487	536	2.3800	8.2200	-58.0000	-0.5670	1.8470	0.2970
09:47:33.510	556	-1.1600	8.8300	-52.0400	-0.5930	1.4480	0.2100
09:47:33.528	576	3.2000	8.4600	-54.9600	-0.5640	1.8160	0.2500
09:47:33.549	596	0.0000	7.9700	-52.6300	-0.6000	1.5600	0.2530
09:47:33.567	616	1.2900	8.4600	-55.9500	-0.5740	1.6700	0.2300
09:47:33.588	636	1.3500	7.7000	-59.4100	-0.5790	1.7880	0.3100
09:47:33.607	656	0.4000	8.4900	-51.7500	-0.5770	1.4550	0.1980
09:47:33.627	676	3.2200	8.4000	-55.5600	-0.5430	1.8010	0.2650
09:47:33.647	696	0.0200	7.7000	-53.8900	-0.5500	1.5210	0.2410
09:47:33.670	716	2.4800	8.4700	-52.6400	-0.5460	1.6650	0.2280
09:47:33.689	736	1.2100	8.2500	-56.5600	-0.5470	1.7260	0.2860
09:47:33.708	756	0.6000	8.5300	-53.8300	-0.5550	1.4820	0.2130
09:47:33.728	776	2.4000	8.1800	-59.8100	-0.5610	1.8710	0.2950
09:47:33.747	796	-0.4500	8.1800	-51.6900	-0.5680	1.4420	0.2140
09:47:33.768	816	2.6800	8.4500	-54.8200	-0.5360	1.7450	0.2270
09:47:33.789	836	1.2700	8.1700	-52.1100	-0.5560	1.6120	0.2690
09:47:33.808	856	1.6500	8.6900	-52.3400	-0.5550	1.5880	0.2120
09:47:33.830	876	1.4300	8.3900	-55.2900	-0.5360	1.7710	0.2810
09:47:33.849	896	-0.1600	8.6400	-53.1000	-0.5700	1.4110	0.2020
09:47:33.869	916	2.8700	8.8600	-58.3100	-0.5520	1.9330	0.2710
09:47:33.888	936	-0.1700	8.1100	-51.9200	-0.5600	1.4520	0.2410
09:47:33.908	956	2.5700	8.5500	-53.4100	-0.5660	1.6860	0.2150
09:47:33.929	976	1.7700	7.6500	-56.3000	-0.5830	1.7430	0.2840
09:47:33.949	996	1.0300	8.2900	-53.0700	-0.5850	1.5530	0.2050
09:47:33.967	1016	1.9200	7.8900	-56.4400	-0.5520	1.7990	0.2800
09:47:33.989	1036	1.1400	8.2100	-50.5100	-0.5500	1.4560	0.2200
09:47:34.010	1056	3.1100	7.8500	-55.4100	-0.5260	1.7640	0.2510
09:47:34.028	1076	0.8300	7.9200	-52.6000	-0.5490	1.5580	0.2570
09:47:34.048	1096	2.5900	8.7200	-51.9300	-0.5540	1.5810	0.2150
09:47:34.069	1116	2.1100	7.9600	-55.7100	-0.5640	1.8250	0.2810
09:47:34.088	1136	-0.1500	8.1800	-50.1400	-0.5330	1.3800	0.2080
09:47:34.108	1156	2.1500	8.2500	-57.6900	-0.5370	1.7970	0.2640
09:47:34.128	1176	0.7800	7.9400	-53.4200	-0.5680	1.5340	0.2450
09:47:34.148	1196	2.0700	8.3900	-54.0000	-0.5410	1.6110	0.2240
09:47:34.167	1216	1.4800	7.9400	-55.7300	-0.5590	1.7100	0.2760
09:47:34.190	1236	-0.1600	9.0600	-52.7200	-0.5460	1.4950	0.2180
09:47:34.209	1256	2.4600	8.3500	-58.3500	-0.5380	1.8510	0.2770
09:47:34.227	1276	-0.3700	7.4700	-53.5900	-0.5610	1.3730	0.2420
09:47:34.249	1296	3.0600	9.0300	-56.2600	-0.5470	1.8650	0.2520
09:47:34.268	1316	1.0200	7.7500	-52.9200	-0.5610	1.5980	0.2620
09:47:34.289	1336	1.3100	8.7300	-51.9600	-0.5700	1.5830	0.2010
09:47:34.310	1356	2.1000	7.9900	-58.6200	-0.5620	1.8750	0.2980
09:47:34.329	1376	-1.6700	8.8200	-53.6700	-0.5790	1.4060	0.2190
09:47:34.349	1396	2.8500	8.4100	-56.9900	-0.5520	1.8430	0.2540
09:47:34.368	1416	0.3000	8.2400	-52.1800	-0.6050	1.5000	0.2400
09:47:34.388	1436	1.5900	8.4300	-57.1300	-0.5650	1.7140	0.2420
09:47:34.407	1456	1.3000	7.9600	-55.3400	-0.5790	1.7310	0.2700
09:47:34.429	1476	-0.3100	8.3100	-54.8500	-0.5650	1.4840	0.2150
09:47:34.449	1496	2.6700	8.0800	-56.6000	-0.5530	1.8290	0.2710
09:47:34.468	1516	-0.4300	8.0500	-53.0600	-0.5530	1.4670	0.2360
09:47:34.489	1536	2.6000	8.7100	-55.1200	-0.5370	1.6660	0.2290
09:47:34.510	1556	1.7500	8.2100	-53.6300	-0.5540	1.7000	0.2740
09:47:34.528	1576	0.9800	8.8200	-51.9800	-0.5290	1.5190	0.2040
09:47:34.549	1596	2.2600	7.8800	-58.8700	-0.5500	1.8440	0.2920
09:47:34.568	1616	-0.7600	7.9200	-51.9000	-0.5740	1.3960	0.2150
09:47:34.588	1636	3.5300	8.2100	-54.3500	-0.5420	1.8250	0.2340
09:47:34.610	1656	0.8800	7.8500	-52.5100	-0.5590	1.6220	0.2590
09:47:34.628	1676	2.0000	8.7900	-52.5700	-0.5330	1.5730	0.2110
09:47:34.648	1696	2.8400	7.8400	-56.1100	-0.5420	1.8090	0.2730
09:47:34.669	1716	0.2900	8.1700	-51.4700	-0.5710	1.4090	0.2180
09:47:34.689	1736	3.6700	8.2100	-58.0200	-0.5580	1.9120	0.2640
09:47:34.708	1756	-0.1400	8.1700	-51.4700	-0.5780	1.4120	0.2340
09:47:34.731	1776	2.8400	8.7000	-53.0500	-0.5570	1.7200	0.2200
09:47:34.750	1796	1.5100	7.8600	-55.5000	-0.5740	1.7930	0.3010
09:47:34.769	1816	0.1500	8.7100	-53.9400	-0.5930	1.4830	0.2170
09:47:34.789	1836	2.5200	8.0800	-57.2500	-0.5440	1.7880	0.2830
09:47:34.809	1856	0.8000	7.6100	-52.8100	-0.5640	1.4950	0.2320
09:47:34.828	1876	3.0400	8.0700	-53.0700	-0.5270	1.7370	0.2220
09:47:34.848	1896	0.8400	8.1300	-55.6800	-0.5320	1.5620	0.2780
09:47:34.868	1916	1.6400	8.6100	-54.4900	-0.5480	1.6200	0.2180
09:47:34.889	1936	1.7200	7.7500	-57.5300	-0.5600	1.8150	0.2810
09:47:34.910	1956	0.1700	8.3500	-51.2400	-0.5560	1.4080	0.2000
09:47:34.931	1976	3.2700	8.0300	-56.9100	-0.5380	1.8240	0.2540
09:47:34.950	1996	0.4400	8.5000	-50.3400	-0.5460	1.5040	0.2220
09:47:34.970	2016	2.6900	8.4500	-51.7600	-0.5380	1.5930	0.2150
09:47:34.990	2036	1.8700	7.6200	-54.2700	-0.5510	1.7200	0.2810
09:47:35.010	2056	1.3000	8.3500	-51.0100	-0.5500	1.4840	0.2050
09:47:35.029	2076	2.2800	8.0800	-55.7300	-0.5420	1.8620	0.2540
09:47:35.049	2096	0.1400	7.7700	-48.4200	-0.5450	1.4250	0.2240
09:47:35.070	2116	3.4200	8.4700	-57.7400	-0.5310	1.8430	0.2530
09:47:35.089	2136	0.5900	7.8700	-53.1100	-0.5620	1.5930	0.2620
09:47:35.109	2156	1.9600	8.7700	-50.9500	-0.5650	1.6210	0.2050
09:47:35.129	2176	1.7100	8.0300	-58.3800	-0.5800	1.8580	0.2930
09:47:35.150	2196	-0.1600	8.3500	-52.1500	-0.5780	1.4560	0.2170
09:47:35.168	2216	2.8900	8.5700	-56.5100	-0.5590	1.9050	0.2550
09:47:35.189	2236	0.5800	7.9000	-51.2200	-0.5770	1.4980	0.2480
09:47:35.210	2256	1.8800	8.5900	-54.1000	-0.5690	1.6560	0.2120
09:47:35.229	2276	1.2400	8.2500	-56.8100	-0.5620	1.7510	0.2820
09:47:35.249	2296	0.5300	8.5000	-53.9600	-0.5650	1.4780	0.2220
09:47:35.271	2316	2.5100	8.2400	-58.4900	-0.5580	1.8610	0.2730
09:47:35.289	2336	0.0400	7.9500	-52.6900	-0.5580	1.4250	0.2320
09:47:35.309	2356	2.7800	8.4300	-55.1100	-0.5540	1.7330	0.2190
09:47:35.330	2376	0.5700	7.7400	-55.0000	-0.5700	1.6780	0.2810
09:47:35.350	2396	0.8200	8.5800	-53.2100	-0.5610	1.5210	0.2110
09:47:35.368	2416	1.6500	8.2900	-59.5100	-0.5700	1.8340	0.2860
09:47:35.391	2436	-0.9900	8.0300	-51.9500	-0.5730	1.3610	0.2100
09:47:35.409	2456	2.4200	8.3900	-58.0200	-0.5450	1.8330	0.2480
09:47:35.430	2476	0.2900	8.2900	-53.1900	-0.5610	1.5710	0.2500
09:47:35.449	2496	1.3900	8.8800	-53.7100	-0.5470	1.5830	0.2040
09:47:35.470	2516	1.1600	8.1400	-57.0600	-0.5550	1.7700	0.2820
09:47:35.490	2536	-0.0700	8.7000	-52.4900	-0.5710	1.4190	0.1980
09:47:35.509	2556	3.3300	9.0300	-58.4500	-0.5490	1.9400	0.2730
09:47:35.530	2576	-0.7800	7.8200	-50.6800	-0.5700	1.3790	0.2160
09:47:35.551	2596	3.5700	8.7800	-54.0100	-0.5530	1.7810	0.2380
09:47:35.570	2616	1.8400	7.8400	-55.6100	-0.6090	1.6870	0.2860
09:47:35.590	2636	1.2100	8.8500	-51.8200	-0.5500	1.5030	0.2010
09:47:35.610	2656	2.5200	8.1600	-56.5100	-0.5590	1.8360	0.2800
09:47:35.630	2676	0.4900	8.2400	-51.4000	-0.5640	1.4450	0.2190
09:47:35.650	2696	3.5800	8.0300	-53.3400	-0.5390	1.7360	0.2340
09:47:35.669	2716	1.4200	7.9900	-50.6900	-0.5720	1.5480	0.2480
09:47:35.689	2736	1.9100	8.3600	-52.8200	-0.5600	1.5970	0.2090
09:47:35.709	2756	1.6200	8.2800	-57.1700	-0.5410	1.7580	0.2880
09:47:35.730	2776	0.4800	8.0100	-50.5300	-0.5410	1.4090	0.1990
09:47:35.750	2796	3.4400	8.1700	-58.3100	-0.5290	1.8720	0.2790
09:47:35.770	2816	0.5200	7.6400	-52.7900	-0.5550	1.5200	0.2370
09:47:35.790	2836	2.7200	8.3700	-52.3500	-0.5340	1.6660	0.2200
09:47:35.810	2856	1.3500	7.8400	-56.3600	-0.5400	1.7100	0.2850
09:47:35.829	2876	-0.7900	8.8300	-54.0400	-0.5680	1.4790	0.2010
09:47:35.850	2896	1.7800	8.5500	-58.6400	-0.5550	1.9170	0.2680
09:47:35.870	2916	-0.5000	7.8700	-50.6600	-0.5490	1.3640	0.2170
09:47:35.890	2936	2.5300	8.9000	-57.1500	-0.5370	1.8840	0.2450
09:47:35.909	2956	0.6000	8.1200	-53.0900	-0.5670	1.5630	0.2640
09:47:35.929	2976	2.1300	8.4400	-53.1200	-0.5520	1.5870	0.2170
09:47:35.949	2996	2.0700	8.1500	-58.5300	-0.5730	1.8200	0.3050
09:47:35.970	3016	-1.0800	9.0400	-54.2300	-0.5720	1.3990	0.2130
09:47:35.990	3036	2.5000	8.6300	-60.7500	-0.5560	1.8970	0.2770
09:47:36.009	3056	0.0600	7.9400	-51.9800	-0.6090	1.4840	0.2360
09:47:36.029	3076	1.8400	9.0600	-54.9800	-0.5740	1.6930	0.2210
09:47:36.051	3096	0.9700	8.4800	-56.4100	-0.5870	1.7510	0.2750
09:47:36.070	3116	0.6800	8.5500	-51.5900	-0.5620	1.4990	0.2110
09:47:36.091	3136	1.7700	7.7700	-60.4000	-0.5440	1.8110	0.2860
09:47:36.110	3156	-0.4400	7.9800	-52.9800	-0.5580	1.4620	0.2250
09:47:36.130	3176	2.5100	8.6200	-54.0300	-0.5490	1.7930	0.2410
09:47:36.150	3196	0.6500	7.8600	-53.5600	-0.5630	1.6380	0.2540
09:47:36.171	3216	0.8600	8.1700	-53.2900	-0.5570	1.5530	0.2110
09:47:36.190	3236	1.5500	8.2500	-60.8200	-0.5550	1.8620	0.2990
09:47:36.211	3256	-2.2000	8.4100	-52.4500	-0.5540	1.3470	0.2150
09:47:36.231	3276	2.2000	8.4700	-58.5800	-0.5360	1.8450	0.2560
09:47:36.250	3296	0.7600	8.2000	-53.0900	-0.5450	1.5980	0.2410
09:47:36.270	3316	1.5600	8.6100	-53.5400	-0.5150	1.6210	0.2280
09:47:36.291	3336	1.4400	7.6300	-55.7300	-0.5480	1.6670	0.2640
09:47:36.311	3356	0.7500	8.5100	-53.9600	-0.5390	1.4860	0.2180
09:47:36.331	3376	1.9200	8.4800	-60.7900	-0.5590	1.8960	0.2940
09:47:36.351	3396	-0.9300	8.0300	-53.2400	-0.5750	1.3940	0.2270
09:47:36.371	3416	3.0500	8.4300	-55.0900	-0.5470	1.8440	0.2400
09:47:36.389	3436	1.5200	8.2200	-53.9800	-0.5760	1.6900	0.2770
09:47:36.411	3456	1.1500	8.8400	-52.2600	-0.5620	1.5450	0.2020
09:47:36.430	3476	2.1800	8.3400	-55.9500	-0.5530	1.7990	0.2710
09:47:36.452	3496	0.5200	8.1200	-49.6600	-0.5510	1.4930	0.2000
09:47:36.471	3516	3.0600	8.2200	-55.5400	-0.5110	1.8020	0.2630
09:47:36.491	3536	1.2800	7.9000	-51.3900	-0.5580	1.5200	0.2330
09:47:36.510	3556	2.5200	8.5600	-53.8000	-0.5420	1.7150	0.2260
09:47:36.530	3576	0.9300	8.0700	-55.2800	-0.5560	1.7880	0.2710
09:47:36.551	3596	0.4000	8.4500	-50.3300	-0.5460	1.4670	0.2000
09:47:36.570	3616	2.8700	7.9600	-57.0300	-0.5290	1.8460	0.2640
09:47:36.592	3636	-0.1600	8.2400	-51.9000	-0.5340	1.4370	0.2250
09:47:36.612	3656	3.2300	8.6600	-56.4500	-0.5360	1.7920	0.2490
09:47:36.631	3676	1.5000	8.1100	-53.5500	-0.5570	1.6210	0.2760
09:47:36.651	3696	0.7000	8.7800	-54.6200	-0.5480	1.5540	0.2190
09:47:36.670	3716	2.5800	8.3100	-57.2000	-0.5460	1.8440	0.2760
09:47:36.690	3736	0.9600	8.2700	-51.0500	-0.5670	1.5620	0.2210
09:47:36.709	3756	3.7600	9.0700	-59.2600	-0.5530	1.9730	0.2760
09:47:36.732	3776	0.5900	7.5800	-46.9300	-0.5480	1.3850	0.2200
09:47:36.752	3796	3.2700	8.0200	-53.9200	-0.5360	1.7770	0.2300
09:47:36.770	3816	0.9100	8.6100	-56.8300	-0.5220	1.7480	0.2730
09:47:36.790	3836	-0.7000	8.2700	-52.0300	-0.5280	1.3470	0.2030
09:47:36.811	3856	3.6100	8.0000	-61.9800	-0.5350	2.1100	0.2850
09:47:36.830	3876	-0.6600	7.8900	-50.5400	-0.5410	1.3260	0.2100
09:47:36.852	3896	2.0300	8.1400	-54.9900	-0.4950	1.6770	0.2290
09:47:36.870	3916	1.8500	8.1100	-58.2900	-0.5090	1.7630	0.2850
09:47:36.891	3936	-0.2700	7.6100	-48.2500	-0.4960	1.2590	0.1870
09:47:36.911	3956	2.9300	8.1400	-60.6200	-0.5140	1.9720	0.2770
09:47:36.930	3976	-0.6500	7.9300	-53.3500	-0.5290	1.4120	0.2400
09:47:36.950	3996	2.8700	7.3400	-53.1100	-0.5000	1.7060	0.2300
09:47:36.970	4016	0.2800	8.6000	-56.4300	-0.5350	1.6890	0.2550
09:47:36.990	4036	1.4900	8.1800	-52.2200	-0.5340	1.5380	0.2090
09:47:37.011	4056	1.7800	7.5700	-61.0000	-0.5450	1.8790	0.3000
09:47:37.030	4076	-1.7100	8.6900	-52.5600	-0.5510	1.2920	0.1980
09:47:37.051	4096	3.0600	7.6200	-57.3600	-0.5360	1.8330	0.2660
09:47:37.070	4116	1.3600	8.1000	-55.4900	-0.5440	1.6390	0.2600
09:47:37.090	4136	1.8000	8.1900	-52.1800	-0.5280	1.6290	0.2100
09:47:37.111	4156	0.5900	8.2600	-55.7100	-0.5370	1.6980	0.2750
09:47:37.130	4176	0.8900	9.0500	-54.7300	-0.5820	1.6080	0.2120
09:47:37.150	4196	2.2300	7.7400	-58.4900	-0.5590	1.8460	0.3010
09:47:37.171	4216	-0.5500	7.7400	-52.4900	-0.5500	1.4020	0.2200
09:47:37.189	4236	4.5300	8.6300	-54.6500	-0.5200	1.8760	0.2400
09:47:37.211	4256	1.5100	7.9100	-52.2100	-0.5770	1.6300	0.2580
09:47:37.232	4276	1.2400	8.6700	-52.3300	-0.5660	1.5740	0.1950
09:47:37.252	4296	1.6300	8.5700	-57.7200	-0.5650	1.8040	0.2960
09:47:37.272	4316	-0.2900	8.7400	-53.2800	-0.5890	1.5160	0.2110
09:47:37.291	4336	1.7400	8.2900	-57.3800	-0.5480	1.8510	0.2620
09:47:37.312	4356	0.5700	8.2800	-50.5600	-0.5650	1.5110	0.2280
09:47:37.332	4376	2.5000	8.7400	-54.7800	-0.5470	1.7210	0.2380
09:47:37.351	4396	1.0100	8.6800	-56.6000	-0.5600	1.7420	0.2780
09:47:37.370	4416	-0.4000	8.5700	-51.4200	-0.5420	1.4040	0.1990
09:47:37.391	4436	2.0500	8.4600	-58.9600	-0.5450	1.9180	0.2880
09:47:37.410	4456	-0.3200	8.1600	-52.9100	-0.5580	1.4440	0.2220
09:47:37.430	4476	2.8800	8.2700	-54.1100	-0.5180	1.7440	0.2400
09:47:37.450	4496	0.7700	7.8700	-55.9400	-0.5690	1.6500	0.2830
09:47:37.472	4516	1.2000	8.6600	-52.5400	-0.5620	1.5370	0.2110
09:47:37.492	4536	1.1500	8.7300	-59.9800	-0.5510	1.8660	0.2920
09:47:37.510	4556	-0.7200	8.2300	-49.6700	-0.5600	1.3810	0.2040
09:47:37.530	4576	2.6300	8.6400	-58.0600	-0.5380	1.9390	0.2720
09:47:37.552	4596	0.0400	8.2500	-52.6900	-0.5600	1.5170	0.2420
09:47:37.570	4616	2.7800	8.5400	-53.7200	-0.5620	1.6940	0.2280
09:47:37.592	4636	1.5300	8.0200	-57.3200	-0.5730	1.7570	0.2980
09:47:37.611	4656	-0.1500	9.1400	-54.3500	-0.5870	1.4860	0.2070
09:47:37.631	4676	2.4000	8.4100	-58.3100	-0.5890	1.9010	0.2880
09:47:37.651	4696	-0.6300	8.5200	-54.3300	-0.5970	1.5210	0.2410
09:47:37.671	4716	2.3600	8.8700	-56.0000	-0.5730	1.7070	0.2490
09:47:37.690	4736	0.8300	8.3400	-55.6400	-0.5910	1.6730	0.2780
09:47:37.712	4756	0.2700	8.9300	-55.6300	-0.5680	1.5610	0.2160
09:47:37.732	4776	1.7300	8.1900	-58.6000	-0.5580	1.7770	0.2870
09:47:37.753	4796	-0.1900	8.3400	-53.5000	-0.5830	1.4550	0.2170
09:47:37.772	4816	2.9900	8.5300	-57.3100	-0.5570	1.8230	0.2540
09:47:37.790	4836	0.5600	8.0400	-52.5800	-0.5660	1.5490	0.2460
09:47:37.810	4856	1.5800	8.4600	-56.3800	-0.5430	1.6580	0.2340
09:47:37.831	4876	0.5400	8.2100	-56.2200	-0.5680	1.6980	0.2630
09:47:37.853	4896	-0.5200	8.5400	-56.2700	-0.5680	1.4750	0.2370
09:47:37.871	4916	2.2000	8.4700	-58.9700	-0.5660	1.8740	0.2780
09:47:37.891	4936	-1.4900	8.1600	-54.4200	-0.5710	1.4960	0.2330
09:47:37.913	4956	2.2100	8.7900	-55.9300	-0.5370	1.7220	0.2340
09:47:37.933	4976	0.8900	8.0100	-55.5900	-0.5620	1.6370	0.2840
09:47:37.951	4996	0.6500	8.7100	-53.2200	-0.5700	1.5450	0.2070
09:47:37.972	5016	2.3500	7.8100	-59.3000	-0.5640	1.8610	0.2900
09:47:37.991	5036	-0.5500	8.4700	-52.1700	-0.5750	1.3850	0.2230
09:47:38.011	5056	3.1700	8.4300	-55.7100	-0.5660	1.8430	0.2420
09:47:38.033	5076	0.8300	8.2200	-53.3000	-0.5830	1.5980	0.2580
09:47:38.051	5096	1.6500	8.4900	-51.1800	-0.5660	1.6150	0.2180
09:47:38.073	5116	2.3700	7.8900	-57.5000	-0.5800	1.7960	0.2870
09:47:38.093	5136	0.1800	8.4600	-51.6400	-0.5860	1.4710	0.2020
09:47:38.113	5156	2.9700	8.5700	-54.2900	-0.5340	1.8050	0.2440
09:47:38.133	5176	0.6900	7.9700	-51.9200	-0.5640	1.4920	0.2440
09:47:38.153	5196	2.1700	8.2200	-54.1600	-0.5460	1.7160	0.2300
09:47:38.172	5216	0.6400	8.1100	-56.0200	-0.5580	1.7130	0.2870
09:47:38.193	5236	0.2100	8.6300	-53.4200	-0.5520	1.5040	0.2170
09:47:38.212	5256	2.4200	8.6200	-56.4500	-0.5420	1.8100	0.2650
09:47:38.233	5276	-0.9000	8.1200	-54.1300	-0.5660	1.5010	0.2290
09:47:38.251	5296	3.1800	8.3600	-55.0800	-0.5360	1.7930	0.2300
09:47:38.272	5316	1.0100	7.6200	-52.6000	-0.5770	1.5770	0.2600
09:47:38.291	5336	1.8100	9.0600	-51.1500	-0.5570	1.5740	0.1980
09:47:38.311	5356	2.0500	8.0800	-58.1300	-0.5500	1.8180	0.2960
09:47:38.331	5376	-0.4400	8.4500	-51.1400	-0.5490	1.3780	0.2010
09:47:38.352	5396	2.8900	8.5500	-57.1300	-0.5380	1.9230	0.2560
09:47:38.372	5416	0.3900	7.9000	-53.6100	-0.5670	1.5340	0.2530
09:47:38.392	5436	2.8200	8.7700	-50.8700	-0.5520	1.6530	0.2060
09:47:38.411	5456	1.0100	8.1200	-54.5200	-0.5600	1.7370	0.2900
09:47:38.431	5476	0.5000	8.6300	-53.5900	-0.5860	1.5150	0.2090
09:47:38.453	5496	2.3400	8.2000	-58.6700	-0.5700	1.8800	0.2850
09:47:38.472	5516	0.3600	8.1800	-52.2300	-0.5920	1.4740	0.2290
09:47:38.492	5536	2.5100	8.5000	-54.5400	-0.5620	1.7650	0.2380
09:47:38.512	5556	1.0400	8.2300	-54.3400	-0.5610	1.6330	0.2740
09:47:38.532	5576	1.0500	8.7900	-54.7900	-0.5680	1.5490	0.2230
09:47:38.552	5596	1.6400	8.1000	-57.1900	-0.5660	1.8300	0.2820
09:47:38.571	5616	0.4800	7.9200	-51.7300	-0.5770	1.4500	0.2250
09:47:38.592	5636	2.6300	8.4100	-55.5000	-0.5380	1.7930	0.2420
09:47:38.611	5656	-0.1100	7.8800	-52.6000	-0.5680	1.5350	0.2460
09:47:38.631	5676	1.7000	8.3500	-52.6100	-0.5590	1.6340	0.2080
09:47:38.652	5696	1.7900	7.8900	-56.6900	-0.5610	1.7380	0.2800
09:47:38.672	5716	-0.7400	8.3100	-53.4200	-0.5750	1.3950	0.2090
09:47:38.692	5736	2.6700	8.1800	-57.8600	-0.5450	1.8710	0.2700
09:47:38.713	5756	0.6400	8.2300	-52.0200	-0.5480	1.4980	0.2350
09:47:38.733	5776	2.5500	8.4800	-55.9000	-0.5200	1.7020	0.2430
09:47:38.752	5796	0.5800	7.9400	-53.1100	-0.5620	1.6180	0.2560
09:47:38.772	5816	1.7000	8.3300	-51.4600	-0.5640	1.6140	0.2190
09:47:38.793	5836	2.4000	8.1600	-58.8300	-0.5580	1.8340	0.2970
09:47:38.813	5856	-0.5600	8.2800	-52.4100	-0.5790	1.3870	0.2130
09:47:38.834	5876	3.0000	8.4200	-56.6900	-0.5470	1.8370	0.2510
09:47:38.852	5896	0.2900	8.0800	-51.7700	-0.5920	1.5890	0.2460
09:47:38.872	5916	1.8500	8.9000	-55.2200	-0.5630	1.6830	0.2260
09:47:38.892	5936	1.2300	8.1600	-56.8400	-0.5640	1.7470	0.2930
09:47:38.912	5956	0.3700	8.5800	-53.9600	-0.5700	1.4460	0.2130
09:47:38.933	5976	3.3700	8.4200	-57.1200	-0.5520	1.8510	0.2660
09:47:38.952	5996	0.4000	8.1700	-51.4000	-0.5650	1.5040	0.2370
09:47:38.973	6016	1.6100	8.5600	-55.3300	-0.5420	1.7620	0.2390
09:47:38.992	6036	1.5600	8.2100	-54.2700	-0.5590	1.7090	0.2680
09:47:39.013	6056	0.4600	8.5700	-53.4700	-0.5460	1.5100	0.2130
09:47:39.031	6076	2.2000	8.2200	-57.2900	-0.5530	1.8230	0.2740
09:47:39.054	6096	-0.4800	8.5300	-52.7200	-0.5430	1.4210	0.2230
09:47:39.073	6116	3.4300	8.1700	-55.7600	-0.5420	1.8260	0.2510
09:47:39.093	6136	0.8000	7.6700	-54.2000	-0.5670	1.5710	0.2680
09:47:39.112	6156	0.9400	8.8200	-52.7200	-0.5540	1.5960	0.2150
09:47:39.132	6176	1.7400	8.0000	-57.6700	-0.5560	1.8360	0.2920
09:47:39.153	6196	-0.0500	7.9400	-53.1700	-0.5470	1.3980	0.2140
09:47:39.172	6216	3.2100	8.3000	-56.1800	-0.5440	1.8590	0.2600
09:47:39.191	6236	0.1400	7.7600	-53.3800	-0.5680	1.4920	0.2520
09:47:39.213	6256	3.0100	8.6800	-52.3900	-0.5640	1.7540	0.2200
09:47:39.231	6276	1.4300	8.1200	-55.7200	-0.5620	1.6750	0.2890
09:47:39.254	6296	0.7400	9.1000	-54.1200	-0.5590	1.4810	0.2150
09:47:39.274	6316	2.4600	8.4500	-56.7500	-0.5830	1.8350	0.2710
09:47:39.293	6336	0.5000	8.2300	-50.5600	-0.5920	1.4280	0.2280
09:47:39.313	6356	3.5600	8.5200	-52.9900	-0.5730	1.8350	0.2350
09:47:39.333	6376	1.0600	8.2800	-52.3700	-0.5600	1.5240	0.2630
09:47:39.353	6396	1.9800	8.8400	-52.5400	-0.5510	1.5890	0.2130
09:47:39.372	6416	2.0000	8.1600	-57.7600	-0.5470	1.7500	0.2920
09:47:39.393	6436	0.2900	8.2600	-52.9300	-0.5670	1.4730	0.2260
09:47:39.412	6456	3.3900	8.1700	-53.7600	-0.5560	1.8140	0.2430
09:47:39.431	6476	0.4500	8.1100	-53.1100	-0.5650	1.5360	0.2540
09:47:39.452	6496	2.4800	8.7400	-52.4700	-0.5530	1.6530	0.2110
09:47:39.474	6516	0.9900	8.3200	-55.9500	-0.5810	1.7750	0.2830
09:47:39.493	6536	-1.0000	9.0000	-52.4500	-0.5780	1.4410	0.1980
09:47:39.512	6556	2.8600	7.9500	-58.5100	-0.5500	1.8670	0.2840
09:47:39.533	6576	-0.0200	8.3000	-52.5500	-0.5710	1.5500	0.2430
09:47:39.553	6596	2.1000	8.4700	-56.5100	-0.5410	1.7310	0.2510
09:47:39.572	6616	0.4400	7.8400	-54.6400	-0.5770	1.5910	0.2690
09:47:39.593	6636	1.6300	8.8300	-51.5600	-0.5960	1.6010	0.2020
09:47:39.613	6656	1.5900	8.0600	-58.6500	-0.5850	1.8750	0.2930
09:47:39.633	6676	-1.1200	8.3800	-52.3200	-0.6000	1.4010	0.2110
09:47:39.653	6696	3.9900	8.3100	-56.2500	-0.5650	1.9170	0.2560
09:47:39.672	6716	1.1300	7.8300	-52.5100	-0.5880	1.5480	0.2610
09:47:39.692	6736	2.1400	8.8500	-52.3300	-0.5690	1.6760	0.2200
09:47:39.712	6756	0.8900	8.1900	-57.7200	-0.5740	1.7140	0.3040
09:47:39.732	6776	0.3000	8.5300	-55.0400	-0.5790	1.4810	0.2280
09:47:39.753	6796	2.6200	8.3000	-56.5400	-0.5510	1.8230	0.2760
09:47:39.773	6816	0.9000	7.7600	-52.4300	-0.5570	1.5040	0.2460
09:47:39.793	6836	3.4400	8.4000	-55.3700	-0.5450	1.7410	0.2440
09:47:39.813	6856	1.3600	7.8300	-54.3300	-0.5500	1.6460	0.2770
09:47:39.833	6876	0.3900	8.7600	-52.9200	-0.5510	1.4850	0.2160
09:47:39.854	6896	1.5200	8.1100	-59.1000	-0.5500	1.8540	0.2970
09:47:39.873	6916	-0.5100	8.1300	-52.7600	-0.5630	1.4220	0.2090
09:47:39.893	6936	2.6300	8.4300	-57.6300	-0.5300	1.8140	0.2620
09:47:39.913	6956	1.6600	7.5300	-53.1100	-0.5690	1.5710	0.2530
09:47:39.933	6976	1.6700	8.5400	-52.5600	-0.5480	1.5700	0.2100
09:47:39.953	6996	1.9200	8.1500	-56.0300	-0.5300	1.7590	0.2760
09:47:39.972	7016	-0.4900	8.3100	-51.5800	-0.5390	1.4630	0.2090
09:47:39.992	7036	2.2500	8.7300	-60.1800	-0.5300	1.9330	0.2820
09:47:40.013	7056	-0.1200	7.8100	-49.9700	-0.5610	1.4360	0.2250
09:47:40.033	7076	3.2400	8.7500	-53.3000	-0.5560	1.8080	0.2150
09:47:40.054	7096	0.8200	8.0100	-54.0900	-0.5540	1.6470	0.2740
09:47:40.073	7116	0.6600	9.1000	-52.5500	-0.5690	1.5250	0.1960
09:47:40.093	7136	2.2800	8.2700	-59.0500	-0.5810	1.9020	0.3000
09:47:40.113	7156	-0.5100	8.1700	-53.1900	-0.5750	1.4370	0.2330
09:47:40.133	7176	2.6000	8.5500	-54.7200	-0.5480	1.7860	0.2320
09:47:40.153	7196	1.6400	8.1600	-52.8500	-0.5650	1.6160	0.2650
09:47:40.173	7216	1.6000	9.1400	-52.2800	-0.5490	1.5890	0.2030
09:47:40.192	7236	1.1300	7.9600	-57.2000	-0.5410	1.7250	0.2810
09:47:40.212	7256	-0.3600	8.4000	-52.4500	-0.5580	1.4710	0.2100
09:47:40.233	7276	3.0400	8.1800	-57.2100	-0.5510	1.8480	0.2680
09:47:40.255	7296	0.0800	8.2000	-51.2600	-0.5440	1.5010	0.2310
09:47:40.273	7316	2.6600	8.5400	-54.8600	-0.5400	1.6780	0.2230
09:47:40.292	7336	1.4600	7.9100	-54.5600	-0.5780	1.6730	0.2720
09:47:40.313	7356	-0.2100	8.7200	-53.5500	-0.5470	1.4500	0.2120
09:47:40.333	7376	2.3600	8.2200	-57.1900	-0.5320	1.8550	0.2830
09:47:40.353	7396	0.3500	8.2800	-52.5600	-0.5490	1.4830	0.2350
09:47:40.374	7416	3.0100	8.5500	-53.8300	-0.5370	1.7470	0.2240
09:47:40.394	7436	1.0500	7.7700	-52.9900	-0.5620	1.5820	0.2670
09:47:40.414	7456	2.1700	8.8800	-53.5600	-0.5550	1.6270	0.2220
09:47:40.433	7476	2.0800	7.9600	-56.6200	-0.5580	1.7630	0.2860
09:47:40.455	7496	0.2800	8.3700	-50.1400	-0.5770	1.4120	0.2050
09:47:40.473	7516	3.6600	7.9700	-56.5800	-0.5720	1.9860	0.2710
09:47:40.493	7536	0.7000	7.8000	-51.5400	-0.5830	1.4640	0.2440
09:47:40.514	7556	2.6000	9.0100	-53.8700	-0.5630	1.7000	0.2240
09:47:40.535	7576	1.6700	7.6600	-54.0700	-0.5690	1.7170	0.2780
09:47:40.553	7596	0.6700	8.5000	-52.1000	-0.5640	1.5170	0.2000
09:47:40.572	7616	2.5200	8.5700	-56.5200	-0.5470	1.8200	0.2730
09:47:40.593	7636	-0.2400	8.1400	-51.2600	-0.5670	1.4830	0.2280
09:47:40.613	7656	2.3700	8.3400	-56.8600	-0.5580	1.7780	0.2380
09:47:40.633	7676	-0.1200	8.0600	-56.4600	-0.5630	1.6340	0.2800
09:47:40.653	7696	0.3500	8.8500	-52.3900	-0.5620	1.5580	0.2000
09:47:40.673	7716	1.8300	7.9700	-57.3200	-0.5600	1.8250	0.2860
09:47:40.694	7736	-0.3600	8.2300	-52.7200	-0.5580	1.4360	0.2130
09:47:40.714	7756	2.8800	8.4200	-58.4200	-0.5170	1.8420	0.2760
09:47:40.735	7776	-0.1200	7.8200	-51.9600	-0.5720	1.4670	0.2480
09:47:40.754	7796	1.8900	8.6100	-53.2900	-0.5550	1.5980	0.2030
09:47:40.774	7816	1.2800	8.2100	-57.0700	-0.5660	1.8120	0.2870
09:47:40.794	7836	0.2000	8.2200	-50.0500	-0.5490	1.3890	0.1880
09:47:40.814	7856	1.9800	8.7400	-59.0200	-0.5380	1.9410	0.2670
09:47:40.833	7876	-0.5600	8.0300	-51.7400	-0.5650	1.4420	0.2270
09:47:40.853	7896	2.2200	8.6700	-54.9600	-0.5500	1.8150	0.2250
09:47:40.874	7916	0.7800	7.8200	-55.8800	-0.5690	1.6250	0.2820
09:47:40.894	7936	0.2200	9.4500	-53.8000	-0.5700	1.5520	0.2060
09:47:40.913	7956	2.4700	8.4400	-60.6000	-0.5830	1.8930	0.3060
09:47:40.933	7976	-0.2800	8.5200	-52.0300	-0.5950	1.4200	0.2220
09:47:40.954	7996	1.9200	8.6100	-56.4600	-0.5610	1.8000	0.2560
09:47:40.973	8016	0.6800	7.9600	-53.9400	-0.5730	1.6180	0.2640
09:47:40.993	8036	1.0100	8.4200	-53.1700	-0.5540	1.5920	0.2100
09:47:41.015	8056	1.6100	7.5200	-57.4700	-0.5590	1.7730	0.2910
09:47:41.034	8076	0.2800	8.4400	-49.8300	-0.5470	1.4360	0.1960
09:47:41.054	8096	3.1300	8.1000	-57.7500	-0.5510	1.8750	0.2640
09:47:41.074	8116	-0.0800	7.9500	-51.0600	-0.5480	1.4430	0.2300
09:47:41.095	8136	2.6300	8.7900	-51.2600	-0.5290	1.7290	0.2040
09:47:41.113	8156	2.0200	7.7700	-54.3900	-0.5690	1.7080	0.2720
09:47:41.133	8176	0.2500	8.6200	-51.1300	-0.5680	1.4090	0.1980
09:47:41.154	8196	2.4200	8.0200	-58.9300	-0.5590	1.8730	0.2730
09:47:41.174	8216	-0.4900	8.1000	-52.7300	-0.5760	1.4490	0.2260
09:47:41.194	8236	2.2500	8.6200	-57.1300	-0.5230	1.7870	0.2450
09:47:41.214	8256	0.7100	7.7400	-51.6400	-0.5570	1.5360	0.2590
09:47:41.233	8276	2.1200	8.6600	-53.9500	-0.5740	1.6410	0.2200
09:47:41.254	8296	2.2800	8.0000	-58.9600	-0.5660	1.8390	0.3010
09:47:41.273	8316	-0.2900	8.4500	-51.8400	-0.5570	1.3770	0.2190
09:47:41.293	8336	3.8700	8.5100	-56.9600	-0.5520	1.9140	0.2620
09:47:41.315	8356	1.2500	8.1100	-51.2900	-0.5900	1.5270	0.2520
09:47:41.333	8376	2.2400	8.9400	-53.3200	-0.5540	1.6780	0.2220
09:47:41.354	8396	2.2400	8.0000	-55.6300	-0.5780	1.7470	0.2910
09:47:41.374	8416	0.6900	8.7100	-51.5500	-0.5630	1.4790	0.2060
09:47:41.394	8436	2.6300	8.3100	-58.3700	-0.5580	1.8180	0.2740
09:47:41.413	8456	0.5500	7.9900	-50.3000	-0.5570	1.4490	0.2220
09:47:41.434	8476	2.6700	8.6900	-54.6700	-0.5440	1.7740	0.2280
