# Supplementary material for: A slanted castor wheel enables pushing manual wheelchairs from the side to improve social interaction
Source: PLoS One. 2024 Sep 12;19(9):e0307759. doi: 10.1371/journal.pone.0307759 (PMC11392412; doi:10.1371/journal.pone.0307759)
Supplement: S1 File — Contains the data collected during the validation experiments and the code for calculating the reaction forces for a castor wheel using the vector equations and the cosine approximation. 4TU.ResearchData repository: https://doi.org/10.4121/82afa4e1-bdf1-4bf4-8682-32e62f6c3d68, GitLab repository: https://gitlab.tudelft.nl/ziggy/evaluation_paper. (ZIP) [file pone.0307759.s002.zip › S2 File - Experimental data and the MATLAB code for calculations of the castor wheel/Data/Test7_31-5-2022/0.15rad_7.4kg_7.txt]

TimeStamp	SampleCounter	Fx(N)	Fy(N)	Fz(N)	Tx(Nm)	Ty(Nm)	Tz(Nm)
09:49:45.011	884	3.2100	10.3700	-71.8000	-0.4670	2.2230	0.2780
09:49:45.030	904	2.7000	11.0100	-75.8700	-0.6230	2.4420	0.3650
09:49:45.051	924	-0.2300	11.0300	-68.6500	-0.5060	1.9020	0.2400
09:49:45.071	944	3.9500	10.3700	-78.5700	-0.5770	2.5920	0.3610
09:49:45.091	964	-0.2300	10.3200	-70.6700	-0.5640	1.9540	0.2940
09:49:45.111	984	2.4800	9.7100	-72.9100	-0.5320	2.3060	0.2850
09:49:45.130	1004	0.6500	10.3200	-74.9800	-0.5650	2.2270	0.3460
09:49:45.151	1024	0.3900	11.2400	-74.6500	-0.4700	2.1480	0.2870
09:49:45.172	1044	2.9300	10.6900	-77.6400	-0.5740	2.4560	0.3660
09:49:45.191	1064	-0.7500	9.5400	-64.8700	-0.5110	1.7860	0.2470
09:49:45.213	1084	3.4300	10.6900	-79.5400	-0.5720	2.5430	0.3440
09:49:45.230	1104	0.9100	10.1700	-72.3600	-0.5810	2.1610	0.3190
09:49:45.251	1124	1.8500	9.7700	-68.9400	-0.4980	2.0990	0.2610
09:49:45.271	1144	1.9200	11.6000	-76.8100	-0.6130	2.4340	0.3420
09:49:45.290	1164	-1.3100	10.5100	-70.6200	-0.4950	1.8790	0.2490
09:49:45.310	1184	3.8700	11.1800	-78.0400	-0.5640	2.5720	0.3460
09:49:45.330	1204	-0.3300	10.1300	-67.8300	-0.5590	1.9380	0.2780
09:49:45.352	1224	3.0300	9.1400	-71.9200	-0.4740	2.2600	0.3050
09:49:45.370	1244	1.4900	10.0800	-76.2600	-0.5700	2.2880	0.3600
09:49:45.391	1264	1.8100	10.8900	-68.8500	-0.4640	2.0330	0.2750
09:49:45.411	1284	2.9700	10.4700	-79.2600	-0.6190	2.5390	0.3840
09:49:45.431	1304	-1.3000	10.5200	-69.8600	-0.5000	1.8360	0.2640
09:49:45.451	1324	4.9800	10.5400	-78.0000	-0.6180	2.5800	0.3360
09:49:45.470	1344	1.2200	10.0800	-68.8100	-0.5940	2.0480	0.3150
09:49:45.491	1364	2.8600	9.4800	-72.1300	-0.5020	2.1720	0.3000
09:49:45.512	1384	2.1800	10.4400	-76.9700	-0.5990	2.4180	0.3680
09:49:45.531	1404	0.2600	10.8000	-69.8100	-0.5020	1.9510	0.2660
09:49:45.551	1424	3.2200	10.4300	-77.0000	-0.6030	2.5250	0.3500
09:49:45.571	1444	-0.2900	9.4200	-71.6000	-0.5600	1.9720	0.3000
09:49:45.590	1464	3.1600	9.5000	-74.8300	-0.5390	2.4040	0.3030
09:49:45.613	1484	2.0600	10.0900	-74.1600	-0.5780	2.2740	0.3430
09:49:45.631	1504	0.5100	10.7200	-70.5800	-0.4740	1.9920	0.2780
09:49:45.653	1524	2.1000	10.9200	-79.0600	-0.6010	2.5120	0.3630
09:49:45.673	1544	-1.1300	9.9000	-69.3200	-0.5300	1.9130	0.2510
09:49:45.692	1564	3.3000	10.3500	-75.5000	-0.5870	2.4570	0.3250
09:49:45.713	1584	1.3000	10.2300	-68.9700	-0.5660	2.1220	0.2940
09:49:45.730	1604	2.3200	10.1100	-72.6900	-0.4590	2.2010	0.2860
09:49:45.750	1624	0.9800	10.3200	-75.4400	-0.5680	2.3380	0.3480
09:49:45.770	1644	0.1500	10.5800	-69.3000	-0.4920	1.9680	0.2870
09:49:45.791	1664	4.0500	11.0900	-80.2100	-0.5480	2.6070	0.3600
09:49:45.811	1684	-2.2000	10.0600	-69.6300	-0.5910	1.8220	0.2680
09:49:45.832	1704	4.0700	10.1900	-77.3000	-0.5400	2.4620	0.3150
09:49:45.850	1724	1.2100	10.5400	-73.7100	-0.5750	2.2670	0.3410
09:49:45.871	1744	0.8300	10.9700	-70.5300	-0.4700	2.0390	0.2650
09:49:45.891	1764	2.9300	11.3900	-81.0000	-0.6090	2.5730	0.3790
09:49:45.911	1784	0.2300	9.7400	-67.5600	-0.5340	1.8500	0.2610
09:49:45.931	1804	3.5700	10.6700	-77.3300	-0.5960	2.4690	0.3400
09:49:45.951	1824	0.3400	10.3700	-71.7900	-0.5940	2.0950	0.3050
09:49:45.971	1844	2.3800	9.0900	-73.3900	-0.5060	2.1980	0.2960
09:49:45.991	1864	2.0000	10.2500	-76.8700	-0.5880	2.3440	0.3430
09:49:46.012	1884	0.5100	10.1700	-70.8500	-0.4900	2.0130	0.2850
09:49:46.031	1904	3.6700	10.4200	-76.6400	-0.5620	2.5090	0.3430
09:49:46.052	1924	0.1100	10.5200	-68.3200	-0.5640	2.0180	0.2780
09:49:46.070	1944	2.3700	8.6600	-75.3600	-0.5070	2.3180	0.3120
09:49:46.090	1964	0.6200	10.0600	-75.3000	-0.5780	2.2540	0.3580
09:49:46.113	1984	0.8900	11.3200	-71.2900	-0.4930	2.0520	0.2780
09:49:46.131	2004	2.7200	10.9700	-78.6100	-0.5590	2.5000	0.3640
09:49:46.152	2024	-0.1300	9.3900	-68.6300	-0.5100	1.8660	0.2690
09:49:46.171	2044	4.1700	10.7700	-78.3200	-0.5450	2.4840	0.3320
09:49:46.192	2064	0.8200	10.0500	-68.1100	-0.5570	2.0170	0.2980
09:49:46.212	2084	3.9200	9.4000	-72.6800	-0.4410	2.2340	0.2860
09:49:46.232	2104	2.0100	11.5500	-76.2800	-0.5980	2.3910	0.3560
09:49:46.252	2124	-0.1900	10.4300	-69.8900	-0.4850	1.8980	0.2540
09:49:46.272	2144	4.9800	10.2800	-78.7700	-0.5810	2.6960	0.3570
09:49:46.292	2164	-0.3000	10.2700	-66.5300	-0.5820	1.8890	0.2600
09:49:46.312	2184	3.3800	8.9000	-73.9800	-0.5240	2.4290	0.3100
09:49:46.332	2204	1.6700	10.5700	-72.1700	-0.5840	2.2440	0.3420
09:49:46.352	2224	1.4200	10.7900	-70.6100	-0.4760	2.0450	0.2670
09:49:46.372	2244	2.6900	11.5000	-78.0100	-0.6090	2.5340	0.3580
09:49:46.393	2264	-0.3300	9.3800	-66.9900	-0.5200	1.8690	0.2490
09:49:46.413	2284	3.9600	10.7100	-79.1100	-0.5720	2.5260	0.3350
09:49:46.431	2304	-0.4500	10.2400	-72.9000	-0.5740	2.0900	0.3100
09:49:46.452	2324	1.6300	9.5000	-72.5000	-0.4690	2.0900	0.2770
09:49:46.473	2344	2.6900	10.3100	-78.8900	-0.5580	2.4640	0.3740
09:49:46.492	2364	-0.1700	10.1500	-68.9300	-0.4890	1.8810	0.2680
09:49:46.512	2384	3.6900	11.0700	-78.4200	-0.5500	2.5620	0.3490
09:49:46.532	2404	-0.9100	10.1700	-69.0700	-0.5470	1.8900	0.2840
09:49:46.552	2424	3.1800	8.6400	-75.6900	-0.4960	2.3080	0.3090
09:49:46.572	2444	1.9200	10.5500	-73.6500	-0.5650	2.3130	0.3400
09:49:46.592	2464	-0.0600	10.6600	-67.9400	-0.4740	1.9610	0.2540
09:49:46.611	2484	3.4500	10.4400	-81.8500	-0.6000	2.5820	0.3850
09:49:46.633	2504	-1.0300	9.8400	-68.4700	-0.5250	1.8320	0.2600
09:49:46.651	2524	4.1500	10.5000	-78.4900	-0.5600	2.5320	0.3440
09:49:46.672	2544	0.2300	10.3000	-71.2800	-0.5810	2.1140	0.3160
09:49:46.693	2564	3.0600	9.9400	-71.1900	-0.4720	2.1950	0.2860
09:49:46.713	2584	3.1000	10.4800	-77.2700	-0.5790	2.4310	0.3630
09:49:46.732	2604	0.1800	9.9200	-67.1700	-0.5170	1.9590	0.2630
09:49:46.753	2624	4.1700	10.8200	-75.1600	-0.5950	2.5040	0.3440
09:49:46.772	2644	-0.1000	10.3500	-69.1200	-0.5820	1.9770	0.2780
09:49:46.792	2664	2.6500	8.6000	-74.2800	-0.5080	2.3850	0.3070
09:49:46.812	2684	1.0300	10.3800	-73.8600	-0.5620	2.1910	0.3480
09:49:46.831	2704	1.8000	10.5700	-69.6700	-0.4420	2.0430	0.2720
09:49:46.852	2724	3.2900	10.6900	-77.5400	-0.5460	2.5080	0.3620
09:49:46.872	2744	-0.6200	8.9600	-66.2300	-0.5040	1.8770	0.2630
09:49:46.892	2764	3.2400	10.0600	-78.5600	-0.5700	2.4610	0.3440
09:49:46.912	2784	1.0400	10.0000	-72.1500	-0.5780	2.1260	0.3120
09:49:46.934	2804	2.2300	10.1300	-70.0000	-0.4830	2.1220	0.2750
09:49:46.952	2824	2.2700	10.5000	-75.7800	-0.5650	2.4370	0.3500
09:49:46.972	2844	-0.3600	10.5200	-68.8200	-0.4890	1.9200	0.2580
09:49:46.993	2864	4.2500	10.9900	-76.8400	-0.5650	2.5410	0.3300
09:49:47.012	2884	0.0400	10.0400	-67.7500	-0.5790	1.9040	0.2750
09:49:47.033	2904	3.7400	9.0300	-72.1100	-0.5110	2.3670	0.2950
09:49:47.051	2924	0.9500	10.0100	-74.7800	-0.5730	2.2830	0.3580
09:49:47.073	2944	1.8700	10.2700	-71.6600	-0.4510	2.0510	0.2810
09:49:47.092	2964	3.5900	10.9700	-79.8200	-0.6090	2.5850	0.3770
09:49:47.111	2984	-0.8000	9.3600	-68.0000	-0.5280	1.8560	0.2680
09:49:47.133	3004	4.0400	10.8500	-78.4500	-0.5940	2.4890	0.3300
09:49:47.153	3024	0.7900	9.7100	-72.2600	-0.5980	2.1670	0.3170
09:49:47.173	3044	1.6200	9.4700	-74.2200	-0.5170	2.1390	0.3030
09:49:47.192	3064	1.5300	10.9200	-76.0700	-0.5970	2.4160	0.3440
09:49:47.214	3084	0.1700	10.4900	-69.0700	-0.5030	1.9450	0.2680
09:49:47.232	3104	3.3000	10.9400	-78.4900	-0.5600	2.5180	0.3530
09:49:47.253	3124	-0.9200	10.2900	-69.7500	-0.5370	1.9410	0.2880
09:49:47.273	3144	2.6100	9.7500	-74.5500	-0.4980	2.2620	0.3150
09:49:47.294	3164	1.5300	10.4100	-75.2900	-0.5840	2.3720	0.3450
09:49:47.313	3184	0.6300	11.2600	-69.7200	-0.4910	1.9940	0.2760
09:49:47.331	3204	2.8500	10.8600	-79.3600	-0.5810	2.5600	0.3670
09:49:47.353	3224	-0.8700	9.7400	-69.1800	-0.5480	1.8240	0.2760
09:49:47.372	3244	3.8700	10.7100	-76.3600	-0.5790	2.4370	0.3230
09:49:47.392	3264	1.1000	10.2400	-72.0800	-0.5640	2.1290	0.3120
09:49:47.412	3284	1.8900	10.3600	-69.6700	-0.4700	2.0790	0.2650
09:49:47.434	3304	2.5200	11.3400	-78.2700	-0.5930	2.4290	0.3610
09:49:47.452	3324	0.0400	10.0000	-69.9100	-0.4900	1.9030	0.2650
09:49:47.473	3344	3.6700	10.9400	-80.2500	-0.5870	2.5710	0.3720
09:49:47.492	3364	-0.6400	9.9400	-70.1500	-0.5930	1.9430	0.2900
09:49:47.513	3384	4.2000	8.7800	-72.5800	-0.5280	2.3610	0.3070
09:49:47.533	3404	1.9100	10.4400	-75.0100	-0.6000	2.3030	0.3550
09:49:47.554	3424	1.6400	11.4300	-68.9600	-0.5040	2.0320	0.2700
09:49:47.573	3444	3.4500	10.6100	-75.0000	-0.6340	2.5180	0.3490
09:49:47.593	3464	-0.1800	9.3500	-68.5300	-0.5530	1.9070	0.2670
09:49:47.613	3484	3.7400	10.6300	-74.9900	-0.5970	2.4410	0.3180
09:49:47.633	3504	0.7100	10.3700	-71.7900	-0.5760	2.1580	0.3180
09:49:47.653	3524	2.7000	9.7800	-70.9500	-0.4810	2.1220	0.2790
09:49:47.674	3544	2.8800	10.9000	-76.1200	-0.5670	2.4820	0.3670
09:49:47.693	3564	0.0700	9.3800	-67.5500	-0.4900	1.8860	0.2650
09:49:47.713	3584	4.0700	10.5600	-77.8900	-0.5410	2.5410	0.3450
09:49:47.733	3604	0.2300	10.2400	-68.6900	-0.5620	1.9840	0.2830
09:49:47.753	3624	4.5200	8.5900	-73.2800	-0.4860	2.2680	0.3080
09:49:47.774	3644	1.9800	10.0900	-77.2300	-0.5670	2.3310	0.3570
09:49:47.794	3664	-0.1400	10.8700	-71.7600	-0.4740	1.9750	0.2800
09:49:47.813	3684	3.2000	10.7000	-80.1000	-0.5710	2.6160	0.3630
09:49:47.833	3704	-0.8500	9.3400	-66.6700	-0.5560	1.8360	0.2600
09:49:47.853	3724	4.5600	11.0300	-74.9400	-0.5360	2.5400	0.3140
09:49:47.874	3744	0.7800	10.0400	-69.2900	-0.5700	2.1180	0.3120
09:49:47.893	3764	2.4400	9.3400	-70.9100	-0.4500	2.1520	0.2730
09:49:47.914	3784	2.6800	11.1200	-79.5800	-0.5960	2.5370	0.3730
09:49:47.932	3804	-0.8800	9.8700	-70.1700	-0.5030	1.8710	0.2510
09:49:47.953	3824	3.9200	10.9100	-79.7000	-0.5610	2.5410	0.3540
09:49:47.973	3844	0.5000	10.2800	-67.6800	-0.5910	2.0050	0.2880
09:49:47.993	3864	2.8000	9.5200	-73.7200	-0.5180	2.2520	0.3040
09:49:48.012	3884	0.8300	10.2200	-75.0500	-0.5980	2.3090	0.3430
09:49:48.034	3904	0.4100	11.2700	-68.8000	-0.4880	1.9780	0.2710
09:49:48.053	3924	3.3500	10.6300	-78.4000	-0.5780	2.4890	0.3700
09:49:48.074	3944	-0.0800	9.9100	-67.5600	-0.5170	1.9330	0.2510
09:49:48.094	3964	3.7300	9.5000	-75.1700	-0.5570	2.3850	0.3170
09:49:48.113	3984	1.6900	9.7100	-72.4000	-0.5570	2.1820	0.3250
09:49:48.133	4004	1.5000	9.9400	-68.2900	-0.4720	2.0780	0.2580
09:49:48.153	4024	2.8900	10.9500	-80.4300	-0.5520	2.5660	0.3780
09:49:48.174	4044	-1.7600	9.5800	-70.6200	-0.5150	1.8060	0.2540
09:49:48.193	4064	3.2800	10.8100	-77.2200	-0.5650	2.5100	0.3330
09:49:48.213	4084	0.5100	10.0400	-71.2400	-0.5710	2.0740	0.3180
09:49:48.233	4104	2.6300	9.7200	-74.3500	-0.4640	2.2320	0.2950
09:49:48.252	4124	1.3000	9.7500	-76.6200	-0.5770	2.3300	0.3560
09:49:48.274	4144	0.3500	10.6800	-68.9500	-0.4980	1.9820	0.2700
09:49:48.294	4164	4.0900	10.0800	-80.4400	-0.5790	2.6330	0.3760
09:49:48.313	4184	-1.2600	9.7600	-68.7100	-0.5350	1.8370	0.2710
09:49:48.334	4204	4.1700	9.6000	-76.9900	-0.5620	2.4530	0.3380
09:49:48.353	4224	1.9000	10.2700	-71.5900	-0.5960	2.2380	0.3400
09:49:48.372	4244	2.3000	10.3000	-71.4100	-0.4980	2.1260	0.2740
09:49:48.392	4264	2.5900	10.8800	-76.9200	-0.6130	2.4800	0.3560
09:49:48.413	4284	-0.5700	9.8600	-68.8800	-0.5290	1.9230	0.2820
09:49:48.433	4304	3.3600	11.1700	-77.4800	-0.5690	2.4840	0.3470
09:49:48.453	4324	0.2200	10.3100	-72.5200	-0.5860	2.1140	0.3080
09:49:48.472	4344	3.1200	9.2800	-71.7400	-0.4970	2.1990	0.2870
09:49:48.494	4364	2.4000	10.4900	-75.9500	-0.5790	2.3960	0.3530
09:49:48.514	4384	-0.1500	10.4000	-70.3700	-0.4940	1.9350	0.2760
09:49:48.532	4404	3.2800	11.2100	-78.1400	-0.5570	2.5310	0.3530
09:49:48.553	4424	-0.7900	9.8800	-69.6600	-0.5660	1.9200	0.2800
09:49:48.573	4444	3.4800	8.7800	-74.4600	-0.4770	2.3830	0.3070
09:49:48.593	4464	1.8000	10.1600	-73.0100	-0.5600	2.2730	0.3440
09:49:48.613	4484	1.9800	10.9000	-69.5000	-0.4310	2.0110	0.2710
09:49:48.632	4504	3.2500	10.5000	-76.9400	-0.5860	2.5270	0.3590
09:49:48.653	4524	-0.6600	10.1400	-66.5400	-0.5220	1.8540	0.2510
09:49:48.675	4544	4.5500	10.8400	-76.9400	-0.5840	2.5600	0.3210
09:49:48.693	4564	0.4300	9.2100	-68.3800	-0.5910	2.0080	0.3030
09:49:48.715	4584	3.9500	9.0900	-72.7400	-0.4480	2.2600	0.2980
09:49:48.733	4604	2.7300	11.9100	-75.4100	-0.5950	2.4900	0.3620
09:49:48.753	4624	-0.5200	10.5600	-69.5900	-0.5050	1.9470	0.2550
09:49:48.775	4644	3.9500	10.2400	-78.6700	-0.5810	2.5750	0.3580
09:49:48.794	4664	0.2300	10.0000	-68.4000	-0.5710	1.9770	0.2960
09:49:48.814	4684	3.2600	9.3600	-73.9100	-0.5250	2.3470	0.3080
09:49:48.835	4704	1.6800	10.1300	-71.2600	-0.5910	2.2000	0.3240
09:49:48.854	4724	1.5700	11.0100	-70.1800	-0.4640	2.0470	0.2700
09:49:48.875	4744	2.8800	10.7900	-78.5400	-0.5700	2.4580	0.3580
09:49:48.895	4764	-0.6500	9.7300	-69.6700	-0.5100	1.8860	0.2580
09:49:48.913	4784	3.6500	10.1700	-77.7000	-0.5820	2.4340	0.3300
09:49:48.935	4804	1.1100	9.8300	-71.2600	-0.5650	2.1080	0.3140
09:49:48.953	4824	2.1500	9.9300	-70.6900	-0.4660	2.1590	0.2860
09:49:48.973	4844	1.9100	10.7200	-77.1700	-0.5740	2.3970	0.3580
09:49:48.994	4864	-1.3200	9.9000	-69.9300	-0.4990	1.8330	0.2620
09:49:49.014	4884	3.7400	11.2200	-80.4900	-0.5400	2.5550	0.3570
09:49:49.034	4904	-0.1200	10.4600	-70.2800	-0.5550	2.0520	0.3020
09:49:49.053	4924	3.5800	9.2000	-73.6300	-0.4640	2.2240	0.3010
09:49:49.074	4944	1.2800	9.7100	-74.6000	-0.5820	2.2690	0.3460
09:49:49.094	4964	1.1200	10.7600	-71.7500	-0.4630	2.0470	0.2830
09:49:49.114	4984	3.1000	10.6600	-78.7700	-0.6010	2.6200	0.3700
09:49:49.133	5004	-1.4400	10.0600	-68.8400	-0.5410	1.8620	0.2670
09:49:49.154	5024	4.8700	10.6800	-76.4800	-0.5690	2.5310	0.3340
09:49:49.174	5044	1.0800	10.2600	-70.9600	-0.5720	2.1680	0.3270
09:49:49.194	5064	2.4900	10.2600	-72.4200	-0.4790	2.1830	0.2830
09:49:49.213	5084	2.6600	11.0900	-75.7900	-0.6040	2.3500	0.3500
09:49:49.233	5104	-0.0800	10.6800	-70.6100	-0.4900	1.9350	0.2730
09:49:49.255	5124	3.5600	10.9400	-78.6100	-0.5710	2.5560	0.3480
09:49:49.273	5144	0.0600	10.3000	-67.3800	-0.5620	2.0010	0.2830
09:49:49.293	5164	2.7400	8.8500	-73.2800	-0.5010	2.3160	0.3020
09:49:49.314	5184	1.5100	10.1500	-75.4500	-0.5650	2.3770	0.3430
09:49:49.336	5204	0.3400	10.2400	-70.2500	-0.4870	2.0070	0.2710
09:49:49.356	5224	3.4400	11.2100	-78.8900	-0.5740	2.5140	0.3460
09:49:49.373	5244	-0.6300	9.5500	-69.5500	-0.5290	1.9350	0.2780
09:49:49.394	5264	3.3800	8.8100	-75.6100	-0.5100	2.4590	0.3200
09:49:49.415	5284	1.0200	10.0200	-73.5600	-0.5550	2.1490	0.3450
09:49:49.433	5304	1.7900	10.4500	-71.5000	-0.4570	2.0810	0.2760
09:49:49.453	5324	2.0900	10.8600	-80.5100	-0.5580	2.4850	0.3810
09:49:49.475	5344	-0.6200	9.9000	-69.3400	-0.4890	1.8870	0.2580
09:49:49.495	5364	4.4500	10.7300	-78.3600	-0.5590	2.5520	0.3510
09:49:49.515	5384	0.3600	9.9500	-69.2000	-0.5710	1.9860	0.3050
09:49:49.534	5404	4.3500	9.2800	-73.5100	-0.5030	2.2970	0.2990
09:49:49.554	5424	1.5200	10.6600	-77.7700	-0.5720	2.4050	0.3670
09:49:49.574	5444	0.1200	10.2000	-69.0700	-0.5000	1.9500	0.2610
09:49:49.594	5464	3.4500	11.2600	-79.3600	-0.5850	2.5640	0.3640
09:49:49.614	5484	0.5400	9.8500	-70.0600	-0.5570	2.0110	0.2840
09:49:49.634	5504	3.9400	9.6500	-74.0500	-0.5680	2.3600	0.3100
09:49:49.654	5524	2.0000	10.5700	-71.9400	-0.5720	2.2060	0.3300
09:49:49.674	5544	1.4900	10.3900	-70.3200	-0.4910	2.0650	0.2730
09:49:49.695	5564	2.2000	10.8300	-76.5800	-0.5710	2.4520	0.3580
09:49:49.715	5584	0.5200	9.1400	-68.8900	-0.5090	1.9320	0.2640
09:49:49.734	5604	4.6200	10.2900	-76.0600	-0.5690	2.4700	0.3410
09:49:49.754	5624	1.0800	10.5000	-69.4700	-0.5540	2.0830	0.3010
09:49:49.774	5644	2.6800	8.7900	-70.9500	-0.4760	2.1580	0.2710
09:49:49.793	5664	2.3800	10.7700	-76.7900	-0.5870	2.3790	0.3470
09:49:49.814	5684	0.1100	10.2800	-69.3000	-0.4690	1.9470	0.2590
09:49:49.835	5704	3.4000	10.9500	-78.7700	-0.5390	2.5340	0.3570
09:49:49.853	5724	-0.2100	9.9300	-67.6600	-0.5660	1.9530	0.2900
09:49:49.873	5744	3.0200	9.0300	-72.9700	-0.4790	2.3610	0.3030
09:49:49.896	5764	1.9100	9.8500	-73.1900	-0.5690	2.2420	0.3380
09:49:49.915	5784	1.2700	10.7900	-71.1400	-0.4700	2.0540	0.2820
09:49:49.933	5804	3.0400	11.3400	-79.1100	-0.6070	2.5630	0.3710
09:49:49.954	5824	-0.7100	9.5600	-68.5000	-0.5260	1.8410	0.2510
09:49:49.975	5844	4.8600	10.9100	-77.6900	-0.5790	2.6180	0.3470
09:49:49.995	5864	1.6300	10.3700	-68.8400	-0.5960	2.1100	0.2950
09:49:50.014	5884	2.9900	9.4800	-70.0600	-0.4660	2.1680	0.2700
09:49:50.035	5904	2.8100	11.1000	-75.9000	-0.5940	2.3650	0.3610
09:49:50.054	5924	1.2300	10.2000	-67.2100	-0.4820	1.9210	0.2580
09:49:50.074	5944	4.6000	10.8200	-76.4800	-0.5710	2.5450	0.3520
09:49:50.094	5964	0.4800	10.2700	-65.9300	-0.5670	1.9020	0.2610
09:49:50.116	5984	3.1000	8.8000	-74.3300	-0.5070	2.4280	0.3170
09:49:50.135	6004	1.8500	10.5800	-71.6500	-0.5600	2.3000	0.3250
09:49:50.155	6024	0.1000	10.3800	-69.6600	-0.4530	1.9560	0.2660
09:49:50.174	6044	3.2300	11.1600	-76.1900	-0.5690	2.5600	0.3460
09:49:50.194	6064	-0.4500	9.2900	-67.7000	-0.5280	1.9150	0.2610
09:49:50.214	6084	4.4600	9.7500	-78.3500	-0.5530	2.5190	0.3390
09:49:50.236	6104	1.4400	10.2200	-70.5700	-0.5410	2.1100	0.3270
09:49:50.254	6124	1.8500	10.1500	-71.8700	-0.4420	2.1260	0.2840
09:49:50.275	6144	2.1200	11.2900	-76.5900	-0.5830	2.4320	0.3560
09:49:50.295	6164	0.0900	9.2000	-69.7500	-0.4930	1.9130	0.2680
09:49:50.315	6184	4.7200	10.7700	-78.3400	-0.5500	2.5790	0.3520
09:49:50.335	6204	-0.4900	10.5700	-68.1300	-0.5700	1.9180	0.2780
09:49:50.355	6224	3.4800	8.9300	-74.1000	-0.5050	2.3990	0.3020
09:49:50.374	6244	1.4900	10.3200	-74.5600	-0.5660	2.2610	0.3590
09:49:50.396	6264	0.4900	11.2900	-72.6700	-0.4800	2.0490	0.2780
09:49:50.415	6284	2.9100	10.9900	-80.8200	-0.5800	2.5660	0.3700
09:49:50.435	6304	-0.4100	9.6100	-68.3700	-0.5460	1.9160	0.2640
09:49:50.455	6324	3.3600	10.2900	-75.4100	-0.5720	2.4270	0.3290
09:49:50.475	6344	0.1700	10.1000	-71.6200	-0.5610	2.0900	0.3130
09:49:50.494	6364	2.1200	10.3200	-73.2900	-0.4910	2.1890	0.2920
09:49:50.515	6384	2.3200	10.6200	-75.7500	-0.5660	2.4040	0.3480
09:49:50.534	6404	0.1900	9.6100	-68.5100	-0.4930	1.8890	0.2650
09:49:50.555	6424	3.6000	10.4700	-77.3200	-0.5680	2.5270	0.3360
09:49:50.574	6444	1.2100	10.4300	-70.0900	-0.5550	2.0770	0.3090
09:49:50.595	6464	3.4800	8.7100	-71.7600	-0.4690	2.1660	0.2920
09:49:50.615	6484	2.2500	10.3500	-75.9200	-0.5730	2.3960	0.3480
09:49:50.635	6504	0.2200	10.0700	-68.8800	-0.4810	1.9480	0.2490
09:49:50.656	6524	3.6600	11.1700	-76.6200	-0.5270	2.5460	0.3470
09:49:50.675	6544	-0.0400	9.5900	-69.0200	-0.5390	1.8650	0.2870
09:49:50.694	6564	3.3900	9.3400	-73.4600	-0.4920	2.4350	0.3080
09:49:50.715	6584	1.2700	9.7700	-71.3100	-0.5630	2.1190	0.3380
09:49:50.734	6604	3.2300	10.3100	-68.8800	-0.4510	2.0970	0.2660
09:49:50.755	6624	3.3900	10.8400	-78.9300	-0.5980	2.5430	0.3890
09:49:50.775	6644	-0.4800	10.7300	-67.6900	-0.5020	1.8330	0.2400
09:49:50.795	6664	4.8600	10.7100	-76.9600	-0.6010	2.6420	0.3420
09:49:50.815	6684	0.5900	10.0500	-65.9100	-0.5890	2.0060	0.2750
09:49:50.835	6704	3.4300	9.4400	-73.9800	-0.4810	2.2920	0.3060
09:49:50.855	6724	2.1300	10.6700	-73.5100	-0.5850	2.3560	0.3470
09:49:50.876	6744	0.4300	10.9500	-69.5400	-0.4890	1.9930	0.2670
09:49:50.895	6764	2.4500	11.2100	-79.9700	-0.5870	2.5090	0.3640
09:49:50.914	6784	-0.1100	9.4300	-69.5600	-0.5220	1.9680	0.2830
09:49:50.934	6804	3.0700	10.6800	-76.9700	-0.5470	2.4810	0.3220
09:49:50.956	6824	0.4200	9.9500	-73.6500	-0.5470	2.1830	0.3270
09:49:50.974	6844	1.3900	10.2600	-72.2300	-0.4600	2.0800	0.2790
09:49:50.995	6864	3.2500	10.9100	-79.6800	-0.5490	2.5150	0.3770
09:49:51.014	6884	-0.5700	9.1800	-68.4500	-0.5110	1.8340	0.2560
09:49:51.035	6904	4.2200	10.4100	-78.5900	-0.5500	2.5660	0.3510
09:49:51.055	6924	0.2900	10.0900	-68.8000	-0.5730	2.0180	0.2920
09:49:51.074	6944	1.9900	9.5500	-73.3400	-0.4730	2.2170	0.2810
09:49:51.097	6964	1.4400	10.2200	-75.6900	-0.5720	2.3510	0.3450
09:49:51.115	6984	0.7600	10.0800	-69.7400	-0.4690	1.9810	0.2810
09:49:51.135	7004	3.7800	11.0300	-78.7300	-0.5870	2.6000	0.3560
09:49:51.155	7024	-1.0100	10.0800	-66.9400	-0.5550	1.8500	0.2640
09:49:51.177	7044	4.6600	10.4800	-77.1000	-0.5590	2.5170	0.3350
09:49:51.196	7064	1.1100	9.9700	-70.8800	-0.5830	2.1850	0.3190
09:49:51.216	7084	1.1100	10.7800	-71.3300	-0.4720	2.1250	0.2740
09:49:51.235	7104	2.3500	11.1700	-79.0600	-0.6150	2.5190	0.3790
09:49:51.256	7124	0.5600	9.5100	-68.2900	-0.5110	1.9340	0.2720
09:49:51.275	7144	2.9600	10.5900	-77.2200	-0.5800	2.4900	0.3370
09:49:51.295	7164	-0.2700	10.2800	-70.7400	-0.5870	2.0120	0.3030
09:49:51.316	7184	2.2000	9.6800	-72.2500	-0.4840	2.2610	0.2940
09:49:51.336	7204	1.6600	10.2200	-73.8800	-0.5570	2.3220	0.3420
09:49:51.356	7224	0.7400	10.7600	-68.5800	-0.4460	1.9460	0.2760
09:49:51.376	7244	4.4900	10.3700	-77.7700	-0.5540	2.5280	0.3500
09:49:51.395	7264	0.2700	9.8600	-65.8000	-0.5470	1.8970	0.2670
09:49:51.415	7284	3.3500	9.0300	-75.1000	-0.5230	2.4320	0.3210
09:49:51.435	7304	0.8200	10.0800	-71.3400	-0.5460	2.1780	0.3150
09:49:51.457	7324	2.0700	10.7700	-70.1800	-0.4360	2.0640	0.2780
09:49:51.476	7344	2.3200	11.1200	-78.1500	-0.5550	2.5200	0.3730
09:49:51.496	7364	-0.0300	9.5700	-68.8700	-0.4670	1.9400	0.2600
09:49:51.516	7384	3.8900	10.6700	-77.4200	-0.5480	2.5580	0.3320
09:49:51.535	7404	0.3800	9.9600	-66.8100	-0.5660	1.9520	0.2820
09:49:51.556	7424	4.2300	8.8300	-74.6500	-0.4790	2.3040	0.3040
09:49:51.575	7444	2.4600	10.5600	-73.3400	-0.5730	2.3680	0.3460
09:49:51.596	7464	-0.1500	11.2800	-68.9900	-0.4660	1.9980	0.2710
09:49:51.615	7484	4.3000	10.1800	-77.0600	-0.6000	2.6060	0.3570
09:49:51.636	7504	-0.3100	9.8800	-68.2800	-0.5560	1.9680	0.2730
09:49:51.656	7524	3.2000	10.4500	-76.9900	-0.5770	2.4270	0.3240
09:49:51.676	7544	1.2500	10.3900	-73.4600	-0.5710	2.1720	0.3300
09:49:51.697	7564	1.5000	10.4000	-71.6600	-0.4760	2.1420	0.2920
09:49:51.716	7584	2.3700	10.7800	-77.7000	-0.5760	2.4700	0.3590
09:49:51.736	7604	0.3300	9.4300	-67.1900	-0.5150	1.9620	0.2580
09:49:51.755	7624	4.6900	10.7500	-78.0400	-0.5880	2.7080	0.3660
09:49:51.775	7644	0.8500	10.6900	-72.0500	-0.5870	2.1760	0.3060
09:49:51.795	7664	3.1200	8.8600	-68.5800	-0.4870	2.0930	0.2840
09:49:51.817	7684	2.0400	9.9200	-74.6400	-0.5310	2.3590	0.3500
09:49:51.836	7704	-0.0400	10.3200	-70.7500	-0.4520	1.9690	0.2640
09:49:51.856	7724	4.1900	10.3400	-79.7100	-0.5110	2.6540	0.3600
09:49:51.876	7744	-0.1200	9.9200	-69.4100	-0.5070	2.0040	0.2780
09:49:51.895	7764	3.1700	8.4800	-69.6100	-0.4750	2.2320	0.2820
09:49:51.917	7784	2.1000	9.8600	-71.1500	-0.5200	2.2390	0.3130
09:49:51.935	7804	2.2600	10.4200	-71.4900	-0.4090	2.1650	0.2800
09:49:51.956	7824	1.1200	10.1900	-71.2600	-0.5430	2.2380	0.3270
09:49:51.976	7844	1.0800	9.9100	-68.6400	-0.4320	2.0730	0.2640
09:49:51.998	7864	4.8500	10.8800	-76.7600	-0.5260	2.6240	0.3250
09:49:52.015	7884	-0.6600	9.6500	-66.7900	-0.5420	1.8460	0.2720
09:49:52.037	7904	3.9300	8.7700	-75.0800	-0.4270	2.3490	0.3030
09:49:52.057	7924	2.6000	10.2600	-73.8100	-0.5610	2.4020	0.3380
09:49:52.077	7944	-0.4400	10.1000	-71.1300	-0.4550	1.9720	0.2780
09:49:52.095	7964	4.0600	10.3100	-74.1900	-0.5340	2.4490	0.3260
09:49:52.115	7984	0.7500	10.4000	-66.1500	-0.5330	1.9460	0.2860
09:49:52.137	8004	2.6000	9.0000	-73.8000	-0.5150	2.4060	0.3020
09:49:52.157	8024	1.7200	9.9000	-75.6400	-0.5880	2.3090	0.3430
09:49:52.177	8044	1.3600	9.8700	-67.1800	-0.5060	1.9670	0.2700
09:49:52.198	8064	2.7400	11.3300	-79.7600	-0.5780	2.5740	0.3700
09:49:52.217	8084	0.4300	9.2500	-69.2400	-0.5120	1.9910	0.2710
09:49:52.237	8104	3.9200	10.5400	-73.6300	-0.5690	2.4050	0.3120
09:49:52.256	8124	1.1600	10.1200	-73.0500	-0.5560	2.1880	0.3220
09:49:52.276	8144	1.3700	10.1300	-68.7700	-0.4780	2.0840	0.2550
09:49:52.296	8164	2.2900	10.3700	-78.8000	-0.5420	2.5100	0.3720
09:49:52.316	8184	-0.5500	9.6700	-68.2200	-0.4920	1.8890	0.2560
09:49:52.337	8204	3.0200	10.6800	-78.5800	-0.5590	2.5320	0.3420
09:49:52.357	8224	-0.5900	10.4500	-72.6600	-0.5740	2.0550	0.3010
09:49:52.377	8244	4.7100	9.3700	-74.8800	-0.4830	2.3340	0.3130
09:49:52.396	8264	1.8800	10.1000	-71.8500	-0.5630	2.2030	0.3490
09:49:52.415	8284	1.2200	10.7900	-71.8500	-0.4530	2.0680	0.2810
09:49:52.435	8304	3.6400	11.1500	-78.6300	-0.6020	2.6420	0.3830
09:49:52.455	8324	-0.6300	9.7700	-68.5900	-0.5430	1.8650	0.2680
09:49:52.477	8344	3.7200	10.8400	-78.1600	-0.5590	2.4660	0.3290
09:49:52.497	8364	0.3600	10.2200	-70.9500	-0.5720	2.1250	0.3060
09:49:52.517	8384	1.7800	10.5000	-71.7900	-0.4740	2.1340	0.2760
09:49:52.537	8404	2.2500	10.8900	-79.6300	-0.5930	2.4380	0.3740
09:49:52.557	8424	-0.7500	10.2900	-68.9900	-0.4990	1.8870	0.2590
09:49:52.576	8444	3.1900	10.9400	-79.9300	-0.5680	2.5700	0.3550
09:49:52.596	8464	0.0500	10.8800	-70.8000	-0.5710	1.9960	0.2890
09:49:52.615	8484	2.6900	9.4900	-73.3300	-0.4930	2.1830	0.3000
09:49:52.638	8504	1.5900	10.7600	-77.1600	-0.5780	2.3920	0.3550
09:49:52.657	8524	0.6300	10.3400	-68.3000	-0.4940	1.9650	0.2670
09:49:52.677	8544	3.2100	10.5400	-78.7800	-0.5690	2.5580	0.3660
09:49:52.697	8564	-1.0500	9.9600	-70.7200	-0.5650	1.9030	0.2850
09:49:52.718	8584	2.7600	9.5600	-77.8100	-0.5690	2.4740	0.3160
09:49:52.737	8604	1.2800	10.2300	-75.5200	-0.5680	2.1910	0.3400
09:49:52.758	8624	1.5700	10.7600	-70.6300	-0.4380	2.0810	0.2700
09:49:52.778	8644	2.1500	11.2600	-79.7000	-0.5840	2.5130	0.3730
09:49:52.798	8664	-0.8000	9.6400	-68.7000	-0.5200	1.8780	0.2520
09:49:52.817	8684	3.9100	11.1400	-80.1100	-0.5570	2.5910	0.3760
09:49:52.836	8704	-0.4200	10.6200	-69.8300	-0.5990	1.9890	0.2840
09:49:52.856	8724	3.2200	9.8600	-73.6700	-0.4890	2.2530	0.3080
09:49:52.877	8744	1.5800	10.4600	-76.7300	-0.6060	2.3930	0.3460
09:49:52.897	8764	-0.3500	10.7000	-69.6700	-0.5210	1.9230	0.2750
09:49:52.918	8784	3.7900	10.1000	-78.2400	-0.5880	2.5330	0.3710
09:49:52.937	8804	-0.6700	9.9600	-69.2300	-0.5560	1.9640	0.2710
09:49:52.957	8824	1.9700	9.2200	-74.6100	-0.5300	2.3180	0.3200
09:49:52.977	8844	0.8700	9.9900	-75.2200	-0.5740	2.2360	0.3440
09:49:52.997	8864	1.9800	10.5700	-70.3300	-0.4550	2.1340	0.2780
09:49:53.019	8884	3.0100	11.0400	-77.0200	-0.5680	2.4590	0.3610
09:49:53.039	8904	-0.7300	9.0900	-68.7500	-0.4990	1.8790	0.2640
09:49:53.057	8924	4.2300	10.3900	-77.5000	-0.5720	2.5030	0.3380
09:49:53.078	8944	0.6800	10.0000	-70.0800	-0.5730	2.0560	0.3080
09:49:53.096	8964	2.4600	10.6500	-72.7300	-0.4740	2.1900	0.2890
09:49:53.117	8984	2.4000	10.5200	-76.3300	-0.5590	2.3820	0.3580
09:49:53.137	9004	-0.1600	10.6500	-69.2600	-0.4610	2.0070	0.2730
09:49:53.158	9024	4.3200	10.5100	-79.6000	-0.5510	2.5400	0.3570
09:49:53.176	9044	-0.8000	10.4000	-67.3300	-0.5670	1.8780	0.2730
09:49:53.196	9064	4.2100	9.3600	-76.1400	-0.4990	2.4490	0.3150
09:49:53.218	9084	2.0000	9.9600	-71.6200	-0.5670	2.2060	0.3330
09:49:53.238	9104	1.2900	10.1700	-69.8500	-0.4570	2.0190	0.2650
09:49:53.257	9124	3.8900	11.3300	-79.4100	-0.6010	2.6720	0.3940
09:49:53.277	9144	-1.4300	9.8100	-69.8000	-0.5470	1.9080	0.2720
09:49:53.297	9164	3.6600	10.4200	-78.6200	-0.5770	2.4740	0.3370
09:49:53.318	9184	0.9800	10.2700	-71.4200	-0.6080	2.1620	0.3050
09:49:53.337	9204	2.3700	9.7600	-72.6000	-0.4860	2.1790	0.2930
09:49:53.358	9224	2.0700	10.2800	-76.2000	-0.5870	2.3870	0.3520
09:49:53.378	9244	0.6500	10.2200	-69.4500	-0.4980	1.9870	0.2590
09:49:53.397	9264	3.7700	10.7800	-76.1800	-0.5530	2.4640	0.3330
09:49:53.416	9284	-0.1200	10.1800	-71.6300	-0.5340	2.0280	0.2990
09:49:53.436	9304	2.9500	9.1000	-73.8800	-0.5020	2.2520	0.2920
09:49:53.458	9324	1.3100	10.0200	-74.5700	-0.5790	2.2870	0.3440
09:49:53.477	9344	1.5500	11.1800	-71.1600	-0.4730	2.0560	0.2780
09:49:53.496	9364	3.5300	11.0600	-77.5300	-0.5620	2.5370	0.3570
09:49:53.517	9384	-1.9300	9.8800	-70.0700	-0.5270	1.8210	0.2700
09:49:53.538	9404	3.5200	10.7700	-76.6900	-0.5440	2.4720	0.3330
09:49:53.558	9424	1.0600	9.9000	-72.5300	-0.5610	2.1800	0.3350
09:49:53.578	9444	2.9700	10.3600	-72.4900	-0.4550	2.1640	0.2810
09:49:53.597	9464	2.2600	10.7000	-77.1200	-0.5870	2.4270	0.3640
09:49:53.618	9484	-0.4700	10.1200	-70.7300	-0.4740	1.9100	0.2580
09:49:53.638	9504	4.6500	10.9400	-79.4300	-0.5650	2.6460	0.3580
09:49:53.658	9524	-1.1100	10.1900	-68.3400	-0.5850	1.8560	0.2750
09:49:53.679	9544	3.5500	9.2300	-73.0600	-0.5000	2.3350	0.2880
09:49:53.696	9564	2.4900	10.1100	-74.2700	-0.6060	2.4040	0.3600
09:49:53.716	9584	0.9500	11.0600	-67.6000	-0.4720	2.0260	0.2610
09:49:53.738	9604	3.7200	10.6700	-75.9600	-0.5970	2.4490	0.3620
09:49:53.757	9624	-0.0200	9.5900	-68.0100	-0.5360	1.9230	0.2630
09:49:53.777	9644	3.7100	10.3100	-77.9600	-0.5760	2.4860	0.3400
09:49:53.799	9664	1.1400	10.1200	-70.5100	-0.5450	2.1380	0.3120
09:49:53.818	9684	2.6000	9.4100	-68.8800	-0.4680	2.1240	0.2690
09:49:53.839	9704	2.8400	11.1600	-77.9700	-0.5800	2.5310	0.3690
09:49:53.859	9724	-0.7300	9.6000	-68.3000	-0.4790	1.8630	0.2510
09:49:53.879	9744	3.4300	10.6800	-78.1800	-0.5660	2.4760	0.3320
09:49:53.897	9764	0.2100	10.2700	-69.8000	-0.5670	1.9920	0.2920
09:49:53.916	9784	3.4000	9.8800	-71.6100	-0.4420	2.2660	0.2810
09:49:53.938	9804	2.0200	10.1300	-74.9400	-0.5690	2.3500	0.3510
09:49:53.959	9824	-0.1200	10.9700	-68.5800	-0.4670	1.9190	0.2660
09:49:53.977	9844	3.5000	10.2900	-78.3500	-0.5570	2.5620	0.3590
09:49:53.997	9864	-0.3300	10.1200	-70.2800	-0.5570	1.9340	0.2830
09:49:54.019	9884	4.1900	10.0300	-74.9200	-0.5360	2.4420	0.3100
09:49:54.037	9904	1.2000	10.1100	-72.5000	-0.5580	2.1770	0.3310
09:49:54.058	9924	2.6000	10.0900	-70.7800	-0.4700	2.1590	0.2770
09:49:54.078	9944	2.5500	11.3400	-77.7700	-0.6090	2.5900	0.3750
09:49:54.098	9964	-1.1000	10.0200	-67.6100	-0.5180	1.8340	0.2500
09:49:54.119	9984	3.4900	10.9100	-76.8900	-0.5700	2.5810	0.3330
09:49:54.137	10004	0.5900	10.4200	-70.8800	-0.5770	2.0170	0.3080
09:49:54.158	10024	2.5500	9.5100	-73.9300	-0.5040	2.2050	0.2980
09:49:54.179	10044	1.6600	10.2900	-75.5100	-0.5900	2.3330	0.3490
09:49:54.197	10064	1.3400	10.8600	-68.3000	-0.5180	2.0050	0.2680
09:49:54.219	10084	3.3000	10.5300	-78.1800	-0.5690	2.5430	0.3530
09:49:54.238	10104	-1.2400	9.4500	-70.3200	-0.5560	1.8830	0.2760
09:49:54.258	10124	3.1100	9.4400	-76.8000	-0.5550	2.3990	0.3090
09:49:54.279	10144	0.9000	9.7800	-74.1600	-0.5650	2.2560	0.3380
09:49:54.298	10164	1.4700	10.3800	-69.1400	-0.4630	2.0500	0.2620
09:49:54.319	10184	2.9500	10.7700	-76.6000	-0.5760	2.4890	0.3600
09:49:54.338	10204	-1.5200	9.7900	-70.0400	-0.5350	1.8590	0.2590
09:49:54.357	10224	4.0800	11.0200	-77.7700	-0.5600	2.5400	0.3440
09:49:54.378	10244	0.8400	10.4200	-68.9400	-0.5700	2.1090	0.2960
09:49:54.397	10264	1.3700	9.9400	-70.9400	-0.4630	2.1020	0.2800
09:49:54.418	10284	2.2000	10.6900	-79.2600	-0.5870	2.4070	0.3670
09:49:54.438	10304	0.4000	9.9100	-72.1600	-0.4890	1.9680	0.2770
09:49:54.457	10324	3.6100	10.6000	-78.0500	-0.5650	2.5750	0.3630
09:49:54.477	10344	-0.3800	9.8900	-69.1800	-0.5520	1.9530	0.2920
09:49:54.497	10364	3.4300	9.4100	-72.9300	-0.5300	2.4010	0.3010
09:49:54.517	10384	2.2800	10.3700	-72.2500	-0.5920	2.2600	0.3380
09:49:54.539	10404	0.8900	11.1600	-71.8200	-0.4850	2.0670	0.2860
09:49:54.560	10424	2.1000	11.0500	-78.1700	-0.6160	2.4770	0.3540
09:49:54.579	10444	-0.4600	9.3900	-70.5400	-0.5270	1.9210	0.2810
09:49:54.598	10464	4.3200	10.8400	-76.6400	-0.5850	2.5040	0.3330
09:49:54.618	10484	0.5700	10.6000	-69.8300	-0.5750	2.0680	0.3010
09:49:54.638	10504	2.5400	9.2500	-73.5200	-0.4800	2.2080	0.3080
09:49:54.657	10524	2.7200	10.7900	-76.4000	-0.5870	2.4310	0.3650
09:49:54.678	10544	-0.7100	10.1100	-71.2800	-0.4940	1.8910	0.2680
09:49:54.699	10564	2.9100	11.3200	-77.8000	-0.5540	2.4900	0.3370
09:49:54.717	10584	-0.0200	10.3800	-69.4600	-0.5690	1.9350	0.2840
09:49:54.738	10604	4.5900	8.9600	-75.0300	-0.4760	2.3450	0.3110
09:49:54.759	10624	2.0300	10.0300	-72.2800	-0.5660	2.2000	0.3420
09:49:54.778	10644	0.9700	11.1500	-68.5300	-0.4600	1.9770	0.2660
09:49:54.798	10664	3.1700	11.1000	-80.1100	-0.5870	2.5830	0.3690
09:49:54.819	10684	-0.5700	9.7000	-68.0400	-0.5550	1.8230	0.2690
09:49:54.839	10704	4.4700	10.9900	-77.7800	-0.5690	2.5620	0.3360
09:49:54.857	10724	0.6400	10.0600	-68.9700	-0.5830	2.0700	0.2900
09:49:54.879	10744	3.4000	9.4600	-71.2900	-0.4690	2.2270	0.2830
09:49:54.899	10764	2.8200	12.1000	-74.7900	-0.6060	2.4700	0.3510
09:49:54.917	10784	0.1600	10.3200	-68.9900	-0.5070	1.8850	0.2550
09:49:54.939	10804	4.5200	11.0600	-77.3800	-0.5870	2.5610	0.3340
09:49:54.959	10824	-0.2700	10.4100	-69.3900	-0.5890	2.0160	0.2900
09:49:54.978	10844	2.7700	9.3400	-72.1300	-0.5110	2.2950	0.2920
09:49:54.998	10864	1.3400	10.1500	-75.9600	-0.5670	2.3110	0.3510
09:49:55.019	10884	1.6500	10.9000	-70.6800	-0.4770	2.0340	0.2700
09:49:55.039	10904	2.3900	10.8600	-77.3600	-0.5730	2.4560	0.3500
09:49:55.059	10924	-0.2700	8.9800	-70.5500	-0.5030	1.9640	0.2780
09:49:55.079	10944	3.8000	10.0300	-75.8900	-0.5680	2.4420	0.3220
09:49:55.098	10964	0.9300	10.4200	-70.4300	-0.5470	2.1800	0.3200
09:49:55.119	10984	1.5900	9.9300	-70.1100	-0.4580	2.0720	0.2690
09:49:55.140	11004	2.2200	10.8300	-76.6200	-0.5730	2.5330	0.3500
09:49:55.158	11024	-1.4200	9.6400	-70.5700	-0.5090	1.8650	0.2530
09:49:55.178	11044	3.0100	10.6600	-77.7400	-0.5450	2.5140	0.3370
09:49:55.197	11064	-0.4400	9.8000	-72.2300	-0.5710	2.0540	0.3060
09:49:55.219	11084	2.3400	9.8900	-75.6200	-0.4370	2.3040	0.3070
09:49:55.240	11104	0.8600	9.9100	-76.1300	-0.5650	2.2750	0.3550
09:49:55.258	11124	1.2700	10.1700	-69.4700	-0.4520	1.9640	0.2820
09:49:55.280	11144	2.7900	10.7700	-80.1800	-0.5840	2.6270	0.3770
09:49:55.300	11164	-0.5700	9.4000	-69.3700	-0.5370	1.8800	0.2710
09:49:55.319	11184	5.0100	10.2800	-75.5700	-0.5350	2.4400	0.3170
09:49:55.339	11204	1.5600	9.8200	-70.8100	-0.5750	2.1240	0.3330
09:49:55.359	11224	2.3500	10.2900	-69.7600	-0.4740	2.1380	0.2720
09:49:55.380	11244	2.1200	10.9400	-77.6700	-0.6020	2.4590	0.3550
09:49:55.400	11264	-0.1500	9.5700	-70.7600	-0.5160	1.8650	0.2580
09:49:55.419	11284	3.1900	11.0000	-79.1900	-0.5700	2.5170	0.3610
09:49:55.440	11304	0.4300	10.6400	-71.4300	-0.5630	2.1090	0.2980
09:49:55.459	11324	2.4100	9.0100	-73.3600	-0.4940	2.2500	0.2930
09:49:55.479	11344	1.8800	10.7700	-74.3400	-0.5710	2.3130	0.3380
09:49:55.500	11364	0.1600	10.1800	-70.9000	-0.4880	1.9720	0.2760
09:49:55.519	11384	2.9000	11.0800	-78.8000	-0.5440	2.5260	0.3470
09:49:55.540	11404	-1.1900	9.9000	-69.4500	-0.5440	1.9990	0.2910
09:49:55.560	11424	2.9400	8.9900	-74.7100	-0.4820	2.3560	0.3070
09:49:55.579	11444	1.6200	10.2700	-73.9100	-0.5660	2.2450	0.3390
09:49:55.598	11464	1.0300	11.0900	-68.8500	-0.4440	2.0650	0.2680
09:49:55.618	11484	3.1200	10.7900	-78.2300	-0.5770	2.5320	0.3580
09:49:55.639	11504	-0.2300	9.1100	-67.5600	-0.5340	1.8840	0.2660
09:49:55.658	11524	4.3000	10.9200	-77.4000	-0.5700	2.5550	0.3340
09:49:55.678	11544	-0.0700	9.8400	-69.9900	-0.5850	1.9950	0.2990
09:49:55.699	11564	3.9500	9.4300	-72.5500	-0.4930	2.2910	0.2920
09:49:55.719	11584	2.1200	10.6400	-77.8300	-0.5870	2.4720	0.3620
09:49:55.739	11604	-0.6300	10.9400	-68.9100	-0.5020	1.9230	0.2540
09:49:55.758	11624	3.5500	10.9700	-79.5200	-0.5830	2.6310	0.3460
09:49:55.778	11644	-0.2300	9.9000	-67.3400	-0.5820	1.8790	0.2840
09:49:55.799	11664	2.6600	9.2300	-73.5400	-0.5210	2.3740	0.2950
09:49:55.819	11684	1.4500	9.9800	-73.9600	-0.5950	2.2610	0.3410
09:49:55.838	11704	1.0500	11.1400	-70.4200	-0.4940	2.0480	0.2740
09:49:55.858	11724	2.6600	10.5100	-79.6900	-0.5770	2.5210	0.3680
09:49:55.879	11744	-0.4300	9.6300	-70.2900	-0.5150	1.8610	0.2700
09:49:55.900	11764	3.3000	10.4400	-76.7900	-0.5650	2.4750	0.3340
09:49:55.920	11784	1.0200	10.1200	-70.7300	-0.5630	2.1280	0.3150
09:49:55.940	11804	2.2600	9.2100	-70.3900	-0.4800	2.1370	0.2760
09:49:55.959	11824	2.4300	11.3300	-75.6300	-0.5610	2.4340	0.3430
09:49:55.978	11844	-1.3100	9.9700	-69.6800	-0.5050	1.8410	0.2550
09:49:56.000	11864	3.4500	10.8700	-77.2600	-0.5600	2.5470	0.3420
09:49:56.021	11884	0.0400	10.6300	-70.6200	-0.5420	2.0210	0.3050
09:49:56.041	11904	3.1500	9.4400	-74.2900	-0.4740	2.2960	0.2970
09:49:56.060	11924	1.9000	10.0100	-73.0300	-0.5830	2.2380	0.3340
09:49:56.080	11944	1.0800	10.9900	-71.6500	-0.4600	2.1090	0.2850
09:49:56.099	11964	2.7100	11.2600	-79.8400	-0.5920	2.5600	0.3800
09:49:56.119	11984	-0.8400	9.6800	-70.6200	-0.5180	1.8780	0.2790
09:49:56.138	12004	4.2900	10.7800	-75.8000	-0.5630	2.5020	0.3400
09:49:56.160	12024	0.8000	9.8600	-72.3300	-0.5900	2.2060	0.3310
09:49:56.179	12044	2.7100	10.2400	-72.1800	-0.4750	2.1500	0.2850
09:49:56.200	12064	2.4500	11.3300	-74.9800	-0.6090	2.4180	0.3370
09:49:56.219	12084	0.0500	9.8600	-69.7000	-0.5050	1.9550	0.2660
09:49:56.239	12104	3.8000	10.9400	-77.6300	-0.5670	2.5040	0.3480
09:49:56.258	12124	0.0700	10.7000	-70.3000	-0.5650	2.0620	0.3030
09:49:56.278	12144	2.5800	9.1900	-73.3800	-0.5130	2.3250	0.2870
09:49:56.299	12164	1.6500	10.4100	-75.2400	-0.5510	2.3170	0.3460
09:49:56.320	12184	0.3100	10.3800	-71.3200	-0.4760	1.9730	0.2700
09:49:56.339	12204	3.6200	11.0800	-77.0600	-0.5670	2.5410	0.3370
09:49:56.360	12224	-0.7800	9.7900	-69.3500	-0.5360	1.8930	0.2820
09:49:56.380	12244	3.7500	9.1700	-75.0100	-0.5080	2.4240	0.3190
09:49:56.400	12264	0.9400	10.3400	-70.2500	-0.5580	2.1880	0.3250
09:49:56.419	12284	1.9600	10.6900	-70.6200	-0.4500	2.1030	0.2750
09:49:56.440	12304	2.3000	11.2900	-78.4600	-0.5690	2.4710	0.3580
09:49:56.459	12324	0.2000	9.5500	-68.3800	-0.5040	1.9340	0.2470
09:49:56.480	12344	3.8200	10.8200	-79.6000	-0.5670	2.5520	0.3490
09:49:56.501	12364	-0.3800	10.4200	-68.3400	-0.5680	1.9820	0.2830
09:49:56.520	12384	3.7100	9.1400	-74.5200	-0.4880	2.3270	0.3090
09:49:56.540	12404	1.6700	10.6000	-75.7000	-0.5730	2.3970	0.3580
09:49:56.560	12424	0.0100	10.7100	-69.5700	-0.5060	1.9610	0.2570
09:49:56.580	12444	3.7100	10.5700	-80.1500	-0.5800	2.5890	0.3750
09:49:56.601	12464	-0.0500	9.5400	-68.2300	-0.5530	1.9470	0.2760
09:49:56.620	12484	3.3800	9.9200	-76.1000	-0.5730	2.3700	0.3080
09:49:56.641	12504	1.6300	10.3700	-73.2200	-0.5770	2.2170	0.3340
09:49:56.661	12524	1.4000	10.7900	-70.7200	-0.4930	2.1110	0.2640
09:49:56.681	12544	2.6700	10.5900	-77.2100	-0.5680	2.4420	0.3630
09:49:56.701	12564	-0.4900	9.6000	-68.2800	-0.5160	1.9280	0.2560
09:49:56.720	12584	3.7400	10.3700	-76.7600	-0.5580	2.4590	0.3380
09:49:56.740	12604	0.9200	9.9500	-70.0100	-0.5800	2.1200	0.3030
09:49:56.759	12624	2.3200	9.1700	-70.1500	-0.4780	2.1620	0.2780
09:49:56.781	12644	2.2200	11.4700	-76.8700	-0.5910	2.4010	0.3440
09:49:56.800	12664	-0.5600	9.8300	-68.8700	-0.5000	1.8700	0.2450
09:49:56.819	12684	2.9200	11.0500	-78.8800	-0.5560	2.5780	0.3550
09:49:56.840	12704	-0.2900	10.3400	-69.1200	-0.5650	1.9790	0.2790
09:49:56.861	12724	4.2200	9.0000	-74.2400	-0.4780	2.3210	0.3120
09:49:56.880	12744	1.4800	9.7700	-72.3600	-0.5700	2.1690	0.3290
09:49:56.901	12764	2.2600	10.9800	-69.7400	-0.4540	2.0880	0.2730
09:49:56.920	12784	2.4300	11.2500	-77.4000	-0.5970	2.5580	0.3670
09:49:56.941	12804	-0.9600	9.7800	-66.4300	-0.5460	1.8490	0.2520
09:49:56.960	12824	5.1200	10.6800	-76.5600	-0.5980	2.6290	0.3340
09:49:56.982	12844	0.7500	9.6700	-72.3700	-0.6000	2.1110	0.3290
09:49:56.999	12864	2.7200	9.3000	-74.9900	-0.4940	2.2260	0.2970
09:49:57.020	12884	2.8200	10.8200	-76.1500	-0.5990	2.3690	0.3500
09:49:57.041	12904	0.6000	10.0100	-68.9000	-0.4830	1.9920	0.2730
09:49:57.061	12924	3.2600	11.3800	-77.7000	-0.5580	2.5160	0.3480
09:49:57.080	12944	0.7200	10.1100	-68.4300	-0.5650	1.9900	0.2830
09:49:57.099	12964	3.5000	9.0900	-72.2500	-0.5130	2.3570	0.2960
09:49:57.119	12984	1.8800	10.7100	-72.6900	-0.5670	2.2980	0.3220
09:49:57.140	13004	0.7100	10.8200	-70.2300	-0.4600	2.0100	0.2590
09:49:57.161	13024	2.8800	11.2700	-78.0400	-0.5690	2.5060	0.3630
09:49:57.181	13044	-1.0600	9.1200	-70.2600	-0.5380	1.8930	0.2770
09:49:57.200	13064	4.3700	9.7700	-76.8400	-0.5360	2.4870	0.3190
09:49:57.220	13084	1.4000	9.8900	-70.9800	-0.5550	2.1210	0.3300
09:49:57.240	13104	1.7600	9.9600	-72.0900	-0.4650	2.0920	0.2780
09:49:57.260	13124	1.3800	11.2900	-77.9300	-0.5800	2.4330	0.3640
09:49:57.280	13144	-0.9300	9.7900	-70.5800	-0.5010	1.9710	0.2490
09:49:57.299	13164	3.5700	10.8300	-79.9900	-0.5510	2.5860	0.3620
09:49:57.320	13184	-1.0400	10.4600	-69.1600	-0.5660	1.9190	0.2690
09:49:57.341	13204	4.1000	9.3500	-73.2300	-0.4910	2.4010	0.2950
09:49:57.361	13224	1.2400	10.4900	-73.3600	-0.5750	2.3010	0.3400
09:49:57.379	13244	0.9000	11.1300	-68.6200	-0.4880	2.0420	0.2600
09:49:57.402	13264	3.7200	10.9100	-79.1500	-0.6020	2.5670	0.3680
09:49:57.421	13284	-0.1500	10.1300	-68.8000	-0.5260	1.9380	0.2740
09:49:57.440	13304	2.8600	10.0500	-76.8400	-0.5900	2.4270	0.3190
09:49:57.461	13324	1.5500	10.3300	-71.1200	-0.5620	2.1830	0.3270
09:49:57.481	13344	1.7500	10.3600	-72.2900	-0.4770	2.1390	0.2890
09:49:57.502	13364	1.8200	10.3400	-77.8200	-0.5590	2.4300	0.3530
09:49:57.521	13384	-0.8500	9.3800	-67.2000	-0.5150	1.8550	0.2390
09:49:57.542	13404	3.8800	10.8000	-78.1400	-0.5530	2.5050	0.3540
09:49:57.561	13424	0.7400	10.2700	-69.8600	-0.5710	2.1080	0.2930
09:49:57.581	13444	2.6900	8.9700	-72.3100	-0.4800	2.1560	0.2890
09:49:57.601	13464	2.1100	11.1000	-75.9200	-0.5830	2.3550	0.3530
09:49:57.621	13484	0.2000	10.2400	-70.2300	-0.4790	1.9570	0.2480
09:49:57.642	13504	3.5000	10.6000	-78.0700	-0.5600	2.5070	0.3370
09:49:57.659	13524	-0.2600	9.7500	-68.4400	-0.5260	1.9650	0.2780
09:49:57.682	13544	2.9900	9.3900	-72.6000	-0.5020	2.3830	0.2910
09:49:57.701	13564	0.4400	10.0700	-71.0800	-0.5740	2.1470	0.3240
09:49:57.721	13584	3.3100	10.7900	-69.4500	-0.4530	2.1510	0.2700
09:49:57.740	13604	2.5600	10.8100	-77.2400	-0.5790	2.4630	0.3780
09:49:57.760	13624	-0.5700	10.4200	-68.8700	-0.4960	1.8950	0.2540
09:49:57.781	13644	4.8900	10.7600	-80.4300	-0.5890	2.6840	0.3540
09:49:57.800	13664	-0.4100	9.8600	-68.3600	-0.5940	1.9940	0.2880
09:49:57.822	13684	2.7400	9.2200	-73.5000	-0.4870	2.2680	0.2970
09:49:57.841	13704	1.8400	10.1100	-76.7800	-0.5740	2.3890	0.3690
09:49:57.862	13724	0.6200	10.9800	-71.2500	-0.4730	1.9910	0.2710
09:49:57.880	13744	2.9400	10.8700	-77.1000	-0.5840	2.4920	0.3520
09:49:57.902	13764	-0.1900	8.9800	-68.7800	-0.5370	1.9610	0.2740
09:49:57.920	13784	3.4700	10.6900	-77.5800	-0.5450	2.4540	0.3350
09:49:57.941	13804	1.0000	10.0600	-71.9500	-0.5520	2.1710	0.3290
09:49:57.962	13824	1.4400	10.4100	-71.0800	-0.4730	2.0800	0.2800
09:49:57.982	13844	2.3400	10.8400	-79.2300	-0.5690	2.5500	0.3640
09:49:58.002	13864	-1.2300	9.7900	-70.0600	-0.4950	1.8430	0.2640
09:49:58.022	13884	4.1900	10.6900	-76.4300	-0.5390	2.5040	0.3240
09:49:58.041	13904	0.7800	9.7300	-68.4000	-0.5630	2.0320	0.2980
09:49:58.061	13924	2.8500	9.6700	-72.9200	-0.4410	2.2110	0.2820
09:49:58.081	13944	2.0300	10.7400	-76.0100	-0.6080	2.4140	0.3410
09:49:58.102	13964	0.5000	10.1900	-67.9100	-0.4690	1.9140	0.2560
09:49:58.121	13984	4.0400	10.5100	-80.3300	-0.5540	2.5850	0.3680
09:49:58.141	14004	-0.9500	10.2900	-69.8700	-0.5820	1.9070	0.2790
09:49:58.161	14024	4.0500	11.1400	-75.4900	-0.5370	2.4900	0.3180
09:49:58.182	14044	1.4400	10.0100	-71.9300	-0.5710	2.1540	0.3190
09:49:58.201	14064	1.6000	10.7600	-72.0000	-0.4650	2.1450	0.2800
09:49:58.221	14084	3.5100	11.2900	-78.1100	-0.5830	2.5260	0.3660
09:49:58.242	14104	-0.0200	9.2300	-68.2200	-0.5220	1.8850	0.2600
09:49:58.262	14124	4.0100	10.6800	-76.5200	-0.5910	2.5190	0.3410
09:49:58.280	14144	0.6400	10.4200	-69.2200	-0.5950	2.0610	0.3000
09:49:58.301	14164	2.1900	9.4700	-74.1700	-0.4930	2.2310	0.3000
09:49:58.322	14184	1.7600	10.0200	-74.4500	-0.5860	2.2740	0.3450
09:49:58.341	14204	1.4900	11.1600	-67.6300	-0.4850	1.9810	0.2740
09:49:58.362	14224	3.5000	10.7200	-76.9600	-0.5640	2.5630	0.3360
09:49:58.383	14244	-0.0200	10.3500	-66.7900	-0.5580	1.9500	0.2650
09:49:58.400	14264	2.9600	8.7600	-71.6800	-0.5220	2.3450	0.2890
09:49:58.423	14284	1.3300	10.5600	-73.4500	-0.5820	2.2850	0.3260
09:49:58.443	14304	0.1400	11.1300	-68.8000	-0.4900	1.9570	0.2570
09:49:58.463	14324	2.6700	10.8900	-76.3200	-0.5630	2.5140	0.3500
09:49:58.481	14344	-0.4000	9.5600	-70.5500	-0.5060	1.9840	0.2780
09:49:58.502	14364	3.5700	10.3800	-76.3800	-0.5510	2.4700	0.3100
09:49:58.521	14384	0.1500	9.8800	-69.6500	-0.5640	2.0460	0.3020
09:49:58.542	14404	3.7500	10.3700	-72.4000	-0.4280	2.2960	0.2840
09:49:58.560	14424	1.8700	10.7100	-76.1600	-0.5540	2.3840	0.3600
09:49:58.583	14444	0.2600	10.6400	-68.9900	-0.4720	1.9560	0.2770
09:49:58.601	14464	4.2900	10.8700	-77.3800	-0.5790	2.6490	0.3500
09:49:58.620	14484	-0.4300	9.7500	-67.9700	-0.5690	1.9410	0.2850
09:49:58.640	14504	3.3600	9.0700	-74.8600	-0.5050	2.4120	0.3160
09:49:58.661	14524	1.6800	9.9700	-71.0300	-0.5840	2.2080	0.3340
09:49:58.682	14544	1.7300	10.2100	-70.6200	-0.4690	2.0680	0.2770
09:49:58.701	14564	3.1000	10.9600	-75.1300	-0.6010	2.4470	0.3410
09:49:58.722	14584	0.2300	9.5000	-68.1300	-0.5270	1.9720	0.2630
09:49:58.743	14604	3.3400	11.0000	-78.1400	-0.5510	2.5200	0.3460
09:49:58.761	14624	-0.4300	10.3300	-72.4100	-0.5720	2.0160	0.3070
09:49:58.782	14644	2.2400	10.0300	-73.0900	-0.4620	2.2130	0.2930
09:49:58.802	14664	2.1800	10.3800	-76.4900	-0.5690	2.3580	0.3560
09:49:58.822	14684	0.7900	10.1600	-68.3300	-0.4960	1.9220	0.2660
09:49:58.842	14704	4.2400	10.5000	-76.7500	-0.5470	2.5840	0.3480
09:49:58.862	14724	-0.6200	10.3500	-69.6300	-0.5460	1.8980	0.2740
09:49:58.882	14744	2.3600	9.2100	-73.1400	-0.5520	2.3210	0.2810
09:49:58.902	14764	1.8200	10.0500	-75.1000	-0.5590	2.3000	0.3530
09:49:58.922	14784	1.1700	11.1000	-72.8900	-0.4460	2.0630	0.2890
09:49:58.941	14804	2.2700	11.1600	-79.7600	-0.5470	2.5400	0.3750
09:49:58.961	14824	0.7200	10.0200	-74.8700	-0.5370	2.1840	0.3020
09:49:58.980	14844	5.2500	11.1800	-76.8200	-0.5640	2.6080	0.3440
09:49:59.002	14864	-0.1300	9.4100	-66.5300	-0.5570	1.9010	0.2930
09:49:59.021	14884	3.3300	9.2700	-73.5700	-0.4410	2.2780	0.2950
09:49:59.043	14904	2.6900	11.1800	-78.4500	-0.5350	2.4800	0.3690
09:49:59.062	14924	1.2200	9.4400	-70.5100	-0.4590	2.0650	0.2620
09:49:59.083	14944	4.1000	10.5500	-76.4100	-0.5050	2.5100	0.3380
09:49:59.102	14964	-0.6200	9.3300	-66.8000	-0.5230	1.7720	0.2860
09:49:59.121	14984	3.0500	9.0100	-78.1400	-0.4220	2.4140	0.3290
09:49:59.143	15004	1.1900	9.9200	-74.0400	-0.5390	2.2760	0.3310
09:49:59.162	15024	-0.2700	10.3800	-68.5300	-0.4350	1.7840	0.2460
09:49:59.182	15044	3.6700	11.1000	-80.6800	-0.5010	2.6430	0.3450
09:49:59.202	15064	0.1400	9.8400	-70.0900	-0.5030	2.0150	0.2770
09:49:59.222	15084	2.7500	9.9200	-74.3300	-0.5210	2.3690	0.3010
09:49:59.242	15104	-0.1500	9.5500	-74.9900	-0.5280	2.1380	0.3040
09:49:59.261	15124	2.9600	10.0100	-70.7900	-0.4370	2.1530	0.2720
09:49:59.282	15144	2.8700	10.3300	-78.7700	-0.4900	2.5340	0.3580
09:49:59.302	15164	-1.3800	9.4400	-70.0800	-0.4730	1.8120	0.2580
09:49:59.322	15184	3.7600	10.6600	-78.1400	-0.5260	2.5230	0.3470
09:49:59.342	15204	-0.2800	10.4900	-74.2200	-0.5680	2.1420	0.3160
09:49:59.362	15224	3.9800	9.2200	-73.0200	-0.4660	2.2940	0.3000
09:49:59.382	15244	1.2100	9.9700	-71.6300	-0.5640	2.2150	0.3400
09:49:59.401	15264	2.4500	10.5600	-71.6800	-0.4500	2.1680	0.2740
09:49:59.422	15284	4.5100	10.6500	-78.8200	-0.5660	2.5260	0.3800
09:49:59.443	15304	0.2300	9.6000	-64.8000	-0.5210	1.8220	0.2580
09:49:59.462	15324	4.1700	10.5500	-76.2900	-0.5680	2.5820	0.3160
09:49:59.482	15344	1.3400	9.8600	-73.8100	-0.5620	2.1950	0.3370
09:49:59.502	15364	2.3500	10.2200	-71.1500	-0.4510	2.1140	0.2720
09:49:59.521	15384	2.2800	10.8500	-75.0500	-0.6150	2.4700	0.3490
09:49:59.541	15404	0.3000	9.6200	-68.8000	-0.5150	1.9540	0.2480
09:49:59.563	15424	3.4900	11.3200	-78.0100	-0.5510	2.5610	0.3410
09:49:59.582	15444	0.1600	9.6800	-69.9900	-0.5860	2.0010	0.3100
09:49:59.603	15464	2.0200	9.6900	-73.3000	-0.4930	2.2310	0.2880
09:49:59.623	15484	2.1600	10.7300	-79.8200	-0.5720	2.4710	0.3630
09:49:59.643	15504	0.5700	10.5100	-68.0200	-0.4760	1.8820	0.2580
09:49:59.663	15524	4.0700	10.2700	-78.3800	-0.5490	2.5880	0.3630
09:49:59.681	15544	-0.4500	10.0600	-67.4000	-0.5530	1.9120	0.2670
09:49:59.702	15564	2.9800	9.1800	-76.9200	-0.5260	2.4240	0.3120
09:49:59.722	15584	1.8100	10.0500	-74.7400	-0.5770	2.2820	0.3300
09:49:59.743	15604	1.4200	10.9600	-70.5500	-0.4450	1.9950	0.2780
09:49:59.763	15624	2.7000	11.5200	-79.5500	-0.5640	2.5140	0.3550
09:49:59.782	15644	-0.6000	9.2100	-70.1700	-0.5250	1.9270	0.2590
09:49:59.803	15664	4.3500	10.5600	-78.3300	-0.5800	2.5490	0.3480
09:49:59.821	15684	-0.1900	10.5000	-68.8800	-0.5820	1.9900	0.2850
09:49:59.842	15704	3.6200	9.2400	-72.5500	-0.5030	2.3400	0.2950
09:49:59.861	15724	2.3400	10.3600	-75.3100	-0.5900	2.3510	0.3530
09:49:59.884	15744	0.2300	10.7700	-69.5500	-0.5150	1.9710	0.2850
09:49:59.901	15764	3.3900	10.8100	-76.7900	-0.5860	2.5580	0.3530
09:49:59.922	15784	-0.1700	9.5500	-68.4800	-0.5530	1.9330	0.2750
09:49:59.941	15804	3.5500	10.1800	-74.8100	-0.5690	2.4000	0.3070
09:49:59.962	15824	1.1400	10.3700	-72.0800	-0.5600	2.1870	0.3150
09:49:59.982	15844	2.0300	9.7600	-72.7600	-0.4630	2.1180	0.2900
09:50:00.003	15864	3.4600	10.9400	-75.7500	-0.5610	2.5120	0.3520
09:50:00.023	15884	-0.6100	9.6500	-69.3100	-0.4980	1.9180	0.2650
09:50:00.043	15904	3.3500	10.8900	-76.6200	-0.5740	2.4880	0.3290
09:50:00.063	15924	1.3300	10.3600	-72.4800	-0.5850	2.0910	0.3070
09:50:00.083	15944	2.6000	10.0600	-71.2300	-0.4780	2.2000	0.2810
09:50:00.101	15964	2.4500	10.3200	-74.3400	-0.5560	2.3790	0.3540
09:50:00.123	15984	-0.4500	10.2300	-71.8900	-0.4790	1.9430	0.2670
09:50:00.142	16004	4.0500	10.7900	-78.9500	-0.5490	2.5810	0.3520
09:50:00.161	16024	-0.3200	10.2200	-66.6200	-0.5570	1.9370	0.2820
09:50:00.184	16044	3.9000	9.4600	-73.1400	-0.5040	2.4390	0.3050
09:50:00.204	16064	2.2400	10.3800	-71.2600	-0.5660	2.2270	0.3350
09:50:00.222	16084	2.0600	9.9200	-69.1500	-0.4380	2.1160	0.2670
09:50:00.242	16104	3.5600	11.1900	-77.8700	-0.5940	2.5940	0.3710
09:50:00.262	16124	-1.0600	10.1200	-68.5500	-0.5550	1.8640	0.2660
09:50:00.284	16144	3.9700	11.0800	-77.5700	-0.5780	2.5610	0.3250
09:50:00.302	16164	1.0200	9.9500	-70.3800	-0.5740	2.1100	0.3060
09:50:00.322	16184	2.1700	9.7500	-72.0000	-0.4740	2.1020	0.2820
09:50:00.343	16204	2.6300	10.8300	-78.2300	-0.5780	2.4920	0.3690
09:50:00.364	16224	0.3800	10.1200	-69.2500	-0.5040	1.9450	0.2620
09:50:00.382	16244	3.8700	10.2200	-75.6600	-0.5720	2.4950	0.3470
09:50:00.402	16264	-0.5800	9.8900	-70.5000	-0.5600	2.0340	0.2830
09:50:00.423	16284	3.2300	9.0100	-73.2300	-0.4880	2.3030	0.2930
09:50:00.442	16304	0.9900	10.7000	-72.6100	-0.5570	2.2850	0.3310
09:50:00.464	16324	1.4300	10.9600	-70.5100	-0.4850	2.0450	0.2700
09:50:00.482	16344	3.3400	10.6100	-77.9800	-0.5720	2.5350	0.3570
09:50:00.503	16364	-0.5500	9.7700	-69.4300	-0.5310	1.8870	0.2740
09:50:00.522	16384	4.0200	10.1100	-76.4300	-0.5800	2.4400	0.3220
09:50:00.542	16404	1.1000	9.3900	-72.0500	-0.5590	2.1750	0.3270
09:50:00.563	16424	2.8900	10.5000	-70.0300	-0.4510	2.1680	0.2720
09:50:00.583	16444	1.9500	11.1400	-76.0700	-0.5980	2.4550	0.3560
09:50:00.603	16464	-1.0700	9.6400	-71.0600	-0.5000	1.8690	0.2550
09:50:00.622	16484	4.6100	10.7300	-81.4600	-0.5800	2.7020	0.3650
09:50:00.642	16504	0.4200	10.4400	-69.3900	-0.5640	1.9440	0.2960
09:50:00.663	16524	4.0900	9.3300	-72.7700	-0.4710	2.2860	0.2960
09:50:00.683	16544	1.7700	10.0100	-74.4200	-0.5990	2.3430	0.3460
09:50:00.702	16564	1.4100	11.4900	-69.6400	-0.4800	2.0700	0.2690
09:50:00.725	16584	3.5200	9.5700	-78.2000	-0.5940	2.5160	0.3760
09:50:00.744	16604	0.2000	9.6000	-68.6300	-0.5410	1.9080	0.2810
09:50:00.764	16624	3.7100	10.6300	-77.5100	-0.5650	2.4390	0.3340
09:50:00.783	16644	1.2500	10.5300	-71.3400	-0.5490	2.1870	0.3190
09:50:00.803	16664	2.1300	10.1500	-67.6500	-0.4570	2.0590	0.2650
09:50:00.823	16684	2.6100	11.1600	-78.0100	-0.5710	2.4980	0.3480
09:50:00.844	16704	0.1700	9.5100	-65.3300	-0.5110	1.9010	0.2370
09:50:00.864	16724	4.0200	10.6700	-76.6800	-0.5470	2.5010	0.3300
09:50:00.883	16744	-0.0300	10.2200	-69.6800	-0.5770	2.0340	0.2930
09:50:00.903	16764	3.9000	9.0900	-71.7700	-0.4500	2.2100	0.2910
09:50:00.924	16784	2.9700	9.7700	-75.3600	-0.5640	2.4210	0.3630
09:50:00.942	16804	0.6300	10.1600	-68.1100	-0.4840	1.9920	0.2540
09:50:00.963	16824	3.1100	10.1200	-78.1800	-0.5590	2.5150	0.3650
09:50:00.983	16844	0.2200	9.6500	-69.3400	-0.5350	1.9500	0.2980
09:50:01.004	16864	3.5600	9.4300	-77.0700	-0.5330	2.4770	0.3220
09:50:01.022	16884	1.2700	9.8300	-73.5300	-0.5680	2.1520	0.3360
09:50:01.044	16904	2.0600	10.3100	-71.5800	-0.4470	2.1380	0.2750
09:50:01.063	16924	3.6200	11.1600	-76.8200	-0.5860	2.5680	0.3660
09:50:01.083	16944	-1.0100	9.8600	-68.9900	-0.5200	1.8780	0.2480
09:50:01.104	16964	2.7500	10.6700	-78.9600	-0.5660	2.5040	0.3340
09:50:01.124	16984	0.2600	10.1200	-71.4700	-0.5870	2.1220	0.3150
09:50:01.143	17004	2.1100	9.9000	-73.8500	-0.5020	2.2440	0.2990
09:50:01.162	17024	1.5400	9.9200	-75.8600	-0.5840	2.3250	0.3560
09:50:01.182	17044	1.1500	10.9800	-71.2600	-0.4920	1.9890	0.2830
09:50:01.204	17064	3.3800	10.7800	-80.1900	-0.5540	2.5440	0.3630
09:50:01.225	17084	-0.4600	9.6900	-69.2200	-0.5400	1.9410	0.2640
09:50:01.242	17104	3.1900	9.1500	-73.8200	-0.4940	2.3300	0.2990
09:50:01.265	17124	2.1400	10.1900	-73.3900	-0.5660	2.2640	0.3340
09:50:01.283	17144	1.9400	10.6900	-66.1600	-0.4480	2.0180	0.2550
09:50:01.304	17164	3.5700	10.3800	-80.2900	-0.5690	2.5330	0.3600
09:50:01.325	17184	-1.0400	9.7800	-67.2000	-0.5340	1.8260	0.2450
09:50:01.343	17204	3.2200	11.1900	-78.8800	-0.5370	2.5100	0.3350
09:50:01.365	17224	0.8600	10.0700	-70.7000	-0.5700	2.0940	0.2960
09:50:01.383	17244	1.6800	10.2300	-70.7100	-0.4360	2.1230	0.2700
09:50:01.404	17264	1.2600	11.3300	-78.6400	-0.5840	2.4200	0.3610
09:50:01.423	17284	0.2100	9.9500	-70.3500	-0.4950	1.9520	0.2570
09:50:01.443	17304	4.6100	10.3500	-79.8300	-0.5800	2.6350	0.3590
09:50:01.463	17324	-0.5000	9.9200	-70.2600	-0.5760	1.9330	0.2990
09:50:01.484	17344	4.2100	8.8000	-74.0600	-0.5130	2.4040	0.3120
09:50:01.503	17364	2.4400	10.1200	-71.6400	-0.5820	2.2640	0.3380
09:50:01.524	17384	1.4500	11.4300	-70.1000	-0.4710	2.0720	0.2730
09:50:01.544	17404	2.8600	10.6000	-75.8500	-0.6260	2.4750	0.3490
09:50:01.563	17424	0.2600	9.8100	-68.6200	-0.5250	1.9820	0.2750
09:50:01.584	17444	4.0300	10.7000	-77.0600	-0.6020	2.5070	0.3400
09:50:01.603	17464	1.0100	10.0300	-70.0000	-0.5690	2.0490	0.3110
09:50:01.624	17484	2.6500	9.2400	-71.4200	-0.4780	2.1820	0.2780
09:50:01.644	17504	2.8400	11.3800	-76.6400	-0.5840	2.4450	0.3540
09:50:01.663	17524	-0.0200	9.6400	-68.9100	-0.4980	1.9270	0.2670
09:50:01.682	17544	3.9900	11.0400	-78.2800	-0.5380	2.4800	0.3510
09:50:01.703	17564	-0.8600	10.3600	-72.5100	-0.5670	1.9830	0.2970
09:50:01.724	17584	4.0200	9.1100	-73.7300	-0.4540	2.3230	0.3040
09:50:01.744	17604	2.7800	10.4600	-72.9800	-0.5670	2.3080	0.3470
09:50:01.765	17624	0.8900	11.0300	-69.5900	-0.4530	2.0070	0.2730
09:50:01.784	17644	3.0000	10.2400	-77.6200	-0.5670	2.5020	0.3570
09:50:01.804	17664	-0.8300	9.8300	-68.9800	-0.5560	1.9230	0.2820
09:50:01.824	17684	4.4200	11.1800	-76.0000	-0.5650	2.5360	0.3080
09:50:01.845	17704	0.1500	9.8400	-71.7400	-0.5750	2.0980	0.3190
09:50:01.864	17724	2.9600	9.3600	-72.4600	-0.4550	2.2100	0.2870
09:50:01.884	17744	2.5800	12.0100	-76.4100	-0.6110	2.5260	0.3710
09:50:01.905	17764	-0.8000	10.4600	-69.4500	-0.5110	1.8810	0.2590
09:50:01.923	17784	3.5900	10.7600	-77.5200	-0.6010	2.5560	0.3350
09:50:01.945	17804	-0.3100	10.6700	-70.9600	-0.6000	2.0100	0.3110
09:50:01.964	17824	2.4900	9.7900	-73.9000	-0.5290	2.2740	0.3010
09:50:01.983	17844	0.9000	10.5800	-75.0600	-0.5850	2.3320	0.3470
09:50:02.003	17864	0.7400	11.1400	-70.2400	-0.4950	2.0370	0.2780
09:50:02.023	17884	3.3700	10.8200	-77.3200	-0.5840	2.4530	0.3630
09:50:02.043	17904	-0.2100	9.5900	-69.0600	-0.5330	1.9280	0.2710
09:50:02.063	17924	3.3700	9.9100	-72.6800	-0.5840	2.3890	0.3000
09:50:02.084	17944	1.0300	10.2400	-72.5000	-0.5480	2.1970	0.3280
09:50:02.105	17964	2.1500	9.7800	-73.5400	-0.4750	2.0840	0.2940
09:50:02.124	17984	1.5700	11.2800	-78.2500	-0.5640	2.4670	0.3600
09:50:02.143	18004	-1.0300	9.6000	-71.5800	-0.4900	1.8850	0.2610
09:50:02.164	18024	4.7700	10.9000	-77.6800	-0.5380	2.4700	0.3290
09:50:02.183	18044	0.5200	9.9300	-70.3500	-0.5660	2.0790	0.3020
09:50:02.205	18064	3.0600	9.3800	-71.4600	-0.4490	2.2210	0.2870
09:50:02.223	18084	1.8600	10.1600	-75.0100	-0.5580	2.3370	0.3550
09:50:02.244	18104	0.7300	10.4000	-69.3400	-0.4640	1.9960	0.2690
09:50:02.264	18124	3.1200	10.2200	-79.3400	-0.5690	2.5820	0.3720
09:50:02.283	18144	-0.2000	9.6700	-69.4500	-0.5370	1.9030	0.2610
09:50:02.305	18164	4.6900	9.5800	-76.6100	-0.5380	2.4950	0.3380
09:50:02.324	18184	1.4500	9.8700	-70.6800	-0.5710	2.1070	0.3270
09:50:02.344	18204	2.3500	10.5800	-70.9100	-0.4640	2.1550	0.2710
09:50:02.364	18224	2.7300	10.4600	-76.6300	-0.5960	2.4630	0.3560
09:50:02.384	18244	0.4800	9.9800	-68.8300	-0.4960	1.9280	0.2670
09:50:02.404	18264	3.7700	10.7500	-75.4100	-0.5760	2.5090	0.3360
09:50:02.423	18284	1.2800	10.7100	-69.1100	-0.5820	2.0650	0.2910
09:50:02.444	18304	3.1300	8.7100	-74.2400	-0.5050	2.3050	0.2960
09:50:02.464	18324	1.5500	10.9400	-75.0600	-0.5700	2.3650	0.3360
09:50:02.484	18344	-0.3400	10.2000	-71.2000	-0.4740	1.9010	0.2530
09:50:02.504	18364	2.8900	11.3200	-79.2000	-0.5270	2.5610	0.3630
09:50:02.524	18384	-0.7100	9.5800	-69.9800	-0.5480	1.9830	0.2970
09:50:02.543	18404	3.6700	9.2600	-74.3900	-0.4700	2.3600	0.3090
09:50:02.563	18424	1.7700	9.6600	-72.4800	-0.5630	2.2440	0.3360
09:50:02.584	18444	1.8300	10.0700	-69.5800	-0.4360	2.0840	0.2660
09:50:02.605	18464	3.3100	10.4000	-78.0700	-0.5840	2.4970	0.3640
09:50:02.623	18484	-0.5600	9.5300	-67.8300	-0.5250	1.8310	0.2610
09:50:02.643	18504	4.3200	10.9100	-78.9900	-0.5610	2.5870	0.3360
09:50:02.666	18524	0.6300	9.9700	-67.8600	-0.5580	2.0560	0.2870
09:50:02.683	18544	4.0200	8.9700	-74.3400	-0.4770	2.3030	0.3120
09:50:02.703	18564	2.6100	11.1500	-74.3600	-0.5750	2.3830	0.3440
09:50:02.723	18584	0.5100	10.4100	-69.5000	-0.5100	1.9850	0.2600
09:50:02.744	18604	3.8400	10.6600	-79.7500	-0.5760	2.6160	0.3690
09:50:02.764	18624	-0.2500	10.0900	-68.3000	-0.5800	1.9180	0.2930
09:50:02.784	18644	2.8600	9.3800	-74.4800	-0.5420	2.4140	0.3070
09:50:02.805	18664	1.6300	10.6900	-72.9700	-0.5860	2.2340	0.3370
09:50:02.825	18684	1.3600	10.6500	-71.4700	-0.4900	2.0770	0.2770
09:50:02.844	18704	3.1400	10.8100	-78.6700	-0.5850	2.4600	0.3620
09:50:02.865	18724	-0.8200	9.4400	-68.8500	-0.5000	1.9050	0.2600
09:50:02.885	18744	3.4300	10.3800	-77.5500	-0.5640	2.5010	0.3370
09:50:02.904	18764	1.1900	10.0900	-69.5900	-0.5680	2.1100	0.2920
09:50:02.925	18784	1.9100	9.5400	-71.7100	-0.4670	2.1290	0.2770
09:50:02.944	18804	2.3000	11.4000	-76.2500	-0.5920	2.4310	0.3410
09:50:02.964	18824	-1.0100	9.9300	-70.1200	-0.4890	1.8860	0.2450
09:50:02.984	18844	3.2300	11.0100	-77.8300	-0.5350	2.5130	0.3370
09:50:03.005	18864	-0.3100	10.4300	-69.8300	-0.5490	2.0350	0.3000
09:50:03.025	18884	3.4400	9.5800	-76.8200	-0.4390	2.3530	0.3150
09:50:03.044	18904	1.4300	10.0100	-73.6800	-0.5650	2.2560	0.3420
09:50:03.065	18924	1.4900	10.7500	-69.9100	-0.4520	2.0750	0.2750
09:50:03.086	18944	2.8100	10.8300	-78.9400	-0.6060	2.5770	0.3750
09:50:03.104	18964	-1.4800	9.7600	-70.7300	-0.5420	1.8770	0.2700
09:50:03.126	18984	4.0400	10.7400	-75.6000	-0.5720	2.4900	0.3250
09:50:03.146	19004	0.8400	9.9600	-71.0400	-0.5820	2.1360	0.3200
09:50:03.165	19024	1.7300	10.8400	-73.4400	-0.4720	2.1930	0.2790
09:50:03.185	19044	2.7300	11.0500	-77.7400	-0.5880	2.4540	0.3650
09:50:03.205	19064	0.3300	10.4200	-69.8800	-0.4810	1.9390	0.2740
09:50:03.225	19084	3.5400	10.9300	-77.1500	-0.5730	2.5160	0.3420
09:50:03.245	19104	0.4400	10.1900	-70.3500	-0.5740	2.0270	0.2910
09:50:03.265	19124	2.6100	8.9700	-73.6800	-0.4990	2.3110	0.3020
09:50:03.285	19144	2.2600	10.1500	-75.5100	-0.5550	2.3670	0.3460
09:50:03.306	19164	0.6900	10.2400	-67.0000	-0.4790	1.9060	0.2520
09:50:03.326	19184	3.0900	11.2300	-78.4100	-0.5490	2.5370	0.3490
09:50:03.345	19204	-0.7300	9.2000	-69.3500	-0.5610	1.9380	0.2920
09:50:03.366	19224	4.5300	8.7900	-74.7900	-0.4910	2.4010	0.3140
09:50:03.385	19244	1.5800	9.9400	-70.4600	-0.5650	2.2320	0.3340
09:50:03.405	19264	1.5900	10.3300	-70.3100	-0.4390	2.0470	0.2630
09:50:03.424	19284	2.5300	10.5800	-78.4300	-0.5800	2.5550	0.3670
09:50:03.445	19304	-0.1900	9.6300	-68.8800	-0.5210	1.8910	0.2640
09:50:03.466	19324	4.6700	10.9200	-78.6900	-0.5480	2.5590	0.3330
09:50:03.487	19344	0.6700	9.7500	-67.8000	-0.5670	2.0330	0.2840
09:50:03.506	19364	3.9400	9.2400	-73.2000	-0.4720	2.3410	0.2920
09:50:03.526	19384	1.9700	10.8000	-74.6900	-0.5700	2.3750	0.3490
09:50:03.546	19404	0.2100	10.7200	-68.8100	-0.5160	1.9610	0.2620
09:50:03.566	19424	4.2500	10.6000	-81.1400	-0.5720	2.6360	0.3690
09:50:03.585	19444	-0.2700	9.5300	-70.1200	-0.5770	1.9540	0.2970
09:50:03.605	19464	3.3600	9.4800	-74.5500	-0.5350	2.3780	0.3200
09:50:03.626	19484	2.0100	10.3800	-71.3100	-0.5690	2.2050	0.3190
09:50:03.646	19504	1.7600	10.4800	-70.0300	-0.4690	2.0530	0.2690
09:50:03.666	19524	2.7400	11.1400	-76.8500	-0.5640	2.4470	0.3520
09:50:03.686	19544	0.0700	9.2000	-69.1700	-0.5040	1.9510	0.2660
09:50:03.706	19564	3.7900	10.6000	-76.0700	-0.5590	2.4600	0.3280
09:50:03.725	19584	0.7500	9.9000	-69.8100	-0.5500	2.0620	0.2870
09:50:03.745	19604	3.0400	9.4300	-71.3100	-0.4600	2.1940	0.2760
09:50:03.765	19624	2.1100	11.0400	-76.3400	-0.5670	2.3790	0.3610
09:50:03.785	19644	-0.1900	9.9600	-68.1900	-0.4920	1.8860	0.2520
09:50:03.806	19664	4.0100	10.9700	-79.1800	-0.5520	2.6230	0.3540
09:50:03.826	19684	0.0900	9.8500	-68.2300	-0.5580	1.9420	0.2790
09:50:03.844	19704	2.7300	9.3200	-73.7700	-0.4650	2.2950	0.3010
09:50:03.865	19724	1.0400	10.1000	-70.4700	-0.5610	2.2010	0.3180
09:50:03.885	19744	1.7500	10.4500	-69.8800	-0.4250	2.1110	0.2750
09:50:03.904	19764	3.2400	11.6300	-79.2100	-0.5840	2.5520	0.3690
09:50:03.926	19784	-1.3400	9.4800	-69.3700	-0.5350	1.8160	0.2590
09:50:03.944	19804	5.2700	10.8200	-78.0900	-0.5790	2.6100	0.3420
09:50:03.965	19824	0.7400	9.5700	-71.5500	-0.6110	2.1520	0.3110
09:50:03.985	19844	2.0200	9.9900	-71.3000	-0.4700	2.1530	0.2630
09:50:04.006	19864	2.4300	10.9800	-77.2500	-0.6110	2.4160	0.3610
09:50:04.025	19884	0.3000	9.9300	-70.7100	-0.4780	1.9270	0.2610
09:50:04.046	19904	3.7700	10.6900	-78.7000	-0.5790	2.5290	0.3490
09:50:04.066	19924	0.0500	10.4100	-69.6300	-0.5500	2.0160	0.2990
09:50:04.086	19944	2.3600	8.9400	-72.3000	-0.4850	2.3290	0.2920
09:50:04.106	19964	1.2200	10.6500	-75.4200	-0.5280	2.3240	0.3570
09:50:04.127	19984	0.7700	10.6200	-70.2300	-0.4450	2.0160	0.2740
09:50:04.147	20004	2.1600	11.3600	-78.9600	-0.5480	2.5090	0.3610
09:50:04.165	20024	-0.8300	9.5600	-69.9300	-0.5200	1.8730	0.2750
09:50:04.187	20044	4.3300	9.2000	-76.7300	-0.5110	2.5350	0.3320
09:50:04.205	20064	1.2400	9.8500	-69.1500	-0.5570	2.1180	0.3030
09:50:04.227	20084	1.5700	10.3300	-67.5400	-0.4280	2.0720	0.2500
09:50:04.247	20104	2.4200	10.9500	-78.9100	-0.5810	2.5100	0.3690
09:50:04.265	20124	-0.6000	9.8100	-68.5400	-0.4960	1.8630	0.2460
09:50:04.285	20144	3.4500	10.6800	-80.3400	-0.5400	2.6010	0.3510
09:50:04.305	20164	-0.6000	9.9400	-67.9500	-0.5720	1.9270	0.2800
09:50:04.325	20184	3.8900	8.9100	-73.7900	-0.4740	2.3620	0.2940
09:50:04.347	20204	1.2600	10.4500	-75.1500	-0.5650	2.3390	0.3440
09:50:04.366	20224	0.9900	10.8000	-68.6000	-0.4710	2.0200	0.2610
09:50:04.388	20244	2.8900	11.1400	-80.4400	-0.5810	2.5920	0.3710
09:50:04.407	20264	-0.4000	9.6300	-70.3800	-0.5450	1.9070	0.2710
09:50:04.427	20284	3.2000	10.3900	-76.6600	-0.5660	2.3990	0.3290
09:50:04.447	20304	1.1900	10.1600	-73.1400	-0.5700	2.1810	0.3280
09:50:04.467	20324	2.2400	10.9100	-71.9500	-0.4600	2.1380	0.2820
09:50:04.486	20344	2.4000	10.8700	-76.7200	-0.5570	2.4670	0.3470
09:50:04.507	20364	-0.1600	9.3100	-68.7500	-0.4900	1.8960	0.2600
09:50:04.527	20384	3.5300	10.4700	-77.5400	-0.5380	2.5000	0.3340
09:50:04.547	20404	0.5100	10.4700	-69.5500	-0.5580	2.0670	0.2870
09:50:04.567	20424	3.1400	9.1700	-72.8400	-0.4670	2.2320	0.2930
09:50:04.586	20444	1.3800	10.2600	-76.1900	-0.5610	2.3790	0.3470
09:50:04.605	20464	0.2600	10.3600	-69.3400	-0.4780	1.9020	0.2710
09:50:04.626	20484	3.6400	10.7700	-80.1300	-0.5470	2.5770	0.3610
09:50:04.646	20504	-0.0900	10.1100	-68.0100	-0.5550	1.9190	0.2800
09:50:04.666	20524	3.6600	9.2200	-74.9700	-0.4740	2.3450	0.3130
09:50:04.685	20544	1.5200	9.9400	-72.3200	-0.5680	2.2060	0.3390
09:50:04.706	20564	2.6000	11.0700	-67.6000	-0.4210	2.1400	0.2560
09:50:04.725	20584	2.4600	10.9100	-76.6600	-0.6020	2.4470	0.3630
09:50:04.747	20604	-0.7400	10.8200	-69.4100	-0.4980	1.8910	0.2560
09:50:04.767	20624	5.2800	10.7200	-77.3700	-0.5950	2.6420	0.3500
09:50:04.787	20644	1.0200	9.9000	-66.9400	-0.5930	2.0200	0.2810
09:50:04.806	20664	2.7400	9.5500	-73.7200	-0.4820	2.2500	0.2940
09:50:04.827	20684	2.1800	9.9200	-76.2200	-0.5670	2.3360	0.3650
09:50:04.846	20704	0.3600	10.8200	-68.6800	-0.4940	1.9840	0.2570
09:50:04.866	20724	4.3600	10.5000	-77.7500	-0.5830	2.5060	0.3520
09:50:04.887	20744	1.1200	10.1700	-66.9000	-0.5400	1.9980	0.2680
09:50:04.906	20764	3.1000	9.8000	-75.3300	-0.5340	2.3830	0.3020
09:50:04.927	20784	0.9000	9.8100	-73.7100	-0.5520	2.2080	0.3350
09:50:04.947	20804	1.4400	11.1500	-71.0100	-0.4510	2.0460	0.2730
09:50:04.965	20824	2.8200	10.9800	-80.2900	-0.5250	2.4960	0.3710
09:50:04.986	20844	-0.7900	9.5400	-69.3300	-0.4940	1.8710	0.2620
09:50:05.006	20864	4.2100	9.8600	-77.7500	-0.5610	2.5330	0.3320
09:50:05.026	20884	0.7600	10.2200	-68.7700	-0.5590	2.0590	0.2890
09:50:05.048	20904	2.5900	9.4700	-71.2100	-0.4380	2.1550	0.2750
09:50:05.066	20924	2.4200	11.2700	-76.8000	-0.5830	2.4330	0.3560
09:50:05.086	20944	-0.3200	9.7100	-69.3700	-0.4850	1.9350	0.2570
09:50:05.106	20964	3.4800	10.9900	-80.5600	-0.5370	2.6130	0.3490
09:50:05.127	20984	-0.9900	10.1900	-70.7700	-0.5840	1.9420	0.2800
09:50:05.147	21004	3.9600	10.2400	-76.9300	-0.5390	2.4080	0.3010
09:50:05.165	21024	1.6700	10.0800	-73.1700	-0.5640	2.2190	0.3420
09:50:05.186	21044	1.9600	11.0600	-72.2300	-0.4580	2.1240	0.2870
09:50:05.207	21064	2.7800	11.2600	-77.4800	-0.5740	2.5190	0.3620
09:50:05.227	21084	-0.2000	9.7700	-68.7400	-0.5200	1.8620	0.2680
09:50:05.246	21104	4.0100	10.5600	-76.8900	-0.5660	2.4610	0.3320
09:50:05.266	21124	0.2400	10.1800	-69.7400	-0.5820	2.0820	0.2920
09:50:05.286	21144	3.2100	9.3000	-71.1800	-0.4710	2.1630	0.2840
09:50:05.308	21164	2.4900	10.3900	-76.2400	-0.5610	2.3390	0.3590
09:50:05.328	21184	0.6700	10.3600	-68.3100	-0.4650	1.9780	0.2680
09:50:05.347	21204	4.1100	10.3500	-75.5800	-0.5730	2.5020	0.3310
09:50:05.368	21224	0.8000	10.6100	-69.0200	-0.5590	2.0300	0.2810
09:50:05.387	21244	2.0500	8.8900	-73.6600	-0.5080	2.2920	0.2950
09:50:05.408	21264	0.9900	10.6600	-75.7500	-0.5630	2.3100	0.3430
09:50:05.427	21284	0.9600	10.2500	-70.3500	-0.5020	2.0060	0.2780
09:50:05.447	21304	3.0900	11.0500	-77.9700	-0.5560	2.5510	0.3590
09:50:05.466	21324	-0.1400	9.0700	-68.8700	-0.5270	1.9140	0.2680
09:50:05.487	21344	4.5800	9.8900	-74.7400	-0.5470	2.4540	0.3270
09:50:05.506	21364	1.0400	10.0600	-69.9800	-0.5690	2.0780	0.3170
09:50:05.528	21384	2.3900	10.5400	-71.6900	-0.4640	2.1400	0.2800
09:50:05.547	21404	1.8100	10.9700	-78.7000	-0.6050	2.4890	0.3660
09:50:05.566	21424	-0.2100	10.3400	-70.1400	-0.4830	1.9150	0.2570
09:50:05.588	21444	5.1600	10.7500	-77.0200	-0.5720	2.6080	0.3580
09:50:05.607	21464	0.1300	10.4400	-68.3100	-0.5870	1.9930	0.2790
09:50:05.627	21484	3.7100	9.0700	-75.0200	-0.4930	2.3740	0.3080
09:50:05.647	21504	1.5700	9.9800	-73.4100	-0.5810	2.3230	0.3470
09:50:05.667	21524	1.3100	10.8500	-70.4500	-0.4660	2.0210	0.2710
09:50:05.688	21544	3.9700	10.3200	-77.4600	-0.5790	2.5090	0.3600
09:50:05.707	21564	0.0600	9.4800	-67.6300	-0.5400	1.9370	0.2650
09:50:05.727	21584	3.6100	10.4900	-77.0000	-0.5480	2.4210	0.3140
09:50:05.746	21604	0.2000	10.0700	-71.4600	-0.5450	2.1230	0.2990
09:50:05.767	21624	1.4700	10.3000	-72.2900	-0.4540	2.1190	0.2810
09:50:05.787	21644	2.1800	10.5400	-77.3600	-0.5460	2.4620	0.3680
09:50:05.806	21664	0.1000	9.8100	-68.7100	-0.4790	1.9120	0.2540
09:50:05.826	21684	3.8600	10.6100	-79.6100	-0.5380	2.5290	0.3500
09:50:05.848	21704	-0.2600	10.1900	-69.2000	-0.5560	1.9600	0.2770
09:50:05.868	21724	2.7700	9.5200	-73.8300	-0.4660	2.2520	0.3010
09:50:05.887	21744	1.4200	10.1400	-77.7800	-0.5430	2.3500	0.3590
09:50:05.908	21764	0.3300	10.7600	-71.2900	-0.4340	1.9730	0.2720
09:50:05.928	21784	2.6900	10.4600	-80.9800	-0.5580	2.5460	0.3730
09:50:05.947	21804	-1.2700	9.9800	-71.8700	-0.5420	1.8750	0.2830
09:50:05.967	21824	4.2200	10.8400	-77.3000	-0.5450	2.5240	0.3230
09:50:05.987	21844	0.3800	9.8300	-71.0700	-0.5940	2.0670	0.3050
09:50:06.007	21864	1.7200	10.8900	-73.0000	-0.4670	2.1690	0.2880
09:50:06.029	21884	2.6800	10.7900	-78.8400	-0.5730	2.4060	0.3800
09:50:06.048	21904	-0.0600	10.2200	-70.5000	-0.5020	2.0000	0.2690
09:50:06.069	21924	3.9100	10.4400	-76.5600	-0.5780	2.4970	0.3380
09:50:06.088	21944	0.0100	10.1200	-70.0500	-0.5650	1.9920	0.2990
09:50:06.107	21964	3.0600	9.3500	-75.0700	-0.4750	2.2840	0.3110
09:50:06.126	21984	1.8300	10.4800	-74.1200	-0.5860	2.3350	0.3300
09:50:06.146	22004	1.3600	10.8000	-68.9500	-0.4800	2.1350	0.2720
09:50:06.168	22024	5.7900	11.1200	-79.2000	-0.5490	2.7490	0.3750
09:50:06.187	22044	0.3900	9.7300	-65.6100	-0.5770	1.9150	0.2790
09:50:06.207	22064	3.7600	10.0200	-75.9000	-0.5340	2.3840	0.3120
09:50:06.227	22084	0.4200	9.9000	-72.7400	-0.5210	2.2110	0.3020
09:50:06.249	22104	2.6300	10.9000	-72.8000	-0.3990	2.2520	0.2890
09:50:06.269	22124	3.6400	10.2000	-76.4800	-0.4660	2.4780	0.3430
09:50:06.287	22144	0.6300	8.5600	-66.1300	-0.4420	1.8790	0.2410
09:50:06.306	22164	3.1300	10.2400	-78.1400	-0.4990	2.4460	0.3370
09:50:06.326	22184	-1.0300	10.8900	-74.1100	-0.5140	2.1090	0.2950
09:50:06.347	22204	2.6500	9.8800	-74.5800	-0.4410	2.2110	0.2840
09:50:06.369	22224	1.3800	11.3700	-75.9700	-0.5570	2.3340	0.3580
09:50:06.389	22244	0.4100	10.9500	-73.8900	-0.4160	2.1430	0.2510
09:50:06.407	22264	4.3000	10.2200	-76.7700	-0.5340	2.5400	0.3550
09:50:06.427	22284	0.0800	9.7400	-67.9000	-0.4860	1.9580	0.2670
09:50:06.446	22304	3.3900	10.2700	-78.0600	-0.5350	2.4750	0.3130
09:50:06.468	22324	0.4700	9.6700	-72.9800	-0.5400	2.1700	0.3090
09:50:06.488	22344	2.2100	10.7700	-72.3200	-0.4410	2.2200	0.2750
09:50:06.507	22364	2.3800	10.8100	-75.3400	-0.5900	2.3910	0.3450
09:50:06.527	22384	-0.7500	10.6100	-69.9400	-0.4940	1.9350	0.2610
09:50:06.548	22404	3.7900	11.0500	-78.3300	-0.5420	2.5870	0.3310
09:50:06.569	22424	0.1000	9.5200	-65.5900	-0.5710	1.9740	0.2890
09:50:06.587	22444	2.2000	9.2300	-73.4800	-0.4930	2.1940	0.2980
09:50:06.606	22464	2.2500	10.9700	-80.3600	-0.5570	2.4890	0.3760
09:50:06.628	22484	-0.0600	10.4600	-70.4000	-0.5000	1.9040	0.2610
09:50:06.647	22504	3.4400	10.4100	-81.0000	-0.5420	2.5970	0.3680
09:50:06.668	22524	-0.9400	9.9200	-68.6600	-0.5230	1.8810	0.2630
09:50:06.687	22544	3.1900	8.9500	-75.0100	-0.4970	2.4040	0.3070
09:50:06.708	22564	1.6900	9.9300	-73.5600	-0.5580	2.2350	0.3440
09:50:06.728	22584	1.4000	10.1400	-67.6400	-0.4470	1.9740	0.2790
09:50:06.748	22604	2.8800	10.9200	-82.0700	-0.5640	2.5940	0.3790
09:50:06.767	22624	-0.4800	9.6400	-71.8200	-0.5300	1.8670	0.2670
09:50:06.789	22644	4.1300	10.6600	-76.9900	-0.5840	2.4660	0.3350
09:50:06.808	22664	-0.1600	10.6200	-70.6500	-0.5920	2.0290	0.2920
09:50:06.828	22684	4.1200	9.6100	-73.1600	-0.4890	2.3030	0.2970
09:50:06.849	22704	2.4000	10.2700	-74.3200	-0.5880	2.3910	0.3460
09:50:06.867	22724	0.4000	11.0500	-67.5900	-0.5000	1.9460	0.2670
09:50:06.888	22744	4.0100	10.6200	-77.6000	-0.5820	2.5700	0.3580
09:50:06.908	22764	0.2700	9.8300	-70.5300	-0.5620	1.9790	0.2900
09:50:06.928	22784	3.1700	8.7100	-72.8600	-0.5230	2.3240	0.2900
09:50:06.947	22804	1.4800	9.8000	-72.6200	-0.5790	2.2280	0.3320
09:50:06.968	22824	1.9200	10.3300	-67.9800	-0.4560	2.0830	0.2580
09:50:06.989	22844	3.1400	10.6900	-77.2100	-0.5660	2.5260	0.3670
09:50:07.008	22864	-0.1800	9.4000	-67.9500	-0.5280	1.9020	0.2770
09:50:07.028	22884	3.6800	10.8900	-78.2700	-0.5780	2.4990	0.3360
09:50:07.048	22904	0.3200	10.0300	-72.5200	-0.5770	2.1380	0.3080
09:50:07.068	22924	2.7600	10.5600	-69.6400	-0.4800	2.1080	0.2750
09:50:07.089	22944	3.2100	10.3900	-75.5400	-0.5840	2.4260	0.3470
09:50:07.108	22964	0.2600	10.3400	-70.0200	-0.4950	1.9520	0.2760
09:50:07.129	22984	3.5500	10.7800	-77.3800	-0.5670	2.5270	0.3420
09:50:07.149	23004	0.1500	9.8700	-67.6800	-0.5710	1.9360	0.2840
09:50:07.168	23024	4.4700	9.3200	-74.7800	-0.4940	2.4020	0.3170
09:50:07.188	23044	1.4000	10.3700	-71.0100	-0.5890	2.2530	0.3290
09:50:07.208	23064	2.0300	10.4200	-67.6800	-0.4870	2.0870	0.2640
09:50:07.228	23084	3.3600	11.4400	-77.8200	-0.6150	2.6230	0.3700
09:50:07.247	23104	-0.6200	10.1800	-67.1700	-0.5550	1.8880	0.2630
09:50:07.268	23124	3.9300	10.5700	-78.6700	-0.5840	2.5560	0.3460
09:50:07.288	23144	1.1900	9.5800	-68.8800	-0.5850	2.0850	0.3060
09:50:07.309	23164	2.1500	9.6300	-72.2300	-0.5040	2.1650	0.2970
09:50:07.328	23184	2.9600	10.6100	-77.4500	-0.5710	2.5100	0.3590
09:50:07.349	23204	0.0700	9.6200	-65.8200	-0.5040	1.8520	0.2330
09:50:07.368	23224	4.1900	10.3700	-78.0100	-0.5770	2.5030	0.3490
09:50:07.388	23244	0.3400	10.7400	-72.7200	-0.5630	2.0780	0.3100
09:50:07.408	23264	2.1600	9.3900	-73.1600	-0.5040	2.1300	0.2900
09:50:07.428	23284	1.5400	10.1500	-74.9800	-0.5840	2.3360	0.3410
09:50:07.449	23304	1.0200	11.1900	-70.4800	-0.4890	2.0250	0.2830
09:50:07.468	23324	3.3200	10.8400	-78.5200	-0.5690	2.5440	0.3500
09:50:07.488	23344	-0.3800	10.0700	-70.3100	-0.5570	1.9000	0.2840
09:50:07.508	23364	3.8900	9.1800	-75.1300	-0.5370	2.4080	0.3160
09:50:07.529	23384	0.6800	10.2900	-74.0800	-0.5720	2.2040	0.3350
09:50:07.549	23404	1.7500	11.3500	-71.1700	-0.4500	2.1050	0.2820
09:50:07.569	23424	2.0900	10.7400	-79.5300	-0.5890	2.4460	0.3890
09:50:07.588	23444	-0.8100	9.9800	-70.7700	-0.5110	1.9160	0.2610
09:50:07.608	23464	4.4200	11.4300	-81.5800	-0.5690	2.6490	0.3690
09:50:07.628	23484	-1.3800	10.2800	-69.0300	-0.5910	1.8760	0.2790
09:50:07.647	23504	3.6700	9.6000	-73.1400	-0.5090	2.3470	0.3000
09:50:07.668	23524	1.8200	10.5600	-74.3900	-0.5990	2.3150	0.3400
09:50:07.688	23544	1.3000	11.2600	-69.6700	-0.5030	2.0220	0.2820
09:50:07.707	23564	3.4000	10.9300	-78.7500	-0.5890	2.5520	0.3780
09:50:07.728	23584	-0.9700	9.8700	-69.4200	-0.5490	1.8650	0.2800
09:50:07.747	23604	3.3000	10.5700	-78.0900	-0.5850	2.4200	0.3270
09:50:07.770	23624	1.0000	10.3700	-74.3500	-0.5740	2.2160	0.3280
09:50:07.790	23644	1.9200	9.9400	-70.7600	-0.4550	2.0710	0.2750
09:50:07.808	23664	2.6500	10.9400	-76.8000	-0.5710	2.5050	0.3610
09:50:07.828	23684	0.0300	9.5100	-66.7900	-0.4880	1.8720	0.2480
09:50:07.849	23704	3.6000	10.4900	-79.5100	-0.5700	2.5030	0.3490
09:50:07.869	23724	0.6700	10.1700	-72.1800	-0.5910	2.0980	0.3090
09:50:07.890	23744	3.0300	9.9500	-73.4400	-0.4720	2.1890	0.2950
09:50:07.908	23764	2.9200	10.3000	-77.0200	-0.5730	2.3980	0.3570
09:50:07.930	23784	0.4300	10.7000	-66.7800	-0.4880	1.9480	0.2580
09:50:07.948	23804	3.7300	10.9500	-78.8200	-0.5750	2.5760	0.3540
09:50:07.968	23824	-0.9500	10.0300	-66.1700	-0.5780	1.8930	0.2610
09:50:07.988	23844	4.2000	10.5300	-76.4900	-0.5390	2.5040	0.3190
09:50:08.008	23864	0.9700	10.1400	-69.9600	-0.5640	2.1450	0.3200
09:50:08.029	23884	2.4600	10.2100	-69.9400	-0.4410	2.1230	0.2720
09:50:08.049	23904	2.3000	10.9900	-77.9500	-0.6200	2.5210	0.3700
09:50:08.069	23924	-0.5200	10.1900	-70.0800	-0.5260	1.9500	0.2630
09:50:08.089	23944	3.7300	11.4400	-79.4700	-0.5650	2.5590	0.3410
09:50:08.109	23964	-1.0300	10.2200	-68.7300	-0.6050	1.9060	0.2830
09:50:08.128	23984	3.5100	9.7300	-77.2800	-0.4920	2.4500	0.3290
09:50:08.149	24004	1.0300	10.0300	-73.4700	-0.5780	2.1730	0.3430
09:50:08.169	24024	1.9100	11.1700	-69.1200	-0.4670	2.1270	0.2710
09:50:08.188	24044	1.6000	10.7900	-78.9100	-0.5700	2.3920	0.3680
09:50:08.209	24064	1.2200	9.4700	-68.7700	-0.5180	1.9870	0.2620
09:50:08.229	24084	2.8800	10.7600	-77.5200	-0.5610	2.5200	0.3430
09:50:08.250	24104	-0.7600	10.1800	-70.1300	-0.5620	1.9340	0.2810
09:50:08.269	24124	2.4100	10.7600	-79.0300	-0.5420	2.4650	0.3330
09:50:08.288	24144	-0.4200	9.8400	-70.9800	-0.5770	1.9770	0.2920
09:50:08.309	24164	4.1900	10.1200	-76.9600	-0.4640	2.4410	0.3330
09:50:08.329	24184	-0.3600	9.6100	-72.5500	-0.5520	2.0450	0.3080
09:50:08.349	24204	3.7900	10.4600	-74.7200	-0.4830	2.3450	0.3110
09:50:08.369	24224	0.9600	10.0800	-71.2700	-0.5330	2.1060	0.3030
09:50:08.389	24244	3.0300	10.1900	-74.8300	-0.5110	2.4100	0.3270
09:50:08.408	24264	0.6900	9.4400	-73.1700	-0.5170	2.1100	0.3180
09:50:08.428	24284	3.1800	10.2400	-73.3900	-0.5270	2.3250	0.3170
09:50:08.449	24304	1.0400	10.2900	-73.6200	-0.5330	2.2010	0.2930
09:50:08.468	24324	2.2300	10.0300	-71.8400	-0.5470	2.2450	0.3040
09:50:08.489	24344	1.8400	10.3700	-73.9700	-0.5460	2.2800	0.3110
09:50:08.510	24364	1.8100	10.1400	-74.9500	-0.5380	2.2960	0.3340
09:50:08.530	24384	0.9800	10.7000	-75.6700	-0.5690	2.1910	0.3070
09:50:08.550	24404	0.8400	10.7700	-74.9400	-0.5660	2.2470	0.3110
09:50:08.568	24424	1.5700	10.1700	-74.8600	-0.5730	2.2880	0.3170
09:50:08.590	24444	1.1200	10.3100	-74.6400	-0.5690	2.2290	0.3220
09:50:08.609	24464	2.0900	10.4900	-73.7300	-0.5460	2.2790	0.3140
09:50:08.630	24484	2.0300	9.9900	-71.7900	-0.5530	2.1430	0.3090
09:50:08.649	24504	2.8000	10.3400	-74.2400	-0.5350	2.3040	0.3260
09:50:08.670	24524	2.1800	10.3000	-74.6200	-0.5560	2.1930	0.3040
09:50:08.689	24544	1.9700	9.8100	-71.0900	-0.5400	2.1440	0.3100
09:50:08.708	24564	2.8900	10.1600	-77.2000	-0.5370	2.4130	0.3180
09:50:08.730	24584	0.8500	9.6000	-69.0900	-0.5310	1.9700	0.2830
09:50:08.749	24604	2.4600	10.4400	-73.6600	-0.5150	2.3010	0.3050
09:50:08.771	24624	2.4200	10.7000	-74.5500	-0.5450	2.3240	0.3240
09:50:08.789	24644	0.9200	9.9700	-68.6700	-0.5350	2.0200	0.2900
09:50:08.809	24664	2.6200	10.8700	-77.9800	-0.5240	2.4260	0.3250
09:50:08.828	24684	2.0500	10.2800	-69.6400	-0.5650	2.1240	0.2930
09:50:08.850	24704	1.5000	9.8200	-70.4200	-0.5210	2.0990	0.2960
09:50:08.869	24724	2.9800	10.8200	-79.5400	-0.4900	2.5110	0.3320
09:50:08.891	24744	1.0700	9.2600	-68.1800	-0.5550	2.0030	0.2850
09:50:08.910	24764	0.9600	10.0000	-74.1600	-0.4890	2.1770	0.3140
09:50:08.929	24784	2.9400	10.2700	-79.0800	-0.5150	2.4360	0.3310
09:50:08.949	24804	1.4900	9.8000	-66.9300	-0.5510	2.0390	0.2790
09:50:08.969	24824	1.3800	10.2400	-75.2800	-0.5030	2.2520	0.3130
09:50:08.990	24844	2.5900	10.4400	-73.9300	-0.5380	2.2860	0.3060
09:50:09.010	24864	2.4800	10.0000	-71.4500	-0.5710	2.1830	0.3370
09:50:09.029	24884	1.5300	10.3000	-76.2100	-0.5220	2.2770	0.3160
09:50:09.049	24904	1.7000	9.7600	-68.6500	-0.5480	2.0300	0.2990
09:50:09.069	24924	2.7800	10.3800	-74.5800	-0.5420	2.3820	0.3250
09:50:09.091	24944	1.7800	10.3800	-77.3100	-0.5260	2.3180	0.3210
09:50:09.109	24964	1.1900	9.9400	-68.5700	-0.5550	1.9890	0.2960
09:50:09.128	24984	1.0300	10.4000	-76.0800	-0.5390	2.3250	0.3230
09:50:09.151	25004	2.7700	10.8200	-76.9400	-0.5370	2.4440	0.3340
09:50:09.172	25024	1.8400	9.9200	-71.5300	-0.5460	2.1380	0.3090
09:50:09.190	25044	1.4900	10.0400	-70.9500	-0.5800	2.0710	0.3030
09:50:09.209	25064	1.5900	10.8200	-75.8500	-0.5520	2.2530	0.3190
09:50:09.230	25084	3.0600	10.7500	-78.8900	-0.5500	2.4790	0.3390
09:50:09.249	25104	1.7100	10.2000	-70.0100	-0.5760	2.1650	0.2960
09:50:09.271	25124	0.7700	10.0300	-68.5800	-0.5600	2.0290	0.2940
09:50:09.290	25144	1.7600	11.2600	-76.6000	-0.5380	2.3600	0.3080
09:50:09.311	25164	2.4300	10.6500	-74.4600	-0.5570	2.3780	0.3210
09:50:09.330	25184	2.1700	10.2500	-67.2500	-0.5500	2.1040	0.2850
09:50:09.350	25204	2.1500	10.2400	-73.8400	-0.5450	2.2430	0.3200
09:50:09.370	25224	1.5300	10.6300	-74.6500	-0.5510	2.2980	0.3010
09:50:09.391	25244	1.4100	10.3200	-72.4700	-0.5620	2.1710	0.3080
09:50:09.409	25264	2.2000	10.0900	-72.1100	-0.5810	2.2120	0.3140
09:50:09.430	25284	2.1900	10.3900	-74.9300	-0.5670	2.3520	0.3240
09:50:09.450	25304	2.4000	10.7800	-73.3100	-0.5490	2.2950	0.3100
09:50:09.470	25324	1.1100	9.7700	-69.6100	-0.5680	2.0990	0.3000
09:50:09.490	25344	1.1700	9.9900	-73.5800	-0.5460	2.1570	0.3050
09:50:09.511	25364	1.3100	10.5600	-73.9000	-0.5160	2.2900	0.3140
09:50:09.530	25384	3.3300	10.1100	-73.8100	-0.5220	2.3530	0.3150
09:50:09.551	25404	1.7800	10.0000	-69.3200	-0.5300	2.1850	0.3000
09:50:09.569	25424	1.4600	10.4600	-73.0900	-0.5270	2.1850	0.3030
09:50:09.589	25444	2.3200	10.8100	-76.7100	-0.5320	2.3650	0.3320
09:50:09.609	25464	0.8400	10.0900	-70.9400	-0.5460	2.0780	0.3090
09:50:09.630	25484	1.2500	10.0300	-73.8000	-0.5210	2.1550	0.3160
09:50:09.649	25504	3.0900	10.5000	-78.1500	-0.5440	2.4110	0.3420
09:50:09.669	25524	2.1000	10.2100	-71.2900	-0.5480	2.2400	0.2920
09:50:09.689	25544	2.5000	9.7300	-71.6900	-0.5200	2.2230	0.3030
09:50:09.710	25564	1.8400	10.4600	-72.4100	-0.5190	2.2240	0.3140
09:50:09.730	25584	1.6200	10.2500	-73.6800	-0.5050	2.2250	0.3080
09:50:09.751	25604	1.2800	10.0500	-73.4900	-0.5360	2.1730	0.3060
09:50:09.770	25624	1.2100	10.1200	-71.0200	-0.5130	2.1360	0.3040
09:50:09.789	25644	1.6500	9.9700	-74.5000	-0.5230	2.2960	0.3200
09:50:09.809	25664	2.8800	10.3200	-74.4300	-0.5330	2.3530	0.3160
09:50:09.829	25684	1.9800	10.2700	-70.6700	-0.5270	2.2320	0.3000
09:50:09.851	25704	1.8300	10.2700	-74.7700	-0.5470	2.2550	0.3230
09:50:09.871	25724	1.6200	10.2500	-75.3300	-0.5290	2.2830	0.3130
09:50:09.890	25744	1.3200	9.9200	-71.6600	-0.5330	2.1460	0.3070
09:50:09.909	25764	1.7200	10.1000	-73.3000	-0.5270	2.2470	0.3140
09:50:09.930	25784	1.2700	10.1100	-73.1100	-0.5170	2.1610	0.3080
09:50:09.950	25804	1.6000	9.9200	-73.8000	-0.5210	2.1710	0.3060
09:50:09.972	25824	2.7900	9.8600	-73.8500	-0.5230	2.2520	0.3150
09:50:09.991	25844	2.2300	9.8800	-72.9500	-0.5240	2.2000	0.3220
09:50:10.009	25864	2.6000	10.1300	-76.4800	-0.5200	2.3300	0.3220
09:50:10.031	25884	2.2000	10.0200	-74.3900	-0.5310	2.3240	0.3230
09:50:10.051	25904	2.1500	9.7600	-71.1500	-0.5390	2.2070	0.3050
09:50:10.072	25924	1.5100	10.1100	-75.9000	-0.5140	2.2590	0.3290
09:50:10.090	25944	1.3500	10.6400	-70.5600	-0.5300	2.1720	0.2840
09:50:10.112	25964	1.3300	10.0200	-71.2100	-0.5130	2.1230	0.3030
09:50:10.130	25984	1.4400	9.9800	-74.4900	-0.5250	2.2100	0.3160
09:50:10.149	26004	0.9800	9.9900	-74.7200	-0.5210	2.1400	0.3130
09:50:10.169	26024	1.6500	10.2000	-73.3800	-0.5160	2.1840	0.3010
09:50:10.191	26044	1.5300	10.0900	-73.3800	-0.5420	2.2020	0.3120
09:50:10.210	26064	1.8600	10.3800	-74.4900	-0.5140	2.2700	0.3130
09:50:10.231	26084	2.2100	10.3600	-75.5700	-0.5140	2.3040	0.3280
09:50:10.250	26104	2.3400	9.8800	-74.0600	-0.5210	2.2720	0.3190
09:50:10.269	26124	2.2800	9.7300	-73.1100	-0.5210	2.2180	0.3200
09:50:10.291	26144	2.2000	10.0900	-75.8800	-0.5170	2.3160	0.3270
09:50:10.311	26164	1.9700	10.1900	-72.8200	-0.5100	2.2590	0.3110
09:50:10.331	26184	1.6600	9.7100	-72.6800	-0.5150	2.1540	0.3060
09:50:10.351	26204	1.1600	10.0700	-73.7300	-0.5240	2.1920	0.3080
09:50:10.370	26224	1.3600	9.8900	-73.7000	-0.5430	2.2380	0.3170
09:50:10.389	26244	1.4000	10.2100	-73.1800	-0.5280	2.1720	0.3190
09:50:10.412	26264	0.6700	9.9000	-73.2500	-0.5310	2.1620	0.3010
09:50:10.431	26284	1.0600	10.3300	-73.5700	-0.5210	2.1870	0.3130
09:50:10.451	26304	1.2900	10.1800	-74.5200	-0.5300	2.2160	0.3170
09:50:10.471	26324	1.4500	9.8900	-73.2400	-0.5130	2.2150	0.3200
09:50:10.491	26344	1.5400	9.7300	-73.7900	-0.5210	2.2380	0.3060
09:50:10.510	26364	1.6600	9.8800	-75.3200	-0.5130	2.3230	0.3170
09:50:10.530	26384	1.5600	10.1500	-72.3500	-0.5160	2.2190	0.3070
09:50:10.550	26404	2.4100	9.9200	-73.0400	-0.5220	2.2730	0.3090
09:50:10.572	26424	2.1100	10.6100	-73.2800	-0.4940	2.3220	0.3110
09:50:10.591	26444	2.0600	10.0300	-74.3300	-0.5300	2.2750	0.3190
09:50:10.611	26464	2.0800	10.1500	-72.0500	-0.5240	2.2560	0.3000
09:50:10.631	26484	1.8600	10.2400	-72.4200	-0.5250	2.2560	0.3070
09:50:10.650	26504	2.0700	10.3000	-74.7500	-0.5300	2.3320	0.3240
09:50:10.672	26524	1.5300	10.1400	-72.6200	-0.5180	2.2660	0.3110
09:50:10.692	26544	1.4700	10.2200	-73.4800	-0.5190	2.2360	0.3130
09:50:10.711	26564	1.6000	10.4100	-72.7200	-0.5230	2.2380	0.3010
09:50:10.732	26584	1.8900	9.9000	-73.9600	-0.5160	2.2560	0.3170
09:50:10.752	26604	1.6700	9.7600	-73.4500	-0.5200	2.2060	0.3240
09:50:10.771	26624	1.6200	10.1500	-72.2000	-0.5110	2.2380	0.3070
09:50:10.791	26644	1.5200	10.0500	-73.3600	-0.5140	2.2640	0.3180
09:50:10.811	26664	1.5800	10.1900	-73.8200	-0.5290	2.1740	0.3110
09:50:10.830	26684	1.2900	9.9800	-72.4400	-0.5280	2.2140	0.3030
09:50:10.852	26704	1.4400	10.2200	-74.8000	-0.5300	2.2250	0.3160
09:50:10.872	26724	1.4600	10.3000	-74.6500	-0.5160	2.2100	0.3230
09:50:10.890	26744	1.2800	9.9300	-73.4300	-0.5120	2.1760	0.3220
09:50:10.912	26764	1.2100	10.2700	-72.8700	-0.5070	2.1890	0.2990
09:50:10.931	26784	1.7200	9.9500	-72.5900	-0.5060	2.2480	0.2960
09:50:10.951	26804	2.0200	9.8900	-73.3200	-0.5120	2.2100	0.3170
09:50:10.972	26824	1.9800	9.9900	-73.3300	-0.5040	2.2270	0.3100
09:50:10.991	26844	1.8800	10.1400	-73.6900	-0.5170	2.2230	0.3180
09:50:11.011	26864	2.0400	10.0800	-73.7100	-0.4980	2.2380	0.3160
09:50:11.031	26884	1.9000	9.9300	-73.0900	-0.5350	2.2290	0.3150
09:50:11.051	26904	1.5900	10.3200	-72.0600	-0.5200	2.2590	0.2980
09:50:11.071	26924	1.8300	10.3900	-72.3900	-0.5350	2.2740	0.3000
09:50:11.091	26944	2.1300	10.1900	-72.3300	-0.5090	2.2470	0.3080
09:50:11.111	26964	2.3500	9.9200	-72.0600	-0.5110	2.2740	0.3090
09:50:11.131	26984	2.2500	10.2500	-74.0900	-0.5110	2.3110	0.3100
09:50:11.150	27004	2.3600	10.0400	-72.7700	-0.5040	2.2680	0.3150
09:50:11.171	27024	2.2000	9.7700	-72.7700	-0.5200	2.2900	0.3060
09:50:11.192	27044	2.5100	10.0600	-71.3800	-0.5120	2.3320	0.3020
09:50:11.211	27064	1.9600	10.3000	-72.9600	-0.5080	2.2960	0.3090
09:50:11.231	27084	2.3300	10.0800	-73.1300	-0.5160	2.2830	0.3190
09:50:11.250	27104	2.3600	9.9300	-72.7800	-0.5290	2.2810	0.3200
09:50:11.272	27124	2.3000	10.2000	-73.1400	-0.5240	2.3170	0.3150
09:50:11.292	27144	2.4400	10.1900	-73.1500	-0.5050	2.3030	0.3140
09:50:11.313	27164	2.1300	10.0400	-72.8200	-0.5050	2.2680	0.3230
09:50:11.331	27184	2.2600	10.0700	-72.7800	-0.5010	2.2820	0.3100
09:50:11.352	27204	2.3800	10.1600	-72.5300	-0.5010	2.3290	0.3100
09:50:11.371	27224	2.2700	9.4700	-74.1400	-0.5100	2.2800	0.3200
09:50:11.391	27244	2.0400	9.9100	-73.9700	-0.4900	2.2890	0.3210
09:50:11.411	27264	2.6600	10.1700	-74.4500	-0.4980	2.3040	0.3250
09:50:11.431	27284	2.0900	10.1000	-73.6100	-0.5100	2.2930	0.3140
09:50:11.450	27304	2.3600	10.0900	-74.0700	-0.5130	2.2490	0.3370
09:50:11.471	27324	2.5200	10.4500	-72.9500	-0.5160	2.2840	0.3190
09:50:11.490	27344	1.7500	10.0900	-74.0400	-0.5300	2.2970	0.3090
09:50:11.510	27364	1.7600	10.3000	-72.4800	-0.5110	2.2170	0.3070
09:50:11.531	27384	2.3300	10.0800	-72.2500	-0.5080	2.2420	0.3070
09:50:11.552	27404	1.6300	9.9500	-72.9400	-0.5130	2.2520	0.3050
09:50:11.572	27424	1.8700	10.0000	-73.1100	-0.5210	2.2640	0.3200
09:50:11.591	27444	1.8300	10.0600	-72.3900	-0.5030	2.2440	0.3080
09:50:11.611	27464	1.5600	10.4100	-73.9800	-0.4910	2.2190	0.3130
09:50:11.631	27484	1.8300	10.0200	-72.6900	-0.5040	2.2170	0.3130
09:50:11.652	27504	1.8000	10.2400	-72.9200	-0.5190	2.2290	0.3070
09:50:11.673	27524	2.0400	9.8300	-74.2000	-0.5390	2.2260	0.3180
09:50:11.692	27544	1.9300	10.1000	-73.8000	-0.5110	2.2420	0.3120
09:50:11.711	27564	1.6200	10.4700	-72.8000	-0.5190	2.2590	0.3150
09:50:11.731	27584	1.1800	9.9600	-72.9500	-0.5150	2.2070	0.3080
09:50:11.752	27604	1.2600	10.2200	-74.0000	-0.4990	2.2310	0.3200
09:50:11.771	27624	1.7400	10.2300	-74.0100	-0.5180	2.2440	0.3080
09:50:11.791	27644	1.7500	10.1700	-72.2500	-0.4960	2.2380	0.3150
09:50:11.813	27664	1.7800	10.2200	-72.6100	-0.4930	2.1990	0.3090
09:50:11.831	27684	1.7000	10.2200	-73.9200	-0.4890	2.2300	0.3180
09:50:11.851	27704	1.7200	10.0700	-73.4100	-0.5040	2.2050	0.3150
09:50:11.872	27724	1.8300	10.1300	-72.2300	-0.5150	2.1970	0.3120
09:50:11.892	27744	1.1300	10.1700	-73.6300	-0.5190	2.2240	0.3100
09:50:11.911	27764	1.3400	10.6100	-72.4200	-0.5010	2.2100	0.2970
09:50:11.932	27784	1.0000	10.1100	-72.4300	-0.5120	2.1840	0.3030
09:50:11.951	27804	1.4800	10.1900	-72.4200	-0.5060	2.2040	0.3090
09:50:11.971	27824	1.4000	10.4100	-73.7600	-0.5010	2.1930	0.3140
09:50:11.992	27844	1.3500	10.0400	-73.8200	-0.4980	2.2000	0.3140
09:50:12.013	27864	1.3700	10.3300	-73.7100	-0.4920	2.1600	0.3090
09:50:12.033	27884	1.4900	10.0800	-74.2100	-0.4890	2.1450	0.3090
09:50:12.052	27904	1.0900	10.3000	-73.8500	-0.4970	2.1830	0.3160
09:50:12.073	27924	1.0100	10.1300	-73.6000	-0.5150	2.1620	0.3160
09:50:12.092	27944	1.2000	10.1700	-72.6300	-0.5170	2.1720	0.3080
09:50:12.112	27964	1.2200	10.1300	-73.0000	-0.5080	2.1820	0.3090
09:50:12.131	27984	0.9800	10.1100	-73.3200	-0.5040	2.2050	0.3090
09:50:12.152	28004	1.1200	10.1900	-70.9000	-0.5280	2.2230	0.2950
09:50:12.172	28024	1.6200	10.2100	-74.6200	-0.5040	2.2260	0.3180
09:50:12.191	28044	1.4400	9.7000	-74.3100	-0.5070	2.2340	0.3280
09:50:12.212	28064	1.4500	9.8300	-71.9600	-0.4970	2.2160	0.3050
09:50:12.232	28084	1.3400	10.1300	-74.1000	-0.4990	2.1650	0.3040
09:50:12.253	28104	1.1200	9.8000	-74.0400	-0.5050	2.2140	0.3130
09:50:12.271	28124	1.1500	10.0800	-73.3200	-0.5130	2.1720	0.3150
09:50:12.292	28144	1.3000	10.5100	-72.2000	-0.5050	2.1950	0.3060
09:50:12.313	28164	1.1300	10.1100	-73.3600	-0.5190	2.1730	0.3010
09:50:12.333	28184	1.1800	10.1400	-73.8600	-0.5220	2.2000	0.3060
09:50:12.352	28204	1.3300	10.2400	-72.0200	-0.4980	2.1680	0.3060
09:50:12.374	28224	0.9300	10.0700	-73.7600	-0.5120	2.1530	0.3150
09:50:12.392	28244	1.5000	10.4000	-73.2800	-0.5070	2.1890	0.3010
09:50:12.414	28264	1.3200	9.9200	-73.6900	-0.4990	2.1430	0.3140
09:50:12.432	28284	0.9700	10.1700	-73.4300	-0.4920	2.1410	0.3120
09:50:12.453	28304	1.2300	10.3600	-72.7600	-0.5120	2.1440	0.2950
09:50:12.472	28324	1.2000	10.1300	-74.1700	-0.5030	2.1680	0.3010
09:50:12.492	28344	1.0600	10.2900	-73.8500	-0.5130	2.1900	0.3160
09:50:12.513	28364	0.8500	10.3200	-73.4000	-0.5220	2.1540	0.3070
09:50:12.532	28384	1.1400	10.4100	-72.2100	-0.5150	2.1590	0.2930
09:50:12.554	28404	0.7700	10.2200	-73.3200	-0.5090	2.1540	0.3100
09:50:12.573	28424	0.5000	10.2200	-72.7700	-0.5140	2.1230	0.3020
09:50:12.592	28444	1.0000	10.0600	-72.2100	-0.5160	2.0980	0.2940
09:50:12.615	28464	0.2500	10.2000	-73.2300	-0.5170	2.1220	0.3020
09:50:12.633	28484	0.7500	10.0400	-74.6300	-0.4930	2.1310	0.3070
09:50:12.653	28504	0.5800	10.2200	-72.7400	-0.5010	2.0780	0.2920
09:50:12.673	28524	0.2300	10.3600	-71.3700	-0.5150	2.1010	0.2900
09:50:12.693	28544	0.2500	10.2900	-72.4700	-0.5110	2.0910	0.2910
09:50:12.711	28564	0.6400	10.1800	-73.8600	-0.5170	2.1100	0.3030
09:50:12.734	28584	0.3300	10.4800	-71.2000	-0.5110	2.0770	0.2780
09:50:12.753	28604	0.4900	10.4000	-73.4600	-0.4930	2.0400	0.2990
09:50:12.772	28624	0.2100	10.0100	-74.7700	-0.5230	2.1060	0.3010
09:50:12.792	28644	0.0400	10.3500	-72.3100	-0.5110	2.0240	0.2840
09:50:12.812	28664	-0.3700	10.4500	-73.3900	-0.5120	1.9670	0.2880
09:50:12.834	28684	-0.7500	10.4600	-73.7600	-0.5000	1.9400	0.2830
09:50:12.853	28704	-0.9000	10.2300	-73.4800	-0.4980	1.9050	0.2840
09:50:12.871	28724	-1.1300	10.3100	-71.6700	-0.5130	1.8930	0.2700
09:50:12.894	28744	-1.0600	10.5500	-72.5800	-0.5090	1.8710	0.2660
09:50:12.912	28764	-1.5000	10.3600	-73.4700	-0.5250	1.8770	0.2650
09:50:12.932	28784	-1.6300	10.4400	-73.5100	-0.5290	1.8590	0.2680
09:50:12.952	28804	-1.1800	10.3600	-74.0700	-0.5290	1.8680	0.2850
09:50:12.972	28824	-0.8000	10.5400	-72.5700	-0.5310	1.8870	0.2670
09:50:12.993	28844	-1.1600	10.4000	-73.6500	-0.5210	1.9120	0.2710
09:50:13.012	28864	-1.2600	10.3100	-71.9400	-0.5410	1.8430	0.2750
09:50:13.032	28884	-0.8700	10.4700	-71.1000	-0.5200	1.8950	0.2490
09:50:13.054	28904	-0.4100	10.5400	-73.8300	-0.4880	1.9080	0.2850
09:50:13.073	28924	-0.6600	10.6000	-73.2700	-0.5090	1.9280	0.2770
09:50:13.094	28944	-0.2200	10.3000	-73.6500	-0.4890	1.9350	0.2750
09:50:13.115	28964	-0.4400	10.0200	-73.9000	-0.5090	1.9590	0.2850
09:50:13.133	28984	-0.2300	10.2900	-74.6100	-0.4850	1.9680	0.2870
09:50:13.153	29004	-0.4400	10.6500	-72.7600	-0.4910	1.9470	0.2660
09:50:13.172	29024	-0.5700	10.1600	-74.3700	-0.5020	1.9910	0.2930
09:50:13.192	29044	-0.1200	10.0800	-74.2100	-0.4970	1.9700	0.2830
09:50:13.213	29064	-0.3800	10.4900	-73.7900	-0.5020	1.9630	0.2740
09:50:13.233	29084	0.0600	9.8700	-74.5300	-0.5090	1.9830	0.2840
09:50:13.253	29104	-0.4700	10.2500	-72.6900	-0.5020	1.9670	0.2780
09:50:13.273	29124	-0.1500	10.2700	-74.5300	-0.5120	1.9760	0.2880
09:50:13.294	29144	-0.3500	10.3400	-74.2200	-0.4860	1.9840	0.2870
09:50:13.312	29164	-0.0600	10.0500	-73.8700	-0.5010	1.9510	0.2790
09:50:13.333	29184	-0.6700	10.1900	-72.7500	-0.5060	1.9970	0.2700
09:50:13.354	29204	-0.4900	10.6200	-72.1200	-0.4920	1.9930	0.2630
09:50:13.374	29224	-0.2700	10.5200	-72.1000	-0.4870	1.9810	0.2770
09:50:13.393	29244	-0.2700	10.2900	-72.3700	-0.5020	1.9840	0.2720
09:50:13.412	29264	0.1700	10.4100	-73.8800	-0.4930	1.9950	0.2820
09:50:13.435	29284	-0.5500	9.9200	-74.1000	-0.5020	1.9860	0.2850
09:50:13.455	29304	-0.4200	10.1000	-73.0700	-0.5000	2.0060	0.2850
09:50:13.472	29324	-0.3800	10.2600	-73.4600	-0.5040	1.9810	0.2760
09:50:13.493	29344	-0.2400	10.5000	-74.0900	-0.4830	2.0130	0.2900
09:50:13.513	29364	-0.2000	10.0200	-72.4200	-0.5010	1.9590	0.2820
09:50:13.534	29384	-0.6100	9.9800	-72.0400	-0.4980	1.9690	0.2690
09:50:13.553	29404	-0.2700	10.1800	-74.7400	-0.4960	2.0290	0.2800
09:50:13.573	29424	0.1400	10.3700	-74.0900	-0.4930	1.9700	0.2820
09:50:13.593	29444	-0.6900	10.2800	-71.3900	-0.5030	1.9530	0.2600
09:50:13.614	29464	-0.0500	10.2300	-74.9700	-0.4960	2.0160	0.2890
09:50:13.634	29484	-0.2600	10.0700	-74.6900	-0.5140	2.0120	0.2820
09:50:13.654	29504	-0.2400	10.0500	-71.5200	-0.5010	1.9600	0.2740
09:50:13.675	29524	-0.3400	10.2900	-73.1100	-0.5010	1.9940	0.2850
09:50:13.694	29544	-0.6900	10.4400	-73.7800	-0.5010	1.9990	0.2760
09:50:13.713	29564	-0.2500	10.0900	-73.1800	-0.5020	1.9830	0.2740
09:50:13.735	29584	-0.1500	10.0500	-71.8600	-0.5050	1.9560	0.2790
09:50:13.753	29604	-0.8800	10.1400	-73.3800	-0.5050	1.9550	0.2750
09:50:13.773	29624	-0.4700	10.1600	-75.9700	-0.4830	1.9760	0.2850
09:50:13.793	29644	-0.7200	10.4700	-71.8400	-0.5000	1.8950	0.2580
09:50:13.812	29664	-0.9100	10.2200	-72.7000	-0.5110	1.8680	0.2720
09:50:13.833	29684	-0.7600	10.6500	-74.9500	-0.4950	1.9790	0.2730
09:50:13.853	29704	-0.8200	10.4700	-73.9800	-0.4980	1.8810	0.2880
09:50:13.875	29724	-0.6800	10.1300	-72.3400	-0.5120	1.8650	0.2700
09:50:13.895	29744	-0.6600	10.5200	-74.4700	-0.5140	1.9180	0.2700
09:50:13.913	29764	-0.8100	10.0100	-74.7400	-0.5290	1.9180	0.2770
09:50:13.934	29784	-0.8200	9.7400	-73.6200	-0.5030	1.9060	0.2860
09:50:13.953	29804	-1.3800	10.5700	-72.7100	-0.5010	1.8960	0.2660
09:50:13.975	29824	-0.5400	10.6200	-77.0500	-0.4830	2.0220	0.2830
09:50:13.993	29844	-0.5900	10.1000	-73.8400	-0.4930	1.9100	0.2680
09:50:14.013	29864	-0.7600	9.8600	-72.1600	-0.5090	1.8790	0.2670
09:50:14.033	29884	-0.4500	10.4100	-74.7200	-0.4930	1.9250	0.2770
09:50:14.053	29904	-0.8700	10.2900	-72.6900	-0.4810	1.9250	0.2650
09:50:14.075	29924	-0.8400	10.2100	-72.8100	-0.4930	1.9240	0.2800
09:50:14.095	29944	-0.4600	10.2200	-72.4600	-0.5090	1.9100	0.2740
09:50:14.114	29964	-0.6600	10.4500	-74.4100	-0.4960	1.9750	0.2740
09:50:14.132	29984	-0.5700	10.3100	-74.6600	-0.5050	1.9550	0.2710
09:50:14.154	30004	-0.5300	10.2700	-72.7200	-0.5000	1.9150	0.2670
09:50:14.172	30024	-0.4600	10.2300	-73.4100	-0.4970	1.9610	0.2780
09:50:14.193	30044	-0.4600	10.6000	-74.4600	-0.4840	1.9590	0.2900
09:50:14.212	30064	-0.4200	10.1800	-72.0200	-0.4870	1.9120	0.2610
09:50:14.233	30084	-0.3400	10.4300	-72.6300	-0.4830	1.9110	0.2590
09:50:14.254	30104	-0.4400	10.1100	-74.3300	-0.4970	1.9790	0.2700
09:50:14.274	30124	-0.4000	10.0700	-73.3600	-0.4920	1.9420	0.2700
09:50:14.295	30144	-0.2000	10.2700	-72.6100	-0.4900	1.9450	0.2750
09:50:14.312	30164	-0.3700	10.2100	-73.4800	-0.4940	1.9740	0.2810
09:50:14.335	30184	-0.3800	10.3500	-72.6000	-0.4850	1.9430	0.2570
09:50:14.355	30204	-0.5200	10.5500	-72.7000	-0.4780	1.9430	0.2760
09:50:14.373	30224	-0.4600	10.4000	-71.3000	-0.4890	1.9640	0.2730
09:50:14.393	30244	-0.4800	10.2800	-73.6600	-0.4840	2.0020	0.2700
09:50:14.414	30264	-0.2300	10.0400	-74.3200	-0.5040	1.9810	0.2760
09:50:14.435	30284	-0.5200	9.9300	-72.4100	-0.5030	1.9470	0.2690
09:50:14.453	30304	-0.2500	10.5400	-73.1200	-0.4790	1.9880	0.2680
09:50:14.474	30324	-0.4700	10.2000	-73.8200	-0.4960	1.9460	0.2710
09:50:14.496	30344	-0.3900	9.8500	-73.0700	-0.4890	1.9550	0.2730
09:50:14.513	30364	-0.4400	10.3900	-74.3700	-0.4860	1.9790	0.2750
09:50:14.533	30384	-0.1300	10.0200	-73.8500	-0.4920	1.9740	0.2840
09:50:14.555	30404	-0.1300	9.7400	-74.7100	-0.4910	1.9540	0.2750
09:50:14.575	30424	-0.2000	10.2100	-73.3100	-0.4980	1.9630	0.2750
09:50:14.593	30444	-0.3200	10.4200	-73.7900	-0.4910	1.9700	0.2850
09:50:14.615	30464	-0.4400	10.1900	-74.7800	-0.4710	1.9760	0.2770
09:50:14.633	30484	-0.1500	9.8900	-74.5200	-0.5060	1.9710	0.2720
09:50:14.653	30504	-0.2800	10.1600	-73.3300	-0.4750	1.9680	0.2860
09:50:14.675	30524	-0.6700	10.0000	-73.8600	-0.4710	2.0030	0.2820
09:50:14.695	30544	-0.5000	10.1400	-71.6500	-0.4800	1.9960	0.2660
09:50:14.714	30564	-0.6800	10.4300	-73.1700	-0.4860	1.9760	0.2750
09:50:14.734	30584	-0.8100	9.8900	-73.8600	-0.5060	1.9990	0.2680
09:50:14.753	30604	-0.5500	10.3700	-71.8200	-0.4870	1.9660	0.2700
09:50:14.775	30624	-0.2100	10.0200	-74.0200	-0.4920	1.9590	0.2800
09:50:14.794	30644	-0.2800	10.1900	-73.8800	-0.4810	1.9800	0.2790
09:50:14.814	30664	-0.6700	10.3500	-73.4200	-0.4930	1.9610	0.2670
09:50:14.834	30684	-0.0700	10.1400	-73.2200	-0.4860	1.9580	0.2750
09:50:14.854	30704	-0.2200	10.2700	-72.1800	-0.4880	1.9610	0.2710
09:50:14.873	30724	-0.3400	10.2000	-74.2000	-0.4990	1.9860	0.2630
09:50:14.896	30744	-0.3000	10.0500	-73.5200	-0.4970	1.9830	0.2720
09:50:14.914	30764	-0.1900	10.0600	-74.0500	-0.4880	1.9440	0.2750
09:50:14.933	30784	-0.1700	9.8400	-75.6800	-0.4830	1.9810	0.2840
09:50:14.955	30804	-0.2400	10.0400	-73.5500	-0.4840	2.0030	0.2630
09:50:14.975	30824	-0.1200	10.2400	-73.2800	-0.4830	1.9690	0.2730
09:50:14.995	30844	-0.4300	9.8100	-73.9100	-0.4810	2.0030	0.2790
09:50:15.015	30864	-0.2800	10.1600	-74.5300	-0.4940	1.9750	0.2820
09:50:15.033	30884	0.0200	10.0100	-72.7100	-0.4940	1.9730	0.2770
09:50:15.055	30904	-0.2700	9.9700	-74.0800	-0.4930	2.0060	0.2930
09:50:15.075	30924	0.1600	10.2400	-75.3300	-0.4890	2.0670	0.2770
09:50:15.094	30944	0.0100	10.3000	-74.2000	-0.4720	2.0390	0.2790
09:50:15.115	30964	-0.2000	10.1200	-70.7000	-0.4810	1.9590	0.2740
09:50:15.136	30984	0.1900	10.4400	-71.6800	-0.4770	1.9980	0.2580
09:50:15.153	31004	-0.1600	9.9200	-74.9800	-0.4490	2.0470	0.2880
09:50:15.173	31024	0.3000	10.0800	-73.0800	-0.4710	2.0000	0.2770
09:50:15.194	31044	0.4800	9.8500	-72.5000	-0.4820	2.0250	0.2830
09:50:15.214	31064	0.0900	9.8800	-74.4900	-0.4850	2.0550	0.2810
09:50:15.235	31084	0.1600	9.7000	-73.9600	-0.4910	2.0310	0.2850
09:50:15.254	31104	0.1700	9.9100	-73.7900	-0.4870	2.0790	0.2910
09:50:15.275	31124	0.6700	10.3300	-72.5800	-0.4900	2.0330	0.2670
