# Supplementary material for: A slanted castor wheel enables pushing manual wheelchairs from the side to improve social interaction
Source: PLoS One. 2024 Sep 12;19(9):e0307759. doi: 10.1371/journal.pone.0307759 (PMC11392412; doi:10.1371/journal.pone.0307759)
Supplement: S1 File — Contains the data collected during the validation experiments and the code for calculating the reaction forces for a castor wheel using the vector equations and the cosine approximation. 4TU.ResearchData repository: https://doi.org/10.4121/82afa4e1-bdf1-4bf4-8682-32e62f6c3d68, GitLab repository: https://gitlab.tudelft.nl/ziggy/evaluation_paper. (ZIP) [file pone.0307759.s002.zip › S2 File - Experimental data and the MATLAB code for calculations of the castor wheel/Data/Test7_31-5-2022/0.1rad_1.4kg_7.txt]

TimeStamp	SampleCounter	Fx(N)	Fy(N)	Fz(N)	Tx(Nm)	Ty(Nm)	Tz(Nm)
09:56:27.905	10248	-0.1200	1.8100	-12.8500	-0.1400	0.3620	0.0160
09:56:27.926	10268	1.2000	1.7700	-16.3200	-0.1620	0.4930	0.0460
09:56:27.946	10288	-0.3200	1.8800	-15.8500	-0.1480	0.3610	0.0300
09:56:27.966	10308	0.6900	1.4300	-16.3100	-0.1670	0.4650	0.0520
09:56:27.987	10328	0.5500	1.6500	-17.4200	-0.1450	0.4400	0.0480
09:56:28.007	10348	0.7800	1.0700	-16.1000	-0.1590	0.3530	0.0440
09:56:28.027	10368	1.9300	1.7200	-14.7000	-0.1600	0.4660	0.0330
09:56:28.047	10388	0.3400	1.3600	-13.6200	-0.1520	0.3650	0.0300
09:56:28.067	10408	0.9200	1.3500	-16.7100	-0.1700	0.4550	0.0450
09:56:28.088	10428	0.3900	1.6200	-13.9200	-0.1350	0.3890	0.0260
09:56:28.107	10448	0.3900	1.3700	-14.8500	-0.1510	0.4200	0.0310
09:56:28.128	10468	0.5100	1.4200	-15.4200	-0.1620	0.4710	0.0350
09:56:28.148	10488	0.8600	1.4500	-15.0700	-0.1360	0.3660	0.0370
09:56:28.167	10508	0.7800	1.6400	-15.7400	-0.1690	0.5010	0.0370
09:56:28.187	10528	-0.1700	1.4700	-16.7200	-0.1550	0.3610	0.0400
09:56:28.207	10548	0.5900	1.4000	-16.4100	-0.1470	0.4590	0.0380
09:56:28.227	10568	-0.3900	1.7200	-18.5000	-0.1460	0.4470	0.0440
09:56:28.247	10588	0.4100	1.4900	-13.4400	-0.1370	0.3870	0.0290
09:56:28.266	10608	0.8200	1.7400	-16.7700	-0.1590	0.4970	0.0520
09:56:28.288	10628	-0.2000	1.5400	-14.7200	-0.1430	0.3510	0.0140
09:56:28.307	10648	0.9300	1.3700	-15.7600	-0.1550	0.4360	0.0360
09:56:28.328	10668	0.0300	1.8300	-14.2600	-0.1320	0.3790	0.0370
09:56:28.346	10688	0.8400	1.2500	-15.5400	-0.1640	0.3970	0.0400
09:56:28.366	10708	0.5800	1.8700	-16.5800	-0.1450	0.4160	0.0420
09:56:28.385	10728	0.0900	1.3000	-15.3100	-0.1550	0.3790	0.0390
09:56:28.407	10748	1.0600	1.8500	-16.7400	-0.1540	0.5000	0.0560
09:56:28.426	10768	-0.6100	1.4300	-16.5300	-0.1500	0.3780	0.0360
09:56:28.446	10788	0.6900	1.8000	-16.3400	-0.1560	0.4660	0.0400
09:56:28.467	10808	-0.0400	1.7000	-15.8600	-0.1570	0.4490	0.0430
09:56:28.488	10828	0.3400	1.8900	-13.6200	-0.1550	0.3780	0.0290
09:56:28.507	10848	0.8200	1.9300	-16.3600	-0.1510	0.4800	0.0440
09:56:28.527	10868	-0.1700	1.6600	-14.5000	-0.1380	0.3500	0.0360
09:56:28.545	10888	1.5100	1.7600	-16.1800	-0.1760	0.5190	0.0400
09:56:28.567	10908	-0.2300	1.8400	-14.5300	-0.1450	0.4160	0.0370
09:56:28.587	10928	0.6000	1.4900	-15.7600	-0.1610	0.4600	0.0450
09:56:28.606	10948	0.6800	1.3200	-17.3500	-0.1520	0.4640	0.0580
09:56:28.626	10968	0.2000	1.4200	-14.4500	-0.1390	0.3660	0.0250
09:56:28.647	10988	1.0700	1.4700	-16.7400	-0.1520	0.4720	0.0450
09:56:28.667	11008	-0.2900	1.9100	-14.5100	-0.1340	0.3260	0.0350
09:56:28.686	11028	0.8700	1.6000	-16.1000	-0.1540	0.4600	0.0430
09:56:28.707	11048	0.4700	1.9200	-16.1900	-0.1490	0.4240	0.0390
09:56:28.727	11068	0.6600	1.5600	-15.0500	-0.1490	0.3930	0.0410
09:56:28.746	11088	1.1500	1.4600	-16.6300	-0.1630	0.4770	0.0540
09:56:28.767	11108	0.2500	1.6100	-14.5600	-0.1530	0.3350	0.0270
09:56:28.785	11128	1.0000	1.5000	-15.3100	-0.1670	0.4720	0.0350
09:56:28.807	11148	-0.1900	1.7400	-14.2700	-0.1470	0.3240	0.0250
09:56:28.827	11168	1.3100	1.1200	-14.5100	-0.1670	0.4180	0.0380
09:56:28.848	11188	0.6800	1.0400	-16.4100	-0.1710	0.4500	0.0510
09:56:28.866	11208	0.2800	1.8600	-14.0300	-0.1430	0.3800	0.0280
09:56:28.887	11228	1.5900	2.0300	-14.8700	-0.1680	0.4860	0.0370
09:56:28.906	11248	-0.0700	1.8800	-13.8700	-0.1420	0.3440	0.0210
09:56:28.927	11268	1.2000	1.8100	-15.5700	-0.1630	0.4710	0.0460
09:56:28.946	11288	0.1700	1.8400	-14.6900	-0.1670	0.4200	0.0330
09:56:28.968	11308	1.1100	1.3600	-16.2900	-0.1570	0.3970	0.0510
09:56:28.987	11328	0.8200	1.6200	-16.7800	-0.1550	0.4570	0.0440
09:56:29.006	11348	-0.2100	1.5400	-15.2100	-0.1460	0.3500	0.0330
09:56:29.027	11368	1.2900	1.6400	-16.1800	-0.1600	0.5020	0.0370
09:56:29.046	11388	0.1400	1.6900	-15.7200	-0.1290	0.3830	0.0370
09:56:29.067	11408	1.2700	1.4300	-14.5500	-0.1520	0.4110	0.0300
09:56:29.086	11428	0.6700	1.2500	-15.9700	-0.1420	0.4110	0.0490
09:56:29.107	11448	0.3500	1.5700	-14.9500	-0.1510	0.3950	0.0330
09:56:29.128	11468	1.1800	1.8000	-16.2900	-0.1450	0.4710	0.0390
09:56:29.146	11488	0.1500	1.6500	-14.1700	-0.1320	0.3590	0.0260
09:56:29.166	11508	0.6700	1.5500	-16.7900	-0.1620	0.4680	0.0420
09:56:29.187	11528	-0.1700	2.0100	-16.4100	-0.1420	0.3790	0.0400
09:56:29.207	11548	0.2300	1.5100	-15.9700	-0.1520	0.4360	0.0410
09:56:29.227	11568	-0.0300	1.6800	-17.7500	-0.1580	0.4740	0.0390
09:56:29.246	11588	0.5600	1.5100	-15.3300	-0.1530	0.3480	0.0300
09:56:29.267	11608	0.8300	1.7500	-17.0400	-0.1440	0.4740	0.0510
09:56:29.289	11628	0.1000	1.5300	-14.7700	-0.1480	0.3380	0.0280
09:56:29.309	11648	1.2400	1.2700	-15.7100	-0.1660	0.4430	0.0420
09:56:29.327	11668	0.0200	1.3600	-16.5400	-0.1570	0.4330	0.0450
09:56:29.347	11688	0.3300	1.2600	-13.8900	-0.1640	0.3720	0.0260
09:56:29.366	11708	0.5500	1.4300	-16.3800	-0.1570	0.4610	0.0390
09:56:29.386	11728	0.8600	1.6100	-15.4200	-0.1400	0.3480	0.0390
09:56:29.409	11748	1.4600	0.9600	-15.1700	-0.1530	0.4490	0.0280
09:56:29.428	11768	0.4700	1.5700	-16.2000	-0.1550	0.4030	0.0410
09:56:29.448	11788	0.9500	1.0700	-14.7600	-0.1440	0.3890	0.0320
09:56:29.467	11808	1.0000	1.8900	-13.1700	-0.1520	0.4260	0.0110
09:56:29.488	11828	0.0100	1.5300	-13.1700	-0.1480	0.3480	0.0140
09:56:29.507	11848	0.7300	1.4100	-16.8300	-0.1630	0.4760	0.0540
09:56:29.528	11868	0.0900	1.6700	-14.4600	-0.1430	0.3470	0.0270
09:56:29.547	11888	0.5400	1.6600	-16.6100	-0.1520	0.4340	0.0430
09:56:29.568	11908	0.0500	1.5000	-16.4400	-0.1550	0.4470	0.0350
09:56:29.587	11928	0.7800	1.3000	-13.8800	-0.1480	0.3540	0.0380
09:56:29.606	11948	0.7900	1.7300	-16.6400	-0.1680	0.4720	0.0350
09:56:29.627	11968	0.0300	1.3700	-14.6500	-0.1570	0.3480	0.0230
09:56:29.648	11988	0.9300	1.6300	-17.0300	-0.1530	0.4930	0.0500
09:56:29.668	12008	-0.5600	1.6800	-15.7800	-0.1370	0.4230	0.0380
09:56:29.687	12028	0.6200	1.4000	-14.7000	-0.1490	0.3960	0.0350
09:56:29.708	12048	0.6000	1.4700	-17.3400	-0.1600	0.4920	0.0520
09:56:29.727	12068	0.0300	2.0800	-13.6400	-0.1490	0.3610	0.0250
09:56:29.747	12088	1.0500	1.9800	-16.4800	-0.1520	0.4940	0.0490
09:56:29.768	12108	0.1800	2.2300	-14.8300	-0.1440	0.3580	0.0320
09:56:29.787	12128	0.7300	2.0100	-15.7200	-0.1580	0.4360	0.0380
09:56:29.809	12148	0.2400	1.7200	-16.3000	-0.1560	0.4340	0.0420
09:56:29.827	12168	1.3500	1.6300	-14.8600	-0.1440	0.3910	0.0430
09:56:29.848	12188	0.6100	1.2200	-15.7300	-0.1570	0.4950	0.0380
09:56:29.867	12208	0.1900	1.4300	-14.6200	-0.1320	0.3470	0.0290
09:56:29.889	12228	0.7100	1.5800	-15.5300	-0.1580	0.4980	0.0400
09:56:29.909	12248	-0.0600	1.5500	-16.8800	-0.1320	0.3800	0.0440
09:56:29.929	12268	0.7600	1.7300	-14.2100	-0.1560	0.4280	0.0280
09:56:29.947	12288	0.4600	1.7500	-15.3600	-0.1550	0.4810	0.0450
09:56:29.966	12308	-0.0100	1.3400	-14.9300	-0.1560	0.3890	0.0330
09:56:29.987	12328	1.5400	1.6500	-16.5600	-0.1600	0.4900	0.0470
09:56:30.007	12348	-0.0800	1.6600	-16.7200	-0.1380	0.3450	0.0370
09:56:30.029	12368	1.0500	1.7000	-16.0300	-0.1460	0.4930	0.0370
09:56:30.048	12388	0.0400	1.9300	-15.2300	-0.1450	0.4040	0.0410
09:56:30.067	12408	0.7400	1.3800	-15.2700	-0.1700	0.4310	0.0320
09:56:30.087	12428	0.9200	1.7700	-16.3000	-0.1500	0.5010	0.0490
09:56:30.107	12448	-0.0400	1.4300	-15.1300	-0.1460	0.3440	0.0390
09:56:30.128	12468	1.2700	1.6200	-16.3400	-0.1640	0.4970	0.0510
09:56:30.148	12488	0.6600	1.6500	-15.8600	-0.1280	0.3820	0.0350
09:56:30.167	12508	1.2200	1.5000	-15.3800	-0.1550	0.4380	0.0370
09:56:30.189	12528	0.2500	1.6600	-14.8700	-0.1580	0.4380	0.0350
09:56:30.208	12548	0.6400	1.2100	-14.8900	-0.1500	0.3950	0.0380
09:56:30.229	12568	0.9600	1.5300	-17.9600	-0.1520	0.4690	0.0620
09:56:30.247	12588	-0.3900	1.3900	-16.6300	-0.1560	0.4040	0.0370
09:56:30.267	12608	1.2500	1.5200	-16.8800	-0.1640	0.4280	0.0300
09:56:30.287	12628	-0.0900	1.5300	-17.2600	-0.1470	0.4400	0.0440
09:56:30.308	12648	0.4400	1.7200	-14.8900	-0.1490	0.3620	0.0340
09:56:30.327	12668	0.7000	2.0200	-17.1600	-0.1440	0.4580	0.0460
09:56:30.348	12688	0.2900	1.9400	-15.4700	-0.1440	0.3680	0.0360
09:56:30.368	12708	0.8400	1.5600	-16.3100	-0.1660	0.4800	0.0530
09:56:30.389	12728	0.4000	1.6100	-15.9000	-0.1410	0.3590	0.0390
09:56:30.408	12748	1.0100	1.5700	-15.7100	-0.1720	0.4350	0.0370
09:56:30.429	12768	0.6300	1.8400	-17.5800	-0.1580	0.4480	0.0490
09:56:30.449	12788	0.5400	1.4400	-16.3300	-0.1670	0.4150	0.0490
09:56:30.470	12808	0.7100	1.6500	-18.0200	-0.1620	0.4850	0.0580
09:56:30.488	12828	0.3500	1.7600	-15.3000	-0.1470	0.3060	0.0230
09:56:30.508	12848	1.0300	1.4800	-16.5300	-0.1610	0.4510	0.0470
09:56:30.528	12868	-0.1600	1.7000	-16.5800	-0.1530	0.4100	0.0440
09:56:30.549	12888	0.1900	1.5300	-14.7600	-0.1520	0.3830	0.0320
09:56:30.570	12908	0.1400	1.7000	-17.6700	-0.1510	0.5090	0.0440
09:56:30.590	12928	-0.0900	1.5700	-15.6800	-0.1510	0.3780	0.0330
09:56:30.609	12948	0.9500	1.5000	-16.3600	-0.1510	0.4770	0.0510
09:56:30.629	12968	-0.5400	1.6200	-16.1400	-0.1440	0.3860	0.0330
09:56:30.649	12988	1.0700	1.7000	-14.5200	-0.1560	0.4200	0.0330
09:56:30.668	13008	1.0600	1.8000	-15.9300	-0.1420	0.4960	0.0500
09:56:30.687	13028	0.6600	1.2700	-13.8500	-0.1540	0.3520	0.0240
09:56:30.709	13048	0.7500	1.8000	-16.2000	-0.1470	0.5010	0.0550
09:56:30.728	13068	-0.5700	1.6800	-14.6800	-0.1490	0.3700	0.0280
09:56:30.748	13088	1.7900	1.6700	-16.8500	-0.1530	0.4510	0.0500
09:56:30.768	13108	0.1400	1.3800	-17.7300	-0.1560	0.4310	0.0490
09:56:30.790	13128	0.7200	1.4600	-15.4900	-0.1490	0.4170	0.0400
09:56:30.808	13148	0.8200	1.9400	-16.4900	-0.1620	0.4640	0.0390
09:56:30.828	13168	0.6100	1.4600	-15.2900	-0.1620	0.3550	0.0320
09:56:30.849	13188	1.2800	1.6100	-16.0300	-0.1600	0.4810	0.0400
09:56:30.869	13208	0.4300	1.4300	-13.9200	-0.1410	0.3670	0.0160
09:56:30.888	13228	1.3000	1.1600	-16.0400	-0.1690	0.4420	0.0490
09:56:30.908	13248	0.6000	1.3500	-14.9300	-0.1550	0.4460	0.0380
09:56:30.928	13268	-0.2400	1.2000	-16.7300	-0.1640	0.4250	0.0470
09:56:30.947	13288	1.4200	1.8500	-15.8300	-0.1590	0.4780	0.0450
09:56:30.969	13308	0.2700	1.8500	-15.9900	-0.1500	0.3370	0.0410
09:56:30.988	13328	1.5800	1.3500	-15.7500	-0.1660	0.4600	0.0450
09:56:31.009	13348	0.3000	1.5900	-15.7400	-0.1480	0.4080	0.0450
09:56:31.029	13368	1.0800	1.4600	-14.0500	-0.1510	0.4160	0.0330
09:56:31.049	13388	0.7000	1.4900	-16.1700	-0.1550	0.4300	0.0480
09:56:31.069	13408	0.1900	1.4100	-14.6300	-0.1500	0.3190	0.0230
09:56:31.089	13428	1.3200	1.4100	-18.4100	-0.1460	0.4900	0.0580
09:56:31.109	13448	0.0700	1.5500	-15.8000	-0.1380	0.3730	0.0260
09:56:31.129	13468	0.5700	1.3800	-15.1100	-0.1560	0.4520	0.0400
09:56:31.147	13488	0.5000	1.8300	-15.9500	-0.1380	0.4390	0.0510
09:56:31.170	13508	-0.0500	1.6100	-15.1400	-0.1430	0.3740	0.0370
09:56:31.188	13528	1.5800	1.6000	-16.7100	-0.1520	0.4990	0.0530
09:56:31.209	13548	0.7400	1.7900	-14.3000	-0.1240	0.3220	0.0400
09:56:31.229	13568	1.3000	1.4700	-14.9800	-0.1690	0.4770	0.0410
09:56:31.249	13588	-0.3300	1.8600	-16.1800	-0.1500	0.4220	0.0460
09:56:31.269	13608	0.5100	1.5600	-16.5400	-0.1540	0.4440	0.0440
09:56:31.289	13628	0.6000	1.5400	-15.5900	-0.1620	0.4700	0.0410
09:56:31.308	13648	0.0200	1.4900	-15.8200	-0.1440	0.3330	0.0290
09:56:31.328	13668	1.4500	1.2600	-14.6100	-0.1650	0.4680	0.0350
09:56:31.349	13688	0.0900	1.4700	-14.0800	-0.1490	0.3740	0.0290
09:56:31.367	13708	1.2000	1.2400	-17.4200	-0.1690	0.4280	0.0570
09:56:31.388	13728	0.4500	1.4800	-16.2300	-0.1360	0.4040	0.0430
09:56:31.409	13748	0.7100	1.5100	-14.5400	-0.1370	0.3640	0.0280
09:56:31.430	13768	0.5500	1.4500	-16.8700	-0.1680	0.4600	0.0390
09:56:31.448	13788	-0.3500	1.1000	-15.5900	-0.1370	0.3700	0.0370
09:56:31.468	13808	0.9700	1.3600	-16.2000	-0.1500	0.5150	0.0480
09:56:31.489	13828	0.4300	1.4400	-16.2900	-0.1430	0.4290	0.0400
09:56:31.510	13848	1.0900	1.7600	-14.6200	-0.1410	0.4040	0.0250
09:56:31.528	13868	0.7000	1.7100	-15.6500	-0.1550	0.4430	0.0400
09:56:31.550	13888	0.0800	1.4600	-13.7800	-0.1510	0.3420	0.0160
09:56:31.570	13908	0.9300	1.2300	-18.0100	-0.1590	0.5080	0.0580
09:56:31.589	13928	0.0800	2.2200	-14.9200	-0.1270	0.3420	0.0320
09:56:31.609	13948	0.6200	1.5000	-15.4200	-0.1460	0.4430	0.0410
09:56:31.628	13968	0.2000	1.8100	-15.7700	-0.1550	0.4310	0.0320
09:56:31.648	13988	1.3400	1.3200	-14.4800	-0.1540	0.3450	0.0310
09:56:31.669	14008	1.0500	1.5200	-15.8300	-0.1650	0.4910	0.0410
09:56:31.690	14028	0.0000	1.5300	-13.0400	-0.1460	0.2950	0.0200
09:56:31.709	14048	1.4100	1.5000	-16.6900	-0.1590	0.4450	0.0420
09:56:31.729	14068	-0.2100	2.0500	-14.6400	-0.1410	0.4120	0.0270
09:56:31.750	14088	0.4300	1.2600	-15.3200	-0.1580	0.4480	0.0310
09:56:31.769	14108	0.4200	1.6500	-18.5900	-0.1650	0.4600	0.0520
09:56:31.790	14128	0.3500	1.4800	-15.2100	-0.1500	0.3450	0.0340
09:56:31.809	14148	0.9700	1.3600	-17.3100	-0.1670	0.5170	0.0550
09:56:31.829	14168	-0.0700	1.4700	-15.6600	-0.1570	0.4020	0.0330
09:56:31.850	14188	0.6400	1.7600	-15.7200	-0.1630	0.4530	0.0440
09:56:31.869	14208	0.3000	1.7300	-16.6200	-0.1450	0.4190	0.0400
09:56:31.889	14228	0.5300	1.3700	-14.1000	-0.1450	0.3590	0.0280
09:56:31.909	14248	1.1400	1.4400	-16.1400	-0.1490	0.4850	0.0450
09:56:31.929	14268	0.4200	1.3600	-12.6400	-0.1370	0.3360	0.0160
09:56:31.949	14288	0.6900	0.9700	-15.8400	-0.1700	0.4870	0.0350
09:56:31.971	14308	-0.1000	1.5900	-15.4500	-0.1390	0.3940	0.0370
09:56:31.988	14328	0.5400	1.7100	-14.3700	-0.1550	0.3990	0.0170
09:56:32.009	14348	1.1000	1.8900	-16.0200	-0.1430	0.4550	0.0360
09:56:32.030	14368	0.2600	1.5500	-14.1600	-0.1460	0.3270	0.0290
09:56:32.050	14388	1.0000	1.6100	-15.3900	-0.1650	0.4700	0.0350
09:56:32.070	14408	-0.1200	1.5200	-14.4000	-0.1630	0.3390	0.0240
09:56:32.090	14428	0.6600	1.5000	-17.7100	-0.1510	0.5040	0.0480
09:56:32.109	14448	0.3600	1.3800	-17.1700	-0.1620	0.3880	0.0440
09:56:32.129	14468	0.4200	1.5700	-14.6600	-0.1490	0.3990	0.0300
09:56:32.151	14488	1.3100	1.6400	-15.4400	-0.1610	0.4710	0.0380
09:56:32.171	14508	0.4900	1.6400	-13.4800	-0.1440	0.3600	0.0350
09:56:32.189	14528	1.0800	1.6000	-15.3100	-0.1640	0.4910	0.0510
09:56:32.209	14548	-0.3600	1.6400	-14.6600	-0.1320	0.3620	0.0330
09:56:32.230	14568	1.2200	1.5400	-16.9700	-0.1680	0.4320	0.0400
09:56:32.249	14588	0.7200	1.5500	-15.6500	-0.1680	0.4650	0.0470
09:56:32.270	14608	0.2300	1.1700	-15.9400	-0.1520	0.3600	0.0360
09:56:32.289	14628	0.9500	1.5300	-16.8900	-0.1430	0.4830	0.0570
09:56:32.309	14648	0.3200	1.5500	-14.6300	-0.1410	0.3770	0.0370
09:56:32.330	14668	0.8300	0.9900	-15.9400	-0.1620	0.4640	0.0400
09:56:32.350	14688	-0.0100	1.3800	-18.0300	-0.1590	0.4290	0.0510
09:56:32.369	14708	0.7600	1.3000	-14.6500	-0.1600	0.3980	0.0300
09:56:32.389	14728	1.3400	1.6600	-16.8100	-0.1650	0.4600	0.0480
09:56:32.409	14748	-0.0700	1.4100	-15.0300	-0.1520	0.3600	0.0270
09:56:32.428	14768	0.6300	1.6900	-16.2500	-0.1760	0.4770	0.0370
09:56:32.450	14788	-0.0500	1.4500	-15.2800	-0.1500	0.3980	0.0420
09:56:32.470	14808	0.8000	1.4200	-14.9900	-0.1780	0.4280	0.0270
09:56:32.489	14828	0.3600	1.8200	-16.5400	-0.1390	0.4230	0.0500
09:56:32.510	14848	0.6200	1.4900	-14.1600	-0.1620	0.3780	0.0290
09:56:32.530	14868	1.2000	1.5400	-17.1500	-0.1600	0.5110	0.0550
09:56:32.550	14888	0.1600	1.3200	-15.6200	-0.1620	0.3440	0.0330
09:56:32.568	14908	0.9200	1.6100	-14.8300	-0.1570	0.4360	0.0300
09:56:32.590	14928	0.3400	1.9700	-15.7100	-0.1490	0.4230	0.0370
09:56:32.609	14948	0.2800	1.6800	-16.3800	-0.1610	0.3980	0.0500
09:56:32.631	14968	0.5000	1.7000	-16.2000	-0.1470	0.4790	0.0460
09:56:32.649	14988	0.1800	2.2100	-13.5400	-0.1290	0.3190	0.0270
09:56:32.669	15008	0.6500	1.2100	-17.2400	-0.1570	0.4870	0.0540
09:56:32.691	15028	-0.0900	1.4500	-15.4100	-0.1370	0.3760	0.0370
09:56:32.709	15048	0.8200	1.4600	-16.8500	-0.1500	0.4200	0.0550
09:56:32.730	15068	0.6400	1.7500	-16.6200	-0.1510	0.4320	0.0410
09:56:32.750	15088	0.7300	1.2500	-14.3000	-0.1350	0.3640	0.0240
09:56:32.770	15108	1.3000	1.8400	-14.8900	-0.1420	0.4380	0.0390
09:56:32.791	15128	-0.2300	1.3300	-14.5600	-0.1550	0.3990	0.0320
09:56:32.810	15148	1.0900	1.9200	-14.9100	-0.1520	0.4450	0.0370
09:56:32.831	15168	0.2100	1.6100	-14.7800	-0.1450	0.3780	0.0350
09:56:32.849	15188	0.5600	1.2900	-14.4500	-0.1540	0.4150	0.0310
09:56:32.870	15208	0.5700	1.7800	-14.9200	-0.1540	0.4720	0.0280
09:56:32.890	15228	0.1500	1.0800	-15.0000	-0.1610	0.3910	0.0350
09:56:32.910	15248	1.5700	1.7200	-15.9500	-0.1500	0.5120	0.0390
09:56:32.930	15268	-0.1300	1.1500	-15.8900	-0.1560	0.3480	0.0380
09:56:32.950	15288	1.6000	1.1600	-15.5600	-0.1540	0.4870	0.0410
09:56:32.970	15308	0.1900	1.5800	-16.9300	-0.1440	0.4430	0.0550
09:56:32.990	15328	-0.0100	1.4000	-15.8000	-0.1580	0.3740	0.0410
09:56:33.011	15348	0.9900	1.3800	-16.6000	-0.1710	0.5020	0.0360
09:56:33.031	15368	-0.2300	1.5200	-14.9100	-0.1420	0.3440	0.0420
09:56:33.052	15388	0.5900	1.5200	-16.7000	-0.1670	0.4910	0.0390
09:56:33.071	15408	-0.2400	1.8200	-16.0000	-0.1450	0.4040	0.0470
09:56:33.091	15428	0.9700	1.5100	-16.9800	-0.1840	0.4720	0.0480
09:56:33.109	15448	0.4500	1.7000	-15.8000	-0.1490	0.4960	0.0460
09:56:33.132	15468	0.5800	1.5100	-14.1700	-0.1440	0.3240	0.0200
09:56:33.150	15488	0.9000	1.0900	-17.2200	-0.1510	0.5250	0.0510
09:56:33.171	15508	-0.4800	1.3600	-15.5300	-0.1350	0.3520	0.0290
09:56:33.191	15528	0.3900	1.5300	-17.3100	-0.1500	0.5150	0.0480
09:56:33.211	15548	0.1900	1.6300	-16.3200	-0.1370	0.4230	0.0370
09:56:33.230	15568	0.2700	1.7300	-14.3800	-0.1440	0.3820	0.0230
09:56:33.250	15588	1.4900	1.8400	-16.1100	-0.1440	0.4650	0.0500
09:56:33.271	15608	0.2000	1.2600	-15.9100	-0.1400	0.3500	0.0310
09:56:33.291	15628	0.6700	1.3900	-17.8300	-0.1410	0.4370	0.0500
09:56:33.311	15648	0.3100	1.8400	-16.1800	-0.1440	0.3760	0.0410
09:56:33.332	15668	1.1000	1.0600	-17.8100	-0.1440	0.4620	0.0610
09:56:33.351	15688	-0.1200	1.6300	-17.2400	-0.1600	0.4380	0.0390
09:56:33.370	15708	0.4700	1.4200	-15.4100	-0.1550	0.3710	0.0280
09:56:33.392	15728	0.9800	1.6200	-17.2200	-0.1530	0.4880	0.0480
09:56:33.412	15748	0.1900	1.5700	-15.5600	-0.1340	0.3970	0.0480
09:56:33.432	15768	1.0800	1.7300	-15.3200	-0.1650	0.4500	0.0390
09:56:33.450	15788	0.1200	1.4700	-16.9000	-0.1380	0.3740	0.0520
09:56:33.470	15808	0.6800	1.4200	-15.9100	-0.1570	0.4110	0.0370
09:56:33.492	15828	0.9700	1.6200	-16.9900	-0.1550	0.4670	0.0510
09:56:33.510	15848	0.4900	1.5800	-15.3000	-0.1480	0.3560	0.0270
09:56:33.531	15868	1.6600	1.5000	-16.1100	-0.1590	0.4780	0.0410
09:56:33.551	15888	-0.0300	1.5800	-16.3700	-0.1480	0.4090	0.0370
09:56:33.571	15908	0.4000	1.3800	-15.2400	-0.1550	0.4250	0.0390
09:56:33.592	15928	0.8000	1.6400	-16.1000	-0.1550	0.4330	0.0440
09:56:33.610	15948	0.2200	1.5700	-13.4700	-0.1450	0.3680	0.0120
09:56:33.632	15968	1.0400	1.5000	-17.6800	-0.1600	0.4940	0.0510
09:56:33.650	15988	-0.0800	1.8300	-14.4300	-0.1580	0.3750	0.0230
09:56:33.671	16008	0.9200	1.6200	-14.9800	-0.1640	0.4370	0.0350
09:56:33.691	16028	0.2700	1.4600	-16.6800	-0.1580	0.4210	0.0560
09:56:33.710	16048	1.2600	1.7900	-14.0900	-0.1530	0.3890	0.0260
09:56:33.731	16068	0.7800	1.4400	-16.2100	-0.1620	0.4950	0.0500
09:56:33.751	16088	0.3800	1.5000	-16.5600	-0.1550	0.3720	0.0370
09:56:33.771	16108	1.4800	1.4800	-17.3200	-0.1660	0.5040	0.0510
09:56:33.792	16128	-0.3600	2.0600	-17.1200	-0.1370	0.3850	0.0380
09:56:33.812	16148	1.0800	1.7100	-14.2900	-0.1640	0.4140	0.0420
09:56:33.830	16168	0.1700	1.6100	-17.0900	-0.1570	0.4540	0.0410
09:56:33.850	16188	0.2700	1.6400	-15.1700	-0.1610	0.3680	0.0360
09:56:33.870	16208	1.1400	1.8900	-15.1000	-0.1630	0.4940	0.0410
09:56:33.889	16228	-0.0500	1.6400	-15.3600	-0.1520	0.3660	0.0350
09:56:33.911	16248	1.0900	1.6900	-16.3400	-0.1630	0.4800	0.0500
09:56:33.931	16268	-0.3100	1.7200	-17.1200	-0.1520	0.4380	0.0470
09:56:33.952	16288	0.7100	1.4300	-13.5100	-0.1410	0.3620	0.0220
09:56:33.970	16308	0.6400	1.5000	-16.5700	-0.1720	0.5230	0.0450
09:56:33.991	16328	-0.1300	1.5800	-14.9600	-0.1530	0.3510	0.0330
09:56:34.011	16348	1.3900	1.6100	-15.6000	-0.1720	0.4940	0.0390
09:56:34.032	16368	-0.1800	1.6200	-15.5000	-0.1560	0.4100	0.0380
09:56:34.051	16388	1.1400	1.7600	-15.6200	-0.1460	0.4140	0.0390
09:56:34.071	16408	0.9800	1.8900	-15.5100	-0.1650	0.4550	0.0390
09:56:34.091	16428	-0.1300	1.6300	-15.7900	-0.1400	0.3590	0.0390
09:56:34.112	16448	0.6100	1.7000	-17.3700	-0.1660	0.5020	0.0520
09:56:34.132	16468	-0.0800	1.5700	-17.5000	-0.1430	0.3820	0.0470
09:56:34.150	16488	0.3700	1.9200	-18.0300	-0.1530	0.5140	0.0500
09:56:34.171	16508	0.0400	1.9400	-14.8600	-0.1590	0.4020	0.0290
09:56:34.192	16528	0.9200	1.6900	-15.1400	-0.1560	0.4420	0.0400
09:56:34.212	16548	1.2200	1.8000	-17.8000	-0.1570	0.4850	0.0550
09:56:34.232	16568	0.4000	1.5300	-14.4700	-0.1490	0.3290	0.0250
09:56:34.251	16588	0.8400	1.7500	-15.5400	-0.1880	0.4940	0.0380
09:56:34.271	16608	0.0300	1.8500	-16.8200	-0.1470	0.3430	0.0380
09:56:34.292	16628	1.3900	1.4400	-16.8300	-0.1710	0.4830	0.0460
09:56:34.311	16648	0.7600	1.9400	-16.3100	-0.1510	0.4340	0.0510
09:56:34.330	16668	0.1900	1.5700	-13.9300	-0.1380	0.3580	0.0260
09:56:34.351	16688	1.3800	1.7200	-15.0400	-0.1650	0.4840	0.0330
09:56:34.372	16708	-0.2500	1.2500	-14.2900	-0.1580	0.3730	0.0380
09:56:34.391	16728	1.0100	1.4700	-15.4500	-0.1610	0.4560	0.0290
09:56:34.410	16748	0.0000	1.4300	-17.4700	-0.1450	0.4260	0.0450
09:56:34.432	16768	0.7300	1.4800	-15.4600	-0.1520	0.3900	0.0380
09:56:34.453	16788	0.8000	1.7400	-15.4800	-0.1560	0.4620	0.0370
09:56:34.471	16808	0.0400	1.6600	-14.0100	-0.1500	0.3810	0.0260
09:56:34.493	16828	0.8500	1.7400	-14.3400	-0.1560	0.4600	0.0390
09:56:34.511	16848	0.2000	1.6000	-14.6400	-0.1540	0.3790	0.0370
09:56:34.532	16868	1.2300	1.6700	-14.5100	-0.1710	0.4300	0.0260
09:56:34.553	16888	0.8200	1.8600	-15.8400	-0.1450	0.4300	0.0390
09:56:34.572	16908	0.2800	1.5400	-15.3200	-0.1540	0.4080	0.0340
09:56:34.591	16928	1.4700	1.5500	-16.0300	-0.1770	0.4770	0.0420
09:56:34.611	16948	-0.4700	1.5700	-15.7500	-0.1510	0.3460	0.0250
09:56:34.632	16968	1.5900	1.7900	-15.7000	-0.1530	0.4720	0.0450
09:56:34.651	16988	0.2700	1.8600	-14.6200	-0.1380	0.3920	0.0410
09:56:34.671	17008	1.0000	1.3500	-15.6000	-0.1520	0.4110	0.0380
09:56:34.692	17028	0.7400	1.4500	-14.8500	-0.1500	0.5030	0.0460
09:56:34.712	17048	0.1200	1.7500	-13.5700	-0.1410	0.3860	0.0170
09:56:34.731	17068	1.1400	1.3200	-15.7200	-0.1540	0.4750	0.0400
09:56:34.751	17088	-0.0400	1.7300	-15.3200	-0.1410	0.3810	0.0370
09:56:34.772	17108	1.1000	1.2400	-16.4300	-0.1480	0.4270	0.0470
09:56:34.791	17128	0.4700	1.4500	-17.4700	-0.1430	0.4760	0.0410
09:56:34.812	17148	0.3100	1.5500	-15.8500	-0.1380	0.3330	0.0290
09:56:34.831	17168	0.5400	1.4100	-17.8100	-0.1550	0.5060	0.0540
09:56:34.851	17188	0.0900	1.7200	-14.6100	-0.1410	0.3540	0.0310
09:56:34.873	17208	1.3900	1.7800	-15.3700	-0.1590	0.4590	0.0430
09:56:34.892	17228	-0.2100	1.6600	-16.0600	-0.1480	0.3870	0.0340
09:56:34.911	17248	0.3300	1.6100	-13.3600	-0.1480	0.3730	0.0210
09:56:34.932	17268	0.1300	2.1100	-14.6500	-0.1490	0.5130	0.0440
09:56:34.952	17288	0.3500	1.6100	-15.2000	-0.1490	0.3440	0.0340
09:56:34.971	17308	1.6200	1.7800	-14.9000	-0.1620	0.4490	0.0290
09:56:34.991	17328	-0.1100	1.5800	-15.3000	-0.1410	0.3030	0.0260
09:56:35.011	17348	1.5100	1.4500	-16.2100	-0.1500	0.4600	0.0440
09:56:35.031	17368	0.7300	1.4300	-14.6000	-0.1680	0.4540	0.0390
09:56:35.051	17388	0.3100	1.0400	-15.7000	-0.1400	0.3560	0.0500
09:56:35.072	17408	1.2000	1.5300	-16.3400	-0.1670	0.5150	0.0420
09:56:35.092	17428	0.1500	1.9700	-15.6000	-0.1340	0.3630	0.0340
09:56:35.111	17448	1.1300	1.8100	-16.9400	-0.1730	0.5000	0.0580
09:56:35.133	17468	0.3100	1.4200	-16.1200	-0.1670	0.3910	0.0270
09:56:35.151	17488	0.7600	1.4500	-15.6500	-0.1560	0.4230	0.0390
09:56:35.170	17508	0.7600	1.6800	-15.5400	-0.1490	0.4780	0.0500
09:56:35.192	17528	-0.3500	1.6100	-15.0600	-0.1380	0.3730	0.0430
09:56:35.212	17548	0.7900	1.7000	-17.9400	-0.1470	0.4980	0.0510
09:56:35.232	17568	-0.5100	1.3500	-16.7900	-0.1450	0.3560	0.0370
09:56:35.251	17588	1.0200	1.9600	-16.4800	-0.1430	0.4430	0.0420
09:56:35.272	17608	0.6500	1.7500	-16.8600	-0.1480	0.4250	0.0490
09:56:35.292	17628	0.2600	1.5200	-14.5700	-0.1490	0.3640	0.0180
09:56:35.312	17648	1.0000	1.6100	-17.4700	-0.1600	0.5120	0.0490
09:56:35.331	17668	0.5800	1.7500	-13.7800	-0.1400	0.3700	0.0270
09:56:35.353	17688	0.9800	1.5700	-15.0800	-0.1760	0.4840	0.0330
09:56:35.373	17708	-0.4500	1.2100	-16.7200	-0.1550	0.3840	0.0440
09:56:35.393	17728	0.8100	1.5700	-15.7500	-0.1570	0.4030	0.0370
09:56:35.411	17748	0.7000	1.8100	-15.7200	-0.1560	0.4640	0.0420
09:56:35.433	17768	0.2600	1.8000	-15.1500	-0.1530	0.3600	0.0300
09:56:35.453	17788	0.8900	1.6800	-16.5900	-0.1540	0.4900	0.0400
09:56:35.473	17808	-0.0500	1.4700	-16.8900	-0.1630	0.4030	0.0450
09:56:35.491	17828	1.1700	1.2200	-17.4400	-0.1690	0.4210	0.0520
09:56:35.511	17848	0.2200	1.2400	-17.2800	-0.1460	0.4070	0.0500
09:56:35.532	17868	0.7500	1.3700	-16.8500	-0.1580	0.3870	0.0410
09:56:35.552	17888	0.9300	1.3000	-17.6300	-0.1630	0.4640	0.0570
09:56:35.571	17908	0.2600	1.9600	-12.3400	-0.1300	0.3350	0.0230
09:56:35.593	17928	1.0700	1.2000	-15.7400	-0.1650	0.4900	0.0380
09:56:35.612	17948	0.2000	1.8000	-15.7400	-0.1400	0.4240	0.0390
09:56:35.632	17968	1.2200	1.4800	-14.3500	-0.1410	0.4130	0.0300
09:56:35.651	17988	0.3800	1.6600	-16.4100	-0.1620	0.4820	0.0510
09:56:35.672	18008	0.4200	1.3500	-14.7000	-0.1400	0.3530	0.0280
09:56:35.692	18028	1.0900	1.2800	-16.2100	-0.1490	0.4730	0.0520
09:56:35.711	18048	0.3800	1.5600	-14.9500	-0.1410	0.3620	0.0380
09:56:35.732	18068	0.8100	1.4600	-15.7200	-0.1580	0.4000	0.0400
09:56:35.752	18088	0.1400	1.4500	-17.1000	-0.1640	0.4380	0.0430
09:56:35.773	18108	0.7700	1.4600	-14.4600	-0.1670	0.3900	0.0340
09:56:35.794	18128	0.9300	1.8400	-15.0000	-0.1530	0.4780	0.0340
09:56:35.812	18148	0.1000	1.3400	-14.4600	-0.1480	0.3620	0.0270
09:56:35.832	18168	1.1400	1.1500	-15.1900	-0.1720	0.4630	0.0370
09:56:35.852	18188	0.2500	1.5400	-15.1800	-0.1580	0.3740	0.0310
09:56:35.874	18208	1.0100	1.3900	-15.5100	-0.1640	0.4180	0.0450
09:56:35.892	18228	0.1500	1.5000	-16.1100	-0.1540	0.4490	0.0460
09:56:35.912	18248	0.5500	1.4000	-15.5600	-0.1620	0.3770	0.0280
09:56:35.933	18268	1.1300	1.7700	-17.1000	-0.1610	0.4910	0.0510
09:56:35.953	18288	0.0300	1.7100	-14.5400	-0.1520	0.3770	0.0290
09:56:35.974	18308	0.5300	1.6500	-15.6300	-0.1760	0.4870	0.0340
09:56:35.992	18328	-0.2100	1.9400	-15.9600	-0.1560	0.4160	0.0360
09:56:36.013	18348	0.7000	1.7100	-14.3000	-0.1520	0.3780	0.0360
09:56:36.033	18368	0.7100	1.5400	-15.9000	-0.1570	0.5230	0.0510
09:56:36.052	18388	0.1500	1.0900	-16.3800	-0.1590	0.3600	0.0470
09:56:36.072	18408	1.4200	1.3200	-16.4500	-0.1730	0.4910	0.0430
09:56:36.093	18428	-0.5300	1.9000	-14.6700	-0.1420	0.3760	0.0240
09:56:36.113	18448	1.0100	1.7500	-15.0000	-0.1560	0.3900	0.0330
09:56:36.132	18468	0.3000	2.0300	-15.8700	-0.1590	0.4730	0.0490
09:56:36.152	18488	0.0800	1.4500	-13.6700	-0.1560	0.3460	0.0130
09:56:36.171	18508	0.9100	1.9900	-16.7700	-0.1610	0.5080	0.0500
09:56:36.191	18528	-0.0700	1.7700	-15.2100	-0.1470	0.3310	0.0340
09:56:36.211	18548	0.3100	1.1500	-17.4000	-0.1600	0.4930	0.0460
09:56:36.233	18568	-0.5700	1.6700	-17.7100	-0.1590	0.4420	0.0390
09:56:36.253	18588	0.5200	1.7600	-16.1000	-0.1460	0.4030	0.0370
09:56:36.272	18608	0.9700	1.7300	-16.3800	-0.1620	0.4770	0.0410
09:56:36.293	18628	0.2500	1.8300	-14.1300	-0.1520	0.3600	0.0180
09:56:36.314	18648	1.0700	1.9500	-15.5000	-0.1600	0.4700	0.0400
09:56:36.334	18668	-0.2200	1.4700	-15.8600	-0.1310	0.3890	0.0480
09:56:36.352	18688	1.0400	1.1400	-15.2000	-0.1570	0.3700	0.0340
09:56:36.372	18708	0.5400	1.5500	-18.1600	-0.1510	0.4960	0.0530
09:56:36.393	18728	0.0600	1.4200	-14.0400	-0.1550	0.3480	0.0220
09:56:36.412	18748	1.3000	1.3800	-16.2300	-0.1610	0.4630	0.0370
09:56:36.432	18768	-0.1400	1.6700	-17.5400	-0.1410	0.3790	0.0420
09:56:36.452	18788	1.0300	1.3100	-15.3100	-0.1410	0.4190	0.0370
09:56:36.473	18808	0.2700	1.4500	-16.3400	-0.1510	0.4580	0.0430
09:56:36.494	18828	0.7300	1.7900	-13.8700	-0.1390	0.3540	0.0210
09:56:36.512	18848	0.9000	1.8400	-15.6800	-0.1450	0.4620	0.0410
09:56:36.532	18868	0.2000	1.7600	-14.4700	-0.1370	0.3800	0.0340
09:56:36.554	18888	1.1500	1.5700	-15.3700	-0.1450	0.4860	0.0340
09:56:36.573	18908	0.7400	1.6200	-15.1600	-0.1410	0.3790	0.0260
09:56:36.593	18928	0.7500	1.1600	-15.1500	-0.1680	0.4650	0.0430
09:56:36.612	18948	0.2700	2.1200	-16.3100	-0.1420	0.4370	0.0450
09:56:36.632	18968	0.5500	1.6200	-14.8400	-0.1610	0.3600	0.0340
09:56:36.654	18988	1.2300	1.8300	-16.8000	-0.1710	0.5030	0.0450
09:56:36.673	19008	-0.3500	1.6600	-16.2700	-0.1470	0.3500	0.0380
09:56:36.693	19028	1.2000	1.4000	-15.6700	-0.1650	0.4590	0.0330
09:56:36.714	19048	0.1500	1.4700	-15.7500	-0.1560	0.4580	0.0330
09:56:36.732	19068	0.4300	1.2000	-14.8900	-0.1650	0.4200	0.0340
09:56:36.754	19088	0.2600	1.7600	-17.0100	-0.1600	0.5130	0.0490
09:56:36.773	19108	-0.0400	1.4700	-14.5500	-0.1550	0.3720	0.0300
09:56:36.793	19128	1.1400	1.1400	-17.4600	-0.1620	0.4980	0.0650
09:56:36.814	19148	0.3700	1.5000	-16.6000	-0.1490	0.3870	0.0530
09:56:36.833	19168	0.4600	1.4100	-14.7600	-0.1590	0.4260	0.0340
09:56:36.853	19188	0.6900	1.3800	-15.7400	-0.1530	0.4570	0.0410
09:56:36.874	19208	0.7300	1.4300	-13.2800	-0.1330	0.3460	0.0380
09:56:36.895	19228	1.2000	1.3300	-18.1600	-0.1460	0.4830	0.0520
09:56:36.913	19248	-0.2000	1.3400	-14.4600	-0.1480	0.3760	0.0330
09:56:36.933	19268	0.7300	1.4600	-16.0800	-0.1610	0.4830	0.0380
09:56:36.955	19288	0.0900	1.6700	-17.1300	-0.1500	0.4400	0.0450
09:56:36.973	19308	0.7500	1.5900	-15.7300	-0.1410	0.3840	0.0420
09:56:36.993	19328	0.6400	2.0200	-17.3100	-0.1590	0.4870	0.0450
09:56:37.014	19348	-0.2400	1.4400	-15.4500	-0.1570	0.3580	0.0240
09:56:37.034	19368	0.9400	2.0500	-14.0600	-0.1640	0.4840	0.0320
09:56:37.053	19388	-0.1400	2.1500	-14.8400	-0.1460	0.3440	0.0280
09:56:37.073	19408	1.2300	1.5900	-13.4400	-0.1530	0.4330	0.0230
09:56:37.094	19428	0.7600	1.7600	-14.5000	-0.1520	0.4670	0.0400
09:56:37.113	19448	0.5100	1.9100	-14.8800	-0.1320	0.3440	0.0310
09:56:37.134	19468	1.0700	2.1500	-15.2400	-0.1620	0.4740	0.0380
09:56:37.154	19488	-0.1600	1.6300	-16.0500	-0.1460	0.3750	0.0290
09:56:37.173	19508	0.9300	1.2600	-17.5800	-0.1770	0.4690	0.0480
09:56:37.193	19528	0.3700	1.7700	-15.7500	-0.1550	0.4200	0.0400
09:56:37.214	19548	0.9400	1.5600	-15.5700	-0.1500	0.4060	0.0390
09:56:37.233	19568	1.0100	1.4000	-16.7500	-0.1630	0.4820	0.0410
09:56:37.253	19588	-0.4800	1.3000	-16.8500	-0.1400	0.3770	0.0360
09:56:37.273	19608	0.7100	1.6700	-16.3800	-0.1590	0.4880	0.0420
09:56:37.294	19628	-0.2100	1.5900	-15.9700	-0.1630	0.4170	0.0350
09:56:37.313	19648	0.4900	1.7000	-16.2000	-0.1630	0.4540	0.0370
09:56:37.335	19668	0.9700	1.5900	-18.1800	-0.1460	0.4460	0.0560
09:56:37.355	19688	-0.1000	1.8300	-13.6800	-0.1300	0.3540	0.0180
09:56:37.373	19708	1.5300	1.5400	-16.2700	-0.1690	0.4930	0.0530
09:56:37.394	19728	-0.1900	1.7100	-15.3000	-0.1380	0.3730	0.0320
09:56:37.414	19748	1.5600	1.4300	-16.4400	-0.1530	0.4730	0.0450
09:56:37.435	19768	-0.1300	1.4200	-16.6500	-0.1560	0.4300	0.0370
09:56:37.454	19788	0.1000	1.3800	-15.3700	-0.1730	0.4170	0.0360
09:56:37.474	19808	1.1100	1.7100	-15.1800	-0.1690	0.4660	0.0390
09:56:37.495	19828	0.5100	1.6900	-13.8700	-0.1450	0.3060	0.0220
09:56:37.513	19848	1.2400	1.4200	-17.1300	-0.1570	0.4840	0.0570
09:56:37.534	19868	0.1600	1.6000	-14.7200	-0.1510	0.3810	0.0280
09:56:37.553	19888	0.9400	1.5300	-14.9900	-0.1600	0.4440	0.0340
09:56:37.574	19908	0.8000	1.5400	-16.4900	-0.1490	0.4540	0.0450
09:56:37.593	19928	0.5600	1.5900	-15.1800	-0.1450	0.3550	0.0340
09:56:37.613	19948	0.5500	1.3200	-17.3600	-0.1670	0.4960	0.0470
09:56:37.633	19968	0.1900	1.5800	-14.8800	-0.1510	0.3430	0.0240
09:56:37.654	19988	1.2000	1.4100	-15.2300	-0.1590	0.4340	0.0320
09:56:37.675	20008	0.1600	1.6800	-16.0900	-0.1500	0.4450	0.0430
09:56:37.694	20028	0.8300	1.2100	-15.7500	-0.1440	0.3760	0.0450
09:56:37.713	20048	0.5700	1.7400	-15.8300	-0.1570	0.4810	0.0330
09:56:37.735	20068	-0.1400	1.2000	-14.9100	-0.1470	0.3230	0.0300
09:56:37.754	20088	1.4000	1.3500	-16.8400	-0.1480	0.5020	0.0540
09:56:37.773	20108	0.0400	1.5700	-14.9800	-0.1550	0.4140	0.0300
09:56:37.793	20128	0.2000	1.4700	-15.6100	-0.1400	0.4250	0.0370
09:56:37.813	20148	1.0500	1.6600	-17.0200	-0.1310	0.4220	0.0450
09:56:37.834	20168	0.2800	1.5000	-13.4500	-0.1530	0.3780	0.0240
09:56:37.854	20188	1.0700	1.5800	-15.0500	-0.1580	0.4710	0.0490
09:56:37.873	20208	-0.1600	1.5800	-14.0300	-0.1540	0.3550	0.0220
09:56:37.894	20228	1.2200	1.8700	-15.2500	-0.1580	0.4920	0.0360
09:56:37.913	20248	0.0500	2.1700	-14.4900	-0.1530	0.4170	0.0230
09:56:37.933	20268	0.6200	2.1200	-13.0300	-0.1530	0.3570	0.0190
09:56:37.953	20288	1.1900	1.6900	-17.2300	-0.1590	0.5010	0.0590
09:56:37.973	20308	0.3000	1.4400	-14.7000	-0.1440	0.3330	0.0310
09:56:37.994	20328	0.8800	1.8200	-15.1200	-0.1540	0.4540	0.0380
09:56:38.013	20348	-0.0600	1.5300	-15.3500	-0.1590	0.4090	0.0380
09:56:38.034	20368	0.9400	1.3500	-15.2300	-0.1700	0.4700	0.0420
09:56:38.055	20388	0.4400	1.8900	-16.4400	-0.1560	0.4670	0.0440
09:56:38.075	20408	0.3000	1.6800	-14.3700	-0.1590	0.3340	0.0260
09:56:38.095	20428	1.4500	1.8800	-16.7300	-0.1610	0.5140	0.0480
09:56:38.114	20448	-0.3400	1.3600	-14.9100	-0.1530	0.3390	0.0270
09:56:38.135	20468	0.5900	1.6900	-15.7900	-0.1510	0.5070	0.0370
09:56:38.154	20488	0.0500	1.7100	-15.5400	-0.1550	0.4210	0.0390
09:56:38.174	20508	0.1200	1.4900	-16.2800	-0.1530	0.3830	0.0440
09:56:38.195	20528	0.6100	1.8500	-16.5700	-0.1580	0.4460	0.0320
09:56:38.215	20548	0.2300	1.2800	-16.7100	-0.1550	0.3600	0.0360
09:56:38.236	20568	1.2400	1.6500	-15.7100	-0.1540	0.5080	0.0490
09:56:38.255	20588	0.3100	1.4300	-16.2700	-0.1560	0.3770	0.0390
09:56:38.275	20608	1.1900	1.6600	-14.9300	-0.1710	0.4660	0.0350
09:56:38.295	20628	0.2100	2.0700	-16.0700	-0.1480	0.4530	0.0420
09:56:38.315	20648	0.4300	1.1900	-14.5100	-0.1540	0.3670	0.0220
09:56:38.336	20668	0.9900	1.3100	-15.4400	-0.1530	0.4610	0.0390
09:56:38.354	20688	0.2700	1.6300	-13.9100	-0.1530	0.3370	0.0250
09:56:38.375	20708	1.1600	1.3800	-14.4700	-0.1830	0.4860	0.0280
09:56:38.395	20728	0.0000	1.6700	-16.6500	-0.1480	0.4550	0.0420
09:56:38.415	20748	-0.1100	1.9400	-14.5400	-0.1600	0.4010	0.0190
09:56:38.435	20768	0.2400	1.8000	-17.8900	-0.1670	0.4560	0.0380
09:56:38.455	20788	-0.0500	1.6600	-14.8300	-0.1500	0.3790	0.0340
09:56:38.474	20808	0.7100	1.5600	-15.9700	-0.1550	0.4580	0.0420
09:56:38.494	20828	0.8400	1.5500	-14.4300	-0.1350	0.3510	0.0250
09:56:38.515	20848	1.0300	1.3300	-14.7500	-0.1330	0.4020	0.0300
09:56:38.533	20868	0.6700	1.7300	-16.0400	-0.1490	0.4630	0.0290
09:56:38.555	20888	0.6900	1.5500	-14.0300	-0.1600	0.3610	0.0290
09:56:38.574	20908	1.2500	1.6600	-15.7800	-0.1510	0.4860	0.0470
09:56:38.593	20928	0.1800	1.7500	-14.8700	-0.1420	0.3690	0.0310
09:56:38.614	20948	1.4000	1.5200	-13.9700	-0.1550	0.4120	0.0260
09:56:38.635	20968	0.4300	1.5000	-16.1500	-0.1600	0.4110	0.0420
09:56:38.654	20988	0.2300	0.9800	-14.9500	-0.1570	0.4060	0.0350
09:56:38.675	21008	1.0000	1.6000	-14.8600	-0.1630	0.4870	0.0360
09:56:38.694	21028	-0.0900	1.3600	-13.2100	-0.1560	0.3470	0.0220
09:56:38.715	21048	1.6300	1.5700	-15.8500	-0.1680	0.5210	0.0430
09:56:38.735	21068	-0.3500	2.0500	-16.7000	-0.1390	0.3860	0.0290
09:56:38.754	21088	0.9000	1.7300	-15.8600	-0.1630	0.4600	0.0420
09:56:38.773	21108	0.3600	2.1500	-16.8200	-0.1440	0.4660	0.0380
09:56:38.794	21128	0.3000	2.1200	-14.1700	-0.1430	0.3400	0.0260
09:56:38.815	21148	1.3800	1.6400	-17.0400	-0.1520	0.4930	0.0530
09:56:38.834	21168	0.2400	1.6000	-13.6900	-0.1380	0.3360	0.0210
09:56:38.854	21188	1.3400	1.8600	-16.3700	-0.1670	0.4640	0.0440
09:56:38.876	21208	0.4900	2.0300	-17.0400	-0.1410	0.4150	0.0500
09:56:38.894	21228	0.7100	1.5100	-13.6600	-0.1580	0.3910	0.0170
09:56:38.915	21248	0.7600	1.4800	-16.5600	-0.1510	0.4980	0.0520
09:56:38.935	21268	0.0400	1.5200	-14.2600	-0.1460	0.3410	0.0180
09:56:38.955	21288	0.9000	1.2300	-17.8600	-0.1450	0.5300	0.0590
09:56:38.975	21308	-0.0800	1.7900	-14.7500	-0.1400	0.3470	0.0290
09:56:38.996	21328	0.8800	1.3300	-15.4700	-0.1460	0.4290	0.0430
09:56:39.015	21348	0.3900	1.3100	-16.1700	-0.1710	0.4500	0.0460
09:56:39.036	21368	0.2000	1.4600	-14.3800	-0.1310	0.3500	0.0350
09:56:39.054	21388	0.9500	1.6900	-16.8200	-0.1510	0.4960	0.0510
09:56:39.074	21408	-0.0200	1.4900	-14.9200	-0.1570	0.3630	0.0280
09:56:39.095	21428	1.1800	1.8900	-15.7200	-0.1590	0.4910	0.0390
09:56:39.115	21448	0.2700	1.6600	-15.3400	-0.1550	0.3670	0.0330
09:56:39.134	21468	1.1300	1.6300	-13.1200	-0.1500	0.3880	0.0250
09:56:39.156	21488	0.9600	1.5400	-15.1300	-0.1680	0.4540	0.0490
09:56:39.176	21508	0.2800	1.2900	-14.6400	-0.1530	0.3630	0.0350
09:56:39.194	21528	1.2900	1.6800	-14.3700	-0.1670	0.4950	0.0500
09:56:39.216	21548	0.0500	1.1400	-15.4500	-0.1470	0.3690	0.0350
09:56:39.234	21568	1.0900	1.4700	-14.0300	-0.1620	0.4390	0.0200
09:56:39.255	21588	0.5900	1.5200	-15.7800	-0.1550	0.4190	0.0410
09:56:39.276	21608	1.0700	1.2200	-15.1100	-0.1550	0.3660	0.0270
09:56:39.296	21628	0.8600	1.4300	-17.1200	-0.1610	0.4850	0.0480
09:56:39.315	21648	0.1500	1.6400	-14.6600	-0.1450	0.3720	0.0230
09:56:39.334	21668	1.2500	1.2600	-16.7300	-0.1400	0.4940	0.0540
09:56:39.354	21688	-0.2800	1.9200	-15.3900	-0.1370	0.4170	0.0330
09:56:39.375	21708	0.8300	1.0200	-15.0100	-0.1500	0.4090	0.0330
09:56:39.395	21728	0.5600	1.5700	-16.3900	-0.1530	0.4730	0.0380
09:56:39.414	21748	-0.3500	1.2600	-16.7800	-0.1530	0.3280	0.0320
09:56:39.436	21768	0.6000	1.7000	-17.3800	-0.1540	0.5080	0.0520
09:56:39.455	21788	0.1400	1.9400	-14.1900	-0.1350	0.3680	0.0420
09:56:39.477	21808	1.0300	1.2000	-16.3400	-0.1730	0.4560	0.0410
09:56:39.495	21828	-0.0700	1.7600	-17.5800	-0.1400	0.4140	0.0450
09:56:39.516	21848	0.7700	1.5200	-14.5600	-0.1590	0.3970	0.0380
09:56:39.534	21868	1.1300	1.6300	-17.2300	-0.1520	0.4510	0.0640
09:56:39.556	21888	-0.6900	1.4600	-16.4500	-0.1470	0.3510	0.0350
09:56:39.577	21908	0.7600	1.4500	-15.5700	-0.1620	0.4690	0.0400
09:56:39.597	21928	0.1200	1.8300	-16.3700	-0.1420	0.4260	0.0470
09:56:39.616	21948	0.5400	1.4800	-13.4000	-0.1680	0.3890	0.0300
09:56:39.635	21968	0.6700	1.6500	-17.0200	-0.1610	0.4520	0.0400
09:56:39.656	21988	0.3100	1.4800	-15.6500	-0.1630	0.3730	0.0310
09:56:39.676	22008	1.0400	1.8300	-16.3300	-0.1780	0.4790	0.0380
09:56:39.695	22028	-0.3200	1.5100	-13.5800	-0.1530	0.3660	0.0220
09:56:39.715	22048	1.3000	1.3900	-16.4800	-0.1620	0.3850	0.0420
09:56:39.735	22068	0.7700	1.5500	-14.9800	-0.1410	0.4610	0.0460
09:56:39.755	22088	1.0000	1.3500	-14.1500	-0.1280	0.3410	0.0400
09:56:39.777	22108	1.0900	1.6000	-14.8000	-0.1720	0.4900	0.0330
09:56:39.797	22128	-0.3200	1.1800	-14.4200	-0.1410	0.3460	0.0230
09:56:39.815	22148	0.8000	1.4800	-15.4700	-0.1450	0.4470	0.0340
09:56:39.835	22168	0.0400	1.8300	-15.2000	-0.1520	0.4430	0.0400
09:56:39.856	22188	1.0800	1.3800	-13.7900	-0.1340	0.4020	0.0300
09:56:39.875	22208	0.5500	1.5400	-16.5800	-0.1540	0.4600	0.0470
09:56:39.895	22228	0.7600	1.7100	-13.2100	-0.1490	0.3580	0.0280
09:56:39.915	22248	1.4200	1.3000	-16.1000	-0.1460	0.4800	0.0580
09:56:39.937	22268	-0.2600	1.6000	-14.9700	-0.1390	0.3850	0.0270
09:56:39.955	22288	1.0800	1.4800	-14.4200	-0.1500	0.4590	0.0360
09:56:39.976	22308	-0.1300	1.9600	-14.6000	-0.1580	0.4550	0.0200
09:56:39.995	22328	0.4400	1.5300	-15.8200	-0.1550	0.3990	0.0430
09:56:40.016	22348	0.9900	1.9000	-16.2900	-0.1680	0.4810	0.0370
09:56:40.035	22368	0.3200	2.0000	-14.1100	-0.1280	0.3470	0.0360
09:56:40.056	22388	1.3500	1.6700	-14.8600	-0.1620	0.4740	0.0360
09:56:40.076	22408	0.1900	1.7000	-15.2900	-0.1570	0.3910	0.0330
09:56:40.094	22428	1.2000	1.4700	-14.5900	-0.1450	0.4350	0.0320
09:56:40.114	22448	0.4300	1.9700	-15.8900	-0.1580	0.4760	0.0430
09:56:40.135	22468	0.0200	1.5100	-13.8200	-0.1280	0.3480	0.0290
09:56:40.155	22488	0.3500	1.4100	-16.5500	-0.1440	0.4950	0.0530
09:56:40.175	22508	0.1000	1.4900	-13.6400	-0.1330	0.3680	0.0180
09:56:40.195	22528	0.7300	1.4100	-18.0400	-0.1670	0.4800	0.0520
09:56:40.216	22548	0.5900	1.7800	-15.0700	-0.1340	0.4220	0.0450
09:56:40.235	22568	0.4200	1.7400	-13.6900	-0.1370	0.3630	0.0350
09:56:40.255	22588	1.2100	1.3800	-15.1800	-0.1520	0.4610	0.0400
09:56:40.275	22608	0.7200	1.6800	-14.1900	-0.1330	0.3860	0.0370
09:56:40.296	22628	1.5000	1.0800	-15.8000	-0.1660	0.4980	0.0440
09:56:40.315	22648	-0.1900	1.4800	-14.0500	-0.1670	0.3880	0.0240
09:56:40.337	22668	1.0800	1.4200	-14.9800	-0.1600	0.4590	0.0340
09:56:40.357	22688	0.8300	1.6800	-14.2700	-0.1490	0.4110	0.0340
09:56:40.375	22708	0.5300	1.2500	-14.3700	-0.1390	0.3260	0.0260
09:56:40.396	22728	1.3900	1.3900	-15.9500	-0.1400	0.5260	0.0430
09:56:40.416	22748	0.3200	1.8400	-13.3100	-0.1380	0.3510	0.0230
09:56:40.436	22768	1.7600	1.3500	-15.8900	-0.1600	0.4540	0.0440
09:56:40.456	22788	0.5600	1.7200	-14.8600	-0.1210	0.3780	0.0370
09:56:40.476	22808	0.3500	1.4300	-14.4500	-0.1310	0.3350	0.0340
09:56:40.495	22828	1.9600	1.5500	-15.8000	-0.1460	0.4600	0.0450
09:56:40.517	22848	0.5100	1.2900	-14.2900	-0.1330	0.3310	0.0290
09:56:40.535	22868	0.8000	0.9700	-17.2500	-0.1600	0.4970	0.0520
09:56:40.556	22888	0.7300	1.6900	-15.6400	-0.1340	0.4000	0.0450
09:56:40.576	22908	0.4700	1.1700	-15.6800	-0.1430	0.4190	0.0420
09:56:40.596	22928	0.1000	1.6300	-17.1200	-0.1470	0.4260	0.0500
09:56:40.618	22948	0.6200	1.5900	-14.1700	-0.1540	0.3430	0.0240
09:56:40.635	22968	1.2600	1.8900	-14.7500	-0.1350	0.4540	0.0400
09:56:40.655	22988	-0.3200	1.2500	-14.8500	-0.1480	0.3510	0.0360
09:56:40.675	23008	0.7700	1.2400	-15.0000	-0.1530	0.4610	0.0370
09:56:40.697	23028	0.6800	1.2800	-17.6100	-0.1530	0.4190	0.0540
09:56:40.715	23048	0.2800	1.4800	-15.3400	-0.1620	0.4350	0.0290
09:56:40.737	23068	1.8300	1.5200	-15.3700	-0.1640	0.4720	0.0480
09:56:40.758	23088	-0.3200	1.6000	-15.9700	-0.1640	0.3740	0.0290
09:56:40.776	23108	1.4000	1.7700	-16.0600	-0.1610	0.4960	0.0440
09:56:40.798	23128	-0.0500	1.8000	-15.6700	-0.1420	0.3960	0.0380
09:56:40.815	23148	0.7400	1.9500	-14.6900	-0.1560	0.4220	0.0310
09:56:40.837	23168	-0.0200	1.9300	-16.7000	-0.1560	0.4400	0.0460
09:56:40.857	23188	0.4100	1.6500	-14.4400	-0.1520	0.4000	0.0270
09:56:40.875	23208	1.0500	1.4700	-17.8100	-0.1490	0.5130	0.0630
09:56:40.895	23228	-0.1700	1.8300	-15.6600	-0.1400	0.3580	0.0390
09:56:40.916	23248	1.2900	1.7000	-16.4400	-0.1710	0.4480	0.0390
09:56:40.937	23268	-0.3400	1.7000	-17.2700	-0.1530	0.4270	0.0540
09:56:40.957	23288	0.3900	1.7600	-15.6700	-0.1560	0.4160	0.0410
09:56:40.976	23308	0.6200	1.7400	-16.7300	-0.1500	0.5060	0.0530
09:56:40.996	23328	0.1600	1.7400	-15.3400	-0.1420	0.3590	0.0330
09:56:41.017	23348	1.2400	1.6500	-16.7200	-0.1690	0.4720	0.0380
09:56:41.037	23368	0.1600	1.2500	-16.0200	-0.1470	0.3640	0.0480
09:56:41.058	23388	0.7500	1.6600	-15.0300	-0.1490	0.4110	0.0380
09:56:41.077	23408	0.3600	1.3500	-16.9400	-0.1440	0.4570	0.0560
09:56:41.096	23428	0.2900	1.4700	-13.2800	-0.1430	0.3480	0.0220
09:56:41.116	23448	0.9800	1.7600	-16.1100	-0.1740	0.4980	0.0480
09:56:41.137	23468	-0.6200	1.3500	-14.6800	-0.1620	0.3620	0.0260
09:56:41.156	23488	0.8200	1.8000	-15.2900	-0.1470	0.4570	0.0360
09:56:41.177	23508	0.1500	1.4100	-16.0200	-0.1540	0.4060	0.0420
09:56:41.197	23528	0.8100	1.5800	-13.6200	-0.1540	0.3860	0.0300
09:56:41.215	23548	1.0500	1.7300	-16.0500	-0.1560	0.4590	0.0400
09:56:41.237	23568	0.1400	1.0700	-16.5700	-0.1470	0.3690	0.0430
09:56:41.258	23588	1.3400	1.8800	-14.3200	-0.1750	0.4800	0.0330
09:56:41.277	23608	0.0700	1.8100	-15.0700	-0.1410	0.3690	0.0250
09:56:41.297	23628	0.5600	1.4100	-13.5800	-0.1580	0.4020	0.0380
09:56:41.316	23648	0.2100	1.6300	-16.3200	-0.1580	0.4340	0.0360
09:56:41.336	23668	0.5900	1.3900	-13.6000	-0.1370	0.3540	0.0330
09:56:41.356	23688	0.7100	1.9500	-16.4500	-0.1560	0.5100	0.0420
09:56:41.377	23708	-0.0400	1.7100	-15.5800	-0.1420	0.3600	0.0300
09:56:41.398	23728	0.7000	1.9900	-16.4800	-0.1550	0.4900	0.0390
09:56:41.418	23748	-0.3800	1.9400	-16.8400	-0.1450	0.4340	0.0480
09:56:41.437	23768	0.6000	1.6000	-14.9300	-0.1720	0.3930	0.0270
09:56:41.455	23788	0.1600	1.6000	-17.4500	-0.1560	0.4940	0.0530
09:56:41.476	23808	-0.1500	1.4800	-15.7100	-0.1470	0.3620	0.0330
09:56:41.497	23828	0.6100	2.0000	-16.2000	-0.1550	0.4920	0.0460
09:56:41.517	23848	0.0300	1.8600	-14.6300	-0.1490	0.3950	0.0330
09:56:41.537	23868	0.8300	1.7800	-15.0200	-0.1730	0.4690	0.0350
09:56:41.557	23888	0.6900	2.1600	-16.0100	-0.1520	0.4280	0.0380
09:56:41.576	23908	0.5000	1.5700	-14.8300	-0.1600	0.3830	0.0310
09:56:41.597	23928	0.8400	1.8500	-16.5700	-0.1630	0.5000	0.0490
09:56:41.616	23948	-0.4500	1.9200	-16.2000	-0.1370	0.3400	0.0330
09:56:41.637	23968	1.1700	1.3900	-14.8300	-0.1570	0.4700	0.0430
09:56:41.657	23988	0.1500	1.5900	-16.0900	-0.1540	0.4000	0.0390
09:56:41.680	24008	0.0300	1.3900	-14.6400	-0.1520	0.4070	0.0380
09:56:41.696	24028	1.0500	1.7200	-14.9900	-0.1550	0.4530	0.0390
09:56:41.717	24048	0.4700	1.6000	-15.6300	-0.1350	0.3300	0.0370
09:56:41.737	24068	0.9800	1.9400	-15.8700	-0.1450	0.5090	0.0460
09:56:41.757	24088	-0.6600	1.8400	-15.5700	-0.1360	0.3990	0.0360
09:56:41.776	24108	0.6300	1.4700	-15.0500	-0.1520	0.4100	0.0330
09:56:41.797	24128	0.4900	1.9100	-15.2000	-0.1490	0.4670	0.0340
09:56:41.816	24148	0.0700	1.2800	-15.0000	-0.1460	0.3700	0.0300
09:56:41.837	24168	1.3200	1.8600	-14.6900	-0.1360	0.4640	0.0400
09:56:41.857	24188	0.0200	1.8800	-15.2800	-0.1430	0.3780	0.0320
09:56:41.876	24208	1.0000	1.4000	-15.0400	-0.1630	0.4510	0.0340
09:56:41.896	24228	0.3700	1.5800	-17.1600	-0.1520	0.4380	0.0490
09:56:41.916	24248	0.7100	1.3300	-14.8500	-0.1460	0.3700	0.0270
09:56:41.937	24268	1.1400	1.4600	-16.6500	-0.1510	0.4400	0.0530
09:56:41.957	24288	0.1500	1.3100	-15.1000	-0.1590	0.3640	0.0290
09:56:41.976	24308	0.8800	1.4000	-15.9600	-0.1430	0.4650	0.0460
09:56:41.998	24328	-0.1300	1.5300	-13.4800	-0.1480	0.3600	0.0260
09:56:42.017	24348	1.1600	1.1800	-15.0000	-0.1600	0.4760	0.0300
09:56:42.037	24368	0.1500	1.7300	-16.2400	-0.1650	0.4240	0.0400
09:56:42.056	24388	0.8100	1.6200	-13.8800	-0.1640	0.3640	0.0250
09:56:42.078	24408	0.9900	1.8200	-14.6600	-0.1600	0.4950	0.0410
09:56:42.098	24428	-0.1100	1.9300	-13.5700	-0.1390	0.3090	0.0210
09:56:42.117	24448	1.2400	1.9000	-15.4600	-0.1600	0.4790	0.0440
09:56:42.137	24468	0.5800	1.4900	-16.1300	-0.1660	0.4150	0.0340
09:56:42.157	24488	0.9600	1.7200	-13.3300	-0.1560	0.4060	0.0150
09:56:42.179	24508	0.6400	1.8800	-15.3700	-0.1520	0.4600	0.0390
09:56:42.197	24528	-0.2100	1.5000	-15.9500	-0.1370	0.3450	0.0300
09:56:42.218	24548	1.4900	1.4200	-16.7800	-0.1530	0.4920	0.0530
09:56:42.239	24568	0.2900	1.9600	-14.7400	-0.1510	0.3620	0.0330
09:56:42.258	24588	0.8200	1.3500	-16.6300	-0.1600	0.4490	0.0400
09:56:42.277	24608	0.1700	1.4900	-14.8700	-0.1570	0.4280	0.0420
09:56:42.297	24628	0.0200	1.4900	-15.0500	-0.1440	0.3920	0.0260
09:56:42.318	24648	0.8200	1.4200	-17.4500	-0.1620	0.5010	0.0600
09:56:42.338	24668	0.0600	1.6100	-14.4900	-0.1430	0.3490	0.0330
09:56:42.359	24688	0.9200	1.6300	-17.0500	-0.1620	0.5320	0.0470
09:56:42.379	24708	-0.2500	1.9100	-17.5400	-0.1480	0.4080	0.0490
09:56:42.396	24728	0.8200	1.3400	-16.3000	-0.1560	0.3910	0.0420
09:56:42.416	24748	0.3000	1.5800	-15.6700	-0.1640	0.4590	0.0260
09:56:42.438	24768	0.4000	1.7100	-13.7900	-0.1580	0.3590	0.0180
09:56:42.458	24788	0.8800	1.4500	-17.7100	-0.1570	0.4860	0.0560
09:56:42.478	24808	-0.1900	1.9800	-15.8900	-0.1610	0.3790	0.0280
09:56:42.496	24828	0.9300	1.2100	-15.4200	-0.1540	0.4040	0.0480
09:56:42.516	24848	0.2900	1.7200	-15.2800	-0.1580	0.4470	0.0380
09:56:42.538	24868	0.0300	1.4500	-14.4500	-0.1340	0.3570	0.0380
09:56:42.559	24888	1.0400	1.8400	-16.2100	-0.1620	0.4870	0.0510
09:56:42.577	24908	0.2500	1.4300	-14.9500	-0.1450	0.3450	0.0360
09:56:42.597	24928	1.2900	2.1900	-16.0300	-0.1450	0.4400	0.0450
09:56:42.619	24948	1.2300	2.1000	-15.6400	-0.1170	0.3940	0.0360
09:56:42.638	24968	0.3300	1.3800	-15.1600	-0.1350	0.3690	0.0390
09:56:42.658	24988	0.6300	1.3400	-17.1300	-0.1650	0.4810	0.0390
09:56:42.678	25008	-0.0900	1.3000	-15.1900	-0.1460	0.3460	0.0210
09:56:42.697	25028	0.7800	1.6700	-15.2100	-0.1480	0.4690	0.0380
09:56:42.718	25048	0.6300	1.7200	-15.5800	-0.1550	0.3950	0.0260
09:56:42.738	25068	0.4200	1.6500	-14.6100	-0.1560	0.3890	0.0330
09:56:42.757	25088	0.9700	2.0300	-16.3300	-0.1330	0.4490	0.0420
09:56:42.778	25108	0.6500	1.6900	-13.3400	-0.1560	0.3560	0.0250
09:56:42.798	25128	1.0600	1.6300	-16.5600	-0.1480	0.4940	0.0500
09:56:42.818	25148	0.4400	1.7000	-14.5400	-0.1560	0.3340	0.0230
09:56:42.837	25168	0.6700	1.5100	-17.2100	-0.1680	0.5040	0.0510
09:56:42.857	25188	-0.3500	1.8600	-15.9500	-0.1500	0.4200	0.0360
09:56:42.877	25208	1.1400	1.0800	-15.1200	-0.1660	0.3860	0.0420
09:56:42.898	25228	0.7500	1.5600	-16.4700	-0.1730	0.5020	0.0470
09:56:42.918	25248	0.0100	1.7000	-14.1300	-0.1350	0.3560	0.0280
09:56:42.937	25268	1.4000	1.4900	-16.4700	-0.1670	0.5020	0.0540
09:56:42.958	25288	0.0600	1.6500	-16.0500	-0.1590	0.3830	0.0420
09:56:42.978	25308	0.9500	1.7900	-16.3000	-0.1520	0.4360	0.0490
09:56:42.997	25328	0.3200	1.8000	-15.3800	-0.1500	0.4380	0.0360
09:56:43.018	25348	0.4300	1.8800	-13.9200	-0.1340	0.3820	0.0210
09:56:43.038	25368	0.9700	1.9100	-16.1700	-0.1500	0.4560	0.0370
09:56:43.057	25388	-0.3100	1.7400	-14.4300	-0.1420	0.3720	0.0350
09:56:43.078	25408	0.9700	1.4600	-16.7500	-0.1740	0.4870	0.0400
09:56:43.098	25428	-0.2200	1.6100	-17.8600	-0.1670	0.4380	0.0370
09:56:43.118	25448	0.7500	1.4700	-17.1300	-0.1550	0.4250	0.0540
09:56:43.137	25468	1.4500	1.9500	-16.6000	-0.1590	0.4580	0.0460
09:56:43.158	25488	-0.1600	1.6400	-15.7900	-0.1490	0.3550	0.0230
09:56:43.178	25508	1.1600	1.9000	-15.4000	-0.1580	0.5020	0.0410
09:56:43.199	25528	-0.5500	1.5800	-14.3200	-0.1510	0.3590	0.0250
09:56:43.219	25548	0.4600	1.7000	-15.1100	-0.1650	0.4450	0.0290
09:56:43.237	25568	0.0900	2.1500	-16.4500	-0.1430	0.4230	0.0440
09:56:43.258	25588	0.5600	1.6600	-15.3800	-0.1670	0.4040	0.0400
09:56:43.278	25608	0.8200	1.8300	-14.9700	-0.1650	0.4670	0.0420
09:56:43.297	25628	0.2800	1.4100	-15.1200	-0.1520	0.3260	0.0310
09:56:43.319	25648	1.6300	1.3900	-15.0000	-0.1640	0.4540	0.0300
09:56:43.339	25668	-0.3000	1.2300	-16.4200	-0.1460	0.4030	0.0490
09:56:43.359	25688	0.5500	1.4100	-14.5000	-0.1700	0.3910	0.0330
09:56:43.379	25708	0.8500	1.4500	-16.5400	-0.1630	0.4340	0.0420
09:56:43.398	25728	0.1200	0.9500	-14.1900	-0.1590	0.3400	0.0260
09:56:43.420	25748	1.1200	1.1100	-16.3200	-0.1530	0.4430	0.0470
09:56:43.438	25768	-0.5900	1.1900	-16.7800	-0.1570	0.3800	0.0350
09:56:43.458	25788	0.7800	1.3800	-14.5200	-0.1470	0.4640	0.0350
09:56:43.479	25808	-0.1700	1.7800	-17.7400	-0.1350	0.4610	0.0440
09:56:43.498	25828	0.6300	1.5600	-13.8500	-0.1470	0.3760	0.0200
09:56:43.519	25848	0.8700	1.1600	-16.2700	-0.1470	0.4720	0.0470
09:56:43.540	25868	0.3800	1.7700	-15.0400	-0.1300	0.3320	0.0240
09:56:43.559	25888	0.2700	1.7500	-14.5000	-0.1660	0.4800	0.0380
09:56:43.580	25908	-0.2400	1.4600	-16.0200	-0.1430	0.4170	0.0370
09:56:43.599	25928	1.1000	1.4400	-15.3600	-0.1580	0.4450	0.0370
09:56:43.619	25948	0.8200	1.4400	-16.8700	-0.1540	0.4290	0.0550
09:56:43.639	25968	0.5900	1.5300	-13.3500	-0.1500	0.3570	0.0190
09:56:43.659	25988	0.9300	1.5900	-15.5500	-0.1580	0.5270	0.0500
09:56:43.678	26008	0.1100	1.6500	-17.0400	-0.1620	0.3900	0.0380
09:56:43.698	26028	0.6000	1.7900	-16.4300	-0.1530	0.4330	0.0490
09:56:43.719	26048	0.4000	1.9100	-15.8100	-0.1430	0.4250	0.0410
09:56:43.739	26068	0.2700	1.6600	-14.2700	-0.1670	0.3710	0.0200
09:56:43.758	26088	0.7800	1.8100	-16.9700	-0.1570	0.4970	0.0370
09:56:43.779	26108	-0.4900	1.8600	-16.5200	-0.1470	0.3670	0.0290
09:56:43.798	26128	0.8600	1.6600	-17.2100	-0.1590	0.4770	0.0450
09:56:43.818	26148	-0.4400	1.1000	-17.0800	-0.1500	0.3990	0.0410
09:56:43.839	26168	0.7800	1.4000	-14.1700	-0.1530	0.4210	0.0300
09:56:43.858	26188	0.1700	1.7900	-16.1900	-0.1460	0.4460	0.0340
09:56:43.879	26208	0.0800	1.5500	-14.6200	-0.1270	0.3610	0.0270
09:56:43.898	26228	1.0600	1.3400	-16.3600	-0.1650	0.5200	0.0410
09:56:43.918	26248	-0.2900	2.1400	-14.4300	-0.1290	0.3510	0.0270
09:56:43.937	26268	0.6700	1.2800	-16.8800	-0.1510	0.4290	0.0540
09:56:43.958	26288	0.5300	1.7200	-16.5900	-0.1510	0.4310	0.0510
09:56:43.979	26308	0.5000	1.6900	-14.8200	-0.1340	0.3700	0.0330
09:56:43.999	26328	0.7000	1.6700	-16.2100	-0.1580	0.5110	0.0380
09:56:44.020	26348	0.3800	1.6400	-15.3500	-0.1480	0.3500	0.0350
09:56:44.039	26368	1.5400	1.8300	-15.4400	-0.1530	0.4980	0.0410
09:56:44.058	26388	0.0400	1.6200	-15.2700	-0.1700	0.3900	0.0250
09:56:44.079	26408	0.9000	1.3900	-14.9800	-0.1640	0.4180	0.0370
09:56:44.099	26428	0.2900	1.5100	-16.5700	-0.1560	0.4860	0.0430
09:56:44.118	26448	0.3400	1.2400	-14.4600	-0.1620	0.3690	0.0200
09:56:44.137	26468	1.7300	1.8500	-15.7200	-0.1770	0.4920	0.0410
09:56:44.160	26488	-0.0100	1.7200	-14.8600	-0.1430	0.3260	0.0270
09:56:44.178	26508	1.1100	1.5400	-15.5600	-0.1510	0.4620	0.0410
09:56:44.200	26528	0.0500	1.5400	-16.6200	-0.1650	0.4240	0.0450
09:56:44.219	26548	0.5000	1.5800	-15.4300	-0.1450	0.3880	0.0410
09:56:44.238	26568	0.7900	1.4700	-16.4900	-0.1590	0.4860	0.0440
09:56:44.259	26588	0.0400	1.7500	-15.9900	-0.1420	0.3390	0.0350
09:56:44.278	26608	1.4300	1.6100	-15.1800	-0.1490	0.4500	0.0280
09:56:44.299	26628	0.3100	1.5000	-16.5200	-0.1320	0.4020	0.0470
09:56:44.319	26648	0.2500	1.1800	-16.3400	-0.1670	0.4320	0.0420
09:56:44.339	26668	0.7600	1.7000	-15.8400	-0.1540	0.4640	0.0430
09:56:44.359	26688	-0.3200	1.2700	-14.8800	-0.1530	0.3760	0.0280
09:56:44.381	26708	0.8800	1.4100	-17.3000	-0.1820	0.5180	0.0560
09:56:44.399	26728	-0.2100	2.0100	-16.4800	-0.1360	0.3760	0.0390
09:56:44.420	26748	0.8500	1.9500	-16.4900	-0.1480	0.4630	0.0500
09:56:44.441	26768	-0.4400	1.5800	-17.7200	-0.1460	0.4190	0.0460
09:56:44.460	26788	0.2300	1.5400	-15.9400	-0.1560	0.3880	0.0520
09:56:44.480	26808	0.6700	1.6700	-16.9700	-0.1540	0.4920	0.0570
09:56:44.498	26828	-0.4200	1.5600	-14.8700	-0.1460	0.3320	0.0310
09:56:44.518	26848	0.8300	1.6000	-16.7300	-0.1600	0.4900	0.0490
09:56:44.540	26868	0.3400	1.6400	-14.3300	-0.1440	0.3790	0.0310
09:56:44.558	26888	1.1000	1.3700	-15.8000	-0.1600	0.4340	0.0380
09:56:44.580	26908	0.5000	1.6000	-15.1700	-0.1440	0.4290	0.0370
09:56:44.599	26928	0.3500	1.6700	-15.5100	-0.1450	0.3810	0.0320
09:56:44.620	26948	1.1800	1.5700	-16.3400	-0.1660	0.4780	0.0500
09:56:44.640	26968	-0.1600	0.9400	-16.2300	-0.1510	0.3710	0.0470
09:56:44.661	26988	1.3600	1.4400	-15.6200	-0.1570	0.4270	0.0360
09:56:44.681	27008	0.7000	1.4000	-16.6800	-0.1500	0.4580	0.0490
09:56:44.701	27028	0.9400	1.3800	-14.9300	-0.1540	0.3950	0.0280
09:56:44.719	27048	1.7500	1.5500	-17.2300	-0.1510	0.4650	0.0570
09:56:44.739	27068	-0.2400	1.2900	-16.2100	-0.1490	0.3330	0.0400
09:56:44.760	27088	0.9900	1.6200	-16.1100	-0.1550	0.5190	0.0490
09:56:44.781	27108	-0.1800	1.4800	-17.2300	-0.1510	0.4040	0.0350
09:56:44.800	27128	1.0600	1.5000	-14.1500	-0.1430	0.4160	0.0270
09:56:44.820	27148	0.7900	1.7700	-17.1100	-0.1550	0.4350	0.0490
09:56:44.840	27168	0.7800	1.4900	-15.5500	-0.1610	0.3660	0.0380
09:56:44.859	27188	1.0400	1.6600	-15.8200	-0.1710	0.5120	0.0440
09:56:44.881	27208	-0.2700	1.2400	-15.6600	-0.1410	0.3660	0.0340
09:56:44.899	27228	1.5000	1.7600	-15.6600	-0.1610	0.4840	0.0390
09:56:44.920	27248	0.3700	1.7000	-15.3500	-0.1460	0.4390	0.0400
09:56:44.941	27268	1.0800	1.3500	-14.4500	-0.1490	0.3720	0.0340
09:56:44.961	27288	0.3400	1.3100	-18.0000	-0.1720	0.5050	0.0540
09:56:44.979	27308	0.2200	1.7500	-15.1400	-0.1410	0.3490	0.0360
09:56:45.000	27328	1.5500	1.8200	-16.1500	-0.1560	0.4600	0.0420
09:56:45.021	27348	0.2000	1.5200	-15.6300	-0.1560	0.4040	0.0360
09:56:45.040	27368	1.0900	1.4700	-15.6400	-0.1510	0.3990	0.0450
09:56:45.060	27388	0.5100	1.6100	-15.9400	-0.1540	0.4680	0.0260
09:56:45.078	27408	0.0000	1.4800	-15.7300	-0.1390	0.3580	0.0310
09:56:45.099	27428	0.8300	1.1700	-16.5600	-0.1740	0.5050	0.0370
09:56:45.120	27448	-0.3200	1.2900	-15.2000	-0.1410	0.3590	0.0290
09:56:45.140	27468	0.8800	1.4000	-15.9300	-0.1520	0.4710	0.0360
09:56:45.160	27488	0.4100	1.6100	-16.0800	-0.1560	0.4410	0.0280
09:56:45.180	27508	0.5300	1.5200	-15.5700	-0.1400	0.3400	0.0340
09:56:45.200	27528	0.9200	1.3900	-16.4800	-0.1490	0.4270	0.0420
09:56:45.220	27548	0.1900	1.6100	-16.4800	-0.1520	0.3940	0.0430
09:56:45.239	27568	0.0400	1.5000	-16.4400	-0.1640	0.4890	0.0390
09:56:45.260	27588	-0.1600	1.3200	-17.4100	-0.1440	0.4040	0.0450
09:56:45.281	27608	-0.0100	1.6300	-16.9400	-0.1660	0.4630	0.0510
09:56:45.300	27628	0.6000	1.9300	-16.2100	-0.1570	0.4430	0.0390
09:56:45.321	27648	-0.2800	1.4600	-16.7000	-0.1590	0.3640	0.0320
09:56:45.340	27668	0.6500	1.5700	-15.9300	-0.1760	0.4890	0.0450
09:56:45.359	27688	-0.1000	1.7800	-14.8800	-0.1460	0.3970	0.0340
09:56:45.381	27708	0.6000	1.8200	-14.9000	-0.1560	0.4610	0.0350
09:56:45.400	27728	0.1900	1.7300	-16.0300	-0.1430	0.4300	0.0420
09:56:45.420	27748	0.3900	1.7100	-14.6100	-0.1380	0.3880	0.0340
09:56:45.439	27768	1.5000	1.7500	-18.1300	-0.1760	0.4710	0.0520
09:56:45.460	27788	0.2100	1.3400	-15.3500	-0.1480	0.3580	0.0250
09:56:45.480	27808	1.3200	1.4600	-16.4200	-0.1650	0.4650	0.0400
09:56:45.501	27828	0.2000	1.4600	-15.8200	-0.1480	0.3990	0.0360
09:56:45.519	27848	0.9600	1.6300	-14.3900	-0.1450	0.4160	0.0210
09:56:45.540	27868	0.7400	1.7100	-17.4700	-0.1620	0.4430	0.0360
09:56:45.560	27888	-0.0400	1.7400	-14.2300	-0.1410	0.3460	0.0200
09:56:45.579	27908	0.8500	1.7600	-16.6000	-0.1480	0.4840	0.0500
09:56:45.599	27928	-0.6200	1.8300	-13.9400	-0.1480	0.3760	0.0220
09:56:45.621	27948	0.6300	1.6800	-15.5900	-0.1500	0.4150	0.0390
09:56:45.639	27968	-0.0200	1.6600	-18.0800	-0.1430	0.4410	0.0460
09:56:45.660	27988	0.4200	1.5200	-14.2800	-0.1610	0.3890	0.0180
09:56:45.680	28008	1.2000	1.9100	-15.6300	-0.1770	0.5250	0.0400
09:56:45.699	28028	-0.0300	1.7400	-13.7100	-0.1460	0.3070	0.0130
09:56:45.721	28048	1.2200	1.6900	-17.5200	-0.1390	0.5110	0.0630
09:56:45.741	28068	0.2200	1.4700	-17.1700	-0.1520	0.4070	0.0490
09:56:45.761	28088	0.9600	1.5700	-15.9700	-0.1540	0.4170	0.0410
09:56:45.780	28108	0.6700	2.0300	-15.2800	-0.1560	0.4550	0.0240
09:56:45.800	28128	-0.3500	1.7000	-16.2100	-0.1470	0.3710	0.0390
09:56:45.821	28148	0.9300	2.2400	-15.4200	-0.1570	0.4950	0.0380
09:56:45.840	28168	-0.1300	1.5700	-13.4100	-0.1600	0.3880	0.0230
09:56:45.862	28188	0.4300	1.5700	-17.9800	-0.1660	0.4750	0.0400
09:56:45.880	28208	0.2400	1.9100	-17.2100	-0.1510	0.4410	0.0480
09:56:45.901	28228	-0.0800	1.8500	-13.9900	-0.1440	0.3710	0.0320
09:56:45.922	28248	0.9500	1.6500	-16.4000	-0.1530	0.4730	0.0420
09:56:45.941	28268	0.1300	1.9000	-14.1700	-0.1400	0.3530	0.0190
09:56:45.961	28288	0.9700	1.0400	-17.3300	-0.1750	0.4630	0.0380
09:56:45.981	28308	-0.3200	1.7500	-16.3300	-0.1480	0.3710	0.0410
09:56:46.002	28328	0.5300	1.9200	-17.0400	-0.1460	0.4210	0.0400
09:56:46.021	28348	0.5700	1.8900	-14.8500	-0.1660	0.4770	0.0310
09:56:46.040	28368	0.2000	1.3700	-15.2600	-0.1390	0.3460	0.0390
09:56:46.061	28388	1.1200	1.6900	-16.9000	-0.1570	0.4950	0.0460
09:56:46.081	28408	0.2200	1.5300	-14.6800	-0.1510	0.3460	0.0370
09:56:46.102	28428	0.6800	1.2200	-16.4700	-0.1710	0.4770	0.0480
09:56:46.120	28448	-0.5300	1.6800	-17.0300	-0.1520	0.3990	0.0470
09:56:46.142	28468	0.6700	1.2000	-17.8700	-0.1530	0.4290	0.0480
09:56:46.161	28488	1.1900	1.6200	-16.8300	-0.1700	0.4900	0.0490
09:56:46.182	28508	0.4600	1.2800	-14.7700	-0.1640	0.3450	0.0290
09:56:46.201	28528	2.0000	1.6900	-16.1900	-0.1750	0.4780	0.0450
09:56:46.220	28548	-0.0600	1.9200	-14.0000	-0.1460	0.3630	0.0270
09:56:46.241	28568	0.1900	1.5500	-16.2600	-0.1690	0.4490	0.0380
09:56:46.260	28588	0.5400	1.8200	-16.2300	-0.1540	0.4460	0.0390
09:56:46.281	28608	0.4700	1.7000	-14.9200	-0.1640	0.3510	0.0300
09:56:46.300	28628	1.6200	1.7000	-16.7000	-0.1480	0.4940	0.0480
09:56:46.321	28648	0.0800	1.6800	-16.0800	-0.1380	0.3370	0.0270
09:56:46.341	28668	1.5300	1.6100	-16.4800	-0.1650	0.4610	0.0390
09:56:46.361	28688	0.1700	1.7800	-14.9800	-0.1370	0.4360	0.0280
09:56:46.381	28708	0.4000	1.5900	-14.8800	-0.1620	0.3920	0.0350
09:56:46.400	28728	0.5100	1.5800	-16.0200	-0.1730	0.4540	0.0380
09:56:46.422	28748	-0.0900	1.7300	-15.7400	-0.1450	0.3500	0.0350
09:56:46.440	28768	1.1400	1.0700	-16.6800	-0.1660	0.4750	0.0520
09:56:46.462	28788	0.0800	1.6400	-16.6100	-0.1450	0.3730	0.0490
09:56:46.482	28808	0.9200	1.5100	-15.1200	-0.1730	0.4070	0.0350
09:56:46.500	28828	1.2000	1.7000	-16.6500	-0.1450	0.4290	0.0580
09:56:46.521	28848	0.1700	1.3300	-14.9400	-0.1720	0.3670	0.0310
09:56:46.541	28868	0.5000	1.7400	-15.2500	-0.1500	0.5000	0.0290
09:56:46.562	28888	-0.0600	1.7000	-14.6100	-0.1400	0.3600	0.0280
09:56:46.581	28908	0.6600	1.2500	-15.7500	-0.1640	0.4520	0.0490
09:56:46.600	28928	0.6300	1.6600	-16.0300	-0.1650	0.4000	0.0470
09:56:46.620	28948	0.7800	1.3200	-16.7600	-0.1580	0.4140	0.0410
09:56:46.642	28968	0.8700	1.7600	-15.4300	-0.1520	0.4840	0.0460
09:56:46.661	28988	0.4100	1.2300	-16.4200	-0.1550	0.3770	0.0430
09:56:46.679	29008	1.0100	1.4300	-17.5500	-0.1630	0.4890	0.0480
09:56:46.701	29028	-0.2600	1.6600	-17.3900	-0.1450	0.3780	0.0390
09:56:46.720	29048	1.3800	1.8800	-14.8000	-0.1540	0.4620	0.0300
09:56:46.740	29068	0.4100	1.5400	-15.9200	-0.1510	0.4560	0.0450
09:56:46.762	29088	0.3300	1.1100	-15.5800	-0.1450	0.3700	0.0220
09:56:46.782	29108	0.8900	1.3900	-17.4600	-0.1640	0.4840	0.0540
09:56:46.800	29128	-0.7200	1.4500	-14.8600	-0.1520	0.3910	0.0240
09:56:46.821	29148	1.2800	1.3600	-17.1400	-0.1520	0.5230	0.0590
09:56:46.842	29168	-0.5200	1.6100	-18.4500	-0.1450	0.4320	0.0480
09:56:46.862	29188	0.6700	1.8800	-12.9100	-0.1380	0.3820	0.0190
09:56:46.881	29208	0.4600	1.8400	-16.8400	-0.1490	0.4880	0.0480
09:56:46.902	29228	0.1200	1.5300	-13.4100	-0.1530	0.3440	0.0110
09:56:46.922	29248	0.9000	1.4600	-15.3600	-0.1740	0.4910	0.0440
09:56:46.940	29268	-0.0500	1.8900	-15.8100	-0.1410	0.3730	0.0370
09:56:46.962	29288	1.1700	1.4800	-15.3300	-0.1520	0.4460	0.0300
09:56:46.980	29308	0.5300	1.6300	-15.8700	-0.1500	0.4060	0.0380
09:56:47.001	29328	1.0400	1.4800	-14.7700	-0.1410	0.3670	0.0300
09:56:47.020	29348	0.9100	1.3400	-18.1500	-0.1570	0.5140	0.0570
09:56:47.041	29368	-0.1700	1.3600	-14.1300	-0.1490	0.3850	0.0240
09:56:47.061	29388	0.7700	1.5500	-16.4900	-0.1530	0.4700	0.0390
09:56:47.081	29408	0.0600	1.6500	-15.0400	-0.1480	0.3930	0.0370
09:56:47.103	29428	0.5300	1.4000	-15.2400	-0.1550	0.4330	0.0410
09:56:47.123	29448	1.0000	1.6000	-14.7000	-0.1430	0.4630	0.0500
09:56:47.142	29468	-0.3500	1.3100	-14.9100	-0.1550	0.3560	0.0270
09:56:47.163	29488	1.2300	1.7000	-15.8700	-0.1450	0.4770	0.0350
09:56:47.183	29508	-0.5600	1.5500	-14.2300	-0.1430	0.3980	0.0350
09:56:47.202	29528	0.7000	1.4300	-16.8700	-0.1570	0.4720	0.0430
09:56:47.221	29548	0.1800	2.1500	-17.5200	-0.1310	0.4280	0.0510
09:56:47.242	29568	0.0600	1.7600	-16.0700	-0.1490	0.3890	0.0390
09:56:47.260	29588	0.4300	1.7000	-16.2300	-0.1620	0.4750	0.0400
09:56:47.282	29608	-0.1800	1.8400	-15.2700	-0.1420	0.3510	0.0430
09:56:47.303	29628	0.6800	1.5700	-17.1900	-0.1640	0.5010	0.0540
09:56:47.323	29648	-0.5900	1.7600	-15.7800	-0.1540	0.3940	0.0320
09:56:47.342	29668	0.7000	1.4800	-16.6000	-0.1480	0.4520	0.0510
09:56:47.362	29688	0.0400	1.9000	-16.2200	-0.1600	0.4610	0.0380
09:56:47.381	29708	0.2000	1.1100	-16.0100	-0.1570	0.3750	0.0330
09:56:47.402	29728	0.9700	1.6000	-17.1900	-0.1640	0.5120	0.0440
09:56:47.421	29748	0.5100	1.4100	-14.8800	-0.1540	0.3460	0.0310
09:56:47.441	29768	1.3200	1.8100	-15.6000	-0.1670	0.4910	0.0480
09:56:47.461	29788	1.0900	1.7900	-15.8200	-0.1450	0.4540	0.0490
09:56:47.482	29808	1.0600	1.1600	-15.3500	-0.1560	0.3560	0.0430
09:56:47.502	29828	1.0500	1.4800	-15.2600	-0.1640	0.4640	0.0480
09:56:47.523	29848	0.4900	1.6300	-13.4000	-0.1480	0.3440	0.0300
09:56:47.542	29868	1.7300	1.4600	-15.2400	-0.1520	0.4600	0.0390
09:56:47.562	29888	0.7800	1.8200	-15.0700	-0.1210	0.3540	0.0330
09:56:47.582	29908	1.2000	1.2600	-15.6500	-0.1290	0.4210	0.0350
09:56:47.601	29928	1.1600	1.5700	-15.5200	-0.1470	0.4350	0.0310
09:56:47.622	29948	0.6600	1.1800	-15.0300	-0.1570	0.4250	0.0380
09:56:47.642	29968	0.6700	1.7200	-16.6300	-0.1590	0.4510	0.0350
09:56:47.662	29988	-0.0700	2.0000	-13.2200	-0.1310	0.3260	0.0190
09:56:47.682	30008	1.7300	1.9700	-14.3800	-0.1610	0.5050	0.0330
09:56:47.703	30028	-0.0700	1.8600	-15.2600	-0.1440	0.4230	0.0350
09:56:47.722	30048	0.9800	1.3900	-14.0500	-0.1570	0.3660	0.0210
09:56:47.742	30068	0.7700	1.9100	-14.8200	-0.1520	0.4510	0.0260
09:56:47.762	30088	0.8900	1.4700	-14.3100	-0.1420	0.3740	0.0350
09:56:47.782	30108	0.5000	1.4800	-17.3700	-0.1600	0.5240	0.0500
09:56:47.801	30128	-0.1600	1.6800	-15.1600	-0.1460	0.3860	0.0260
09:56:47.822	30148	0.9700	1.8300	-14.2700	-0.1670	0.4300	0.0350
09:56:47.842	30168	0.5700	1.5800	-16.4200	-0.1680	0.4850	0.0470
09:56:47.862	30188	0.4200	1.3300	-14.7300	-0.1650	0.3210	0.0290
09:56:47.882	30208	1.3800	1.7300	-16.3900	-0.1640	0.4880	0.0470
09:56:47.900	30228	-0.1100	1.4100	-16.2300	-0.1480	0.3530	0.0370
09:56:47.921	30248	0.5400	1.8300	-17.0600	-0.1720	0.4860	0.0470
09:56:47.942	30268	-0.0300	1.8600	-16.5500	-0.1470	0.4130	0.0480
09:56:47.962	30288	0.0800	1.4700	-16.3900	-0.1660	0.4160	0.0300
09:56:47.982	30308	0.8900	1.5700	-17.8500	-0.1410	0.4660	0.0590
09:56:48.002	30328	-0.1500	1.6800	-14.9600	-0.1490	0.3390	0.0290
09:56:48.022	30348	0.8000	1.4700	-14.3200	-0.1670	0.4740	0.0200
09:56:48.042	30368	0.0500	1.8700	-15.5700	-0.1390	0.4060	0.0410
09:56:48.063	30388	0.7400	1.4400	-16.8400	-0.1760	0.4510	0.0550
09:56:48.081	30408	-0.1400	1.7700	-16.2600	-0.1610	0.4550	0.0280
09:56:48.102	30428	0.0900	1.6200	-16.0000	-0.1360	0.3680	0.0450
09:56:48.121	30448	1.0900	1.5100	-17.1600	-0.1640	0.5050	0.0480
09:56:48.142	30468	0.0400	1.5100	-15.2600	-0.1480	0.3170	0.0270
09:56:48.161	30488	0.7700	1.5900	-16.3100	-0.1680	0.4640	0.0410
09:56:48.182	30508	-0.5600	1.4800	-16.2500	-0.1430	0.4110	0.0410
09:56:48.202	30528	0.1500	1.7200	-14.4700	-0.1550	0.4090	0.0310
09:56:48.221	30548	0.6400	1.2800	-15.9500	-0.1670	0.4990	0.0520
09:56:48.242	30568	0.2700	1.7300	-13.5300	-0.1510	0.3700	0.0210
09:56:48.262	30588	1.7700	1.5800	-14.3200	-0.1770	0.4640	0.0270
09:56:48.283	30608	0.1300	1.4100	-15.2100	-0.1500	0.3900	0.0440
09:56:48.303	30628	0.8600	1.7300	-14.9400	-0.1570	0.3840	0.0260
09:56:48.322	30648	0.4300	1.4400	-16.3000	-0.1580	0.4730	0.0420
09:56:48.342	30668	0.0900	1.5600	-14.3600	-0.1430	0.3760	0.0240
09:56:48.363	30688	0.9600	1.6900	-14.7400	-0.1730	0.5090	0.0330
09:56:48.383	30708	0.2500	1.6600	-15.7100	-0.1420	0.3220	0.0360
09:56:48.403	30728	0.7900	1.7900	-17.5800	-0.1610	0.4590	0.0450
09:56:48.421	30748	0.4300	1.6100	-15.9800	-0.1440	0.4030	0.0420
09:56:48.442	30768	0.3600	1.4300	-15.9500	-0.1610	0.3870	0.0390
09:56:48.461	30788	0.6700	1.6800	-17.1600	-0.1550	0.4790	0.0470
09:56:48.484	30808	-0.3100	1.6200	-15.2700	-0.1470	0.3600	0.0320
09:56:48.503	30828	1.4700	1.7500	-15.3000	-0.1560	0.4970	0.0410
09:56:48.523	30848	0.0300	1.5700	-13.7900	-0.1450	0.4170	0.0290
09:56:48.544	30868	0.9000	1.4200	-16.0000	-0.1700	0.4540	0.0410
09:56:48.564	30888	0.4900	1.6600	-17.2700	-0.1520	0.4360	0.0510
09:56:48.582	30908	-0.1400	1.6900	-14.8800	-0.1420	0.3650	0.0310
09:56:48.602	30928	0.8400	1.7700	-16.9100	-0.1700	0.5100	0.0480
09:56:48.622	30948	0.0900	1.7500	-15.0800	-0.1530	0.3480	0.0260
09:56:48.642	30968	1.2000	1.3700	-16.2200	-0.1730	0.4380	0.0330
09:56:48.662	30988	-0.7300	1.5800	-17.0100	-0.1540	0.4150	0.0430
09:56:48.682	31008	-0.0800	1.6500	-16.7100	-0.1660	0.4420	0.0400
09:56:48.702	31028	0.2800	1.8600	-16.5900	-0.1520	0.5200	0.0390
09:56:48.723	31048	-0.3900	1.4000	-15.8200	-0.1580	0.3710	0.0270
09:56:48.742	31068	0.6200	1.9800	-18.1100	-0.1600	0.4690	0.0550
09:56:48.764	31088	-0.5600	1.8700	-16.6000	-0.1500	0.4010	0.0360
09:56:48.784	31108	0.9600	1.6200	-15.5000	-0.1580	0.4100	0.0380
09:56:48.801	31128	0.3200	1.4800	-17.0200	-0.1510	0.4930	0.0480
09:56:48.821	31148	0.5200	1.1900	-16.1400	-0.1460	0.3600	0.0390
09:56:48.844	31168	1.3800	1.4800	-17.4900	-0.1510	0.5110	0.0560
09:56:48.864	31188	0.0800	1.5900	-15.9000	-0.1400	0.3490	0.0360
09:56:48.883	31208	1.1400	1.5300	-16.3300	-0.1580	0.4500	0.0350
09:56:48.902	31228	0.0600	1.7300	-16.0900	-0.1520	0.4090	0.0400
09:56:48.922	31248	0.6600	1.6000	-13.9700	-0.1410	0.3510	0.0250
09:56:48.943	31268	0.8300	1.6200	-17.8500	-0.1560	0.4540	0.0590
09:56:48.963	31288	0.2100	1.3900	-14.2800	-0.1430	0.3430	0.0290
09:56:48.982	31308	0.5800	1.7000	-16.6600	-0.1640	0.4880	0.0310
09:56:49.003	31328	-0.0100	1.4500	-15.9300	-0.1530	0.3520	0.0400
09:56:49.023	31348	0.9300	1.5400	-16.6600	-0.1660	0.4700	0.0500
09:56:49.042	31368	0.4500	1.7100	-15.7600	-0.1380	0.4180	0.0540
09:56:49.063	31388	0.4400	1.7300	-14.0900	-0.1500	0.3740	0.0280
09:56:49.083	31408	0.4900	2.0500	-16.4000	-0.1570	0.5040	0.0370
09:56:49.103	31428	-0.2500	2.0600	-14.5200	-0.1300	0.3590	0.0310
09:56:49.123	31448	1.3000	1.4200	-16.8500	-0.1740	0.5150	0.0480
09:56:49.141	31468	-0.0300	1.8000	-15.7600	-0.1500	0.4040	0.0400
09:56:49.162	31488	1.4200	1.2700	-16.2900	-0.1430	0.4320	0.0440
09:56:49.184	31508	1.0900	1.9000	-15.1500	-0.1690	0.4880	0.0410
09:56:49.203	31528	0.0300	1.1600	-15.2600	-0.1500	0.3550	0.0320
09:56:49.224	31548	0.4500	1.2100	-17.6600	-0.1420	0.4990	0.0490
09:56:49.245	31568	-0.5300	1.4300	-15.2300	-0.1360	0.4030	0.0340
09:56:49.264	31588	0.6800	1.6000	-15.4500	-0.1660	0.4570	0.0350
09:56:49.284	31608	0.5400	2.0300	-15.0100	-0.1510	0.4410	0.0370
09:56:49.303	31628	-0.0700	1.5500	-15.8000	-0.1380	0.3890	0.0350
09:56:49.323	31648	1.1200	1.7400	-15.7000	-0.1560	0.4780	0.0410
09:56:49.343	31668	0.2200	1.5700	-15.4300	-0.1440	0.3990	0.0370
09:56:49.362	31688	0.9000	1.4800	-18.2200	-0.1800	0.4990	0.0460
09:56:49.382	31708	-0.1400	2.0300	-15.8900	-0.1440	0.3860	0.0350
09:56:49.403	31728	0.8000	1.6400	-17.4500	-0.1600	0.4290	0.0470
09:56:49.424	31748	0.8500	1.9300	-17.4100	-0.1600	0.4770	0.0530
09:56:49.443	31768	0.4500	1.4000	-16.2000	-0.1350	0.3460	0.0450
09:56:49.462	31788	0.8100	1.4500	-17.9300	-0.1550	0.4730	0.0520
09:56:49.483	31808	-0.2100	1.7900	-14.4600	-0.1600	0.3670	0.0270
09:56:49.502	31828	0.8300	1.8400	-13.3100	-0.1630	0.4240	0.0240
09:56:49.523	31848	0.6500	1.7300	-15.2900	-0.1460	0.4180	0.0410
09:56:49.544	31868	0.1800	0.9400	-17.1700	-0.1510	0.3680	0.0500
09:56:49.563	31888	0.9800	1.8600	-17.4400	-0.1490	0.4970	0.0500
09:56:49.583	31908	0.1300	1.7800	-15.4700	-0.1480	0.3660	0.0340
09:56:49.603	31928	0.9200	1.5100	-14.8900	-0.1430	0.4370	0.0240
09:56:49.623	31948	0.2200	1.3900	-16.1600	-0.1530	0.4170	0.0410
09:56:49.643	31968	1.0400	1.5500	-13.0900	-0.1420	0.3970	0.0280
09:56:49.663	31988	0.5700	1.9300	-15.9200	-0.1510	0.4290	0.0370
09:56:49.684	32008	0.4200	1.3200	-15.9800	-0.1390	0.3380	0.0450
09:56:49.704	32028	0.7500	1.5500	-16.2300	-0.1660	0.5100	0.0380
09:56:49.725	32048	0.1500	1.3500	-16.4100	-0.1540	0.3840	0.0290
09:56:49.743	32068	1.0300	1.5500	-15.8600	-0.1540	0.4180	0.0400
09:56:49.763	32088	0.4100	1.8100	-15.9300	-0.1560	0.4540	0.0300
09:56:49.783	32108	0.6600	1.3100	-14.0300	-0.1580	0.3720	0.0300
09:56:49.802	32128	0.7800	1.5500	-16.7100	-0.1540	0.4910	0.0500
09:56:49.824	32148	0.2600	1.5000	-15.2200	-0.1490	0.3430	0.0290
09:56:49.844	32168	1.5600	1.5100	-15.2700	-0.1560	0.5120	0.0370
09:56:49.863	32188	-0.1900	1.8200	-16.6800	-0.1450	0.4160	0.0410
09:56:49.883	32208	0.8900	1.5700	-14.5400	-0.1520	0.4090	0.0380
09:56:49.903	32228	0.8800	1.8300	-14.8100	-0.1580	0.4660	0.0390
09:56:49.924	32248	0.1000	1.4000	-14.0800	-0.1400	0.3360	0.0170
09:56:49.945	32268	0.6200	1.8000	-15.8300	-0.1630	0.5140	0.0420
09:56:49.964	32288	0.0600	2.1300	-14.1900	-0.1340	0.3990	0.0230
09:56:49.983	32308	0.4500	1.4300	-16.5600	-0.1680	0.4360	0.0470
09:56:50.002	32328	0.1600	1.7600	-17.6700	-0.1510	0.4280	0.0490
09:56:50.023	32348	0.5700	1.4400	-15.8600	-0.1530	0.3930	0.0340
09:56:50.043	32368	0.9200	1.2800	-17.9800	-0.1460	0.5030	0.0600
09:56:50.064	32388	0.2200	1.4700	-16.0100	-0.1480	0.3610	0.0390
09:56:50.082	32408	0.9100	1.6500	-16.3700	-0.1640	0.5270	0.0370
09:56:50.102	32428	-0.3600	2.0300	-16.2800	-0.1450	0.3750	0.0280
09:56:50.124	32448	0.9400	1.6500	-15.8200	-0.1530	0.4140	0.0380
09:56:50.144	32468	0.8000	1.7400	-16.5700	-0.1490	0.4640	0.0460
09:56:50.163	32488	-0.0600	1.5600	-15.0800	-0.1390	0.3610	0.0330
09:56:50.184	32508	0.7600	1.6900	-17.9300	-0.1580	0.5120	0.0480
09:56:50.204	32528	0.0300	1.4200	-16.2700	-0.1480	0.3570	0.0410
09:56:50.223	32548	1.0300	1.7900	-15.4100	-0.1530	0.4730	0.0430
09:56:50.243	32568	-0.4500	2.1300	-16.3900	-0.1290	0.3930	0.0320
09:56:50.264	32588	0.6300	1.6200	-17.0400	-0.1510	0.3840	0.0500
09:56:50.284	32608	0.8900	1.2600	-17.8500	-0.1560	0.5140	0.0550
09:56:50.303	32628	0.1000	1.3500	-15.1500	-0.1460	0.3670	0.0390
09:56:50.324	32648	1.3100	1.4400	-16.5600	-0.1570	0.4760	0.0450
09:56:50.343	32668	0.2600	1.6200	-16.7400	-0.1380	0.3970	0.0460
09:56:50.363	32688	0.7300	1.5600	-15.5900	-0.1510	0.4120	0.0370
09:56:50.383	32708	0.6900	1.6800	-15.8500	-0.1650	0.4760	0.0490
09:56:50.404	32728	0.1100	1.1800	-16.0700	-0.1620	0.3690	0.0350
09:56:50.424	32748	0.8000	1.6600	-17.4900	-0.1620	0.5020	0.0530
09:56:50.443	32768	0.0900	2.4000	-15.1100	-0.1340	0.3790	0.0320
09:56:50.463	32788	0.7900	1.5200	-16.2700	-0.1510	0.4580	0.0440
09:56:50.483	32808	0.4100	2.0200	-16.0700	-0.1540	0.4020	0.0290
09:56:50.504	32828	0.9200	1.3300	-15.7800	-0.1460	0.3600	0.0380
09:56:50.523	32848	1.3100	1.6600	-17.1700	-0.1450	0.4710	0.0510
09:56:50.543	32868	0.0400	1.6400	-15.3800	-0.1330	0.3680	0.0350
09:56:50.563	32888	0.9800	1.6900	-14.2700	-0.1420	0.4780	0.0430
09:56:50.584	32908	-0.0800	1.7900	-15.0700	-0.1490	0.4030	0.0350
09:56:50.604	32928	1.0400	1.4600	-16.0000	-0.1540	0.4250	0.0450
09:56:50.625	32948	0.7300	1.6700	-14.9600	-0.1500	0.4450	0.0300
09:56:50.644	32968	0.4900	1.4800	-14.9200	-0.1480	0.3630	0.0400
09:56:50.663	32988	1.0400	1.1700	-17.4800	-0.1560	0.5080	0.0500
09:56:50.685	33008	-0.0900	1.5100	-15.4400	-0.1480	0.4060	0.0440
09:56:50.704	33028	1.0300	1.5600	-15.4300	-0.1580	0.3960	0.0340
09:56:50.724	33048	-0.2200	1.6000	-17.0900	-0.1610	0.4590	0.0460
09:56:50.745	33068	0.6100	1.5300	-14.5200	-0.1610	0.3620	0.0180
09:56:50.764	33088	1.0400	1.6400	-15.6900	-0.1590	0.4910	0.0420
09:56:50.784	33108	0.0100	1.8500	-14.9700	-0.1400	0.4090	0.0330
09:56:50.803	33128	0.9900	1.6000	-15.9800	-0.1670	0.4660	0.0490
09:56:50.825	33148	-0.3100	1.6300	-15.5900	-0.1470	0.3920	0.0370
09:56:50.844	33168	0.9900	1.5200	-14.5100	-0.1480	0.3940	0.0320
09:56:50.864	33188	0.6300	1.8400	-15.7900	-0.1420	0.4700	0.0340
09:56:50.885	33208	0.3300	1.3100	-15.4500	-0.1540	0.3470	0.0310
09:56:50.903	33228	0.6900	1.6700	-17.8000	-0.1570	0.5150	0.0450
09:56:50.923	33248	-0.1600	1.6800	-16.2900	-0.1320	0.3970	0.0450
09:56:50.944	33268	1.1900	1.5200	-17.2600	-0.1520	0.4550	0.0430
09:56:50.964	33288	-0.0500	1.9300	-16.9000	-0.1470	0.4290	0.0450
09:56:50.984	33308	0.3400	1.4800	-14.9800	-0.1350	0.3520	0.0260
09:56:51.004	33328	1.1200	1.4100	-15.9500	-0.1670	0.4910	0.0480
09:56:51.024	33348	-0.0100	1.4100	-15.4100	-0.1450	0.3460	0.0290
09:56:51.044	33368	0.1800	1.7600	-14.9500	-0.1460	0.4920	0.0340
09:56:51.065	33388	0.1500	1.4700	-17.2400	-0.1470	0.4340	0.0520
09:56:51.085	33408	0.8600	1.8800	-14.8600	-0.1490	0.4270	0.0260
09:56:51.105	33428	0.1500	1.5900	-16.7100	-0.1560	0.4620	0.0460
09:56:51.125	33448	0.4700	1.7800	-14.1300	-0.1500	0.3560	0.0250
09:56:51.143	33468	1.2800	1.4800	-17.1100	-0.1760	0.5290	0.0510
09:56:51.164	33488	-0.2700	1.3400	-15.6900	-0.1440	0.3720	0.0320
09:56:51.184	33508	0.5800	1.6600	-15.9400	-0.1640	0.4760	0.0410
09:56:51.205	33528	0.5400	1.6400	-16.5600	-0.1660	0.4390	0.0450
09:56:51.225	33548	0.4000	1.3700	-15.3900	-0.1590	0.4100	0.0400
09:56:51.244	33568	0.7300	2.0900	-15.4900	-0.1420	0.4710	0.0370
09:56:51.264	33588	-0.2600	1.3100	-17.5600	-0.1560	0.3590	0.0490
09:56:51.285	33608	0.6900	1.5100	-14.9200	-0.1600	0.4760	0.0340
09:56:51.305	33628	0.3900	1.5900	-15.6900	-0.1450	0.3860	0.0430
09:56:51.326	33648	0.8800	1.5300	-16.4800	-0.1670	0.4460	0.0430
09:56:51.346	33668	0.3900	1.2100	-15.8900	-0.1590	0.4490	0.0420
09:56:51.365	33688	0.0300	1.4300	-15.4400	-0.1540	0.3520	0.0240
09:56:51.385	33708	0.7200	1.6600	-16.0400	-0.1600	0.4960	0.0420
09:56:51.403	33728	-0.3600	1.6200	-14.9800	-0.1470	0.3490	0.0290
09:56:51.425	33748	0.9700	1.3300	-15.8100	-0.1690	0.4720	0.0290
09:56:51.446	33768	0.3600	1.8700	-15.5000	-0.1620	0.4180	0.0290
09:56:51.464	33788	0.5700	2.1000	-14.3200	-0.1420	0.3990	0.0390
09:56:51.485	33808	0.4900	1.7400	-16.3000	-0.1700	0.5000	0.0410
09:56:51.504	33828	-0.0300	1.8800	-13.3100	-0.1340	0.3400	0.0220
09:56:51.525	33848	0.6800	1.6500	-15.8700	-0.1700	0.4880	0.0410
09:56:51.545	33868	0.2800	1.4600	-15.5500	-0.1400	0.3730	0.0340
09:56:51.564	33888	0.4400	1.2100	-15.0100	-0.1670	0.4450	0.0410
09:56:51.584	33908	0.0400	1.6200	-17.2600	-0.1400	0.4400	0.0530
09:56:51.605	33928	-0.2100	1.2100	-17.2600	-0.1570	0.3800	0.0440
09:56:51.624	33948	0.7500	1.7700	-17.5700	-0.1580	0.4520	0.0470
09:56:51.645	33968	-0.4700	1.2700	-16.4000	-0.1460	0.3530	0.0390
09:56:51.665	33988	1.0800	1.5200	-15.4200	-0.1550	0.4480	0.0400
09:56:51.685	34008	0.6600	1.5800	-16.4400	-0.1450	0.4450	0.0430
09:56:51.705	34028	0.2300	1.3400	-13.8500	-0.1440	0.3730	0.0260
09:56:51.725	34048	1.1100	1.4300	-16.7400	-0.1500	0.4560	0.0560
09:56:51.745	34068	0.2300	1.6100	-15.0200	-0.1500	0.3490	0.0200
09:56:51.766	34088	1.3300	1.4400	-16.4700	-0.1620	0.5000	0.0500
09:56:51.784	34108	-0.1700	1.1800	-16.8800	-0.1550	0.4140	0.0420
09:56:51.805	34128	0.8000	1.3600	-16.7200	-0.1510	0.4120	0.0470
09:56:51.824	34148	0.8400	2.0700	-16.7600	-0.1560	0.4530	0.0450
09:56:51.846	34168	0.3100	1.7300	-13.5100	-0.1710	0.3640	0.0180
09:56:51.864	34188	1.6700	1.6600	-14.8700	-0.1620	0.4820	0.0410
09:56:51.885	34208	0.7700	1.7100	-15.2900	-0.1380	0.3630	0.0300
09:56:51.905	34228	1.1200	1.6900	-16.2100	-0.1580	0.4650	0.0390
09:56:51.925	34248	0.5300	1.8700	-14.1900	-0.1480	0.3770	0.0300
09:56:51.944	34268	0.6400	1.8500	-13.4500	-0.1500	0.3940	0.0230
09:56:51.964	34288	0.9600	1.6000	-17.4400	-0.1660	0.4930	0.0560
09:56:51.984	34308	0.2600	1.7300	-14.9300	-0.1550	0.3860	0.0310
09:56:52.005	34328	1.0900	2.0400	-16.1600	-0.1570	0.4760	0.0460
09:56:52.025	34348	0.1400	1.6800	-15.9300	-0.1490	0.3900	0.0440
09:56:52.044	34368	0.8900	1.7500	-15.4000	-0.1730	0.4550	0.0380
09:56:52.066	34388	0.8100	1.8700	-15.7500	-0.1540	0.4560	0.0380
09:56:52.086	34408	0.1200	1.7400	-15.4400	-0.1380	0.3240	0.0340
09:56:52.106	34428	1.5600	1.7200	-16.8300	-0.1540	0.4980	0.0390
09:56:52.126	34448	0.0900	1.5900	-15.6600	-0.1440	0.3510	0.0350
09:56:52.147	34468	1.3800	1.3200	-16.2400	-0.1510	0.4340	0.0390
09:56:52.164	34488	0.4300	1.5200	-16.4900	-0.1380	0.3850	0.0590
09:56:52.186	34508	0.4600	1.4500	-16.3900	-0.1530	0.3930	0.0340
09:56:52.206	34528	1.2200	1.7500	-14.2100	-0.1510	0.4820	0.0380
09:56:52.225	34548	0.0600	1.6100	-15.1600	-0.1430	0.3370	0.0350
09:56:52.244	34568	0.9800	1.5900	-15.8900	-0.1530	0.5010	0.0450
09:56:52.266	34588	-0.2400	1.5300	-16.6300	-0.1520	0.3850	0.0410
09:56:52.284	34608	0.6800	1.3500	-16.1200	-0.1750	0.4410	0.0400
09:56:52.306	34628	0.4800	1.5300	-17.0000	-0.1580	0.4530	0.0490
09:56:52.324	34648	0.6800	1.7800	-13.6400	-0.1550	0.3880	0.0210
09:56:52.344	34668	1.3100	1.7300	-15.3200	-0.1660	0.4810	0.0360
09:56:52.364	34688	-0.3200	1.5700	-14.1800	-0.1410	0.3450	0.0300
09:56:52.384	34708	1.2000	1.3700	-15.7100	-0.1660	0.4420	0.0460
09:56:52.405	34728	-0.0400	1.3100	-15.5000	-0.1390	0.4320	0.0390
09:56:52.426	34748	0.1800	1.2500	-13.9000	-0.1560	0.3350	0.0300
09:56:52.446	34768	0.7600	1.3900	-17.8200	-0.1570	0.5010	0.0430
09:56:52.465	34788	0.3700	1.5700	-14.5700	-0.1420	0.3400	0.0340
09:56:52.485	34808	1.0400	1.3900	-16.0200	-0.1680	0.4860	0.0320
09:56:52.506	34828	-0.2400	1.7600	-13.9000	-0.1440	0.3580	0.0220
09:56:52.524	34848	0.5000	0.9900	-14.9100	-0.1550	0.3960	0.0270
09:56:52.546	34868	0.3900	1.6000	-16.4500	-0.1440	0.4600	0.0390
09:56:52.566	34888	0.1700	1.3300	-15.2800	-0.1450	0.3600	0.0340
09:56:52.585	34908	1.0100	1.7900	-16.3500	-0.1580	0.4870	0.0420
09:56:52.606	34928	0.2800	1.8700	-15.7700	-0.1510	0.3940	0.0330
09:56:52.625	34948	0.8800	1.5700	-17.3900	-0.1630	0.4250	0.0450
09:56:52.647	34968	0.5000	1.8100	-17.6900	-0.1530	0.4370	0.0460
09:56:52.666	34988	0.7800	1.7100	-13.4500	-0.1520	0.3910	0.0240
09:56:52.685	35008	0.6400	1.8400	-15.1400	-0.1470	0.5150	0.0360
09:56:52.705	35028	0.2200	1.7400	-13.6600	-0.1370	0.3160	0.0220
09:56:52.725	35048	1.0400	1.5400	-15.7400	-0.1470	0.5050	0.0560
09:56:52.746	35068	0.4500	1.7600	-16.3300	-0.1380	0.3810	0.0490
09:56:52.766	35088	0.3700	1.3700	-14.5200	-0.1660	0.4100	0.0320
09:56:52.786	35108	0.6700	1.8400	-17.3200	-0.1530	0.4560	0.0420
09:56:52.806	35128	0.3900	1.4700	-15.0600	-0.1390	0.3480	0.0330
09:56:52.827	35148	1.0900	1.2100	-18.6000	-0.1520	0.5030	0.0610
09:56:52.846	35168	-0.3400	1.3300	-16.4200	-0.1450	0.3480	0.0390
09:56:52.866	35188	0.7400	1.6700	-17.0200	-0.1670	0.4790	0.0530
09:56:52.885	35208	0.0700	1.8700	-17.1400	-0.1500	0.4540	0.0430
09:56:52.905	35228	0.3600	1.7500	-15.2600	-0.1350	0.3820	0.0330
09:56:52.926	35248	0.9400	1.7200	-16.0100	-0.1480	0.4740	0.0310
09:56:52.947	35268	0.1900	1.2900	-15.5300	-0.1550	0.3580	0.0220
09:56:52.967	35288	0.4500	1.9200	-16.4900	-0.1630	0.4970	0.0450
09:56:52.985	35308	-0.3600	1.6600	-17.3000	-0.1400	0.3630	0.0460
09:56:53.005	35328	0.1400	1.8200	-15.8200	-0.1540	0.4650	0.0360
09:56:53.026	35348	0.3300	2.2900	-15.2400	-0.1430	0.4680	0.0250
09:56:53.045	35368	0.2500	1.3600	-15.6800	-0.1350	0.3410	0.0400
09:56:53.066	35388	0.6800	1.9200	-16.0000	-0.1550	0.4800	0.0350
09:56:53.085	35408	0.0900	1.5000	-13.8900	-0.1430	0.2980	0.0250
09:56:53.106	35428	0.9400	1.5800	-17.2400	-0.1680	0.5100	0.0470
09:56:53.126	35448	-0.2900	1.7200	-15.8100	-0.1500	0.3930	0.0280
09:56:53.145	35468	0.2700	1.2700	-16.3000	-0.1610	0.4090	0.0380
09:56:53.165	35488	0.9600	1.2600	-16.4700	-0.1720	0.4770	0.0430
09:56:53.186	35508	0.1000	1.3000	-15.2700	-0.1560	0.3800	0.0320
09:56:53.205	35528	1.5000	1.7100	-16.0500	-0.1610	0.4940	0.0510
09:56:53.226	35548	-0.0500	1.8900	-14.8500	-0.1420	0.3590	0.0320
09:56:53.246	35568	0.5600	1.4100	-15.4100	-0.1690	0.4030	0.0370
09:56:53.265	35588	0.7100	1.8000	-16.6100	-0.1560	0.4600	0.0410
09:56:53.287	35608	0.3500	1.6400	-14.8700	-0.1450	0.4030	0.0350
09:56:53.306	35628	1.1400	1.5500	-16.8900	-0.1640	0.4890	0.0530
09:56:53.326	35648	0.2400	1.6000	-13.9800	-0.1430	0.3400	0.0180
09:56:53.346	35668	0.2700	1.4300	-15.7900	-0.1620	0.4720	0.0340
09:56:53.365	35688	0.2200	1.5300	-15.1800	-0.1450	0.4350	0.0260
09:56:53.385	35708	0.4500	1.4600	-14.7500	-0.1510	0.3830	0.0250
09:56:53.407	35728	0.7000	1.8500	-16.0200	-0.1500	0.4680	0.0480
09:56:53.427	35748	-0.1500	1.6900	-14.5500	-0.1300	0.3470	0.0280
09:56:53.446	35768	0.8900	1.6100	-18.8600	-0.1630	0.4590	0.0460
09:56:53.467	35788	0.0100	1.7100	-16.3100	-0.1470	0.3530	0.0310
09:56:53.486	35808	0.9000	1.6100	-16.3000	-0.1610	0.4520	0.0390
09:56:53.506	35828	0.0700	1.9200	-17.0300	-0.1530	0.4410	0.0560
09:56:53.526	35848	0.1300	1.5500	-15.4000	-0.1630	0.3500	0.0290
09:56:53.546	35868	1.4700	1.7300	-15.7300	-0.1530	0.4950	0.0410
09:56:53.565	35888	-0.0900	1.8200	-14.9000	-0.1400	0.3390	0.0310
09:56:53.587	35908	0.4100	1.3900	-17.3400	-0.1690	0.4870	0.0430
09:56:53.606	35928	0.3700	1.4700	-17.6900	-0.1620	0.4520	0.0510
09:56:53.627	35948	0.4200	1.2600	-16.4500	-0.1540	0.3910	0.0470
09:56:53.646	35968	0.4500	1.6400	-16.7600	-0.1510	0.4690	0.0440
09:56:53.666	35988	0.5700	1.7300	-16.6600	-0.1390	0.3750	0.0360
09:56:53.687	36008	1.4300	1.6800	-16.4700	-0.1590	0.5050	0.0520
09:56:53.705	36028	-0.3600	1.4000	-15.5800	-0.1550	0.4130	0.0310
09:56:53.727	36048	1.0100	1.8300	-15.8300	-0.1540	0.4130	0.0340
09:56:53.747	36068	0.3400	1.3800	-17.8700	-0.1560	0.4870	0.0450
09:56:53.767	36088	0.4700	1.4700	-14.0500	-0.1440	0.3670	0.0250
09:56:53.786	36108	1.4200	1.2900	-15.5800	-0.1610	0.4890	0.0400
09:56:53.806	36128	0.0400	1.4100	-15.7800	-0.1360	0.3410	0.0320
09:56:53.827	36148	0.9900	1.4700	-16.6300	-0.1630	0.4800	0.0470
09:56:53.846	36168	0.6100	1.6500	-15.8400	-0.1600	0.4700	0.0390
09:56:53.866	36188	0.4100	1.9500	-13.7500	-0.1390	0.3580	0.0250
09:56:53.886	36208	0.2900	1.6600	-17.6300	-0.1610	0.4980	0.0510
09:56:53.907	36228	-0.4600	1.8100	-14.1200	-0.1490	0.3700	0.0310
09:56:53.926	36248	1.3200	1.8200	-14.9700	-0.1570	0.4780	0.0430
09:56:53.946	36268	-0.1300	1.5700	-15.6000	-0.1430	0.3740	0.0380
09:56:53.967	36288	0.9500	1.3300	-16.2300	-0.1680	0.4360	0.0380
09:56:53.987	36308	0.7200	1.0600	-16.7100	-0.1590	0.4420	0.0460
09:56:54.007	36328	0.7000	1.4700	-15.2600	-0.1630	0.3780	0.0330
09:56:54.026	36348	0.1800	1.9400	-16.6800	-0.1530	0.4730	0.0520
09:56:54.046	36368	0.2700	1.7500	-13.7000	-0.1460	0.3540	0.0210
09:56:54.066	36388	0.7000	1.7500	-15.9400	-0.1490	0.4760	0.0370
09:56:54.086	36408	-0.2100	1.5000	-15.8400	-0.1640	0.4030	0.0290
09:56:54.106	36428	0.9500	1.6200	-14.9600	-0.1490	0.4010	0.0290
09:56:54.126	36448	0.3900	1.8700	-17.2000	-0.1550	0.4710	0.0510
09:56:54.147	36468	0.1600	1.6500	-16.0700	-0.1390	0.3730	0.0290
09:56:54.167	36488	1.8300	1.6000	-17.0500	-0.1500	0.4610	0.0440
09:56:54.186	36508	0.3500	1.2500	-16.5700	-0.1460	0.3820	0.0430
09:56:54.205	36528	1.4500	1.3300	-16.0000	-0.1560	0.4210	0.0400
09:56:54.226	36548	0.8200	1.4800	-17.5700	-0.1210	0.4340	0.0470
09:56:54.247	36568	0.2700	1.8100	-14.1200	-0.1420	0.3820	0.0300
09:56:54.267	36588	1.1900	1.3600	-16.6100	-0.1600	0.5080	0.0400
09:56:54.287	36608	-0.1500	1.4400	-15.3900	-0.1450	0.3360	0.0340
09:56:54.307	36628	0.8400	1.5800	-17.8600	-0.1660	0.4920	0.0570
09:56:54.327	36648	0.1800	1.8300	-15.3500	-0.1480	0.4150	0.0280
09:56:54.347	36668	0.5100	1.7600	-15.3800	-0.1540	0.4310	0.0330
09:56:54.366	36688	1.1600	1.7900	-16.1200	-0.1360	0.4560	0.0530
09:56:54.387	36708	0.3600	1.1000	-16.9300	-0.1550	0.3610	0.0360
09:56:54.407	36728	0.8600	1.6000	-17.2600	-0.1620	0.5010	0.0410
09:56:54.426	36748	-0.4200	1.5400	-17.2900	-0.1480	0.3870	0.0380
09:56:54.447	36768	0.7300	1.5300	-15.0400	-0.1650	0.4490	0.0330
09:56:54.466	36788	0.0600	1.8100	-16.6500	-0.1460	0.4190	0.0380
09:56:54.486	36808	0.3100	1.9800	-13.8000	-0.1430	0.3410	0.0280
09:56:54.507	36828	0.4100	1.5400	-16.7800	-0.1720	0.4910	0.0420
09:56:54.528	36848	-0.1400	1.5100	-14.8200	-0.1430	0.3510	0.0370
09:56:54.548	36868	1.1800	1.4300	-15.7900	-0.1450	0.4810	0.0320
09:56:54.567	36888	-0.0100	1.5600	-15.5300	-0.1340	0.4530	0.0450
09:56:54.587	36908	0.6400	1.5200	-15.5000	-0.1570	0.3560	0.0280
09:56:54.608	36928	0.9000	1.6900	-15.8900	-0.1360	0.4730	0.0460
09:56:54.627	36948	0.5800	1.0900	-16.1600	-0.1700	0.3830	0.0380
09:56:54.647	36968	1.3900	1.5300	-16.3200	-0.1760	0.5350	0.0530
09:56:54.667	36988	0.8100	2.0100	-14.3700	-0.1480	0.4240	0.0340
09:56:54.687	37008	1.3400	1.5200	-16.0000	-0.1460	0.4190	0.0410
09:56:54.707	37028	0.0000	1.5400	-16.1500	-0.1470	0.4230	0.0360
09:56:54.727	37048	0.4400	1.3700	-15.0000	-0.1610	0.4270	0.0310
09:56:54.748	37068	0.9300	1.5100	-16.2400	-0.1500	0.4740	0.0560
09:56:54.767	37088	0.6600	1.3400	-15.3100	-0.1380	0.3580	0.0190
09:56:54.787	37108	1.8100	1.3400	-15.6300	-0.1550	0.4790	0.0390
09:56:54.807	37128	0.2100	1.7000	-17.0100	-0.1360	0.3960	0.0460
09:56:54.827	37148	0.3200	1.5100	-15.6900	-0.1700	0.4620	0.0340
09:56:54.848	37168	-0.4100	1.7400	-17.6400	-0.1580	0.4560	0.0400
09:56:54.867	37188	-0.0600	2.0000	-16.1200	-0.1370	0.3480	0.0280
09:56:54.888	37208	1.3900	2.0400	-15.5200	-0.1520	0.4530	0.0390
09:56:54.907	37228	0.1700	1.8000	-15.2400	-0.1410	0.3740	0.0340
09:56:54.929	37248	0.2600	1.6700	-15.4200	-0.1590	0.4370	0.0380
09:56:54.948	37268	0.2900	1.6500	-17.1800	-0.1450	0.4630	0.0510
09:56:54.968	37288	0.1500	1.3500	-15.5200	-0.1370	0.3690	0.0310
09:56:54.988	37308	0.7600	1.4600	-17.4700	-0.1310	0.5010	0.0550
09:56:55.008	37328	0.1500	1.3200	-15.0000	-0.1380	0.3810	0.0370
09:56:55.027	37348	1.3600	1.7200	-17.0300	-0.1650	0.4750	0.0460
09:56:55.048	37368	0.7200	1.6800	-15.4500	-0.1350	0.3880	0.0360
09:56:55.068	37388	0.4400	1.5100	-14.5300	-0.1520	0.4110	0.0390
09:56:55.087	37408	0.9000	1.3400	-16.8700	-0.1570	0.4270	0.0490
09:56:55.106	37428	0.3300	1.5800	-16.0100	-0.1480	0.3770	0.0420
09:56:55.127	37448	0.9700	2.0500	-16.4700	-0.1530	0.4800	0.0530
09:56:55.147	37468	-0.1600	1.3200	-15.9900	-0.1530	0.3440	0.0360
09:56:55.169	37488	0.5300	1.5600	-16.2400	-0.1570	0.4890	0.0470
09:56:55.188	37508	0.1300	1.9800	-16.5400	-0.1470	0.4460	0.0440
09:56:55.208	37528	0.4800	1.9000	-14.1300	-0.1440	0.3940	0.0250
09:56:55.227	37548	0.9500	1.6700	-16.7500	-0.1630	0.4820	0.0440
09:56:55.248	37568	-0.1200	1.6500	-14.0400	-0.1600	0.3560	0.0170
09:56:55.268	37588	1.5600	1.6700	-16.0800	-0.1590	0.4960	0.0510
09:56:55.287	37608	-0.4100	1.8500	-16.0200	-0.1360	0.3960	0.0350
09:56:55.308	37628	0.8800	1.1900	-14.8600	-0.1660	0.4010	0.0300
09:56:55.327	37648	0.7400	1.3900	-15.7600	-0.1640	0.4580	0.0410
09:56:55.348	37668	-0.2200	1.4600	-14.5600	-0.1400	0.3580	0.0300
09:56:55.367	37688	1.3200	1.8500	-15.2500	-0.1490	0.4750	0.0440
09:56:55.388	37708	0.1000	1.7400	-14.7400	-0.1250	0.3690	0.0290
09:56:55.408	37728	1.1400	1.4700	-18.1100	-0.1500	0.4500	0.0500
09:56:55.428	37748	0.3800	1.6800	-16.5100	-0.1480	0.4340	0.0420
09:56:55.447	37768	0.5200	1.1900	-15.1300	-0.1640	0.4060	0.0380
09:56:55.467	37788	1.2200	1.6500	-16.0200	-0.1530	0.4980	0.0390
09:56:55.487	37808	-0.2700	1.6700	-13.9800	-0.1500	0.3720	0.0220
09:56:55.508	37828	0.9600	1.4600	-15.6300	-0.1670	0.4530	0.0370
09:56:55.526	37848	-0.4600	1.6900	-14.8600	-0.1510	0.3940	0.0340
09:56:55.546	37868	1.0700	1.5900	-14.9400	-0.1650	0.4160	0.0290
09:56:55.567	37888	0.7000	1.8600	-15.5200	-0.1510	0.4810	0.0350
09:56:55.588	37908	0.1300	1.3200	-16.3500	-0.1490	0.3590	0.0360
09:56:55.608	37928	1.3300	1.6100	-14.8400	-0.1550	0.5120	0.0320
09:56:55.627	37948	-0.3000	1.7800	-14.5900	-0.1430	0.3570	0.0310
09:56:55.648	37968	0.8600	1.8400	-14.7700	-0.1490	0.4280	0.0340
09:56:55.668	37988	0.5000	1.6200	-15.9400	-0.1500	0.4450	0.0530
09:56:55.686	38008	0.2400	1.6000	-14.8000	-0.1560	0.3760	0.0280
09:56:55.708	38028	0.6300	1.8900	-16.7700	-0.1470	0.4780	0.0420
09:56:55.727	38048	0.2700	1.6200	-14.4000	-0.1510	0.3660	0.0270
09:56:55.746	38068	0.6400	1.5100	-14.4100	-0.1750	0.4700	0.0370
09:56:55.768	38088	-0.2800	1.3000	-17.2000	-0.1470	0.3970	0.0410
09:56:55.788	38108	0.9500	1.3900	-15.2900	-0.1620	0.3970	0.0380
09:56:55.808	38128	0.6300	1.6700	-14.8700	-0.1610	0.4730	0.0330
09:56:55.828	38148	0.1600	1.2200	-13.3200	-0.1500	0.3320	0.0160
09:56:55.848	38168	0.9500	1.5000	-16.0900	-0.1640	0.4760	0.0430
09:56:55.868	38188	-0.3000	1.1000	-15.6000	-0.1460	0.3700	0.0320
09:56:55.888	38208	0.6300	1.0700	-17.0900	-0.1440	0.4530	0.0570
09:56:55.908	38228	-0.1100	1.5700	-17.4700	-0.1630	0.4580	0.0480
09:56:55.928	38248	0.1600	1.3400	-16.5500	-0.1520	0.3710	0.0340
09:56:55.949	38268	0.2300	1.6800	-16.8200	-0.1560	0.5100	0.0540
09:56:55.968	38288	0.0600	1.6800	-15.3100	-0.1520	0.3580	0.0370
09:56:55.987	38308	1.1900	1.7000	-16.8100	-0.1530	0.4870	0.0520
09:56:56.008	38328	0.0800	1.6400	-17.3200	-0.1580	0.3750	0.0410
09:56:56.027	38348	0.8100	1.6000	-16.8000	-0.1550	0.4340	0.0480
09:56:56.049	38368	1.2200	1.7200	-17.2200	-0.1510	0.4880	0.0570
09:56:56.067	38388	0.1700	1.5700	-15.7400	-0.1420	0.3690	0.0440
09:56:56.088	38408	1.2900	1.6300	-17.0400	-0.1720	0.4870	0.0450
09:56:56.109	38428	0.2400	1.4100	-14.4300	-0.1320	0.3690	0.0390
09:56:56.128	38448	0.7900	1.9200	-13.4900	-0.1640	0.4310	0.0260
09:56:56.147	38468	0.1500	1.7900	-14.6900	-0.1490	0.4490	0.0390
09:56:56.167	38488	0.6800	1.5700	-14.2800	-0.1480	0.3930	0.0310
09:56:56.189	38508	1.2700	1.6800	-16.1900	-0.1530	0.4780	0.0490
09:56:56.210	38528	-0.3400	1.7700	-14.4800	-0.1340	0.3590	0.0230
09:56:56.228	38548	0.7800	1.6200	-16.5400	-0.1520	0.4810	0.0470
09:56:56.248	38568	-0.1300	1.6100	-15.3300	-0.1430	0.3930	0.0330
09:56:56.270	38588	0.5600	1.6100	-16.4000	-0.1490	0.4080	0.0400
09:56:56.289	38608	1.1500	1.6500	-17.5800	-0.1530	0.4890	0.0490
09:56:56.308	38628	0.4700	1.8300	-15.5800	-0.1440	0.3670	0.0380
09:56:56.327	38648	0.5300	1.2900	-18.2600	-0.1580	0.5060	0.0590
09:56:56.348	38668	-0.2300	1.7800	-15.0900	-0.1390	0.3370	0.0320
09:56:56.370	38688	1.0400	1.3700	-16.0500	-0.1660	0.4820	0.0520
09:56:56.389	38708	0.4300	1.5700	-16.1300	-0.1650	0.4340	0.0430
09:56:56.409	38728	0.6900	1.2500	-16.2900	-0.1590	0.3760	0.0400
09:56:56.428	38748	1.0700	1.5700	-18.3000	-0.1540	0.4880	0.0550
09:56:56.447	38768	-0.1800	1.4100	-15.2400	-0.1570	0.3690	0.0450
09:56:56.467	38788	1.3600	1.7000	-17.0800	-0.1540	0.4730	0.0550
09:56:56.489	38808	-0.0900	1.6600	-16.7000	-0.1510	0.4040	0.0520
09:56:56.509	38828	1.0400	1.6200	-13.3600	-0.1550	0.4180	0.0270
09:56:56.530	38848	0.0100	1.7500	-16.1900	-0.1510	0.5100	0.0420
09:56:56.548	38868	0.1900	1.1500	-16.4800	-0.1530	0.3540	0.0460
09:56:56.568	38888	1.1900	1.5100	-15.6400	-0.1670	0.5260	0.0400
09:56:56.589	38908	-0.6700	1.4700	-14.7200	-0.1430	0.3540	0.0230
09:56:56.608	38928	1.3100	1.5800	-15.5200	-0.1640	0.4400	0.0360
09:56:56.627	38948	0.6500	1.6800	-16.1700	-0.1500	0.4570	0.0430
09:56:56.649	38968	0.6100	1.4200	-14.2900	-0.1530	0.3560	0.0290
09:56:56.669	38988	1.3100	1.7200	-15.6600	-0.1530	0.4690	0.0430
09:56:56.689	39008	0.0400	1.4800	-15.8000	-0.1520	0.3680	0.0310
09:56:56.708	39028	0.9200	1.2600	-15.7400	-0.1580	0.4600	0.0430
09:56:56.728	39048	0.3700	1.4800	-15.8300	-0.1240	0.4050	0.0360
09:56:56.748	39068	0.7400	1.5300	-15.3600	-0.1610	0.4010	0.0350
09:56:56.769	39088	0.4300	1.4300	-15.9900	-0.1440	0.4390	0.0430
09:56:56.789	39108	0.7400	1.2200	-13.8900	-0.1520	0.3410	0.0400
09:56:56.810	39128	1.4400	1.6700	-14.9700	-0.1460	0.5020	0.0390
09:56:56.830	39148	0.1900	1.4500	-13.8600	-0.1360	0.3640	0.0340
09:56:56.850	39168	1.4900	0.9200	-15.7600	-0.1700	0.4500	0.0410
09:56:56.869	39188	0.8100	1.2200	-17.0300	-0.1560	0.4250	0.0520
09:56:56.889	39208	0.8300	1.2800	-15.0200	-0.1440	0.4070	0.0320
09:56:56.909	39228	0.4500	1.4600	-17.0100	-0.1630	0.4780	0.0480
09:56:56.929	39248	0.2500	1.6500	-15.2800	-0.1350	0.3530	0.0470
09:56:56.949	39268	0.8700	1.6600	-17.6600	-0.1590	0.5060	0.0480
09:56:56.968	39288	-0.4600	2.0200	-14.3200	-0.1510	0.3900	0.0270
09:56:56.988	39308	0.9500	1.7900	-16.0400	-0.1680	0.4360	0.0290
09:56:57.009	39328	0.5800	1.8200	-16.1900	-0.1530	0.4510	0.0390
09:56:57.028	39348	-0.1500	1.8000	-14.1400	-0.1430	0.3330	0.0220
09:56:57.048	39368	1.0400	1.6300	-15.7900	-0.1480	0.4700	0.0350
09:56:57.069	39388	-0.3300	1.5800	-16.7700	-0.1450	0.3880	0.0410
09:56:57.090	39408	1.0800	1.5800	-13.5500	-0.1550	0.4580	0.0360
09:56:57.109	39428	0.3300	1.2600	-17.4700	-0.1420	0.4240	0.0490
09:56:57.129	39448	0.6100	1.4300	-15.9100	-0.1420	0.3600	0.0360
09:56:57.149	39468	0.6700	1.9100	-16.8200	-0.1550	0.4880	0.0510
09:56:57.170	39488	-0.2100	1.6300	-15.3300	-0.1410	0.3930	0.0350
09:56:57.188	39508	1.1200	1.8800	-17.3500	-0.1450	0.4810	0.0510
09:56:57.210	39528	-0.2200	1.4600	-15.9500	-0.1660	0.3800	0.0280
09:56:57.230	39548	0.6700	1.3000	-16.6900	-0.1560	0.4350	0.0440
09:56:57.248	39568	-0.1400	1.3000	-18.7100	-0.1650	0.4880	0.0490
09:56:57.269	39588	0.2700	1.8100	-15.0400	-0.1540	0.3670	0.0330
09:56:57.288	39608	0.9300	1.7000	-17.0800	-0.1590	0.4540	0.0470
09:56:57.309	39628	0.3000	1.4600	-15.9400	-0.1470	0.3970	0.0460
09:56:57.329	39648	1.1500	1.3700	-14.7900	-0.1570	0.4490	0.0370
09:56:57.349	39668	0.5300	1.5300	-14.0000	-0.1440	0.4150	0.0230
09:56:57.368	39688	0.3500	1.3100	-16.3000	-0.1620	0.4150	0.0310
09:56:57.388	39708	0.5900	1.6800	-15.6100	-0.1560	0.4720	0.0450
09:56:57.408	39728	0.0700	1.7100	-13.5600	-0.1580	0.3690	0.0210
09:56:57.428	39748	0.8000	1.7500	-15.5400	-0.1560	0.4420	0.0460
09:56:57.449	39768	-0.2600	1.6300	-18.2600	-0.1430	0.4120	0.0590
09:56:57.469	39788	0.7800	1.4100	-15.1700	-0.1350	0.4070	0.0330
09:56:57.489	39808	0.4100	1.5200	-16.8400	-0.1620	0.4750	0.0480
09:56:57.511	39828	0.0300	1.5800	-14.8700	-0.1450	0.3350	0.0320
09:56:57.529	39848	1.3300	1.6500	-17.2300	-0.1490	0.4600	0.0570
09:56:57.550	39868	-0.2000	1.4700	-15.8200	-0.1510	0.3800	0.0460
09:56:57.570	39888	0.7000	1.6400	-14.4100	-0.1660	0.4410	0.0350
09:56:57.590	39908	-0.1800	1.2700	-16.5900	-0.1700	0.4190	0.0360
09:56:57.609	39928	0.4500	1.5600	-16.5600	-0.1490	0.3860	0.0450
09:56:57.629	39948	1.0600	1.5600	-16.5700	-0.1630	0.4830	0.0530
09:56:57.649	39968	0.4600	1.4300	-14.6600	-0.1630	0.3700	0.0330
09:56:57.671	39988	1.1800	1.2700	-15.7900	-0.1660	0.4900	0.0490
09:56:57.690	40008	-0.0800	1.8700	-14.8900	-0.1640	0.4190	0.0250
09:56:57.711	40028	0.9500	1.3000	-14.8200	-0.1710	0.4140	0.0300
09:56:57.730	40048	0.5100	1.5000	-17.6300	-0.1660	0.4650	0.0570
09:56:57.751	40068	0.2700	1.2800	-14.3500	-0.1580	0.3370	0.0230
09:56:57.771	40088	1.0300	1.6900	-16.2000	-0.1570	0.4960	0.0450
09:56:57.791	40108	0.1300	1.5800	-13.9100	-0.1380	0.3730	0.0260
09:56:57.810	40128	0.9600	1.4200	-15.1300	-0.1540	0.4200	0.0390
09:56:57.829	40148	-0.0200	1.2900	-16.6200	-0.1610	0.4380	0.0440
09:56:57.850	40168	0.3600	1.2700	-15.3000	-0.1500	0.3930	0.0340
09:56:57.869	40188	0.8300	1.2400	-17.0100	-0.1500	0.5180	0.0430
09:56:57.891	40208	-0.0800	1.3400	-16.0400	-0.1300	0.3420	0.0280
09:56:57.909	40228	1.0400	1.3800	-16.8300	-0.1540	0.4890	0.0500
09:56:57.930	40248	-0.0900	1.4500	-14.9700	-0.1440	0.3680	0.0310
09:56:57.949	40268	0.5500	1.4000	-15.3800	-0.1540	0.4320	0.0300
09:56:57.971	40288	0.2600	1.5900	-16.6400	-0.1480	0.4470	0.0570
09:56:57.990	40308	0.2800	1.4700	-15.0200	-0.1570	0.3840	0.0360
09:56:58.010	40328	0.6100	1.6200	-15.5900	-0.1640	0.5050	0.0380
09:56:58.029	40348	-0.3500	1.3400	-14.4200	-0.1700	0.3410	0.0180
09:56:58.049	40368	0.7500	1.6100	-15.7100	-0.1600	0.4980	0.0420
09:56:58.070	40388	0.0700	1.7100	-16.2000	-0.1480	0.3860	0.0440
09:56:58.090	40408	0.4700	1.4300	-14.9400	-0.1520	0.4190	0.0280
09:56:58.109	40428	0.4500	1.7100	-17.6100	-0.1590	0.4760	0.0570
09:56:58.129	40448	0.0300	1.7500	-16.3600	-0.1370	0.3420	0.0370
09:56:58.150	40468	1.2200	1.5900	-14.9800	-0.1760	0.4970	0.0390
09:56:58.170	40488	-0.0800	1.3000	-16.1700	-0.1380	0.3790	0.0370
09:56:58.190	40508	1.4300	1.6500	-15.4600	-0.1470	0.4240	0.0370
09:56:58.209	40528	0.1900	1.6800	-15.8500	-0.1520	0.4490	0.0440
09:56:58.231	40548	0.9700	1.1700	-14.9800	-0.1500	0.3780	0.0360
09:56:58.250	40568	0.8600	1.1100	-16.0600	-0.1630	0.4960	0.0380
