# Supplementary material for: A slanted castor wheel enables pushing manual wheelchairs from the side to improve social interaction
Source: PLoS One. 2024 Sep 12;19(9):e0307759. doi: 10.1371/journal.pone.0307759 (PMC11392412; doi:10.1371/journal.pone.0307759)
Supplement: S1 File — Contains the data collected during the validation experiments and the code for calculating the reaction forces for a castor wheel using the vector equations and the cosine approximation. 4TU.ResearchData repository: https://doi.org/10.4121/82afa4e1-bdf1-4bf4-8682-32e62f6c3d68, GitLab repository: https://gitlab.tudelft.nl/ziggy/evaluation_paper. (ZIP) [file pone.0307759.s002.zip › S2 File - Experimental data and the MATLAB code for calculations of the castor wheel/Data/Test7_31-5-2022/0.1rad_3.4kg_7.txt]

TimeStamp	SampleCounter	Fx(N)	Fy(N)	Fz(N)	Tx(Nm)	Ty(Nm)	Tz(Nm)
10:02:49.305	63668	2.5300	3.6400	-41.2100	-0.3270	1.3150	0.1360
10:02:49.326	63688	0.2200	3.2800	-32.7100	-0.2740	0.8500	0.1010
10:02:49.346	63708	2.3900	3.8900	-34.2600	-0.3270	1.1160	0.0860
10:02:49.368	63728	1.5800	3.3300	-34.6900	-0.2690	1.0930	0.1290
10:02:49.386	63748	0.7300	3.5700	-34.0000	-0.3170	0.8730	0.0880
10:02:49.407	63768	2.6700	3.7400	-37.4300	-0.2670	1.2530	0.1270
10:02:49.426	63788	-0.0100	3.3700	-33.2500	-0.2660	0.8370	0.0940
10:02:49.450	63808	2.3500	3.7500	-37.6200	-0.2970	1.1610	0.1130
10:02:49.467	63828	1.0700	3.4100	-35.0600	-0.2620	0.9450	0.1060
10:02:49.485	63848	1.3100	3.6800	-32.7300	-0.2950	0.9620	0.0840
10:02:49.504	63868	1.7400	3.6100	-37.7800	-0.2740	1.1940	0.1170
10:02:49.527	63888	-0.9900	3.4300	-32.6800	-0.2830	0.7890	0.0730
10:02:49.548	63908	2.0700	4.0000	-38.7000	-0.2860	1.3040	0.1010
10:02:49.566	63928	0.0400	3.5000	-31.1000	-0.2460	0.8590	0.0770
10:02:49.587	63948	2.7100	3.8800	-35.2900	-0.2970	1.1180	0.0980
10:02:49.606	63968	1.0600	3.3200	-35.2200	-0.2670	1.1190	0.1150
10:02:49.629	63988	0.2900	3.5300	-33.1900	-0.2910	0.8650	0.0780
10:02:49.645	64008	1.9000	4.0200	-40.2700	-0.2950	1.3270	0.1270
10:02:49.665	64028	-1.0500	3.9100	-32.2500	-0.2480	0.7970	0.0790
10:02:49.686	64048	2.0000	3.8600	-38.9500	-0.3170	1.2480	0.1080
10:02:49.706	64068	0.2700	3.4700	-35.2000	-0.2770	0.9890	0.1110
10:02:49.725	64088	2.2600	3.8200	-32.4100	-0.3210	1.0090	0.0800
10:02:49.747	64108	1.2200	3.4900	-38.6600	-0.2670	1.1970	0.1340
10:02:49.768	64128	-1.0700	3.9000	-34.2900	-0.3070	0.7570	0.0700
10:02:49.786	64148	2.2700	3.8400	-40.1900	-0.2980	1.2980	0.1230
10:02:49.808	64168	0.1300	3.2900	-34.7100	-0.2740	0.8690	0.0970
10:02:49.825	64188	1.9500	3.6100	-36.4500	-0.3340	1.0820	0.0980
10:02:49.845	64208	0.8500	3.5800	-38.5200	-0.2870	1.1170	0.1240
10:02:49.865	64228	0.2600	3.7700	-33.0400	-0.3100	0.8670	0.0630
10:02:49.885	64248	2.0500	4.0100	-40.3000	-0.2880	1.2860	0.1270
10:02:49.906	64268	-0.4900	3.0900	-32.7900	-0.2900	0.7660	0.0790
10:02:49.925	64288	2.8300	3.6900	-38.8800	-0.3190	1.2490	0.1040
10:02:49.945	64308	0.1800	3.5100	-35.5400	-0.2540	0.9870	0.1140
10:02:49.964	64328	0.9000	3.7800	-34.7000	-0.2910	0.9640	0.0820
10:02:49.985	64348	1.7900	3.1600	-40.3100	-0.2800	1.1970	0.1400
10:02:50.005	64368	-0.8900	3.5500	-31.9900	-0.2890	0.7640	0.0780
10:02:50.025	64388	2.0900	3.8500	-39.6800	-0.2940	1.2910	0.1230
10:02:50.045	64408	0.1900	3.2200	-35.0900	-0.2650	0.9280	0.1060
10:02:50.065	64428	1.5700	3.7400	-36.2200	-0.2950	1.0550	0.1010
10:02:50.084	64448	0.8100	3.4300	-40.0300	-0.2670	1.1200	0.1390
10:02:50.105	64468	1.0000	3.6500	-33.5500	-0.3200	0.8830	0.0870
10:02:50.125	64488	2.3700	3.8400	-39.1400	-0.2890	1.2370	0.1250
10:02:50.144	64508	-0.1800	3.7900	-30.8400	-0.3060	0.7700	0.0570
10:02:50.165	64528	2.2800	3.6100	-37.9700	-0.3140	1.2320	0.1120
10:02:50.186	64548	0.4200	3.4700	-34.8500	-0.2780	0.9650	0.1100
10:02:50.206	64568	1.5000	3.7500	-33.2400	-0.3270	1.0070	0.0830
10:02:50.225	64588	1.1000	3.9700	-42.2700	-0.2680	1.2220	0.1500
10:02:50.245	64608	-1.0700	4.0400	-34.3300	-0.3050	0.8160	0.0790
10:02:50.266	64628	2.8500	3.6700	-39.5300	-0.2780	1.2850	0.1270
10:02:50.285	64648	0.5800	3.4700	-33.2400	-0.2760	0.8780	0.0990
10:02:50.304	64668	1.3300	3.7700	-34.8300	-0.3220	1.0610	0.0770
10:02:50.326	64688	0.3700	3.5600	-39.2400	-0.2700	1.1290	0.1320
10:02:50.345	64708	-0.2500	3.3100	-33.2300	-0.3060	0.8580	0.0820
10:02:50.364	64728	1.6700	3.6900	-41.6500	-0.2970	1.3340	0.1430
10:02:50.386	64748	-0.7200	3.5700	-31.3900	-0.2820	0.8250	0.0680
10:02:50.405	64768	1.9400	3.8700	-39.6800	-0.2980	1.1890	0.1160
10:02:50.424	64788	0.2400	3.5100	-35.6300	-0.2560	0.9910	0.1140
10:02:50.445	64808	0.8800	3.9600	-34.2200	-0.3090	0.9960	0.0820
10:02:50.467	64828	1.8100	3.6800	-40.2800	-0.2710	1.2260	0.1460
10:02:50.485	64848	0.0600	3.6500	-32.0500	-0.2990	0.8070	0.0790
10:02:50.506	64868	2.1200	3.8400	-40.5500	-0.3010	1.3030	0.1390
10:02:50.524	64888	-0.9600	3.4300	-36.4500	-0.2880	0.9040	0.1010
10:02:50.547	64908	1.6700	4.1000	-35.9600	-0.3180	1.1440	0.0910
10:02:50.565	64928	0.0200	3.7800	-39.1600	-0.2700	1.1190	0.1220
10:02:50.586	64948	0.9200	3.6100	-33.8600	-0.3160	0.8860	0.0760
10:02:50.605	64968	2.1600	3.6900	-41.1100	-0.2950	1.3270	0.1440
10:02:50.625	64988	-0.9900	3.7900	-33.0800	-0.2990	0.8080	0.0770
10:02:50.646	65008	1.7300	3.7300	-38.7500	-0.3110	1.2140	0.1120
10:02:50.666	65028	-0.5900	3.4800	-38.0400	-0.2790	1.0040	0.1210
10:02:50.686	65048	0.8500	3.5400	-35.1200	-0.3010	0.9560	0.0880
10:02:50.705	65068	1.6300	3.5300	-40.7800	-0.2740	1.1700	0.1500
10:02:50.725	65088	0.2200	3.6600	-31.9000	-0.3020	0.8280	0.0680
10:02:50.747	65108	2.2900	3.4600	-37.8600	-0.3070	1.2400	0.1170
10:02:50.767	65128	-0.0500	3.7300	-32.9300	-0.2700	0.9350	0.0950
10:02:50.785	65148	1.9200	3.7800	-35.1200	-0.3060	1.0820	0.0820
10:02:50.806	65168	0.0100	3.4600	-35.1500	-0.2740	1.1070	0.1110
10:02:50.825	65188	0.3100	3.9700	-32.7700	-0.3170	0.8660	0.0700
10:02:50.846	65208	1.9000	3.6400	-41.3600	-0.2850	1.2980	0.1380
10:02:50.866	65228	-1.0100	3.5400	-32.9300	-0.2960	0.8100	0.0830
10:02:50.886	65248	2.8500	3.6600	-35.9200	-0.3020	1.1320	0.0980
10:02:50.905	65268	-0.2300	3.2600	-35.7200	-0.2810	0.9890	0.1060
10:02:50.926	65288	1.6500	3.8500	-31.4100	-0.3280	0.9850	0.0620
10:02:50.947	65308	1.4700	3.9900	-38.5600	-0.2640	1.1780	0.1390
10:02:50.967	65328	-0.5200	3.6700	-32.7700	-0.3090	0.8280	0.0800
10:02:50.987	65348	2.5900	3.5900	-40.2500	-0.2850	1.2750	0.1400
10:02:51.006	65368	-0.3800	3.4300	-32.8800	-0.2750	0.8970	0.0800
10:02:51.027	65388	2.3400	3.8900	-35.7300	-0.3140	1.1390	0.0950
10:02:51.046	65408	0.1800	3.5700	-36.0000	-0.2700	1.0530	0.1170
10:02:51.066	65428	0.7200	3.9300	-33.6900	-0.3180	0.9100	0.0700
10:02:51.086	65448	1.9800	3.5100	-40.8800	-0.2830	1.2810	0.1460
10:02:51.107	65468	-0.3700	3.5900	-32.4900	-0.2770	0.8170	0.0770
10:02:51.126	65488	1.4500	3.8500	-39.5600	-0.3050	1.1850	0.1110
10:02:51.146	65508	0.5500	3.6000	-37.0300	-0.2660	0.9510	0.1240
10:02:51.167	65528	1.8400	3.5800	-34.0200	-0.2980	0.9530	0.0780
10:02:51.186	12	1.3500	3.3700	-40.1700	-0.2620	1.1790	0.1350
10:02:51.207	32	-0.3200	3.4000	-35.2400	-0.2810	0.8440	0.0870
10:02:51.226	52	1.9200	3.6700	-41.0300	-0.2840	1.2810	0.1310
10:02:51.246	72	-1.7300	3.2000	-36.8700	-0.2510	0.8600	0.1020
10:02:51.266	92	1.4900	4.1100	-35.6400	-0.2860	1.1110	0.0830
10:02:51.286	112	0.6100	3.8600	-37.3500	-0.2430	1.0860	0.1200
10:02:51.307	132	0.7200	3.7500	-33.8800	-0.3060	0.8960	0.0880
10:02:51.325	152	1.0100	3.9000	-39.9700	-0.2900	1.2250	0.1230
10:02:51.346	172	-1.1900	3.9000	-33.2600	-0.3160	0.7880	0.0670
10:02:51.365	192	2.2800	3.9200	-40.2200	-0.3270	1.3050	0.1310
10:02:51.386	212	-0.4200	3.8600	-35.6200	-0.2650	0.9500	0.1050
10:02:51.407	232	1.2200	3.9200	-34.9800	-0.3160	0.9990	0.0830
10:02:51.426	252	1.9000	3.5500	-38.7200	-0.2810	1.2050	0.1270
10:02:51.445	272	0.3000	4.2100	-32.6100	-0.3070	0.8750	0.0690
10:02:51.465	292	2.1000	3.8200	-37.0800	-0.3110	1.2500	0.1190
10:02:51.487	312	-0.8700	3.7100	-34.9400	-0.2640	0.8670	0.0950
10:02:51.505	332	1.8100	4.2900	-34.1000	-0.3120	1.0850	0.0850
10:02:51.525	352	0.5200	4.2200	-36.1100	-0.2480	1.0890	0.1090
10:02:51.547	372	0.7100	3.6700	-35.2000	-0.3160	0.9220	0.0740
10:02:51.566	392	1.8200	3.8800	-41.0900	-0.2690	1.2200	0.1380
10:02:51.586	412	-0.4600	3.2100	-34.9900	-0.2840	0.8470	0.0930
10:02:51.607	432	2.7100	3.9300	-35.7300	-0.2860	1.1560	0.0830
10:02:51.625	452	0.0300	3.7500	-33.5800	-0.2640	0.9330	0.0830
10:02:51.647	472	2.2500	3.9200	-33.5000	-0.3080	1.0060	0.0790
10:02:51.667	492	1.9600	3.4900	-37.6800	-0.2450	1.1650	0.1290
10:02:51.686	512	-0.1100	4.1300	-34.1600	-0.3010	0.8260	0.0840
10:02:51.706	532	1.7500	3.4900	-41.1500	-0.2800	1.2170	0.1330
10:02:51.727	552	-0.2500	3.3800	-31.5400	-0.2590	0.8690	0.0850
10:02:51.747	572	2.7000	4.0600	-36.7200	-0.3310	1.1640	0.0960
10:02:51.767	592	0.2400	3.3700	-36.5300	-0.2690	1.0230	0.1300
10:02:51.787	612	1.6300	3.6800	-32.5500	-0.3260	0.9260	0.0780
10:02:51.806	632	2.0500	3.4600	-39.2600	-0.2730	1.2450	0.1360
10:02:51.828	652	-1.4500	3.8100	-33.8600	-0.2970	0.7940	0.0730
10:02:51.847	672	2.0600	3.3800	-39.1000	-0.3160	1.1800	0.1070
10:02:51.867	692	-0.0500	3.3200	-36.3100	-0.2810	1.0060	0.1180
10:02:51.889	712	1.2500	3.6200	-37.2400	-0.3450	1.0370	0.0970
10:02:51.907	732	0.9100	3.2400	-39.0200	-0.2910	1.1400	0.1250
10:02:51.927	752	0.0000	3.7100	-35.4100	-0.3130	0.8770	0.0840
10:02:51.947	772	2.0700	3.5900	-41.0900	-0.3040	1.2690	0.1390
10:02:51.967	792	-0.8900	3.3200	-33.6500	-0.2820	0.8670	0.0940
10:02:51.987	812	2.7200	3.9900	-36.1000	-0.3210	1.1650	0.0910
10:02:52.008	832	0.2300	3.3900	-36.3700	-0.2480	1.0680	0.1130
10:02:52.028	852	0.2800	3.9500	-32.1300	-0.3070	0.9080	0.0670
10:02:52.045	872	1.6200	3.6800	-38.2900	-0.2740	1.2460	0.1200
10:02:52.067	892	-0.7600	3.5800	-34.5200	-0.2890	0.8070	0.0850
10:02:52.086	912	2.1300	3.6400	-39.1200	-0.3070	1.2500	0.1160
10:02:52.106	932	-0.1500	3.5900	-35.4400	-0.2630	0.9830	0.1090
10:02:52.128	952	1.3100	3.6600	-35.8100	-0.3090	1.0060	0.0880
10:02:52.146	972	0.3900	3.6200	-40.3800	-0.2790	1.1890	0.1300
10:02:52.168	992	0.2900	4.0400	-33.3300	-0.3050	0.8260	0.0750
10:02:52.186	1012	1.9700	3.8300	-40.7000	-0.3050	1.3120	0.1350
10:02:52.207	1032	-0.9700	3.3900	-33.6200	-0.2950	0.7790	0.0940
10:02:52.227	1052	2.9900	3.8900	-34.1900	-0.3290	1.1800	0.0870
10:02:52.247	1072	0.6800	3.6200	-34.1700	-0.2680	1.0570	0.1170
10:02:52.267	1092	0.8800	3.6800	-34.4500	-0.3210	0.9370	0.0820
10:02:52.287	1112	1.6400	3.7500	-41.4900	-0.2740	1.2200	0.1400
10:02:52.307	1132	-0.3100	3.4400	-32.9300	-0.2890	0.8190	0.0760
10:02:52.327	1152	2.7500	3.5100	-37.6800	-0.3070	1.2500	0.1110
10:02:52.347	1172	0.3500	3.2800	-34.6300	-0.2710	0.9370	0.1030
10:02:52.368	1192	1.5200	3.9300	-34.6100	-0.3010	1.0360	0.0870
10:02:52.387	1212	1.1400	3.7500	-39.4300	-0.2610	1.1450	0.1300
10:02:52.408	1232	0.2000	3.9500	-33.2600	-0.2790	0.8580	0.0710
10:02:52.426	1252	2.3800	3.4900	-40.8300	-0.2860	1.3040	0.1410
10:02:52.447	1272	-0.4400	3.0500	-33.3900	-0.2730	0.8120	0.0880
10:02:52.467	1292	2.2300	3.8000	-36.6600	-0.3080	1.1380	0.0990
10:02:52.486	1312	0.5500	3.3800	-36.9400	-0.2440	1.0610	0.1140
10:02:52.507	1332	0.7800	3.4800	-33.8300	-0.3000	0.8830	0.0750
10:02:52.527	1352	1.8700	3.7300	-38.3000	-0.2630	1.2250	0.1320
10:02:52.548	1372	-0.5500	3.7800	-31.7000	-0.2640	0.8350	0.0820
10:02:52.567	1392	2.2500	4.1100	-38.0300	-0.3060	1.2570	0.1050
10:02:52.587	1412	-0.4300	3.5700	-33.5500	-0.2710	0.8950	0.1050
10:02:52.606	1432	1.8700	3.6600	-35.2300	-0.3380	1.1020	0.0800
10:02:52.628	1452	1.5000	3.3400	-37.2400	-0.2530	1.1260	0.1230
10:02:52.648	1472	-0.3200	3.5200	-33.9100	-0.3130	0.7920	0.0730
10:02:52.666	1492	2.4700	3.7400	-37.0600	-0.3040	1.2760	0.1170
10:02:52.687	1512	0.5300	3.7200	-31.2600	-0.2940	0.8540	0.0860
10:02:52.708	1532	2.0100	3.8700	-37.1100	-0.3360	1.0790	0.1000
10:02:52.727	1552	0.7100	3.4400	-33.9400	-0.2680	1.0020	0.1060
10:02:52.748	1572	0.5200	3.8000	-33.6500	-0.3120	0.9500	0.0760
10:02:52.768	1592	1.5800	3.6800	-40.0700	-0.2950	1.2240	0.1210
10:02:52.786	1612	-0.3000	3.4100	-33.5100	-0.2670	0.7800	0.0770
10:02:52.807	1632	2.9500	3.8300	-37.3000	-0.3000	1.2180	0.1050
10:02:52.828	1652	-0.3100	3.5100	-33.2200	-0.2480	0.9530	0.0960
10:02:52.847	1672	1.5000	3.7300	-35.1700	-0.3200	1.0430	0.0740
10:02:52.867	1692	1.2700	2.9800	-37.4900	-0.2840	1.1640	0.1090
10:02:52.887	1712	-0.6100	3.5000	-33.8400	-0.3050	0.8000	0.0790
10:02:52.908	1732	2.2700	3.5900	-40.4100	-0.3140	1.2890	0.1300
10:02:52.928	1752	-0.7400	3.2000	-33.7000	-0.2610	0.8470	0.0940
10:02:52.948	1772	2.1200	4.1400	-35.4500	-0.3030	1.0970	0.0880
10:02:52.968	1792	0.1200	3.3300	-38.2300	-0.2610	1.0630	0.1330
10:02:52.986	1812	0.6000	4.1700	-35.3700	-0.3130	0.9770	0.1050
10:02:53.009	1832	2.0500	3.6700	-40.1300	-0.2870	1.2290	0.1440
10:02:53.028	1852	-0.8100	3.6100	-32.2600	-0.3020	0.7870	0.0750
10:02:53.047	1872	2.7000	3.8400	-36.0300	-0.3200	1.2730	0.1020
10:02:53.067	1892	0.2900	3.7300	-32.9900	-0.2830	0.9080	0.0990
10:02:53.087	1912	1.7700	4.0000	-33.3000	-0.3000	0.9880	0.0790
10:02:53.109	1932	0.7800	3.5400	-38.7000	-0.2690	1.1680	0.1340
10:02:53.129	1952	-0.0500	3.9900	-32.2400	-0.2910	0.8400	0.0820
10:02:53.148	1972	2.4800	3.6500	-40.2000	-0.2830	1.2780	0.1300
10:02:53.168	1992	-0.8400	3.6200	-34.0800	-0.2630	0.8590	0.0860
10:02:53.188	2012	2.4500	4.0300	-35.2500	-0.3100	1.1290	0.0920
10:02:53.208	2032	0.5800	3.5700	-38.2600	-0.2660	1.0320	0.1200
10:02:53.227	2052	0.6600	3.3600	-32.6100	-0.3020	0.8860	0.0650
10:02:53.248	2072	1.8300	3.6300	-41.4700	-0.2670	1.2870	0.1380
10:02:53.268	2092	-1.4500	3.2300	-35.3700	-0.2830	0.7990	0.0770
10:02:53.288	2112	1.6500	4.2600	-38.9800	-0.3070	1.2600	0.0960
10:02:53.308	2132	-0.8500	3.3900	-35.7700	-0.2590	0.9620	0.0990
10:02:53.328	2152	1.0800	4.1100	-34.9900	-0.2970	1.0210	0.0850
10:02:53.348	2172	1.6400	3.3700	-40.0000	-0.2560	1.2060	0.1370
10:02:53.369	2192	0.3800	3.6300	-32.5600	-0.2830	0.7710	0.0780
10:02:53.388	2212	1.6300	4.2800	-40.5600	-0.3050	1.3320	0.1290
10:02:53.409	2232	-1.1600	3.4600	-33.5600	-0.2910	0.8240	0.0890
10:02:53.428	2252	2.2200	4.4400	-39.8400	-0.3230	1.1960	0.1140
10:02:53.448	2272	-0.1200	3.5600	-36.0300	-0.2710	1.0090	0.1150
10:02:53.467	2292	1.0000	3.9400	-32.6400	-0.3110	0.9180	0.0700
10:02:53.488	2312	2.5000	3.8200	-39.6500	-0.3020	1.2940	0.1380
10:02:53.509	2332	-0.4000	3.2800	-32.4300	-0.3000	0.7580	0.0770
10:02:53.528	2352	2.4700	3.9200	-38.5300	-0.3110	1.2200	0.1010
10:02:53.547	2372	0.5500	3.2600	-34.2900	-0.2620	0.9110	0.1030
10:02:53.568	2392	0.9100	3.7200	-34.8800	-0.3140	1.0570	0.0790
10:02:53.589	2412	0.9700	3.8000	-36.6700	-0.2760	1.1570	0.1080
10:02:53.609	2432	0.7600	3.2800	-31.9700	-0.2970	0.8430	0.0790
10:02:53.628	2452	2.8400	3.7900	-38.0500	-0.2820	1.2780	0.1130
10:02:53.647	2472	-0.4600	3.3000	-32.6400	-0.2570	0.7640	0.0950
10:02:53.667	2492	2.2300	3.4000	-37.2200	-0.2960	1.1660	0.1010
10:02:53.688	2512	0.5100	3.2900	-35.5000	-0.2700	1.0650	0.1070
10:02:53.709	2532	0.6400	3.5700	-31.5700	-0.3100	0.8630	0.0650
10:02:53.728	2552	2.0100	3.8700	-39.4900	-0.2780	1.2470	0.1260
10:02:53.747	2572	-0.4900	3.5400	-34.0100	-0.2640	0.7990	0.0880
10:02:53.768	2592	1.8700	3.7100	-39.0600	-0.2950	1.2040	0.1040
10:02:53.787	2612	-0.6000	3.5200	-34.2100	-0.2620	0.9210	0.0990
10:02:53.808	2632	1.8800	4.0700	-34.5500	-0.3120	1.0660	0.0870
10:02:53.828	2652	0.9000	3.2600	-39.8000	-0.2740	1.1610	0.1440
10:02:53.848	2672	-0.1300	3.7900	-34.3600	-0.3150	0.9040	0.0850
10:02:53.867	2692	2.6700	3.4800	-40.6800	-0.2970	1.2930	0.1330
10:02:53.887	2712	-1.5800	3.4300	-36.0600	-0.2830	0.8190	0.1010
10:02:53.908	2732	1.4900	3.9300	-37.5900	-0.3220	1.1620	0.1060
10:02:53.927	2752	-0.3200	3.5500	-38.0500	-0.2870	1.0280	0.1200
10:02:53.948	2772	-0.0100	4.0400	-36.3600	-0.3080	0.9460	0.0840
10:02:53.968	2792	1.3000	3.5400	-38.9900	-0.2860	1.2550	0.1240
10:02:53.989	2812	-0.8500	3.6700	-34.7100	-0.2990	0.8790	0.0770
10:02:54.009	2832	1.9500	3.4300	-38.7700	-0.2890	1.2340	0.1220
10:02:54.027	2852	-0.6200	3.3700	-33.5700	-0.2740	0.9300	0.0980
10:02:54.048	2872	0.9500	3.6400	-35.8300	-0.3130	0.9850	0.0860
10:02:54.068	2892	0.6700	3.2000	-38.7000	-0.2680	1.1480	0.1230
10:02:54.088	2912	0.3900	3.5300	-31.5300	-0.2980	0.7940	0.0690
10:02:54.109	2932	2.6600	3.9100	-38.1100	-0.2750	1.2840	0.1220
10:02:54.128	2952	-1.2600	3.4800	-34.4600	-0.2790	0.8060	0.0990
10:02:54.147	2972	2.0600	3.8000	-37.5300	-0.2960	1.1310	0.1010
10:02:54.168	2992	0.3600	3.8400	-36.4200	-0.2500	1.0620	0.1130
10:02:54.188	3012	0.7100	3.8300	-31.7700	-0.2990	0.8710	0.0710
10:02:54.208	3032	1.3600	3.3400	-40.8700	-0.2930	1.2270	0.1440
10:02:54.229	3052	-0.5200	3.4600	-33.5600	-0.3160	0.7910	0.0830
10:02:54.248	3072	2.5600	3.6400	-39.2000	-0.3000	1.2520	0.1250
10:02:54.267	3092	-0.6900	3.7500	-34.9000	-0.2700	0.9000	0.1100
10:02:54.289	3112	2.3500	4.1000	-31.8000	-0.3220	1.0850	0.0750
10:02:54.307	3132	1.0400	3.4000	-38.1600	-0.2740	1.1700	0.1380
10:02:54.329	3152	0.0000	3.9400	-31.5900	-0.3290	0.8160	0.0740
10:02:54.349	3172	2.3300	3.9400	-40.7600	-0.2810	1.2890	0.1430
10:02:54.367	3192	-0.2900	3.8300	-33.0500	-0.2850	0.8220	0.0920
10:02:54.389	3212	2.0300	3.6600	-38.2700	-0.2830	1.1220	0.1190
10:02:54.408	3232	0.3000	3.9500	-36.7400	-0.2770	1.0760	0.1110
10:02:54.428	3252	1.2000	3.6400	-31.3100	-0.3220	0.9080	0.0740
10:02:54.448	3272	1.8200	3.3900	-40.7400	-0.2670	1.2300	0.1420
10:02:54.469	3292	-0.6200	3.5600	-33.5800	-0.2910	0.7990	0.0700
10:02:54.489	3312	2.4900	3.2600	-39.9200	-0.2720	1.2870	0.1170
10:02:54.509	3332	-0.4800	3.0300	-33.2000	-0.2510	0.9400	0.0940
10:02:54.530	3352	1.5900	3.4000	-33.2300	-0.2830	1.0680	0.0830
10:02:54.550	3372	0.5900	3.2800	-38.8400	-0.2320	1.1420	0.1330
10:02:54.569	3392	0.1400	3.8600	-33.1400	-0.2900	0.8360	0.0610
10:02:54.588	3412	1.5600	3.6200	-40.8100	-0.2730	1.2870	0.1400
10:02:54.609	3432	-1.2200	3.8100	-32.9000	-0.2720	0.8110	0.0830
10:02:54.628	3452	2.3700	3.8000	-35.7400	-0.3180	1.1990	0.0960
10:02:54.648	3472	-0.3800	3.6300	-37.5200	-0.2680	0.9860	0.1180
10:02:54.668	3492	1.8000	4.0100	-32.2800	-0.3170	0.9970	0.0770
10:02:54.688	3512	1.3800	3.3700	-40.6000	-0.2600	1.2290	0.1510
10:02:54.708	3532	-1.0900	4.0100	-32.7200	-0.3160	0.7670	0.0650
10:02:54.730	3552	1.8600	3.8100	-39.9600	-0.2990	1.2500	0.1310
10:02:54.750	3572	-0.9600	3.8600	-34.1400	-0.2860	0.9150	0.1020
10:02:54.768	3592	1.3800	4.2100	-34.7000	-0.3120	1.0590	0.0840
10:02:54.788	3612	0.5000	3.4700	-37.7300	-0.2780	1.0480	0.1260
10:02:54.808	3632	0.6300	3.6700	-32.8900	-0.2970	0.8920	0.0950
10:02:54.830	3652	1.9400	3.4400	-39.5900	-0.2740	1.1780	0.1180
10:02:54.848	3672	0.1400	3.7200	-32.3900	-0.2920	0.8480	0.0740
10:02:54.869	3692	3.3300	3.7200	-36.9500	-0.3010	1.1980	0.1040
10:02:54.888	3712	0.5300	3.5800	-33.5800	-0.2620	0.9930	0.1030
10:02:54.909	3732	1.7100	3.6100	-32.5500	-0.2910	0.9540	0.0650
10:02:54.929	3752	2.2100	3.3200	-38.1800	-0.2580	1.1740	0.1210
10:02:54.948	3772	-0.6000	3.7700	-36.4100	-0.3100	0.8560	0.0870
10:02:54.969	3792	3.2300	4.2400	-38.8500	-0.2880	1.3640	0.1210
10:02:54.988	3812	0.0200	3.1300	-35.5200	-0.2480	0.8620	0.1060
10:02:55.008	3832	0.9600	3.7500	-35.0600	-0.2990	1.0370	0.0850
10:02:55.029	3852	0.2900	3.3100	-39.1100	-0.2530	1.1010	0.1370
10:02:55.049	3872	1.3400	3.8600	-33.2100	-0.2970	0.9710	0.0820
10:02:55.070	3892	1.8100	4.1100	-38.4400	-0.2680	1.2120	0.1240
10:02:55.088	3912	-0.2400	3.6100	-34.6700	-0.2670	0.8280	0.0870
10:02:55.109	3932	2.1200	3.8400	-38.9700	-0.2770	1.2350	0.1040
10:02:55.129	3952	-0.8600	3.5100	-38.7100	-0.2240	0.9970	0.1200
10:02:55.148	3972	0.4700	3.6300	-37.5600	-0.2810	1.0070	0.0950
10:02:55.169	3992	0.1900	3.9900	-43.4000	-0.2130	1.1830	0.1390
10:02:55.188	4012	-1.1500	4.0500	-34.4900	-0.2770	0.8750	0.0590
10:02:55.209	4032	2.7200	3.3600	-40.8700	-0.2660	1.2980	0.1330
10:02:55.228	4052	0.0800	3.2000	-35.5100	-0.2750	0.9290	0.1000
10:02:55.249	4072	1.2600	3.8800	-38.5000	-0.2910	1.1380	0.1040
10:02:55.268	4092	0.1700	3.2500	-40.5900	-0.2480	1.0830	0.1440
10:02:55.288	4112	0.3500	3.6700	-34.4400	-0.3010	0.9670	0.0710
10:02:55.309	4132	1.0100	3.4800	-41.1100	-0.2440	1.2040	0.1340
10:02:55.328	4152	-1.1500	4.1000	-34.8200	-0.2640	0.8180	0.0750
10:02:55.348	4172	1.9300	3.7000	-38.1000	-0.2740	1.2500	0.0940
10:02:55.368	4192	0.0700	3.7400	-33.6400	-0.2500	0.9260	0.0940
10:02:55.388	4212	1.0500	3.4900	-36.2700	-0.2960	1.0030	0.0840
10:02:55.408	4232	2.0700	3.5300	-36.6300	-0.2430	1.1700	0.1300
10:02:55.428	4252	-0.4600	3.4800	-34.1300	-0.2830	0.8310	0.0800
10:02:55.449	4272	1.9300	3.7900	-40.4200	-0.2760	1.2530	0.1310
10:02:55.471	4292	-1.1700	3.4100	-35.9700	-0.2750	0.8590	0.1060
10:02:55.490	4312	2.9400	4.0000	-36.8000	-0.3160	1.1720	0.0980
10:02:55.509	4332	0.2000	3.6000	-35.1500	-0.2580	1.0060	0.1170
10:02:55.529	4352	1.1000	3.8200	-33.8700	-0.3070	0.9280	0.0750
10:02:55.548	4372	2.1200	3.5600	-38.3900	-0.2830	1.2050	0.1270
10:02:55.570	4392	-0.0700	3.6600	-32.1500	-0.2870	0.8470	0.0750
10:02:55.588	4412	2.7100	3.7200	-37.5500	-0.3170	1.2050	0.1160
10:02:55.609	4432	0.0500	3.5100	-34.3100	-0.2490	0.9510	0.1080
10:02:55.629	4452	2.4500	3.6400	-34.1400	-0.3070	1.0130	0.0820
10:02:55.649	4472	1.2500	3.6100	-36.7100	-0.2480	1.1120	0.1270
10:02:55.669	4492	-0.1500	3.8500	-31.7300	-0.2870	0.8490	0.0750
10:02:55.689	4512	3.2000	3.3600	-38.0200	-0.2870	1.2480	0.1250
10:02:55.708	4532	-0.7100	3.4900	-33.7900	-0.2480	0.8550	0.0900
10:02:55.730	4552	2.7400	3.9200	-35.7600	-0.3030	1.1380	0.0930
10:02:55.749	4572	0.8400	3.5000	-34.4400	-0.2270	1.0310	0.1140
10:02:55.769	4592	1.1000	3.6400	-32.6800	-0.2970	0.8670	0.0830
10:02:55.789	4612	2.2000	3.6000	-37.5400	-0.2950	1.2350	0.1250
10:02:55.811	4632	-0.3400	3.6700	-33.5000	-0.2750	0.8170	0.0810
10:02:55.831	4652	2.6900	3.8100	-35.8400	-0.2990	1.1850	0.0910
10:02:55.851	4672	0.2600	3.5800	-32.3700	-0.2630	0.9120	0.0940
10:02:55.871	4692	1.9300	4.0000	-34.8500	-0.3380	1.0650	0.0860
10:02:55.890	4712	1.9100	3.4200	-35.4700	-0.2630	1.1210	0.1170
10:02:55.910	4732	0.2000	4.0600	-31.6700	-0.3200	0.8740	0.0710
10:02:55.929	4752	2.9700	3.3900	-38.4800	-0.2930	1.2530	0.1200
10:02:55.951	4772	-0.2100	3.4000	-34.8600	-0.2690	0.8320	0.1040
10:02:55.970	4792	2.0700	3.7400	-37.3500	-0.3130	1.1400	0.0990
10:02:55.991	4812	0.4800	3.5600	-35.0600	-0.2770	0.9940	0.1100
10:02:56.010	4832	0.4400	4.0700	-31.8400	-0.3370	0.9540	0.0610
10:02:56.031	4852	1.7700	3.6800	-36.9700	-0.2840	1.2020	0.1200
10:02:56.050	4872	-0.7500	3.6600	-32.6000	-0.2840	0.7880	0.0740
10:02:56.070	4892	2.5900	4.2800	-38.5300	-0.2930	1.2300	0.1130
10:02:56.090	4912	-0.2700	3.6100	-34.5400	-0.2640	0.9480	0.1060
10:02:56.110	4932	1.4700	3.5000	-36.5100	-0.3030	1.0240	0.0890
10:02:56.129	4952	1.2700	3.4200	-40.2200	-0.2540	1.1620	0.1330
10:02:56.151	4972	0.3900	3.6200	-32.2900	-0.2800	0.7970	0.0700
10:02:56.170	4992	3.0800	3.8700	-38.4800	-0.2740	1.2540	0.1090
10:02:56.190	5012	-0.6300	3.4500	-33.1600	-0.2420	0.8060	0.0950
10:02:56.210	5032	1.9900	3.8000	-34.4300	-0.3190	1.0840	0.0880
10:02:56.229	5052	1.3500	2.8800	-36.7600	-0.2460	1.0440	0.1270
10:02:56.251	5072	0.3900	3.7700	-34.3500	-0.2960	0.8870	0.0780
10:02:56.270	5092	1.7900	3.7600	-39.0000	-0.2800	1.1970	0.1230
10:02:56.290	5112	-0.4000	3.7800	-31.8000	-0.2770	0.7770	0.0810
10:02:56.310	5132	2.5200	3.9700	-39.5500	-0.3040	1.3100	0.1110
10:02:56.330	5152	-0.9700	3.5400	-35.4300	-0.2640	0.8760	0.1040
10:02:56.350	5172	1.2200	3.8100	-35.4200	-0.3140	1.0420	0.0800
10:02:56.369	5192	1.5400	3.4200	-38.3700	-0.2750	1.1960	0.1340
10:02:56.390	5212	-0.0600	4.1000	-30.0100	-0.3170	0.8060	0.0500
10:02:56.409	5232	2.7300	3.6500	-40.9600	-0.2760	1.3200	0.1370
10:02:56.429	5252	-0.6400	3.8000	-31.7400	-0.2540	0.7900	0.0740
10:02:56.451	5272	1.9300	3.7000	-37.0400	-0.2940	1.1380	0.1040
10:02:56.469	5292	0.8800	3.3100	-36.6700	-0.2700	1.0790	0.1130
10:02:56.491	5312	0.7000	3.5500	-34.0100	-0.3000	0.9260	0.0930
10:02:56.511	5332	1.7500	3.5600	-39.3300	-0.2790	1.2520	0.1330
10:02:56.529	5352	-1.4400	3.4800	-33.1400	-0.2780	0.7830	0.0850
10:02:56.549	5372	2.0200	3.6800	-39.1000	-0.2870	1.2320	0.1030
10:02:56.570	5392	-0.1100	3.2400	-35.0400	-0.2580	0.9410	0.1120
10:02:56.590	5412	1.1800	3.6900	-35.8600	-0.2990	1.0440	0.0990
10:02:56.609	5432	1.4500	3.8400	-38.9100	-0.2610	1.1780	0.1260
10:02:56.630	5452	-0.5600	3.4400	-32.3800	-0.3000	0.7870	0.0680
10:02:56.649	5472	2.2200	3.8300	-40.7500	-0.2720	1.3180	0.1310
10:02:56.669	5492	-0.5100	3.0500	-35.1600	-0.2680	0.8560	0.0990
10:02:56.691	5512	2.3600	3.6700	-38.6600	-0.3180	1.1580	0.0950
10:02:56.709	5532	0.5300	3.6700	-35.8900	-0.2920	1.0540	0.1200
10:02:56.729	5552	1.1000	3.7800	-31.1500	-0.2970	0.8900	0.0730
10:02:56.750	5572	1.9900	3.7900	-42.6300	-0.2860	1.2890	0.1540
10:02:56.770	5592	-1.8000	3.5400	-33.3100	-0.2880	0.7540	0.0740
10:02:56.789	5612	2.2600	3.7900	-41.6100	-0.3160	1.2570	0.1050
10:02:56.810	5632	-0.6700	3.4700	-34.8500	-0.2840	0.9530	0.1030
10:02:56.830	5652	0.9600	3.7400	-35.5000	-0.3270	0.9960	0.0810
10:02:56.849	5672	1.3800	3.5500	-38.2200	-0.2770	1.1820	0.1230
10:02:56.872	5692	-0.1500	3.2500	-33.7400	-0.2930	0.8400	0.0900
10:02:56.891	5712	1.9400	3.6800	-41.2400	-0.2920	1.2240	0.1180
10:02:56.911	5732	-0.8000	3.5000	-33.9800	-0.2650	0.8670	0.0940
10:02:56.931	5752	1.8700	3.6700	-37.5800	-0.3070	1.1250	0.0990
10:02:56.949	5772	0.9500	3.5800	-36.1600	-0.2620	1.0820	0.1140
10:02:56.970	5792	0.7200	3.0300	-33.5900	-0.3020	0.8390	0.0720
10:02:56.990	5812	1.9900	3.4800	-41.6400	-0.2790	1.2700	0.1320
10:02:57.009	5832	-0.6900	3.4500	-32.8700	-0.2800	0.7270	0.0740
10:02:57.031	5852	2.7300	3.8400	-39.0800	-0.2830	1.2660	0.1030
10:02:57.051	5872	0.6300	3.6100	-33.5800	-0.2630	0.9580	0.0970
10:02:57.072	5892	1.1300	3.8000	-32.2800	-0.2860	0.9820	0.0670
10:02:57.092	5912	0.8700	3.4900	-38.3000	-0.2680	1.1710	0.1250
10:02:57.112	5932	-0.3300	3.6900	-32.8400	-0.3070	0.7930	0.0740
10:02:57.131	5952	2.6700	3.7000	-40.0600	-0.3060	1.2710	0.1350
10:02:57.151	5972	-0.6500	3.2700	-32.6100	-0.2870	0.8020	0.0900
10:02:57.171	5992	3.0700	3.6600	-33.7000	-0.3250	1.1440	0.0840
10:02:57.191	6012	0.9800	3.7000	-35.9000	-0.2650	1.0990	0.1180
10:02:57.209	6032	0.4500	3.7200	-32.9200	-0.3060	0.8850	0.0780
10:02:57.231	6052	2.1100	4.4100	-38.7200	-0.2560	1.2370	0.1230
10:02:57.251	6072	-0.7700	3.5400	-30.8900	-0.2970	0.7610	0.0650
10:02:57.272	6092	2.8100	3.8700	-36.4700	-0.2780	1.1880	0.1000
10:02:57.291	6112	0.2000	3.3000	-33.2200	-0.2590	0.9300	0.0880
10:02:57.310	6132	1.4900	4.1200	-32.1900	-0.2960	1.0140	0.0660
10:02:57.330	6152	1.0500	3.5800	-39.9700	-0.2580	1.1510	0.1270
10:02:57.351	6172	-0.2300	3.4700	-33.4100	-0.2870	0.7660	0.0690
10:02:57.371	6192	2.5300	3.4700	-43.3500	-0.2880	1.3120	0.1450
10:02:57.391	6212	-0.8000	3.0800	-35.3200	-0.2400	0.8410	0.0950
10:02:57.411	6232	2.3700	3.9300	-35.1700	-0.2990	1.1470	0.0910
10:02:57.431	6252	1.2100	3.4700	-34.7800	-0.2390	1.0770	0.1250
10:02:57.450	6272	0.4000	3.8800	-32.5400	-0.3030	0.8940	0.0710
10:02:57.472	6292	1.9100	3.9700	-41.7500	-0.2520	1.2610	0.1450
10:02:57.491	6312	-1.0500	3.6500	-33.2500	-0.2720	0.7640	0.0870
10:02:57.511	6332	2.3800	4.1900	-40.3600	-0.2940	1.2560	0.1080
10:02:57.531	6352	-0.6700	3.5000	-36.6600	-0.2770	0.9660	0.1080
10:02:57.551	6372	1.2600	3.9000	-35.7600	-0.3170	1.0340	0.0870
10:02:57.570	6392	0.4400	3.8200	-40.2500	-0.2590	1.1860	0.1410
10:02:57.592	6412	0.0200	3.7200	-32.3800	-0.3030	0.8160	0.0840
10:02:57.611	6432	2.2900	3.7600	-39.5400	-0.3100	1.2670	0.1360
10:02:57.632	6452	-1.0600	3.6200	-36.0200	-0.2880	0.8390	0.1020
10:02:57.650	6472	1.6100	3.4600	-36.5700	-0.3260	1.0790	0.1070
10:02:57.672	6492	0.3300	3.2500	-39.4200	-0.2740	1.0780	0.1440
10:02:57.690	6512	0.3400	3.7300	-35.3400	-0.3050	0.9030	0.0850
10:02:57.710	6532	1.6300	3.8600	-39.9400	-0.2730	1.2650	0.1200
10:02:57.732	6552	0.0400	3.6300	-31.9800	-0.2870	0.7870	0.0790
10:02:57.751	6572	3.4700	3.4300	-36.0500	-0.3030	1.2260	0.1120
10:02:57.771	6592	0.0900	3.2400	-34.4400	-0.2650	0.9690	0.1060
10:02:57.790	6612	1.1700	3.6500	-34.4400	-0.3110	0.9620	0.0740
10:02:57.811	6632	1.7500	3.4700	-37.5600	-0.2540	1.1630	0.1260
10:02:57.830	6652	0.3600	3.2800	-32.4200	-0.3120	0.8240	0.0770
10:02:57.852	6672	2.3300	3.9200	-37.0600	-0.2910	1.2550	0.1170
10:02:57.872	6692	0.0600	3.7800	-32.6200	-0.2620	0.8180	0.0980
10:02:57.890	6712	2.1500	3.7400	-34.8000	-0.2900	1.0800	0.1000
10:02:57.912	6732	0.5000	3.6400	-38.1200	-0.2600	1.1130	0.1330
10:02:57.932	6752	0.4400	4.0600	-31.7700	-0.3180	0.8730	0.0740
10:02:57.951	6772	2.4000	3.4300	-40.7800	-0.2810	1.2750	0.1410
10:02:57.970	6792	-0.8700	3.5400	-33.4500	-0.3030	0.8040	0.0880
10:02:57.992	6812	2.9000	3.6700	-37.7100	-0.3170	1.2240	0.1030
10:02:58.012	6832	0.2600	3.4700	-36.5800	-0.2530	0.9580	0.1220
10:02:58.030	6852	0.9500	3.7400	-33.7200	-0.3180	0.9980	0.0800
10:02:58.051	6872	0.3800	3.8600	-38.8400	-0.2810	1.1580	0.1240
10:02:58.072	6892	-0.0700	3.8400	-33.4500	-0.3010	0.8690	0.0790
10:02:58.092	6912	2.0000	3.7600	-39.6700	-0.2780	1.2500	0.1310
10:02:58.111	6932	-0.6800	3.6200	-35.3200	-0.2730	0.8890	0.0850
10:02:58.131	6952	1.7400	3.7300	-34.4500	-0.2970	1.0800	0.0810
10:02:58.150	6972	0.8000	3.3600	-37.2500	-0.2690	1.0740	0.1180
10:02:58.171	6992	0.2700	4.0000	-33.8000	-0.2970	0.9130	0.0730
10:02:58.190	7012	1.6200	3.9800	-40.1100	-0.2760	1.2530	0.1180
10:02:58.210	7032	-0.7000	3.2700	-35.7000	-0.2730	0.8060	0.0790
10:02:58.230	7052	2.2200	3.8000	-39.1200	-0.2860	1.1860	0.1050
10:02:58.251	7072	-0.3200	3.9400	-34.5100	-0.2560	0.9900	0.0920
10:02:58.271	7092	1.0900	3.7500	-35.1600	-0.2880	0.9970	0.0760
10:02:58.291	7112	1.2400	3.4800	-39.0400	-0.2510	1.1640	0.1310
10:02:58.311	7132	0.1500	3.6000	-33.0100	-0.2890	0.8710	0.0630
10:02:58.331	7152	1.9000	3.9600	-40.3500	-0.2860	1.2850	0.1200
10:02:58.353	7172	-1.8400	3.4200	-34.4800	-0.2610	0.8250	0.1030
10:02:58.371	7192	2.2400	4.2200	-37.0600	-0.3130	1.2010	0.0970
10:02:58.391	7212	0.7300	3.3100	-36.3900	-0.2470	1.0590	0.1350
10:02:58.411	7232	0.7300	3.4900	-34.6000	-0.3300	0.9220	0.0820
10:02:58.431	7252	2.4200	3.2100	-39.6000	-0.3080	1.2570	0.1440
10:02:58.453	7272	0.2400	3.7400	-33.0400	-0.2960	0.8490	0.0730
10:02:58.472	7292	2.8100	3.5300	-36.4600	-0.3110	1.1920	0.1040
10:02:58.491	7312	0.0500	3.6000	-33.5300	-0.2610	0.9490	0.0990
10:02:58.512	7332	1.0500	3.3700	-33.6500	-0.2950	0.9520	0.0910
10:02:58.533	7352	1.7800	3.3500	-38.7000	-0.2560	1.1790	0.1380
10:02:58.552	7372	0.3200	3.4600	-32.6900	-0.2950	0.8350	0.0780
10:02:58.572	7392	2.2000	3.7800	-37.9400	-0.2820	1.2370	0.1200
10:02:58.593	7412	0.0500	3.6200	-33.4100	-0.2550	0.9160	0.0930
10:02:58.611	7432	2.4200	4.1200	-33.7900	-0.2930	1.0810	0.0790
10:02:58.631	7452	1.0200	3.3500	-36.8700	-0.2450	1.0400	0.1280
10:02:58.652	7472	0.1400	3.6300	-32.6300	-0.3150	0.9040	0.0740
10:02:58.672	7492	1.6800	3.3800	-38.9600	-0.2880	1.2170	0.1220
10:02:58.692	7512	-0.3400	3.8900	-30.7400	-0.2820	0.8370	0.0770
10:02:58.711	7532	2.3500	3.8800	-37.2900	-0.2990	1.1610	0.1050
10:02:58.733	7552	-0.6000	3.6400	-35.0600	-0.2720	0.9490	0.1020
10:02:58.751	7572	2.6200	3.8300	-36.8900	-0.3290	1.0450	0.0970
10:02:58.771	7592	1.3800	3.3800	-37.5700	-0.2510	1.1540	0.1380
10:02:58.793	7612	-0.2300	3.8700	-32.4500	-0.3270	0.8490	0.0700
10:02:58.811	7632	1.9400	3.5700	-39.0800	-0.2810	1.2840	0.1300
10:02:58.832	7652	-0.5600	3.3900	-36.6600	-0.2600	0.9180	0.1130
10:02:58.851	7672	1.3900	4.0200	-36.8900	-0.3170	1.1390	0.0940
10:02:58.872	7692	0.5200	3.1900	-38.4800	-0.2720	1.0410	0.1290
10:02:58.892	7712	0.9700	3.6800	-34.8600	-0.3290	0.9480	0.0830
10:02:58.912	7732	1.3400	3.5600	-39.0400	-0.2760	1.2180	0.1350
10:02:58.933	7752	-0.8600	3.3800	-34.2500	-0.2990	0.8170	0.0810
10:02:58.951	7772	2.5700	3.8700	-38.9300	-0.2940	1.1960	0.1030
10:02:58.971	7792	-0.4100	3.5100	-36.3500	-0.2480	0.9950	0.1140
10:02:58.991	7812	0.6000	4.1900	-33.8700	-0.2950	1.0280	0.0700
10:02:59.012	7832	0.9500	3.2500	-38.7500	-0.2420	1.1630	0.1310
10:02:59.031	7852	0.6600	3.5900	-33.8800	-0.2710	0.8590	0.0760
10:02:59.052	7872	1.7800	3.8100	-37.7800	-0.2690	1.2330	0.1190
10:02:59.071	7892	-0.6500	3.4400	-32.8400	-0.2540	0.8230	0.0820
10:02:59.093	7912	2.3200	3.5000	-38.2300	-0.3130	1.1200	0.1010
10:02:59.112	7932	0.9600	3.0400	-38.6400	-0.2630	1.0830	0.1390
10:02:59.131	7952	0.2800	3.7400	-32.5800	-0.2940	0.8880	0.0730
10:02:59.151	7972	1.8100	3.3200	-41.2600	-0.2720	1.2370	0.1470
10:02:59.173	7992	-0.7300	3.5800	-33.6500	-0.2820	0.7810	0.0880
10:02:59.191	8012	2.5200	3.7400	-38.1900	-0.3130	1.3040	0.1080
10:02:59.212	8032	0.0500	3.9800	-32.0400	-0.2630	0.9370	0.0890
10:02:59.233	8052	1.8700	3.6300	-35.5600	-0.3030	1.0440	0.0830
10:02:59.253	8072	1.7100	3.3900	-39.7900	-0.2540	1.1350	0.1510
10:02:59.273	8092	0.0500	3.7100	-31.5600	-0.2960	0.8480	0.0770
10:02:59.293	8112	2.6700	3.8100	-40.7500	-0.2850	1.2620	0.1420
10:02:59.312	8132	-0.1600	3.2800	-34.1000	-0.2690	0.8630	0.1070
10:02:59.331	8152	2.1500	3.8900	-35.6800	-0.3030	1.0610	0.0910
10:02:59.352	8172	0.8700	3.4100	-35.1800	-0.2730	1.0640	0.1210
10:02:59.372	8192	0.4300	3.8900	-32.1900	-0.3010	0.8610	0.0700
10:02:59.394	8212	2.2300	3.6900	-38.0900	-0.2810	1.2200	0.1250
10:02:59.412	8232	-0.8600	3.4600	-33.8800	-0.2770	0.8230	0.0870
10:02:59.431	8252	1.9900	3.8000	-38.6300	-0.3140	1.2110	0.0940
10:02:59.451	8272	0.3900	3.5000	-35.0700	-0.2490	0.9560	0.1220
10:02:59.473	8292	1.5300	3.8300	-33.6200	-0.2950	0.9820	0.0810
10:02:59.491	8312	1.6500	3.5400	-37.9600	-0.2480	1.1900	0.1240
10:02:59.513	8332	-0.6900	3.7600	-34.6700	-0.2940	0.7920	0.0810
10:02:59.531	8352	1.7900	4.0900	-39.2700	-0.2780	1.2760	0.1190
10:02:59.552	8372	0.1000	3.3000	-33.9800	-0.2540	0.8720	0.0990
10:02:59.573	8392	2.5900	4.0000	-34.3800	-0.3160	1.1320	0.0800
10:02:59.593	8412	0.6300	3.5900	-36.1700	-0.2510	1.0390	0.1260
10:02:59.614	8432	0.8000	3.9800	-33.0900	-0.3180	0.9010	0.0720
10:02:59.633	8452	1.5000	3.5400	-40.1500	-0.2860	1.2460	0.1350
10:02:59.651	8472	-1.1700	3.3900	-35.6700	-0.2900	0.8230	0.0970
10:02:59.673	8492	1.9700	3.7000	-37.0400	-0.3230	1.2260	0.1020
10:02:59.692	8512	-0.0200	3.2000	-34.3100	-0.2800	0.9760	0.1070
10:02:59.713	8532	0.9300	3.7300	-37.1400	-0.3230	1.0450	0.1010
10:02:59.732	8552	0.8200	3.5700	-38.4200	-0.2590	1.1620	0.1320
10:02:59.753	8572	-0.3000	3.6800	-33.0500	-0.2870	0.8320	0.0740
10:02:59.772	8592	2.1800	3.7800	-41.7000	-0.2840	1.2590	0.1310
10:02:59.793	8612	-1.1700	3.3600	-35.8200	-0.2470	0.8390	0.1030
10:02:59.813	8632	1.5900	3.7000	-38.1000	-0.3080	1.1020	0.0980
10:02:59.832	8652	0.4200	3.4500	-36.6700	-0.2590	1.0910	0.1160
10:02:59.853	8672	0.9500	3.6700	-34.2300	-0.2870	0.9150	0.0870
10:02:59.873	8692	1.2500	3.8500	-40.9500	-0.2520	1.2500	0.1350
10:02:59.893	8712	-1.8400	3.5400	-33.9300	-0.2770	0.7880	0.0830
10:02:59.913	8732	2.9400	3.5600	-40.4200	-0.3030	1.2510	0.1250
10:02:59.934	8752	0.0900	3.6300	-34.7700	-0.2430	0.9620	0.1140
10:02:59.952	8772	1.1900	3.5000	-33.0800	-0.2990	0.9590	0.0630
10:02:59.972	8792	1.8000	3.6900	-38.7200	-0.2490	1.1560	0.1290
10:02:59.994	8812	-0.5300	3.6900	-32.3600	-0.2970	0.7930	0.0700
10:03:00.013	8832	2.7900	4.2000	-40.5200	-0.2920	1.2990	0.1220
10:03:00.032	8852	-0.8700	3.4900	-32.4500	-0.2570	0.8460	0.0960
10:03:00.052	8872	2.1800	3.8500	-37.0700	-0.3090	1.1650	0.0980
10:03:00.072	8892	0.8800	3.6000	-34.5400	-0.2590	1.0760	0.1060
10:03:00.092	8912	0.7500	4.0300	-31.9800	-0.3100	0.8840	0.0740
10:03:00.112	8932	1.8500	3.8300	-38.0000	-0.2730	1.2880	0.1290
10:03:00.133	8952	-0.5600	3.3800	-32.5500	-0.2740	0.7770	0.0870
10:03:00.153	8972	2.7800	3.8700	-36.2000	-0.2840	1.1970	0.0910
10:03:00.173	8992	0.2400	3.4100	-33.9300	-0.2740	0.9210	0.0970
10:03:00.193	9012	1.1200	3.7600	-33.3400	-0.3120	0.9760	0.0720
10:03:00.212	9032	1.4800	3.4200	-39.7100	-0.2700	1.2120	0.1320
10:03:00.234	9052	-0.3300	3.4100	-32.8900	-0.2810	0.7760	0.0680
10:03:00.252	9072	2.2400	3.6000	-41.4100	-0.2900	1.3230	0.1170
10:03:00.272	9092	-0.6300	3.3600	-34.7500	-0.2580	0.8670	0.0940
10:03:00.293	9112	1.7800	4.2800	-35.7700	-0.2880	1.1110	0.0790
10:03:00.313	9132	0.8600	3.4800	-38.1200	-0.2400	1.1230	0.1320
10:03:00.333	9152	0.2600	3.8200	-32.4100	-0.2950	0.8740	0.0660
10:03:00.352	9172	1.6200	3.7700	-40.7500	-0.2690	1.2910	0.1320
10:03:00.372	9192	-0.4100	3.6900	-31.3900	-0.2760	0.7520	0.0720
10:03:00.394	9212	2.4900	3.8900	-39.7000	-0.3020	1.3020	0.1150
10:03:00.412	9232	-0.1600	3.3000	-34.4200	-0.2770	0.9570	0.1090
10:03:00.432	9252	1.4100	3.9800	-33.2000	-0.3010	0.9490	0.0780
10:03:00.452	9272	1.7600	3.8000	-38.5400	-0.2560	1.1890	0.1260
10:03:00.474	9292	-0.2600	3.5700	-31.0800	-0.3120	0.7910	0.0730
10:03:00.492	9312	3.1000	3.7200	-39.8900	-0.3010	1.3070	0.1200
10:03:00.513	9332	-0.4500	3.2100	-31.5500	-0.2720	0.8030	0.0930
10:03:00.532	9352	1.7500	4.0900	-38.8800	-0.3150	1.1400	0.1070
10:03:00.553	9372	1.1400	3.5600	-36.1000	-0.2500	1.0410	0.1300
10:03:00.574	9392	-0.1700	3.7800	-33.4600	-0.3030	0.8660	0.0830
10:03:00.593	9412	2.1900	3.6400	-39.8400	-0.2630	1.2570	0.1350
10:03:00.614	9432	-0.9000	3.7800	-33.0800	-0.2720	0.7970	0.0890
10:03:00.633	9452	2.5100	3.6200	-39.0700	-0.2920	1.2270	0.1170
10:03:00.654	9472	0.3700	3.5600	-36.2000	-0.2480	1.0150	0.1140
10:03:00.674	9492	0.7400	3.7000	-34.3500	-0.2850	0.9680	0.0720
10:03:00.695	9512	1.0000	3.2600	-39.4400	-0.2720	1.2050	0.1360
10:03:00.714	9532	0.1000	3.2500	-32.4900	-0.3030	0.7580	0.0670
10:03:00.734	9552	2.6100	4.0000	-40.3600	-0.2880	1.3160	0.1160
10:03:00.754	9572	-0.8600	3.8900	-30.5500	-0.2540	0.8450	0.0670
10:03:00.774	9592	1.7900	3.9200	-35.1600	-0.2860	1.0700	0.0900
10:03:00.794	9612	0.1300	3.5400	-37.9000	-0.2670	1.1100	0.1310
10:03:00.814	9632	0.7600	3.4500	-33.4700	-0.3200	0.8540	0.0790
10:03:00.834	9652	2.3000	3.7700	-39.2600	-0.2670	1.2840	0.1300
10:03:00.855	9672	-0.6300	3.5900	-31.5100	-0.2810	0.7550	0.0730
10:03:00.875	9692	2.8300	3.5100	-37.4200	-0.2990	1.2200	0.1050
10:03:00.893	9712	0.7500	3.4600	-34.6500	-0.2520	1.0430	0.1200
10:03:00.913	9732	1.0500	3.8400	-34.5500	-0.3030	0.9860	0.0810
10:03:00.934	9752	1.1300	3.6500	-39.1900	-0.2590	1.1990	0.1340
10:03:00.954	9772	-0.3600	3.6500	-32.0800	-0.2920	0.8100	0.0740
10:03:00.974	9792	2.5000	3.7200	-39.3000	-0.2610	1.2520	0.1350
10:03:00.993	9812	-0.2900	3.3900	-33.4400	-0.2740	0.8470	0.0850
10:03:01.014	9832	2.6100	3.8200	-34.6600	-0.3080	1.1050	0.0810
10:03:01.034	9852	0.3500	3.5800	-36.5800	-0.2310	1.1060	0.1230
10:03:01.054	9872	-0.1300	3.8900	-32.1600	-0.3010	0.8050	0.0670
10:03:01.074	9892	1.9800	3.8500	-39.5800	-0.2790	1.3040	0.1350
10:03:01.094	9912	-0.3700	3.2400	-33.2000	-0.2600	0.7340	0.0780
10:03:01.114	9932	3.0100	3.7900	-36.0900	-0.2790	1.2080	0.1030
10:03:01.135	9952	0.3000	3.3400	-33.4000	-0.2650	0.9810	0.0970
10:03:01.154	9972	0.6000	3.5400	-33.0400	-0.2980	0.9330	0.0650
10:03:01.174	9992	0.9600	3.7800	-39.1300	-0.2550	1.2000	0.1280
10:03:01.194	10012	-0.7000	3.6800	-31.5700	-0.2760	0.8150	0.0710
10:03:01.213	10032	1.9900	4.0000	-40.9100	-0.2820	1.3180	0.1260
10:03:01.235	10052	-0.4900	3.5700	-33.0000	-0.2670	0.8360	0.0830
10:03:01.255	10072	2.1300	4.0500	-36.4900	-0.3020	1.1600	0.1040
10:03:01.274	10092	0.3000	3.8500	-38.1200	-0.2790	1.1190	0.1310
10:03:01.294	10112	-0.1100	3.6700	-34.7500	-0.3110	0.8610	0.0810
10:03:01.314	10132	1.5100	3.6400	-41.1400	-0.2940	1.2810	0.1320
10:03:01.334	10152	-0.7700	3.3900	-31.9300	-0.3050	0.8430	0.0810
10:03:01.354	10172	2.2000	3.9200	-36.7500	-0.2990	1.1970	0.1070
10:03:01.373	10192	-0.1300	3.9300	-34.0600	-0.2710	0.9740	0.0960
10:03:01.394	10212	1.6300	3.8800	-32.7100	-0.2860	0.9840	0.0790
10:03:01.414	10232	1.3000	3.5300	-37.8000	-0.2630	1.1770	0.1190
10:03:01.435	10252	0.4200	3.4700	-33.2900	-0.2810	0.8030	0.0770
10:03:01.454	10272	2.4600	3.8400	-39.1700	-0.2980	1.2840	0.1180
10:03:01.474	10292	-0.2600	2.9500	-34.5800	-0.2660	0.8860	0.0980
10:03:01.494	10312	1.5400	3.7000	-35.9000	-0.2880	1.0850	0.0990
10:03:01.513	10332	1.2700	3.9500	-36.0100	-0.2450	1.0560	0.1190
10:03:01.533	10352	1.1500	3.5900	-30.8600	-0.3020	0.8650	0.0730
10:03:01.554	10372	1.8700	3.7700	-39.5800	-0.2760	1.2430	0.1370
10:03:01.575	10392	-0.8900	3.5600	-34.2000	-0.2840	0.8530	0.0840
10:03:01.595	10412	2.0800	3.5800	-37.7500	-0.3030	1.1990	0.1110
10:03:01.614	10432	0.2200	3.9900	-35.1600	-0.2500	0.9670	0.1030
10:03:01.633	10452	1.3800	3.6100	-35.0500	-0.3030	0.9740	0.1040
10:03:01.653	10472	1.8500	3.3500	-37.1100	-0.2650	1.1800	0.1230
10:03:01.674	10492	0.1900	3.3900	-32.7200	-0.2890	0.8340	0.0770
10:03:01.694	10512	1.9300	3.4700	-39.4700	-0.2920	1.2630	0.1270
10:03:01.713	10532	-0.4000	3.5700	-35.4600	-0.2590	0.9000	0.0920
10:03:01.734	10552	1.5100	4.1500	-33.5300	-0.2890	1.1210	0.0840
10:03:01.754	10572	0.4900	3.2400	-37.2700	-0.2810	1.0710	0.1190
10:03:01.774	10592	0.5200	3.5200	-32.2500	-0.3110	0.8720	0.0730
10:03:01.794	10612	1.5200	3.7900	-39.8800	-0.2760	1.1920	0.1390
10:03:01.814	10632	-0.6400	3.6100	-35.0600	-0.2930	0.9030	0.0850
10:03:01.833	10652	2.1200	3.7800	-36.3200	-0.2990	1.1840	0.1050
10:03:01.853	10672	-0.2100	3.8900	-35.5500	-0.2620	0.9790	0.1090
10:03:01.873	10692	1.4000	3.6700	-33.4100	-0.2990	0.9710	0.0720
10:03:01.895	10712	1.7400	3.4900	-36.0400	-0.2590	1.1520	0.1080
10:03:01.915	10732	0.1000	3.6800	-31.6600	-0.2740	0.8450	0.0700
10:03:01.935	10752	2.3300	3.7800	-36.4100	-0.2590	1.1970	0.1030
10:03:01.953	10772	-0.5100	3.5000	-33.4300	-0.2580	0.8390	0.0880
10:03:01.974	10792	2.8100	3.7900	-33.6200	-0.2940	1.0820	0.0910
10:03:01.996	10812	0.1900	3.7000	-35.9400	-0.2460	1.1050	0.1170
10:03:02.015	10832	0.9300	3.7000	-32.9500	-0.2840	0.9090	0.0840
10:03:02.035	10852	1.7200	3.4400	-41.7200	-0.2580	1.1940	0.1400
10:03:02.054	10872	-0.4500	3.9500	-32.4000	-0.2820	0.7850	0.0820
10:03:02.075	10892	2.1300	3.9500	-38.1000	-0.3000	1.2560	0.1130
10:03:02.096	10912	-0.6100	3.8900	-36.3800	-0.2590	0.9070	0.1270
10:03:02.116	10932	1.9400	3.7200	-37.0400	-0.3160	1.0870	0.0950
10:03:02.136	10952	1.6300	3.4400	-37.9400	-0.2540	1.1400	0.1400
10:03:02.154	10972	1.1400	3.7800	-33.6300	-0.3260	0.9630	0.0780
10:03:02.174	10992	3.1100	3.9200	-38.6300	-0.2760	1.3200	0.1430
10:03:02.194	11012	0.0500	3.4000	-32.4200	-0.2550	0.8310	0.0920
10:03:02.213	11032	2.6500	4.0500	-35.8800	-0.2770	1.1380	0.1020
10:03:02.234	11052	0.0300	3.4600	-36.5300	-0.2500	1.0530	0.1180
10:03:02.256	11072	0.7400	3.2000	-34.7800	-0.3040	1.0010	0.0710
10:03:02.274	11092	1.6700	3.1300	-39.0700	-0.2470	1.2440	0.1250
10:03:02.294	11112	-1.1500	3.1900	-32.8500	-0.2630	0.7600	0.0740
10:03:02.315	11132	3.6700	3.5900	-38.2900	-0.2460	1.2310	0.1140
10:03:02.335	11152	0.3800	2.9800	-34.1700	-0.2290	0.9190	0.1020
10:03:02.355	11172	1.1400	3.5700	-31.9700	-0.2680	0.8800	0.0630
10:03:02.376	11192	1.6000	3.3500	-38.9600	-0.2320	1.2230	0.1290
10:03:02.394	11212	0.1200	3.7500	-33.2400	-0.2660	0.8540	0.0800
10:03:02.415	11232	1.0900	3.8500	-37.2000	-0.2320	1.1960	0.1020
10:03:02.434	11252	-0.2100	3.0000	-34.8300	-0.2540	0.8550	0.0990
10:03:02.454	11272	3.0200	3.9600	-36.2200	-0.3020	1.1530	0.0960
10:03:02.474	11292	0.2200	3.4000	-36.6200	-0.2420	1.0160	0.1210
10:03:02.495	11312	1.0900	3.0700	-33.1500	-0.3080	0.8990	0.0780
10:03:02.514	11332	2.3600	3.5600	-40.6100	-0.2650	1.2710	0.1410
10:03:02.535	11352	-1.3000	3.7200	-32.1800	-0.2780	0.7860	0.0640
10:03:02.555	11372	1.9800	3.4400	-38.2900	-0.2850	1.1990	0.1110
10:03:02.574	11392	-0.0600	3.4400	-36.1800	-0.2840	0.9920	0.1060
10:03:02.594	11412	1.3200	3.7900	-36.0300	-0.3160	1.0270	0.0920
10:03:02.616	11432	1.3800	3.2900	-37.5400	-0.2640	1.0970	0.1270
10:03:02.634	11452	-0.0100	3.7100	-32.3800	-0.2950	0.8590	0.0640
10:03:02.655	11472	1.9700	3.6900	-38.0500	-0.2770	1.2130	0.1060
10:03:02.674	11492	-1.0200	3.5400	-33.5900	-0.2730	0.8710	0.0860
10:03:02.695	11512	1.6200	3.6500	-38.0400	-0.2870	1.1570	0.0960
10:03:02.716	11532	0.3700	3.1500	-36.2000	-0.2490	1.0120	0.1150
10:03:02.735	11552	1.3600	3.9900	-32.2300	-0.2890	0.9390	0.0670
10:03:02.754	11572	1.8600	3.1900	-38.6000	-0.2600	1.1950	0.1290
10:03:02.775	11592	-0.9200	3.5500	-34.5700	-0.2980	0.7860	0.0790
10:03:02.794	11612	2.6900	4.0000	-37.4600	-0.2890	1.2560	0.1060
10:03:02.815	11632	-0.7300	3.5600	-34.7800	-0.2500	0.9570	0.1030
10:03:02.835	11652	0.9800	3.4900	-37.1100	-0.2940	1.0200	0.0860
10:03:02.855	11672	0.8100	3.7300	-38.5500	-0.2420	1.1740	0.1240
10:03:02.875	11692	0.2600	3.6400	-33.4800	-0.3000	0.8670	0.0800
10:03:02.896	11712	2.0500	3.9900	-40.3200	-0.2850	1.3000	0.1310
10:03:02.914	11732	-1.3300	3.6400	-34.7900	-0.2800	0.8330	0.0920
10:03:02.936	11752	2.7300	3.5800	-38.1400	-0.3110	1.1690	0.0980
10:03:02.955	11772	0.3400	3.4800	-37.6300	-0.2630	1.0790	0.1320
10:03:02.974	11792	0.5500	3.4400	-34.4000	-0.3000	0.9420	0.0880
10:03:02.995	11812	1.9800	3.8700	-38.2200	-0.2550	1.2600	0.1310
10:03:03.015	11832	-0.3600	3.6700	-33.0400	-0.2800	0.8120	0.0870
10:03:03.034	11852	2.0800	3.5200	-38.4700	-0.2770	1.2100	0.0990
10:03:03.056	11872	0.1500	3.3800	-35.1500	-0.2700	0.9380	0.1010
10:03:03.076	11892	0.9100	3.8200	-34.7800	-0.3110	1.0280	0.0790
10:03:03.095	11912	0.8100	3.3400	-39.8300	-0.2510	1.1340	0.1350
10:03:03.116	11932	-0.4000	3.9800	-34.8700	-0.2810	0.9110	0.0770
10:03:03.136	11952	1.7500	3.9200	-39.9500	-0.2650	1.2420	0.1250
10:03:03.155	11972	-0.4600	3.2200	-34.3300	-0.2620	0.8190	0.0910
10:03:03.176	11992	2.8200	4.0600	-36.1300	-0.2870	1.2150	0.0940
10:03:03.196	12012	0.2400	3.3800	-36.2500	-0.2530	1.0240	0.1230
10:03:03.215	12032	0.0400	3.5900	-35.2400	-0.3040	0.9230	0.0850
10:03:03.237	12052	2.1100	3.6600	-41.4600	-0.2680	1.2640	0.1430
10:03:03.256	12072	-0.4200	3.4600	-33.1500	-0.2680	0.8260	0.0830
10:03:03.275	12092	2.4600	4.1900	-37.9500	-0.2820	1.2450	0.1050
10:03:03.295	12112	-0.8500	3.2500	-34.7600	-0.2580	0.9060	0.1000
10:03:03.316	12132	1.5700	4.0500	-36.9300	-0.3160	1.0910	0.0900
10:03:03.334	12152	0.7300	3.4300	-38.3400	-0.2670	1.1390	0.1280
10:03:03.355	12172	-1.3600	4.1000	-35.1800	-0.3170	0.8610	0.0660
10:03:03.375	12192	1.9900	3.4500	-38.9300	-0.3080	1.2550	0.1190
10:03:03.395	12212	-0.1800	3.5700	-33.9000	-0.2740	0.8560	0.0990
10:03:03.415	12232	2.7400	4.0000	-36.3900	-0.3170	1.1780	0.0830
10:03:03.435	12252	0.5800	3.5200	-34.5900	-0.2600	0.9870	0.1090
10:03:03.454	12272	0.2200	3.6300	-34.3300	-0.2920	0.9440	0.0790
10:03:03.476	12292	2.0100	3.3200	-39.1900	-0.2750	1.1940	0.1320
10:03:03.497	12312	-0.4700	3.7500	-34.6400	-0.2680	0.7980	0.0860
10:03:03.515	12332	3.3000	3.3700	-37.7500	-0.3110	1.1880	0.1000
10:03:03.535	12352	0.4100	3.2500	-34.0000	-0.2440	0.9160	0.1060
10:03:03.556	12372	1.8700	3.8800	-32.6600	-0.2990	1.0550	0.0720
10:03:03.575	12392	1.8800	3.4500	-36.2200	-0.2370	1.1170	0.1150
10:03:03.597	12412	-0.0700	3.9100	-31.9900	-0.2930	0.8180	0.0760
10:03:03.616	12432	3.0500	3.7300	-37.8700	-0.2810	1.2600	0.1110
10:03:03.636	12452	-0.1700	3.1500	-32.1100	-0.2570	0.7950	0.0830
10:03:03.656	12472	2.5600	4.0500	-35.7100	-0.3040	1.1550	0.0810
10:03:03.675	12492	0.6700	3.1900	-35.5000	-0.2480	1.0340	0.1210
10:03:03.697	12512	1.0900	3.9400	-33.2900	-0.2970	0.9320	0.0830
10:03:03.716	12532	2.7300	3.2900	-37.3300	-0.2740	1.1860	0.1290
10:03:03.736	12552	0.0600	3.3700	-32.2700	-0.2920	0.8230	0.0890
10:03:03.756	12572	3.2000	3.8100	-36.5600	-0.3000	1.2600	0.1030
10:03:03.776	12592	0.0800	3.0700	-33.6800	-0.2620	0.8960	0.0990
10:03:03.796	12612	2.1100	3.7800	-34.2300	-0.3180	1.0150	0.0860
10:03:03.816	12632	1.3600	3.8400	-36.8100	-0.2540	1.1410	0.1290
10:03:03.835	12652	0.4000	3.8500	-32.1300	-0.2940	0.8300	0.0780
10:03:03.856	12672	2.2700	3.8400	-39.2900	-0.2620	1.2810	0.1340
10:03:03.876	12692	-0.6300	3.0700	-34.5300	-0.2570	0.8010	0.1030
10:03:03.896	12712	1.9000	3.8000	-38.2200	-0.3200	1.1530	0.1000
10:03:03.916	12732	0.4000	3.2500	-39.1700	-0.2450	1.0590	0.1320
10:03:03.936	12752	0.4500	3.9100	-33.8900	-0.2960	0.8910	0.0670
10:03:03.956	12772	1.9300	3.8600	-39.5200	-0.2630	1.2350	0.1370
10:03:03.977	12792	-0.9200	3.6000	-32.6900	-0.2760	0.8250	0.0780
10:03:03.995	12812	2.6800	3.7900	-37.5300	-0.2990	1.2720	0.1060
10:03:04.016	12832	-0.0100	3.2800	-33.2000	-0.2600	0.9150	0.0970
10:03:04.034	12852	0.8200	3.8500	-34.5100	-0.2970	1.0570	0.0770
10:03:04.056	12872	1.3200	3.3000	-39.8200	-0.2420	1.1940	0.1370
10:03:04.075	12892	-0.2400	3.8400	-31.5700	-0.2790	0.7710	0.0700
10:03:04.095	12912	2.5900	3.5500	-39.9500	-0.2740	1.3200	0.1230
10:03:04.117	12932	-0.4200	3.4900	-31.7700	-0.2710	0.8100	0.0920
10:03:04.136	12952	1.7500	3.5800	-39.4400	-0.3020	1.1930	0.1110
10:03:04.155	12972	-0.2900	3.4900	-36.1700	-0.2540	1.0270	0.1130
10:03:04.177	12992	0.5400	3.7000	-32.9700	-0.3060	0.9410	0.0820
10:03:04.195	13012	1.9800	3.6800	-39.8200	-0.2840	1.3150	0.1390
10:03:04.217	13032	-0.3700	3.8200	-30.1700	-0.3010	0.7490	0.0650
10:03:04.238	13052	2.6700	3.7900	-40.7600	-0.3030	1.3040	0.1150
10:03:04.257	13072	0.0800	3.6400	-34.2000	-0.2640	0.9220	0.1110
10:03:04.275	13092	1.4100	3.7600	-34.7900	-0.2890	0.9800	0.0890
10:03:04.295	13112	0.6700	3.9000	-37.8400	-0.2630	1.1740	0.1170
10:03:04.316	13132	-0.0700	3.4300	-32.6500	-0.2850	0.8370	0.0760
10:03:04.335	13152	2.0700	3.8200	-39.4500	-0.2740	1.3210	0.1140
10:03:04.355	13172	-0.3600	3.0900	-32.5500	-0.2640	0.8060	0.0810
10:03:04.377	13192	1.4400	3.5000	-35.4200	-0.2980	1.1300	0.0900
10:03:04.396	13212	0.5000	3.4800	-36.2100	-0.2450	1.0260	0.1150
10:03:04.416	13232	0.6100	3.4500	-33.3900	-0.2950	0.9140	0.0750
10:03:04.436	13252	1.7800	4.0400	-40.0900	-0.2630	1.2980	0.1360
10:03:04.457	13272	-0.4700	3.3300	-34.0600	-0.2830	0.7950	0.0820
10:03:04.476	13292	2.6400	3.9600	-37.7300	-0.2860	1.2350	0.0980
10:03:04.497	13312	0.1900	3.6000	-33.9000	-0.2480	0.9110	0.0980
10:03:04.515	13332	1.7300	3.8100	-33.5000	-0.3020	1.0300	0.0880
10:03:04.536	13352	1.1500	3.4000	-37.6200	-0.2680	1.1540	0.1210
10:03:04.556	13372	-0.0600	3.6300	-32.3800	-0.3040	0.8090	0.0760
10:03:04.576	13392	1.9700	3.4400	-40.6500	-0.2930	1.3150	0.1420
10:03:04.597	13412	-1.4300	3.5500	-34.4400	-0.2840	0.8230	0.0860
10:03:04.617	13432	1.6500	3.7000	-38.1500	-0.3080	1.1740	0.1020
10:03:04.635	13452	0.5900	3.3500	-39.0800	-0.2810	1.0770	0.1330
10:03:04.656	13472	0.7400	3.8500	-31.9500	-0.3020	0.8550	0.0690
10:03:04.677	13492	2.0700	4.0100	-40.0900	-0.2780	1.2820	0.1400
10:03:04.698	13512	-0.7600	3.6400	-32.9000	-0.2900	0.7880	0.0680
10:03:04.716	13532	1.5800	3.9900	-38.2500	-0.3020	1.2450	0.1120
10:03:04.737	13552	-0.2700	3.3900	-37.9800	-0.2550	0.9560	0.1170
10:03:04.757	13572	0.9000	3.8000	-33.4400	-0.2940	1.0080	0.0790
10:03:04.777	13592	1.0500	3.8400	-39.4900	-0.2770	1.2390	0.1240
10:03:04.797	13612	0.0000	3.5000	-32.6700	-0.2920	0.7740	0.0670
10:03:04.816	13632	2.3000	3.8100	-39.8700	-0.2870	1.2400	0.1230
10:03:04.836	13652	-0.8200	3.1100	-34.0700	-0.2840	0.8450	0.0920
10:03:04.857	13672	1.7600	3.7700	-34.8700	-0.3080	1.1120	0.0950
10:03:04.876	13692	0.9700	3.6500	-36.8600	-0.2560	1.0580	0.1270
10:03:04.897	13712	0.5000	3.7700	-31.6200	-0.2960	0.8690	0.0740
10:03:04.918	13732	1.5900	4.0100	-40.7700	-0.2820	1.2770	0.1310
10:03:04.936	13752	-0.9400	3.6900	-31.7400	-0.2820	0.7610	0.0760
10:03:04.957	13772	2.5500	3.8900	-39.5400	-0.3020	1.2900	0.1160
10:03:04.976	13792	-0.2900	3.3600	-34.1100	-0.2660	0.9290	0.0990
10:03:04.997	13812	1.4500	3.4600	-35.2900	-0.3310	1.0680	0.0970
10:03:05.017	13832	1.1000	3.8100	-40.5400	-0.2620	1.2190	0.1370
10:03:05.037	13852	-0.7400	3.7300	-32.7100	-0.3080	0.8100	0.0800
10:03:05.057	13872	2.4500	3.8600	-39.2400	-0.2790	1.3220	0.1320
10:03:05.077	13892	-0.2600	3.5500	-33.1200	-0.2700	0.8350	0.0940
10:03:05.096	13912	1.8700	3.6700	-37.1000	-0.2960	1.0840	0.1100
10:03:05.117	13932	0.4200	3.7800	-36.7300	-0.2670	1.0890	0.1140
10:03:05.136	13952	0.6100	3.4400	-32.4500	-0.3330	0.8940	0.0660
10:03:05.156	13972	2.1300	3.4900	-39.8100	-0.2790	1.2550	0.1320
10:03:05.177	13992	-0.4200	3.6000	-33.1800	-0.2730	0.7610	0.0750
10:03:05.198	14012	2.0100	3.5500	-38.9300	-0.2860	1.2380	0.1020
10:03:05.216	14032	0.0400	3.6000	-34.4700	-0.2530	0.9260	0.0980
10:03:05.237	14052	2.0900	3.3800	-33.3900	-0.3030	0.9660	0.0760
10:03:05.257	14072	1.7600	3.6700	-37.8300	-0.2500	1.1690	0.1190
10:03:05.277	14092	0.1200	3.5800	-34.4300	-0.2830	0.7830	0.0900
10:03:05.296	14112	1.8000	3.9100	-38.4900	-0.2710	1.2490	0.1100
10:03:05.317	14132	-0.9100	3.5600	-34.2200	-0.2730	0.8310	0.0890
10:03:05.337	14152	2.2200	3.8800	-37.2200	-0.2990	1.1560	0.1060
10:03:05.356	14172	0.3000	3.5600	-36.9600	-0.2630	1.0340	0.1140
10:03:05.377	14192	1.5700	3.6500	-32.2700	-0.3190	0.9370	0.0710
10:03:05.397	14212	2.0300	3.4500	-39.6500	-0.2690	1.2700	0.1390
10:03:05.417	14232	-0.8600	3.9400	-34.2800	-0.2940	0.8160	0.0810
10:03:05.438	14252	1.6900	3.3700	-38.8900	-0.2990	1.2480	0.1180
10:03:05.457	14272	-0.4100	3.2600	-35.4300	-0.2890	0.9700	0.1010
10:03:05.477	14292	1.6700	3.2100	-35.1700	-0.3090	1.0260	0.0910
10:03:05.498	14312	0.9900	3.4500	-38.6400	-0.2600	1.1420	0.1270
10:03:05.517	14332	-0.3500	3.8100	-33.0700	-0.3080	0.8330	0.0690
10:03:05.537	14352	1.6900	3.6000	-39.5600	-0.2860	1.2640	0.1230
10:03:05.556	14372	-0.2900	3.6100	-33.6200	-0.2750	0.8500	0.0840
10:03:05.577	14392	2.4500	3.5600	-37.0400	-0.2970	1.1330	0.0980
10:03:05.598	14412	0.7200	3.3600	-36.8600	-0.2450	1.0610	0.1200
10:03:05.617	14432	1.4300	3.5900	-31.5200	-0.2680	0.9210	0.0730
10:03:05.637	14452	1.6100	3.5100	-38.2200	-0.2540	1.2520	0.1220
10:03:05.657	14472	-1.6800	3.6400	-35.8600	-0.2850	0.7780	0.0850
10:03:05.676	14492	1.8900	3.3100	-39.8600	-0.2890	1.2000	0.1060
10:03:05.697	14512	0.0300	3.3000	-37.3200	-0.2580	0.9910	0.1050
10:03:05.717	14532	1.6900	3.3400	-34.3300	-0.3050	0.9840	0.0860
10:03:05.737	14552	0.6100	3.7400	-38.4900	-0.2560	1.1190	0.1240
10:03:05.756	14572	0.2000	3.4700	-33.5600	-0.3040	0.8690	0.0740
10:03:05.778	14592	2.2100	3.4000	-39.9800	-0.2680	1.3190	0.1500
10:03:05.797	14612	-1.2200	3.4800	-34.8500	-0.2790	0.7890	0.0950
10:03:05.817	14632	2.7500	3.2900	-36.3700	-0.3050	1.1710	0.1040
10:03:05.839	14652	1.1200	3.6000	-35.8000	-0.2760	1.0630	0.1170
10:03:05.858	14672	0.7000	3.3400	-33.3200	-0.3190	0.9070	0.0800
10:03:05.878	14692	1.3900	3.6900	-39.1900	-0.2590	1.2230	0.1280
10:03:05.898	14712	0.3400	3.7600	-32.5600	-0.2700	0.8000	0.0830
10:03:05.919	14732	2.3700	3.6600	-37.3900	-0.2750	1.2030	0.1130
10:03:05.937	14752	0.5300	3.8000	-36.0900	-0.2640	0.9350	0.1180
10:03:05.956	14772	1.4700	3.6600	-33.4500	-0.3090	1.0050	0.0650
10:03:05.978	14792	0.9500	3.4000	-38.0000	-0.2600	1.1780	0.1200
10:03:05.999	14812	-0.4600	3.7700	-32.3300	-0.3010	0.8580	0.0620
10:03:06.018	14832	1.7500	3.7800	-40.2500	-0.2650	1.2490	0.1300
10:03:06.037	14852	-0.8100	3.4800	-32.4000	-0.2660	0.8180	0.0670
10:03:06.057	14872	2.1100	3.7900	-34.4700	-0.2860	1.1470	0.0900
10:03:06.078	14892	0.5900	3.2400	-40.0100	-0.2550	1.1090	0.1400
10:03:06.098	14912	0.6700	3.5400	-33.6300	-0.2910	0.8740	0.0750
10:03:06.118	14932	2.0900	3.7800	-39.8700	-0.2510	1.2430	0.1450
10:03:06.138	14952	0.0000	3.4800	-32.1900	-0.2930	0.8190	0.0750
10:03:06.158	14972	2.8500	3.7300	-37.5500	-0.2950	1.2560	0.1070
10:03:06.179	14992	-1.1700	3.7000	-35.1200	-0.2580	0.8870	0.1010
10:03:06.197	15012	1.9600	4.3400	-35.8200	-0.3290	1.0640	0.0800
10:03:06.218	15032	0.7200	3.6200	-38.2800	-0.2430	1.1160	0.1310
10:03:06.237	15052	-0.8800	3.7300	-35.0600	-0.3070	0.8770	0.0720
10:03:06.258	15072	2.2300	3.6300	-39.1700	-0.2810	1.2600	0.1250
10:03:06.279	15092	0.1300	3.4300	-34.1200	-0.2720	0.8670	0.1020
10:03:06.298	15112	2.0900	4.0600	-35.7100	-0.3210	1.1090	0.0890
10:03:06.319	15132	-0.4400	3.2200	-37.8500	-0.2670	1.0980	0.1300
10:03:06.339	15152	0.3000	3.7300	-35.1700	-0.3120	0.9570	0.0720
10:03:06.358	15172	1.3100	3.7400	-38.8100	-0.2570	1.1860	0.1260
10:03:06.379	15192	-0.4300	3.5100	-35.0000	-0.2990	0.8840	0.0790
10:03:06.398	15212	2.5500	3.3700	-38.3300	-0.2960	1.2170	0.1180
10:03:06.418	15232	-0.2800	3.2100	-34.2500	-0.2580	0.9380	0.0910
10:03:06.438	15252	1.8400	3.3500	-34.7400	-0.3080	1.0230	0.0750
10:03:06.457	15272	2.1100	3.1800	-39.2500	-0.2530	1.1210	0.1390
10:03:06.479	15292	0.2900	3.3800	-33.6700	-0.2890	0.8600	0.0880
10:03:06.499	15312	2.4000	3.7300	-38.0400	-0.2810	1.2560	0.1180
10:03:06.518	15332	-0.4000	3.6000	-34.6000	-0.2500	0.8650	0.0920
10:03:06.538	15352	1.9100	3.7300	-36.9600	-0.2930	1.1240	0.0890
10:03:06.558	15372	0.7400	3.5800	-36.3400	-0.2440	1.0020	0.1200
10:03:06.578	15392	1.6100	4.0200	-33.4300	-0.3080	0.9240	0.0820
10:03:06.598	15412	2.2000	3.0300	-38.1200	-0.2770	1.2220	0.1330
10:03:06.618	15432	-0.5600	3.6700	-33.1500	-0.3040	0.7860	0.0730
10:03:06.638	15452	2.8200	3.7900	-39.0200	-0.3120	1.2910	0.1140
10:03:06.657	15472	0.0500	3.7300	-33.6700	-0.2630	0.9630	0.0890
10:03:06.678	15492	1.9400	4.2600	-33.1300	-0.2830	1.0000	0.0730
10:03:06.697	15512	1.2800	3.6200	-34.9400	-0.2550	1.1380	0.1190
10:03:06.718	15532	0.5400	3.5700	-34.6100	-0.2930	0.8540	0.0980
10:03:06.737	15552	2.3100	3.0300	-39.6300	-0.2940	1.2730	0.1300
10:03:06.758	15572	-0.5700	3.5600	-33.3900	-0.2750	0.8320	0.0780
10:03:06.777	15592	2.3000	3.6900	-35.9800	-0.2990	1.1130	0.0960
10:03:06.798	15612	0.3300	3.7700	-37.3100	-0.2400	1.0510	0.1250
10:03:06.819	15632	1.3200	3.4700	-33.1300	-0.3100	0.8930	0.0800
10:03:06.838	15652	1.9200	3.5000	-38.3300	-0.2650	1.2060	0.1180
10:03:06.858	15672	-0.5300	3.5300	-33.2400	-0.2780	0.8050	0.0770
10:03:06.878	15692	2.5900	3.7400	-38.5400	-0.2810	1.2800	0.1100
10:03:06.899	15712	-0.5200	3.6300	-31.9400	-0.2390	0.9090	0.0920
10:03:06.919	15732	1.1500	3.5000	-36.0600	-0.2970	1.0270	0.0810
10:03:06.939	15752	1.1800	3.3900	-37.7700	-0.2460	1.1890	0.1220
10:03:06.958	15772	0.2300	3.6200	-32.6400	-0.2760	0.8060	0.0780
10:03:06.979	15792	2.5500	3.6000	-40.5500	-0.2720	1.2630	0.1310
10:03:06.999	15812	-0.7700	3.5400	-34.1500	-0.2870	0.8030	0.0990
10:03:07.020	15832	2.4600	3.9900	-37.1100	-0.3030	1.1940	0.0990
10:03:07.039	15852	-0.2100	3.3900	-36.8300	-0.2590	1.0020	0.1250
10:03:07.057	15872	0.4200	3.9500	-32.7400	-0.3150	0.9270	0.0710
10:03:07.078	15892	2.2400	3.5200	-40.4000	-0.2820	1.2680	0.1410
10:03:07.098	15912	-0.7200	3.8200	-33.2100	-0.2910	0.8280	0.0740
10:03:07.119	15932	2.3300	3.3100	-39.7100	-0.3120	1.2400	0.1200
10:03:07.137	15952	0.4200	3.8100	-33.6800	-0.2550	0.9310	0.0990
10:03:07.158	15972	1.2300	3.8600	-36.1100	-0.2930	1.0440	0.0860
10:03:07.178	15992	1.6800	3.6400	-37.6700	-0.2600	1.1110	0.1260
10:03:07.198	16012	0.4300	3.0400	-32.8600	-0.3040	0.8580	0.0740
10:03:07.219	16032	2.3600	3.6500	-38.8200	-0.2920	1.2600	0.1090
10:03:07.239	16052	-0.8200	3.3900	-32.6100	-0.2480	0.8140	0.0870
10:03:07.259	16072	2.1600	3.8400	-36.3400	-0.2940	1.1820	0.0890
10:03:07.279	16092	0.8300	2.9900	-35.6900	-0.2520	1.0210	0.1160
10:03:07.299	16112	0.8800	3.3100	-35.2100	-0.2920	0.8990	0.0780
10:03:07.318	16132	2.5600	3.8000	-38.7900	-0.2750	1.2370	0.1240
10:03:07.339	16152	-1.2200	3.6800	-33.5500	-0.2600	0.8000	0.0890
10:03:07.359	16172	2.5400	3.5100	-37.8900	-0.2950	1.2220	0.0970
10:03:07.379	16192	-0.3000	3.3900	-34.4200	-0.2480	0.9450	0.1070
10:03:07.398	16212	1.2400	3.7300	-34.1600	-0.3010	1.0620	0.0820
10:03:07.418	16232	1.4300	3.1800	-37.4700	-0.2640	1.1300	0.1290
10:03:07.439	16252	0.4600	3.7300	-32.7800	-0.3110	0.8500	0.0720
10:03:07.459	16272	2.5800	3.6600	-39.9700	-0.3040	1.2940	0.1310
10:03:07.480	16292	-1.0200	3.2500	-34.1800	-0.2770	0.8280	0.0950
10:03:07.499	16312	1.6900	4.2200	-37.1200	-0.3120	1.1380	0.0880
10:03:07.519	16332	0.0100	3.4900	-36.0900	-0.2600	1.0720	0.1160
10:03:07.540	16352	0.2900	3.5700	-34.7400	-0.3100	0.9560	0.0860
10:03:07.559	16372	2.3200	3.4600	-38.2700	-0.2720	1.2540	0.1240
10:03:07.580	16392	-0.6600	3.2000	-33.6600	-0.2840	0.8050	0.0840
10:03:07.600	16412	2.0100	3.7700	-38.5900	-0.2990	1.2160	0.1070
10:03:07.620	16432	-0.7700	3.5200	-35.3400	-0.2570	0.9820	0.0980
10:03:07.638	16452	1.0400	3.6800	-34.2900	-0.2950	1.0000	0.0750
10:03:07.660	16472	1.2500	3.3300	-38.6600	-0.2400	1.2070	0.1190
10:03:07.680	16492	-0.9000	3.4900	-32.9800	-0.2770	0.8190	0.0720
10:03:07.698	16512	1.9500	3.4800	-40.9000	-0.2850	1.3310	0.1250
10:03:07.720	16532	-0.8900	3.2400	-34.2800	-0.2460	0.8370	0.0980
10:03:07.738	16552	1.7400	4.0100	-38.4800	-0.2990	1.1350	0.1010
10:03:07.758	16572	1.0000	3.1800	-37.5100	-0.2640	1.0830	0.1230
10:03:07.779	16592	0.3500	3.5800	-34.9800	-0.3030	0.8660	0.0870
10:03:07.798	16612	1.5200	3.8400	-40.3000	-0.2770	1.2270	0.1320
10:03:07.820	16632	-0.3500	3.2000	-33.2000	-0.2820	0.7570	0.0880
10:03:07.839	16652	2.3500	3.9300	-39.8900	-0.3030	1.2900	0.1130
10:03:07.859	16672	-0.5300	3.4800	-34.6400	-0.2530	0.8820	0.1090
10:03:07.880	16692	2.3300	4.0000	-34.3400	-0.3150	1.0530	0.0770
10:03:07.899	16712	2.0400	2.8800	-38.0000	-0.2590	1.2050	0.1340
10:03:07.918	16732	-0.2100	3.4500	-31.4900	-0.3140	0.8110	0.0620
10:03:07.940	16752	2.4400	3.8700	-40.7800	-0.2930	1.3130	0.1220
10:03:07.960	16772	-0.1300	3.6100	-31.5600	-0.2550	0.8120	0.0870
10:03:07.980	16792	1.8700	3.7600	-34.7800	-0.2880	1.0910	0.0930
10:03:07.998	16812	0.3300	3.7100	-36.5200	-0.2660	1.0640	0.1100
10:03:08.019	16832	0.4400	3.5100	-32.5700	-0.3160	0.8620	0.0670
10:03:08.039	16852	1.4900	3.9600	-41.3000	-0.2780	1.2600	0.1360
10:03:08.059	16872	-0.4200	3.4100	-32.4100	-0.2530	0.7580	0.0840
10:03:08.079	16892	2.8800	4.0800	-39.3000	-0.2720	1.2530	0.1150
10:03:08.100	16912	-0.4900	3.2300	-33.1900	-0.2520	0.9360	0.0950
10:03:08.120	16932	1.2500	3.3700	-35.2900	-0.2940	0.9940	0.0920
10:03:08.139	16952	1.6800	3.6500	-39.9000	-0.2540	1.2190	0.1270
10:03:08.160	16972	-0.7200	3.3700	-33.2600	-0.2890	0.7610	0.0670
10:03:08.180	16992	2.2300	3.6300	-40.8200	-0.2890	1.2830	0.1160
10:03:08.199	17012	-0.5000	3.4400	-32.1600	-0.2590	0.8400	0.0860
10:03:08.220	17032	2.3100	3.9600	-36.8500	-0.3130	1.1250	0.0890
10:03:08.238	17052	0.9900	3.6400	-36.6600	-0.2680	1.0670	0.1210
10:03:08.260	17072	0.9500	4.0400	-31.1800	-0.3030	0.8980	0.0750
10:03:08.279	17092	2.0200	3.6000	-41.8800	-0.2730	1.3190	0.1460
10:03:08.299	17112	-1.6200	3.4500	-33.6100	-0.2740	0.7590	0.0740
10:03:08.319	17132	2.8000	4.1200	-38.7200	-0.2960	1.2420	0.1050
10:03:08.339	17152	-0.0700	3.5000	-35.6300	-0.2820	0.9950	0.1180
10:03:08.360	17172	1.1000	3.7100	-33.3000	-0.3140	0.9440	0.0690
10:03:08.379	17192	1.4600	3.1600	-40.9200	-0.2690	1.2410	0.1470
10:03:08.400	17212	-0.3300	3.7400	-32.2800	-0.2810	0.7910	0.0730
10:03:08.419	17232	1.9100	3.5000	-41.8800	-0.2820	1.2630	0.1300
10:03:08.439	17252	-0.3700	3.3800	-34.1300	-0.2680	0.8740	0.0840
10:03:08.460	17272	2.1100	3.5900	-35.0700	-0.3040	1.1020	0.0870
10:03:08.480	17292	1.0400	3.0100	-36.6500	-0.2360	1.0640	0.1310
10:03:08.498	17312	0.8200	3.7600	-32.9300	-0.2830	0.8700	0.0810
10:03:08.520	17332	1.8700	3.5400	-41.6800	-0.2650	1.3050	0.1480
10:03:08.539	17352	-1.2700	3.5400	-33.4700	-0.2900	0.7950	0.0740
10:03:08.560	17372	2.1400	3.5900	-37.9400	-0.2960	1.2450	0.1020
10:03:08.579	17392	-0.1100	3.4600	-36.2100	-0.2670	0.9590	0.1120
10:03:08.598	17412	1.4200	3.8900	-34.7200	-0.2830	0.9690	0.0800
10:03:08.618	17432	0.9500	3.6900	-37.4500	-0.2470	1.1590	0.1320
10:03:08.639	17452	0.0000	3.6800	-31.3100	-0.3070	0.8100	0.0710
10:03:08.661	17472	2.4600	3.7200	-39.5000	-0.3060	1.3180	0.1260
10:03:08.680	17492	-0.4400	3.5800	-33.0900	-0.2910	0.8280	0.0870
10:03:08.701	17512	2.7400	4.0600	-35.0500	-0.3090	1.1840	0.0890
10:03:08.721	17532	0.5000	3.6600	-38.0300	-0.2690	1.0990	0.1310
10:03:08.739	17552	0.3500	3.8800	-31.4600	-0.3090	0.8720	0.0660
10:03:08.760	17572	1.9800	3.9900	-41.2300	-0.2710	1.3110	0.1490
10:03:08.780	17592	-0.3400	3.4800	-32.6800	-0.2810	0.8160	0.0830
10:03:08.801	17612	1.9800	3.7600	-37.4500	-0.2820	1.1750	0.1100
10:03:08.819	17632	0.2800	3.5300	-34.4800	-0.2760	0.9800	0.1050
10:03:08.839	17652	1.5600	3.9700	-34.5900	-0.2910	1.0380	0.0850
10:03:08.860	17672	0.8000	3.5600	-38.3200	-0.2440	1.1540	0.1150
10:03:08.882	17692	0.4500	3.2600	-31.0400	-0.2710	0.7900	0.0770
10:03:08.900	17712	1.6900	3.8200	-40.8800	-0.2670	1.3200	0.1340
10:03:08.920	17732	-1.3300	3.5000	-36.1800	-0.2480	0.8260	0.1030
10:03:08.939	17752	2.0600	4.0900	-36.7700	-0.2770	1.1380	0.0890
10:03:08.960	17772	0.6700	3.6900	-36.1000	-0.2400	1.0870	0.1150
10:03:08.980	17792	0.7900	3.6500	-32.9500	-0.2770	0.8760	0.0740
10:03:09.000	17812	2.1700	3.4400	-42.8200	-0.2670	1.3070	0.1460
10:03:09.021	17832	-1.0600	3.9600	-31.9300	-0.2710	0.7700	0.0700
10:03:09.041	17852	2.3200	3.8900	-41.4700	-0.2840	1.2880	0.1200
10:03:09.060	17872	-1.0500	3.3100	-36.2100	-0.2560	0.9500	0.1100
10:03:09.080	17892	1.8600	3.8900	-34.7900	-0.3010	1.0690	0.0810
10:03:09.100	17912	0.2400	3.8500	-40.0800	-0.2530	1.1730	0.1310
10:03:09.120	17932	-0.8500	3.7200	-34.3900	-0.3060	0.8540	0.0720
10:03:09.139	17952	2.2100	3.5700	-42.4300	-0.3010	1.3470	0.1460
10:03:09.160	17972	-0.1600	3.0900	-33.4500	-0.2850	0.8380	0.0920
10:03:09.180	17992	1.9500	3.2800	-36.3900	-0.3330	1.1380	0.1040
10:03:09.201	18012	-0.1200	3.7800	-37.3600	-0.2630	1.0760	0.1200
10:03:09.221	18032	0.5900	3.8100	-34.7800	-0.2780	0.9280	0.0870
10:03:09.240	18052	1.1600	3.8000	-41.8800	-0.2510	1.2320	0.1360
10:03:09.260	18072	-0.0200	3.2900	-30.9100	-0.3020	0.7950	0.0690
10:03:09.280	18092	2.7800	3.8200	-37.8400	-0.3000	1.2450	0.1100
10:03:09.299	18112	-0.1600	3.7100	-34.2800	-0.2410	0.9000	0.0990
10:03:09.321	18132	2.1800	3.8300	-34.7700	-0.2900	1.0520	0.0740
10:03:09.339	18152	1.9400	3.4000	-36.9100	-0.2430	1.2490	0.1320
10:03:09.359	18172	0.7100	3.6800	-33.3600	-0.3080	0.8770	0.0770
10:03:09.380	18192	2.8900	3.5000	-38.2300	-0.2640	1.2700	0.1250
10:03:09.401	18212	-0.7200	3.4700	-33.2500	-0.2380	0.8140	0.0820
10:03:09.420	18232	1.8600	3.6300	-35.8800	-0.2720	1.1480	0.0950
10:03:09.441	18252	1.3800	3.7700	-35.4300	-0.2310	1.0770	0.1220
10:03:09.461	18272	1.2100	3.9100	-32.4200	-0.2920	0.9720	0.0710
10:03:09.480	18292	2.2000	3.4500	-35.9400	-0.2360	1.1530	0.1260
10:03:09.500	18312	0.1900	3.5100	-33.9300	-0.2720	0.9040	0.0760
10:03:09.520	18332	2.4500	3.7700	-39.6700	-0.2560	1.2530	0.1130
10:03:09.541	18352	-0.2200	2.7700	-35.2700	-0.2320	0.8420	0.0970
10:03:09.561	18372	2.5500	4.1000	-33.3100	-0.2880	1.1370	0.0740
10:03:09.579	18392	1.1800	2.8800	-37.7300	-0.2610	1.0700	0.1230
10:03:09.601	18412	0.0600	3.7200	-30.7000	-0.2670	0.8790	0.0590
10:03:09.621	18432	2.2900	3.5000	-41.0500	-0.2710	1.3020	0.1300
10:03:09.641	18452	-0.0900	3.5200	-33.3200	-0.2670	0.8520	0.0830
10:03:09.659	18472	2.0600	3.6500	-38.1000	-0.2880	1.1790	0.1000
10:03:09.681	18492	0.5100	3.3300	-35.2900	-0.2440	0.9810	0.1070
10:03:09.701	18512	1.0500	3.4600	-35.4300	-0.2910	0.9390	0.0800
10:03:09.719	18532	1.8600	3.7400	-40.6900	-0.2380	1.2280	0.1430
10:03:09.739	18552	-0.6100	3.1800	-30.7500	-0.2610	0.7510	0.0720
10:03:09.760	18572	2.7000	3.8900	-39.6700	-0.2860	1.2820	0.1090
10:03:09.780	18592	-0.5500	3.2400	-34.5300	-0.2410	0.9140	0.1020
10:03:09.802	18612	1.7000	3.9200	-36.6900	-0.3000	1.0540	0.0950
10:03:09.821	18632	1.5700	3.1700	-38.8200	-0.2340	1.1480	0.1430
10:03:09.839	18652	0.1000	3.5000	-34.3300	-0.2790	0.8500	0.0800
10:03:09.859	18672	2.2600	3.5500	-40.3800	-0.2720	1.2620	0.1200
10:03:09.882	18692	-1.2500	3.2000	-34.3700	-0.2810	0.7990	0.0960
10:03:09.902	18712	2.4500	3.6900	-38.7600	-0.3080	1.2360	0.1020
10:03:09.921	18732	-0.5900	3.4400	-36.6100	-0.2490	1.0340	0.1290
10:03:09.941	18752	0.3300	3.9900	-35.3100	-0.3020	0.9890	0.0780
10:03:09.961	18772	2.0200	3.5900	-39.8100	-0.2630	1.2500	0.1390
10:03:09.981	18792	-0.5300	3.8100	-33.5200	-0.2800	0.7870	0.0730
10:03:10.001	18812	3.1400	3.7600	-37.4400	-0.2960	1.2250	0.1100
10:03:10.021	18832	-0.2700	3.2400	-34.3000	-0.2610	0.9210	0.0990
10:03:10.042	18852	1.6200	3.7100	-35.1900	-0.3000	1.0510	0.0920
10:03:10.062	18872	1.1200	3.3500	-38.9200	-0.2700	1.1130	0.1220
10:03:10.082	18892	0.0200	3.5000	-33.9400	-0.3020	0.8340	0.0830
10:03:10.101	18912	2.8300	3.7100	-38.7100	-0.2800	1.3030	0.1160
10:03:10.122	18932	-0.9600	3.3100	-30.7300	-0.2610	0.8290	0.0700
10:03:10.141	18952	2.3900	3.5200	-35.2600	-0.2970	1.1050	0.0910
10:03:10.161	18972	0.4100	3.1900	-36.1900	-0.2460	1.0180	0.1180
10:03:10.180	18992	0.8700	3.6700	-33.7700	-0.2940	0.9070	0.0810
10:03:10.201	19012	1.3900	3.5300	-40.1400	-0.2660	1.2230	0.1250
10:03:10.222	19032	-1.2400	3.7100	-33.1900	-0.2830	0.8140	0.0760
10:03:10.241	19052	2.2800	3.7400	-39.4500	-0.2740	1.2240	0.1130
10:03:10.260	19072	0.0900	3.3900	-34.5900	-0.2570	0.8900	0.1090
10:03:10.281	19092	2.2500	3.8700	-34.6900	-0.3260	1.0450	0.0850
10:03:10.300	19112	1.0100	3.3500	-37.5100	-0.2460	1.1230	0.1330
10:03:10.322	19132	-0.5900	3.5500	-34.4200	-0.3230	0.8490	0.0740
10:03:10.340	19152	2.2200	3.8500	-40.0600	-0.2730	1.3160	0.1380
10:03:10.360	19172	-0.5300	3.6200	-32.9400	-0.2560	0.8270	0.0820
10:03:10.382	19192	1.9800	4.1000	-37.5300	-0.3100	1.1910	0.0980
10:03:10.401	19212	0.3000	3.2300	-36.6500	-0.2700	1.0340	0.1220
10:03:10.420	19232	0.4600	3.4600	-36.1000	-0.3300	0.9110	0.0950
10:03:10.442	19252	1.2100	3.9000	-40.1000	-0.2870	1.2650	0.1250
10:03:10.461	19272	-0.8400	3.5800	-33.6200	-0.2850	0.7860	0.0820
10:03:10.482	19292	1.5900	3.5000	-39.4600	-0.2900	1.2210	0.1150
10:03:10.502	19312	-0.2700	3.2800	-35.8800	-0.2580	0.9630	0.1070
10:03:10.521	19332	1.8600	3.3900	-35.4500	-0.2900	1.0200	0.0900
10:03:10.542	19352	1.0400	3.5100	-37.4500	-0.2450	1.1400	0.1220
10:03:10.562	19372	-0.7100	3.7600	-35.7300	-0.2890	0.8450	0.0800
10:03:10.580	19392	2.0600	3.5200	-42.3900	-0.2700	1.3160	0.1480
10:03:10.601	19412	-0.9000	3.1300	-33.6200	-0.2660	0.7930	0.0890
10:03:10.621	19432	1.4600	3.8700	-37.1700	-0.2950	1.1340	0.0970
10:03:10.641	19452	0.6000	3.6300	-37.1800	-0.2650	1.0870	0.1170
10:03:10.661	19472	0.5200	3.5300	-33.7500	-0.2850	0.8850	0.0870
10:03:10.680	19492	1.0100	3.8500	-39.4700	-0.2650	1.2480	0.1260
10:03:10.700	19512	-1.5700	3.4900	-34.3400	-0.3020	0.8380	0.0910
10:03:10.722	19532	1.8900	3.7000	-40.6600	-0.3120	1.3340	0.1180
10:03:10.740	19552	-0.3200	3.4600	-34.0900	-0.2630	0.8990	0.1100
10:03:10.760	19572	1.4400	3.6500	-35.9800	-0.3050	1.0380	0.0720
10:03:10.780	19592	1.5600	3.4600	-39.8800	-0.2420	1.1640	0.1380
10:03:10.802	19612	-0.6700	3.6700	-32.4700	-0.2920	0.8770	0.0740
10:03:10.822	19632	1.8900	4.1300	-38.1300	-0.2690	1.2970	0.1150
10:03:10.842	19652	-0.5500	3.6000	-32.1900	-0.2540	0.8270	0.0740
10:03:10.861	19672	1.7900	3.6600	-37.0700	-0.2870	1.1220	0.0870
10:03:10.882	19692	0.5200	3.4600	-35.7000	-0.2630	1.0500	0.1110
10:03:10.901	19712	0.7400	3.4900	-34.4800	-0.3010	0.9270	0.0830
10:03:10.922	19732	1.6700	3.8800	-39.6900	-0.2800	1.2580	0.1230
10:03:10.941	19752	-1.1400	3.7100	-32.2000	-0.2510	0.7980	0.0700
10:03:10.960	19772	2.5100	4.1500	-39.7200	-0.2810	1.2750	0.1060
10:03:10.982	19792	-0.1500	3.1100	-35.3700	-0.2400	0.9550	0.1020
10:03:11.001	19812	1.8100	3.7200	-34.1900	-0.2930	1.0410	0.0890
10:03:11.022	19832	0.6900	3.9800	-37.6200	-0.2430	1.1510	0.1130
10:03:11.042	19852	-0.9300	3.7800	-31.9600	-0.2900	0.8210	0.0550
10:03:11.063	19872	2.6200	3.5500	-39.3900	-0.2800	1.2720	0.1250
10:03:11.083	19892	-0.7100	3.3200	-31.7700	-0.2470	0.8440	0.0820
10:03:11.101	19912	2.1300	3.8900	-37.3600	-0.3070	1.1940	0.0900
10:03:11.123	19932	0.1300	3.5600	-37.0600	-0.2520	1.0260	0.1130
10:03:11.141	19952	0.7600	3.5900	-33.5700	-0.3060	0.9180	0.0900
10:03:11.162	19972	2.3200	3.7600	-38.5600	-0.2700	1.2830	0.1230
10:03:11.182	19992	-1.2600	3.5300	-33.6100	-0.2670	0.7860	0.0880
10:03:11.201	20012	2.3900	3.8000	-39.0000	-0.3020	1.2410	0.1080
10:03:11.222	20032	-0.3600	3.4600	-35.4100	-0.2840	0.9770	0.1140
10:03:11.242	20052	0.3400	3.5600	-35.5700	-0.3270	1.0370	0.0840
10:03:11.261	20072	1.3300	3.5100	-37.8300	-0.2680	1.1690	0.1240
10:03:11.281	20092	-0.1500	3.7100	-32.9000	-0.2830	0.8630	0.0790
10:03:11.302	20112	1.5400	3.6200	-42.7200	-0.2900	1.2820	0.1290
10:03:11.322	20132	-0.2500	3.3100	-32.3600	-0.2460	0.8170	0.0820
10:03:11.343	20152	2.0800	3.6800	-36.3400	-0.3000	1.1220	0.0930
10:03:11.361	20172	1.0100	3.0700	-35.6800	-0.2470	1.0750	0.1100
10:03:11.382	20192	0.1500	3.9200	-31.4200	-0.2850	0.9110	0.0620
10:03:11.403	20212	2.3500	3.5800	-38.3300	-0.2730	1.2760	0.1260
10:03:11.422	20232	-1.0700	3.7000	-32.2600	-0.2830	0.8030	0.0730
10:03:11.442	20252	2.2600	3.4700	-39.0000	-0.3040	1.2200	0.0980
10:03:11.463	20272	0.3300	3.3100	-36.0500	-0.2540	0.9530	0.1070
10:03:11.481	20292	1.5600	3.6200	-32.1800	-0.3050	0.9730	0.0660
10:03:11.502	20312	1.4100	3.1900	-37.4400	-0.2690	1.2110	0.1250
10:03:11.522	20332	-0.3900	3.8000	-32.1900	-0.2950	0.7780	0.0800
10:03:11.541	20352	2.1100	3.6600	-41.0400	-0.3110	1.3290	0.1340
10:03:11.561	20372	-1.0400	3.3200	-33.1900	-0.2820	0.8420	0.0890
10:03:11.582	20392	2.3700	4.1200	-35.2600	-0.2820	1.1990	0.0840
10:03:11.602	20412	0.8900	3.6100	-36.1700	-0.2540	1.0760	0.1270
10:03:11.622	20432	0.7400	4.0200	-31.6100	-0.2990	0.8950	0.0710
10:03:11.642	20452	1.9000	3.9100	-40.1900	-0.2620	1.2730	0.1330
10:03:11.662	20472	-1.1900	3.6400	-31.9000	-0.2810	0.8150	0.0740
10:03:11.682	20492	1.7900	3.9100	-40.5900	-0.2780	1.2460	0.1190
10:03:11.701	20512	0.1700	3.5700	-36.3900	-0.2470	0.9450	0.1110
10:03:11.722	20532	1.2100	3.7800	-34.4500	-0.2980	1.0090	0.0740
10:03:11.743	20552	1.3000	3.1600	-39.0800	-0.2520	1.2210	0.1340
10:03:11.762	20572	-0.2400	3.5900	-31.0900	-0.2780	0.7530	0.0520
10:03:11.782	20592	2.8100	3.4100	-40.1200	-0.2830	1.2940	0.1290
10:03:11.802	20612	-0.5900	3.2000	-33.1000	-0.2480	0.8170	0.0930
10:03:11.822	20632	1.7800	3.8900	-37.3500	-0.3030	1.1200	0.1000
10:03:11.842	20652	0.2000	3.4300	-37.7900	-0.2510	1.0810	0.1280
10:03:11.862	20672	0.2900	3.3300	-32.8600	-0.2860	0.8580	0.0730
10:03:11.882	20692	1.5800	3.7200	-37.2700	-0.2650	1.2730	0.1130
10:03:11.902	20712	-0.4800	3.3400	-31.9900	-0.2790	0.7480	0.0780
10:03:11.922	20732	2.5600	3.9700	-37.5800	-0.3120	1.2750	0.0910
10:03:11.942	20752	-0.8200	3.5400	-33.8000	-0.2690	0.9240	0.1090
10:03:11.963	20772	2.2300	3.7800	-34.5600	-0.3160	1.0000	0.0910
10:03:11.982	20792	0.6800	4.0600	-38.1900	-0.2500	1.1600	0.1310
10:03:12.002	20812	-0.3300	3.7900	-35.1400	-0.2890	0.8410	0.0910
10:03:12.022	20832	2.4800	3.6800	-40.1900	-0.2920	1.2940	0.1250
10:03:12.042	20852	-0.5200	3.3800	-32.8800	-0.2810	0.8370	0.0980
10:03:12.063	20872	2.3300	4.0400	-34.3100	-0.3160	1.1390	0.0850
10:03:12.082	20892	0.5400	3.7200	-34.9500	-0.2670	1.0190	0.1130
10:03:12.102	20912	0.3300	3.6800	-34.8700	-0.2950	0.8950	0.0770
10:03:12.123	20932	0.8800	4.2900	-41.2200	-0.2890	1.2600	0.1220
10:03:12.142	20952	-1.6400	3.5500	-34.1000	-0.2840	0.8080	0.0800
10:03:12.162	20972	2.7500	3.6000	-39.3400	-0.2830	1.2660	0.1110
10:03:12.183	20992	0.5800	3.1900	-34.2300	-0.2660	0.9760	0.1020
10:03:12.202	21012	1.0500	3.5300	-34.1500	-0.2930	0.9750	0.0740
10:03:12.222	21032	1.3800	3.4000	-39.2400	-0.2710	1.1860	0.1290
10:03:12.241	21052	-0.6300	3.2600	-33.9600	-0.3070	0.7940	0.0710
10:03:12.263	21072	1.7200	3.2200	-41.1800	-0.2900	1.3220	0.1300
10:03:12.282	21092	-0.4900	3.5200	-33.8100	-0.2600	0.8710	0.0880
10:03:12.303	21112	1.9800	3.6300	-38.1100	-0.2920	1.1250	0.1030
10:03:12.322	21132	0.6100	3.7200	-37.3700	-0.2580	1.0670	0.1220
10:03:12.342	21152	0.7100	3.6600	-32.8300	-0.3160	0.8580	0.0820
10:03:12.364	21172	2.1700	3.7200	-38.5600	-0.2870	1.2640	0.1350
10:03:12.383	21192	-0.9000	3.4300	-32.6800	-0.3230	0.7950	0.0820
10:03:12.403	21212	2.4200	3.5800	-39.1200	-0.3000	1.2810	0.1190
10:03:12.422	21232	-0.1800	3.6600	-36.7400	-0.2700	1.0160	0.1100
10:03:12.444	21252	0.9700	4.0700	-33.4700	-0.3050	0.9630	0.0710
10:03:12.463	21272	1.7300	3.4200	-39.3000	-0.2590	1.2220	0.1370
10:03:12.483	21292	-0.0200	3.8000	-30.4000	-0.2870	0.7760	0.0640
10:03:12.503	21312	2.9700	3.3500	-39.1900	-0.2770	1.2800	0.1320
10:03:12.522	21332	0.0600	3.0000	-34.2400	-0.2590	0.8640	0.1080
10:03:12.542	21352	2.0000	3.4600	-37.6600	-0.3020	1.0880	0.0970
10:03:12.562	21372	0.4400	3.5700	-37.1600	-0.2370	1.0820	0.1140
10:03:12.582	21392	0.3000	3.4200	-32.0100	-0.2780	0.8860	0.0690
10:03:12.603	21412	1.9600	3.4400	-40.9600	-0.2640	1.2910	0.1340
10:03:12.622	21432	-0.7400	3.6500	-32.7000	-0.2500	0.7440	0.0750
10:03:12.642	21452	2.6600	3.7000	-39.0300	-0.2790	1.2450	0.1120
10:03:12.663	21472	0.2700	3.3600	-35.9400	-0.2650	1.0040	0.1110
10:03:12.682	21492	1.1400	3.6200	-34.2500	-0.2710	0.9060	0.0800
10:03:12.703	21512	1.2600	3.5100	-38.8000	-0.2540	1.1900	0.1250
10:03:12.723	21532	0.4400	3.2300	-31.5300	-0.2890	0.8190	0.0720
10:03:12.743	21552	2.2500	3.7800	-40.8200	-0.2700	1.2740	0.1220
10:03:12.762	21572	-1.4000	3.4900	-33.4700	-0.2520	0.7830	0.0820
10:03:12.782	21592	1.9900	3.9400	-38.7900	-0.3060	1.2130	0.0970
10:03:12.802	21612	-0.7100	3.7900	-38.2500	-0.2390	1.1170	0.1240
10:03:12.822	21632	-0.1200	3.7400	-31.9900	-0.2930	0.8440	0.0570
10:03:12.843	21652	2.9700	3.5700	-41.8800	-0.2840	1.3000	0.1390
10:03:12.863	21672	-0.2700	3.3200	-30.8300	-0.2970	0.8200	0.0730
10:03:12.882	21692	2.9500	3.6700	-37.6200	-0.3090	1.2310	0.1150
10:03:12.904	21712	-0.7600	3.5400	-34.7800	-0.2620	0.9850	0.1030
10:03:12.922	21732	1.1600	3.5700	-35.0300	-0.3070	0.9480	0.0820
10:03:12.943	21752	1.4200	3.5300	-38.9800	-0.2710	1.2220	0.1250
10:03:12.962	21772	-0.2900	3.4900	-31.8200	-0.3040	0.8270	0.0720
10:03:12.982	21792	2.3700	3.5700	-37.4700	-0.2700	1.2400	0.1130
10:03:13.002	21812	-0.4700	3.6900	-32.8400	-0.2670	0.8920	0.0810
10:03:13.022	21832	2.2800	3.4800	-34.9400	-0.2870	1.1220	0.0880
10:03:13.044	21852	0.5700	3.4800	-38.8000	-0.2510	1.1160	0.1250
10:03:13.063	21872	0.1800	3.5800	-34.1600	-0.2790	0.8390	0.0850
10:03:13.084	21892	1.2500	4.0000	-40.9900	-0.2800	1.3380	0.1330
10:03:13.104	21912	-1.2600	3.3900	-35.1300	-0.2770	0.8000	0.0950
10:03:13.123	21932	1.9800	3.5100	-38.9000	-0.2740	1.1820	0.1080
10:03:13.142	21952	0.2200	3.6900	-36.2600	-0.2540	1.0000	0.1060
10:03:13.162	21972	1.3500	3.7300	-34.3800	-0.3150	1.0410	0.0830
10:03:13.182	21992	1.2800	3.0700	-38.6700	-0.2640	1.1880	0.1230
10:03:13.202	22012	0.2300	3.5600	-32.3300	-0.3040	0.8350	0.0750
10:03:13.222	22032	2.5000	3.9800	-38.0600	-0.2970	1.3180	0.1230
10:03:13.242	22052	-0.4900	3.3100	-34.8200	-0.2580	0.8350	0.1060
10:03:13.263	22072	1.4900	4.0000	-35.4600	-0.3090	1.0670	0.0790
10:03:13.283	22092	0.2100	3.4200	-38.5200	-0.2700	1.1030	0.1310
10:03:13.303	22112	0.2700	3.6900	-33.0400	-0.3230	0.9140	0.0680
10:03:13.322	22132	1.3200	3.5400	-40.7700	-0.2710	1.2450	0.1370
10:03:13.342	22152	-0.9200	3.8000	-35.3300	-0.2750	0.8330	0.0820
10:03:13.362	22172	2.6000	3.4600	-39.2600	-0.3010	1.1810	0.1150
10:03:13.382	22192	0.4000	3.1400	-36.1800	-0.2690	0.9980	0.1000
10:03:13.402	22212	1.5400	3.5800	-35.2900	-0.2930	0.9710	0.0870
10:03:13.423	22232	1.2100	3.6200	-39.1700	-0.2640	1.1850	0.1100
10:03:13.443	22252	-0.8500	3.5100	-35.0500	-0.2770	0.8370	0.0770
10:03:13.462	22272	1.9400	3.5900	-39.9600	-0.2660	1.2410	0.1200
10:03:13.483	22292	-0.8000	3.1100	-35.4100	-0.2490	0.8680	0.0950
10:03:13.503	22312	1.7600	3.4300	-35.9100	-0.3000	1.0700	0.0870
10:03:13.523	22332	0.7800	3.6200	-36.0900	-0.2410	1.1110	0.1220
10:03:13.542	22352	0.5100	3.5300	-31.5400	-0.2940	0.8580	0.0680
10:03:13.564	22372	2.0200	3.6500	-39.1300	-0.2890	1.2320	0.1230
10:03:13.583	22392	-0.8900	3.4000	-35.5400	-0.2960	0.8090	0.0850
10:03:13.604	22412	2.6500	3.9100	-38.3800	-0.3130	1.2180	0.1190
10:03:13.623	22432	-0.0300	3.4500	-34.3400	-0.2520	0.9400	0.1140
10:03:13.644	22452	1.1700	3.7500	-32.7900	-0.3060	1.0170	0.0850
10:03:13.664	22472	1.7400	3.5500	-39.9900	-0.2490	1.2150	0.1410
10:03:13.685	22492	-0.9100	3.8500	-33.1800	-0.3000	0.8060	0.0770
10:03:13.704	22512	2.8700	3.6100	-39.2300	-0.2770	1.2580	0.1270
10:03:13.724	22532	-0.3900	3.8300	-34.2200	-0.2620	0.9000	0.1020
10:03:13.743	22552	2.1300	3.9800	-35.0700	-0.2990	1.0780	0.0830
10:03:13.763	22572	0.5900	3.6500	-36.1400	-0.2660	1.0750	0.0970
10:03:13.784	22592	0.8500	3.5600	-32.3900	-0.2850	0.9300	0.0690
10:03:13.804	22612	2.7800	3.4600	-38.2100	-0.2800	1.2280	0.1140
10:03:13.824	22632	-0.9600	3.3900	-33.5200	-0.2780	0.8250	0.0730
10:03:13.844	22652	2.4200	3.9400	-36.4000	-0.3090	1.2120	0.0870
10:03:13.863	22672	-0.4000	3.5300	-36.7300	-0.2420	1.0130	0.1110
10:03:13.884	22692	1.1900	3.6300	-34.9200	-0.3080	0.9840	0.0910
10:03:13.904	22712	1.4800	3.5400	-38.6500	-0.2370	1.1800	0.1340
10:03:13.924	22732	-0.3300	3.5100	-33.3700	-0.2820	0.8040	0.0750
10:03:13.944	22752	2.2500	3.6100	-38.3800	-0.2710	1.2510	0.1190
10:03:13.964	22772	-0.6500	3.2600	-34.1500	-0.2470	0.8760	0.0890
10:03:13.983	22792	2.8000	3.9300	-36.3900	-0.3050	1.1630	0.0840
10:03:14.005	22812	0.2500	3.6100	-36.3100	-0.2460	1.0830	0.1260
10:03:14.025	22832	1.2400	3.9900	-32.7300	-0.2900	0.8790	0.0660
10:03:14.044	22852	2.0700	3.6000	-39.5100	-0.2490	1.2640	0.1290
10:03:14.063	22872	-1.4300	3.6100	-36.6100	-0.2700	0.8040	0.0880
10:03:14.082	22892	2.2900	3.8800	-37.9100	-0.2750	1.1960	0.0960
10:03:14.104	22912	0.0700	3.3400	-35.2100	-0.2630	0.9500	0.1130
10:03:14.123	22932	1.2600	3.5500	-34.9300	-0.3290	1.0090	0.0870
10:03:14.144	22952	0.9700	3.2700	-38.7600	-0.2700	1.1570	0.1290
10:03:14.164	22972	0.2900	3.9600	-33.6400	-0.3000	0.8840	0.0720
10:03:14.184	22992	2.5500	3.6100	-37.7700	-0.2690	1.2450	0.1210
10:03:14.204	23012	-0.8400	3.5400	-34.8200	-0.2350	0.8920	0.0940
10:03:14.224	23032	1.8600	3.9400	-36.0800	-0.2910	1.0810	0.0910
10:03:14.244	23052	0.9500	3.1100	-36.9000	-0.2330	1.0780	0.1230
10:03:14.265	23072	0.6500	4.1500	-31.7000	-0.2840	0.8920	0.0610
10:03:14.285	23092	2.0400	3.6600	-37.3600	-0.2640	1.2210	0.1110
10:03:14.304	23112	-0.2000	3.3900	-33.5700	-0.2740	0.8060	0.0870
10:03:14.323	23132	2.1700	3.5200	-37.9500	-0.3020	1.2340	0.1040
10:03:14.345	23152	0.1800	3.3100	-35.0500	-0.2420	0.9860	0.1100
10:03:14.365	23172	1.1500	3.7100	-33.1500	-0.2870	1.0120	0.0740
10:03:14.384	23192	1.0900	3.5000	-38.4700	-0.2430	1.1640	0.1270
10:03:14.405	23212	-0.6300	3.6500	-33.9600	-0.3050	0.7980	0.0720
10:03:14.424	23232	2.3000	3.8900	-41.1000	-0.3070	1.3520	0.1290
10:03:14.443	23252	-0.1100	3.5300	-33.8400	-0.2600	0.8140	0.1020
10:03:14.464	23272	2.4500	3.9900	-34.2800	-0.3030	1.1190	0.0880
10:03:14.484	23292	0.7600	3.6000	-36.0400	-0.2420	1.0950	0.1300
10:03:14.504	23312	-0.1800	3.8400	-33.1300	-0.3100	0.9150	0.0710
10:03:14.524	23332	1.8300	3.4700	-38.8800	-0.2810	1.2170	0.1240
10:03:14.543	23352	-0.6200	3.9900	-34.0900	-0.2680	0.8500	0.0810
10:03:14.563	23372	1.5300	3.6800	-37.3900	-0.2940	1.2040	0.0890
10:03:14.585	23392	0.2400	3.7100	-35.6700	-0.2530	1.0050	0.1100
10:03:14.604	23412	1.4100	3.7400	-33.2400	-0.2970	0.9950	0.0650
10:03:14.624	23432	1.9100	3.1800	-41.9000	-0.2530	1.2170	0.1420
10:03:14.643	23452	-0.7300	3.8500	-33.8400	-0.2610	0.7750	0.0810
10:03:14.664	23472	3.1300	3.5800	-39.2500	-0.2770	1.2880	0.1240
10:03:14.683	23492	-0.3100	3.4600	-32.3000	-0.2570	0.8540	0.0800
10:03:14.703	23512	2.5500	3.8000	-34.7600	-0.2990	1.0830	0.0840
10:03:14.723	23532	1.3100	3.2400	-37.7200	-0.2360	1.0550	0.1280
10:03:14.744	23552	-0.3900	3.8300	-34.8100	-0.2810	0.8770	0.0740
10:03:14.765	23572	1.6300	3.8700	-38.7800	-0.2890	1.2640	0.1190
10:03:14.784	23592	-0.6700	3.5600	-33.2400	-0.2580	0.8150	0.0860
10:03:14.804	23612	2.3000	3.9900	-39.4500	-0.3020	1.2910	0.1070
10:03:14.824	23632	-0.1900	3.5700	-33.9500	-0.2640	0.9390	0.1060
10:03:14.844	23652	0.7500	4.3900	-33.7300	-0.3090	1.0140	0.0620
10:03:14.865	23672	1.1600	3.3700	-40.6300	-0.2630	1.1950	0.1380
10:03:14.884	23692	-0.6500	3.7700	-34.3300	-0.2850	0.7750	0.0740
10:03:14.905	23712	2.1300	3.5300	-40.5500	-0.2980	1.3020	0.1210
10:03:14.925	23732	-0.1000	3.5100	-30.8400	-0.2710	0.8620	0.0850
10:03:14.945	23752	2.0200	3.8800	-37.7900	-0.3160	1.1570	0.1110
10:03:14.964	23772	0.9200	3.3900	-34.9600	-0.2460	1.0450	0.1120
10:03:14.984	23792	0.0300	3.1200	-35.7200	-0.3060	0.9200	0.0860
10:03:15.003	23812	1.8900	3.3900	-40.4900	-0.2770	1.2570	0.1280
10:03:15.026	23832	-0.9100	3.3100	-31.7700	-0.2880	0.7800	0.0780
10:03:15.045	23852	3.0500	4.2600	-37.0600	-0.2860	1.2440	0.1010
10:03:15.064	23872	0.6300	3.3700	-34.2800	-0.2330	0.9550	0.1150
10:03:15.086	23892	0.8800	4.0900	-33.1300	-0.2630	0.9630	0.0610
10:03:15.106	23912	1.0400	3.5700	-36.6600	-0.2490	1.1640	0.1160
10:03:15.125	23932	-0.5600	3.3500	-32.3800	-0.3060	0.8150	0.0720
10:03:15.143	23952	2.3900	3.6000	-41.0600	-0.2980	1.3440	0.1280
10:03:15.165	23972	-0.7000	3.2400	-33.0100	-0.2460	0.8020	0.0900
10:03:15.186	23992	2.5500	3.9100	-34.8600	-0.3000	1.1070	0.0730
10:03:15.204	24012	1.0600	3.1500	-37.3600	-0.2420	1.0960	0.1300
10:03:15.226	24032	0.6200	2.9000	-32.9700	-0.3030	0.8660	0.0930
10:03:15.244	24052	2.5200	3.9300	-40.2900	-0.2920	1.3090	0.1340
10:03:15.264	24072	-1.0100	3.2900	-32.3700	-0.2900	0.7950	0.0780
10:03:15.285	24092	2.9300	3.6900	-37.5600	-0.3060	1.2280	0.0980
10:03:15.305	24112	0.8700	3.4800	-32.8500	-0.2530	0.9710	0.1070
10:03:15.326	24132	1.2400	3.9100	-33.6900	-0.2950	0.9950	0.0650
10:03:15.345	24152	1.0200	3.6100	-38.8800	-0.2620	1.1990	0.1300
10:03:15.366	24172	-0.6400	3.6000	-33.7600	-0.2880	0.8280	0.0760
10:03:15.385	24192	2.3100	3.7600	-39.3700	-0.2810	1.2840	0.1150
10:03:15.405	24212	-0.7200	2.6800	-34.5500	-0.2790	0.8800	0.0900
10:03:15.426	24232	1.8200	3.6500	-37.6100	-0.2970	1.1610	0.0940
10:03:15.445	24252	0.3900	3.4100	-38.0200	-0.2610	1.0950	0.1210
10:03:15.465	24272	-0.3700	3.5000	-33.4800	-0.2780	0.8770	0.0700
10:03:15.486	24292	1.7200	3.3500	-41.5400	-0.2780	1.3270	0.1370
10:03:15.506	24312	-1.6600	3.3400	-33.6300	-0.2760	0.7980	0.0750
10:03:15.524	24332	1.7400	3.9900	-39.9400	-0.2800	1.2660	0.1030
10:03:15.545	24352	0.6600	3.5100	-35.5200	-0.2530	0.9530	0.1110
10:03:15.565	24372	1.4400	3.7400	-35.2100	-0.2950	0.9860	0.0810
10:03:15.584	24392	1.2200	3.2700	-40.0900	-0.2650	1.2430	0.1260
10:03:15.605	24412	0.1900	3.5200	-30.7200	-0.2640	0.7650	0.0630
10:03:15.624	24432	2.0600	3.8800	-42.8600	-0.2890	1.3610	0.1280
10:03:15.645	24452	-1.5600	3.3700	-32.6700	-0.2510	0.8160	0.0860
10:03:15.664	24472	2.2900	4.1100	-36.6900	-0.3110	1.1790	0.0920
10:03:15.685	24492	0.7500	3.7700	-35.6000	-0.2450	1.0930	0.1110
10:03:15.705	24512	0.4200	3.4400	-33.7700	-0.2940	0.8890	0.0770
10:03:15.725	24532	2.1400	3.7100	-40.7100	-0.2940	1.3330	0.1230
10:03:15.745	24552	-0.6500	3.2800	-30.5300	-0.2890	0.7880	0.0750
10:03:15.764	24572	2.4700	3.9500	-37.4000	-0.3120	1.2160	0.1010
10:03:15.785	24592	0.5300	3.8400	-34.1800	-0.2580	0.9480	0.1020
10:03:15.804	24612	0.4900	3.6900	-33.1800	-0.3020	0.9480	0.0730
10:03:15.824	24632	1.4800	3.7300	-40.4300	-0.2720	1.2170	0.1290
10:03:15.846	24652	0.0200	3.6300	-30.5200	-0.2710	0.7840	0.0770
10:03:15.867	24672	3.2000	3.8100	-37.9300	-0.2900	1.2800	0.1150
10:03:15.885	24692	-0.4600	3.2800	-32.4300	-0.2510	0.8400	0.0990
10:03:15.906	24712	1.8600	3.7900	-35.4200	-0.2870	1.0530	0.0890
10:03:15.926	24732	1.1900	3.3000	-38.2800	-0.2480	1.1500	0.1340
10:03:15.945	24752	0.0900	3.8100	-31.4100	-0.2840	0.8410	0.0710
10:03:15.965	24772	1.7600	3.9100	-41.2100	-0.2730	1.3150	0.1400
10:03:15.987	24792	-0.4400	2.9800	-33.3700	-0.2680	0.7990	0.0960
10:03:16.005	24812	2.5700	3.8700	-38.6500	-0.2920	1.2020	0.1020
10:03:16.025	24832	0.3200	3.3200	-35.6100	-0.2450	0.9830	0.1130
10:03:16.046	24852	1.7900	3.5400	-34.3700	-0.2990	1.0190	0.0720
10:03:16.066	24872	1.4200	3.4700	-38.6900	-0.2480	1.2220	0.1270
10:03:16.084	24892	0.5100	3.7200	-29.5800	-0.2840	0.8020	0.0640
10:03:16.106	24912	3.0700	3.9400	-38.7100	-0.2760	1.3200	0.1210
10:03:16.126	24932	-1.1600	3.4000	-33.4400	-0.2500	0.8510	0.0890
10:03:16.146	24952	1.9700	4.2000	-36.1400	-0.3000	1.1020	0.0840
10:03:16.165	24972	0.0100	3.5900	-38.5800	-0.2640	1.1150	0.1280
10:03:16.186	24992	-0.2800	3.6600	-34.2600	-0.3030	0.8580	0.0700
10:03:16.206	25012	2.2300	3.5800	-37.4400	-0.2680	1.2700	0.1160
10:03:16.226	25032	-0.5700	2.9600	-33.6400	-0.2820	0.8490	0.0980
10:03:16.247	25052	1.9400	4.0800	-36.4300	-0.2770	1.1890	0.0940
10:03:16.265	25072	-0.7600	3.6600	-36.8800	-0.2580	0.9880	0.1100
10:03:16.285	25092	1.0100	3.2600	-33.7200	-0.3090	0.9810	0.0810
10:03:16.306	25112	1.6300	3.5800	-39.6000	-0.2470	1.2030	0.1310
10:03:16.326	25132	-0.5200	3.5900	-32.6400	-0.2680	0.8180	0.0680
10:03:16.346	25152	1.5500	3.3900	-42.5400	-0.2860	1.2670	0.1220
10:03:16.365	25172	-0.7400	3.3100	-35.9600	-0.2490	0.8730	0.0980
10:03:16.386	25192	2.1000	3.6800	-35.8200	-0.2880	1.0640	0.0750
10:03:16.406	25212	1.1700	3.1900	-37.9000	-0.2450	1.0840	0.1270
10:03:16.425	25232	1.2900	3.5300	-31.9900	-0.2850	0.9010	0.0770
10:03:16.447	25252	1.5800	3.6900	-40.1900	-0.2850	1.2820	0.1160
10:03:16.466	25272	-1.4100	3.4200	-33.2900	-0.2920	0.8130	0.0840
10:03:16.486	25292	2.2900	3.5800	-40.1600	-0.3050	1.3040	0.1260
10:03:16.505	25312	-0.0800	3.4900	-34.4000	-0.2660	0.9730	0.1000
10:03:16.527	25332	0.9100	3.9500	-35.8000	-0.3260	1.0880	0.0840
10:03:16.547	25352	2.2900	4.0700	-39.5300	-0.2850	1.3250	0.1440
10:03:16.567	25372	0.1800	3.6400	-31.0700	-0.2930	0.7610	0.0750
10:03:16.586	25392	1.2300	3.7900	-39.4200	-0.2780	1.2560	0.1340
10:03:16.606	25412	-0.7700	3.5400	-35.9400	-0.2520	0.9130	0.1050
10:03:16.626	25432	1.8800	3.7900	-34.4200	-0.2630	1.1260	0.0870
10:03:16.647	25452	0.9700	3.8500	-37.3000	-0.2480	1.1050	0.1170
10:03:16.666	25472	0.7300	3.3000	-33.0800	-0.2470	0.9270	0.0830
10:03:16.687	25492	0.5900	3.6100	-40.4700	-0.2390	1.2000	0.1130
10:03:16.705	25512	-1.5800	3.5100	-36.4100	-0.2540	0.8160	0.0780
10:03:16.726	25532	1.3600	3.3600	-39.9800	-0.2540	1.1980	0.1060
10:03:16.746	25552	-1.1800	3.4700	-38.3200	-0.2320	0.9590	0.1050
10:03:16.766	25572	1.9800	3.8700	-35.5600	-0.2910	1.0220	0.0850
10:03:16.786	25592	1.4600	3.0700	-39.2900	-0.2120	1.1790	0.1350
10:03:16.805	25612	-0.2400	3.6700	-33.2900	-0.2760	0.8290	0.0710
10:03:16.825	25632	1.9900	3.6600	-40.5200	-0.2630	1.2780	0.1230
10:03:16.847	25652	-0.8300	3.3400	-32.8500	-0.2570	0.8740	0.0770
10:03:16.866	25672	2.3800	3.9000	-36.4500	-0.2780	1.1590	0.0910
10:03:16.885	25692	-0.6600	3.5700	-39.0000	-0.2410	1.0650	0.1330
10:03:16.906	25712	1.0200	3.3900	-35.4200	-0.2930	0.9790	0.0770
10:03:16.926	25732	1.7500	3.1600	-40.9000	-0.2490	1.2760	0.1380
10:03:16.947	25752	-1.1500	3.3900	-33.9900	-0.2620	0.7780	0.0740
10:03:16.965	25772	2.0900	3.7600	-39.3200	-0.2860	1.2490	0.1130
10:03:16.987	25792	0.6600	3.5600	-32.4500	-0.2630	0.9490	0.0960
10:03:17.006	25812	0.9200	3.5600	-35.2600	-0.3260	0.9700	0.0740
10:03:17.026	25832	0.7000	3.2900	-39.3000	-0.2600	1.1530	0.1340
10:03:17.045	25852	-0.2200	3.8300	-34.0400	-0.2870	0.8790	0.0720
10:03:17.066	25872	2.3100	3.0900	-38.5100	-0.2880	1.2350	0.1120
10:03:17.087	25892	0.0100	3.3700	-34.4500	-0.2550	0.8710	0.0950
10:03:17.106	25912	2.2700	3.9000	-35.6400	-0.2780	1.1000	0.0900
10:03:17.125	25932	0.9800	2.9800	-36.7000	-0.2330	1.0560	0.1190
10:03:17.146	25952	1.1000	3.6400	-32.7800	-0.2750	0.9050	0.0800
10:03:17.167	25972	1.6500	3.4500	-38.9500	-0.2680	1.2140	0.1300
10:03:17.185	25992	-1.3100	3.1900	-36.3000	-0.2840	0.8260	0.0940
10:03:17.205	26012	3.0500	3.7200	-36.2800	-0.2890	1.2210	0.0900
10:03:17.227	26032	0.1000	3.3500	-35.4200	-0.2620	0.9810	0.1170
10:03:17.246	26052	0.9800	2.9900	-34.1400	-0.2930	1.0030	0.0770
10:03:17.265	26072	1.5700	3.1100	-39.4700	-0.2500	1.1690	0.1360
10:03:17.285	26092	-0.0900	3.7500	-33.1800	-0.2960	0.8400	0.0790
10:03:17.306	26112	2.5700	3.6800	-39.0800	-0.2980	1.2810	0.1230
10:03:17.327	26132	-0.8700	3.6200	-35.2400	-0.2620	0.8260	0.0980
10:03:17.347	26152	2.8000	3.6200	-36.5600	-0.3040	1.1650	0.0960
10:03:17.365	26172	1.1000	3.5200	-33.1800	-0.2520	1.0220	0.1170
10:03:17.387	26192	0.9200	3.8700	-33.1800	-0.3030	0.9110	0.0770
10:03:17.408	26212	2.2100	3.2600	-37.5200	-0.2730	1.2200	0.1200
10:03:17.427	26232	0.0000	3.5800	-32.2700	-0.2780	0.8320	0.0800
10:03:17.447	26252	2.7900	3.9000	-36.3900	-0.2890	1.2040	0.0990
10:03:17.468	26272	0.5200	3.7600	-33.2900	-0.2560	0.9530	0.0980
10:03:17.486	26292	1.4200	3.8200	-34.7500	-0.2800	1.0270	0.0840
10:03:17.505	26312	1.6500	3.3600	-37.5400	-0.2380	1.1320	0.1210
10:03:17.526	26332	-0.5500	3.5200	-34.5600	-0.2630	0.8340	0.0790
10:03:17.548	26352	1.9300	3.6300	-39.6900	-0.2630	1.2650	0.1110
10:03:17.568	26372	-0.8600	3.1100	-33.0100	-0.2290	0.8470	0.0910
10:03:17.587	26392	2.5800	3.7900	-33.4400	-0.3070	1.1370	0.0780
10:03:17.606	26412	1.0900	3.3900	-34.8600	-0.2360	1.0500	0.1190
10:03:17.628	26432	0.3800	3.8600	-33.6600	-0.2870	0.9010	0.0800
10:03:17.648	26452	1.8700	3.4500	-40.4000	-0.2570	1.2630	0.1300
10:03:17.665	26472	-0.3300	3.3500	-32.0100	-0.2730	0.8240	0.0760
10:03:17.687	26492	2.7200	3.9200	-38.1300	-0.2910	1.2640	0.1020
10:03:17.708	26512	-0.3300	3.6000	-36.7300	-0.2330	0.9820	0.1200
10:03:17.727	26532	2.3000	4.0300	-31.8400	-0.3110	0.9780	0.0670
10:03:17.746	26552	2.0000	2.9800	-37.8700	-0.2430	1.2140	0.1430
10:03:17.765	26572	-0.3100	3.5500	-32.9600	-0.2920	0.8730	0.0820
10:03:17.787	26592	2.3800	3.3000	-39.1200	-0.2900	1.2010	0.1240
10:03:17.808	26612	0.0400	3.1500	-34.0100	-0.2750	0.8460	0.1010
10:03:17.828	26632	2.7100	4.1400	-35.7400	-0.2980	1.1600	0.0880
10:03:17.847	26652	0.5900	3.4500	-35.0800	-0.2520	1.0150	0.1080
10:03:17.867	26672	0.9400	3.3000	-33.5400	-0.3100	0.9040	0.0720
10:03:17.888	26692	2.2900	3.5500	-38.6100	-0.2630	1.2710	0.1340
10:03:17.906	26712	-1.6800	3.5700	-33.0200	-0.2980	0.7850	0.0740
10:03:17.928	26732	2.1800	3.2100	-39.2900	-0.3000	1.2170	0.1130
10:03:17.946	26752	-0.2000	3.3900	-35.9500	-0.2330	0.9780	0.1200
10:03:17.967	26772	1.2400	3.7300	-34.3200	-0.2870	0.9940	0.0750
10:03:17.987	26792	1.5700	3.2600	-38.7700	-0.2450	1.1760	0.1270
10:03:18.008	26812	-0.8600	3.7800	-32.3100	-0.2900	0.7720	0.0680
10:03:18.027	26832	2.5300	3.5000	-39.1400	-0.2870	1.2980	0.1150
10:03:18.047	26852	-0.6000	3.6500	-33.0500	-0.2650	0.8900	0.0900
10:03:18.067	26872	1.1800	3.7100	-35.0500	-0.3000	1.0820	0.0790
10:03:18.088	26892	0.3300	3.2800	-37.1800	-0.2560	1.0900	0.1180
10:03:18.106	26912	0.0700	3.7500	-33.6200	-0.3090	0.9230	0.0770
10:03:18.127	26932	1.6000	3.6200	-38.9000	-0.3010	1.2720	0.1240
10:03:18.147	26952	-1.1700	3.7800	-31.3700	-0.2980	0.7700	0.0710
10:03:18.167	26972	2.0500	3.5100	-40.1700	-0.2900	1.2930	0.1180
10:03:18.188	26992	0.1600	3.7100	-34.5900	-0.2540	0.9590	0.1060
10:03:18.207	27012	1.0900	3.8600	-32.7700	-0.3230	1.0100	0.0730
10:03:18.227	27032	0.8900	3.4400	-40.5400	-0.2600	1.2480	0.1370
10:03:18.247	27052	-0.5100	3.9900	-33.9100	-0.2800	0.8330	0.0890
10:03:18.267	27072	2.4500	3.3000	-40.9000	-0.2730	1.2920	0.1280
10:03:18.286	27092	0.0600	3.4500	-34.2200	-0.2730	0.9060	0.0980
10:03:18.307	27112	2.3700	3.8100	-37.3600	-0.2970	1.0810	0.0960
10:03:18.326	27132	1.2400	3.7100	-37.8400	-0.2410	1.0850	0.1230
10:03:18.347	27152	-0.5300	3.3600	-35.4000	-0.2740	0.8860	0.0830
10:03:18.367	27172	1.5300	3.6200	-42.2400	-0.2600	1.2830	0.1460
10:03:18.388	27192	-1.3400	2.7800	-36.0300	-0.2660	0.8410	0.0950
10:03:18.409	27212	2.7000	3.9500	-37.1100	-0.2740	1.1960	0.0890
10:03:18.427	27232	-0.1300	3.2500	-34.7200	-0.2480	0.9610	0.1020
10:03:18.447	27252	1.0200	3.9000	-34.4600	-0.2750	0.9900	0.0740
10:03:18.467	27272	1.3700	3.3100	-39.0700	-0.2410	1.1930	0.1420
10:03:18.487	27292	-1.0800	3.4400	-32.9800	-0.2940	0.7640	0.0680
10:03:18.507	27312	2.0300	3.6600	-40.6800	-0.2990	1.3080	0.1190
10:03:18.527	27332	-0.8500	3.6500	-31.9500	-0.2610	0.8610	0.0840
10:03:18.547	27352	2.1200	4.0900	-35.9800	-0.3170	1.1710	0.0900
10:03:18.567	27372	0.9100	3.3900	-36.6500	-0.2420	1.0850	0.1180
10:03:18.588	27392	0.5100	3.8700	-33.2000	-0.2970	0.9150	0.0730
10:03:18.606	27412	2.1900	3.6500	-39.0000	-0.2850	1.2840	0.1280
10:03:18.628	27432	-0.1100	3.7500	-29.6500	-0.2850	0.7430	0.0700
10:03:18.647	27452	3.1500	3.5900	-38.3600	-0.3170	1.2350	0.1150
10:03:18.668	27472	0.2500	3.2000	-36.0300	-0.2560	0.9850	0.1170
10:03:18.689	27492	0.7400	3.4000	-34.1100	-0.2860	0.9750	0.0740
10:03:18.707	27512	1.9800	3.4200	-39.7800	-0.2570	1.1560	0.1360
10:03:18.727	27532	0.6300	3.0600	-30.9400	-0.2880	0.8020	0.0750
10:03:18.747	27552	2.9100	4.0600	-37.9800	-0.2850	1.2650	0.1120
10:03:18.768	27572	-0.9100	3.4200	-31.8800	-0.2440	0.8500	0.0830
10:03:18.787	27592	2.2700	3.4800	-35.5700	-0.3070	1.1500	0.0920
10:03:18.807	27612	1.5000	3.2900	-37.3800	-0.2230	1.0670	0.1300
10:03:18.828	27632	0.5100	3.3800	-31.3100	-0.2800	0.8260	0.0810
10:03:18.848	27652	2.6400	3.4000	-40.9500	-0.2890	1.2820	0.1340
10:03:18.868	27672	-0.5000	3.3300	-31.1000	-0.2670	0.7580	0.0890
10:03:18.888	27692	2.0300	3.8900	-37.5500	-0.3080	1.2300	0.0930
10:03:18.908	27712	-0.1000	3.2900	-33.3300	-0.2530	0.9390	0.0980
10:03:18.928	27732	1.5200	3.8700	-34.4000	-0.3020	1.0150	0.0820
10:03:18.949	27752	1.7100	3.5000	-35.5900	-0.2640	1.2240	0.1160
10:03:18.967	27772	-0.5800	3.8200	-31.8200	-0.2850	0.8320	0.0710
10:03:18.988	27792	3.2400	3.8700	-39.2800	-0.2830	1.3010	0.1240
10:03:19.008	27812	0.0600	3.1800	-32.4600	-0.2630	0.8660	0.0950
10:03:19.028	27832	2.2500	3.9300	-36.2600	-0.3040	1.1140	0.0940
10:03:19.048	27852	0.3000	3.5400	-38.7500	-0.2670	1.0930	0.1350
10:03:19.068	27872	0.1700	3.7200	-34.0700	-0.3100	0.8620	0.0670
10:03:19.089	27892	1.7500	3.5700	-39.7700	-0.2820	1.2930	0.1310
10:03:19.107	27912	-0.5300	3.6200	-32.1400	-0.2610	0.8230	0.0740
10:03:19.129	27932	1.9000	3.9300	-38.7500	-0.2870	1.2130	0.1050
10:03:19.148	27952	-0.2500	3.5800	-36.9700	-0.2510	1.0540	0.1270
10:03:19.168	27972	0.9500	3.8000	-33.4800	-0.2940	0.9320	0.0670
10:03:19.189	27992	1.8000	3.5600	-40.0500	-0.2700	1.2460	0.1360
10:03:19.209	28012	-0.3700	3.9200	-31.9000	-0.2850	0.7540	0.0600
10:03:19.228	28032	2.2500	3.4600	-41.5600	-0.2780	1.2840	0.1240
10:03:19.248	28052	-0.9400	3.6700	-33.4800	-0.2580	0.9100	0.0850
10:03:19.268	28072	0.9900	3.9300	-35.4100	-0.2880	1.0750	0.0810
10:03:19.287	28092	1.1900	3.2900	-39.2100	-0.2390	1.1340	0.1330
10:03:19.307	28112	0.1500	3.2000	-33.3800	-0.2940	0.8530	0.0760
10:03:19.327	28132	2.5400	3.6400	-40.1800	-0.2840	1.2880	0.1370
10:03:19.348	28152	-1.5000	3.5600	-32.2200	-0.3010	0.7390	0.0870
10:03:19.367	28172	2.3200	3.6900	-39.7600	-0.3170	1.2830	0.1040
10:03:19.388	28192	-0.0400	3.4500	-34.9300	-0.2710	0.9820	0.1160
10:03:19.407	28212	1.8300	3.6600	-32.5400	-0.3120	0.9910	0.0740
10:03:19.427	28232	2.4300	3.3700	-38.7300	-0.2780	1.2660	0.1350
10:03:19.447	28252	-0.7000	3.7100	-32.6400	-0.3040	0.7860	0.0680
10:03:19.468	28272	2.7500	3.9400	-38.8700	-0.2920	1.2760	0.1200
10:03:19.489	28292	-0.1100	3.5900	-33.9600	-0.2590	0.8940	0.1100
10:03:19.507	28312	1.5000	3.6600	-33.8200	-0.3000	1.0710	0.0790
10:03:19.528	28332	0.9400	3.7700	-37.4800	-0.2580	1.1140	0.1260
10:03:19.547	28352	0.5700	3.2600	-32.8700	-0.2950	0.8540	0.0640
