# Supplementary material for: A slanted castor wheel enables pushing manual wheelchairs from the side to improve social interaction
Source: PLoS One. 2024 Sep 12;19(9):e0307759. doi: 10.1371/journal.pone.0307759 (PMC11392412; doi:10.1371/journal.pone.0307759)
Supplement: S1 File — Contains the data collected during the validation experiments and the code for calculating the reaction forces for a castor wheel using the vector equations and the cosine approximation. 4TU.ResearchData repository: https://doi.org/10.4121/82afa4e1-bdf1-4bf4-8682-32e62f6c3d68, GitLab repository: https://gitlab.tudelft.nl/ziggy/evaluation_paper. (ZIP) [file pone.0307759.s002.zip › S2 File - Experimental data and the MATLAB code for calculations of the castor wheel/Data/Test7_31-5-2022/0.1rad_5.4kg_7.txt]

TimeStamp	SampleCounter	Fx(N)	Fy(N)	Fz(N)	Tx(Nm)	Ty(Nm)	Tz(Nm)
10:01:21.316	41284	3.4000	5.2100	-58.7900	-0.4040	1.9190	0.1690
10:01:21.336	41304	0.0200	4.9100	-51.6200	-0.4050	1.4280	0.1540
10:01:21.355	41324	2.2400	6.2800	-56.2400	-0.4200	1.7010	0.1360
10:01:21.377	41344	0.7700	5.3500	-57.8500	-0.4020	1.6830	0.1890
10:01:21.396	41364	-0.1200	5.2500	-52.0200	-0.3820	1.4320	0.1290
10:01:21.414	41384	2.8200	5.9800	-58.8400	-0.3940	1.8500	0.1740
10:01:21.436	41404	-1.0300	5.8200	-51.4100	-0.3830	1.3350	0.1360
10:01:21.456	41424	2.6200	5.9500	-54.3800	-0.3550	1.7850	0.1470
10:01:21.475	41444	-0.0300	5.3500	-55.1400	-0.3800	1.5280	0.1700
10:01:21.496	41464	0.6400	5.6300	-53.8800	-0.3880	1.4900	0.1320
10:01:21.515	41484	2.0200	5.9300	-59.3900	-0.4040	1.7970	0.1710
10:01:21.536	41504	-1.2400	5.7300	-50.6800	-0.3760	1.2750	0.1240
10:01:21.556	41524	4.1200	5.2900	-56.7900	-0.3750	1.9020	0.1710
10:01:21.575	41544	-0.3500	4.9100	-49.5400	-0.3660	1.3670	0.1490
10:01:21.595	41564	2.4900	5.8800	-54.5000	-0.3840	1.6420	0.1450
10:01:21.615	41584	1.2800	5.2700	-57.1800	-0.3820	1.7290	0.1790
10:01:21.636	41604	0.0900	4.9300	-50.9900	-0.3600	1.3320	0.1320
10:01:21.656	41624	2.8900	6.0900	-61.5200	-0.4030	1.9590	0.1790
10:01:21.675	41644	-2.0300	5.4900	-49.0800	-0.4170	1.2410	0.1160
10:01:21.695	41664	3.4100	6.2900	-57.5500	-0.4110	1.8460	0.1420
10:01:21.716	41684	0.5300	5.4300	-51.1300	-0.4020	1.4970	0.1740
10:01:21.737	41704	1.5200	5.4800	-53.1800	-0.3990	1.4740	0.1330
10:01:21.756	41724	1.8400	5.7600	-61.6100	-0.4080	1.8270	0.1980
10:01:21.776	41744	-0.2200	5.2800	-48.5100	-0.4030	1.3080	0.1170
10:01:21.795	41764	3.7300	4.7800	-57.5300	-0.3740	1.8820	0.1700
10:01:21.816	41784	0.0200	4.6800	-51.1900	-0.3620	1.3640	0.1540
10:01:21.836	41804	2.9100	6.1900	-55.5000	-0.3910	1.6800	0.1520
10:01:21.856	41824	1.3300	5.4600	-53.3000	-0.3810	1.6040	0.1620
10:01:21.877	41844	1.1300	4.7900	-50.5800	-0.3680	1.3830	0.1320
10:01:21.897	41864	3.5400	5.8300	-56.4400	-0.3950	1.8180	0.1680
10:01:21.917	41884	-0.4300	5.2100	-49.7200	-0.3620	1.2980	0.1420
10:01:21.935	41904	3.9900	5.5600	-55.5100	-0.3820	1.8070	0.1540
10:01:21.956	41924	1.2500	5.2800	-49.6100	-0.3860	1.4920	0.1530
10:01:21.976	41944	1.5400	5.1500	-51.6000	-0.3830	1.4300	0.1410
10:01:21.995	41964	2.6900	5.7000	-57.8000	-0.3850	1.8170	0.1810
10:01:22.016	41984	-1.0500	5.6600	-50.6600	-0.3670	1.2920	0.1360
10:01:22.035	42004	3.4300	5.5600	-59.7300	-0.3550	1.8540	0.1650
10:01:22.056	42024	-0.2600	4.7800	-50.4700	-0.3820	1.3490	0.1550
10:01:22.076	42044	3.0700	6.3400	-54.1800	-0.3930	1.6990	0.1380
10:01:22.096	42064	1.4500	5.3300	-53.3600	-0.3950	1.6310	0.1670
10:01:22.116	42084	-0.0100	5.5200	-51.7200	-0.3970	1.3560	0.1300
10:01:22.135	42104	3.0700	5.9800	-60.8000	-0.4260	1.9530	0.1860
10:01:22.155	42124	-1.7100	5.4300	-50.2800	-0.3980	1.2720	0.1380
10:01:22.177	42144	3.2800	5.7700	-58.8300	-0.3910	1.8070	0.1500
10:01:22.196	42164	0.5800	5.0200	-51.9200	-0.3920	1.4760	0.1660
10:01:22.215	42184	1.2300	5.3600	-54.3700	-0.3780	1.5740	0.1400
10:01:22.237	42204	2.8100	5.8700	-56.9100	-0.3850	1.7650	0.1730
10:01:22.256	42224	-0.7600	5.5600	-48.3100	-0.3770	1.2680	0.1180
10:01:22.276	42244	3.6800	5.5300	-57.8700	-0.3850	1.8670	0.1640
10:01:22.296	42264	-0.6300	4.8900	-52.5400	-0.3810	1.4310	0.1620
10:01:22.318	42284	2.1500	6.2100	-55.1000	-0.4050	1.6530	0.1300
10:01:22.336	42304	0.9500	5.1700	-57.4100	-0.3840	1.6470	0.1890
10:01:22.357	42324	-0.1400	5.1400	-51.0500	-0.3670	1.3830	0.1260
10:01:22.376	42344	3.3900	5.7400	-59.5600	-0.4020	1.9310	0.1800
10:01:22.397	42364	-1.3800	5.2100	-51.3300	-0.3670	1.2640	0.1530
10:01:22.415	42384	3.6700	5.9900	-55.2800	-0.3930	1.7240	0.1360
10:01:22.437	42404	1.2500	5.8600	-50.5000	-0.3720	1.5350	0.1540
10:01:22.456	42424	1.3900	5.3500	-51.3100	-0.3820	1.4840	0.1250
10:01:22.477	42444	1.4100	6.1300	-58.3800	-0.3830	1.8140	0.1690
10:01:22.495	42464	-1.6400	6.0500	-51.7000	-0.4230	1.2650	0.1350
10:01:22.517	42484	3.5300	5.7700	-62.8500	-0.4160	2.0120	0.1960
10:01:22.536	42504	-1.2000	4.7800	-51.1400	-0.3970	1.3340	0.1580
10:01:22.557	42524	3.1900	6.1600	-53.8500	-0.3960	1.6540	0.1390
10:01:22.577	42544	1.0700	5.2700	-55.4800	-0.4100	1.6600	0.1870
10:01:22.598	42564	0.5100	5.2400	-51.5000	-0.4030	1.4200	0.1290
10:01:22.617	42584	3.3300	5.6400	-59.5100	-0.4000	1.8470	0.1900
10:01:22.637	42604	-1.0400	5.0000	-52.0900	-0.3850	1.3250	0.1460
10:01:22.658	42624	3.5500	5.4600	-54.7100	-0.3780	1.7660	0.1560
10:01:22.677	42644	1.3100	5.1200	-50.9500	-0.4010	1.4690	0.1670
10:01:22.698	42664	1.8500	5.0500	-50.6100	-0.4100	1.5230	0.1210
10:01:22.717	42684	2.1700	5.6800	-56.1500	-0.4040	1.7670	0.1820
10:01:22.738	42704	-0.5700	5.4300	-48.7200	-0.3960	1.2840	0.1250
10:01:22.756	42724	3.8100	5.3100	-57.9500	-0.3920	1.8780	0.1630
10:01:22.777	42744	-0.7200	4.6700	-51.7600	-0.3770	1.3580	0.1610
10:01:22.797	42764	3.0800	5.8300	-51.2800	-0.3960	1.6300	0.1410
10:01:22.817	42784	1.7600	5.4100	-56.1000	-0.3740	1.6660	0.1880
10:01:22.837	42804	-0.2600	5.6300	-50.2900	-0.3810	1.3700	0.1250
10:01:22.857	42824	3.2000	5.9000	-58.4700	-0.3810	1.8800	0.1740
10:01:22.877	42844	-1.1000	4.9900	-49.9400	-0.3840	1.2740	0.1430
10:01:22.897	42864	3.6000	6.5300	-59.8600	-0.3940	1.8800	0.1640
10:01:22.917	42884	0.1000	5.4200	-53.2500	-0.4070	1.4940	0.1760
10:01:22.938	42904	1.6900	5.2900	-51.5400	-0.4040	1.5300	0.1190
10:01:22.958	42924	2.1900	6.4700	-57.1300	-0.3910	1.8590	0.1870
10:01:22.976	42944	-1.7900	5.7300	-48.4800	-0.4160	1.2360	0.1100
10:01:22.998	42964	3.2900	5.5100	-60.8200	-0.3920	1.9080	0.1770
10:01:23.016	42984	-1.0500	4.6200	-51.1800	-0.4020	1.4220	0.1480
10:01:23.036	43004	2.5000	5.6600	-57.5600	-0.3980	1.6750	0.1630
10:01:23.057	43024	1.0700	5.3500	-58.1000	-0.3870	1.7210	0.1920
10:01:23.076	43044	0.0500	5.1700	-50.1200	-0.3560	1.3420	0.1290
10:01:23.096	43064	2.7300	6.0300	-59.6400	-0.3880	1.9130	0.1800
10:01:23.116	43084	-1.0300	5.2300	-50.4400	-0.3790	1.3240	0.1270
10:01:23.136	43104	2.8000	6.4500	-56.7200	-0.3780	1.7580	0.1370
10:01:23.157	43124	0.8900	5.0500	-52.6300	-0.3910	1.5270	0.1630
10:01:23.177	43144	1.3300	5.4600	-54.0500	-0.3670	1.5150	0.1380
10:01:23.196	43164	2.2300	5.9300	-58.4800	-0.3800	1.8010	0.1750
10:01:23.216	43184	-0.9800	5.8600	-50.0700	-0.3760	1.2170	0.1210
10:01:23.237	43204	3.2700	5.5400	-58.2100	-0.3580	1.9120	0.1670
10:01:23.258	43224	-0.5000	4.9000	-51.5000	-0.3640	1.3760	0.1510
10:01:23.277	43244	2.2400	6.1000	-55.4400	-0.3770	1.6270	0.1480
10:01:23.297	43264	1.1200	5.4800	-55.0700	-0.3830	1.6480	0.1780
10:01:23.317	43284	1.6200	5.1600	-48.8400	-0.3880	1.3460	0.1150
10:01:23.337	43304	3.8200	6.3100	-57.5700	-0.4050	1.9230	0.1690
10:01:23.357	43324	-1.6900	5.4000	-47.6200	-0.3840	1.1770	0.1220
10:01:23.377	43344	4.8100	5.1600	-55.2100	-0.4000	1.8920	0.1490
10:01:23.397	43364	1.2800	5.4500	-49.1200	-0.4130	1.4780	0.1490
10:01:23.416	43384	1.2400	6.0300	-50.4600	-0.3730	1.4410	0.1200
10:01:23.436	43404	2.3000	5.8900	-55.4800	-0.3920	1.7640	0.1760
10:01:23.457	43424	0.2400	5.2300	-49.3300	-0.3690	1.3370	0.1340
10:01:23.477	43444	3.6400	5.3600	-59.2900	-0.3600	1.8510	0.1730
10:01:23.499	43464	-0.7000	4.8600	-49.9100	-0.3850	1.3480	0.1360
10:01:23.519	43484	2.9800	6.2700	-54.9200	-0.3850	1.6610	0.1330
10:01:23.537	43504	1.3200	5.6300	-57.6500	-0.3840	1.6670	0.1820
10:01:23.557	43524	-0.3900	5.1200	-52.1800	-0.3830	1.3490	0.1280
10:01:23.577	43544	2.9800	6.0000	-61.0400	-0.3990	1.9350	0.1770
10:01:23.596	43564	-1.5200	5.4900	-49.4100	-0.3660	1.2320	0.1280
10:01:23.618	43584	4.1300	5.6200	-55.6000	-0.3580	1.8050	0.1550
10:01:23.637	43604	1.0500	5.2900	-52.8200	-0.3620	1.5010	0.1700
10:01:23.657	43624	1.0100	5.1600	-52.4500	-0.3610	1.4300	0.1370
10:01:23.678	43644	2.0500	6.0300	-59.3000	-0.3770	1.8550	0.1910
10:01:23.696	43664	-1.1200	5.7200	-48.2000	-0.3770	1.2730	0.1270
10:01:23.717	43684	3.8900	5.4400	-58.0800	-0.3840	1.9750	0.1560
10:01:23.738	43704	-1.2200	4.6000	-50.9300	-0.3850	1.3280	0.1560
10:01:23.758	43724	3.1500	6.2100	-53.6900	-0.4010	1.7260	0.1320
10:01:23.778	43744	1.5300	5.9200	-55.9800	-0.3880	1.6740	0.1880
10:01:23.798	43764	-0.7700	5.2400	-52.9300	-0.3740	1.3520	0.1330
10:01:23.816	43784	3.3600	6.1400	-61.1900	-0.4070	1.9510	0.1910
10:01:23.837	43804	0.2100	5.0500	-51.3700	-0.4000	1.3350	0.1550
10:01:23.857	43824	3.5300	5.9300	-54.2900	-0.3710	1.7110	0.1440
10:01:23.879	43844	0.9900	5.4300	-51.6400	-0.3910	1.4970	0.1560
10:01:23.898	43864	1.8800	5.2400	-50.4600	-0.3850	1.4570	0.1310
10:01:23.918	43884	2.0500	6.1400	-57.0200	-0.3760	1.7220	0.1720
10:01:23.939	43904	-0.4300	5.5900	-50.8100	-0.3650	1.3490	0.1360
10:01:23.958	43924	4.1300	5.7600	-57.1700	-0.3680	1.8400	0.1610
10:01:23.979	43944	-0.0100	4.7400	-49.1500	-0.3560	1.3600	0.1400
10:01:23.999	43964	2.7500	5.6800	-51.3200	-0.3910	1.6120	0.1350
10:01:24.018	43984	1.5500	5.9200	-53.7600	-0.3650	1.6620	0.1660
10:01:24.038	44004	-0.2100	5.3900	-49.9000	-0.3750	1.2960	0.1170
10:01:24.059	44024	3.4100	5.5900	-58.9700	-0.3710	1.9260	0.1830
10:01:24.079	44044	-0.3200	5.2600	-49.6100	-0.3610	1.3070	0.1330
10:01:24.099	44064	3.1600	5.8400	-55.6900	-0.3520	1.7530	0.1480
10:01:24.118	44084	0.0200	5.1200	-54.6800	-0.3730	1.5000	0.1730
10:01:24.138	44104	1.3800	5.0800	-54.0900	-0.4100	1.4970	0.1460
10:01:24.158	44124	1.7300	5.7700	-59.4900	-0.4010	1.8610	0.1900
10:01:24.179	44144	-1.2900	5.3700	-49.6100	-0.4060	1.1960	0.1300
10:01:24.199	44164	4.5400	5.3800	-58.7600	-0.3960	1.9500	0.1750
10:01:24.218	44184	0.1500	4.8400	-50.6300	-0.3930	1.4090	0.1520
10:01:24.238	44204	2.2400	6.2700	-53.5800	-0.3890	1.6480	0.1360
10:01:24.258	44224	1.5300	5.5000	-58.7700	-0.3780	1.7220	0.1900
10:01:24.278	44244	0.2700	5.3200	-49.3900	-0.3680	1.3220	0.1150
10:01:24.298	44264	2.8900	5.9900	-59.8000	-0.3950	1.9060	0.1850
10:01:24.317	44284	-1.0800	5.1000	-51.3900	-0.3750	1.2650	0.1450
10:01:24.337	44304	3.3700	5.4800	-57.9800	-0.3710	1.8230	0.1570
10:01:24.358	44324	0.3100	5.5400	-55.5200	-0.3660	1.5940	0.1680
10:01:24.378	44344	0.4600	5.4900	-51.7400	-0.3730	1.4260	0.1250
10:01:24.398	44364	2.5100	6.0800	-59.9900	-0.3850	1.8760	0.1820
10:01:24.418	44384	-1.0300	5.7000	-49.0300	-0.3800	1.2390	0.1250
10:01:24.437	44404	3.6600	5.7100	-58.0100	-0.3640	1.9140	0.1550
10:01:24.457	44424	-0.5000	5.0700	-51.2700	-0.3550	1.3950	0.1540
10:01:24.478	44444	1.5300	5.4000	-54.7800	-0.3860	1.5780	0.1500
10:01:24.498	44464	1.8700	5.5900	-59.2700	-0.3840	1.7770	0.1830
10:01:24.519	44484	-0.4800	5.4900	-49.0100	-0.3740	1.2910	0.1210
10:01:24.538	44504	2.9100	5.9800	-62.6100	-0.3820	1.9240	0.1970
10:01:24.558	44524	-1.3200	5.1500	-50.7600	-0.3940	1.2900	0.1460
10:01:24.578	44544	3.6400	6.1700	-55.9100	-0.4010	1.8140	0.1470
10:01:24.598	44564	0.5400	5.0800	-54.8100	-0.4010	1.5240	0.1820
10:01:24.618	44584	0.8100	5.1100	-53.2700	-0.4050	1.4970	0.1470
10:01:24.639	44604	2.4700	6.1300	-59.3600	-0.3890	1.8430	0.1840
10:01:24.658	44624	-0.7800	5.8100	-48.5200	-0.4080	1.2450	0.1180
10:01:24.679	44644	3.5800	5.1100	-56.8100	-0.3860	1.8770	0.1640
10:01:24.698	44664	-0.5600	5.0100	-51.7300	-0.3720	1.3990	0.1600
10:01:24.718	44684	2.3500	6.1600	-53.1100	-0.3730	1.5980	0.1400
10:01:24.739	44704	1.4800	5.2300	-55.5400	-0.3750	1.6840	0.1830
10:01:24.758	44724	0.4000	4.9900	-48.4400	-0.3730	1.3550	0.1170
10:01:24.778	44744	3.3600	5.8300	-57.7900	-0.3930	1.8390	0.1720
10:01:24.798	44764	-0.7200	5.0500	-51.2000	-0.3660	1.3310	0.1480
10:01:24.817	44784	3.5100	6.0200	-56.2900	-0.3590	1.7410	0.1470
10:01:24.838	44804	0.7400	5.6800	-53.2300	-0.3840	1.5280	0.1580
10:01:24.858	44824	1.4000	5.1100	-52.2200	-0.3610	1.4420	0.1450
10:01:24.878	44844	2.6200	6.1200	-58.6700	-0.3910	1.8450	0.1830
10:01:24.897	44864	-0.3400	5.5900	-51.3900	-0.3730	1.2870	0.1360
10:01:24.918	44884	3.1500	5.3300	-55.2800	-0.3740	1.7770	0.1410
10:01:24.938	44904	-0.1300	4.7300	-52.3400	-0.3660	1.3720	0.1540
10:01:24.959	44924	2.7500	6.4300	-53.6200	-0.3870	1.6930	0.1350
10:01:24.977	44944	1.4800	5.4300	-55.4800	-0.3860	1.6690	0.1860
10:01:24.999	44964	0.4500	5.3900	-50.7300	-0.3950	1.3420	0.1350
10:01:25.020	44984	3.5900	6.0900	-59.2000	-0.4080	1.9170	0.1700
10:01:25.038	45004	-1.5000	5.3800	-50.7700	-0.3870	1.3280	0.1540
10:01:25.057	45024	3.2400	6.1800	-57.2900	-0.3910	1.7880	0.1470
10:01:25.079	45044	0.1100	5.7000	-54.7300	-0.3860	1.5430	0.1840
10:01:25.099	45064	0.7700	5.3400	-55.2300	-0.3730	1.5030	0.1420
10:01:25.118	45084	2.4500	6.0800	-56.6600	-0.3870	1.7910	0.1700
10:01:25.139	45104	-0.9100	5.5600	-51.2800	-0.3870	1.2230	0.1400
10:01:25.159	45124	2.7200	6.0300	-59.5100	-0.3790	1.8870	0.1640
10:01:25.178	45144	-0.5600	4.9200	-51.8600	-0.3630	1.4400	0.1580
10:01:25.199	45164	1.3200	5.7300	-53.9500	-0.3960	1.5830	0.1380
10:01:25.219	45184	0.9600	5.1900	-58.6200	-0.3940	1.7320	0.1860
10:01:25.238	45204	0.3300	4.9400	-51.7700	-0.3730	1.3730	0.1340
10:01:25.259	45224	3.7100	5.7900	-59.6300	-0.3810	1.9050	0.1770
10:01:25.279	45244	-0.9000	4.9600	-49.1500	-0.3680	1.2670	0.1370
10:01:25.299	45264	3.2900	5.8000	-54.0600	-0.3890	1.6930	0.1390
10:01:25.319	45284	0.8800	5.1500	-52.9800	-0.3740	1.6200	0.1620
10:01:25.339	45304	1.2000	5.2500	-49.7100	-0.3610	1.3510	0.1210
10:01:25.359	45324	2.2300	5.7400	-59.1500	-0.3820	1.8300	0.1810
10:01:25.379	45344	-1.3300	5.7200	-50.8600	-0.3980	1.2840	0.1290
10:01:25.398	45364	4.6500	5.3800	-59.9400	-0.3900	1.8830	0.1830
10:01:25.419	45384	0.2800	4.9400	-49.6600	-0.3840	1.3780	0.1460
10:01:25.440	45404	2.7700	5.5500	-53.4600	-0.4050	1.6250	0.1340
10:01:25.459	45424	1.7600	6.0400	-55.4800	-0.3960	1.7470	0.1830
10:01:25.479	45444	-0.2100	5.0000	-50.0300	-0.3890	1.3100	0.1210
10:01:25.499	45464	3.3800	5.8300	-58.5400	-0.3960	1.9110	0.1740
10:01:25.520	45484	-1.3700	5.3100	-51.0800	-0.3650	1.3270	0.1430
10:01:25.540	45504	3.0100	6.0400	-54.8000	-0.3680	1.6890	0.1360
10:01:25.559	45524	0.7300	5.2000	-52.9600	-0.3950	1.5260	0.1650
10:01:25.578	45544	1.5600	5.5200	-51.4300	-0.3900	1.5290	0.1320
10:01:25.598	45564	2.9500	5.4000	-55.9300	-0.3940	1.7510	0.1720
10:01:25.620	45584	-1.2500	5.5900	-50.7000	-0.3840	1.2630	0.1360
10:01:25.639	45604	3.8700	5.4100	-57.9900	-0.4040	1.9130	0.1630
10:01:25.659	45624	0.0000	5.1000	-50.5700	-0.3610	1.3990	0.1440
10:01:25.678	45644	3.1700	5.2400	-53.2000	-0.3770	1.5780	0.1490
10:01:25.700	45664	1.7100	5.3300	-57.1300	-0.3780	1.7140	0.1850
10:01:25.720	45684	-0.9700	5.4400	-53.0000	-0.3870	1.3690	0.1270
10:01:25.739	45704	3.3500	5.2900	-59.8200	-0.3700	1.8920	0.1880
10:01:25.758	45724	-0.2900	4.3600	-49.7400	-0.3780	1.3290	0.1410
10:01:25.779	45744	3.9900	6.0200	-55.2400	-0.3910	1.7960	0.1500
10:01:25.800	45764	1.0000	5.4800	-52.6000	-0.3950	1.5270	0.1740
10:01:25.819	45784	1.8600	5.2500	-49.7900	-0.3910	1.4540	0.1240
10:01:25.838	45804	3.0000	5.6200	-57.4400	-0.4090	1.8710	0.1810
10:01:25.860	45824	-1.3600	5.4900	-51.3000	-0.4020	1.3060	0.1270
10:01:25.880	45844	4.0200	5.2000	-59.3400	-0.3890	1.9050	0.1790
10:01:25.899	45864	-0.9900	4.8100	-52.7000	-0.4040	1.4140	0.1700
10:01:25.918	45884	1.5100	5.5100	-55.5600	-0.3850	1.6140	0.1360
10:01:25.939	45904	1.4800	5.8900	-57.1100	-0.3810	1.6910	0.1840
10:01:25.959	45924	-0.0100	4.9400	-51.4100	-0.3620	1.3440	0.1390
10:01:25.978	45944	3.3600	5.3700	-57.4200	-0.3880	1.8400	0.1810
10:01:26.000	45964	-1.2100	5.3000	-51.6500	-0.3840	1.3970	0.1510
10:01:26.019	45984	2.8800	5.8000	-56.6500	-0.3890	1.6970	0.1540
10:01:26.039	46004	0.5800	5.2600	-55.6600	-0.3930	1.5250	0.1790
10:01:26.060	46024	0.9100	4.9000	-50.5300	-0.3840	1.4300	0.1300
10:01:26.078	46044	2.8900	6.0400	-60.8000	-0.3920	1.8830	0.1900
10:01:26.100	46064	-1.9900	5.7100	-52.0900	-0.3870	1.2620	0.1400
10:01:26.118	46084	3.3100	5.4800	-57.5500	-0.3760	1.8420	0.1520
10:01:26.139	46104	0.1300	5.0300	-52.8300	-0.3740	1.5160	0.1550
10:01:26.159	46124	2.0000	5.5500	-53.1000	-0.3810	1.5360	0.1360
10:01:26.181	46144	1.1900	5.8400	-55.8800	-0.3840	1.6900	0.1810
10:01:26.199	46164	-0.3900	5.4800	-50.6600	-0.4050	1.3510	0.1280
10:01:26.218	46184	3.2400	5.5500	-60.1200	-0.3900	1.9590	0.1860
10:01:26.238	46204	-1.0500	4.8200	-48.3700	-0.3890	1.2730	0.1340
10:01:26.260	46224	4.5800	6.1900	-54.8200	-0.4120	1.8050	0.1460
10:01:26.280	46244	1.6300	5.3600	-51.4900	-0.4130	1.5390	0.1670
10:01:26.299	46264	1.4300	5.2200	-50.8300	-0.3980	1.4630	0.1230
10:01:26.318	46284	2.7000	5.9500	-58.5600	-0.3980	1.7960	0.1940
10:01:26.340	46304	-0.6700	5.8100	-50.6700	-0.3900	1.2870	0.1310
10:01:26.359	46324	4.4600	4.9500	-57.6400	-0.3820	1.8760	0.1700
10:01:26.379	46344	0.4000	4.9400	-49.5600	-0.3760	1.4050	0.1550
10:01:26.401	46364	2.6200	5.6000	-53.5900	-0.3800	1.6430	0.1440
10:01:26.421	46384	1.9000	5.7100	-54.0800	-0.3910	1.6830	0.1700
10:01:26.440	46404	0.4200	5.6000	-48.5200	-0.3760	1.3390	0.1090
10:01:26.460	46424	2.8000	6.0800	-58.9000	-0.3950	1.9090	0.1700
10:01:26.480	46444	-1.8000	5.0400	-48.7400	-0.3610	1.2630	0.1340
10:01:26.500	46464	4.1600	5.9200	-56.2000	-0.3670	1.7820	0.1460
10:01:26.519	46484	0.6900	5.5100	-53.3900	-0.3620	1.5610	0.1800
10:01:26.539	46504	0.6900	5.3500	-53.1000	-0.3690	1.4300	0.1240
10:01:26.561	46524	2.1200	6.1200	-60.3300	-0.3700	1.8650	0.1880
10:01:26.579	46544	-0.3800	5.1700	-47.4300	-0.3540	1.2200	0.1170
10:01:26.599	46564	4.3200	5.3900	-57.8000	-0.3720	1.9270	0.1630
10:01:26.619	46584	-1.5600	4.8300	-48.9700	-0.3750	1.3430	0.1490
10:01:26.639	46604	3.4800	5.9200	-55.7200	-0.4110	1.7150	0.1530
10:01:26.660	46624	1.8800	5.2700	-55.8700	-0.4030	1.7110	0.1940
10:01:26.680	46644	-0.2500	4.6200	-49.3000	-0.3710	1.2850	0.1230
10:01:26.699	46664	3.7200	6.0700	-59.9600	-0.4000	1.9620	0.1810
10:01:26.719	46684	-1.0800	5.1800	-47.5600	-0.3930	1.2720	0.1310
10:01:26.740	46704	4.1800	5.7500	-54.2900	-0.3690	1.8070	0.1460
10:01:26.760	46724	0.9900	5.1600	-50.8900	-0.3780	1.5100	0.1530
10:01:26.780	46744	2.2200	5.2400	-51.6200	-0.3840	1.4550	0.1450
10:01:26.799	46764	2.4400	5.7700	-57.3000	-0.3830	1.7850	0.1840
10:01:26.820	46784	-0.6200	5.2100	-49.9600	-0.3760	1.2880	0.1380
10:01:26.840	46804	4.0000	5.1600	-58.7400	-0.3790	1.8880	0.1760
10:01:26.861	46824	0.0600	4.7100	-49.0900	-0.3690	1.3770	0.1530
10:01:26.880	46844	3.3300	5.8900	-51.8800	-0.3640	1.6110	0.1300
10:01:26.900	46864	1.0900	5.6700	-55.4400	-0.3900	1.6440	0.1680
10:01:26.919	46884	-0.3300	5.2700	-50.6600	-0.3620	1.3190	0.1290
10:01:26.939	46904	3.3200	5.6100	-59.4600	-0.3820	1.8760	0.1720
10:01:26.959	46924	-0.9100	5.0300	-51.1100	-0.3880	1.3740	0.1490
10:01:26.979	46944	3.0500	5.8600	-57.1800	-0.3940	1.7870	0.1520
10:01:27.000	46964	1.1000	5.4100	-56.1900	-0.4060	1.6590	0.1820
10:01:27.020	46984	1.8200	5.5000	-53.3800	-0.3940	1.5970	0.1380
10:01:27.041	47004	2.3000	5.4800	-54.0200	-0.3870	1.6960	0.1680
10:01:27.059	47024	-0.5500	5.2500	-48.3200	-0.3470	1.2590	0.1300
10:01:27.080	47044	4.6700	5.6800	-60.1100	-0.3690	2.0530	0.1710
10:01:27.099	47064	-0.0500	4.8200	-50.2800	-0.3690	1.3920	0.1530
10:01:27.120	47084	2.6600	5.6300	-54.9300	-0.3670	1.7110	0.1420
10:01:27.141	47104	0.1200	4.5700	-55.5600	-0.3750	1.5620	0.1740
10:01:27.160	47124	0.7200	4.8500	-51.5100	-0.3480	1.3670	0.1380
10:01:27.180	47144	3.5700	5.4700	-59.7100	-0.3790	1.8670	0.1840
10:01:27.200	47164	-1.6200	5.0200	-46.2900	-0.3180	1.1180	0.1240
10:01:27.220	47184	4.3800	5.4700	-59.2700	-0.3390	1.9440	0.1600
10:01:27.240	47204	0.5900	4.8400	-51.8200	-0.3580	1.4720	0.1600
10:01:27.260	47224	1.2300	5.4200	-51.7500	-0.3550	1.3650	0.1320
10:01:27.280	47244	2.0900	5.6300	-60.8800	-0.3740	1.8640	0.1680
10:01:27.300	47264	-1.2200	5.8900	-50.1500	-0.3540	1.2300	0.1310
10:01:27.320	47284	3.9900	5.6400	-61.8300	-0.3910	1.9380	0.1770
10:01:27.341	47304	-0.6100	4.5900	-49.7400	-0.3410	1.2650	0.1380
10:01:27.360	47324	2.1700	5.4200	-55.8600	-0.3730	1.6370	0.1360
10:01:27.380	47344	1.5100	5.7600	-57.6200	-0.3850	1.7710	0.1810
10:01:27.400	47364	-0.2400	5.2300	-47.8000	-0.3540	1.2470	0.1280
10:01:27.420	47384	2.6900	6.5700	-62.9000	-0.3620	1.9810	0.1870
10:01:27.441	47404	-2.2100	5.6200	-52.2300	-0.3670	1.2690	0.1400
10:01:27.460	47424	4.4900	4.8800	-55.9600	-0.3730	1.7800	0.1540
10:01:27.479	47444	1.0800	5.1900	-52.8200	-0.3460	1.5250	0.1710
10:01:27.499	47464	1.0800	5.2600	-53.0700	-0.3720	1.4560	0.1290
10:01:27.519	47484	2.8700	5.8400	-59.9500	-0.3810	1.8700	0.1840
10:01:27.541	47504	-0.4600	5.5700	-47.7700	-0.3800	1.2630	0.1320
10:01:27.561	47524	3.2400	4.9500	-57.9800	-0.3860	1.8600	0.1670
10:01:27.581	47544	-0.1800	4.7500	-51.2600	-0.3700	1.4110	0.1500
10:01:27.600	47564	2.3300	5.7600	-51.2200	-0.3740	1.5690	0.1270
10:01:27.620	47584	1.3600	5.1900	-55.4200	-0.3820	1.6360	0.1740
10:01:27.640	47604	0.7500	5.6600	-50.8200	-0.3670	1.3650	0.1240
10:01:27.662	47624	3.7100	5.6900	-61.1000	-0.3850	1.8970	0.1860
10:01:27.680	47644	-1.3000	4.9700	-49.4200	-0.3710	1.2460	0.1440
10:01:27.700	47664	3.9000	5.2100	-55.2400	-0.3620	1.7710	0.1480
10:01:27.721	47684	0.6800	5.2300	-54.2800	-0.3780	1.5660	0.1660
10:01:27.741	47704	0.8700	4.9400	-49.6900	-0.3700	1.3770	0.1250
10:01:27.762	47724	2.3700	5.9400	-60.8300	-0.3720	1.8620	0.1990
10:01:27.782	47744	-1.5500	5.5100	-50.7300	-0.3800	1.3020	0.1210
10:01:27.802	47764	3.5200	5.3100	-58.2200	-0.3720	1.9060	0.1600
10:01:27.820	47784	-0.2500	4.8700	-48.2100	-0.3600	1.3470	0.1380
10:01:27.842	47804	3.6600	5.6400	-53.7300	-0.4010	1.6800	0.1440
10:01:27.862	47824	2.3900	5.7200	-54.5300	-0.3820	1.7320	0.1850
10:01:27.879	47844	0.9000	5.3100	-49.2700	-0.3730	1.3180	0.1210
10:01:27.900	47864	3.2200	5.7300	-61.5900	-0.4060	1.9630	0.1930
10:01:27.922	47884	-1.9200	5.3200	-52.3200	-0.3840	1.2840	0.1430
10:01:27.941	47904	3.6400	5.0300	-55.7300	-0.3870	1.7880	0.1530
10:01:27.962	47924	0.6400	5.1200	-52.7700	-0.3950	1.5150	0.1600
10:01:27.982	47944	1.4700	5.5300	-51.6200	-0.3820	1.5020	0.1300
10:01:28.001	47964	1.8300	5.7800	-60.4100	-0.3920	1.8020	0.1890
10:01:28.021	47984	-0.7900	5.9000	-50.9000	-0.3970	1.3240	0.1290
10:01:28.041	48004	2.8500	5.5600	-58.1300	-0.3830	1.8620	0.1600
10:01:28.061	48024	-1.1600	4.8400	-54.8400	-0.3800	1.4820	0.1630
10:01:28.080	48044	1.8900	5.6000	-51.1900	-0.4080	1.5730	0.1210
10:01:28.102	48064	1.0300	5.7300	-57.1700	-0.3840	1.7030	0.1710
10:01:28.121	48084	-0.1600	5.3300	-52.6600	-0.3770	1.3360	0.1250
10:01:28.141	48104	2.6500	6.2700	-60.8000	-0.3870	1.9090	0.1750
10:01:28.160	48124	-1.3900	4.9200	-53.4200	-0.3830	1.3060	0.1610
10:01:28.181	48144	2.7000	5.9700	-55.5600	-0.3970	1.6990	0.1350
10:01:28.202	48164	1.0000	5.4500	-56.5300	-0.3640	1.6740	0.1890
10:01:28.222	48184	1.1000	5.2600	-50.6700	-0.3810	1.4340	0.1170
10:01:28.240	48204	2.1500	6.2700	-58.6600	-0.3950	1.8510	0.1790
10:01:28.260	48224	-0.8300	5.4900	-50.3900	-0.3990	1.2760	0.1280
10:01:28.280	48244	3.8200	5.4600	-59.6400	-0.3790	1.9750	0.1730
10:01:28.301	48264	-0.4900	4.6500	-51.2100	-0.3770	1.3580	0.1640
10:01:28.321	48284	2.7700	5.5700	-55.4000	-0.4150	1.6740	0.1470
10:01:28.341	48304	1.5500	5.9000	-56.2000	-0.3970	1.7360	0.1870
10:01:28.361	48324	0.5300	5.6000	-49.2500	-0.3820	1.3190	0.1270
10:01:28.380	48344	4.0500	5.6700	-59.2900	-0.4060	1.9140	0.1920
10:01:28.401	48364	0.0500	4.9300	-46.0900	-0.3660	1.2520	0.1240
10:01:28.421	48384	4.1700	5.0500	-53.6300	-0.3650	1.7760	0.1500
10:01:28.441	48404	1.5400	5.2100	-50.8300	-0.3750	1.4920	0.1650
10:01:28.461	48424	2.3300	5.0000	-50.1000	-0.3880	1.4710	0.1310
10:01:28.481	48444	3.4500	5.6000	-59.0400	-0.3870	1.8220	0.1880
10:01:28.502	48464	-0.3300	5.7800	-49.0200	-0.3780	1.2740	0.1330
10:01:28.522	48484	3.8300	5.2900	-57.5000	-0.4100	1.8650	0.1710
10:01:28.541	48504	0.6900	4.5800	-53.0500	-0.3650	1.4040	0.1670
10:01:28.561	48524	3.0500	5.4400	-48.4400	-0.4020	1.5360	0.1120
10:01:28.581	48544	2.7100	5.6600	-56.7100	-0.3630	1.7160	0.1980
10:01:28.601	48564	0.1500	5.4300	-49.5900	-0.3670	1.3330	0.1370
10:01:28.621	48584	3.1400	6.0600	-57.5500	-0.3800	1.8950	0.1680
10:01:28.642	48604	-0.8900	5.0200	-48.5500	-0.3840	1.2850	0.1370
10:01:28.662	48624	4.1800	6.1800	-55.6500	-0.3850	1.8110	0.1420
10:01:28.680	48644	0.8500	5.9000	-52.2200	-0.3850	1.5230	0.1730
10:01:28.700	48664	1.9400	5.0800	-49.0500	-0.4100	1.4220	0.1140
10:01:28.720	48684	2.7700	5.9800	-60.2100	-0.4070	1.8750	0.2040
10:01:28.742	48704	-1.7900	5.8500	-51.9200	-0.4150	1.2990	0.1340
10:01:28.762	48724	3.3800	5.7800	-59.2200	-0.4060	1.9070	0.1600
10:01:28.780	48744	-0.0100	4.8700	-48.7100	-0.3970	1.3700	0.1540
10:01:28.801	48764	2.5300	5.6300	-54.0500	-0.4010	1.6170	0.1350
10:01:28.820	48784	1.6700	5.5300	-54.7700	-0.3890	1.6730	0.1720
10:01:28.842	48804	0.1100	4.9600	-50.9600	-0.3650	1.3250	0.1250
10:01:28.862	48824	3.0300	5.8400	-59.5100	-0.3810	1.8690	0.1850
10:01:28.881	48844	-0.9000	5.3800	-51.7100	-0.3680	1.3170	0.1420
10:01:28.901	48864	3.4300	5.7700	-56.1000	-0.3760	1.7230	0.1390
10:01:28.922	48884	0.5900	5.4400	-52.4000	-0.3880	1.5350	0.1590
10:01:28.941	48904	1.4900	5.0600	-50.1700	-0.3820	1.4290	0.1220
10:01:28.962	48924	2.5900	5.8000	-58.9200	-0.4110	1.8800	0.1750
10:01:28.982	48944	-2.5800	5.8600	-52.4900	-0.3930	1.2660	0.1260
10:01:29.001	48964	3.1900	5.6500	-57.2000	-0.3630	1.7970	0.1580
10:01:29.022	48984	-0.2900	5.3100	-53.1100	-0.3620	1.4810	0.1540
10:01:29.042	49004	1.7800	5.4600	-52.1300	-0.3700	1.5730	0.1270
10:01:29.062	49024	0.7500	5.9000	-55.5100	-0.3760	1.6990	0.1690
10:01:29.082	49044	-0.0300	5.3100	-53.4000	-0.3850	1.3690	0.1300
10:01:29.101	49064	3.2400	5.6100	-60.9500	-0.4140	1.9880	0.1800
10:01:29.122	49084	-1.9600	5.2400	-50.6800	-0.3860	1.2460	0.1450
10:01:29.141	49104	3.6700	5.9200	-55.2700	-0.3770	1.7490	0.1450
10:01:29.162	49124	1.3200	5.6300	-54.1600	-0.4060	1.5890	0.1750
10:01:29.181	49144	0.9800	5.3200	-53.1200	-0.3860	1.5010	0.1460
10:01:29.202	49164	2.6500	5.7000	-56.4400	-0.3760	1.7750	0.1830
10:01:29.222	49184	-0.6200	5.9100	-50.2800	-0.3680	1.3140	0.1280
10:01:29.242	49204	3.6900	5.1000	-57.4100	-0.3670	1.8190	0.1660
10:01:29.262	49224	-0.2800	5.0700	-49.7700	-0.3810	1.4250	0.1480
10:01:29.282	49244	2.5200	5.7700	-51.0600	-0.3910	1.6000	0.1280
10:01:29.302	49264	2.0900	5.4600	-54.9700	-0.3860	1.6880	0.1680
10:01:29.322	49284	-0.0700	5.2200	-50.4500	-0.3820	1.3430	0.1300
10:01:29.342	49304	3.7300	6.2500	-56.9600	-0.3800	1.8360	0.1670
10:01:29.362	49324	-0.6900	5.3100	-50.1600	-0.3680	1.3200	0.1390
10:01:29.382	49344	4.3900	5.8700	-54.6900	-0.3940	1.7700	0.1410
10:01:29.401	49364	0.8100	5.4400	-53.3000	-0.3700	1.5600	0.1640
10:01:29.421	49384	0.8700	5.4900	-52.4200	-0.3530	1.3890	0.1260
10:01:29.441	49404	1.8100	5.7400	-62.2200	-0.3780	1.9150	0.1990
10:01:29.461	49424	-0.7600	5.4000	-49.8500	-0.3750	1.2720	0.1330
10:01:29.483	49444	4.2700	5.7000	-58.4400	-0.3730	1.8970	0.1680
10:01:29.502	49464	-0.2800	4.7300	-50.3200	-0.3770	1.3680	0.1680
10:01:29.522	49484	3.7000	5.7100	-51.7700	-0.4010	1.6650	0.1390
10:01:29.542	49504	1.8200	5.9000	-55.8800	-0.3930	1.7310	0.1850
10:01:29.562	49524	-1.1400	5.4400	-51.8800	-0.3870	1.2920	0.1250
10:01:29.582	49544	3.0800	6.1500	-63.3100	-0.4290	1.9490	0.1930
10:01:29.603	49564	-0.7300	5.3200	-48.4200	-0.4260	1.3360	0.1410
10:01:29.621	49584	2.9300	6.5700	-58.4900	-0.4000	1.7840	0.1620
10:01:29.642	49604	0.5400	5.4400	-53.2000	-0.3950	1.5200	0.1680
10:01:29.662	49624	1.2000	5.3900	-51.0200	-0.3730	1.4160	0.1210
10:01:29.683	49644	2.1000	6.1400	-58.8300	-0.4020	1.8170	0.1900
10:01:29.703	49664	-0.3600	5.6600	-48.3200	-0.3980	1.2700	0.1210
10:01:29.722	49684	3.8000	5.2900	-58.0800	-0.3880	1.8510	0.1640
10:01:29.742	49704	0.3600	4.9000	-51.1100	-0.3790	1.3940	0.1660
10:01:29.762	49724	3.3100	5.6000	-53.9400	-0.3940	1.5970	0.1460
10:01:29.782	49744	2.4100	5.4200	-55.5900	-0.4040	1.7120	0.1680
10:01:29.803	49764	-0.9700	5.6500	-48.4200	-0.3740	1.2270	0.1160
10:01:29.821	49784	3.6000	5.5000	-60.0600	-0.4030	1.9110	0.1770
10:01:29.842	49804	-0.4600	5.2900	-48.8300	-0.3760	1.3590	0.1420
10:01:29.862	49824	2.7300	6.3400	-56.4200	-0.3860	1.7220	0.1500
10:01:29.882	49844	0.1800	5.2100	-56.0400	-0.3920	1.5150	0.1760
10:01:29.902	49864	1.6800	5.0900	-51.4500	-0.3900	1.4330	0.1260
10:01:29.922	49884	2.6000	6.1400	-60.3100	-0.4250	1.8590	0.1950
10:01:29.942	49904	-1.5000	5.8400	-49.3100	-0.4200	1.2290	0.1280
10:01:29.962	49924	4.0900	5.7000	-56.4600	-0.4020	1.9240	0.1600
10:01:29.983	49944	0.4500	5.1900	-49.5700	-0.3980	1.4170	0.1590
10:01:30.003	49964	2.7000	6.0700	-54.0000	-0.3940	1.6050	0.1320
10:01:30.023	49984	1.1800	5.8100	-55.9900	-0.3930	1.6640	0.1770
10:01:30.043	50004	0.0000	5.5600	-50.2500	-0.3780	1.3710	0.1240
10:01:30.063	50024	3.1800	6.1500	-57.8800	-0.4010	1.9130	0.1750
10:01:30.083	50044	-0.5200	5.1200	-48.4200	-0.3940	1.2670	0.1360
10:01:30.103	50064	3.8200	6.3800	-56.2400	-0.3960	1.7980	0.1460
10:01:30.122	50084	0.3400	5.5800	-53.4400	-0.3750	1.4750	0.1690
10:01:30.143	50104	0.5500	5.3600	-53.2200	-0.3810	1.4670	0.1290
10:01:30.162	50124	1.6000	5.2700	-59.8800	-0.3930	1.8240	0.1840
10:01:30.184	50144	-1.5400	5.5200	-51.0200	-0.3800	1.2790	0.1270
10:01:30.203	50164	4.4000	5.0300	-59.1100	-0.3680	1.9150	0.1650
10:01:30.222	50184	0.3000	5.3900	-48.6600	-0.3350	1.3620	0.1460
10:01:30.242	50204	1.9700	5.5200	-53.3800	-0.3850	1.6110	0.1350
10:01:30.262	50224	1.7800	5.4900	-55.9700	-0.3750	1.7220	0.1720
10:01:30.283	50244	-0.2600	5.0300	-50.4700	-0.3600	1.3260	0.1250
10:01:30.303	50264	2.8600	6.1400	-61.6400	-0.3940	1.9340	0.1690
10:01:30.323	50284	-1.5800	4.9600	-50.0500	-0.3820	1.2510	0.1400
10:01:30.344	50304	3.8600	6.2000	-56.4400	-0.3950	1.8020	0.1460
10:01:30.362	50324	0.5400	5.3300	-52.6300	-0.3920	1.4990	0.1640
10:01:30.384	50344	0.8900	5.1400	-53.0500	-0.3830	1.4570	0.1500
10:01:30.403	50364	2.9700	5.7600	-59.0400	-0.4070	1.8510	0.1860
10:01:30.422	50384	-0.4400	5.5600	-48.5800	-0.3880	1.3170	0.1310
10:01:30.442	50404	4.3300	5.1900	-56.2800	-0.3810	1.8090	0.1550
10:01:30.463	50424	0.6900	4.7600	-50.5800	-0.3690	1.3990	0.1680
10:01:30.483	50444	2.5600	5.9700	-52.5100	-0.3840	1.6140	0.1350
10:01:30.502	50464	0.9300	5.2100	-56.8800	-0.3860	1.6980	0.1850
10:01:30.524	50484	-0.2300	4.7500	-54.0300	-0.3740	1.3630	0.1390
10:01:30.543	50504	3.5500	5.1100	-60.1000	-0.3930	1.8930	0.1890
10:01:30.564	50524	-0.3800	4.9200	-50.0100	-0.3460	1.3000	0.1330
10:01:30.583	50544	3.6200	6.1300	-54.0100	-0.3680	1.7530	0.1380
10:01:30.604	50564	0.6700	5.1300	-52.0800	-0.3910	1.5650	0.1580
10:01:30.623	50584	0.7400	5.4000	-51.0500	-0.3640	1.4240	0.1290
10:01:30.643	50604	2.3800	6.0600	-60.4600	-0.3790	1.8610	0.1820
10:01:30.662	50624	-1.0800	5.4200	-49.9000	-0.3710	1.2750	0.1200
10:01:30.682	50644	3.8500	5.7400	-58.5200	-0.3620	1.8460	0.1660
10:01:30.703	50664	-0.1700	5.1400	-52.3400	-0.3770	1.3960	0.1680
10:01:30.722	50684	3.8600	5.7700	-51.1400	-0.3960	1.6170	0.1320
10:01:30.743	50704	2.2400	5.8500	-53.0200	-0.3720	1.6710	0.1780
10:01:30.763	50724	0.6700	5.3600	-49.0600	-0.3990	1.3260	0.1220
10:01:30.783	50744	4.4000	5.7700	-58.9700	-0.4100	1.9670	0.1700
10:01:30.802	50764	-0.7400	4.3400	-49.1400	-0.3830	1.2810	0.1490
10:01:30.823	50784	3.5000	6.0700	-55.1900	-0.3980	1.7520	0.1340
10:01:30.842	50804	0.5300	5.4900	-54.6300	-0.4080	1.5270	0.1820
10:01:30.862	50824	0.9300	4.9200	-51.7300	-0.3900	1.4630	0.1260
10:01:30.882	50844	2.1900	5.9200	-61.9000	-0.3830	1.8880	0.1990
10:01:30.903	50864	-1.4000	6.0200	-50.0700	-0.3950	1.2250	0.1260
10:01:30.923	50884	3.7600	5.9000	-59.5000	-0.3640	1.9220	0.1690
10:01:30.943	50904	-0.2600	5.0700	-51.9600	-0.3650	1.4230	0.1480
10:01:30.964	50924	1.6400	5.8500	-53.9600	-0.3960	1.5260	0.1340
10:01:30.982	50944	1.2100	5.2800	-58.4700	-0.3960	1.7690	0.1750
10:01:31.003	50964	0.0200	5.5000	-48.8900	-0.3640	1.2670	0.1180
10:01:31.022	50984	2.9200	5.8000	-61.1200	-0.3810	1.9230	0.1740
10:01:31.042	51004	-1.8600	4.9600	-51.1000	-0.3820	1.2950	0.1460
10:01:31.064	51024	2.7500	6.0500	-56.4800	-0.3800	1.7660	0.1490
10:01:31.082	51044	0.4000	5.6600	-55.8300	-0.3680	1.5910	0.1820
10:01:31.104	51064	1.0900	5.2700	-50.5600	-0.3630	1.4350	0.1350
10:01:31.124	51084	2.1500	6.1100	-61.2400	-0.3710	1.8260	0.1940
10:01:31.143	51104	-1.3200	5.8200	-51.8200	-0.4120	1.2030	0.1270
10:01:31.163	51124	3.7400	5.8800	-61.2500	-0.3860	1.9700	0.1740
10:01:31.182	51144	-0.9300	4.4700	-51.7100	-0.3850	1.3640	0.1700
10:01:31.202	51164	2.9200	6.3200	-53.0400	-0.4060	1.5810	0.1280
10:01:31.225	51184	1.6400	5.3700	-58.1300	-0.4130	1.7750	0.1990
10:01:31.243	51204	0.1100	5.1000	-50.4400	-0.3790	1.3680	0.1250
10:01:31.264	51224	2.9500	5.4200	-60.8900	-0.3880	1.8860	0.2000
10:01:31.283	51244	-1.0700	4.8800	-49.8000	-0.3630	1.2880	0.1520
10:01:31.303	51264	3.8600	5.7100	-55.2200	-0.3610	1.7420	0.1510
10:01:31.324	51284	1.8600	5.5300	-52.2400	-0.3810	1.5810	0.1630
10:01:31.344	51304	1.9900	5.1200	-49.1000	-0.3720	1.4100	0.1260
10:01:31.364	51324	3.2100	5.5700	-57.3000	-0.3990	1.8080	0.1690
10:01:31.382	51344	-0.7400	5.2400	-49.3200	-0.3850	1.2930	0.1310
10:01:31.404	51364	3.8700	5.5300	-56.7700	-0.3660	1.8250	0.1590
10:01:31.425	51384	0.5900	4.9900	-50.7500	-0.3720	1.4190	0.1490
10:01:31.445	51404	2.7900	5.2700	-50.9600	-0.3940	1.5330	0.1290
10:01:31.463	51424	1.8100	5.6400	-57.2700	-0.3640	1.7340	0.1980
10:01:31.485	51444	-0.7600	5.3500	-51.1400	-0.3610	1.3550	0.1350
10:01:31.502	51464	3.4500	5.3000	-59.3100	-0.3580	1.8770	0.1690
10:01:31.525	51484	-0.6600	4.6800	-49.5500	-0.3640	1.3380	0.1470
10:01:31.543	51504	4.1000	5.7200	-55.5700	-0.3860	1.8080	0.1570
10:01:31.563	51524	1.0900	5.3500	-51.3000	-0.4070	1.5190	0.1540
10:01:31.584	51544	1.2800	5.5200	-49.6000	-0.4120	1.4240	0.1180
10:01:31.603	51564	3.0800	6.0600	-61.1000	-0.4140	1.9370	0.1990
10:01:31.624	51584	-1.5900	5.5100	-48.5600	-0.4030	1.2410	0.1210
10:01:31.644	51604	3.7000	5.4500	-58.2100	-0.3880	1.8790	0.1710
10:01:31.663	51624	1.4500	5.2600	-49.0800	-0.3890	1.4530	0.1540
10:01:31.684	51644	1.8200	5.5700	-53.6600	-0.3710	1.5490	0.1370
10:01:31.704	51664	1.9800	5.4700	-57.9700	-0.3740	1.7340	0.1880
10:01:31.725	51684	0.1000	5.3400	-51.4500	-0.3720	1.3680	0.1320
10:01:31.744	51704	3.0600	5.8800	-60.4400	-0.3890	1.8750	0.1820
10:01:31.764	51724	-1.6000	4.8000	-53.4800	-0.3770	1.3550	0.1560
10:01:31.785	51744	3.1000	5.8600	-55.1900	-0.3870	1.7310	0.1410
10:01:31.803	51764	1.0300	5.4000	-52.8200	-0.3840	1.5740	0.1590
10:01:31.824	51784	0.8700	4.9600	-51.5700	-0.3720	1.4080	0.1240
10:01:31.845	51804	2.8600	5.5900	-60.5100	-0.3790	1.8770	0.1920
10:01:31.865	51824	-1.8800	5.7100	-50.4600	-0.3660	1.2030	0.1310
10:01:31.883	51844	3.6500	5.3900	-56.5300	-0.3660	1.8260	0.1530
10:01:31.904	51864	0.9100	5.1100	-50.3800	-0.3740	1.4380	0.1550
10:01:31.925	51884	2.2700	5.3400	-52.3300	-0.3490	1.5320	0.1340
10:01:31.945	51904	1.4500	5.9600	-59.5300	-0.3810	1.7370	0.1900
10:01:31.963	51924	-1.3700	6.0000	-50.7000	-0.3910	1.2560	0.1250
10:01:31.984	51944	4.5300	5.0700	-62.1800	-0.4010	2.0010	0.2010
10:01:32.004	51964	-1.3400	4.6600	-49.3800	-0.3820	1.2930	0.1430
10:01:32.024	51984	3.9000	5.8800	-53.4300	-0.4050	1.7030	0.1320
10:01:32.044	52004	1.4500	5.4100	-52.5100	-0.4120	1.6500	0.1710
10:01:32.064	52024	0.4800	4.9600	-50.3000	-0.3990	1.3820	0.1160
10:01:32.083	52044	2.8000	6.0900	-58.7500	-0.3980	1.8690	0.1780
10:01:32.105	52064	-1.0700	5.7100	-49.2900	-0.3860	1.3300	0.1410
10:01:32.125	52084	3.1400	5.2800	-56.2500	-0.3540	1.8010	0.1630
10:01:32.144	52104	0.4200	5.0000	-52.1400	-0.3700	1.4950	0.1670
10:01:32.163	52124	3.0000	5.1600	-52.7100	-0.3930	1.5820	0.1420
10:01:32.184	52144	2.0800	5.7200	-58.1700	-0.3690	1.7360	0.1840
10:01:32.203	52164	-0.0300	5.2900	-50.5800	-0.3870	1.3060	0.1400
10:01:32.224	52184	3.7200	5.6200	-60.6100	-0.4060	1.9010	0.1800
10:01:32.244	52204	-0.5100	5.1400	-49.5600	-0.3620	1.3360	0.1330
10:01:32.264	52224	3.7500	5.5100	-54.4100	-0.3840	1.6940	0.1480
10:01:32.284	52244	0.8800	5.6100	-53.2900	-0.3560	1.6220	0.1640
10:01:32.305	52264	0.8600	5.1700	-50.1600	-0.3520	1.3480	0.1170
10:01:32.326	52284	3.0100	5.7500	-60.1800	-0.3660	1.8710	0.1810
10:01:32.345	52304	-0.6500	5.0500	-50.2200	-0.3530	1.2520	0.1400
10:01:32.363	52324	3.7700	5.4600	-58.9100	-0.3750	1.9110	0.1690
10:01:32.383	52344	0.1300	5.3800	-50.1700	-0.3760	1.4500	0.1560
10:01:32.403	52364	3.2400	5.1000	-52.4300	-0.3750	1.5430	0.1410
10:01:32.424	52384	2.2000	5.9700	-57.4800	-0.3760	1.7810	0.2040
10:01:32.445	52404	-1.2200	5.4900	-53.0500	-0.3900	1.3190	0.1320
10:01:32.465	52424	3.4700	6.5500	-59.9600	-0.4180	1.8910	0.1690
10:01:32.484	52444	-0.6900	5.0800	-51.2300	-0.4040	1.3450	0.1590
10:01:32.504	52464	2.6700	6.1900	-55.9000	-0.3880	1.7510	0.1430
10:01:32.524	52484	0.2600	5.6400	-54.0800	-0.3710	1.5670	0.1700
10:01:32.544	52504	0.4100	4.9300	-53.4400	-0.3630	1.4390	0.1410
10:01:32.566	52524	2.7800	5.7600	-58.1500	-0.3970	1.8600	0.1830
10:01:32.585	52544	-1.9700	5.9100	-51.4100	-0.3730	1.2900	0.1290
10:01:32.605	52564	3.6500	4.7900	-58.8000	-0.3820	1.8240	0.1740
10:01:32.624	52584	-0.0100	5.1900	-53.8900	-0.3780	1.4910	0.1780
10:01:32.644	52604	2.0600	5.7300	-52.1100	-0.3850	1.5210	0.1280
10:01:32.664	52624	2.0600	5.7500	-56.5100	-0.3920	1.8090	0.1840
10:01:32.686	52644	-1.6100	5.5000	-50.8400	-0.3890	1.2210	0.1230
10:01:32.704	52664	3.1800	5.2900	-59.0300	-0.3740	1.8900	0.1700
10:01:32.724	52684	-0.0500	4.7200	-50.4900	-0.3690	1.4130	0.1390
10:01:32.744	52704	3.4000	5.4600	-55.5200	-0.3710	1.6630	0.1560
10:01:32.765	52724	0.3000	5.4900	-54.2100	-0.3750	1.5690	0.1730
10:01:32.784	52744	1.2200	5.5800	-50.6000	-0.3740	1.4010	0.1210
10:01:32.804	52764	3.3000	5.8200	-60.9600	-0.4040	1.9170	0.1970
10:01:32.825	52784	-1.6400	5.4100	-49.8900	-0.3920	1.2250	0.1280
10:01:32.844	52804	4.6400	5.2900	-57.9700	-0.3940	1.8850	0.1760
10:01:32.866	52824	0.0300	5.0900	-50.8300	-0.3850	1.4580	0.1480
10:01:32.884	52844	2.2800	6.0800	-51.3100	-0.3900	1.5650	0.1120
10:01:32.905	52864	1.4700	5.4600	-56.2300	-0.3780	1.7190	0.1830
10:01:32.924	52884	0.3100	5.4300	-51.5800	-0.3690	1.3660	0.1340
10:01:32.943	52904	3.2300	5.8500	-59.2200	-0.3880	1.8640	0.1810
10:01:32.965	52924	-1.3300	5.4200	-50.2500	-0.3520	1.3190	0.1400
10:01:32.986	52944	3.3900	6.4900	-55.6500	-0.3900	1.7900	0.1440
10:01:33.004	52964	0.4500	5.8300	-56.4200	-0.3760	1.6240	0.1840
10:01:33.024	52984	1.2000	5.0600	-50.8500	-0.3760	1.4300	0.1190
10:01:33.044	53004	2.3900	6.0200	-60.7100	-0.3720	1.8640	0.1900
10:01:33.065	53024	-1.8300	6.0200	-49.5100	-0.3740	1.2570	0.1170
10:01:33.086	53044	4.6300	5.6100	-56.7100	-0.3750	1.8590	0.1710
10:01:33.104	53064	0.0700	4.9800	-50.7000	-0.3620	1.4280	0.1690
10:01:33.125	53084	2.0200	5.7800	-51.1300	-0.3700	1.5590	0.1190
10:01:33.144	53104	1.4000	6.0700	-57.1300	-0.3660	1.7740	0.1720
10:01:33.165	53124	-0.1000	5.2900	-48.5400	-0.3580	1.2670	0.1060
10:01:33.186	53144	2.8800	6.2000	-61.9700	-0.3880	1.9530	0.1730
10:01:33.204	53164	-1.6700	4.8900	-51.0000	-0.3920	1.2530	0.1500
10:01:33.226	53184	4.1400	6.3200	-54.3600	-0.3930	1.8290	0.1450
10:01:33.246	53204	0.7000	5.5200	-53.5800	-0.4000	1.6000	0.1770
10:01:33.264	53224	0.1500	5.5300	-52.1700	-0.3740	1.4480	0.1270
10:01:33.286	53244	2.2100	5.9500	-61.1400	-0.4100	1.8840	0.1940
10:01:33.305	53264	-0.3100	5.4400	-48.6700	-0.4040	1.2600	0.1270
10:01:33.325	53284	3.7400	5.6200	-55.8100	-0.3760	1.8530	0.1490
10:01:33.344	53304	0.0400	4.8200	-51.5600	-0.3900	1.4230	0.1650
10:01:33.365	53324	1.9500	6.2100	-52.1600	-0.3770	1.5610	0.1260
10:01:33.385	53344	1.4800	5.2000	-55.9500	-0.3860	1.7320	0.1850
10:01:33.405	53364	-0.1300	5.5100	-49.3500	-0.3760	1.3330	0.1240
10:01:33.426	53384	3.3600	5.4000	-58.8100	-0.3930	1.8920	0.1810
10:01:33.444	53404	-0.6000	4.8500	-49.3800	-0.3610	1.3240	0.1360
10:01:33.466	53424	3.2500	5.6500	-56.0500	-0.3940	1.7610	0.1480
10:01:33.485	53444	0.7000	5.6500	-52.8400	-0.3970	1.5350	0.1530
10:01:33.506	53464	0.4100	4.6300	-51.2500	-0.3770	1.3920	0.1300
10:01:33.525	53484	2.8500	5.6900	-57.7400	-0.3870	1.8630	0.1780
10:01:33.545	53504	-0.7000	5.1800	-51.2000	-0.3690	1.3170	0.1420
10:01:33.564	53524	3.3600	6.2300	-58.2700	-0.3540	1.8390	0.1580
10:01:33.585	53544	-0.0300	4.9500	-52.1300	-0.3880	1.3550	0.1740
10:01:33.606	53564	2.8100	5.5600	-54.6500	-0.3940	1.5940	0.1420
10:01:33.625	53584	2.1300	5.8400	-54.8900	-0.3860	1.7230	0.1780
10:01:33.644	53604	-0.4300	5.8100	-50.3300	-0.3950	1.3260	0.1330
10:01:33.664	53624	3.5600	5.7300	-58.6700	-0.3890	1.8750	0.1690
10:01:33.685	53644	-0.2000	4.6900	-52.6900	-0.3990	1.4000	0.1640
10:01:33.706	53664	3.4400	5.8700	-54.5900	-0.3920	1.7050	0.1310
10:01:33.726	53684	1.0400	5.0800	-54.1700	-0.3830	1.5710	0.1720
10:01:33.744	53704	1.0200	5.2700	-50.2500	-0.3680	1.4330	0.1200
10:01:33.764	53724	2.0000	5.8900	-60.3700	-0.3920	1.8820	0.1940
10:01:33.786	53744	-1.8000	5.7200	-51.6800	-0.3800	1.2810	0.1380
10:01:33.806	53764	3.7100	5.0100	-59.7100	-0.3710	1.8940	0.1710
10:01:33.826	53784	0.0800	5.0500	-53.6300	-0.3550	1.4550	0.1600
10:01:33.845	53804	1.7300	5.5000	-52.8600	-0.3920	1.5900	0.1300
10:01:33.866	53824	0.8600	5.5600	-57.8700	-0.3790	1.6780	0.1790
10:01:33.885	53844	-0.3000	5.2000	-51.9000	-0.3540	1.3900	0.1340
10:01:33.905	53864	2.8000	5.7500	-62.1000	-0.3630	1.9260	0.1740
10:01:33.925	53884	-1.9100	4.9200	-49.8000	-0.3700	1.2750	0.1290
10:01:33.947	53904	2.5800	6.6700	-56.4100	-0.3810	1.7910	0.1370
10:01:33.964	53924	0.6500	5.1200	-54.6600	-0.3790	1.5430	0.1680
10:01:33.986	53944	0.4100	5.1000	-53.5900	-0.3680	1.4630	0.1390
10:01:34.006	53964	2.1100	6.1500	-59.8200	-0.3710	1.8260	0.1880
10:01:34.025	53984	-1.7300	5.5800	-50.1900	-0.4090	1.2210	0.1390
10:01:34.046	54004	4.2800	5.8800	-60.5000	-0.4090	2.0110	0.1670
10:01:34.066	54024	-0.9300	4.9800	-48.9500	-0.3740	1.2790	0.1520
10:01:34.086	54044	2.7800	6.3400	-55.0200	-0.3840	1.6860	0.1350
10:01:34.106	54064	1.5800	5.3700	-54.5800	-0.4100	1.6780	0.1830
10:01:34.127	54084	0.6700	5.3300	-49.6800	-0.3760	1.3630	0.1260
10:01:34.147	54104	3.1500	6.0100	-57.5700	-0.3980	1.8820	0.1810
10:01:34.165	54124	-0.8600	5.1700	-48.5900	-0.3820	1.3030	0.1450
10:01:34.186	54144	4.5500	5.5600	-55.8400	-0.3670	1.9160	0.1590
10:01:34.205	54164	1.6500	5.3200	-50.8400	-0.3740	1.6100	0.1540
10:01:34.226	54184	2.2400	5.2300	-49.2200	-0.3850	1.4550	0.1210
10:01:34.246	54204	2.2600	5.3400	-56.0900	-0.3480	1.6990	0.1810
10:01:34.265	54224	-0.7900	5.6000	-50.3300	-0.3270	1.3450	0.1380
10:01:34.287	54244	4.3000	5.2200	-57.2800	-0.3580	1.9620	0.1690
10:01:34.305	54264	0.2100	4.8400	-49.9900	-0.3500	1.4120	0.1490
10:01:34.326	54284	3.7700	5.3000	-51.1700	-0.3350	1.5590	0.1300
10:01:34.346	54304	2.0700	5.7900	-55.2100	-0.3310	1.7300	0.1590
10:01:34.367	54324	-0.9000	5.6100	-52.7900	-0.3600	1.3790	0.1370
10:01:34.386	54344	2.2900	5.3000	-57.6900	-0.3450	1.7440	0.1630
10:01:34.405	54364	0.1100	5.1200	-51.2700	-0.3490	1.4380	0.1420
10:01:34.427	54384	3.7500	6.0400	-55.9800	-0.3760	1.8270	0.1510
10:01:34.446	54404	1.4600	4.8200	-51.0300	-0.3590	1.4290	0.1690
10:01:34.466	54424	2.0400	5.0200	-54.0700	-0.3620	1.5440	0.1360
10:01:34.486	54444	2.8400	5.5200	-58.7200	-0.3770	1.8810	0.1680
10:01:34.506	54464	-1.7700	5.5000	-49.0400	-0.3740	1.2100	0.1200
10:01:34.526	54484	4.3600	5.4900	-59.2300	-0.3820	1.8980	0.1680
10:01:34.546	54504	0.1200	5.0800	-50.3900	-0.3500	1.3830	0.1630
10:01:34.565	54524	2.6200	5.9500	-55.6700	-0.4080	1.6490	0.1320
10:01:34.585	54544	2.2900	5.6100	-52.0700	-0.3620	1.6830	0.1580
10:01:34.607	54564	0.1400	4.9800	-48.5200	-0.3250	1.3020	0.1200
10:01:34.625	54584	2.9300	5.9300	-61.6800	-0.3430	1.9110	0.1750
10:01:34.647	54604	-1.3700	4.9500	-51.6800	-0.3470	1.2770	0.1580
10:01:34.665	54624	3.4700	5.5700	-54.7200	-0.3640	1.7190	0.1400
10:01:34.687	54644	0.6200	5.4700	-56.4600	-0.3500	1.6320	0.1770
10:01:34.706	54664	1.3900	5.4000	-51.8600	-0.3550	1.4400	0.1320
10:01:34.726	54684	2.6400	5.5900	-59.8400	-0.3740	1.8740	0.1800
10:01:34.748	54704	-1.8600	5.4300	-49.4200	-0.3710	1.2210	0.1210
10:01:34.766	54724	3.1500	5.4400	-59.9700	-0.3500	1.8760	0.1770
10:01:34.786	54744	-0.3200	5.0500	-54.7500	-0.3520	1.4790	0.1730
10:01:34.806	54764	1.7700	5.2200	-51.5800	-0.3700	1.5260	0.1320
10:01:34.826	54784	0.7200	5.8000	-58.7500	-0.3740	1.7220	0.1910
10:01:34.846	54804	0.2100	5.2400	-51.2100	-0.3960	1.3050	0.1340
10:01:34.865	54824	3.3000	5.2800	-59.9400	-0.3870	1.9550	0.1790
10:01:34.887	54844	-2.0200	5.1200	-50.5800	-0.3420	1.2790	0.1430
10:01:34.906	54864	4.4500	6.1500	-55.9300	-0.3640	1.7770	0.1460
10:01:34.926	54884	1.2000	5.3600	-52.1600	-0.3870	1.5520	0.1700
10:01:34.946	54904	1.4600	4.9800	-49.8700	-0.3920	1.4330	0.1220
10:01:34.966	54924	2.9800	5.9000	-58.1900	-0.3790	1.8340	0.1920
10:01:34.986	54944	-0.3600	5.7000	-49.2300	-0.3830	1.2640	0.1330
10:01:35.006	54964	3.8200	5.1400	-58.6400	-0.3510	1.8290	0.1720
10:01:35.025	54984	-0.4400	4.5100	-52.4200	-0.3700	1.4400	0.1680
10:01:35.048	55004	2.3100	6.1300	-53.3300	-0.3900	1.6060	0.1240
10:01:35.067	55024	1.3200	5.4700	-56.2100	-0.3820	1.6770	0.1720
10:01:35.087	55044	-0.4700	5.0700	-50.4500	-0.3810	1.3050	0.1140
10:01:35.107	55064	3.4000	6.2900	-60.9500	-0.3800	1.9520	0.1810
10:01:35.127	55084	-1.0500	5.1200	-50.2700	-0.3730	1.2860	0.1400
10:01:35.146	55104	4.5800	5.4700	-54.5700	-0.3500	1.7300	0.1480
10:01:35.165	55124	1.0300	5.3900	-54.8900	-0.3680	1.5670	0.1780
10:01:35.186	55144	1.0000	5.5400	-50.8700	-0.3680	1.4520	0.1160
10:01:35.207	55164	2.4900	5.7400	-59.4300	-0.3900	1.9140	0.1900
10:01:35.227	55184	-0.4800	4.9100	-49.2000	-0.3720	1.1960	0.1330
10:01:35.245	55204	3.9400	5.7600	-59.7700	-0.3590	2.0210	0.1690
10:01:35.268	55224	-0.4200	4.6100	-50.4800	-0.3760	1.3480	0.1630
10:01:35.285	55244	3.4400	5.8400	-52.7200	-0.4000	1.6040	0.1460
10:01:35.305	55264	1.4200	5.7200	-58.9100	-0.3810	1.7830	0.2010
10:01:35.327	55284	-0.7300	5.3900	-50.4500	-0.3820	1.2800	0.1270
10:01:35.346	55304	3.4700	6.3100	-59.3300	-0.4070	1.9410	0.1830
10:01:35.367	55324	0.2600	5.0600	-48.0100	-0.3910	1.3270	0.1390
10:01:35.386	55344	3.0300	5.7700	-56.4400	-0.3850	1.7300	0.1580
10:01:35.406	55364	0.8600	5.2400	-56.5100	-0.3910	1.5800	0.1840
10:01:35.426	55384	0.8700	5.1900	-52.0500	-0.4020	1.4530	0.1300
10:01:35.446	55404	1.7000	5.8500	-58.3900	-0.3750	1.7570	0.1700
10:01:35.468	55424	-1.2400	5.4700	-53.5200	-0.3940	1.3130	0.1310
10:01:35.487	55444	3.0500	5.6300	-56.4700	-0.3790	1.7790	0.1420
10:01:35.506	55464	-0.0700	5.0900	-54.1500	-0.3730	1.4500	0.1620
10:01:35.527	55484	2.0000	5.8800	-52.8700	-0.3820	1.5720	0.1270
10:01:35.547	55504	1.8400	5.4000	-58.5700	-0.3930	1.7390	0.1890
10:01:35.568	55524	-1.6200	5.4400	-53.5500	-0.3950	1.3060	0.1290
10:01:35.587	55544	2.9500	5.3200	-58.1000	-0.3830	1.8430	0.1490
10:01:35.606	55564	-1.5100	5.1600	-51.5300	-0.3670	1.3930	0.1400
10:01:35.626	55584	2.6900	5.9600	-56.8300	-0.3810	1.6780	0.1430
10:01:35.647	55604	0.2900	5.4100	-57.5100	-0.3820	1.6380	0.1830
10:01:35.668	55624	0.7600	5.0900	-53.2000	-0.3820	1.4570	0.1380
10:01:35.687	55644	3.0500	5.9800	-61.4000	-0.4050	1.9550	0.1900
10:01:35.706	55664	-2.2700	5.6200	-51.1800	-0.3990	1.1770	0.1430
10:01:35.728	55684	4.7500	5.4500	-57.9400	-0.4040	1.9440	0.1590
10:01:35.748	55704	0.6500	5.0300	-51.4600	-0.4160	1.5040	0.1650
10:01:35.767	55724	1.6300	5.9600	-52.3900	-0.3880	1.5490	0.1290
10:01:35.786	55744	1.4100	5.9800	-57.0000	-0.3760	1.7100	0.1750
10:01:35.806	55764	-0.3100	5.9200	-52.1700	-0.3860	1.3630	0.1250
10:01:35.827	55784	3.4100	5.7300	-58.5600	-0.3860	1.8950	0.1630
10:01:35.847	55804	-0.4900	4.6200	-50.6700	-0.3630	1.3620	0.1450
10:01:35.868	55824	3.1600	6.0700	-56.2800	-0.3810	1.7010	0.1490
10:01:35.887	55844	0.4500	5.5900	-55.9200	-0.3680	1.6750	0.1780
10:01:35.907	55864	0.5400	5.2400	-51.4600	-0.3770	1.4080	0.1140
10:01:35.927	55884	2.6700	6.2400	-58.0400	-0.3930	1.8250	0.1750
10:01:35.947	55904	-1.0900	5.8500	-50.7000	-0.3750	1.3120	0.1260
10:01:35.968	55924	4.1100	5.7700	-58.0500	-0.3690	1.8260	0.1640
10:01:35.987	55944	0.2000	5.7700	-51.0700	-0.3730	1.4880	0.1450
10:01:36.006	55964	1.5200	5.3300	-51.7000	-0.3750	1.5020	0.1230
10:01:36.026	55984	1.9500	6.1900	-60.8400	-0.3610	1.8280	0.1920
10:01:36.048	56004	-0.8900	5.5600	-50.0100	-0.3640	1.2930	0.1320
10:01:36.067	56024	3.2500	4.9300	-60.6900	-0.3750	1.9480	0.1820
10:01:36.087	56044	-1.3100	5.0100	-51.6000	-0.3920	1.3260	0.1590
10:01:36.107	56064	3.4500	5.9200	-54.4100	-0.4040	1.7230	0.1450
10:01:36.127	56084	0.8100	5.4700	-56.1900	-0.3820	1.6670	0.1950
10:01:36.147	56104	0.1100	5.5300	-51.3400	-0.3820	1.3900	0.1260
10:01:36.167	56124	2.1900	5.9000	-59.9000	-0.4210	1.8760	0.1780
10:01:36.187	56144	-0.4400	5.3200	-50.3400	-0.3900	1.2980	0.1440
10:01:36.207	56164	4.1000	5.5500	-55.6400	-0.3760	1.8240	0.1510
10:01:36.227	56184	-0.0400	4.8700	-51.7300	-0.3780	1.4380	0.1670
10:01:36.247	56204	2.1500	5.7200	-51.5400	-0.3870	1.5530	0.1280
10:01:36.267	56224	2.4400	5.7700	-55.6700	-0.3600	1.7260	0.1880
10:01:36.288	56244	-0.4100	5.1600	-51.2100	-0.3710	1.2630	0.1340
10:01:36.306	56264	3.4500	5.8000	-61.0800	-0.4050	1.9520	0.1840
10:01:36.327	56284	0.0200	4.8300	-50.1600	-0.3750	1.3230	0.1570
10:01:36.349	56304	4.1500	6.0200	-52.8200	-0.3730	1.6920	0.1340
10:01:36.366	56324	1.1200	5.6300	-54.1500	-0.3950	1.5860	0.1700
10:01:36.387	56344	0.4800	4.8900	-50.8600	-0.3740	1.3710	0.1230
10:01:36.407	56364	2.5700	5.9100	-59.1100	-0.3820	1.9090	0.1900
10:01:36.428	56384	-0.9100	5.3100	-51.0000	-0.3730	1.2830	0.1340
10:01:36.448	56404	3.5800	5.5500	-56.0600	-0.3690	1.8010	0.1450
10:01:36.467	56424	0.5300	4.9600	-52.7300	-0.3890	1.4780	0.1650
10:01:36.489	56444	2.8400	5.3800	-53.0500	-0.4110	1.5560	0.1460
10:01:36.507	56464	2.7000	6.1200	-56.8700	-0.3870	1.7470	0.1940
10:01:36.528	56484	-0.6700	5.8300	-53.0000	-0.4110	1.2960	0.1330
10:01:36.549	56504	3.4800	5.6200	-59.6800	-0.3930	1.9340	0.1710
10:01:36.567	56524	-0.8000	4.8700	-49.0800	-0.4080	1.3560	0.1390
10:01:36.588	56544	3.2600	6.2900	-54.5700	-0.3990	1.6920	0.1420
10:01:36.608	56564	1.2500	5.3100	-53.7600	-0.3970	1.6110	0.1810
10:01:36.627	56584	1.5000	4.8600	-50.9800	-0.3770	1.4120	0.1290
10:01:36.648	56604	3.1900	5.7200	-58.3700	-0.3890	1.8280	0.1800
10:01:36.668	56624	-0.8700	5.5300	-49.7200	-0.3740	1.2730	0.1280
10:01:36.688	56644	3.6700	6.2300	-57.5800	-0.3630	1.8520	0.1610
10:01:36.707	56664	0.3100	5.2500	-53.6800	-0.3780	1.4880	0.1660
10:01:36.727	56684	0.9500	4.9100	-52.0000	-0.3760	1.4780	0.1350
10:01:36.748	56704	1.8600	5.7500	-58.6100	-0.3960	1.7950	0.1780
10:01:36.769	56724	-0.0600	5.4200	-50.0500	-0.3780	1.3270	0.1300
10:01:36.788	56744	3.9900	5.4100	-59.4900	-0.3900	1.9320	0.1610
10:01:36.809	56764	-0.1700	4.5000	-51.4600	-0.3910	1.3540	0.1550
10:01:36.828	56784	2.7000	6.1800	-54.9300	-0.3890	1.6790	0.1410
10:01:36.847	56804	1.8100	5.4300	-57.3900	-0.3640	1.6550	0.1920
10:01:36.868	56824	0.6200	5.3600	-50.2600	-0.3770	1.3600	0.1280
10:01:36.888	56844	2.8300	6.2400	-60.1900	-0.3920	1.8780	0.1880
10:01:36.908	56864	-1.6400	5.2300	-52.5900	-0.4000	1.2940	0.1590
10:01:36.927	56884	4.2100	6.0400	-57.1600	-0.4090	1.8700	0.1500
10:01:36.948	56904	-0.7300	5.2900	-52.6100	-0.3880	1.4750	0.1740
10:01:36.968	56924	1.0200	5.8300	-53.7800	-0.3960	1.5660	0.1340
10:01:36.989	56944	1.8000	6.1400	-59.4600	-0.4050	1.8100	0.1940
10:01:37.008	56964	-0.9600	5.6200	-50.0800	-0.4090	1.3560	0.1250
10:01:37.029	56984	3.9100	5.0600	-56.8700	-0.3900	1.8820	0.1660
10:01:37.049	57004	-0.8600	4.7900	-51.0200	-0.3790	1.2960	0.1510
10:01:37.067	57024	3.4600	6.1000	-55.6000	-0.4030	1.6730	0.1470
10:01:37.089	57044	1.3000	5.3700	-55.1200	-0.3960	1.6060	0.1790
10:01:37.108	57064	-0.1700	5.2700	-49.9200	-0.3770	1.3970	0.1100
10:01:37.127	57084	3.2900	5.4500	-57.0300	-0.4010	1.8600	0.1720
10:01:37.149	57104	-0.7300	4.8100	-50.6000	-0.4110	1.3310	0.1500
10:01:37.168	57124	3.9500	5.7400	-55.8000	-0.3820	1.7890	0.1500
10:01:37.187	57144	0.6700	5.2600	-52.3300	-0.4000	1.5240	0.1720
10:01:37.209	57164	1.8500	5.3400	-50.0900	-0.4020	1.5060	0.1320
10:01:37.228	57184	2.4500	5.9100	-57.7500	-0.3830	1.7650	0.1860
10:01:37.248	57204	-1.1600	5.8500	-51.8500	-0.3880	1.3410	0.1310
10:01:37.269	57224	3.4500	6.2000	-56.6600	-0.3850	1.8710	0.1520
10:01:37.288	57244	-0.8500	4.9800	-49.4300	-0.3660	1.3220	0.1390
10:01:37.310	57264	4.2700	6.5800	-54.0900	-0.3930	1.7620	0.1350
10:01:37.327	57284	2.0800	5.2000	-54.0600	-0.4060	1.5950	0.1850
10:01:37.349	57304	1.7700	5.1800	-50.3700	-0.3790	1.3790	0.1250
10:01:37.368	57324	4.0600	5.8900	-59.3200	-0.4130	1.9010	0.1940
10:01:37.388	57344	-1.6600	5.5700	-48.9800	-0.3900	1.2560	0.1280
10:01:37.407	57364	4.0600	5.7200	-61.3000	-0.3780	1.9390	0.1760
10:01:37.429	57384	0.0500	5.0500	-52.0400	-0.3880	1.4420	0.1700
10:01:37.447	57404	1.8300	5.7100	-54.9000	-0.3940	1.5400	0.1360
10:01:37.468	57424	1.5800	5.9400	-57.8400	-0.3640	1.7340	0.1860
10:01:37.487	57444	-0.0200	5.2200	-49.3500	-0.3680	1.3200	0.1140
10:01:37.507	57464	3.2400	5.7300	-58.8200	-0.3840	1.9110	0.1760
10:01:37.528	57484	-1.1100	5.0700	-50.0200	-0.3460	1.3200	0.1420
10:01:37.548	57504	3.2900	6.2000	-53.5400	-0.3830	1.6910	0.1340
10:01:37.568	57524	1.4300	5.4800	-55.6200	-0.3690	1.6560	0.1770
10:01:37.587	57544	-0.0400	4.8300	-50.6000	-0.3640	1.3860	0.1190
10:01:37.608	57564	2.6100	6.4200	-61.0900	-0.3760	1.8910	0.1830
10:01:37.630	57584	-1.5000	5.3000	-51.7000	-0.3880	1.2490	0.1400
10:01:37.648	57604	2.4200	6.4200	-58.6100	-0.3780	1.8590	0.1640
10:01:37.668	57624	-0.4600	5.3300	-55.0200	-0.3830	1.4840	0.1810
10:01:37.689	57644	1.9300	5.4900	-52.1000	-0.3830	1.5190	0.1330
10:01:37.708	57664	2.1100	5.6900	-58.6400	-0.3840	1.7560	0.1930
10:01:37.728	57684	-0.2000	5.7900	-51.0500	-0.3890	1.2850	0.1390
10:01:37.747	57704	3.3000	5.7200	-59.1900	-0.3800	1.9300	0.1730
10:01:37.767	57724	-0.3400	4.5700	-51.1400	-0.3960	1.3100	0.1670
10:01:37.787	57744	3.1700	5.9200	-54.6300	-0.4130	1.7300	0.1450
10:01:37.807	57764	1.5200	5.6300	-53.1900	-0.4120	1.6280	0.1730
10:01:37.830	57784	1.1500	5.2000	-51.0800	-0.3880	1.4020	0.1290
10:01:37.849	57804	3.3200	5.7700	-58.0500	-0.3980	1.8550	0.1840
10:01:37.869	57824	-0.4000	5.4400	-48.0600	-0.3760	1.3170	0.1410
10:01:37.888	57844	3.1900	5.6500	-56.2700	-0.3620	1.7970	0.1500
10:01:37.908	57864	0.2800	4.8800	-52.4700	-0.3700	1.4460	0.1660
10:01:37.928	57884	1.1300	5.4300	-54.0000	-0.3940	1.6000	0.1370
10:01:37.949	57904	2.0000	5.9400	-57.1100	-0.3830	1.7440	0.1700
10:01:37.969	57924	-0.7200	5.5500	-50.0400	-0.3980	1.3160	0.1300
10:01:37.988	57944	3.2100	5.5800	-59.3500	-0.3820	1.9270	0.1720
10:01:38.009	57964	-0.8100	4.8100	-49.2400	-0.3630	1.3230	0.1410
10:01:38.029	57984	3.3800	5.8700	-54.1400	-0.3950	1.7200	0.1410
10:01:38.049	58004	1.8000	5.5000	-52.6100	-0.3900	1.6260	0.1650
10:01:38.068	58024	-0.0200	5.1700	-50.7700	-0.3720	1.3950	0.1230
10:01:38.090	58044	3.0300	6.0400	-59.4600	-0.3840	1.8880	0.1640
10:01:38.109	58064	-1.0000	4.8500	-48.6500	-0.3600	1.2420	0.1350
10:01:38.129	58084	3.7800	6.3000	-58.1800	-0.3590	1.9030	0.1630
10:01:38.149	58104	0.8200	4.9600	-52.9300	-0.4020	1.4360	0.1660
10:01:38.169	58124	1.7000	5.3900	-51.0400	-0.3830	1.5570	0.1230
10:01:38.190	58144	1.9200	5.7600	-58.1900	-0.4030	1.8480	0.1920
10:01:38.209	58164	-1.4000	5.9400	-50.3900	-0.4090	1.2330	0.1260
10:01:38.229	58184	4.1100	5.1300	-58.5600	-0.3990	1.9590	0.1890
10:01:38.249	58204	-0.6300	5.1800	-49.6400	-0.3920	1.3390	0.1550
10:01:38.269	58224	2.6500	6.4000	-55.7600	-0.3910	1.6420	0.1530
10:01:38.287	58244	1.2300	5.3000	-57.5600	-0.3880	1.6860	0.1790
10:01:38.310	58264	-0.2600	4.9000	-54.1100	-0.3640	1.3490	0.1380
10:01:38.328	58284	2.9600	6.0800	-59.9800	-0.3810	1.8550	0.1890
10:01:38.349	58304	-0.8800	5.0500	-50.5000	-0.3850	1.3250	0.1390
10:01:38.368	58324	3.1300	5.2900	-55.6200	-0.3770	1.7240	0.1540
10:01:38.389	58344	0.6500	5.1400	-52.9200	-0.3830	1.5160	0.1690
10:01:38.409	58364	1.2600	5.5600	-51.4600	-0.3850	1.4920	0.1220
10:01:38.430	58384	2.3700	5.9600	-59.7400	-0.3890	1.7890	0.1760
10:01:38.449	58404	-1.6100	5.1800	-53.1400	-0.3830	1.2360	0.1450
10:01:38.468	58424	3.8000	5.1100	-56.4000	-0.3570	1.8830	0.1590
10:01:38.488	58444	-0.1300	4.7900	-52.4200	-0.3480	1.4250	0.1540
10:01:38.509	58464	1.9200	5.9200	-54.4100	-0.3780	1.6070	0.1370
10:01:38.529	58484	-0.0800	5.8600	-58.0500	-0.3760	1.6450	0.1810
10:01:38.548	58504	0.4400	4.8900	-52.1500	-0.3880	1.4030	0.1330
10:01:38.568	58524	2.7500	6.2000	-61.4800	-0.4070	1.9450	0.1880
10:01:38.589	58544	-1.6500	5.3200	-49.6500	-0.3960	1.2230	0.1290
10:01:38.608	58564	3.8700	5.7100	-58.1300	-0.4260	1.8630	0.1630
10:01:38.629	58584	0.7400	5.5200	-52.7300	-0.3990	1.4960	0.1700
10:01:38.650	58604	2.3100	5.7600	-53.5400	-0.3960	1.5610	0.1460
10:01:38.670	58624	1.8000	5.8700	-54.5100	-0.3860	1.7350	0.1620
10:01:38.690	58644	-1.1200	5.9300	-50.3600	-0.3880	1.3480	0.1210
10:01:38.709	58664	2.9100	5.3400	-58.7500	-0.4020	1.9010	0.1570
10:01:38.729	58684	-0.6500	4.8000	-53.0600	-0.3720	1.4080	0.1680
10:01:38.749	58704	2.3900	5.8300	-55.1700	-0.3820	1.6500	0.1420
10:01:38.768	58724	1.0800	5.5700	-57.8700	-0.3890	1.7160	0.1850
10:01:38.788	58744	0.1700	5.2000	-50.2900	-0.3730	1.3290	0.1240
10:01:38.808	58764	3.0500	5.9800	-61.0200	-0.3940	1.8980	0.1830
10:01:38.830	58784	-1.5600	5.7200	-49.2000	-0.3650	1.3220	0.1250
10:01:38.848	58804	3.3100	5.9000	-57.1800	-0.3840	1.8120	0.1540
10:01:38.869	58824	0.7900	5.2700	-53.2900	-0.3790	1.5210	0.1640
10:01:38.889	58844	1.4400	5.0000	-50.8600	-0.3660	1.4160	0.1220
10:01:38.910	58864	1.8200	6.0100	-61.5600	-0.3690	1.8510	0.1900
10:01:38.930	58884	-1.1300	5.2200	-49.7400	-0.3820	1.2590	0.1250
10:01:38.950	58904	4.0800	5.3400	-60.0700	-0.3640	1.9180	0.1800
10:01:38.969	58924	-0.3100	5.0500	-50.2200	-0.3910	1.3780	0.1530
10:01:38.988	58944	3.5500	5.7000	-53.6800	-0.3990	1.6990	0.1460
10:01:39.008	58964	1.9700	5.6900	-55.9000	-0.3900	1.7330	0.1870
10:01:39.029	58984	0.3400	5.2200	-50.0800	-0.3870	1.3400	0.1160
10:01:39.049	59004	2.8800	6.2200	-60.8800	-0.4000	1.9150	0.1770
10:01:39.069	59024	-0.9600	5.1900	-48.5600	-0.4070	1.2860	0.1350
10:01:39.089	59044	3.7600	6.0700	-57.7800	-0.3900	1.8200	0.1650
10:01:39.109	59064	0.6400	5.2600	-53.7900	-0.3870	1.5140	0.1640
10:01:39.130	59084	1.2700	5.3100	-51.4300	-0.3790	1.4330	0.1230
10:01:39.151	59104	2.9100	6.0300	-58.2800	-0.3670	1.8080	0.1890
10:01:39.169	59124	-0.9900	5.8700	-50.2100	-0.3720	1.2880	0.1240
10:01:39.190	59144	3.3300	5.0600	-60.6100	-0.3690	1.8430	0.1810
10:01:39.211	59164	0.0700	4.6800	-51.9700	-0.3730	1.4000	0.1540
10:01:39.228	59184	2.8200	6.2700	-52.7300	-0.3800	1.6140	0.1280
10:01:39.249	59204	1.1400	5.7400	-57.2500	-0.3850	1.6750	0.1780
10:01:39.270	59224	-0.4400	5.2400	-51.5900	-0.3910	1.3150	0.1310
10:01:39.290	59244	3.8500	5.3800	-60.6300	-0.3730	1.9110	0.1820
10:01:39.312	59264	-0.7500	5.0100	-49.5600	-0.3490	1.3260	0.1360
10:01:39.330	59284	2.9900	5.8800	-55.3700	-0.3750	1.7480	0.1390
10:01:39.350	59304	0.0400	5.1500	-55.2200	-0.3860	1.5450	0.1670
10:01:39.369	59324	2.0100	5.1200	-51.4800	-0.4000	1.4570	0.1360
10:01:39.390	59344	2.2200	5.8300	-61.2700	-0.3990	1.9100	0.1950
10:01:39.409	59364	-1.9500	5.6100	-51.1200	-0.3970	1.2340	0.1290
10:01:39.429	59384	4.0500	5.3800	-57.5000	-0.4020	1.9240	0.1600
10:01:39.450	59404	0.7300	4.9700	-50.0200	-0.3930	1.3990	0.1500
10:01:39.469	59424	2.3600	6.4200	-52.0900	-0.3960	1.6570	0.1200
10:01:39.491	59444	1.6900	5.2200	-57.0600	-0.3870	1.6730	0.1850
10:01:39.510	59464	0.7200	5.5400	-50.3900	-0.3880	1.3860	0.1220
10:01:39.530	59484	3.3000	5.7400	-59.6800	-0.3950	1.8550	0.1780
10:01:39.550	59504	-0.4900	5.1500	-50.1500	-0.3710	1.3370	0.1400
10:01:39.570	59524	2.9900	5.7000	-57.2800	-0.3830	1.8140	0.1510
10:01:39.591	59544	0.1800	5.5100	-56.1200	-0.3760	1.5890	0.1700
10:01:39.611	59564	0.3500	5.1400	-53.1800	-0.3830	1.4490	0.1320
10:01:39.629	59584	2.1300	5.8200	-58.8900	-0.3870	1.8240	0.1810
10:01:39.649	59604	-0.9900	5.6800	-50.7100	-0.3640	1.2610	0.1350
10:01:39.670	59624	3.7300	5.4100	-59.8400	-0.3760	1.9170	0.1820
10:01:39.690	59644	-0.1900	4.3700	-52.7000	-0.3690	1.3990	0.1890
10:01:39.710	59664	1.8900	5.6500	-53.2500	-0.3970	1.5940	0.1310
10:01:39.730	59684	1.5500	5.5100	-58.6900	-0.3770	1.7100	0.1880
10:01:39.750	59704	-0.6100	5.4200	-50.7000	-0.3520	1.3500	0.1270
10:01:39.770	59724	3.9300	5.9400	-60.2000	-0.3880	1.9670	0.1900
10:01:39.790	59744	-1.0100	4.6900	-50.7500	-0.3990	1.2550	0.1530
10:01:39.811	59764	4.4300	6.3900	-54.9100	-0.3840	1.8260	0.1550
10:01:39.831	59784	0.5900	5.0300	-53.0100	-0.4040	1.4970	0.1590
10:01:39.851	59804	0.8700	5.2000	-53.4500	-0.3880	1.4980	0.1500
10:01:39.871	59824	2.6200	6.0300	-60.1800	-0.3900	1.8100	0.1900
10:01:39.891	59844	0.3400	5.4700	-49.2900	-0.3970	1.3500	0.1280
10:01:39.909	59864	3.9100	5.4300	-57.0500	-0.3910	1.8920	0.1620
10:01:39.931	59884	-0.9800	4.5900	-53.1400	-0.3580	1.3690	0.1680
10:01:39.950	59904	1.5700	5.8000	-54.1200	-0.3840	1.5930	0.1360
10:01:39.969	59924	2.1400	5.3900	-55.9200	-0.3940	1.7020	0.1780
10:01:39.989	59944	0.1200	5.3200	-50.7900	-0.3710	1.3690	0.1250
10:01:40.010	59964	2.7200	5.0700	-58.3400	-0.4160	1.7860	0.1690
10:01:40.030	59984	0.2700	5.2200	-49.6200	-0.3900	1.3900	0.1300
10:01:40.051	60004	3.7500	5.8700	-55.0600	-0.3900	1.7520	0.1500
10:01:40.070	60024	1.3400	4.8500	-51.8000	-0.3890	1.4770	0.1600
10:01:40.091	60044	1.1800	5.3100	-51.9100	-0.3770	1.4440	0.1300
10:01:40.111	60064	2.4700	5.6700	-60.0400	-0.3790	1.8300	0.1870
10:01:40.129	60084	-1.3600	5.5600	-50.4100	-0.3670	1.3170	0.1210
10:01:40.151	60104	3.9300	5.2600	-54.9700	-0.3610	1.8070	0.1520
10:01:40.170	60124	-0.2000	5.4900	-49.8400	-0.3650	1.4000	0.1420
10:01:40.191	60144	2.4700	5.7400	-53.5200	-0.3940	1.6130	0.1430
10:01:40.210	60164	1.9400	5.4900	-54.3500	-0.3820	1.6940	0.1760
10:01:40.230	60184	0.0100	5.3200	-53.5300	-0.3740	1.3440	0.1490
10:01:40.249	60204	2.9200	5.9600	-59.2900	-0.4180	1.9670	0.1770
10:01:40.271	60224	-0.6700	5.1600	-51.2600	-0.3910	1.3440	0.1500
10:01:40.289	60244	3.2200	6.6000	-55.3500	-0.3950	1.7630	0.1350
10:01:40.311	60264	0.1500	5.3700	-53.5900	-0.3920	1.4930	0.1780
10:01:40.331	60284	0.7600	5.0900	-54.6900	-0.3830	1.5120	0.1420
10:01:40.350	60304	2.2000	5.8800	-59.3200	-0.3890	1.7980	0.1900
10:01:40.370	60324	-1.6900	5.7300	-50.4400	-0.3980	1.2780	0.1120
10:01:40.391	60344	3.7500	5.4700	-58.3400	-0.3820	1.9100	0.1680
10:01:40.412	60364	-0.9700	4.6800	-51.5900	-0.3880	1.4440	0.1490
10:01:40.429	60384	1.8700	5.8400	-55.1000	-0.3900	1.6170	0.1330
10:01:40.452	60404	1.6400	5.5600	-55.5800	-0.3920	1.6770	0.1790
10:01:40.469	60424	-0.0200	5.1600	-50.9700	-0.3590	1.3490	0.1320
10:01:40.491	60444	3.2100	6.0800	-58.0800	-0.3910	1.9240	0.1660
10:01:40.512	60464	-2.2400	5.1100	-49.6100	-0.3630	1.2750	0.1340
10:01:40.530	60484	3.8600	6.2700	-55.9500	-0.3800	1.7740	0.1360
10:01:40.551	60504	0.6500	5.4000	-52.3500	-0.3750	1.5630	0.1550
10:01:40.571	60524	0.8800	5.3800	-51.4700	-0.3790	1.4550	0.1220
10:01:40.591	60544	2.3000	6.3100	-59.9200	-0.3840	1.8160	0.1930
10:01:40.610	60564	-1.3900	5.8700	-51.4300	-0.4080	1.2230	0.1300
10:01:40.631	60584	3.8700	5.3900	-58.9400	-0.4010	1.9860	0.1800
10:01:40.651	60604	-0.7700	5.2600	-50.4600	-0.3870	1.2970	0.1570
10:01:40.670	60624	3.1000	6.1800	-54.0300	-0.4120	1.6370	0.1370
10:01:40.692	60644	1.9700	5.3800	-56.1200	-0.4100	1.6710	0.1900
10:01:40.712	60664	0.0300	5.1400	-49.2700	-0.4050	1.3810	0.1160
10:01:40.731	60684	3.1800	5.9200	-58.3700	-0.4070	1.8900	0.1840
10:01:40.752	60704	-0.6400	5.0700	-48.2900	-0.3800	1.3100	0.1380
10:01:40.771	60724	4.2500	5.3700	-56.5600	-0.3570	1.8290	0.1680
10:01:40.792	60744	0.4000	5.2200	-52.3600	-0.3820	1.4970	0.1620
10:01:40.812	60764	1.3000	5.1200	-51.0400	-0.3940	1.4860	0.1270
10:01:40.832	60784	2.3600	5.8500	-57.1000	-0.3950	1.8020	0.1800
10:01:40.851	60804	-0.9700	5.4900	-50.1400	-0.3760	1.3370	0.1460
10:01:40.870	60824	3.5400	5.6100	-57.0200	-0.3720	1.8420	0.1550
10:01:40.891	60844	-0.6800	4.6600	-51.8900	-0.3640	1.3780	0.1640
10:01:40.911	60864	3.3500	5.6000	-54.4600	-0.3990	1.6570	0.1330
10:01:40.931	60884	1.8900	5.6200	-55.2200	-0.3580	1.6440	0.1840
10:01:40.952	60904	0.3100	5.3200	-50.9800	-0.3450	1.3750	0.1310
10:01:40.971	60924	3.1700	5.6600	-57.9200	-0.3610	1.8870	0.1780
10:01:40.991	60944	-1.0000	5.1000	-49.0400	-0.3510	1.2830	0.1250
10:01:41.011	60964	3.9800	6.0700	-57.6700	-0.3740	1.8550	0.1520
10:01:41.031	60984	-0.1300	5.4400	-51.0900	-0.3910	1.4450	0.1560
10:01:41.050	61004	2.4900	5.6900	-50.3300	-0.3930	1.5400	0.1300
10:01:41.071	61024	2.3300	5.9600	-56.2600	-0.4010	1.8360	0.1800
10:01:41.091	61044	-1.4400	6.2100	-49.8700	-0.3730	1.2830	0.1240
10:01:41.111	61064	3.6500	5.4000	-60.1800	-0.3890	1.8950	0.1730
10:01:41.131	61084	-0.6800	4.5400	-50.3600	-0.3790	1.2850	0.1460
10:01:41.152	61104	3.5200	6.0400	-56.1400	-0.3920	1.7440	0.1570
10:01:41.171	61124	0.9900	5.5900	-54.9000	-0.3950	1.5720	0.1760
10:01:41.190	61144	0.2100	4.8000	-52.7300	-0.3770	1.4090	0.1210
10:01:41.211	61164	2.5100	6.2800	-58.8800	-0.3850	1.8740	0.1790
10:01:41.231	61184	-1.5300	5.6100	-48.8900	-0.3770	1.2670	0.1220
10:01:41.251	61204	3.9700	5.5500	-57.4400	-0.3580	1.7930	0.1660
10:01:41.270	61224	1.0500	4.8600	-51.8500	-0.3760	1.4900	0.1650
10:01:41.292	61244	1.8800	5.6600	-51.1100	-0.4030	1.5340	0.1100
10:01:41.311	61264	1.5700	5.4900	-57.4000	-0.3890	1.7150	0.1830
10:01:41.331	61284	-1.5300	5.8300	-50.6500	-0.3810	1.2770	0.1230
10:01:41.350	61304	4.0200	5.5900	-62.2900	-0.3790	1.9720	0.1910
10:01:41.370	61324	-1.2100	5.0600	-50.3600	-0.3600	1.3230	0.1490
10:01:41.391	61344	3.6700	6.5600	-58.9000	-0.3840	1.9000	0.1570
10:01:41.410	61364	0.4400	5.3700	-54.4400	-0.3890	1.5960	0.1700
10:01:41.432	61384	1.0400	4.8400	-49.4200	-0.3760	1.3420	0.1390
10:01:41.451	61404	2.5500	6.4300	-60.0100	-0.3670	1.9580	0.1910
10:01:41.471	61424	-1.1800	5.4700	-51.1300	-0.3790	1.3180	0.1420
10:01:41.491	61444	4.2800	4.9500	-57.1400	-0.3670	1.8990	0.1540
10:01:41.512	61464	0.6700	4.6500	-51.6800	-0.3730	1.4860	0.1600
10:01:41.531	61484	1.6900	5.6600	-55.4700	-0.3910	1.5460	0.1410
10:01:41.550	61504	0.5400	5.8200	-59.6200	-0.3480	1.7370	0.1880
10:01:41.572	61524	-0.5000	5.3500	-50.8800	-0.3600	1.3440	0.1230
10:01:41.592	61544	0.9800	5.3200	-62.0400	-0.3730	1.7800	0.1780
10:01:41.612	61564	-0.1700	5.6000	-56.0600	-0.3630	1.4970	0.1590
10:01:41.631	61584	2.6000	5.6800	-56.5500	-0.3860	1.7300	0.1560
10:01:41.653	61604	0.1900	5.3400	-54.6600	-0.3530	1.5380	0.1620
10:01:41.670	61624	0.0700	5.4500	-53.7200	-0.3590	1.4290	0.1380
10:01:41.691	61644	2.0600	5.4500	-62.6200	-0.3780	1.8950	0.1850
10:01:41.712	61664	-1.1400	5.8200	-49.7900	-0.3610	1.2790	0.1200
10:01:41.731	61684	3.3400	5.9200	-55.9000	-0.3660	1.7640	0.1560
10:01:41.752	61704	0.1700	5.2200	-53.6200	-0.3580	1.5000	0.1570
10:01:41.771	61724	1.4300	5.5300	-55.4300	-0.3690	1.5710	0.1430
10:01:41.792	61744	1.4300	5.3000	-56.9300	-0.3780	1.7260	0.1710
10:01:41.812	61764	-0.4900	5.4700	-50.2400	-0.3450	1.3480	0.1300
10:01:41.831	61784	4.5200	5.4600	-61.4400	-0.3780	2.0100	0.1750
10:01:41.851	61804	-0.8400	4.6600	-47.3800	-0.3720	1.2510	0.1390
10:01:41.872	61824	3.8200	6.0400	-53.5300	-0.3720	1.7480	0.1380
10:01:41.892	61844	1.1500	5.2800	-55.5700	-0.3820	1.6830	0.1690
10:01:41.911	61864	0.0500	5.3200	-50.9800	-0.3610	1.3990	0.1290
10:01:41.931	61884	3.0600	6.0400	-58.2100	-0.3940	1.8770	0.1680
10:01:41.951	61904	-0.9900	5.2300	-48.3600	-0.3770	1.2750	0.1280
10:01:41.972	61924	3.7400	5.8300	-58.0500	-0.3710	1.8730	0.1630
10:01:41.992	61944	0.6500	5.2600	-52.6200	-0.3690	1.4270	0.1680
10:01:42.012	61964	2.0300	5.9000	-51.2700	-0.3870	1.4980	0.1170
10:01:42.032	61984	1.8000	5.7500	-60.0000	-0.3800	1.8300	0.1910
10:01:42.052	62004	-0.9100	5.4700	-49.7600	-0.3800	1.3150	0.1200
10:01:42.072	62024	3.4400	5.2500	-56.3500	-0.3950	1.7840	0.1520
10:01:42.092	62044	0.1500	4.8700	-51.4000	-0.3670	1.4100	0.1540
10:01:42.112	62064	3.3300	5.9600	-53.8500	-0.3640	1.7080	0.1360
10:01:42.132	62084	1.1400	4.9900	-55.0300	-0.3870	1.6010	0.1660
10:01:42.152	62104	0.0300	5.0000	-52.8000	-0.3660	1.3740	0.1340
10:01:42.171	62124	2.9300	5.6100	-60.8000	-0.3850	1.9290	0.1740
10:01:42.191	62144	-0.6000	5.1200	-48.7900	-0.3700	1.3210	0.1220
10:01:42.211	62164	3.3700	5.8300	-53.7900	-0.3650	1.7610	0.1320
10:01:42.233	62184	0.5100	5.0500	-52.4800	-0.3830	1.4760	0.1660
10:01:42.252	62204	2.5400	5.2900	-51.5200	-0.3970	1.5570	0.1270
10:01:42.272	62224	2.8400	5.9500	-57.3100	-0.3980	1.7880	0.1940
10:01:42.293	62244	-0.5600	5.8900	-49.3800	-0.3860	1.2910	0.1270
10:01:42.313	62264	4.1100	5.5200	-57.0300	-0.3940	1.9470	0.1620
10:01:42.332	62284	-0.2100	4.6800	-49.0100	-0.3880	1.3540	0.1450
10:01:42.352	62304	3.1500	6.0800	-55.6200	-0.4070	1.6990	0.1420
10:01:42.373	62324	1.1300	5.6300	-54.3000	-0.3910	1.6620	0.1760
10:01:42.392	62344	0.0500	5.4700	-52.3700	-0.3920	1.4340	0.1250
10:01:42.412	62364	2.8300	5.9700	-59.3200	-0.3840	1.8790	0.1780
10:01:42.432	62384	-1.3100	5.4800	-49.4600	-0.3820	1.2950	0.1250
10:01:42.451	62404	3.6400	6.3100	-60.1600	-0.3910	1.8650	0.1600
10:01:42.472	62424	0.1900	5.2400	-52.5000	-0.3820	1.4710	0.1690
10:01:42.492	62444	1.2500	5.6300	-53.1100	-0.3820	1.5120	0.1370
10:01:42.513	62464	1.7000	5.7200	-59.6800	-0.3900	1.8700	0.1880
10:01:42.532	62484	-1.2600	5.6800	-49.5100	-0.3610	1.2400	0.1190
10:01:42.552	62504	3.2800	5.6700	-59.9900	-0.3480	1.9500	0.1700
10:01:42.572	62524	-0.8500	4.8500	-51.6400	-0.3730	1.3390	0.1550
10:01:42.592	62544	3.1400	5.7800	-53.4300	-0.3660	1.6840	0.1310
10:01:42.612	62564	1.6200	5.4000	-56.3700	-0.3730	1.6900	0.1810
10:01:42.632	62584	0.4100	5.3200	-47.2500	-0.3650	1.3140	0.0980
10:01:42.652	62604	3.5400	5.9600	-62.4500	-0.3880	1.9620	0.1960
10:01:42.672	62624	-1.4800	5.0300	-50.7000	-0.3870	1.2550	0.1410
10:01:42.692	62644	4.5100	5.6200	-56.7900	-0.3800	1.8850	0.1540
10:01:42.712	62664	0.1000	5.2400	-52.7900	-0.3860	1.5100	0.1710
10:01:42.731	62684	2.0800	5.1900	-50.7600	-0.4080	1.5390	0.1360
10:01:42.752	62704	1.6500	5.8000	-57.1800	-0.4210	1.7880	0.1870
10:01:42.772	62724	-0.0800	5.8000	-48.0900	-0.3980	1.2910	0.1230
10:01:42.792	62744	3.9500	4.9800	-56.5000	-0.3960	1.8670	0.1590
10:01:42.811	62764	0.4500	4.7300	-51.2000	-0.3670	1.3460	0.1650
10:01:42.834	62784	3.0300	5.7000	-51.9200	-0.3720	1.6050	0.1360
10:01:42.851	62804	1.6100	5.4200	-55.1400	-0.3890	1.6840	0.1780
10:01:42.873	62824	0.7500	5.2600	-50.2600	-0.3770	1.3960	0.1260
10:01:42.893	62844	3.4800	5.2900	-58.6500	-0.3920	1.8330	0.1690
10:01:42.912	62864	0.3500	5.0500	-50.1300	-0.3700	1.3420	0.1500
10:01:42.933	62884	3.2500	5.4700	-53.8400	-0.3640	1.7300	0.1430
10:01:42.952	62904	0.5000	5.4200	-52.2500	-0.3940	1.4900	0.1540
10:01:42.974	62924	1.8800	4.8400	-50.9300	-0.3870	1.4180	0.1360
10:01:42.993	62944	2.7800	5.8700	-60.1200	-0.3840	1.8550	0.1870
10:01:43.012	62964	-0.8500	5.7300	-49.1700	-0.3740	1.2750	0.1190
10:01:43.032	62984	2.9800	5.1500	-57.8300	-0.3620	1.8490	0.1560
10:01:43.054	63004	0.2200	5.2300	-51.2400	-0.3650	1.3840	0.1520
10:01:43.072	63024	3.8200	5.9800	-53.2600	-0.3990	1.6600	0.1400
10:01:43.093	63044	1.2800	5.5800	-57.1300	-0.3970	1.6880	0.1860
10:01:43.112	63064	0.2800	6.0800	-51.2700	-0.3980	1.3610	0.1300
10:01:43.132	63084	2.6800	6.3600	-60.7700	-0.4130	2.0030	0.1880
10:01:43.153	63104	-1.4400	5.3600	-48.8700	-0.4000	1.2750	0.1350
10:01:43.174	63124	3.8500	5.7700	-58.0600	-0.3950	1.8150	0.1650
10:01:43.192	63144	0.3900	5.3100	-52.5600	-0.4050	1.5070	0.1770
10:01:43.214	63164	1.0200	5.3800	-51.9700	-0.4000	1.4890	0.1240
10:01:43.233	63184	1.9200	5.9600	-59.4000	-0.4000	1.8410	0.1860
10:01:43.253	63204	-0.8500	5.8200	-51.5600	-0.3950	1.3180	0.1310
10:01:43.273	63224	3.2500	5.2400	-57.5600	-0.3830	1.8640	0.1620
10:01:43.293	63244	0.0800	4.8100	-53.0600	-0.3800	1.4750	0.1630
10:01:43.312	63264	1.3300	5.5900	-54.5300	-0.3970	1.5760	0.1390
10:01:43.334	63284	0.9500	5.1800	-56.6800	-0.4130	1.6690	0.1690
10:01:43.352	63304	-0.2000	5.4000	-54.2900	-0.3870	1.3990	0.1450
10:01:43.372	63324	3.1200	5.8900	-59.2600	-0.3910	1.8860	0.1690
10:01:43.392	63344	-1.8000	4.9300	-49.6000	-0.3820	1.2720	0.1320
10:01:43.413	63364	3.5200	5.9800	-57.5400	-0.3740	1.7510	0.1630
10:01:43.433	63384	0.5300	5.1700	-54.6800	-0.3710	1.6100	0.1770
10:01:43.452	63404	0.7100	5.2000	-55.5200	-0.3610	1.4720	0.1500
10:01:43.473	63424	2.0100	6.0600	-59.6700	-0.4020	1.8150	0.1800
10:01:43.493	63444	-1.1200	5.7200	-50.4100	-0.4040	1.2960	0.1310
10:01:43.512	63464	3.7800	6.0500	-58.4600	-0.3890	1.9810	0.1700
10:01:43.533	63484	-1.3500	5.2100	-51.4600	-0.3750	1.2940	0.1570
10:01:43.554	63504	2.6600	6.2900	-55.9200	-0.4010	1.7060	0.1470
10:01:43.572	63524	2.4400	5.3600	-56.0100	-0.4070	1.7470	0.1860
10:01:43.592	63544	0.2500	5.1300	-48.3900	-0.3930	1.3260	0.1150
10:01:43.613	63564	3.7800	6.2900	-56.4000	-0.4090	1.8850	0.1750
10:01:43.634	63584	-0.1200	5.2900	-48.3800	-0.3670	1.3110	0.1310
10:01:43.654	63604	3.7600	4.9400	-58.2100	-0.3650	1.7290	0.1630
10:01:43.673	63624	0.7100	5.2000	-53.8400	-0.3800	1.5340	0.1630
10:01:43.694	63644	1.2300	5.1400	-51.7500	-0.3970	1.5020	0.1310
10:01:43.713	63664	2.9300	5.5000	-56.4100	-0.3810	1.7920	0.1740
10:01:43.732	63684	-0.5100	5.4300	-46.8600	-0.3840	1.3280	0.1180
10:01:43.752	63704	3.7300	5.3800	-56.5900	-0.3730	1.8400	0.1540
10:01:43.774	63724	-0.6700	5.3400	-52.0200	-0.3620	1.4260	0.1560
10:01:43.793	63744	2.3600	5.9300	-53.0600	-0.3800	1.6070	0.1430
10:01:43.813	63764	0.7000	5.3500	-58.3700	-0.3770	1.7210	0.1930
10:01:43.833	63784	-0.3400	5.6300	-53.6800	-0.3890	1.4060	0.1240
10:01:43.853	63804	2.8600	6.0400	-58.2000	-0.3760	1.8720	0.1650
10:01:43.874	63824	-0.4700	5.1000	-49.6000	-0.3800	1.2830	0.1480
10:01:43.893	63844	3.9700	5.8800	-56.2200	-0.4040	1.8070	0.1480
10:01:43.913	63864	1.0600	5.4400	-52.1500	-0.3900	1.5390	0.1770
10:01:43.933	63884	2.1100	5.1000	-52.0700	-0.4110	1.4880	0.1300
10:01:43.953	63904	2.1200	6.2600	-59.9700	-0.4040	1.8900	0.1920
10:01:43.973	63924	-1.9500	5.7200	-52.5200	-0.4250	1.3050	0.1340
10:01:43.993	63944	3.4400	5.6600	-60.4600	-0.4030	1.8830	0.1710
10:01:44.013	63964	-0.1000	4.9700	-51.1200	-0.3940	1.4230	0.1580
10:01:44.033	63984	1.8000	5.6900	-55.6000	-0.4070	1.6160	0.1440
10:01:44.053	64004	0.3200	5.6000	-58.0500	-0.3850	1.6810	0.1900
10:01:44.072	64024	0.1400	5.0900	-52.7900	-0.3800	1.4130	0.1350
10:01:44.092	64044	2.4900	5.8100	-58.6600	-0.3830	1.8450	0.1800
10:01:44.113	64064	-1.2600	5.5900	-51.0600	-0.3910	1.2990	0.1370
10:01:44.135	64084	3.4200	5.8300	-56.6000	-0.4030	1.7670	0.1410
10:01:44.154	64104	1.3700	5.1200	-52.9200	-0.4020	1.5480	0.1730
10:01:44.172	64124	1.9900	5.2200	-49.3900	-0.3930	1.4820	0.1280
10:01:44.192	64144	2.9300	5.9100	-58.2300	-0.3970	1.7680	0.1860
10:01:44.214	64164	-0.8200	6.0200	-50.6900	-0.3920	1.2440	0.1290
10:01:44.232	64184	3.6100	5.9100	-57.4400	-0.3780	1.8370	0.1640
10:01:44.254	64204	0.4500	5.6000	-51.9000	-0.3810	1.4920	0.1550
10:01:44.273	64224	2.4600	5.6100	-52.8900	-0.3770	1.5530	0.1400
10:01:44.294	64244	1.5800	6.0100	-54.7000	-0.4010	1.6640	0.1780
10:01:44.314	64264	0.4300	5.8000	-50.1600	-0.4010	1.3600	0.1360
10:01:44.334	64284	2.9400	5.6900	-60.5300	-0.4130	1.9570	0.1900
10:01:44.353	64304	-1.3900	5.0500	-49.3200	-0.3880	1.2590	0.1430
10:01:44.374	64324	3.9000	6.1500	-56.0200	-0.4170	1.8280	0.1510
10:01:44.393	64344	1.3200	5.3100	-53.8000	-0.4290	1.5870	0.1850
10:01:44.413	64364	1.0700	5.2300	-51.2300	-0.3980	1.4640	0.1270
10:01:44.433	64384	2.6700	6.0100	-60.2600	-0.4000	1.8080	0.2000
10:01:44.455	64404	-0.4400	5.6400	-49.1700	-0.4190	1.3010	0.1330
10:01:44.473	64424	3.3300	5.3800	-57.3300	-0.3880	1.8520	0.1730
10:01:44.495	64444	-0.1700	4.6800	-51.9200	-0.3840	1.4230	0.1600
10:01:44.513	64464	2.4600	5.7600	-53.9800	-0.4000	1.6480	0.1420
10:01:44.534	64484	1.0800	5.6800	-57.1800	-0.3920	1.7170	0.1770
10:01:44.554	64504	-0.5000	5.3500	-52.4900	-0.3770	1.3390	0.1290
10:01:44.574	64524	3.0000	5.9500	-58.9600	-0.3960	1.9310	0.1760
10:01:44.594	64544	-0.7600	4.8000	-50.6400	-0.3630	1.2980	0.1410
10:01:44.613	64564	3.6500	6.1400	-53.8900	-0.3570	1.7600	0.1390
10:01:44.633	64584	0.6800	5.4800	-53.4700	-0.3690	1.5570	0.1600
10:01:44.654	64604	0.4100	5.5600	-52.9200	-0.3580	1.4560	0.1360
10:01:44.674	64624	2.0400	6.1900	-59.2800	-0.3770	1.8980	0.1660
10:01:44.694	64644	-1.8400	5.5300	-49.8500	-0.3730	1.2510	0.1280
10:01:44.714	64664	4.1900	5.2300	-60.5700	-0.3750	1.9620	0.1770
10:01:44.733	64684	-0.6400	5.1800	-52.2300	-0.3740	1.4240	0.1680
10:01:44.753	64704	2.0200	5.5900	-55.0900	-0.3940	1.6280	0.1370
10:01:44.774	64724	1.0400	5.4100	-57.4600	-0.4080	1.7080	0.1860
10:01:44.794	64744	-0.8100	5.1300	-53.2500	-0.4000	1.3890	0.1270
10:01:44.814	64764	3.0400	6.1900	-60.0600	-0.4100	1.9370	0.1680
10:01:44.834	64784	-0.5900	4.9200	-48.7300	-0.3880	1.2770	0.1380
10:01:44.855	64804	3.9500	6.1500	-55.2500	-0.3850	1.7600	0.1540
10:01:44.874	64824	0.8400	5.1400	-53.2800	-0.3870	1.5440	0.1710
10:01:44.894	64844	0.5500	5.4800	-53.6300	-0.3670	1.4960	0.1350
10:01:44.914	64864	2.0100	5.4600	-59.4400	-0.3890	1.7600	0.1750
10:01:44.933	64884	-1.3700	5.7400	-52.5500	-0.3930	1.3190	0.1330
10:01:44.954	64904	3.8000	5.2500	-58.4900	-0.3960	1.8660	0.1520
10:01:44.973	64924	-0.3300	4.8500	-50.5900	-0.3850	1.4340	0.1470
10:01:44.993	64944	2.5400	6.1600	-50.9700	-0.3900	1.5440	0.1200
10:01:45.015	64964	2.1700	5.5700	-57.4900	-0.3830	1.7770	0.1930
10:01:45.034	64984	-0.7700	5.5300	-51.8600	-0.3710	1.3270	0.1340
10:01:45.054	65004	2.9700	5.6200	-57.4800	-0.3690	1.8270	0.1610
10:01:45.074	65024	-0.5000	5.0900	-51.8700	-0.3740	1.3570	0.1490
10:01:45.095	65044	3.2400	6.4000	-53.2700	-0.3800	1.7330	0.1310
10:01:45.113	65064	1.2000	4.9000	-52.1600	-0.3780	1.5100	0.1740
10:01:45.135	65084	1.9700	5.0200	-50.1200	-0.3950	1.4630	0.1310
10:01:45.154	65104	2.7400	6.6300	-58.0700	-0.3820	1.8620	0.1810
10:01:45.174	65124	-1.0000	5.4400	-49.1100	-0.4080	1.2530	0.1280
10:01:45.194	65144	4.7000	5.0800	-58.2600	-0.3960	1.9200	0.1660
10:01:45.215	65164	0.2200	4.6300	-49.4700	-0.4090	1.3950	0.1450
10:01:45.233	65184	2.3300	5.9100	-54.0600	-0.4030	1.6460	0.1330
10:01:45.254	65204	1.3000	6.0600	-56.4200	-0.3830	1.7030	0.1840
10:01:45.273	65224	-0.1700	5.3700	-50.4400	-0.3760	1.3930	0.1190
10:01:45.293	65244	3.5400	6.6300	-59.1500	-0.3920	1.8930	0.1810
10:01:45.313	65264	-0.5200	5.1800	-50.6800	-0.3870	1.3200	0.1450
10:01:45.333	65284	3.2700	5.8400	-54.7300	-0.3950	1.7680	0.1330
10:01:45.354	65304	-0.1300	5.4800	-55.2600	-0.3850	1.5990	0.1710
10:01:45.376	65324	0.6300	4.8200	-54.5700	-0.3740	1.4810	0.1460
10:01:45.395	65344	2.1300	5.6800	-59.6300	-0.3970	1.8470	0.1770
10:01:45.416	65364	-1.1600	5.7200	-52.5800	-0.3730	1.2690	0.1460
10:01:45.434	65384	3.5200	5.6400	-58.0600	-0.3780	1.8740	0.1690
10:01:45.454	65404	0.1000	4.8700	-52.1200	-0.3760	1.4620	0.1640
10:01:45.474	65424	1.4200	5.3900	-55.5200	-0.3700	1.5710	0.1460
10:01:45.495	65444	2.7200	5.8200	-57.5800	-0.3600	1.7520	0.1720
10:01:45.515	65464	0.1800	5.8600	-48.8900	-0.3650	1.3030	0.1290
10:01:45.535	65484	3.2200	5.5700	-61.7600	-0.3640	1.9700	0.1840
10:01:45.556	65504	-1.3800	4.6400	-50.5000	-0.4150	1.3190	0.1400
10:01:45.576	65524	3.9100	6.0500	-57.7200	-0.4010	1.7830	0.1560
10:01:45.596	8	0.4300	5.7000	-52.8300	-0.3810	1.5530	0.1620
10:01:45.615	28	0.5500	5.2500	-52.9700	-0.3920	1.4750	0.1350
10:01:45.635	48	2.9600	5.6900	-60.7000	-0.4160	1.9140	0.1930
10:01:45.653	68	-0.9600	5.9000	-48.8200	-0.4000	1.2570	0.1300
10:01:45.674	88	3.5700	5.3900	-59.7100	-0.3810	1.8360	0.1700
10:01:45.696	108	0.3300	5.0200	-49.4000	-0.3940	1.4060	0.1440
10:01:45.714	128	2.5100	5.7900	-51.9200	-0.3940	1.5730	0.1270
10:01:45.735	148	2.1900	5.5200	-56.8400	-0.3780	1.7560	0.1910
10:01:45.755	168	0.4000	5.6000	-49.5100	-0.3750	1.3340	0.1140
10:01:45.775	188	4.4400	4.9800	-58.3300	-0.3930	1.9250	0.1820
10:01:45.795	208	0.3400	4.5800	-47.6700	-0.3620	1.2970	0.1420
10:01:45.815	228	3.8300	5.9100	-52.7800	-0.3740	1.6890	0.1330
10:01:45.834	248	0.9200	5.4800	-53.8400	-0.3940	1.5840	0.1560
10:01:45.855	268	0.4300	4.8900	-50.6600	-0.3890	1.3810	0.1190
10:01:45.875	288	3.1000	5.5600	-60.5300	-0.3870	1.9080	0.1830
10:01:45.895	308	-1.0700	5.6200	-48.8300	-0.3670	1.2690	0.1250
10:01:45.916	328	3.8600	5.5500	-57.6800	-0.3650	1.8380	0.1630
10:01:45.934	348	0.0800	5.2000	-50.3900	-0.3800	1.4250	0.1640
10:01:45.955	368	2.8100	5.4500	-52.6700	-0.4050	1.5630	0.1320
10:01:45.976	388	1.9700	6.0000	-58.4700	-0.3880	1.8250	0.1920
10:01:45.995	408	-0.1400	5.5300	-48.8600	-0.4200	1.2830	0.1230
10:01:46.014	428	4.3300	5.5700	-60.0000	-0.3960	1.9340	0.1860
10:01:46.037	448	-0.4100	4.9900	-48.6600	-0.3990	1.3350	0.1360
10:01:46.056	468	3.2800	6.1700	-55.4600	-0.4030	1.7590	0.1450
10:01:46.074	488	0.3200	5.5500	-54.8500	-0.3940	1.6230	0.1760
10:01:46.096	508	0.0800	5.1900	-51.0800	-0.3890	1.3940	0.1210
10:01:46.116	528	3.3200	5.6500	-58.8700	-0.3890	1.8960	0.1750
10:01:46.136	548	-0.7400	5.6200	-48.8900	-0.3790	1.3310	0.1270
10:01:46.156	568	2.7500	5.0500	-57.0700	-0.3640	1.7630	0.1560
10:01:46.175	588	0.0400	5.1400	-54.1600	-0.3620	1.5310	0.1680
10:01:46.194	608	0.8800	4.9000	-55.5500	-0.3840	1.5550	0.1400
10:01:46.216	628	1.2800	5.7500	-61.2900	-0.3980	1.7770	0.1900
10:01:46.234	648	-0.7400	4.9500	-53.2700	-0.3830	1.3380	0.1450
10:01:46.256	668	3.5100	5.7100	-60.6100	-0.3720	1.9450	0.1720
10:01:46.275	688	-0.6400	4.8800	-49.9600	-0.3670	1.2890	0.1490
10:01:46.295	708	2.3300	5.7900	-55.0500	-0.3710	1.6320	0.1350
10:01:46.314	728	0.9400	4.9600	-57.3300	-0.3740	1.6980	0.1910
10:01:46.335	748	0.1900	5.0600	-51.9700	-0.3700	1.3830	0.1260
10:01:46.355	768	2.3900	6.2100	-59.2800	-0.3950	1.8730	0.1710
10:01:46.375	788	-1.1800	5.6600	-50.5500	-0.3910	1.2490	0.1410
10:01:46.396	808	4.6200	6.3300	-57.7600	-0.4100	1.8980	0.1620
10:01:46.416	828	-0.4000	4.9900	-49.9700	-0.4120	1.4230	0.1630
10:01:46.436	848	2.4800	5.7300	-52.0000	-0.3940	1.5860	0.1420
10:01:46.456	868	2.0300	5.9300	-58.5200	-0.4050	1.7500	0.1890
10:01:46.475	888	-0.7100	5.8400	-48.4900	-0.4070	1.2970	0.1100
10:01:46.495	908	3.5200	5.1700	-58.5500	-0.3970	1.8780	0.1730
10:01:46.514	928	-0.7100	4.6400	-51.1800	-0.3860	1.3380	0.1540
10:01:46.537	948	3.2400	5.5700	-56.0100	-0.4240	1.7200	0.1360
10:01:46.555	968	1.3500	5.3800	-52.0000	-0.3880	1.5700	0.1660
10:01:46.576	988	0.9300	4.9500	-48.9400	-0.3650	1.3940	0.1160
10:01:46.595	1008	3.8400	5.5300	-58.2300	-0.3900	1.8550	0.1710
10:01:46.615	1028	-0.4900	5.1400	-47.7300	-0.3620	1.3210	0.1280
10:01:46.634	1048	4.0600	5.4800	-55.9900	-0.3450	1.8340	0.1540
10:01:46.655	1068	0.0700	4.8900	-51.5200	-0.3740	1.4460	0.1570
10:01:46.675	1088	2.0800	5.4400	-52.0900	-0.3990	1.4980	0.1320
10:01:46.695	1108	1.7400	5.8400	-60.9700	-0.3840	1.8200	0.1940
10:01:46.717	1128	-1.4700	5.7100	-50.8100	-0.3780	1.2500	0.1260
10:01:46.735	1148	3.4300	5.5900	-61.3200	-0.3630	1.8960	0.1700
10:01:46.755	1168	-0.6600	4.8700	-50.0700	-0.3840	1.3600	0.1360
10:01:46.776	1188	3.6400	5.9000	-55.2300	-0.3940	1.7420	0.1450
10:01:46.796	1208	1.4600	6.2100	-53.3900	-0.3750	1.6410	0.1760
10:01:46.816	1228	0.1300	5.8400	-50.8700	-0.3960	1.4240	0.1380
10:01:46.835	1248	2.9100	6.0800	-59.5000	-0.4050	1.9200	0.1780
10:01:46.855	1268	-1.0900	5.3400	-49.5500	-0.4000	1.2870	0.1410
10:01:46.877	1288	3.8100	5.9300	-56.8500	-0.3810	1.8280	0.1470
10:01:46.896	1308	0.1200	5.0900	-51.5400	-0.3940	1.5440	0.1600
10:01:46.916	1328	1.8200	4.9900	-49.9200	-0.3960	1.4630	0.1100
10:01:46.935	1348	2.1600	5.8600	-59.1400	-0.3930	1.8380	0.1900
10:01:46.956	1368	-1.1500	5.8200	-50.9500	-0.3980	1.3270	0.1240
10:01:46.976	1388	3.0000	5.6100	-60.3300	-0.3930	1.8760	0.1720
10:01:46.996	1408	-1.3100	5.4100	-52.7600	-0.3720	1.4080	0.1540
10:01:47.016	1428	2.5800	6.1700	-53.6200	-0.3990	1.6100	0.1260
10:01:47.036	1448	0.7500	5.5100	-56.3000	-0.3870	1.6870	0.1820
10:01:47.056	1468	0.6000	5.4800	-51.9700	-0.3540	1.3120	0.1260
10:01:47.076	1488	2.7400	6.3100	-60.7300	-0.3960	1.9470	0.1800
10:01:47.095	1508	-2.1900	5.6400	-49.5000	-0.3850	1.2750	0.1250
10:01:47.116	1528	4.0300	6.0400	-55.0200	-0.3730	1.7850	0.1450
10:01:47.135	1548	1.0800	5.5100	-52.0600	-0.3810	1.5480	0.1660
10:01:47.155	1568	1.1500	5.3000	-51.3600	-0.3610	1.4970	0.1290
10:01:47.176	1588	1.2300	5.6400	-60.0100	-0.3850	1.7680	0.2040
10:01:47.196	1608	-0.9300	5.3800	-50.8600	-0.3980	1.2840	0.1240
10:01:47.217	1628	3.8600	5.7300	-59.4700	-0.3780	1.9590	0.1760
10:01:47.237	1648	-1.2600	4.4700	-50.8900	-0.3770	1.3310	0.1510
10:01:47.256	1668	3.3900	6.3000	-55.1800	-0.4010	1.6820	0.1400
10:01:47.277	1688	1.4700	5.5300	-54.0300	-0.4220	1.7080	0.1800
10:01:47.295	1708	0.4000	5.1000	-51.9100	-0.4070	1.4050	0.1190
10:01:47.317	1728	3.1700	5.9100	-57.6300	-0.4080	1.8470	0.1710
10:01:47.335	1748	-0.9200	4.9700	-51.1600	-0.3760	1.3420	0.1490
10:01:47.358	1768	3.2300	5.5900	-56.9800	-0.3690	1.7710	0.1490
10:01:47.377	1788	0.3500	5.1300	-53.1900	-0.4060	1.5290	0.1540
10:01:47.396	1808	1.9700	5.1100	-51.3000	-0.3860	1.5010	0.1240
10:01:47.417	1828	2.5300	5.7900	-57.0600	-0.3780	1.7560	0.1890
10:01:47.435	1848	0.2500	5.6100	-48.3700	-0.3810	1.3090	0.1230
10:01:47.456	1868	3.6400	5.4200	-56.7800	-0.3830	1.8630	0.1550
10:01:47.476	1888	-0.3400	4.7800	-50.1300	-0.3710	1.3820	0.1480
10:01:47.497	1908	3.3500	5.7100	-50.9200	-0.3840	1.6510	0.1330
10:01:47.516	1928	1.8700	5.5100	-56.2800	-0.3740	1.7070	0.1840
10:01:47.536	1948	0.0400	5.7200	-48.4000	-0.3620	1.3100	0.1080
10:01:47.555	1968	3.2700	5.9400	-58.3500	-0.3820	1.8610	0.1820
10:01:47.576	1988	-0.1900	4.9700	-48.9200	-0.3590	1.2800	0.1380
10:01:47.595	2008	4.0800	6.3100	-56.2900	-0.3750	1.8110	0.1460
10:01:47.616	2028	0.0200	5.4900	-53.1500	-0.3720	1.5190	0.1690
10:01:47.635	2048	2.1000	5.1100	-51.9900	-0.3990	1.5040	0.1300
10:01:47.656	2068	2.8700	6.1500	-59.8000	-0.3910	1.8820	0.1940
10:01:47.675	2088	-1.8200	5.8600	-51.8500	-0.4030	1.2800	0.1290
10:01:47.697	2108	2.8400	5.3300	-61.9400	-0.3830	1.9040	0.1730
10:01:47.715	2128	-0.4100	4.8700	-50.8800	-0.4090	1.3910	0.1500
10:01:47.738	2148	2.2900	6.7300	-55.7000	-0.3930	1.6870	0.1420
10:01:47.755	2168	1.0000	5.6500	-56.3500	-0.3830	1.6500	0.1810
10:01:47.776	2188	0.1900	5.1200	-50.7300	-0.3520	1.3720	0.1310
10:01:47.797	2208	2.5700	5.7400	-59.1900	-0.3970	1.8590	0.1850
10:01:47.816	2228	-0.9700	5.3800	-51.7900	-0.3720	1.3280	0.1470
10:01:47.835	2248	3.0000	5.8000	-56.3800	-0.3760	1.7590	0.1540
10:01:47.856	2268	0.8900	5.4000	-53.2600	-0.3710	1.4940	0.1760
10:01:47.875	2288	1.4100	5.3000	-51.5600	-0.3860	1.4770	0.1170
10:01:47.896	2308	1.8500	5.7500	-58.1300	-0.3910	1.7680	0.1650
10:01:47.917	2328	-1.7200	6.0400	-51.3900	-0.3890	1.2520	0.1260
10:01:47.936	2348	3.8400	5.6900	-58.9700	-0.3540	1.8970	0.1800
10:01:47.958	2368	-0.2200	5.5800	-49.5200	-0.3670	1.3670	0.1500
10:01:47.976	2388	2.4600	5.7400	-53.7100	-0.3840	1.6040	0.1350
10:01:47.998	2408	1.1900	5.7400	-54.4600	-0.3800	1.6010	0.1680
10:01:48.017	2428	1.1300	5.4200	-50.9700	-0.3930	1.3600	0.1370
10:01:48.037	2448	3.0500	6.3100	-61.4500	-0.4050	1.9630	0.1840
10:01:48.056	2468	-2.1000	5.4900	-49.3000	-0.4030	1.1850	0.1250
10:01:48.077	2488	5.1200	5.4300	-57.5000	-0.3760	1.8800	0.1660
10:01:48.097	2508	1.0600	4.8500	-51.1600	-0.3910	1.5000	0.1660
10:01:48.116	2528	1.4700	5.7400	-52.0600	-0.3900	1.5140	0.1300
10:01:48.137	2548	1.7700	5.8800	-58.4000	-0.3770	1.7740	0.1940
10:01:48.156	2568	-0.0300	5.8100	-49.2400	-0.3860	1.3240	0.1120
10:01:48.177	2588	3.6800	5.5000	-58.5600	-0.3920	1.8610	0.1600
10:01:48.197	2608	-0.1200	4.6400	-50.4100	-0.3620	1.3120	0.1460
10:01:48.217	2628	3.8400	5.9700	-55.2600	-0.3740	1.7210	0.1450
10:01:48.237	2648	1.2000	5.4700	-54.7400	-0.3820	1.6610	0.1670
10:01:48.257	2668	0.0100	4.9000	-49.5500	-0.3720	1.3600	0.1150
10:01:48.277	2688	2.8600	6.1600	-61.2500	-0.4040	1.9270	0.1930
10:01:48.297	2708	-1.8200	5.8600	-51.8500	-0.3750	1.2690	0.1430
10:01:48.316	2728	4.1300	5.3800	-56.7000	-0.3760	1.8920	0.1530
10:01:48.338	2748	0.7100	4.9900	-53.8800	-0.3740	1.4940	0.1730
10:01:48.357	2768	1.3600	5.1400	-51.9000	-0.3680	1.4870	0.1290
10:01:48.376	2788	2.8900	5.8000	-57.0700	-0.3690	1.7930	0.1820
10:01:48.398	2808	-0.5400	5.3100	-49.2000	-0.3710	1.3220	0.1400
10:01:48.417	2828	3.8400	5.3500	-59.9600	-0.3940	1.9530	0.1730
10:01:48.437	2848	-0.9800	4.7700	-50.7500	-0.3890	1.3360	0.1620
10:01:48.456	2868	4.0500	5.7800	-55.8000	-0.3910	1.7610	0.1480
10:01:48.477	2888	0.8500	5.2000	-54.6400	-0.3860	1.6260	0.1830
10:01:48.497	2908	0.3200	4.9900	-53.9100	-0.3770	1.4540	0.1420
10:01:48.517	2928	3.0300	5.9600	-60.3500	-0.4140	1.8800	0.1840
10:01:48.537	2948	-0.7500	5.4500	-50.4300	-0.3940	1.3000	0.1470
10:01:48.556	2968	3.9400	6.0000	-56.5800	-0.4010	1.8180	0.1530
10:01:48.577	2988	1.3300	5.4200	-52.2600	-0.4130	1.6050	0.1720
10:01:48.597	3008	2.9300	5.4000	-53.6100	-0.3980	1.6540	0.1390
10:01:48.617	3028	1.9100	5.7800	-51.6900	-0.3590	1.6050	0.1680
10:01:48.638	3048	-0.1200	5.2200	-46.8200	-0.3570	1.3320	0.1270
10:01:48.657	3068	3.7800	5.6100	-58.5900	-0.3570	1.9710	0.1690
10:01:48.677	3088	-0.2000	4.6100	-50.3900	-0.3650	1.3750	0.1490
10:01:48.697	3108	3.8900	5.8400	-52.6500	-0.3640	1.6700	0.1280
10:01:48.716	3128	1.3600	5.1100	-49.1100	-0.3630	1.5020	0.1370
10:01:48.736	3148	1.7800	5.0900	-49.4000	-0.3710	1.4220	0.1250
10:01:48.756	3168	3.9400	5.7100	-55.5100	-0.3510	1.7870	0.1540
10:01:48.778	3188	-0.6000	5.1000	-46.6500	-0.3170	1.1090	0.1190
10:01:48.798	3208	5.4200	4.7200	-57.8300	-0.3620	1.9500	0.1580
10:01:48.816	3228	0.7600	5.1400	-47.9600	-0.3490	1.4040	0.1420
10:01:48.838	3248	2.6400	4.8400	-51.6800	-0.3720	1.4990	0.1410
10:01:48.858	3268	2.4500	5.5400	-56.2700	-0.3670	1.7910	0.1690
10:01:48.877	3288	0.3200	5.3800	-48.9000	-0.3750	1.3010	0.1250
10:01:48.898	3308	4.1400	5.8200	-59.1000	-0.3910	1.9690	0.1830
10:01:48.917	3328	0.1500	4.7200	-48.1700	-0.3730	1.3390	0.1430
10:01:48.937	3348	3.6400	5.4400	-52.5200	-0.3510	1.7280	0.1310
10:01:48.957	3368	1.1200	5.6400	-56.3600	-0.3790	1.6930	0.1740
10:01:48.977	3388	0.6900	5.1400	-49.0900	-0.3660	1.2940	0.1160
10:01:48.997	3408	2.6200	6.1400	-58.6900	-0.3770	1.9230	0.1780
10:01:49.017	3428	-1.2600	5.6100	-53.2500	-0.3900	1.4000	0.1470
10:01:49.037	3448	3.3700	5.6000	-57.8400	-0.3560	1.8000	0.1620
10:01:49.057	3468	-0.0700	5.0000	-55.0500	-0.3630	1.5510	0.1620
10:01:49.077	3488	0.8000	5.5500	-52.1900	-0.3870	1.5000	0.1240
10:01:49.096	3508	1.4800	5.7500	-58.9900	-0.3830	1.8330	0.1800
10:01:49.116	3528	-0.7700	5.5500	-50.5600	-0.3840	1.2990	0.1260
10:01:49.139	3548	3.2200	5.5700	-58.9100	-0.3770	1.9010	0.1720
10:01:49.157	3568	-0.5000	4.8800	-51.6000	-0.3690	1.4280	0.1440
10:01:49.177	3588	2.4700	5.4300	-52.5600	-0.3780	1.6410	0.1360
10:01:49.197	3608	0.9000	5.4400	-54.4900	-0.3680	1.6540	0.1690
10:01:49.217	3628	0.7600	4.7900	-50.1100	-0.3680	1.3930	0.1190
10:01:49.237	3648	2.3500	6.2900	-59.7800	-0.3770	1.9100	0.1730
10:01:49.257	3668	-1.5900	5.8500	-50.4600	-0.3800	1.2050	0.1310
10:01:49.277	3688	4.6800	5.6200	-58.2200	-0.3740	1.9700	0.1510
10:01:49.298	3708	-0.6300	5.4900	-50.4200	-0.3720	1.4340	0.1440
10:01:49.316	3728	2.3700	5.7600	-52.4400	-0.3940	1.5340	0.1370
10:01:49.338	3748	2.6900	5.8000	-59.5500	-0.3930	1.8190	0.2040
10:01:49.356	3768	-0.4300	5.3200	-50.8100	-0.3900	1.2910	0.1380
10:01:49.379	3788	3.3900	5.3600	-57.8700	-0.3900	1.9270	0.1720
10:01:49.397	3808	-0.7500	4.6700	-50.1500	-0.3840	1.3300	0.1560
10:01:49.418	3828	2.9100	6.0600	-54.4700	-0.3930	1.6990	0.1350
10:01:49.436	3848	0.8800	5.3800	-53.7300	-0.3900	1.6550	0.1650
10:01:49.458	3868	0.6000	5.0900	-50.0700	-0.3630	1.3580	0.1140
10:01:49.478	3888	2.8600	5.9200	-58.1100	-0.4060	1.8920	0.1650
10:01:49.499	3908	-0.8900	5.3500	-51.1600	-0.3760	1.2880	0.1400
10:01:49.519	3928	3.2800	5.5200	-57.4800	-0.3620	1.7780	0.1520
10:01:49.538	3948	0.1900	5.4100	-53.5100	-0.3720	1.5060	0.1640
10:01:49.556	3968	1.3100	5.0700	-51.1000	-0.3980	1.4460	0.1240
10:01:49.578	3988	2.4200	5.8200	-58.7200	-0.3840	1.8020	0.1870
10:01:49.598	4008	-0.4500	5.5800	-48.7600	-0.3610	1.2940	0.1280
10:01:49.618	4028	2.9900	5.7500	-58.8200	-0.3520	1.8590	0.1750
10:01:49.638	4048	-0.4700	4.8000	-50.7600	-0.3710	1.3440	0.1570
10:01:49.658	4068	3.1000	6.6000	-53.7100	-0.3960	1.7420	0.1350
10:01:49.677	4088	1.1000	5.3000	-54.5900	-0.3840	1.6260	0.1800
10:01:49.697	4108	0.5100	5.4200	-51.1200	-0.3810	1.3980	0.1300
10:01:49.717	4128	3.1900	6.0000	-60.7900	-0.4050	1.9630	0.1950
10:01:49.737	4148	-0.8400	5.5900	-48.1700	-0.4030	1.2730	0.1210
10:01:49.758	4168	3.1800	6.6500	-57.9300	-0.3920	1.8200	0.1430
10:01:49.778	4188	-0.4100	5.2300	-54.1600	-0.4080	1.5180	0.1810
10:01:49.797	4208	0.5300	5.4800	-55.9900	-0.3850	1.5490	0.1420
10:01:49.819	4228	1.6000	6.1500	-57.4800	-0.3840	1.7550	0.1800
10:01:49.839	4248	-1.5200	5.9900	-52.5100	-0.3810	1.3150	0.1340
10:01:49.859	4268	2.1800	5.7700	-59.3900	-0.3880	1.8820	0.1650
10:01:49.879	4288	-1.0700	5.3100	-51.9500	-0.3820	1.3950	0.1470
10:01:49.897	4308	2.2600	5.8600	-55.8600	-0.3970	1.6620	0.1400
10:01:49.919	4328	0.7100	5.6400	-56.4700	-0.3810	1.7090	0.1740
10:01:49.937	4348	-0.0500	4.8500	-52.0500	-0.3660	1.3830	0.1250
10:01:49.957	4368	3.3100	5.7600	-58.4700	-0.3920	1.9500	0.1640
10:01:49.978	4388	-1.5700	4.9200	-48.4700	-0.3850	1.3110	0.1420
10:01:49.999	4408	3.9600	6.2100	-55.3200	-0.3810	1.7960	0.1440
10:01:50.018	4428	0.7100	5.4200	-53.8300	-0.3720	1.5600	0.1720
10:01:50.037	4448	1.3100	5.1400	-50.9800	-0.3540	1.4730	0.1310
10:01:50.058	4468	2.3100	6.0700	-60.1500	-0.3670	1.8140	0.1990
10:01:50.078	4488	-1.4300	5.9100	-49.4200	-0.4090	1.2840	0.1240
10:01:50.098	4508	4.1400	5.7500	-57.4100	-0.3750	1.9260	0.1660
10:01:50.119	4528	-0.4000	5.0300	-50.2300	-0.4010	1.3630	0.1570
10:01:50.138	4548	3.3200	5.9100	-51.9400	-0.3940	1.6540	0.1350
10:01:50.157	4568	2.6300	5.3100	-55.1400	-0.4130	1.7410	0.1950
10:01:50.178	4588	0.8000	5.6500	-47.4800	-0.3860	1.3130	0.1180
10:01:50.197	4608	3.4300	5.9000	-57.2300	-0.3870	1.8470	0.1680
10:01:50.218	4628	0.5400	4.6200	-49.3800	-0.3790	1.3530	0.1460
10:01:50.237	4648	3.9000	5.5500	-53.6700	-0.3790	1.7600	0.1500
10:01:50.258	4668	0.6600	5.4500	-54.0800	-0.3890	1.5010	0.1670
10:01:50.278	4688	2.1000	5.2600	-50.9900	-0.3990	1.4740	0.1330
10:01:50.298	4708	3.1400	5.7400	-55.5500	-0.3940	1.7930	0.1780
10:01:50.320	4728	-0.5100	5.1200	-48.7500	-0.3810	1.2850	0.1290
10:01:50.340	4748	3.6400	5.4900	-57.6200	-0.3810	1.8780	0.1620
10:01:50.358	4768	0.1100	4.5900	-52.9400	-0.3830	1.4140	0.1540
10:01:50.378	4788	2.9700	5.4900	-49.7800	-0.4050	1.5840	0.1250
10:01:50.398	4808	1.8200	6.0000	-55.2000	-0.3580	1.7030	0.1740
10:01:50.419	4828	0.4300	5.7100	-50.0400	-0.3660	1.3350	0.1230
10:01:50.439	4848	3.1700	5.5200	-59.3600	-0.3750	1.9140	0.1740
10:01:50.459	4868	-1.1200	4.8300	-50.2100	-0.3610	1.2960	0.1500
10:01:50.478	4888	4.2300	6.5000	-58.7700	-0.3740	1.8250	0.1670
10:01:50.497	4908	0.1700	5.4800	-52.5900	-0.4010	1.5250	0.1630
10:01:50.518	4928	2.6800	4.9600	-51.7700	-0.3920	1.5180	0.1410
10:01:50.538	4948	2.8400	6.0100	-59.9800	-0.4010	1.9160	0.2050
10:01:50.559	4968	-2.2900	5.8000	-49.7500	-0.4070	1.2370	0.1280
10:01:50.578	4988	2.9600	5.4800	-60.4300	-0.3990	1.9190	0.1700
10:01:50.598	5008	-0.4400	5.4400	-51.4300	-0.3850	1.4120	0.1510
10:01:50.620	5028	2.2100	6.1000	-54.4200	-0.3910	1.6660	0.1310
10:01:50.638	5048	1.0900	5.3200	-57.0800	-0.3830	1.6680	0.1900
10:01:50.658	5068	0.2700	5.0400	-52.1300	-0.3740	1.3730	0.1300
10:01:50.679	5088	2.0400	6.3500	-60.9500	-0.3900	1.8830	0.1800
10:01:50.700	5108	-1.7500	5.4500	-52.5400	-0.3650	1.2690	0.1570
10:01:50.720	5128	3.4400	5.6800	-56.3600	-0.3930	1.7280	0.1430
10:01:50.738	5148	1.0200	5.2400	-56.4700	-0.3800	1.5960	0.1940
10:01:50.760	5168	1.2200	5.3600	-52.3600	-0.3670	1.4250	0.1290
10:01:50.778	5188	1.9300	5.9200	-60.7600	-0.4000	1.7940	0.1840
10:01:50.800	5208	-1.6400	5.4400	-51.4100	-0.3870	1.2370	0.1330
10:01:50.819	5228	3.5700	5.5600	-60.5700	-0.3590	1.8660	0.1760
10:01:50.838	5248	-0.0900	5.3300	-53.2000	-0.3800	1.4410	0.1560
10:01:50.859	5268	2.4000	5.5200	-51.8400	-0.3800	1.5640	0.1220
10:01:50.878	5288	0.7100	5.1300	-57.8300	-0.4010	1.6800	0.1860
10:01:50.898	5308	-0.3800	5.3300	-51.8800	-0.4130	1.3510	0.1220
10:01:50.919	5328	3.1900	5.5800	-62.3000	-0.4130	1.9350	0.1900
10:01:50.939	5348	-1.2300	4.3500	-51.4900	-0.4000	1.2410	0.1520
10:01:50.958	5368	4.3800	6.1100	-55.5900	-0.4000	1.8310	0.1510
10:01:50.979	5388	1.1100	5.1500	-52.5800	-0.3970	1.4910	0.1720
10:01:50.999	5408	1.8700	5.2200	-51.1400	-0.4150	1.4770	0.1270
10:01:51.019	5428	3.0200	5.7400	-57.4500	-0.3970	1.7840	0.1790
10:01:51.040	5448	-1.2800	5.6300	-50.3300	-0.3880	1.3060	0.1290
10:01:51.060	5468	2.5900	5.0900	-58.6900	-0.3890	1.9020	0.1550
10:01:51.079	5488	0.0100	4.7000	-50.6500	-0.3810	1.4080	0.1480
10:01:51.099	5508	2.8500	5.9600	-53.9600	-0.4070	1.6650	0.1350
10:01:51.119	5528	1.4800	5.2100	-56.2600	-0.3890	1.6820	0.1820
10:01:51.139	5548	-0.4300	5.5500	-49.3700	-0.3860	1.3170	0.1070
10:01:51.158	5568	3.2700	6.1000	-58.3900	-0.4030	1.8650	0.1650
10:01:51.178	5588	-1.3400	5.2400	-49.3800	-0.3850	1.3010	0.1390
10:01:51.200	5608	3.9800	6.3700	-55.0600	-0.3820	1.7440	0.1510
10:01:51.220	5628	0.2700	5.6600	-54.2200	-0.3800	1.5780	0.1790
10:01:51.238	5648	1.3600	5.1600	-52.4900	-0.3630	1.4300	0.1330
10:01:51.261	5668	2.8100	5.8400	-58.0900	-0.3800	1.8460	0.1750
10:01:51.279	5688	-1.1600	5.0400	-49.0900	-0.3780	1.2840	0.1390
10:01:51.298	5708	4.0700	5.2900	-56.8700	-0.3800	1.8930	0.1620
10:01:51.320	5728	0.1000	4.8300	-50.7600	-0.4130	1.3740	0.1590
10:01:51.338	5748	3.4600	6.0300	-56.2300	-0.3980	1.6850	0.1480
10:01:51.358	5768	0.2000	5.5500	-58.6300	-0.3980	1.7330	0.1900
10:01:51.378	5788	-0.6700	5.4100	-53.5200	-0.3930	1.4000	0.1370
10:01:51.400	5808	2.5400	6.2800	-60.2700	-0.4240	1.9230	0.1780
10:01:51.419	5828	-1.3900	5.3600	-50.5000	-0.4200	1.2970	0.1510
10:01:51.438	5848	2.7800	6.5900	-56.2700	-0.3940	1.7630	0.1460
10:01:51.458	5868	0.3100	5.4700	-55.7800	-0.3980	1.5250	0.1800
10:01:51.480	5888	0.3300	5.7200	-54.6100	-0.3990	1.5120	0.1420
10:01:51.498	5908	2.1600	6.2100	-59.4100	-0.3920	1.7710	0.1940
10:01:51.519	5928	-0.9700	5.6600	-51.2100	-0.4130	1.3200	0.1410
10:01:51.539	5948	3.1700	5.2500	-55.8300	-0.3960	1.8180	0.1520
10:01:51.558	5968	0.0300	5.1000	-51.2800	-0.3800	1.3970	0.1610
10:01:51.578	5988	3.0700	6.2900	-50.7000	-0.3990	1.6030	0.1280
10:01:51.598	6008	1.3800	5.8400	-54.1900	-0.3810	1.6370	0.1600
10:01:51.618	6028	-0.4100	5.4300	-52.3700	-0.3810	1.3860	0.1380
10:01:51.640	6048	3.1400	5.6700	-55.8300	-0.4010	1.8250	0.1480
10:01:51.659	6068	-0.0600	4.9600	-51.4400	-0.3760	1.3790	0.1530
10:01:51.680	6088	3.7700	5.8700	-53.3200	-0.3760	1.7130	0.1380
10:01:51.699	6108	1.1500	5.0200	-51.2100	-0.3930	1.4780	0.1660
10:01:51.719	6128	2.0200	5.4600	-50.2900	-0.4120	1.5230	0.1220
