# Supplementary material for: A slanted castor wheel enables pushing manual wheelchairs from the side to improve social interaction
Source: PLoS One. 2024 Sep 12;19(9):e0307759. doi: 10.1371/journal.pone.0307759 (PMC11392412; doi:10.1371/journal.pone.0307759)
Supplement: S1 File — Contains the data collected during the validation experiments and the code for calculating the reaction forces for a castor wheel using the vector equations and the cosine approximation. 4TU.ResearchData repository: https://doi.org/10.4121/82afa4e1-bdf1-4bf4-8682-32e62f6c3d68, GitLab repository: https://gitlab.tudelft.nl/ziggy/evaluation_paper. (ZIP) [file pone.0307759.s002.zip › S2 File - Experimental data and the MATLAB code for calculations of the castor wheel/Data/Test7_31-5-2022/0.1rad_7.4kg_7.txt]

TimeStamp	SampleCounter	Fx(N)	Fy(N)	Fz(N)	Tx(Nm)	Ty(Nm)	Tz(Nm)
09:57:59.058	35792	2.0900	8.1000	-76.0900	-0.5870	2.2670	0.2580
09:57:59.079	35812	-0.1900	7.2900	-67.4500	-0.5760	1.7900	0.2140
09:57:59.096	35832	4.6400	8.9400	-79.3000	-0.6040	2.6450	0.2470
09:57:59.118	35852	-1.0700	8.1100	-67.4600	-0.5710	1.7210	0.2110
09:57:59.137	35872	3.5900	8.4100	-76.6900	-0.6340	2.3210	0.2440
09:57:59.157	35892	2.4300	8.0500	-70.7500	-0.6190	2.1800	0.2370
09:57:59.176	35912	1.5200	7.7500	-69.2700	-0.6290	2.0320	0.2170
09:57:59.196	35932	3.9200	8.8900	-75.7200	-0.6270	2.3980	0.2520
09:57:59.217	35952	-0.2300	7.7300	-63.9300	-0.5890	1.7500	0.1910
09:57:59.237	35972	4.6700	8.6800	-78.1700	-0.6180	2.4280	0.2600
09:57:59.257	35992	0.6600	8.0700	-68.8100	-0.5770	1.9430	0.2180
09:57:59.278	36012	2.1100	7.7100	-72.7500	-0.6150	2.1450	0.2240
09:57:59.298	36032	2.4400	8.7400	-76.9700	-0.5820	2.3060	0.2490
09:57:59.318	36052	-0.2400	7.5700	-66.4200	-0.5730	1.8190	0.1840
09:57:59.338	36072	4.1900	8.6200	-80.1500	-0.5840	2.5050	0.2590
09:57:59.357	36092	-1.1800	8.0600	-66.1600	-0.5580	1.7020	0.2020
09:57:59.377	36112	3.3200	8.7100	-73.4700	-0.6220	2.3290	0.2260
09:57:59.397	36132	1.3300	8.2700	-74.5700	-0.6110	2.1930	0.2500
09:57:59.418	36152	0.8500	7.8000	-69.8200	-0.6260	1.9540	0.2070
09:57:59.437	36172	2.5500	8.9200	-78.4100	-0.5990	2.4190	0.2570
09:57:59.458	36192	-0.2400	7.5800	-65.4000	-0.5720	1.7140	0.1950
09:57:59.479	36212	4.8000	8.6800	-78.9900	-0.6090	2.5610	0.2580
09:57:59.498	36232	0.0100	8.0000	-66.9100	-0.5810	1.8430	0.2180
09:57:59.517	36252	3.3700	8.1900	-71.8900	-0.6590	2.2250	0.2150
09:57:59.537	36272	2.2300	8.4000	-77.6100	-0.6120	2.3600	0.2610
09:57:59.558	36292	-0.5500	7.3100	-67.9600	-0.6310	1.8030	0.1950
09:57:59.579	36312	3.6800	8.9200	-79.7200	-0.6420	2.5940	0.2560
09:57:59.598	36332	-0.0400	8.0700	-63.5200	-0.5930	1.7810	0.1960
09:57:59.619	36352	4.0000	8.6300	-75.1000	-0.6290	2.3430	0.2360
09:57:59.638	36372	0.8100	8.1600	-70.3000	-0.6170	2.0730	0.2340
09:57:59.657	36392	1.5000	7.5200	-69.1700	-0.6330	2.0180	0.2070
09:57:59.677	36412	2.7500	8.7200	-77.3900	-0.6060	2.4320	0.2420
09:57:59.697	36432	-1.4900	7.7500	-66.0700	-0.5580	1.6900	0.1910
09:57:59.717	36452	4.1700	8.3700	-79.2200	-0.5740	2.4570	0.2480
09:57:59.738	36472	1.3500	7.4000	-67.3600	-0.5540	1.8940	0.2210
09:57:59.760	36492	3.3100	8.0800	-71.8500	-0.6120	2.1800	0.2180
09:57:59.777	36512	1.7300	8.3700	-75.4600	-0.5810	2.2790	0.2420
09:57:59.797	36532	0.1600	7.5600	-67.2900	-0.6090	1.8070	0.2000
09:57:59.818	36552	4.8200	8.7500	-79.3400	-0.5840	2.5700	0.2620
09:57:59.838	36572	-0.4100	7.3700	-63.6900	-0.5770	1.7080	0.1900
09:57:59.858	36592	4.0700	8.2300	-74.8200	-0.6020	2.3380	0.2270
09:57:59.879	36612	1.8600	8.5300	-68.2200	-0.5650	2.0540	0.2150
09:57:59.899	36632	2.4400	7.4100	-70.6400	-0.6080	2.0410	0.2160
09:57:59.918	36652	2.4300	8.6500	-79.8400	-0.5850	2.4730	0.2580
09:57:59.939	36672	-1.3800	7.4300	-68.5100	-0.5700	1.7280	0.2000
09:57:59.957	36692	3.9900	8.7800	-79.3100	-0.5900	2.5840	0.2530
09:57:59.978	36712	-0.1900	8.0400	-66.8500	-0.5780	1.8100	0.2100
09:57:59.999	36732	2.5600	8.5400	-74.2100	-0.6300	2.2500	0.2230
09:58:00.019	36752	1.6500	8.2900	-72.6800	-0.6260	2.2010	0.2440
09:58:00.039	36772	1.2800	7.6400	-69.5300	-0.5980	1.9080	0.2210
09:58:00.059	36792	3.6100	8.7700	-78.5800	-0.6100	2.5130	0.2650
09:58:00.078	36812	0.0400	7.9300	-65.3400	-0.5590	1.7290	0.1990
09:58:00.099	36832	3.9200	8.3400	-77.0000	-0.5910	2.3920	0.2490
09:58:00.119	36852	0.3500	7.7800	-73.9200	-0.5730	2.0640	0.2440
09:58:00.139	36872	0.8100	7.3900	-70.8400	-0.5990	1.9580	0.2110
09:58:00.159	36892	3.1200	8.3600	-79.0600	-0.5700	2.4530	0.2650
09:58:00.179	36912	-0.2900	7.3800	-66.0600	-0.5630	1.7450	0.1790
09:58:00.200	36932	4.3400	8.9300	-78.0400	-0.5800	2.4760	0.2420
09:58:00.218	36952	-0.8900	8.1200	-67.5700	-0.5710	1.8710	0.2070
09:58:00.239	36972	2.3000	7.8200	-72.9600	-0.6360	2.1710	0.2090
09:58:00.259	36992	1.6100	8.6100	-75.9800	-0.5820	2.2950	0.2540
09:58:00.279	37012	-0.2300	7.6700	-68.2200	-0.5870	1.8460	0.2100
09:58:00.299	37032	3.8200	8.8500	-82.9000	-0.5860	2.6040	0.2690
09:58:00.319	37052	-1.7600	8.1000	-65.1300	-0.5530	1.6730	0.1980
09:58:00.339	37072	5.4300	8.4500	-77.3400	-0.5990	2.4690	0.2460
09:58:00.357	37092	1.0800	8.2400	-69.4300	-0.5570	1.9790	0.2380
09:58:00.378	37112	1.5100	8.0000	-69.8400	-0.6180	2.0540	0.2140
09:58:00.399	37132	3.0100	8.3600	-80.1500	-0.6030	2.4560	0.2670
09:58:00.418	37152	-0.4000	7.5600	-64.6200	-0.5810	1.7670	0.1950
09:58:00.439	37172	4.4500	8.8200	-78.9900	-0.6150	2.4930	0.2580
09:58:00.457	37192	-0.1200	8.2900	-63.2500	-0.5730	1.7970	0.1920
09:58:00.477	37212	3.1900	8.4500	-72.8100	-0.6260	2.2320	0.2230
09:58:00.498	37232	1.7300	8.7200	-73.7800	-0.5590	2.1630	0.2400
09:58:00.518	37252	1.0200	7.3000	-67.1400	-0.6020	1.8890	0.1990
09:58:00.538	37272	4.3400	8.2100	-76.3500	-0.5970	2.5160	0.2480
09:58:00.558	37292	0.1700	7.1800	-65.2000	-0.5590	1.7310	0.1940
09:58:00.578	37312	4.1300	8.2400	-74.9100	-0.5800	2.3620	0.2240
09:58:00.598	37332	0.7000	7.7300	-69.7700	-0.5740	2.0470	0.2200
09:58:00.618	37352	1.3800	7.3300	-70.6600	-0.6110	1.9630	0.2150
09:58:00.637	37372	3.3600	8.9500	-77.4000	-0.5830	2.4360	0.2520
09:58:00.658	37392	0.1400	7.6900	-67.1800	-0.5630	1.7910	0.2080
09:58:00.679	37412	4.3200	8.4500	-75.5800	-0.5920	2.3950	0.2340
09:58:00.700	37432	0.0800	7.4900	-66.3400	-0.5520	1.7950	0.2070
09:58:00.718	37452	3.5600	8.1800	-72.3500	-0.6250	2.2760	0.2200
09:58:00.739	37472	1.3700	7.9000	-73.5200	-0.5990	2.2430	0.2490
09:58:00.760	37492	0.9200	7.3800	-68.7800	-0.6000	1.8960	0.2060
09:58:00.778	37512	4.6200	9.1200	-79.5400	-0.5670	2.5580	0.2620
09:58:00.800	37532	-0.6000	8.5300	-64.6100	-0.5590	1.7400	0.1980
09:58:00.818	37552	3.9400	8.6200	-79.8400	-0.6010	2.4250	0.2440
09:58:00.840	37572	0.1000	8.1700	-71.0600	-0.6100	1.9570	0.2340
09:58:00.859	37592	1.4400	8.0200	-72.6700	-0.6210	2.0910	0.2210
09:58:00.879	37612	2.1700	8.6400	-81.1500	-0.5970	2.4100	0.2760
09:58:00.898	37632	-0.5100	7.4200	-68.8200	-0.5780	1.8000	0.2090
09:58:00.918	37652	3.7600	8.6100	-79.0400	-0.5810	2.4940	0.2550
09:58:00.938	37672	-0.4100	8.0500	-68.0900	-0.5550	1.8470	0.2050
09:58:00.958	37692	2.2800	7.9200	-75.1800	-0.6010	2.2130	0.2220
09:58:00.978	37712	1.1800	8.1100	-75.6800	-0.5720	2.2150	0.2480
09:58:00.998	37732	0.7400	7.5000	-70.3800	-0.5630	1.9010	0.2090
09:58:01.019	37752	3.3400	8.9200	-79.4400	-0.5940	2.4880	0.2570
09:58:01.040	37772	-1.7300	8.0500	-67.6700	-0.5630	1.7280	0.2030
09:58:01.058	37792	3.6400	8.2300	-77.3700	-0.6170	2.3430	0.2370
09:58:01.079	37812	1.1600	8.1300	-70.1700	-0.5800	2.0240	0.2280
09:58:01.100	37832	1.9700	7.6500	-72.0500	-0.5990	2.0580	0.2270
09:58:01.119	37852	2.0600	8.6400	-76.5900	-0.5960	2.3910	0.2500
09:58:01.138	37872	-0.7000	7.5200	-67.0000	-0.5660	1.7510	0.2040
09:58:01.159	37892	4.3200	8.7400	-82.0300	-0.5890	2.6190	0.2650
09:58:01.180	37912	-0.6100	8.5600	-65.3300	-0.5700	1.7480	0.1930
09:58:01.199	37932	3.4200	8.3300	-74.9600	-0.5990	2.3190	0.2370
09:58:01.218	37952	1.2100	8.1800	-73.2900	-0.6180	2.1810	0.2430
09:58:01.239	37972	0.9400	7.4500	-73.1800	-0.6120	1.9930	0.2230
09:58:01.258	37992	4.1400	8.6100	-77.1600	-0.6160	2.4730	0.2610
09:58:01.279	38012	-0.3000	8.0900	-64.1800	-0.5760	1.7150	0.1910
09:58:01.298	38032	4.1900	8.4000	-78.5700	-0.6030	2.4040	0.2510
09:58:01.319	38052	1.0900	7.9300	-70.4300	-0.5770	2.0540	0.2330
09:58:01.340	38072	2.3400	7.6600	-72.7800	-0.5970	2.0390	0.2230
09:58:01.358	38092	2.9500	8.3400	-76.1600	-0.5850	2.3270	0.2460
09:58:01.379	38112	0.1800	7.5700	-66.7100	-0.5360	1.8190	0.1900
09:58:01.399	38132	4.5100	8.4100	-77.1900	-0.5940	2.5100	0.2390
09:58:01.419	38152	-0.1700	7.8000	-65.3000	-0.5550	1.8020	0.1910
09:58:01.439	38172	3.4300	7.8600	-71.4500	-0.6050	2.1940	0.2150
09:58:01.460	38192	2.4600	8.3900	-74.6300	-0.5810	2.2870	0.2590
09:58:01.480	38212	0.3100	7.5100	-69.2300	-0.5810	1.8770	0.2150
09:58:01.499	38232	2.6900	8.7900	-79.0600	-0.5820	2.4750	0.2530
09:58:01.518	38252	-0.7600	7.6200	-67.6800	-0.5560	1.7530	0.2100
09:58:01.540	38272	4.9100	8.7000	-76.6300	-0.5950	2.4290	0.2320
09:58:01.559	38292	0.4200	7.4200	-67.2300	-0.5980	1.9800	0.2180
09:58:01.580	38312	2.9600	7.8100	-70.5800	-0.6300	2.1240	0.2210
09:58:01.600	38332	3.0300	8.5400	-77.5000	-0.6010	2.4500	0.2500
09:58:01.620	38352	-0.5100	7.6100	-65.8800	-0.5920	1.7200	0.1780
09:58:01.640	38372	4.0000	8.6200	-79.8800	-0.6000	2.5030	0.2530
09:58:01.661	38392	-0.6600	7.8900	-69.3700	-0.5730	1.8630	0.2300
09:58:01.679	38412	3.4700	8.3300	-73.5800	-0.6140	2.2430	0.2350
09:58:01.698	38432	1.0800	8.0600	-73.7100	-0.6110	2.1770	0.2610
09:58:01.718	38452	-0.0900	7.1500	-73.6300	-0.6050	1.9370	0.2290
09:58:01.738	38472	3.3500	8.7500	-80.1700	-0.5830	2.4600	0.2560
09:58:01.759	38492	-0.5600	8.0300	-67.0600	-0.5560	1.7730	0.2020
09:58:01.779	38512	3.5500	8.0900	-76.2600	-0.5810	2.3330	0.2320
09:58:01.798	38532	0.9900	7.6100	-70.7400	-0.5620	2.0410	0.2340
09:58:01.821	38552	1.7600	7.5100	-73.0500	-0.5960	2.0920	0.2040
09:58:01.840	38572	2.5900	8.4300	-76.7500	-0.5800	2.3170	0.2560
09:58:01.860	38592	-0.5300	7.8700	-67.2500	-0.5810	1.7800	0.1950
09:58:01.879	38612	4.2800	8.9200	-80.6600	-0.5900	2.5070	0.2640
09:58:01.900	38632	0.0200	8.1900	-66.9100	-0.5530	1.8380	0.2110
09:58:01.919	38652	3.3400	8.2200	-72.7600	-0.6030	2.1690	0.2170
09:58:01.939	38672	1.5100	8.1100	-74.2700	-0.5780	2.2080	0.2580
09:58:01.958	38692	0.9700	7.4000	-70.1600	-0.5990	1.9600	0.2020
09:58:01.980	38712	3.5500	8.7400	-79.5900	-0.5810	2.5620	0.2620
09:58:01.999	38732	-2.0800	7.9200	-63.0900	-0.5510	1.6290	0.1950
09:58:02.020	38752	5.2800	8.5400	-79.4100	-0.5930	2.5500	0.2560
09:58:02.040	38772	1.0300	8.0700	-67.2700	-0.5910	2.0070	0.2210
09:58:02.061	38792	1.7000	7.7000	-71.6000	-0.6230	2.0620	0.2180
09:58:02.079	38812	2.9000	8.9500	-75.6500	-0.6040	2.3640	0.2510
09:58:02.100	38832	0.4000	7.5400	-64.4700	-0.5920	1.7730	0.1870
09:58:02.120	38852	4.4400	8.6900	-78.3900	-0.5920	2.5100	0.2560
09:58:02.139	38872	-0.1600	7.4300	-64.5000	-0.5650	1.7440	0.2000
09:58:02.162	38892	3.8300	8.2900	-75.1800	-0.6000	2.2850	0.2350
09:58:02.179	38912	1.4200	8.1900	-72.8900	-0.5970	2.1750	0.2390
09:58:02.199	38932	0.9300	7.2400	-69.6700	-0.5730	1.9220	0.2130
09:58:02.220	38952	2.8400	8.9000	-79.1300	-0.5640	2.4790	0.2470
09:58:02.240	38972	-1.2800	7.7800	-66.6600	-0.5550	1.6790	0.1900
09:58:02.261	38992	4.5700	8.6200	-76.4800	-0.5920	2.4530	0.2350
09:58:02.279	39012	1.3700	8.4900	-65.9800	-0.5720	1.9930	0.2280
09:58:02.300	39032	1.2900	7.9600	-71.4500	-0.6300	2.0830	0.2050
09:58:02.320	39052	2.1100	8.6000	-79.5300	-0.6010	2.3450	0.2720
09:58:02.340	39072	0.4700	7.7800	-66.3000	-0.5820	1.7940	0.1920
09:58:02.360	39092	4.6000	8.8600	-80.0300	-0.5870	2.5360	0.2650
09:58:02.380	39112	-0.4900	8.1900	-64.4200	-0.5610	1.7220	0.2020
09:58:02.400	39132	4.6200	8.5100	-74.5500	-0.6090	2.3880	0.2300
09:58:02.420	39152	0.7000	8.2300	-72.9200	-0.5990	2.1210	0.2540
09:58:02.440	39172	0.9600	7.4400	-71.4700	-0.6130	1.9850	0.2160
09:58:02.459	39192	3.2400	8.7800	-78.8700	-0.5920	2.5210	0.2620
09:58:02.480	39212	-0.1700	7.9800	-64.2800	-0.5880	1.7160	0.2040
09:58:02.502	39232	4.7100	8.5300	-76.5900	-0.6130	2.4610	0.2360
09:58:02.520	39252	0.9300	7.7700	-66.4600	-0.5760	1.9050	0.2160
09:58:02.540	39272	2.1200	8.2500	-74.2500	-0.6330	2.0970	0.2370
09:58:02.560	39292	2.1600	8.5000	-73.9400	-0.5850	2.2720	0.2290
09:58:02.582	39312	0.6500	7.0600	-69.0400	-0.5980	1.8130	0.2200
09:58:02.601	39332	4.1900	8.5700	-78.3200	-0.5870	2.4810	0.2460
09:58:02.621	39352	-0.3400	7.5300	-63.7200	-0.5570	1.7480	0.1950
09:58:02.640	39372	4.2500	8.1900	-76.0000	-0.5990	2.3330	0.2410
09:58:02.660	39392	1.5400	8.1800	-71.6700	-0.5610	2.1020	0.2380
09:58:02.679	39412	0.7000	7.4200	-69.6500	-0.6190	1.9340	0.2160
09:58:02.700	39432	4.2300	8.4900	-81.1600	-0.5870	2.5440	0.2760
09:58:02.721	39452	-0.5900	8.0000	-66.0000	-0.5570	1.7060	0.1960
09:58:02.739	39472	4.0000	8.4700	-77.0200	-0.5890	2.4640	0.2440
09:58:02.761	39492	0.6300	8.0600	-66.0600	-0.5720	1.8640	0.2090
09:58:02.781	39512	2.9500	7.7100	-72.9300	-0.6080	2.1360	0.2360
09:58:02.799	39532	2.6900	8.6600	-76.0200	-0.5910	2.3720	0.2500
09:58:02.820	39552	0.0400	7.6500	-67.3200	-0.5820	1.7680	0.2100
09:58:02.839	39572	4.7200	8.7100	-80.1800	-0.5840	2.6260	0.2440
09:58:02.859	39592	-0.4000	8.0200	-64.6800	-0.5880	1.7330	0.1990
09:58:02.881	39612	4.5500	8.4400	-76.0900	-0.6130	2.3810	0.2410
09:58:02.901	39632	1.1700	8.4300	-69.6200	-0.6090	2.1190	0.2370
09:58:02.922	39652	1.0900	7.6300	-69.2400	-0.6290	1.9540	0.2140
09:58:02.940	39672	3.6000	8.8000	-77.3500	-0.6090	2.4800	0.2630
09:58:02.959	39692	-0.5200	7.3200	-66.6000	-0.5820	1.7150	0.2070
09:58:02.980	39712	4.2400	8.5500	-77.2000	-0.6030	2.4420	0.2450
09:58:03.001	39732	-0.0900	8.1000	-69.5200	-0.5620	1.9310	0.2180
09:58:03.020	39752	2.0500	7.7600	-74.6000	-0.6040	2.1600	0.2260
09:58:03.040	39772	0.9800	8.4300	-77.9100	-0.5810	2.3000	0.2660
09:58:03.060	39792	0.8600	7.1500	-68.0800	-0.5740	1.8360	0.2060
09:58:03.080	39812	4.4000	9.2500	-80.0400	-0.5710	2.5900	0.2590
09:58:03.100	39832	-1.4600	7.8700	-67.9600	-0.5740	1.6910	0.1970
09:58:03.122	39852	3.5600	8.4600	-75.3800	-0.6170	2.3180	0.2170
09:58:03.140	39872	1.0900	7.9300	-74.9500	-0.5870	2.1320	0.2550
09:58:03.160	39892	1.5100	7.3100	-70.8500	-0.6130	2.0120	0.2200
09:58:03.181	39912	2.5300	8.7700	-79.8900	-0.5890	2.4420	0.2700
09:58:03.201	39932	-1.1500	7.9500	-66.8700	-0.5600	1.6760	0.1900
09:58:03.221	39952	4.5500	9.0800	-78.9900	-0.5940	2.6280	0.2450
09:58:03.240	39972	-0.5700	8.0600	-66.4400	-0.5490	1.8360	0.2170
09:58:03.260	39992	3.7600	7.9200	-74.3900	-0.6070	2.2170	0.2350
09:58:03.279	40012	2.3100	8.2500	-75.1700	-0.6070	2.2620	0.2580
09:58:03.300	40032	1.0400	7.5300	-66.6100	-0.6070	1.8760	0.1910
09:58:03.322	40052	3.9900	8.4100	-77.7000	-0.6130	2.4820	0.2620
09:58:03.342	40072	-0.4000	7.7000	-63.7400	-0.5770	1.6890	0.1900
09:58:03.361	40092	4.9500	8.5300	-76.2200	-0.6180	2.4830	0.2430
09:58:03.379	40112	0.8800	7.7400	-68.4400	-0.5690	1.9850	0.2250
09:58:03.402	40132	2.6000	7.4400	-68.7800	-0.6200	2.0100	0.2080
09:58:03.421	40152	3.4500	8.1700	-77.4300	-0.5640	2.4640	0.2640
09:58:03.441	40172	0.0800	6.9600	-64.9300	-0.5550	1.7350	0.1900
09:58:03.462	40192	4.5000	8.2400	-77.0700	-0.5730	2.4670	0.2470
09:58:03.481	40212	0.2800	8.1200	-64.2700	-0.5480	1.7660	0.1900
09:58:03.502	40232	3.3300	7.8600	-72.9000	-0.6110	2.2000	0.2270
09:58:03.521	40252	1.6700	8.3400	-74.6100	-0.5910	2.2800	0.2450
09:58:03.539	40272	0.4700	7.8400	-66.6200	-0.6020	1.8530	0.1930
09:58:03.562	40292	3.4000	8.7500	-80.0700	-0.5760	2.5260	0.2720
09:58:03.580	40312	-0.4600	8.0100	-63.6500	-0.5430	1.6900	0.1870
09:58:03.602	40332	5.0000	8.8400	-76.0600	-0.5960	2.4660	0.2270
09:58:03.622	40352	0.2400	7.9400	-67.6200	-0.5610	1.8890	0.2150
09:58:03.640	40372	3.0300	8.0200	-69.9400	-0.6190	2.1120	0.1980
09:58:03.662	40392	2.7500	8.3800	-79.9500	-0.5900	2.5310	0.2700
09:58:03.682	40412	-0.9300	7.0000	-67.0800	-0.5890	1.7620	0.1940
09:58:03.700	40432	6.0200	8.8000	-83.6800	-0.6130	2.7700	0.2910
09:58:03.722	40452	0.9100	7.6200	-67.9200	-0.5810	1.8590	0.2280
09:58:03.742	40472	4.6900	8.0700	-71.9100	-0.5990	2.2070	0.2390
09:58:03.761	40492	1.3500	8.0700	-69.8000	-0.5600	2.0320	0.2440
09:58:03.781	40512	1.1900	7.4800	-73.7100	-0.5700	2.1270	0.2080
09:58:03.801	40532	3.8400	7.6700	-79.9200	-0.5710	2.5350	0.2670
09:58:03.821	40552	0.2400	6.9500	-64.2200	-0.5000	1.6800	0.1990
09:58:03.843	40572	3.3900	8.3000	-76.6700	-0.5110	2.3060	0.2380
09:58:03.861	40592	1.3500	7.5500	-69.5900	-0.5090	1.9730	0.2240
09:58:03.882	40612	3.3800	7.8000	-72.3400	-0.5460	2.1590	0.2190
09:58:03.901	40632	0.4200	7.5400	-69.4200	-0.5710	2.0540	0.2250
09:58:03.921	40652	0.4600	7.1400	-73.1300	-0.5620	2.0150	0.2170
09:58:03.941	40672	3.9700	8.8800	-81.2100	-0.5400	2.5750	0.2730
09:58:03.962	40692	-0.7800	7.7300	-62.3600	-0.5160	1.6510	0.1900
09:58:03.982	40712	3.3200	8.3000	-74.8900	-0.5510	2.2710	0.2240
09:58:04.000	40732	1.7400	8.0300	-73.9300	-0.5410	2.2310	0.2280
09:58:04.021	40752	0.5500	7.2200	-70.1300	-0.5700	1.9880	0.2040
09:58:04.042	40772	3.4200	8.1800	-78.0900	-0.5480	2.4020	0.2740
09:58:04.061	40792	-0.6700	7.0200	-65.8000	-0.5370	1.7710	0.1900
09:58:04.082	40812	4.4600	8.5700	-82.2800	-0.5840	2.6080	0.2630
09:58:04.101	40832	0.4200	7.7800	-65.7300	-0.5830	1.8910	0.2020
09:58:04.123	40852	1.8000	8.0500	-70.6600	-0.6250	2.0550	0.2140
09:58:04.141	40872	2.9500	9.0300	-80.9500	-0.6110	2.4750	0.2650
09:58:04.161	40892	0.1100	7.7300	-67.2700	-0.5890	1.8110	0.1950
09:58:04.182	40912	4.6500	8.4100	-76.5800	-0.5960	2.4210	0.2660
09:58:04.201	40932	0.1600	7.6200	-66.0100	-0.5550	1.7910	0.1990
09:58:04.221	40952	3.3300	8.4900	-75.1700	-0.5970	2.3840	0.2170
09:58:04.241	40972	1.8400	8.2200	-71.2600	-0.5700	2.1570	0.2190
09:58:04.261	40992	0.8700	7.3000	-68.0200	-0.5580	1.8160	0.1960
09:58:04.282	41012	3.7000	8.6200	-80.9500	-0.5650	2.4850	0.2490
09:58:04.301	41032	-0.4700	7.6700	-68.5600	-0.5500	1.7770	0.1960
09:58:04.321	41052	4.6900	8.1800	-75.2000	-0.5970	2.3750	0.2390
09:58:04.342	41072	0.6300	8.0500	-66.2300	-0.5810	1.9000	0.2240
09:58:04.362	41092	1.1800	7.9600	-78.7800	-0.5980	2.1960	0.2490
09:58:04.383	41112	2.2000	8.7600	-78.3000	-0.5970	2.3490	0.2550
09:58:04.402	41132	0.2100	7.5900	-65.6600	-0.5610	1.7300	0.2040
09:58:04.421	41152	4.2900	9.1000	-83.3500	-0.5620	2.5670	0.2700
09:58:04.440	41172	-0.8700	7.8300	-67.2800	-0.5550	1.7540	0.2050
09:58:04.460	41192	4.7400	8.2300	-73.8200	-0.5850	2.3250	0.2340
09:58:04.481	41212	0.7800	8.0100	-71.0000	-0.5810	2.0810	0.2420
09:58:04.501	41232	0.2900	7.2600	-73.8200	-0.6080	2.0550	0.2170
09:58:04.521	41252	3.6200	8.9400	-80.1900	-0.5990	2.5170	0.2590
09:58:04.542	41272	0.0700	7.7300	-63.2200	-0.5810	1.7170	0.1920
09:58:04.562	41292	4.3300	8.7300	-78.4500	-0.6010	2.4970	0.2600
09:58:04.583	41312	-0.1700	8.5500	-66.3000	-0.5920	1.9180	0.2070
09:58:04.603	41332	2.0400	7.7700	-74.7800	-0.6370	2.1670	0.2260
09:58:04.621	41352	2.0200	8.1700	-75.3400	-0.5940	2.2540	0.2610
09:58:04.640	41372	-0.3200	7.2100	-70.5100	-0.5830	1.8890	0.2170
09:58:04.661	41392	4.6500	8.3000	-80.5700	-0.5790	2.5510	0.2590
09:58:04.682	41412	0.7500	7.5500	-65.0100	-0.5620	1.7490	0.2020
09:58:04.703	41432	3.5400	8.6300	-72.0000	-0.5650	2.2670	0.2120
09:58:04.722	41452	1.7000	8.1100	-73.7600	-0.5930	2.1660	0.2390
09:58:04.743	41472	0.7400	7.2700	-71.6800	-0.5990	1.9110	0.2110
09:58:04.761	41492	3.2200	8.6000	-77.4600	-0.5950	2.4260	0.2560
09:58:04.781	41512	-0.1400	7.8500	-65.5600	-0.5560	1.7850	0.1980
09:58:04.801	41532	4.2500	8.4900	-76.9900	-0.6000	2.4920	0.2380
09:58:04.822	41552	-0.0100	8.2600	-67.2000	-0.5740	1.8790	0.2150
09:58:04.843	41572	2.9000	7.2000	-71.9300	-0.6310	2.1150	0.2160
09:58:04.863	41592	2.6000	8.5300	-77.4100	-0.6080	2.4380	0.2610
09:58:04.881	41612	-0.8700	7.0100	-69.1200	-0.5980	1.7970	0.2070
09:58:04.902	41632	4.8100	9.1200	-79.0400	-0.5600	2.5110	0.2630
09:58:04.922	41652	-0.0300	8.1900	-65.9000	-0.5650	1.8260	0.2030
09:58:04.942	41672	3.4200	8.6700	-76.3400	-0.6100	2.3440	0.2270
09:58:04.963	41692	0.8700	8.4000	-71.4100	-0.6090	2.1390	0.2310
09:58:04.982	41712	0.9000	7.7700	-69.1500	-0.6100	1.9690	0.2060
09:58:05.002	41732	3.1900	8.8800	-79.4800	-0.5900	2.4570	0.2740
09:58:05.022	41752	-0.5500	7.7800	-67.7500	-0.5780	1.7800	0.1980
09:58:05.042	41772	3.8000	8.4600	-77.2500	-0.5880	2.4550	0.2400
09:58:05.062	41792	-0.5000	8.3200	-66.6700	-0.5510	1.8750	0.2100
09:58:05.083	41812	1.7900	7.3000	-75.5300	-0.5870	2.2080	0.2190
09:58:05.102	41832	1.9300	8.0100	-75.1800	-0.6010	2.3260	0.2510
09:58:05.122	41852	0.0900	7.2000	-65.1000	-0.5720	1.7760	0.1800
09:58:05.141	41872	3.9900	8.8500	-78.4700	-0.5950	2.5420	0.2490
09:58:05.162	41892	0.1000	8.3400	-65.8300	-0.5590	1.7610	0.1900
09:58:05.182	41912	3.2600	8.1600	-76.2200	-0.6080	2.2600	0.2370
09:58:05.202	41932	1.4300	8.4800	-70.9700	-0.5730	2.1080	0.2350
09:58:05.222	41952	1.2800	7.5700	-70.5400	-0.5760	1.9860	0.2190
09:58:05.242	41972	3.3000	8.7500	-79.7700	-0.6060	2.4730	0.2600
09:58:05.263	41992	-0.1300	7.8200	-64.8300	-0.5570	1.6830	0.1930
09:58:05.284	42012	5.7400	9.0100	-75.9700	-0.6060	2.5390	0.2280
09:58:05.302	42032	-0.2400	7.9400	-68.6300	-0.5740	1.8890	0.2200
09:58:05.323	42052	3.0200	7.8900	-71.5600	-0.6360	2.1530	0.2080
09:58:05.342	42072	2.6800	8.2300	-73.1900	-0.6220	2.3040	0.2440
09:58:05.363	42092	1.2500	7.4400	-67.3600	-0.6140	1.9040	0.2080
09:58:05.383	42112	4.3600	8.7300	-76.2500	-0.6140	2.4390	0.2640
09:58:05.402	42132	0.2800	8.0800	-62.6100	-0.5800	1.7100	0.1900
09:58:05.422	42152	3.9500	8.1800	-75.9700	-0.6330	2.3530	0.2360
09:58:05.441	42172	0.8300	8.0700	-70.6800	-0.5840	2.0970	0.2230
09:58:05.462	42192	1.8000	7.2900	-70.0400	-0.6170	1.9880	0.2140
09:58:05.481	42212	4.0800	8.4500	-75.5300	-0.5860	2.4490	0.2370
09:58:05.503	42232	0.2200	7.5300	-64.0100	-0.5680	1.7590	0.1900
09:58:05.522	42252	5.0000	8.6700	-76.4500	-0.5850	2.4640	0.2400
09:58:05.541	42272	0.6100	7.7400	-65.2200	-0.5730	1.8430	0.2070
09:58:05.562	42292	2.7600	7.8400	-72.5500	-0.6240	2.1470	0.2260
09:58:05.583	42312	2.5300	8.4200	-76.7100	-0.5930	2.3640	0.2570
09:58:05.602	42332	0.1100	7.7200	-67.9700	-0.5810	1.8320	0.2080
09:58:05.622	42352	3.4400	8.5800	-79.7600	-0.5820	2.4760	0.2540
09:58:05.642	42372	-0.2300	7.6300	-64.3500	-0.5790	1.7320	0.1930
09:58:05.662	42392	5.2400	8.6400	-75.5700	-0.5890	2.4450	0.2390
09:58:05.683	42412	0.8300	7.9100	-71.3700	-0.5960	2.0260	0.2380
09:58:05.701	42432	1.7700	7.3000	-70.1200	-0.6360	1.9800	0.2130
09:58:05.722	42452	3.0900	8.5300	-81.9400	-0.5850	2.6010	0.2620
09:58:05.742	42472	-1.1300	7.9000	-67.6100	-0.5730	1.6810	0.2070
09:58:05.763	42492	3.6900	8.9800	-79.7000	-0.6030	2.4740	0.2540
09:58:05.783	42512	0.0200	8.0900	-69.9400	-0.6000	1.9150	0.2370
09:58:05.802	42532	2.4000	8.0300	-74.5000	-0.6400	2.2020	0.2330
09:58:05.822	42552	1.7400	8.4200	-75.0800	-0.6090	2.2500	0.2550
09:58:05.842	42572	0.1600	6.9600	-68.1800	-0.6160	1.8380	0.2010
09:58:05.863	42592	3.3700	8.7700	-79.8500	-0.5910	2.5060	0.2640
09:58:05.883	42612	-1.3500	7.8400	-69.1600	-0.5650	1.8110	0.2100
09:58:05.903	42632	2.6400	7.9600	-77.5200	-0.5940	2.2850	0.2370
09:58:05.922	42652	1.2900	8.0600	-74.1200	-0.5610	2.0990	0.2420
09:58:05.944	42672	1.2400	7.4300	-70.6200	-0.5890	2.0320	0.2110
09:58:05.961	42692	2.8100	8.3700	-80.6500	-0.5960	2.4580	0.2670
09:58:05.983	42712	-1.2500	8.5500	-65.0200	-0.5660	1.7110	0.1930
09:58:06.003	42732	4.0700	8.5800	-79.0700	-0.5860	2.4960	0.2550
09:58:06.023	42752	-0.1500	8.1500	-65.3700	-0.5780	1.9090	0.1950
09:58:06.042	42772	2.5100	7.6500	-73.7800	-0.6130	2.1520	0.2300
09:58:06.064	42792	2.5600	8.2200	-76.2200	-0.5900	2.2840	0.2600
09:58:06.082	42812	0.1900	7.3000	-69.3600	-0.5890	1.8260	0.2180
09:58:06.102	42832	3.9100	8.6900	-84.0300	-0.5800	2.6140	0.2880
09:58:06.124	42852	-1.1800	7.4600	-65.7000	-0.5580	1.6360	0.2110
09:58:06.143	42872	4.6500	8.6800	-78.2500	-0.5910	2.4920	0.2520
09:58:06.164	42892	0.8000	8.1100	-69.6600	-0.5890	2.0400	0.2280
09:58:06.184	42912	2.0000	7.7900	-70.7000	-0.6370	2.0900	0.2120
09:58:06.202	42932	3.1000	8.4300	-75.0800	-0.6190	2.3740	0.2410
09:58:06.223	42952	-0.4000	8.2900	-63.8600	-0.5800	1.7620	0.1960
09:58:06.243	42972	3.9500	9.0200	-79.2400	-0.6020	2.4940	0.2640
09:58:06.264	42992	-0.1600	8.2200	-66.8100	-0.5680	1.8150	0.2030
09:58:06.283	43012	3.1700	8.1300	-74.2400	-0.6140	2.2330	0.2300
09:58:06.304	43032	2.3200	7.8900	-76.7900	-0.5990	2.2940	0.2540
09:58:06.323	43052	-0.0700	7.8500	-69.0500	-0.5740	1.8870	0.2050
09:58:06.344	43072	3.0800	9.0800	-79.2300	-0.5740	2.4440	0.2460
09:58:06.363	43092	-0.5600	8.0000	-65.8900	-0.5740	1.7620	0.1930
09:58:06.383	43112	4.5100	8.9200	-75.0400	-0.6090	2.3780	0.2360
09:58:06.404	43132	1.4300	7.6600	-69.4900	-0.5990	2.0540	0.2230
09:58:06.424	43152	1.5800	7.4700	-70.2200	-0.6210	1.9700	0.2140
09:58:06.444	43172	2.8800	8.4100	-80.2300	-0.6060	2.4570	0.2570
09:58:06.462	43192	-0.1500	7.7500	-68.1800	-0.5640	1.7530	0.2120
09:58:06.483	43212	4.0800	8.6400	-80.4600	-0.6060	2.4920	0.2570
09:58:06.503	43232	-0.4700	8.4200	-65.5500	-0.5750	1.7950	0.2040
09:58:06.523	43252	3.6000	8.4300	-74.2500	-0.6160	2.2460	0.2270
09:58:06.543	43272	1.6400	8.5700	-76.2600	-0.5940	2.3000	0.2580
09:58:06.563	43292	-0.6200	6.8500	-69.7000	-0.6350	1.8540	0.2030
09:58:06.583	43312	3.4300	9.0100	-80.6700	-0.6310	2.5700	0.2610
09:58:06.605	43332	-0.7000	8.0900	-68.3300	-0.5910	1.8010	0.2260
09:58:06.623	43352	4.1100	8.8000	-75.5200	-0.6220	2.3550	0.2460
09:58:06.643	43372	0.3100	8.6800	-68.2200	-0.5840	2.0120	0.2240
09:58:06.662	43392	1.9500	7.8700	-72.0400	-0.6500	2.0840	0.2200
09:58:06.684	43412	2.1900	8.4600	-78.8800	-0.6210	2.3590	0.2620
09:58:06.702	43432	-0.2400	7.9300	-66.0600	-0.5900	1.8120	0.2030
09:58:06.724	43452	4.1700	8.5000	-77.4200	-0.5900	2.4370	0.2470
09:58:06.744	43472	0.2100	7.4000	-67.6000	-0.5640	1.8570	0.2240
09:58:06.763	43492	4.0700	8.4900	-73.8400	-0.6040	2.2390	0.2390
09:58:06.783	43512	1.8000	8.2000	-73.6400	-0.5980	2.1800	0.2480
09:58:06.802	43532	0.3900	7.6100	-67.5000	-0.6120	1.8610	0.1960
09:58:06.824	43552	5.0000	8.9000	-78.0100	-0.5980	2.4900	0.2590
09:58:06.842	43572	0.0200	8.1000	-62.8300	-0.5510	1.7440	0.1890
09:58:06.862	43592	3.9200	8.3600	-73.9000	-0.5990	2.3490	0.2340
09:58:06.883	43612	0.8300	7.9400	-70.0400	-0.5910	2.0170	0.2310
09:58:06.903	43632	2.1400	7.6400	-72.3900	-0.6140	2.0780	0.2220
09:58:06.923	43652	2.7800	8.6900	-77.4700	-0.5780	2.4410	0.2520
09:58:06.943	43672	0.2700	7.8700	-66.3100	-0.5780	1.7260	0.1910
09:58:06.962	43692	5.8400	8.4600	-79.6300	-0.5950	2.5670	0.2540
09:58:06.982	43712	0.1000	8.0000	-64.6600	-0.5820	1.7480	0.1960
09:58:07.003	43732	3.8000	8.1600	-73.3700	-0.6510	2.2650	0.2350
09:58:07.023	43752	2.1600	8.4200	-73.3600	-0.6240	2.2430	0.2450
09:58:07.043	43772	1.1500	7.5600	-66.1100	-0.6040	1.8610	0.2000
09:58:07.063	43792	4.0200	8.3500	-81.1400	-0.6020	2.5100	0.2760
09:58:07.084	43812	0.2200	7.9200	-63.4400	-0.5690	1.7700	0.1810
09:58:07.103	43832	4.4000	8.4900	-75.3900	-0.5950	2.3980	0.2370
09:58:07.123	43852	-0.1700	8.2400	-71.3100	-0.5450	2.0230	0.2210
09:58:07.144	43872	1.6100	7.8700	-71.6500	-0.5990	2.0680	0.1970
09:58:07.162	43892	1.6400	8.6500	-79.6400	-0.5640	2.3800	0.2700
09:58:07.183	43912	-0.7600	7.6200	-67.2900	-0.5510	1.7630	0.1790
09:58:07.203	43932	4.2700	8.9200	-78.7800	-0.5810	2.5070	0.2530
09:58:07.224	43952	-0.6200	8.2900	-67.4300	-0.5540	1.7700	0.2080
09:58:07.242	43972	2.9900	8.4400	-76.5000	-0.6100	2.2250	0.2440
09:58:07.263	43992	1.3700	8.4400	-75.8800	-0.6100	2.2360	0.2590
09:58:07.284	44012	0.1200	7.4000	-70.3000	-0.5940	1.9220	0.2170
09:58:07.304	44032	3.5400	9.0600	-81.4200	-0.5630	2.5370	0.2730
09:58:07.323	44052	-1.5000	8.0900	-65.0700	-0.5590	1.6930	0.1880
09:58:07.344	44072	4.4400	8.6300	-77.7400	-0.6010	2.4790	0.2390
09:58:07.364	44092	0.5700	7.9200	-69.7200	-0.5600	1.9660	0.2300
09:58:07.384	44112	2.4800	7.4600	-73.1100	-0.6210	2.1430	0.2310
09:58:07.404	44132	2.7600	8.2300	-77.5400	-0.6200	2.4060	0.2700
09:58:07.425	44152	-0.1600	7.6500	-67.9000	-0.6130	1.8280	0.2080
09:58:07.443	44172	4.3800	8.6200	-79.5300	-0.6230	2.4620	0.2630
09:58:07.463	44192	-0.2700	7.8800	-66.6200	-0.5810	1.7950	0.2160
09:58:07.485	44212	3.3500	8.6600	-73.6700	-0.6220	2.2450	0.2260
09:58:07.503	44232	1.2600	8.3400	-73.4300	-0.5980	2.1960	0.2470
09:58:07.526	44252	1.1000	7.3800	-68.6200	-0.6010	1.9030	0.2120
09:58:07.545	44272	4.3400	8.1000	-79.7000	-0.5800	2.4670	0.2680
09:58:07.563	44292	0.2200	7.6800	-63.0300	-0.5640	1.7470	0.1820
09:58:07.585	44312	4.4200	8.5000	-74.6400	-0.5930	2.3790	0.2240
09:58:07.604	44332	0.8200	7.7200	-69.7100	-0.5910	2.0130	0.2220
09:58:07.625	44352	1.7400	7.5000	-69.9300	-0.6170	2.0190	0.2100
09:58:07.646	44372	2.9400	8.4100	-78.9200	-0.6010	2.4470	0.2660
09:58:07.665	44392	-0.0500	7.7400	-64.1400	-0.5850	1.7290	0.1770
09:58:07.683	44412	4.7500	8.6900	-79.5500	-0.5880	2.4980	0.2550
09:58:07.704	44432	-0.5700	7.6500	-65.1600	-0.5750	1.7870	0.2000
09:58:07.724	44452	3.6600	7.9300	-75.2400	-0.6220	2.3080	0.2320
09:58:07.745	44472	1.9900	8.1300	-71.9500	-0.5920	2.1870	0.2400
09:58:07.766	44492	1.0000	7.3900	-69.5300	-0.5930	1.9230	0.2140
09:58:07.785	44512	4.1000	8.3600	-81.1500	-0.5900	2.5550	0.2600
09:58:07.804	44532	-0.3800	7.6200	-69.0200	-0.5750	1.7660	0.2180
09:58:07.824	44552	3.9300	8.9300	-77.6700	-0.6300	2.4310	0.2350
09:58:07.844	44572	0.7100	8.0600	-69.5700	-0.6100	1.9590	0.2330
09:58:07.864	44592	2.0800	7.9300	-72.5400	-0.6170	2.1340	0.2270
09:58:07.884	44612	2.2200	8.4200	-76.6600	-0.6070	2.3260	0.2630
09:58:07.904	44632	-0.2400	7.9000	-66.4000	-0.5880	1.8070	0.1970
09:58:07.925	44652	4.1700	8.4700	-78.5100	-0.5730	2.4820	0.2500
09:58:07.944	44672	-0.4800	7.7100	-69.8300	-0.5630	1.8570	0.2230
09:58:07.963	44692	2.4200	7.9800	-75.1400	-0.5890	2.2310	0.2210
09:58:07.983	44712	1.4000	8.1200	-74.5000	-0.5840	2.2220	0.2400
09:58:08.005	44732	0.4500	7.1900	-71.4500	-0.5630	1.9470	0.2170
09:58:08.025	44752	3.4600	8.6700	-79.5900	-0.5980	2.5630	0.2540
09:58:08.045	44772	-2.2500	8.3300	-67.1300	-0.5680	1.6770	0.1950
09:58:08.064	44792	3.2700	8.3500	-79.7200	-0.6030	2.4030	0.2460
09:58:08.084	44812	-0.1900	8.4600	-70.3600	-0.5640	2.0010	0.2320
09:58:08.106	44832	1.7400	7.9000	-73.9900	-0.5800	2.1070	0.2340
09:58:08.125	44852	2.4100	8.5500	-77.2400	-0.5830	2.3690	0.2790
09:58:08.146	44872	-0.3700	7.4900	-68.0200	-0.5680	1.7320	0.2110
09:58:08.166	44892	5.4800	8.6600	-80.0700	-0.5780	2.6390	0.2710
09:58:08.185	44912	-0.8100	8.3600	-64.0600	-0.5620	1.6920	0.1760
09:58:08.204	44932	4.1600	8.4300	-72.1900	-0.6230	2.2870	0.2130
09:58:08.223	44952	2.5200	8.5800	-72.6100	-0.6060	2.2350	0.2350
09:58:08.246	44972	1.1900	7.9200	-68.8000	-0.6010	1.9660	0.2010
09:58:08.264	44992	3.8700	8.9400	-75.6400	-0.6160	2.4220	0.2450
09:58:08.284	45012	-0.3500	8.0600	-63.7400	-0.5780	1.7180	0.1900
09:58:08.304	45032	4.5600	8.7800	-78.0700	-0.6060	2.4220	0.2440
09:58:08.324	45052	0.2600	8.2000	-66.9300	-0.5840	1.9570	0.2190
09:58:08.346	45072	2.5300	7.6700	-71.4600	-0.5910	2.1540	0.2230
09:58:08.363	45092	3.1900	8.4700	-75.0800	-0.5740	2.3650	0.2440
09:58:08.384	45112	-0.0100	7.5900	-66.1500	-0.5670	1.7620	0.1870
09:58:08.405	45132	4.6300	8.5000	-77.3300	-0.5860	2.5080	0.2390
09:58:08.425	45152	-0.7500	8.0300	-66.7600	-0.5670	1.7690	0.1960
09:58:08.444	45172	3.6300	8.2200	-73.2900	-0.5940	2.2290	0.2170
09:58:08.464	45192	2.4900	7.8200	-75.0300	-0.5880	2.1900	0.2680
09:58:08.486	45212	0.6400	7.3300	-70.3100	-0.5940	1.9270	0.2270
09:58:08.504	45232	3.3700	8.8100	-78.6700	-0.5980	2.4650	0.2550
09:58:08.524	45252	-0.4700	7.9400	-64.1300	-0.5660	1.7640	0.1860
09:58:08.544	45272	5.0400	8.8200	-77.3800	-0.6010	2.4870	0.2480
09:58:08.566	45292	0.2600	8.1300	-66.7700	-0.5710	1.9140	0.2200
09:58:08.584	45312	2.3800	7.9100	-72.5800	-0.6140	2.1400	0.2300
09:58:08.605	45332	3.2600	8.8000	-77.8200	-0.5880	2.4410	0.2640
09:58:08.624	45352	-0.2000	7.2700	-65.9300	-0.5950	1.7630	0.2000
09:58:08.646	45372	4.6000	8.9100	-78.3300	-0.6040	2.5160	0.2440
09:58:08.665	45392	-0.2700	8.2200	-66.4000	-0.5820	1.8130	0.2120
09:58:08.685	45412	3.1300	8.5600	-75.2900	-0.6170	2.2970	0.2280
09:58:08.705	45432	0.9800	8.6100	-73.5500	-0.6080	2.1690	0.2650
09:58:08.725	45452	0.5300	7.7300	-70.4200	-0.5960	1.9550	0.2100
09:58:08.744	45472	3.0900	8.4800	-80.3800	-0.5860	2.4370	0.2640
09:58:08.766	45492	-0.8900	7.6500	-67.2100	-0.5710	1.7480	0.1910
09:58:08.786	45512	3.6000	8.4400	-75.3700	-0.5770	2.3670	0.2320
09:58:08.806	45532	0.7700	7.5600	-72.2700	-0.5700	2.0860	0.2400
09:58:08.825	45552	2.0800	7.5300	-70.8100	-0.5830	2.0750	0.2060
09:58:08.845	45572	1.5700	8.5000	-78.5200	-0.5910	2.3870	0.2560
09:58:08.864	45592	-0.8800	7.9600	-69.5200	-0.5740	1.7800	0.1930
09:58:08.886	45612	4.3000	8.6200	-78.1800	-0.5860	2.4520	0.2570
09:58:08.905	45632	0.0100	8.1300	-67.4600	-0.5700	1.8670	0.2150
09:58:08.924	45652	3.3300	8.0900	-75.6300	-0.5870	2.2550	0.2410
09:58:08.945	45672	0.9300	8.2600	-73.1100	-0.5750	2.1780	0.2520
09:58:08.966	45692	0.7900	7.2600	-70.5000	-0.6010	1.9610	0.2160
09:58:08.984	45712	3.9800	8.8700	-80.4800	-0.5680	2.5930	0.2670
09:58:09.007	45732	-0.9800	7.6100	-65.5800	-0.5710	1.6700	0.1950
09:58:09.027	45752	5.4200	8.4400	-77.7100	-0.6020	2.5480	0.2370
09:58:09.047	45772	1.4600	8.0300	-65.5000	-0.5710	1.9430	0.2110
09:58:09.065	45792	2.7200	7.9200	-72.0700	-0.6260	2.1360	0.2220
09:58:09.085	45812	2.8700	8.6000	-76.5900	-0.6300	2.3500	0.2610
09:58:09.105	45832	0.2300	7.4800	-65.6000	-0.5920	1.7910	0.1810
09:58:09.124	45852	4.1300	8.5800	-78.5000	-0.5980	2.4910	0.2600
09:58:09.146	45872	0.2300	7.9500	-64.5400	-0.5800	1.8100	0.2010
09:58:09.166	45892	3.9100	8.0700	-74.6900	-0.6030	2.2880	0.2330
09:58:09.184	45912	1.9700	7.9400	-74.7100	-0.5790	2.2140	0.2520
09:58:09.206	45932	-0.2700	7.7800	-67.6000	-0.5780	1.8840	0.1850
09:58:09.225	45952	3.3500	8.8000	-80.8000	-0.5770	2.5320	0.2410
09:58:09.247	45972	-0.8100	7.8000	-64.4000	-0.5460	1.6720	0.1940
09:58:09.265	45992	4.3200	8.7400	-76.0200	-0.5810	2.4010	0.2370
09:58:09.286	46012	0.9700	8.0500	-69.9200	-0.5810	2.0220	0.2330
09:58:09.304	46032	2.1000	7.6800	-71.6500	-0.6120	2.0270	0.2220
09:58:09.325	46052	2.8200	8.6200	-79.4700	-0.5890	2.4130	0.2720
09:58:09.345	46072	0.2000	7.9000	-64.9900	-0.5500	1.6990	0.1950
09:58:09.366	46092	4.4800	8.9100	-81.3100	-0.5660	2.6280	0.2740
09:58:09.386	46112	-1.1100	7.9500	-65.5600	-0.5690	1.7100	0.2040
09:58:09.405	46132	4.5200	8.2800	-74.8700	-0.6070	2.3340	0.2370
09:58:09.425	46152	1.3500	8.2000	-73.2900	-0.5810	2.1860	0.2500
09:58:09.444	46172	0.2400	7.5700	-70.4400	-0.6080	1.9120	0.2090
09:58:09.464	46192	3.2900	8.5600	-80.5400	-0.6140	2.4820	0.2610
09:58:09.484	46212	0.0700	7.8400	-65.1600	-0.5730	1.7820	0.1980
09:58:09.505	46232	4.1400	9.1800	-78.4200	-0.5950	2.5170	0.2560
09:58:09.525	46252	-0.7200	7.7700	-68.1000	-0.5900	1.8510	0.2110
09:58:09.546	46272	2.7800	7.9400	-72.0100	-0.6220	2.1360	0.2200
09:58:09.565	46292	2.3300	8.4600	-76.0400	-0.5890	2.3200	0.2570
09:58:09.586	46312	0.4900	7.2300	-66.1400	-0.5800	1.8110	0.2060
09:58:09.605	46332	4.4000	8.3800	-78.0800	-0.5730	2.4690	0.2560
09:58:09.625	46352	0.5100	7.8100	-65.3200	-0.5490	1.7850	0.1990
09:58:09.645	46372	4.0100	8.4300	-73.7800	-0.5910	2.2850	0.2130
09:58:09.664	46392	1.6800	7.6600	-71.6500	-0.5650	2.1030	0.2340
09:58:09.684	46412	0.5600	7.2900	-70.9400	-0.5920	1.9200	0.2200
09:58:09.706	46432	3.7100	8.6800	-78.1500	-0.5810	2.4540	0.2560
09:58:09.726	46452	0.2400	7.6200	-66.3300	-0.5550	1.7990	0.2080
09:58:09.746	46472	3.9400	8.3400	-77.3100	-0.5810	2.4050	0.2410
09:58:09.766	46492	0.0100	8.1600	-68.6900	-0.5590	1.9320	0.2270
09:58:09.784	46512	2.8500	8.0500	-73.0500	-0.6140	2.1800	0.2270
09:58:09.806	46532	2.1300	8.3800	-76.4100	-0.5600	2.3740	0.2600
09:58:09.825	46552	-0.5700	7.1500	-67.5300	-0.5960	1.7630	0.1910
09:58:09.846	46572	4.6900	8.7600	-80.3000	-0.5750	2.5890	0.2570
09:58:09.866	46592	-0.6000	7.9300	-67.5700	-0.5870	1.8060	0.2020
09:58:09.885	46612	3.5900	8.5300	-77.8500	-0.5980	2.2970	0.2500
09:58:09.905	46632	1.5900	8.3300	-73.3900	-0.6170	2.1920	0.2460
09:58:09.926	46652	1.2500	7.7900	-71.6200	-0.6050	1.9640	0.2340
09:58:09.944	46672	4.1900	9.0700	-78.2300	-0.5870	2.5090	0.2620
09:58:09.966	46692	-0.5700	7.8400	-63.9500	-0.5590	1.7410	0.1900
09:58:09.985	46712	3.8500	8.2900	-77.9200	-0.5850	2.4150	0.2500
09:58:10.007	46732	0.3000	7.6900	-71.5200	-0.5710	2.0020	0.2220
09:58:10.026	46752	1.8800	7.8400	-71.9100	-0.5720	2.1060	0.2080
09:58:10.047	46772	2.4900	8.4900	-77.0500	-0.5620	2.3000	0.2470
09:58:10.066	46792	0.0400	7.0300	-68.6500	-0.5510	1.7940	0.1980
09:58:10.087	46812	3.7800	8.5700	-80.1100	-0.5840	2.5590	0.2460
09:58:10.107	46832	-0.8200	8.2500	-66.0900	-0.5660	1.7520	0.1960
09:58:10.126	46852	3.6200	8.5300	-73.7500	-0.6140	2.2330	0.2250
09:58:10.146	46872	1.1600	7.8600	-73.8400	-0.6050	2.1620	0.2520
09:58:10.166	46892	1.2500	7.4300	-70.5600	-0.6000	1.9520	0.2170
09:58:10.186	46912	2.9800	9.2700	-79.4200	-0.5780	2.4730	0.2600
09:58:10.206	46932	-0.7900	7.6700	-64.1700	-0.5710	1.6880	0.1870
09:58:10.226	46952	5.2600	8.8800	-78.1600	-0.5870	2.6020	0.2440
09:58:10.248	46972	-0.3800	8.0900	-67.1500	-0.5600	1.8110	0.2120
09:58:10.267	46992	3.0500	7.7300	-74.0200	-0.6230	2.1590	0.2360
09:58:10.287	47012	2.7500	8.5300	-78.9900	-0.6290	2.3760	0.2760
09:58:10.307	47032	0.3000	7.4300	-66.8200	-0.5910	1.8410	0.2120
09:58:10.327	47052	4.1700	8.8500	-78.5700	-0.6160	2.5140	0.2630
09:58:10.345	47072	-0.4100	7.9800	-64.0700	-0.5750	1.7130	0.1980
09:58:10.367	47092	4.0800	8.5200	-74.0900	-0.6150	2.3500	0.2260
09:58:10.386	47112	1.3100	8.0400	-72.6600	-0.5680	2.0990	0.2420
09:58:10.407	47132	1.3400	7.3700	-69.9700	-0.5940	1.9340	0.2070
09:58:10.426	47152	3.4100	8.2800	-79.3300	-0.5690	2.4780	0.2550
09:58:10.447	47172	0.3800	7.4800	-65.0600	-0.5370	1.7610	0.1970
09:58:10.466	47192	4.6000	8.4400	-77.5000	-0.5570	2.4540	0.2410
09:58:10.487	47212	-0.2300	7.8200	-66.5500	-0.5480	1.8270	0.2020
09:58:10.507	47232	3.0400	7.6300	-74.6100	-0.5840	2.1690	0.2410
09:58:10.527	47252	2.0600	8.4500	-76.7400	-0.5820	2.3390	0.2610
09:58:10.546	47272	-0.1100	7.1300	-69.1100	-0.5940	1.7910	0.2080
09:58:10.565	47292	4.5800	8.5000	-81.3500	-0.5870	2.5310	0.2630
09:58:10.587	47312	-0.7100	7.7900	-63.7600	-0.5430	1.6980	0.1920
09:58:10.606	47332	4.5900	8.5400	-76.6600	-0.6030	2.4120	0.2350
09:58:10.628	47352	1.0100	8.1200	-70.1700	-0.5740	2.0480	0.2290
09:58:10.647	47372	2.1100	7.2700	-71.9600	-0.6170	2.0660	0.2150
09:58:10.667	47392	3.6600	8.5000	-79.1400	-0.5880	2.5170	0.2660
09:58:10.687	47412	-0.6000	7.7300	-66.2100	-0.5490	1.6810	0.1880
09:58:10.707	47432	4.3400	9.0000	-80.4600	-0.5980	2.5210	0.2690
09:58:10.725	47452	-0.1900	8.2900	-66.7500	-0.5830	1.8390	0.2060
09:58:10.747	47472	2.3100	8.2300	-75.2100	-0.6150	2.2200	0.2360
09:58:10.767	47492	1.3500	7.8200	-75.9300	-0.6110	2.2250	0.2540
09:58:10.785	47512	1.3600	7.6100	-68.7500	-0.6050	1.9200	0.2090
09:58:10.806	47532	3.5100	8.1400	-79.1000	-0.5860	2.4890	0.2570
09:58:10.827	47552	-1.1300	7.5500	-66.7500	-0.5590	1.7640	0.1980
09:58:10.845	47572	3.1800	8.2800	-80.0500	-0.5680	2.3460	0.2550
09:58:10.867	47592	0.9900	8.2300	-71.5700	-0.5720	2.1070	0.2320
09:58:10.887	47612	1.1700	7.6400	-72.9600	-0.5900	2.1120	0.2230
09:58:10.906	47632	3.8000	9.1700	-82.9700	-0.5860	2.6510	0.2800
09:58:10.927	47652	-0.3200	7.7900	-66.8700	-0.5840	1.7740	0.1940
09:58:10.948	47672	3.7300	8.2200	-75.3800	-0.5600	2.3510	0.2580
09:58:10.967	47692	-0.6300	7.5100	-69.8500	-0.5200	1.8560	0.2360
09:58:10.985	47712	4.2200	7.9500	-78.7500	-0.5520	2.4100	0.2400
09:58:11.006	47732	1.8400	7.8800	-72.4900	-0.5290	2.1620	0.2410
09:58:11.027	47752	0.6700	7.1100	-67.4500	-0.5390	1.8550	0.2050
09:58:11.047	47772	3.4500	8.6000	-80.9000	-0.5650	2.5260	0.2580
09:58:11.065	47792	-2.5600	7.2500	-68.6700	-0.5290	1.7430	0.1940
09:58:11.087	47812	4.2800	8.0100	-77.5600	-0.5660	2.4380	0.2350
09:58:11.106	47832	-0.4500	7.6200	-68.2400	-0.5410	1.9320	0.2270
09:58:11.127	47852	1.4500	8.0700	-78.2700	-0.6150	2.2530	0.2340
09:58:11.147	47872	3.4700	8.8000	-76.1600	-0.5610	2.4620	0.2440
09:58:11.166	47892	-0.7400	7.4700	-60.7500	-0.5530	1.6260	0.1790
09:58:11.186	47912	3.7500	8.6400	-80.6800	-0.5370	2.5140	0.2450
09:58:11.207	47932	-0.2500	7.6500	-69.9000	-0.5110	1.8760	0.2140
09:58:11.227	47952	2.9300	8.3000	-76.6100	-0.5740	2.3390	0.2310
09:58:11.247	47972	1.5600	7.4200	-71.0000	-0.5360	2.0460	0.2290
09:58:11.267	47992	0.2100	7.2900	-70.9600	-0.5560	1.9700	0.2030
09:58:11.287	48012	3.8300	8.5400	-81.9300	-0.5660	2.6370	0.2460
09:58:11.307	48032	-1.5900	8.0500	-62.3200	-0.5430	1.5430	0.1680
09:58:11.327	48052	4.3200	8.6800	-75.2300	-0.5770	2.3730	0.2290
09:58:11.347	48072	1.5900	8.3700	-71.8900	-0.5950	2.1500	0.2210
09:58:11.368	48092	1.2500	7.6600	-70.2000	-0.6250	1.9950	0.2040
09:58:11.387	48112	2.8600	8.8100	-74.2300	-0.5680	2.3390	0.2520
09:58:11.407	48132	-0.0700	7.2800	-68.0300	-0.5600	1.8180	0.1960
09:58:11.427	48152	5.5000	9.0200	-78.1600	-0.5700	2.5620	0.2330
09:58:11.447	48172	-0.1500	7.7900	-64.5700	-0.5470	1.7820	0.1960
09:58:11.466	48192	3.6900	8.0000	-71.3900	-0.6060	2.2140	0.2150
09:58:11.488	48212	1.7300	8.8100	-76.8100	-0.5690	2.3530	0.2530
09:58:11.508	48232	0.2700	7.6500	-71.8800	-0.5850	1.9430	0.2050
09:58:11.527	48252	3.3000	9.0700	-76.5400	-0.6090	2.4210	0.2480
09:58:11.547	48272	-0.4900	7.6400	-66.8600	-0.5830	1.8070	0.2040
09:58:11.568	48292	4.6000	8.6500	-80.5500	-0.6000	2.4840	0.2650
09:58:11.588	48312	0.6500	7.8200	-67.4700	-0.5940	1.9230	0.2230
09:58:11.609	48332	1.4300	7.6900	-71.5100	-0.6400	2.0640	0.2150
09:58:11.628	48352	2.8500	8.7700	-79.6500	-0.5870	2.4510	0.2510
09:58:11.647	48372	-0.9800	7.5200	-67.4200	-0.5610	1.8400	0.1900
09:58:11.668	48392	4.5600	8.1200	-76.6700	-0.5850	2.4760	0.2430
09:58:11.686	48412	-0.3000	8.0200	-65.6800	-0.5430	1.8130	0.2030
09:58:11.708	48432	3.6600	8.1400	-75.1700	-0.5800	2.2820	0.2240
09:58:11.728	48452	1.7900	8.3200	-74.6200	-0.5770	2.2320	0.2420
09:58:11.747	48472	-0.1500	7.1500	-67.8300	-0.6040	1.7870	0.2080
09:58:11.767	48492	4.4700	9.1900	-77.8500	-0.5840	2.5620	0.2450
09:58:11.789	48512	-0.1400	8.0900	-65.9500	-0.5800	1.8340	0.2020
09:58:11.809	48532	4.0700	8.6500	-74.0900	-0.5860	2.3250	0.2250
09:58:11.827	48552	0.2700	7.9600	-67.0900	-0.5760	1.9240	0.2190
09:58:11.847	48572	2.7600	8.1100	-72.7900	-0.6100	2.1640	0.2110
09:58:11.868	48592	2.8100	8.8100	-79.4300	-0.5910	2.4530	0.2560
09:58:11.888	48612	-0.6000	7.1500	-64.9100	-0.5680	1.6650	0.1920
09:58:11.907	48632	5.3300	8.9100	-81.0400	-0.5870	2.6220	0.2660
09:58:11.927	48652	0.2200	8.1600	-68.4500	-0.5650	1.8820	0.2260
09:58:11.948	48672	2.9300	8.4000	-73.5700	-0.6030	2.1970	0.2150
09:58:11.968	48692	1.6200	8.1700	-71.6900	-0.6220	2.1940	0.2440
09:58:11.988	48712	1.5900	7.8600	-68.1100	-0.6080	1.9280	0.2060
09:58:12.006	48732	3.8900	8.8400	-78.3400	-0.6010	2.4770	0.2610
09:58:12.026	48752	-0.0700	7.9800	-64.6300	-0.5600	1.7380	0.1970
09:58:12.046	48772	3.3300	8.1700	-75.2300	-0.5980	2.3270	0.2360
09:58:12.066	48792	0.3900	8.4500	-72.1700	-0.5740	2.1200	0.2180
09:58:12.089	48812	1.5700	7.7900	-69.4900	-0.5830	1.9720	0.1930
09:58:12.106	48832	2.7400	8.5000	-76.4100	-0.5560	2.3660	0.2460
09:58:12.127	48852	-0.5300	7.1200	-67.3100	-0.5610	1.7740	0.1920
09:58:12.147	48872	4.7100	8.9600	-77.5100	-0.5720	2.4930	0.2460
09:58:12.167	48892	1.0100	8.0700	-62.5700	-0.5780	1.8320	0.1930
09:58:12.189	48912	2.2500	8.3300	-74.6200	-0.6040	2.1640	0.2340
09:58:12.207	48932	1.9300	8.1500	-76.7000	-0.5920	2.3230	0.2550
09:58:12.228	48952	0.5600	7.9200	-67.7400	-0.5660	1.8850	0.2000
09:58:12.246	48972	3.8700	8.6500	-78.8500	-0.5880	2.5120	0.2610
09:58:12.266	48992	-2.0600	7.9000	-65.6500	-0.5750	1.6400	0.1910
09:58:12.288	49012	4.8000	8.3900	-78.8700	-0.6050	2.5130	0.2390
09:58:12.307	49032	0.5600	7.7100	-67.8800	-0.5660	1.9930	0.2340
09:58:12.328	49052	1.4700	7.2600	-71.8700	-0.6250	1.9990	0.2270
09:58:12.347	49072	3.4300	8.2000	-81.9400	-0.5950	2.5100	0.2850
09:58:12.368	49092	-0.0100	7.6200	-66.2800	-0.6010	1.7550	0.2020
09:58:12.387	49112	4.1600	8.7100	-78.4800	-0.6030	2.4640	0.2660
09:58:12.408	49132	0.1000	7.6800	-64.9300	-0.5710	1.8050	0.2020
09:58:12.427	49152	3.2500	8.4000	-75.1600	-0.6160	2.2730	0.2300
09:58:12.448	49172	1.7100	8.2600	-72.4600	-0.5820	2.1790	0.2340
09:58:12.468	49192	0.7400	7.5200	-65.8400	-0.5810	1.8260	0.2000
09:58:12.489	49212	3.8100	8.7400	-79.0700	-0.5680	2.5330	0.2630
09:58:12.507	49232	0.3100	7.8600	-65.3600	-0.5430	1.7770	0.1960
09:58:12.527	49252	3.9100	8.0200	-74.0100	-0.5910	2.3040	0.2330
09:58:12.548	49272	-0.1800	8.1000	-70.0000	-0.5480	1.9930	0.2220
09:58:12.568	49292	1.5700	7.2900	-72.8000	-0.6080	2.0780	0.2160
09:58:12.587	49312	3.0400	8.6400	-77.6900	-0.5860	2.3980	0.2590
09:58:12.607	49332	-0.3200	7.7600	-67.4700	-0.5670	1.7940	0.2090
09:58:12.628	49352	4.1800	8.7300	-78.6400	-0.5890	2.4660	0.2570
09:58:12.648	49372	-0.1400	7.8800	-68.5300	-0.5470	1.8530	0.2180
09:58:12.668	49392	3.8500	8.3600	-73.9300	-0.6090	2.2790	0.2410
09:58:12.689	49412	1.9600	8.2400	-72.9100	-0.5840	2.2180	0.2500
09:58:12.708	49432	0.8100	7.6300	-69.3900	-0.5920	1.8910	0.2140
09:58:12.728	49452	4.8300	8.6000	-81.5400	-0.6040	2.6230	0.2720
09:58:12.748	49472	-1.5300	8.1400	-65.1300	-0.5680	1.6870	0.1930
09:58:12.768	49492	4.3300	8.6400	-76.8000	-0.6030	2.4610	0.2320
09:58:12.788	49512	0.9800	8.4000	-69.7100	-0.5970	2.0720	0.2320
09:58:12.808	49532	1.6500	7.9500	-71.1200	-0.6250	2.0270	0.2220
09:58:12.828	49552	2.9000	8.5600	-76.8000	-0.6090	2.3640	0.2630
09:58:12.848	49572	0.1300	7.6700	-66.1200	-0.5650	1.7940	0.1900
09:58:12.869	49592	4.3700	8.7500	-78.5500	-0.5950	2.5230	0.2550
09:58:12.889	49612	0.2700	7.6000	-67.5800	-0.5500	1.8290	0.2100
09:58:12.909	49632	2.4900	8.2000	-75.9200	-0.5730	2.1780	0.2320
09:58:12.928	49652	1.3700	8.6200	-77.0400	-0.5530	2.2820	0.2400
09:58:12.949	49672	0.0300	7.6500	-68.3100	-0.5630	1.8580	0.1900
09:58:12.970	49692	3.6900	8.9800	-82.6600	-0.5620	2.5400	0.2710
09:58:12.989	49712	-0.9500	8.2700	-66.4100	-0.5530	1.7090	0.2020
09:58:13.007	49732	3.6300	8.3000	-75.1200	-0.5970	2.3340	0.2200
09:58:13.029	49752	0.7200	8.3100	-69.3900	-0.5800	2.0950	0.2220
09:58:13.050	49772	0.5800	7.8000	-70.4800	-0.5800	2.0120	0.2140
09:58:13.068	49792	2.4500	8.5800	-81.4000	-0.5830	2.4480	0.2680
09:58:13.088	49812	-0.6300	7.6500	-67.0900	-0.5790	1.8350	0.1970
09:58:13.108	49832	4.5000	8.7100	-78.1300	-0.5940	2.5280	0.2480
09:58:13.129	49852	-0.1800	8.1800	-67.0000	-0.5430	1.6990	0.2050
09:58:13.150	49872	4.5600	8.2100	-73.2300	-0.6050	2.3020	0.2220
09:58:13.169	49892	2.2400	8.2200	-72.5900	-0.6010	2.2130	0.2510
09:58:13.188	49912	0.7200	7.0700	-71.1000	-0.6100	1.9430	0.2230
09:58:13.208	49932	4.1100	8.5500	-76.3600	-0.6160	2.4630	0.2550
09:58:13.229	49952	0.3800	7.7800	-64.4900	-0.5580	1.7280	0.1960
09:58:13.248	49972	4.5500	8.6500	-75.1300	-0.6170	2.3780	0.2360
09:58:13.269	49992	0.9600	7.9400	-67.3600	-0.5510	1.9620	0.2170
09:58:13.289	50012	2.0100	8.1100	-72.3600	-0.5840	2.0960	0.2260
09:58:13.309	50032	3.1100	8.3800	-77.1400	-0.5760	2.4130	0.2510
09:58:13.328	50052	-0.8000	7.6100	-65.9600	-0.5420	1.7360	0.1910
09:58:13.348	50072	4.0700	9.0600	-78.2400	-0.5590	2.4630	0.2370
09:58:13.368	50092	-0.0400	8.2800	-65.8000	-0.5520	1.8370	0.1930
09:58:13.389	50112	3.8200	7.6100	-71.4400	-0.6080	2.1570	0.2200
09:58:13.409	50132	1.9500	8.1700	-75.4200	-0.5910	2.2590	0.2640
09:58:13.428	50152	-0.0100	7.4200	-70.0200	-0.5890	1.9340	0.2060
09:58:13.448	50172	4.0000	8.7400	-79.5200	-0.5800	2.4870	0.2590
09:58:13.469	50192	-1.3100	8.1300	-64.1100	-0.5380	1.6890	0.1860
09:58:13.489	50212	4.6400	8.6600	-77.7000	-0.6000	2.4840	0.2400
09:58:13.509	50232	0.4900	8.1700	-68.1600	-0.5780	1.9590	0.2200
09:58:13.529	50252	2.1400	7.5600	-72.1700	-0.6320	2.1040	0.2170
09:58:13.548	50272	2.6600	8.4200	-79.1000	-0.5840	2.4690	0.2740
09:58:13.567	50292	-1.2900	7.8400	-68.9300	-0.5810	1.7230	0.1900
09:58:13.589	50312	4.1500	8.7900	-81.4600	-0.6050	2.5650	0.2670
09:58:13.609	50332	-0.3400	8.0300	-66.1700	-0.5720	1.8100	0.2100
09:58:13.629	50352	2.4000	8.5200	-74.6200	-0.6330	2.2560	0.2380
09:58:13.648	50372	1.6100	8.3400	-74.0800	-0.6110	2.1900	0.2430
09:58:13.669	50392	1.6600	7.7700	-68.6900	-0.6140	1.9690	0.1960
09:58:13.689	50412	4.0900	8.2100	-78.2300	-0.6080	2.4600	0.2580
09:58:13.708	50432	-0.6500	7.6700	-66.8800	-0.5800	1.6970	0.2000
09:58:13.729	50452	4.1200	8.4000	-78.0000	-0.6000	2.3880	0.2380
09:58:13.747	50472	0.2900	8.0100	-69.8600	-0.5720	2.0430	0.2300
09:58:13.770	50492	1.4100	7.7200	-72.8700	-0.5810	2.0930	0.2250
09:58:13.790	50512	2.1500	8.6400	-76.7700	-0.5990	2.3470	0.2590
09:58:13.810	50532	-0.7300	7.9900	-66.5100	-0.5740	1.7670	0.1860
09:58:13.828	50552	4.5800	8.5200	-77.0900	-0.6100	2.4590	0.2560
09:58:13.848	50572	0.1700	8.0000	-66.0500	-0.5560	1.8600	0.2170
09:58:13.870	50592	3.3300	8.0100	-74.7300	-0.6020	2.2380	0.2280
09:58:13.889	50612	2.0200	8.4500	-74.7400	-0.5950	2.2010	0.2510
09:58:13.910	50632	0.2300	7.5900	-69.2400	-0.5860	1.9200	0.2070
09:58:13.929	50652	3.4200	9.0400	-82.7500	-0.5990	2.5940	0.2800
09:58:13.950	50672	-1.1700	7.8700	-66.4200	-0.5450	1.7210	0.2000
09:58:13.968	50692	4.6400	8.6200	-75.0600	-0.6080	2.4750	0.2480
09:58:13.989	50712	1.0700	8.0000	-68.1200	-0.6040	1.9710	0.2430
09:58:14.008	50732	2.4200	8.1200	-73.2300	-0.6390	2.1370	0.2280
09:58:14.030	50752	2.0700	8.7400	-76.1500	-0.6300	2.3400	0.2580
09:58:14.050	50772	0.0400	7.3700	-65.1300	-0.6030	1.7900	0.2000
09:58:14.070	50792	4.0800	8.8900	-79.6800	-0.5890	2.5610	0.2600
09:58:14.090	50812	0.3300	7.7300	-66.7900	-0.5620	1.7880	0.2080
09:58:14.110	50832	3.3700	7.9900	-74.7300	-0.6040	2.2740	0.2220
09:58:14.130	50852	1.3100	7.9800	-73.1300	-0.5910	2.1380	0.2440
09:58:14.150	50872	0.4000	7.4300	-70.6200	-0.5630	1.9270	0.2110
09:58:14.170	50892	3.1700	8.6600	-79.6600	-0.5740	2.4700	0.2520
09:58:14.189	50912	-1.4600	7.9400	-67.7500	-0.5440	1.7520	0.1940
09:58:14.209	50932	4.1600	8.6600	-76.7600	-0.5820	2.3900	0.2540
09:58:14.228	50952	1.1000	7.5800	-69.1500	-0.5940	2.0110	0.2250
09:58:14.248	50972	1.6800	7.8800	-73.7000	-0.5980	2.0900	0.2350
09:58:14.269	50992	2.0000	8.8100	-76.9500	-0.5820	2.2920	0.2480
09:58:14.289	51012	0.0200	8.0800	-67.2500	-0.5450	1.8300	0.1950
09:58:14.309	51032	4.5300	8.6100	-80.1100	-0.5740	2.5520	0.2560
09:58:14.328	51052	-0.8800	8.1200	-67.1700	-0.5630	1.7960	0.2010
09:58:14.348	51072	4.8400	8.5100	-73.6600	-0.5840	2.3100	0.2260
09:58:14.369	51092	1.6900	8.1000	-72.3400	-0.6020	2.1860	0.2390
09:58:14.389	51112	0.2800	7.5700	-71.0200	-0.6050	1.9550	0.2140
09:58:14.409	51132	3.3700	8.5000	-79.8200	-0.6250	2.5210	0.2650
09:58:14.429	51152	-0.7000	8.1500	-65.3300	-0.5730	1.7290	0.1950
09:58:14.450	51172	4.0900	8.5300	-76.2400	-0.6130	2.4180	0.2450
09:58:14.468	51192	0.3100	8.4500	-67.6900	-0.5800	1.9440	0.2180
09:58:14.489	51212	1.8900	7.8000	-75.5400	-0.6190	2.1290	0.2340
09:58:14.509	51232	2.2800	8.5800	-74.0900	-0.5940	2.2740	0.2380
09:58:14.529	51252	0.5500	7.4900	-68.5700	-0.5680	1.8650	0.2010
09:58:14.548	51272	3.9000	8.1600	-77.5300	-0.5860	2.4900	0.2500
09:58:14.568	51292	-0.2600	7.6900	-67.0500	-0.5450	1.7840	0.2090
09:58:14.588	51312	3.9600	8.3300	-73.4900	-0.5850	2.2720	0.2220
09:58:14.610	51332	1.8100	8.2100	-72.8300	-0.5680	2.1890	0.2390
09:58:14.630	51352	0.7900	7.5600	-70.0200	-0.5880	1.9000	0.2110
09:58:14.650	51372	4.5000	8.3300	-78.3900	-0.6060	2.4870	0.2550
09:58:14.671	51392	-0.0300	7.9600	-64.4400	-0.5640	1.7610	0.1990
09:58:14.689	51412	3.9800	8.3800	-77.3600	-0.5900	2.3980	0.2400
09:58:14.710	51432	0.4500	8.3100	-68.7500	-0.5840	1.9670	0.2270
09:58:14.729	51452	2.6900	7.9300	-71.6500	-0.6010	2.1390	0.2180
09:58:14.750	51472	2.4500	8.1800	-78.6400	-0.5870	2.4020	0.2690
09:58:14.769	51492	0.0400	7.4200	-68.5900	-0.5770	1.8150	0.2000
09:58:14.789	51512	4.9800	8.8600	-78.0800	-0.5950	2.6060	0.2410
09:58:14.809	51532	0.2900	7.9700	-64.9800	-0.5650	1.7460	0.2150
09:58:14.829	51552	3.7400	8.4600	-74.6600	-0.6230	2.3260	0.2220
09:58:14.850	51572	1.5600	8.3000	-73.3800	-0.6120	2.1690	0.2550
09:58:14.870	51592	0.7800	7.4300	-70.9700	-0.6060	1.9280	0.2230
09:58:14.889	51612	3.6800	8.9200	-78.7400	-0.6030	2.4750	0.2530
09:58:14.909	51632	-0.0400	7.9100	-67.1400	-0.5460	1.7810	0.2070
09:58:14.928	51652	3.5500	8.6200	-75.2100	-0.5860	2.3850	0.2320
09:58:14.949	51672	0.1900	7.6200	-71.0800	-0.5640	1.9850	0.2280
09:58:14.970	51692	1.4700	7.5300	-74.6900	-0.5810	2.1300	0.2220
09:58:14.991	51712	1.1500	8.4400	-78.4600	-0.5710	2.4110	0.2540
09:58:15.010	51732	-0.0900	7.4400	-68.8400	-0.5600	1.7940	0.2030
09:58:15.029	51752	4.2100	8.7400	-78.4300	-0.5610	2.5230	0.2600
09:58:15.050	51772	-0.7800	8.4700	-65.5200	-0.5490	1.7370	0.1930
09:58:15.071	51792	3.1700	8.0300	-76.2600	-0.5880	2.2670	0.2410
09:58:15.091	51812	1.3300	8.7400	-72.7500	-0.5720	2.1890	0.2490
09:58:15.111	51832	0.3100	7.7800	-71.0800	-0.5620	1.9230	0.2160
09:58:15.129	51852	2.9200	8.9400	-80.7700	-0.5590	2.5420	0.2640
09:58:15.150	51872	-1.1800	8.1300	-66.1700	-0.5550	1.7360	0.1970
09:58:15.170	51892	4.3600	8.4800	-78.3100	-0.5740	2.4960	0.2410
09:58:15.189	51912	-0.0900	8.0500	-68.0600	-0.5690	1.9260	0.2180
09:58:15.211	51932	2.3100	8.0500	-71.7500	-0.6220	2.1400	0.2140
09:58:15.230	51952	2.8500	8.3200	-76.1000	-0.6080	2.4030	0.2550
09:58:15.250	51972	0.7800	7.4800	-65.8400	-0.5930	1.8180	0.2000
09:58:15.271	51992	4.2400	8.7500	-77.8700	-0.6160	2.5110	0.2650
09:58:15.289	52012	0.4200	7.8200	-65.5200	-0.5830	1.8030	0.2000
09:58:15.310	52032	3.4900	8.3500	-74.4600	-0.6150	2.2830	0.2230
09:58:15.331	52052	1.3300	7.9500	-73.7400	-0.5990	2.1590	0.2480
09:58:15.349	52072	1.3300	7.4000	-67.7400	-0.5750	1.9350	0.2050
09:58:15.369	52092	3.9600	8.4000	-78.6700	-0.5580	2.4870	0.2550
09:58:15.392	52112	0.0400	7.5200	-65.8500	-0.5330	1.7520	0.2120
09:58:15.412	52132	4.3700	8.4500	-75.3100	-0.5790	2.4150	0.2340
09:58:15.430	52152	1.1800	7.8900	-68.0300	-0.5760	1.9920	0.2110
09:58:15.450	52172	2.4000	7.8400	-69.5500	-0.6130	2.0320	0.2120
09:58:15.471	52192	2.8700	8.9100	-75.5700	-0.5900	2.4190	0.2520
09:58:15.490	52212	-0.0200	7.6000	-65.4300	-0.5800	1.7890	0.1920
09:58:15.511	52232	4.0600	8.8800	-77.2800	-0.5760	2.5010	0.2440
09:58:15.531	52252	-0.0600	7.7700	-65.2200	-0.5690	1.7570	0.2140
09:58:15.549	52272	4.1800	8.1800	-74.0000	-0.5980	2.3150	0.2320
09:58:15.571	52292	1.6100	8.2700	-72.5100	-0.5780	2.2170	0.2430
09:58:15.590	52312	1.0200	7.8200	-69.7700	-0.5960	1.9640	0.2190
09:58:15.611	52332	4.3200	8.8400	-79.5000	-0.5950	2.5840	0.2580
09:58:15.630	52352	-0.0100	7.9200	-64.4800	-0.5700	1.7620	0.1960
09:58:15.650	52372	3.4800	8.8100	-77.9200	-0.5950	2.4700	0.2350
09:58:15.671	52392	-0.1200	7.7300	-68.5700	-0.6080	1.9020	0.2040
09:58:15.690	52412	1.6600	7.7500	-72.8300	-0.6200	2.1170	0.2230
09:58:15.710	52432	2.3600	8.6900	-78.9800	-0.5930	2.3980	0.2730
09:58:15.731	52452	-0.3300	7.4100	-69.4900	-0.5800	1.8150	0.2120
09:58:15.750	52472	4.5400	8.7900	-77.4000	-0.5920	2.5030	0.2420
09:58:15.769	52492	-0.4400	8.0800	-67.9400	-0.5490	1.8410	0.2150
09:58:15.789	52512	2.6600	8.0700	-78.3500	-0.5880	2.2950	0.2400
09:58:15.811	52532	1.3300	7.8300	-73.8000	-0.5740	2.1310	0.2400
09:58:15.829	52552	0.3900	6.9600	-70.9800	-0.5610	1.9480	0.2190
09:58:15.849	52572	3.0800	8.9300	-79.1000	-0.5630	2.5540	0.2510
09:58:15.870	52592	-1.8100	7.9100	-66.1200	-0.5800	1.6930	0.1880
09:58:15.890	52612	4.7400	8.4700	-77.4200	-0.6010	2.4060	0.2430
09:58:15.910	52632	1.0700	8.0400	-69.3500	-0.5610	1.9860	0.2290
09:58:15.931	52652	2.0800	7.7700	-71.8500	-0.5960	2.0530	0.2120
09:58:15.951	52672	2.1700	8.6500	-77.9400	-0.5700	2.3880	0.2580
09:58:15.970	52692	-0.8000	7.7800	-68.7800	-0.5630	1.7590	0.2040
09:58:15.989	52712	4.5100	8.9200	-82.0500	-0.5710	2.6150	0.2640
09:58:16.010	52732	-1.7800	7.8700	-66.1800	-0.5530	1.7290	0.2060
09:58:16.029	52752	4.2400	8.5300	-74.9700	-0.6030	2.3320	0.2360
09:58:16.052	52772	2.2100	8.2200	-72.8500	-0.5880	2.1390	0.2450
09:58:16.070	52792	1.0700	7.8800	-67.7700	-0.6050	1.9720	0.1970
09:58:16.090	52812	3.9300	8.7400	-76.2600	-0.6150	2.4290	0.2560
09:58:16.111	52832	0.0200	7.7700	-64.9200	-0.5730	1.7470	0.1950
09:58:16.130	52852	5.1600	8.8200	-76.5200	-0.6070	2.4250	0.2380
09:58:16.152	52872	0.8600	8.0800	-67.9200	-0.5630	1.9740	0.2100
09:58:16.171	52892	1.6400	7.2100	-70.8500	-0.6130	2.0640	0.2160
09:58:16.191	52912	3.0700	8.1000	-74.3300	-0.6000	2.3540	0.2380
09:58:16.211	52932	-0.3800	7.6400	-65.8100	-0.5540	1.8280	0.1900
09:58:16.230	52952	4.0300	8.3700	-77.1700	-0.5830	2.4710	0.2410
09:58:16.251	52972	-0.5500	7.9000	-66.0400	-0.5490	1.7880	0.2080
09:58:16.270	52992	3.7700	8.1600	-72.2100	-0.6050	2.2300	0.2170
09:58:16.291	53012	2.6200	8.1800	-73.1300	-0.5880	2.2590	0.2350
09:58:16.312	53032	0.5700	7.4600	-66.7100	-0.5940	1.8710	0.1950
09:58:16.331	53052	3.3300	8.8700	-78.3100	-0.5860	2.4850	0.2470
09:58:16.350	53072	-0.7500	7.6800	-67.4900	-0.5410	1.7420	0.2060
09:58:16.372	53092	4.6500	8.2500	-78.1300	-0.6040	2.5280	0.2380
09:58:16.390	53112	0.4000	7.7700	-68.5800	-0.5700	1.9050	0.2200
09:58:16.411	53132	2.8800	7.9200	-71.9300	-0.6070	2.1400	0.2280
09:58:16.431	53152	2.6300	8.5800	-78.7400	-0.5740	2.4000	0.2500
09:58:16.452	53172	-0.6300	7.7300	-68.1700	-0.5860	1.7490	0.1860
09:58:16.470	53192	4.4800	8.9100	-79.8500	-0.6000	2.5480	0.2550
09:58:16.490	53212	-0.6400	7.9600	-69.7700	-0.5680	1.8050	0.2330
09:58:16.512	53232	2.9800	8.3600	-76.6200	-0.6100	2.3120	0.2540
09:58:16.532	53252	1.1200	7.9500	-73.6800	-0.5940	2.1640	0.2520
09:58:16.551	53272	0.5000	6.9900	-69.9300	-0.6090	1.9500	0.2120
09:58:16.572	53292	3.2500	8.4000	-79.1700	-0.6010	2.4950	0.2620
09:58:16.592	53312	-0.8200	7.6100	-65.6500	-0.5580	1.7580	0.1910
09:58:16.611	53332	3.8300	8.0100	-76.1000	-0.5990	2.3660	0.2330
09:58:16.631	53352	0.6200	7.8900	-70.2800	-0.5490	2.0140	0.2330
09:58:16.652	53372	2.5600	7.8200	-72.5400	-0.5700	2.1400	0.2250
09:58:16.673	53392	1.5000	8.2700	-77.5400	-0.5940	2.3620	0.2630
09:58:16.691	53412	-1.6800	7.7100	-69.8100	-0.5830	1.7490	0.1930
09:58:16.711	53432	4.8700	8.9900	-76.8600	-0.5820	2.5340	0.2530
09:58:16.730	53452	-0.3200	7.9700	-65.8800	-0.5570	1.8180	0.2140
09:58:16.751	53472	3.4300	8.5100	-75.0400	-0.6000	2.2640	0.2440
09:58:16.770	53492	0.8000	8.2600	-72.1000	-0.5770	2.1090	0.2500
09:58:16.790	53512	1.5600	7.2000	-72.6900	-0.5910	1.9890	0.2280
09:58:16.811	53532	3.1500	8.8300	-80.9300	-0.5620	2.5380	0.2730
09:58:16.832	53552	-0.9700	7.5800	-66.3000	-0.5600	1.7210	0.2040
09:58:16.852	53572	4.9400	8.2900	-78.4800	-0.6020	2.5640	0.2490
09:58:16.871	53592	0.6400	7.7200	-68.7200	-0.5780	1.9250	0.2260
09:58:16.891	53612	2.5200	8.1000	-73.3100	-0.6090	2.1540	0.2240
09:58:16.910	53632	1.4300	8.5400	-75.3300	-0.6220	2.3370	0.2450
09:58:16.933	53652	0.1600	7.6000	-67.9200	-0.5880	1.8570	0.2050
09:58:16.953	53672	4.1500	8.8100	-79.1200	-0.5920	2.5170	0.2610
09:58:16.971	53692	-0.3800	8.1100	-65.7800	-0.5590	1.7570	0.1940
09:58:16.992	53712	4.1300	8.5000	-72.6100	-0.5890	2.3290	0.2190
09:58:17.010	53732	2.0700	7.9600	-72.3400	-0.5850	2.1400	0.2310
09:58:17.032	53752	0.2600	7.7300	-70.1900	-0.5690	1.9930	0.1970
09:58:17.052	53772	2.9700	8.4000	-80.0700	-0.5770	2.4660	0.2470
09:58:17.071	53792	-0.6300	7.7800	-67.3700	-0.5500	1.7990	0.1930
09:58:17.090	53812	4.0700	8.6300	-76.0300	-0.5970	2.4340	0.2240
09:58:17.113	53832	0.0800	7.8000	-68.7200	-0.5760	1.9210	0.2240
09:58:17.132	53852	2.0400	7.8200	-72.6700	-0.6020	2.1450	0.2230
09:58:17.150	53872	2.1100	8.3400	-78.6300	-0.5890	2.3510	0.2680
09:58:17.171	53892	-0.1600	7.5000	-68.4700	-0.5650	1.8460	0.2040
09:58:17.191	53912	3.7400	8.9700	-79.8700	-0.5690	2.5340	0.2590
09:58:17.211	53932	-1.3000	7.8400	-67.4800	-0.5370	1.7090	0.2070
09:58:17.232	53952	5.0900	8.2700	-72.0600	-0.5930	2.3820	0.2170
09:58:17.250	53972	0.7400	7.9800	-71.7400	-0.5730	2.1700	0.2440
09:58:17.270	53992	0.6900	7.5000	-71.1000	-0.5960	1.9700	0.2260
09:58:17.292	54012	3.3500	8.6800	-81.2300	-0.6010	2.5100	0.2850
09:58:17.311	54032	0.4100	7.8100	-65.6000	-0.5930	1.8190	0.2010
09:58:17.333	54052	4.0500	8.4500	-76.7400	-0.6270	2.4290	0.2470
09:58:17.351	54072	-1.0100	8.2900	-67.6900	-0.5930	1.8810	0.2090
09:58:17.371	54092	2.3800	8.0600	-73.2000	-0.6100	2.2140	0.2220
09:58:17.391	54112	1.7100	8.5200	-75.3700	-0.5980	2.2490	0.2520
09:58:17.413	54132	1.0700	7.2900	-69.6100	-0.5930	1.8660	0.2060
09:58:17.432	54152	4.9800	8.0900	-77.5900	-0.5920	2.5110	0.2500
09:58:17.452	54172	-0.1700	7.8200	-64.1700	-0.5460	1.7890	0.1820
09:58:17.472	54192	3.5400	8.2300	-73.2600	-0.6170	2.2840	0.2110
09:58:17.492	54212	0.8700	8.3400	-73.7200	-0.5810	2.1070	0.2420
09:58:17.511	54232	1.0200	7.8800	-71.8600	-0.5800	1.9890	0.2170
09:58:17.533	54252	3.7300	8.7400	-79.1800	-0.5910	2.4860	0.2710
09:58:17.552	54272	-0.2900	8.1100	-66.3200	-0.5620	1.7720	0.1980
09:58:17.572	54292	4.5600	8.5800	-77.1600	-0.5980	2.4070	0.2520
09:58:17.592	54312	0.6000	8.1100	-68.3400	-0.5710	1.9300	0.2260
09:58:17.612	54332	3.2800	7.7500	-71.2100	-0.6090	2.2100	0.2130
09:58:17.632	54352	2.6600	8.2000	-74.0200	-0.5850	2.3010	0.2410
09:58:17.653	54372	0.5900	7.0000	-69.8800	-0.5640	1.8340	0.2290
09:58:17.672	54392	4.5800	8.8200	-80.0900	-0.5750	2.6040	0.2660
09:58:17.692	54412	-0.8800	8.0200	-66.4300	-0.5530	1.7490	0.2070
09:58:17.713	54432	4.2100	8.4100	-76.0500	-0.5940	2.3940	0.2330
09:58:17.732	54452	0.4000	8.1100	-71.0800	-0.6170	2.0940	0.2400
09:58:17.753	54472	1.3700	7.7900	-71.9800	-0.6110	2.0540	0.2200
09:58:17.772	54492	2.3300	8.8100	-78.7500	-0.6000	2.3880	0.2720
09:58:17.792	54512	0.0200	7.3700	-68.3700	-0.5660	1.8050	0.2070
09:58:17.813	54532	4.3200	8.5500	-78.0700	-0.5720	2.4850	0.2400
09:58:17.831	54552	-0.8400	8.4800	-68.2100	-0.5490	1.8810	0.2110
09:58:17.853	54572	2.3500	8.1300	-73.2800	-0.5790	2.1980	0.2070
09:58:17.872	54592	1.4900	8.3700	-77.7600	-0.5580	2.2620	0.2670
09:58:17.892	54612	-0.3200	7.5100	-69.6000	-0.5890	1.9380	0.1970
09:58:17.912	54632	3.5300	8.8300	-79.9700	-0.5730	2.5020	0.2620
09:58:17.932	54652	-0.8800	8.3400	-66.6100	-0.5800	1.7280	0.2020
09:58:17.954	54672	3.2500	8.6200	-76.6700	-0.6030	2.3510	0.2240
09:58:17.972	54692	0.3400	8.2100	-70.9900	-0.5760	2.0390	0.2370
09:58:17.992	54712	1.5200	7.7000	-73.0700	-0.5770	2.0870	0.2270
09:58:18.013	54732	2.3700	8.6000	-78.2400	-0.5800	2.4100	0.2580
09:58:18.032	54752	-1.0100	7.6600	-66.4600	-0.5680	1.7500	0.1860
09:58:18.051	54772	4.8100	8.9700	-80.6300	-0.5730	2.6070	0.2550
09:58:18.073	54792	-1.0700	8.5300	-65.3800	-0.5780	1.8290	0.1890
09:58:18.092	54812	4.5000	8.3100	-75.7500	-0.6110	2.4070	0.2350
09:58:18.113	54832	4.3600	8.6100	-76.3400	-0.6230	2.4520	0.2580
09:58:18.134	54852	1.9600	7.4100	-66.1900	-0.6130	1.9170	0.1960
09:58:18.152	54872	3.0800	8.4000	-73.2400	-0.5970	2.2930	0.2440
09:58:18.172	54892	0.0000	7.9900	-68.9500	-0.5280	1.8740	0.2200
09:58:18.192	54912	4.8100	8.5200	-78.4500	-0.5520	2.5850	0.2480
09:58:18.213	54932	0.7300	7.6900	-67.5000	-0.5520	1.9580	0.2320
09:58:18.232	54952	2.0800	7.4000	-68.1400	-0.5490	2.0410	0.2050
09:58:18.252	54972	2.7600	8.4000	-78.6000	-0.5440	2.4430	0.2490
09:58:18.273	54992	-1.1300	7.9000	-70.7800	-0.4920	1.8440	0.1970
09:58:18.292	55012	2.9300	8.1000	-74.8200	-0.5360	2.2880	0.2130
09:58:18.312	55032	0.0300	8.2500	-68.4900	-0.4840	1.9560	0.2210
09:58:18.332	55052	2.6800	7.9300	-76.2100	-0.5500	2.2610	0.2100
09:58:18.353	55072	2.7100	7.8400	-71.7000	-0.5560	2.2150	0.2270
09:58:18.373	55092	0.0400	6.9900	-66.1500	-0.5450	1.8230	0.1900
09:58:18.392	55112	3.6900	8.8300	-80.9300	-0.5300	2.5960	0.2390
09:58:18.413	55132	-0.9600	7.4400	-65.8700	-0.5380	1.7520	0.1900
09:58:18.433	55152	5.3800	8.2200	-74.6100	-0.5620	2.4540	0.2220
09:58:18.452	55172	0.8200	7.7700	-65.2500	-0.5510	1.8760	0.2090
09:58:18.472	55192	2.6800	8.0100	-72.3800	-0.6100	2.1560	0.2090
09:58:18.491	55212	3.8800	8.8400	-80.4500	-0.5610	2.5450	0.2510
09:58:18.512	55232	-1.3200	6.7800	-63.7500	-0.5810	1.5770	0.1870
09:58:18.532	55252	3.9800	8.9800	-82.7100	-0.5890	2.5900	0.2640
09:58:18.552	55272	-0.6800	8.0300	-69.6000	-0.5770	1.8900	0.2230
09:58:18.572	55292	2.7500	8.0400	-74.6600	-0.6160	2.2130	0.2240
09:58:18.592	55312	1.2400	8.3900	-73.4400	-0.5670	2.1180	0.2490
09:58:18.612	55332	0.7000	7.5200	-72.9700	-0.5890	2.0030	0.2130
09:58:18.634	55352	3.7300	8.9400	-79.0400	-0.5520	2.4430	0.2420
09:58:18.652	55372	-0.6600	7.2100	-65.8200	-0.5630	1.7000	0.1910
09:58:18.673	55392	3.0100	8.2100	-77.3900	-0.5610	2.3780	0.2370
09:58:18.693	55412	0.3000	8.0400	-72.9000	-0.5440	2.0980	0.2320
09:58:18.713	55432	2.4900	7.4000	-72.5800	-0.5880	2.1150	0.2190
09:58:18.733	55452	2.3500	8.3800	-74.6200	-0.5880	2.2760	0.2410
09:58:18.753	55472	-0.2600	8.0700	-68.1400	-0.5820	1.8110	0.1980
09:58:18.774	55492	5.3800	8.5400	-78.8800	-0.5970	2.5750	0.2640
09:58:18.794	55512	0.2200	7.2900	-65.2900	-0.5650	1.7850	0.2160
09:58:18.812	55532	2.7300	8.2000	-73.7000	-0.5960	2.2190	0.2210
09:58:18.832	55552	1.6400	8.2000	-76.9600	-0.5720	2.2550	0.2440
09:58:18.854	55572	0.7400	7.5000	-70.6600	-0.5700	1.9100	0.2220
09:58:18.872	55592	3.8400	8.3400	-79.4700	-0.5720	2.5220	0.2560
09:58:18.893	55612	-0.7900	7.7900	-65.0200	-0.5580	1.6790	0.2070
09:58:18.912	55632	4.9900	8.6300	-78.4500	-0.5890	2.5460	0.2360
09:58:18.933	55652	0.8100	7.8000	-68.2800	-0.5980	2.0270	0.2330
09:58:18.953	55672	1.4900	7.4300	-70.1100	-0.6290	2.0360	0.2110
09:58:18.973	55692	3.8400	8.7500	-79.2300	-0.6200	2.4570	0.2680
09:58:18.994	55712	0.2300	7.8000	-66.6700	-0.5730	1.7520	0.1960
09:58:19.013	55732	4.7000	8.6400	-75.9000	-0.6020	2.4220	0.2420
09:58:19.033	55752	0.0600	7.9800	-63.6600	-0.5760	1.7730	0.1900
09:58:19.055	55772	3.5600	8.5100	-76.8500	-0.5880	2.3190	0.2290
09:58:19.074	55792	1.7900	7.9600	-72.5900	-0.5820	2.2020	0.2230
09:58:19.092	55812	0.4200	7.2900	-66.8500	-0.5650	1.8690	0.1980
09:58:19.113	55832	3.5400	8.7000	-81.1300	-0.5530	2.5200	0.2560
09:58:19.133	55852	-1.2400	7.8300	-66.2800	-0.5520	1.7230	0.2000
09:58:19.153	55872	5.1300	8.5000	-74.8300	-0.5900	2.4380	0.2330
09:58:19.173	55892	0.8000	7.8800	-67.6100	-0.5790	1.9780	0.2160
09:58:19.193	55912	1.3500	7.8900	-71.9600	-0.6150	2.0480	0.2070
09:58:19.212	55932	3.1400	8.2000	-79.8100	-0.5990	2.4390	0.2680
09:58:19.233	55952	0.1000	7.7000	-64.0500	-0.5710	1.7360	0.2020
09:58:19.253	55972	4.3700	9.0800	-78.9100	-0.5860	2.5550	0.2470
09:58:19.273	55992	-0.8000	8.2900	-67.4900	-0.5500	1.7910	0.2030
09:58:19.292	56012	4.0800	8.0100	-71.8800	-0.6100	2.2380	0.2080
09:58:19.313	56032	2.2100	8.1400	-72.0400	-0.5790	2.2240	0.2430
09:58:19.333	56052	0.3700	7.4400	-72.1700	-0.6030	1.9580	0.2180
09:58:19.353	56072	3.4700	8.4900	-78.7100	-0.6200	2.4890	0.2590
09:58:19.373	56092	-0.1900	7.4500	-64.9300	-0.5720	1.7800	0.2000
09:58:19.393	56112	4.4200	8.9300	-76.6100	-0.6010	2.3900	0.2490
09:58:19.413	56132	0.4500	8.0900	-69.8500	-0.5710	1.9980	0.2300
09:58:19.432	56152	2.0900	7.5600	-72.3700	-0.6260	2.0790	0.2200
09:58:19.454	56172	1.9900	8.3200	-75.9300	-0.5820	2.3510	0.2590
09:58:19.474	56192	-0.8000	7.5400	-67.8500	-0.5780	1.8180	0.2060
09:58:19.493	56212	4.5700	7.9500	-81.0000	-0.5880	2.4580	0.2640
09:58:19.513	56232	-0.3300	7.6300	-66.2100	-0.5500	1.7980	0.2210
09:58:19.533	56252	3.3700	8.0100	-74.7700	-0.5840	2.2570	0.2380
09:58:19.553	56272	1.3400	8.4100	-76.5400	-0.5650	2.2860	0.2570
09:58:19.573	56292	-0.8500	7.5300	-69.6200	-0.5960	1.8380	0.2170
09:58:19.594	56312	4.2200	8.9600	-80.3200	-0.5640	2.5300	0.2650
09:58:19.615	56332	-0.9300	8.0900	-64.1600	-0.5680	1.7600	0.1930
09:58:19.634	56352	4.3000	8.5700	-77.0600	-0.5940	2.4120	0.2400
09:58:19.652	56372	-0.0800	8.1200	-69.6900	-0.5750	1.9790	0.2290
09:58:19.673	56392	1.8800	7.8300	-69.2900	-0.6210	2.0750	0.2030
09:58:19.693	56412	1.9200	8.9400	-80.5500	-0.5650	2.4760	0.2680
09:58:19.715	56432	0.2700	7.5800	-66.7700	-0.5810	1.7280	0.1890
09:58:19.734	56452	5.0900	9.0200	-78.1600	-0.5710	2.5800	0.2570
09:58:19.753	56472	0.1500	8.2100	-65.9500	-0.5690	1.8330	0.2000
09:58:19.773	56492	2.6600	8.3200	-73.1400	-0.6300	2.2370	0.2120
09:58:19.792	56512	1.9300	8.3100	-75.2400	-0.6180	2.2300	0.2550
09:58:19.813	56532	0.2600	7.6800	-68.2000	-0.6110	1.9180	0.1940
09:58:19.832	56552	3.1400	8.9100	-80.0300	-0.5840	2.4900	0.2700
09:58:19.853	56572	-0.3700	8.1500	-63.9800	-0.5630	1.7830	0.1930
09:58:19.874	56592	3.8100	8.5200	-75.4600	-0.5920	2.3920	0.2350
09:58:19.893	56612	0.4000	8.2700	-72.5900	-0.5680	2.0660	0.2310
09:58:19.914	56632	0.5400	7.6500	-74.5000	-0.5770	2.0680	0.2240
09:58:19.933	56652	2.2200	8.6300	-79.8500	-0.5660	2.3940	0.2560
09:58:19.953	56672	-0.5500	7.3200	-67.8900	-0.5680	1.7070	0.1970
09:58:19.973	56692	4.5500	8.7200	-78.6800	-0.5780	2.5210	0.2480
09:58:19.994	56712	0.2000	8.1600	-66.7700	-0.5540	1.8080	0.2160
09:58:20.015	56732	2.8200	8.4400	-73.2200	-0.6050	2.2020	0.2200
09:58:20.034	56752	1.1600	8.4500	-78.9300	-0.5850	2.2790	0.2670
09:58:20.055	56772	-0.2200	7.9400	-69.6700	-0.5740	1.8790	0.1980
09:58:20.074	56792	3.4300	9.0600	-79.3100	-0.5850	2.5480	0.2550
09:58:20.094	56812	-0.5900	7.8000	-65.3900	-0.5630	1.6880	0.2020
09:58:20.114	56832	5.1400	8.4000	-78.1500	-0.5930	2.5060	0.2550
09:58:20.133	56852	0.2100	8.0400	-68.8300	-0.5690	2.0060	0.2200
09:58:20.152	56872	2.2800	7.5600	-72.3100	-0.5950	2.0560	0.2350
09:58:20.174	56892	3.5100	8.4600	-78.7900	-0.6050	2.4590	0.2670
09:58:20.194	56912	0.6200	7.7500	-65.4100	-0.5790	1.7710	0.1900
09:58:20.213	56932	4.4000	8.6800	-78.3700	-0.6130	2.5100	0.2700
09:58:20.234	56952	-0.1100	8.0000	-65.0600	-0.5730	1.8160	0.1910
09:58:20.254	56972	3.7400	8.1300	-75.7400	-0.6100	2.2920	0.2370
09:58:20.273	56992	1.6200	8.3600	-71.6700	-0.5810	2.1360	0.2290
09:58:20.293	57012	1.4000	7.5000	-67.9100	-0.5880	1.9000	0.1900
09:58:20.315	57032	4.0600	8.1100	-77.1000	-0.5900	2.4510	0.2610
09:58:20.334	57052	0.2500	7.5200	-64.5100	-0.5370	1.7500	0.1900
09:58:20.355	57072	4.5900	7.9000	-75.8400	-0.5720	2.3810	0.2420
09:58:20.374	57092	0.7600	7.7800	-67.1300	-0.5610	1.9580	0.2130
09:58:20.393	57112	1.5900	7.6600	-69.5400	-0.6100	2.0650	0.1960
09:58:20.414	57132	3.3300	8.4000	-76.3800	-0.5950	2.4060	0.2590
09:58:20.434	57152	0.2100	7.6400	-68.1800	-0.5550	1.8140	0.2050
09:58:20.454	57172	4.1800	8.7500	-78.7800	-0.5790	2.4870	0.2560
09:58:20.474	57192	-0.5400	8.3500	-64.9800	-0.5560	1.7740	0.1950
09:58:20.494	57212	4.0800	8.2600	-74.0700	-0.5970	2.3400	0.2240
09:58:20.514	57232	1.6200	8.2600	-71.5700	-0.5840	2.1710	0.2340
09:58:20.534	57252	1.2100	7.7700	-68.4400	-0.5730	1.9500	0.2020
09:58:20.554	57272	4.4400	8.4700	-80.2100	-0.5830	2.5610	0.2670
09:58:20.574	57292	-0.7800	8.1400	-63.4000	-0.5650	1.7180	0.1840
09:58:20.594	57312	4.0500	8.9700	-77.0200	-0.6090	2.4530	0.2350
09:58:20.614	57332	0.1600	7.9200	-70.8600	-0.5920	1.9940	0.2360
09:58:20.634	57352	1.5100	7.4100	-73.2000	-0.6200	2.0880	0.2290
09:58:20.655	57372	2.3100	8.7400	-75.3500	-0.6040	2.3890	0.2510
09:58:20.674	57392	0.2800	7.5400	-68.1300	-0.5730	1.8320	0.2020
09:58:20.694	57412	4.0100	8.5000	-77.6200	-0.5980	2.4720	0.2370
09:58:20.713	57432	-0.7700	7.8100	-69.5900	-0.5720	1.8520	0.2200
09:58:20.733	57452	3.1200	8.0300	-74.1300	-0.6020	2.2240	0.2190
09:58:20.754	57472	1.3700	8.5600	-76.6500	-0.5780	2.2700	0.2620
09:58:20.773	57492	0.2900	7.2000	-70.8500	-0.5770	1.8990	0.2030
09:58:20.794	57512	3.1200	8.6500	-79.6600	-0.5810	2.5220	0.2560
09:58:20.815	57532	-1.8500	8.1900	-66.2100	-0.5620	1.7330	0.1850
09:58:20.835	57552	3.8400	8.4900	-76.4800	-0.5960	2.3550	0.2300
09:58:20.856	57572	0.4600	7.8300	-72.0400	-0.5810	2.0360	0.2540
09:58:20.874	57592	1.7200	7.4900	-70.6200	-0.5870	2.0390	0.2150
09:58:20.894	57612	2.4500	8.4200	-80.0000	-0.6020	2.4340	0.2750
09:58:20.914	57632	-0.9700	7.2300	-68.8400	-0.5670	1.7530	0.2060
09:58:20.934	57652	5.2900	8.9500	-81.2500	-0.5930	2.6200	0.2710
09:58:20.955	57672	-0.4100	7.9800	-65.9800	-0.5640	1.6940	0.2010
09:58:20.973	57692	4.3300	8.4200	-73.0900	-0.6190	2.3440	0.2240
09:58:20.993	57712	2.3500	7.9700	-71.0000	-0.6310	2.1750	0.2340
09:58:21.015	57732	1.2400	7.6400	-68.8700	-0.6170	1.9880	0.2170
09:58:21.034	57752	3.8200	8.8300	-77.2900	-0.6180	2.4540	0.2670
09:58:21.053	57772	-0.2100	8.3800	-63.6600	-0.5800	1.7390	0.1920
09:58:21.074	57792	4.1500	8.5100	-77.2100	-0.6180	2.4510	0.2500
09:58:21.094	57812	0.5600	7.9600	-66.6500	-0.5720	1.9250	0.2200
09:58:21.114	57832	2.9800	7.9100	-70.6000	-0.6240	2.1560	0.2050
09:58:21.135	57852	3.5000	8.1400	-75.5800	-0.5940	2.3340	0.2710
09:58:21.154	57872	0.1000	7.2400	-67.7900	-0.5680	1.7740	0.1960
09:58:21.174	57892	4.1100	8.4400	-80.0000	-0.6000	2.5100	0.2550
09:58:21.193	57912	-0.8000	7.7500	-67.3300	-0.5590	1.7710	0.2160
09:58:21.215	57932	3.8300	8.1800	-75.7800	-0.6040	2.2650	0.2280
09:58:21.234	57952	1.1100	8.8700	-71.7200	-0.5890	2.1820	0.2420
09:58:21.254	57972	0.4400	7.7100	-71.1000	-0.5860	1.9410	0.2150
09:58:21.276	57992	4.2700	8.5800	-79.4700	-0.5850	2.5040	0.2540
09:58:21.293	58012	-0.2200	7.8300	-60.8700	-0.5550	1.6410	0.1750
09:58:21.315	58032	5.0300	8.3700	-79.1200	-0.5900	2.5650	0.2540
09:58:21.335	58052	0.1400	7.8600	-67.5500	-0.5760	1.9370	0.2050
09:58:21.355	58072	2.7700	7.8100	-72.9100	-0.6170	2.1220	0.2170
09:58:21.375	58092	2.7200	8.1700	-77.8200	-0.6050	2.4080	0.2610
09:58:21.395	58112	0.0700	7.5400	-66.8200	-0.5880	1.7890	0.1930
09:58:21.415	58132	3.7300	9.1400	-80.0300	-0.5960	2.5500	0.2470
09:58:21.435	58152	-0.7000	8.0600	-66.9200	-0.5840	1.7670	0.2110
09:58:21.455	58172	3.7800	8.9800	-73.1200	-0.6100	2.3320	0.2140
09:58:21.475	58192	0.8800	8.5100	-73.6200	-0.5900	2.1610	0.2430
09:58:21.495	58212	0.2500	7.5700	-72.2100	-0.6010	1.9860	0.2160
09:58:21.515	58232	3.1200	8.5100	-78.3100	-0.5850	2.4230	0.2520
09:58:21.536	58252	-0.3400	7.5800	-67.3500	-0.5590	1.8230	0.1930
09:58:21.555	58272	3.1200	8.2400	-78.5000	-0.5910	2.3590	0.2440
09:58:21.574	58292	0.4900	7.6300	-70.9300	-0.5700	2.0000	0.2370
09:58:21.596	58312	2.5700	7.4900	-72.7900	-0.6130	2.1480	0.2280
09:58:21.615	58332	2.9100	8.4000	-75.9900	-0.5820	2.3780	0.2500
09:58:21.635	58352	-0.5200	8.0200	-67.7800	-0.5880	1.8010	0.1860
09:58:21.654	58372	3.9100	8.4900	-77.0100	-0.5870	2.4090	0.2470
09:58:21.675	58392	0.4600	8.3600	-66.1300	-0.5550	1.9080	0.2100
09:58:21.695	58412	3.0400	8.1900	-74.3200	-0.5850	2.2810	0.2320
09:58:21.717	58432	1.1400	7.9300	-72.0900	-0.5960	2.0950	0.2400
09:58:21.735	58452	1.3500	7.0100	-71.3100	-0.5930	2.0110	0.2240
09:58:21.754	58472	4.3200	8.8900	-78.7200	-0.5700	2.5660	0.2630
09:58:21.775	58492	-1.5900	7.4600	-66.0100	-0.5740	1.6460	0.1940
09:58:21.794	58512	4.8600	8.2900	-78.8800	-0.6040	2.5210	0.2450
09:58:21.816	58532	1.5000	7.7800	-65.3900	-0.6110	1.9580	0.2140
09:58:21.836	58552	1.8100	7.7800	-72.3000	-0.6520	2.1370	0.2180
09:58:21.855	58572	2.7500	8.5100	-75.0700	-0.6330	2.3180	0.2570
09:58:21.875	58592	0.9500	7.8900	-66.0600	-0.5800	1.8070	0.2000
09:58:21.896	58612	4.8000	8.4200	-79.2100	-0.5970	2.4840	0.2630
09:58:21.916	58632	-0.1500	7.9500	-66.2500	-0.5720	1.7660	0.2010
09:58:21.935	58652	3.0100	8.1700	-75.9000	-0.5980	2.2870	0.2320
09:58:21.955	58672	1.4900	7.7700	-72.1700	-0.6020	2.1750	0.2280
09:58:21.976	58692	0.9800	7.4500	-68.5400	-0.5810	1.9340	0.1930
09:58:21.994	58712	3.4900	8.4100	-78.1700	-0.5930	2.4530	0.2290
09:58:22.015	58732	-0.9000	8.1500	-64.4900	-0.5530	1.7140	0.2010
09:58:22.035	58752	4.6500	8.5600	-76.9300	-0.5870	2.4390	0.2380
09:58:22.055	58772	1.0000	8.0100	-68.9700	-0.5930	2.0350	0.2210
09:58:22.074	58792	1.3400	8.0200	-70.4700	-0.6010	2.0530	0.2000
09:58:22.096	58812	2.3200	9.0900	-77.5000	-0.5800	2.3930	0.2450
09:58:22.116	58832	-0.3900	7.7700	-66.3200	-0.5660	1.7900	0.1860
09:58:22.137	58852	3.9900	9.1400	-79.1400	-0.5780	2.5900	0.2410
09:58:22.156	58872	-0.7800	7.7800	-65.3700	-0.5630	1.7110	0.2010
09:58:22.174	58892	4.6400	8.6100	-72.9000	-0.6100	2.3840	0.2200
09:58:22.195	58912	1.3200	8.5100	-72.4600	-0.5960	2.1910	0.2340
09:58:22.216	58932	0.2200	7.4200	-70.5700	-0.6060	1.9310	0.2140
09:58:22.236	58952	3.8600	8.2900	-78.7700	-0.6190	2.5170	0.2590
09:58:22.256	58972	-0.3600	8.2100	-65.8700	-0.5780	1.8020	0.2180
09:58:22.276	58992	4.7600	8.5100	-77.1200	-0.6240	2.4030	0.2300
09:58:22.296	59012	0.9000	7.7700	-68.6400	-0.5910	1.9290	0.2260
09:58:22.316	59032	1.7800	7.8700	-74.9200	-0.6210	2.1160	0.2360
09:58:22.335	59052	2.5500	8.2900	-77.2600	-0.5810	2.3330	0.2590
09:58:22.355	59072	0.4400	7.3300	-67.0300	-0.5780	1.8300	0.1970
09:58:22.375	59092	4.3100	8.0100	-77.3900	-0.5760	2.4860	0.2530
09:58:22.396	59112	-0.0500	7.7900	-66.0300	-0.5710	1.8490	0.1920
09:58:22.416	59132	2.4300	7.9700	-74.8300	-0.5790	2.2340	0.2260
09:58:22.436	59152	1.2300	8.3600	-75.2000	-0.5900	2.2110	0.2460
09:58:22.455	59172	0.4000	7.4800	-70.0200	-0.5750	1.8970	0.2160
09:58:22.477	59192	3.9700	8.8500	-78.5100	-0.5900	2.4490	0.2670
09:58:22.496	59212	0.3300	7.5200	-66.0600	-0.5780	1.8020	0.2060
09:58:22.516	59232	4.1200	8.3400	-75.4900	-0.6260	2.3340	0.2350
09:58:22.535	59252	0.2700	7.7300	-69.5900	-0.5660	1.9460	0.2420
09:58:22.556	59272	1.8000	8.0100	-70.9700	-0.6340	2.1160	0.2110
09:58:22.576	59292	2.8100	8.9100	-80.2900	-0.5790	2.4870	0.2660
09:58:22.596	59312	-0.1700	7.6400	-66.7000	-0.5660	1.7110	0.1950
09:58:22.616	59332	5.4200	8.7300	-79.3200	-0.5810	2.5500	0.2590
09:58:22.637	59352	-0.0500	7.8500	-68.3000	-0.5780	1.8480	0.2130
09:58:22.655	59372	3.0300	8.0500	-74.3500	-0.6300	2.3100	0.2300
09:58:22.675	59392	1.3700	8.3400	-73.0600	-0.6340	2.2160	0.2450
09:58:22.696	59412	1.0500	7.8600	-68.7800	-0.6170	1.9730	0.2140
09:58:22.715	59432	3.7700	8.7800	-80.1500	-0.6020	2.4830	0.2660
09:58:22.736	59452	-0.2700	7.7500	-68.1500	-0.5640	1.7190	0.2080
09:58:22.755	59472	3.1900	8.5500	-76.9200	-0.5960	2.3840	0.2380
09:58:22.776	59492	-0.3500	7.8500	-73.7600	-0.5540	2.0360	0.2400
09:58:22.796	59512	0.8700	7.6500	-73.4900	-0.5840	2.1010	0.2120
09:58:22.815	59532	1.6100	8.2100	-77.6600	-0.5670	2.3190	0.2580
09:58:22.836	59552	-0.0200	7.4400	-68.9100	-0.5590	1.8370	0.2130
09:58:22.855	59572	4.4400	8.9500	-79.8400	-0.5550	2.5420	0.2640
09:58:22.876	59592	-0.3400	7.9300	-65.2300	-0.5800	1.7860	0.1990
09:58:22.895	59612	2.2800	8.1900	-74.2600	-0.6220	2.2020	0.2200
09:58:22.915	59632	1.1900	8.5100	-77.4600	-0.5710	2.3050	0.2600
09:58:22.935	59652	0.2200	7.4100	-69.2000	-0.5820	1.8730	0.2040
09:58:22.955	59672	3.4100	9.0200	-82.5700	-0.5670	2.5110	0.2650
09:58:22.976	59692	-1.1300	7.6500	-65.9600	-0.5660	1.7060	0.2030
09:58:22.997	59712	5.0800	8.4100	-79.5700	-0.5850	2.4790	0.2580
09:58:23.017	59732	0.3100	8.0300	-69.9900	-0.5740	2.0050	0.2260
09:58:23.036	59752	1.2100	7.8600	-72.1400	-0.6200	2.0960	0.2150
09:58:23.056	59772	3.3100	8.4100	-78.5800	-0.6140	2.4530	0.2570
09:58:23.076	59792	0.3800	7.5100	-66.4200	-0.5980	1.7840	0.2040
09:58:23.096	59812	3.6900	8.8700	-76.8200	-0.6030	2.4660	0.2510
09:58:23.116	59832	0.0600	7.4700	-64.9000	-0.5890	1.7860	0.2100
09:58:23.137	59852	2.7700	8.3900	-76.6900	-0.6400	2.2990	0.2410
09:58:23.157	59872	1.7300	8.4400	-74.6400	-0.5960	2.2050	0.2420
09:58:23.175	59892	1.0600	7.2900	-67.5400	-0.5960	1.8690	0.1980
09:58:23.197	59912	4.3900	8.6000	-79.6000	-0.5780	2.5190	0.2640
09:58:23.216	59932	0.3200	7.5400	-65.9900	-0.5440	1.7420	0.1910
09:58:23.237	59952	4.1400	8.2400	-74.5100	-0.5650	2.3530	0.2280
09:58:23.256	59972	0.6300	8.1200	-67.7200	-0.5790	2.0240	0.2120
09:58:23.277	59992	1.9200	7.9900	-69.7500	-0.5950	2.0510	0.2160
09:58:23.298	60012	3.2500	8.6400	-77.9900	-0.5770	2.4070	0.2690
09:58:23.315	60032	0.2300	8.2000	-65.0100	-0.5600	1.7740	0.1910
09:58:23.335	60052	4.3600	8.7800	-78.7200	-0.5950	2.4710	0.2510
09:58:23.357	60072	-0.0600	7.7800	-65.6600	-0.5740	1.8290	0.1980
09:58:23.376	60092	2.9900	8.3600	-74.1500	-0.6060	2.2850	0.2230
09:58:23.395	60112	1.8200	8.3400	-73.6300	-0.6000	2.2520	0.2510
09:58:23.417	60132	0.2000	7.3200	-70.7100	-0.5960	1.9400	0.2080
09:58:23.437	60152	4.0600	9.1200	-78.3600	-0.5770	2.5400	0.2440
09:58:23.455	60172	-0.6000	8.4000	-64.4900	-0.5690	1.7910	0.1890
09:58:23.476	60192	3.8900	8.9900	-77.7700	-0.5970	2.3830	0.2370
09:58:23.496	60212	0.3400	8.1100	-71.7300	-0.6000	2.0610	0.2380
09:58:23.517	60232	1.4100	7.6800	-71.3400	-0.6330	2.0810	0.2280
09:58:23.535	60252	2.3800	8.9600	-77.1200	-0.5950	2.4190	0.2450
09:58:23.555	60272	-0.2800	7.5400	-67.9600	-0.5770	1.7900	0.2040
09:58:23.576	60292	3.9900	8.6500	-77.5500	-0.5910	2.4670	0.2470
09:58:23.598	60312	-0.8300	8.0800	-68.2600	-0.5520	1.7970	0.2050
09:58:23.616	60332	2.8200	7.8100	-76.3600	-0.5730	2.2770	0.2460
09:58:23.637	60352	1.9900	8.0600	-74.5200	-0.5690	2.2390	0.2530
09:58:23.656	60372	0.5100	6.9600	-68.6400	-0.5570	1.8480	0.2140
09:58:23.677	60392	4.2700	8.8400	-78.8800	-0.5720	2.5550	0.2530
09:58:23.697	60412	-1.1200	8.1900	-64.7400	-0.5450	1.7000	0.1910
09:58:23.716	60432	4.2400	8.3600	-75.0300	-0.6210	2.3540	0.2100
09:58:23.737	60452	1.0500	8.0700	-70.8800	-0.5770	2.0520	0.2330
09:58:23.757	60472	1.4000	7.8300	-70.1600	-0.5970	2.0400	0.2160
09:58:23.775	60492	2.5000	8.7700	-79.9300	-0.5940	2.4190	0.2700
09:58:23.797	60512	-0.7800	7.9000	-68.2500	-0.5480	1.7430	0.2070
09:58:23.816	60532	4.3900	8.8200	-80.3800	-0.5720	2.5400	0.2550
09:58:23.837	60552	-0.8600	7.6500	-68.0100	-0.5700	1.8170	0.2170
09:58:23.858	60572	3.7300	8.0800	-72.8500	-0.6260	2.2780	0.2300
09:58:23.877	60592	2.5200	8.3100	-74.0600	-0.6090	2.2970	0.2500
09:58:23.897	60612	0.8500	7.6700	-68.5500	-0.6120	1.9320	0.2080
09:58:23.916	60632	3.7900	8.8200	-76.5800	-0.6280	2.4360	0.2520
09:58:23.937	60652	0.1000	7.9600	-64.5200	-0.5720	1.7450	0.1940
09:58:23.957	60672	4.4300	8.4300	-76.9100	-0.6160	2.4450	0.2400
09:58:23.977	60692	0.4400	7.9700	-70.6800	-0.5820	1.9970	0.2330
09:58:23.998	60712	2.0800	7.5500	-69.1600	-0.6030	2.0900	0.2120
09:58:24.016	60732	2.7300	8.0000	-75.4400	-0.5900	2.3760	0.2410
09:58:24.036	60752	-0.1500	7.6400	-68.3600	-0.5380	1.8350	0.1950
09:58:24.058	60772	4.4500	8.4000	-77.1500	-0.5660	2.4670	0.2400
09:58:24.078	60792	0.3100	8.1500	-64.1800	-0.5370	1.7990	0.1900
09:58:24.097	60812	3.1800	8.0800	-71.7300	-0.6070	2.2330	0.2160
09:58:24.117	60832	2.1500	8.1400	-74.5700	-0.5750	2.2260	0.2500
09:58:24.136	60852	0.1600	7.7100	-67.5300	-0.5890	1.8630	0.1950
09:58:24.157	60872	4.0300	8.4700	-78.6000	-0.5880	2.5040	0.2560
09:58:24.177	60892	-0.6400	7.8900	-64.7300	-0.5560	1.7330	0.1920
09:58:24.197	60912	4.5100	8.6600	-77.7600	-0.6020	2.4570	0.2420
09:58:24.217	60932	0.3700	7.8900	-66.8700	-0.5790	1.9380	0.2170
09:58:24.237	60952	3.2900	7.8200	-71.6400	-0.6080	2.1600	0.2210
09:58:24.257	60972	3.1500	8.3600	-77.4700	-0.5940	2.4960	0.2530
09:58:24.278	60992	0.1100	7.2600	-64.3000	-0.5800	1.7460	0.1980
09:58:24.297	61012	4.4400	8.7600	-80.0100	-0.6000	2.5630	0.2540
09:58:24.317	61032	-0.6400	8.0200	-65.9600	-0.5710	1.7710	0.2050
09:58:24.339	61052	3.3500	8.5300	-75.0900	-0.6210	2.2920	0.2300
09:58:24.357	61072	1.5800	8.5900	-73.7200	-0.6120	2.1700	0.2510
09:58:24.377	61092	0.7100	6.9800	-69.4900	-0.5860	1.9160	0.2070
09:58:24.398	61112	3.2000	8.2600	-80.5800	-0.5780	2.4970	0.2660
09:58:24.417	61132	-1.6600	8.0100	-68.3300	-0.5500	1.7160	0.1920
09:58:24.437	61152	2.9600	8.5500	-77.8300	-0.5840	2.3760	0.2270
09:58:24.457	61172	0.8800	8.1200	-70.4400	-0.5470	2.0140	0.2270
09:58:24.478	61192	2.2300	7.6700	-71.8600	-0.6070	2.1360	0.2060
09:58:24.499	61212	1.9800	8.2800	-78.0900	-0.5710	2.3490	0.2500
09:58:24.518	61232	-1.0500	7.6600	-66.8500	-0.5760	1.7610	0.1900
09:58:24.537	61252	4.3100	8.6800	-78.5800	-0.5910	2.5670	0.2510
09:58:24.557	61272	-0.4400	7.8400	-64.1800	-0.5810	1.8200	0.1950
09:58:24.577	61292	3.3900	8.2200	-74.2700	-0.6090	2.2420	0.2320
09:58:24.597	61312	0.8700	8.2800	-73.6900	-0.5930	2.1730	0.2430
09:58:24.617	61332	0.5400	7.3000	-71.6400	-0.5890	1.9690	0.2160
09:58:24.636	61352	3.1000	8.6700	-80.7000	-0.5900	2.5440	0.2640
09:58:24.657	61372	-0.9800	7.6600	-67.2200	-0.5540	1.7120	0.2080
09:58:24.677	61392	5.4800	8.6100	-76.8100	-0.5920	2.5240	0.2500
09:58:24.697	61412	1.0700	7.9600	-66.4700	-0.5790	1.9410	0.2130
09:58:24.718	61432	2.3000	7.8600	-71.2500	-0.6340	2.1500	0.2100
09:58:24.738	61452	2.7500	8.3400	-76.1200	-0.6230	2.3220	0.2670
09:58:24.758	61472	0.2000	7.9600	-67.4300	-0.5840	1.8700	0.2120
09:58:24.778	61492	3.5700	8.8400	-76.9300	-0.5990	2.4280	0.2490
09:58:24.798	61512	0.5700	7.8800	-67.6600	-0.5530	1.8500	0.2230
09:58:24.817	61532	3.5100	8.0300	-76.8100	-0.5810	2.3370	0.2380
09:58:24.837	61552	1.2600	8.2900	-74.0600	-0.5530	2.1620	0.2340
09:58:24.857	61572	0.9300	8.0700	-68.5500	-0.5530	1.8960	0.1940
09:58:24.877	61592	3.8400	8.6300	-78.9300	-0.5610	2.5020	0.2450
09:58:24.897	61612	-0.5300	7.7700	-66.6600	-0.5310	1.7090	0.1930
09:58:24.918	61632	5.0500	8.1300	-76.7200	-0.5750	2.3960	0.2390
09:58:24.939	61652	1.3100	7.9800	-67.8000	-0.5710	2.0200	0.2250
09:58:24.957	61672	2.1400	7.8600	-71.8700	-0.5720	2.1430	0.2140
09:58:24.977	61692	2.4300	8.4200	-78.1200	-0.5850	2.3340	0.2590
09:58:24.997	61712	0.2700	7.5200	-65.5800	-0.5450	1.8130	0.1920
09:58:25.017	61732	4.2000	8.7800	-79.9900	-0.5710	2.5700	0.2450
09:58:25.038	61752	-0.9600	8.1000	-65.9700	-0.5520	1.6660	0.1950
09:58:25.059	61772	5.7100	8.1900	-75.1500	-0.5860	2.3990	0.2190
09:58:25.079	61792	1.4200	8.0600	-69.9700	-0.5800	2.0810	0.2280
09:58:25.098	61812	1.2600	8.0800	-70.6200	-0.5940	1.9930	0.2030
09:58:25.119	61832	3.9400	8.4800	-79.5000	-0.6210	2.4870	0.2600
09:58:25.139	61852	-0.3400	8.1000	-67.4500	-0.5550	1.7550	0.2130
09:58:25.159	61872	4.6600	9.0100	-76.4300	-0.6160	2.4300	0.2540
09:58:25.178	61892	0.3000	7.9700	-69.0500	-0.5700	1.9360	0.2330
09:58:25.198	61912	2.3700	8.1400	-74.1900	-0.6100	2.1800	0.2200
09:58:25.217	61932	1.1300	8.1000	-75.6000	-0.5860	2.1930	0.2460
09:58:25.238	61952	1.5500	7.2900	-68.7200	-0.5830	1.8670	0.2040
09:58:25.258	61972	4.2200	8.4900	-79.6300	-0.5590	2.5340	0.2560
09:58:25.278	61992	0.5200	7.4400	-65.8600	-0.5540	1.7490	0.2010
09:58:25.297	62012	4.5700	8.4900	-76.9700	-0.5740	2.4970	0.2310
09:58:25.318	62032	2.1400	8.1000	-72.0500	-0.5650	2.1840	0.2430
09:58:25.338	62052	1.6700	7.6800	-66.0900	-0.5640	1.8650	0.2100
09:58:25.358	62072	3.0000	8.7100	-76.9000	-0.5460	2.3960	0.2620
09:58:25.378	62092	0.6000	7.9500	-70.4400	-0.4940	1.9180	0.2140
09:58:25.399	62112	4.1300	7.8900	-80.5100	-0.5570	2.5180	0.2520
09:58:25.418	62132	0.5900	7.8300	-64.4200	-0.4910	1.8310	0.1940
09:58:25.440	62152	3.4600	7.8800	-68.8300	-0.5460	2.1360	0.2030
09:58:25.457	62172	2.9400	7.7900	-75.2000	-0.5520	2.3110	0.2410
09:58:25.478	62192	1.5100	7.4800	-68.0500	-0.5480	1.9010	0.1960
09:58:25.498	62212	3.9500	7.7900	-74.1300	-0.5500	2.2310	0.2340
09:58:25.517	62232	1.5300	8.2600	-67.3500	-0.5210	1.9890	0.2080
09:58:25.539	62252	4.2100	8.0300	-79.5100	-0.5780	2.4580	0.2430
09:58:25.558	62272	1.0700	7.7900	-68.4000	-0.5590	1.9400	0.2260
09:58:25.577	62292	2.0800	7.6500	-68.8300	-0.5460	2.0020	0.2000
09:58:25.598	62312	3.6300	8.5000	-78.3400	-0.5520	2.5270	0.2560
09:58:25.617	62332	-0.0200	7.2900	-65.8600	-0.5260	1.7850	0.1910
09:58:25.637	62352	4.0700	8.0900	-75.0800	-0.5370	2.3530	0.2440
09:58:25.659	62372	0.6400	7.5000	-70.6500	-0.5230	1.9560	0.2260
09:58:25.678	62392	1.3100	8.1600	-75.1800	-0.5680	2.2280	0.2000
09:58:25.699	62412	2.5300	8.3200	-76.7100	-0.5590	2.3510	0.2500
09:58:25.719	62432	-0.2200	6.3600	-67.1700	-0.5670	1.6780	0.2000
09:58:25.740	62452	3.9200	9.1700	-85.6100	-0.5560	2.6830	0.2820
09:58:25.757	62472	-0.5500	8.3200	-65.1800	-0.5530	1.8020	0.1910
09:58:25.779	62492	3.2200	8.2200	-71.5100	-0.5980	2.2110	0.2170
09:58:25.798	62512	1.2800	8.2700	-74.5900	-0.5640	2.1820	0.2380
09:58:25.818	62532	1.0900	7.4100	-71.8100	-0.5560	2.0020	0.2130
09:58:25.838	62552	3.3100	8.4300	-81.5000	-0.5480	2.5260	0.2670
09:58:25.858	62572	-1.4700	7.3900	-65.5400	-0.5520	1.6170	0.1900
09:58:25.879	62592	4.1200	8.6300	-79.1900	-0.5660	2.6180	0.2410
09:58:25.897	62612	-0.0700	8.2800	-71.3000	-0.5620	1.9420	0.2230
09:58:25.918	62632	2.5400	7.8900	-71.7200	-0.6190	2.0970	0.2230
09:58:25.938	62652	2.3100	8.4200	-75.1300	-0.6240	2.2970	0.2640
09:58:25.958	62672	0.0500	7.6600	-71.2900	-0.6000	1.9480	0.2080
09:58:25.978	62692	4.1000	9.0000	-78.0900	-0.5940	2.5240	0.2670
09:58:25.997	62712	-0.1000	7.5900	-63.1300	-0.5690	1.7150	0.1930
09:58:26.019	62732	2.7300	8.6000	-78.5800	-0.5790	2.3680	0.2390
09:58:26.038	62752	0.7900	7.9800	-73.8400	-0.5730	2.0910	0.2300
09:58:26.058	62772	2.0000	7.4500	-68.2600	-0.5790	1.9670	0.1990
09:58:26.078	62792	3.6800	8.0800	-76.9400	-0.5610	2.3780	0.2540
09:58:26.097	62812	-0.3300	6.9200	-67.5900	-0.5350	1.8000	0.2120
09:58:26.119	62832	3.7600	8.4000	-77.7900	-0.5820	2.5070	0.2320
09:58:26.138	62852	0.5700	7.9200	-64.9300	-0.5650	1.8980	0.1980
09:58:26.159	62872	2.1000	7.7600	-71.9200	-0.5970	2.1100	0.2240
09:58:26.179	62892	2.5700	9.0000	-79.3900	-0.5790	2.3970	0.2680
09:58:26.197	62912	0.0800	7.7100	-67.8800	-0.5890	1.8010	0.1960
09:58:26.219	62932	3.7200	8.9500	-77.7000	-0.5770	2.4580	0.2470
09:58:26.237	62952	-0.7300	7.4200	-68.7500	-0.5480	1.7680	0.2050
09:58:26.259	62972	4.1000	8.1600	-76.4600	-0.5990	2.4100	0.2260
09:58:26.278	62992	1.9100	7.7600	-69.3200	-0.5940	2.0500	0.2280
09:58:26.298	63012	0.8100	7.5600	-69.5800	-0.6050	1.9660	0.2110
09:58:26.318	63032	4.0100	8.8900	-80.5500	-0.5800	2.6190	0.2570
09:58:26.340	63052	-1.7000	8.1100	-66.3300	-0.5650	1.6760	0.1920
09:58:26.359	63072	4.5500	8.9300	-78.3200	-0.6120	2.4380	0.2410
09:58:26.378	63092	0.1600	8.5800	-70.3700	-0.5730	1.9280	0.2260
09:58:26.399	63112	2.1000	8.1800	-74.4600	-0.6140	2.1660	0.2250
09:58:26.418	63132	2.0000	8.3600	-75.6400	-0.6150	2.3010	0.2560
09:58:26.439	63152	-0.0700	7.5600	-65.4600	-0.5930	1.7940	0.1890
09:58:26.458	63172	3.6600	8.6800	-79.3400	-0.5700	2.5550	0.2550
09:58:26.479	63192	-1.5400	7.4900	-69.5000	-0.5620	1.8290	0.2140
09:58:26.497	63212	2.3900	8.0200	-75.4100	-0.5790	2.2090	0.2190
09:58:26.519	63232	0.5400	8.2500	-76.4100	-0.5450	2.1960	0.2480
09:58:26.539	63252	0.5600	7.4700	-73.7400	-0.5680	1.9780	0.2180
09:58:26.559	63272	2.9400	8.6900	-80.3200	-0.5620	2.4650	0.2670
09:58:26.579	63292	-1.8800	8.1500	-68.2500	-0.5500	1.7270	0.2060
09:58:26.599	63312	3.9800	8.7700	-79.0800	-0.5950	2.4350	0.2440
09:58:26.618	63332	0.2200	8.2800	-69.6500	-0.5740	2.0090	0.2320
09:58:26.639	63352	2.0400	7.9400	-71.1700	-0.5830	2.1100	0.2150
09:58:26.659	63372	2.0800	8.4800	-77.6500	-0.5900	2.3240	0.2590
09:58:26.680	63392	0.2600	7.2400	-70.8300	-0.5530	1.8600	0.2240
09:58:26.699	63412	4.9800	8.9000	-78.8600	-0.5770	2.6120	0.2580
09:58:26.719	63432	-0.9500	7.6700	-64.6400	-0.5420	1.6920	0.1910
09:58:26.738	63452	3.9900	8.4100	-75.2400	-0.6020	2.3430	0.2200
09:58:26.760	63472	2.1400	8.3300	-72.3700	-0.5890	2.2060	0.2420
09:58:26.779	63492	1.0700	7.4200	-68.6300	-0.6010	1.9180	0.2130
09:58:26.798	63512	3.7100	8.0800	-77.1100	-0.6210	2.4620	0.2590
09:58:26.819	63532	0.2300	7.6200	-67.2800	-0.5590	1.7700	0.2120
09:58:26.839	63552	4.8400	8.7400	-76.2600	-0.5960	2.4060	0.2480
09:58:26.858	63572	1.2900	7.6700	-67.2700	-0.5860	1.9660	0.2290
09:58:26.879	63592	2.6900	7.7900	-70.6700	-0.6120	2.1220	0.2070
09:58:26.898	63612	3.2600	8.4700	-76.7300	-0.5800	2.3720	0.2510
09:58:26.919	63632	0.5200	7.6400	-63.6800	-0.5730	1.7720	0.1690
09:58:26.938	63652	4.5600	8.4800	-77.4200	-0.5840	2.4810	0.2440
09:58:26.959	63672	0.3600	8.4000	-67.3700	-0.5360	1.8380	0.1970
09:58:26.981	63692	4.0000	8.0600	-71.8900	-0.6040	2.2250	0.2230
09:58:27.000	63712	1.9100	7.9100	-73.5700	-0.5900	2.1450	0.2510
09:58:27.019	63732	1.2500	7.7600	-68.4300	-0.5870	1.9090	0.2070
09:58:27.038	63752	3.9400	8.5700	-79.8000	-0.6010	2.5020	0.2600
09:58:27.059	63772	-1.0400	7.8100	-65.4600	-0.5580	1.6780	0.1890
09:58:27.079	63792	5.9300	8.5200	-77.0400	-0.5790	2.4770	0.2520
09:58:27.100	63812	1.0800	7.9500	-65.7700	-0.5740	1.9420	0.2090
09:58:27.118	63832	3.9000	7.9400	-70.9100	-0.6250	2.1570	0.2090
09:58:27.138	63852	2.4500	8.1700	-75.2700	-0.5960	2.3330	0.2510
09:58:27.158	63872	-0.3000	6.9100	-69.3200	-0.5780	1.8290	0.2040
09:58:27.180	63892	4.0600	8.7700	-82.3100	-0.5970	2.5860	0.2750
09:58:27.201	63912	-0.4700	8.3300	-65.7400	-0.5700	1.7480	0.2100
09:58:27.220	63932	3.2200	8.2500	-76.0100	-0.6210	2.2930	0.2420
09:58:27.239	63952	1.4600	8.2000	-74.1000	-0.6210	2.1680	0.2490
09:58:27.259	63972	1.5700	7.7200	-69.4300	-0.6140	1.9960	0.2080
09:58:27.278	63992	2.9300	8.7900	-77.0000	-0.5990	2.4010	0.2460
09:58:27.299	64012	-0.9800	7.5900	-67.0200	-0.5520	1.7000	0.1910
09:58:27.320	64032	4.0500	8.5700	-81.2600	-0.5630	2.5170	0.2540
09:58:27.339	64052	0.0700	7.9100	-68.7100	-0.5460	1.9380	0.2240
09:58:27.360	64072	2.2300	7.4800	-73.2400	-0.5840	2.0980	0.2230
09:58:27.380	64092	1.9000	8.5500	-78.4500	-0.5750	2.3710	0.2490
09:58:27.398	64112	-0.9600	7.8300	-70.0900	-0.5750	1.7980	0.2020
09:58:27.420	64132	4.3000	8.5200	-79.2600	-0.5820	2.4940	0.2560
09:58:27.439	64152	-0.2000	7.5500	-67.0700	-0.5720	1.7810	0.2050
09:58:27.459	64172	3.5700	8.7300	-74.4900	-0.5960	2.3190	0.2220
09:58:27.480	64192	1.1400	8.1200	-72.7700	-0.5870	2.1820	0.2390
09:58:27.499	64212	0.7600	7.2000	-69.3300	-0.5990	1.8910	0.2050
09:58:27.520	64232	3.8700	8.8100	-83.0700	-0.5820	2.5930	0.2760
09:58:27.538	64252	-0.8800	8.0700	-65.9400	-0.5520	1.7120	0.1860
09:58:27.559	64272	4.8500	8.1300	-79.0600	-0.5890	2.4880	0.2610
09:58:27.580	64292	1.1200	7.6900	-66.8900	-0.5970	1.9580	0.2180
09:58:27.601	64312	2.7600	7.8500	-75.2600	-0.6220	2.1980	0.2360
09:58:27.620	64332	2.8900	8.6400	-76.4700	-0.6170	2.3140	0.2540
09:58:27.639	64352	0.8900	7.4100	-66.2100	-0.5890	1.8300	0.1970
09:58:27.661	64372	4.0100	8.6400	-79.0500	-0.6010	2.4700	0.2670
09:58:27.680	64392	0.2800	8.0300	-65.4100	-0.5560	1.7860	0.2030
09:58:27.700	64412	3.1800	7.8800	-76.0800	-0.6000	2.3140	0.2280
09:58:27.720	64432	1.5000	7.9500	-70.8700	-0.6040	2.0930	0.2230
09:58:27.740	64452	0.5900	7.2100	-72.5900	-0.5720	2.0090	0.2200
09:58:27.760	64472	2.8400	8.5500	-80.0600	-0.5730	2.4560	0.2520
09:58:27.780	64492	-1.2000	7.5000	-66.9100	-0.5500	1.7260	0.1960
09:58:27.800	64512	4.7100	8.9100	-74.7300	-0.5940	2.4370	0.2250
09:58:27.821	64532	0.3800	7.9100	-68.6100	-0.5840	2.0050	0.2160
09:58:27.839	64552	1.9300	7.7900	-73.4200	-0.5880	2.0810	0.2270
09:58:27.861	64572	2.2200	8.7600	-77.6000	-0.5870	2.3420	0.2620
09:58:27.880	64592	-0.2800	7.3900	-66.9700	-0.5620	1.8390	0.1900
09:58:27.901	64612	4.8000	8.6300	-80.2800	-0.5850	2.5900	0.2660
09:58:27.919	64632	-1.3300	8.2500	-66.2600	-0.5790	1.7550	0.2040
09:58:27.941	64652	3.5000	8.6500	-74.6600	-0.6130	2.3060	0.2250
09:58:27.959	64672	1.5200	8.1900	-71.8800	-0.6070	2.1760	0.2370
09:58:27.981	64692	0.7400	7.6600	-71.5400	-0.6110	2.0190	0.2200
09:58:28.000	64712	3.9800	8.8000	-77.7500	-0.6070	2.4580	0.2560
09:58:28.020	64732	-0.6800	7.7100	-64.6600	-0.6040	1.7720	0.2020
09:58:28.040	64752	4.3200	8.7400	-77.8100	-0.6110	2.4680	0.2540
09:58:28.059	64772	0.8600	8.0400	-69.1600	-0.5970	1.9590	0.2190
09:58:28.081	64792	1.5600	8.3000	-73.2700	-0.6260	2.1240	0.2220
09:58:28.101	64812	1.6400	8.4300	-77.8300	-0.6110	2.3500	0.2590
09:58:28.120	64832	-0.2000	7.5000	-67.8200	-0.6040	1.8630	0.2020
09:58:28.140	64852	4.1100	8.6300	-77.4100	-0.5750	2.4530	0.2450
09:58:28.160	64872	-0.2200	7.7600	-66.7200	-0.5610	1.7750	0.2110
09:58:28.180	64892	3.4900	8.1400	-77.5100	-0.6000	2.3030	0.2390
09:58:28.201	64912	0.8400	8.0300	-74.9100	-0.5940	2.1650	0.2440
09:58:28.220	64932	0.4500	7.6900	-69.1500	-0.6140	1.9020	0.2050
09:58:28.240	64952	3.8300	8.8000	-80.0500	-0.5960	2.4690	0.2720
09:58:28.259	64972	0.0300	7.9500	-63.6900	-0.5690	1.7450	0.1900
09:58:28.281	64992	3.8200	8.4500	-77.2200	-0.6060	2.4320	0.2440
09:58:28.300	65012	0.8100	7.8500	-67.4500	-0.5770	1.8850	0.2150
09:58:28.320	65032	2.9900	8.7300	-71.2600	-0.6120	2.1600	0.2190
09:58:28.340	65052	2.3300	8.6100	-76.7300	-0.6050	2.3520	0.2550
09:58:28.360	65072	0.2300	7.5800	-68.5000	-0.5930	1.8240	0.2020
09:58:28.379	65092	5.2900	9.1000	-78.1400	-0.6020	2.5870	0.2550
09:58:28.401	65112	0.5200	7.8700	-65.1700	-0.6040	1.8120	0.2060
09:58:28.420	65132	3.9900	8.4600	-74.4700	-0.6310	2.3360	0.2260
09:58:28.441	65152	2.0000	8.1100	-71.4000	-0.6460	2.1120	0.2300
09:58:28.460	65172	1.2400	7.3200	-68.8500	-0.6120	1.9710	0.2030
09:58:28.480	65192	3.4200	8.6100	-78.9500	-0.6050	2.4740	0.2600
09:58:28.502	65212	-0.4800	7.9400	-66.0900	-0.5560	1.7250	0.1980
09:58:28.521	65232	4.5400	8.4800	-76.7500	-0.5910	2.4610	0.2390
09:58:28.541	65252	0.3200	7.9300	-67.6400	-0.5790	1.9250	0.2100
09:58:28.561	65272	1.9300	7.6000	-72.9400	-0.5930	2.1150	0.2180
09:58:28.579	65292	1.4100	8.4800	-76.4600	-0.5600	2.3110	0.2430
09:58:28.600	65312	0.1900	6.8500	-68.8700	-0.5700	1.8010	0.2040
09:58:28.621	65332	5.1400	8.6000	-80.1400	-0.5680	2.6190	0.2670
09:58:28.640	65352	-0.2200	7.9100	-66.0100	-0.5720	1.7130	0.2060
09:58:28.661	65372	3.6400	8.1200	-75.2400	-0.6100	2.2460	0.2310
09:58:28.679	65392	1.8000	8.3200	-73.1600	-0.5760	2.2010	0.2470
09:58:28.699	65412	0.8000	7.6200	-68.6600	-0.5850	1.9850	0.2010
09:58:28.720	65432	2.9200	8.6500	-82.7800	-0.5750	2.4980	0.2760
09:58:28.739	65452	-1.1800	7.9700	-67.7100	-0.5450	1.7180	0.2000
09:58:28.760	65472	4.8000	8.5900	-77.8100	-0.5990	2.5420	0.2340
09:58:28.782	65492	-0.4600	7.8900	-66.5800	-0.5720	1.8960	0.2060
09:58:28.801	65512	2.0200	7.9900	-75.3100	-0.6150	2.1740	0.2340
09:58:28.820	65532	1.8500	8.2700	-76.9000	-0.6080	2.3100	0.2620
09:58:28.839	16	0.7600	7.5200	-67.5500	-0.5880	1.8760	0.2140
09:58:28.862	36	4.4900	8.7000	-78.6800	-0.6060	2.5180	0.2710
09:58:28.880	56	-1.0000	7.8800	-65.0900	-0.5770	1.7140	0.1940
09:58:28.901	76	3.8400	8.7200	-78.8100	-0.6030	2.4320	0.2500
09:58:28.920	96	0.9600	8.2700	-70.8800	-0.5770	2.1010	0.2240
09:58:28.942	116	1.0400	7.6600	-69.3800	-0.5820	1.9490	0.2000
09:58:28.962	136	3.8100	8.1100	-77.8800	-0.5790	2.4420	0.2490
09:58:28.982	156	0.4300	7.2700	-64.3300	-0.5530	1.7840	0.1890
09:58:29.002	176	4.2400	8.3800	-77.0500	-0.5710	2.4720	0.2330
09:58:29.021	196	-0.5300	7.9800	-68.4700	-0.5670	1.8470	0.2100
