# Supplementary material for: A slanted castor wheel enables pushing manual wheelchairs from the side to improve social interaction
Source: PLoS One. 2024 Sep 12;19(9):e0307759. doi: 10.1371/journal.pone.0307759 (PMC11392412; doi:10.1371/journal.pone.0307759)
Supplement: S1 File — Contains the data collected during the validation experiments and the code for calculating the reaction forces for a castor wheel using the vector equations and the cosine approximation. 4TU.ResearchData repository: https://doi.org/10.4121/82afa4e1-bdf1-4bf4-8682-32e62f6c3d68, GitLab repository: https://gitlab.tudelft.nl/ziggy/evaluation_paper. (ZIP) [file pone.0307759.s002.zip › S2 File - Experimental data and the MATLAB code for calculations of the castor wheel/Data/Test7_31-5-2022/0.2rad_1.4kg_7.txt]

TimeStamp	SampleCounter	Fx(N)	Fy(N)	Fz(N)	Tx(Nm)	Ty(Nm)	Tz(Nm)
09:25:49.417	8196	0.6800	2.5300	-16.5400	-0.1680	0.4020	0.0790
09:25:49.432	8216	1.1700	2.8300	-16.2300	-0.1740	0.5040	0.0850
09:25:49.448	8236	0.5900	3.2400	-16.6800	-0.1730	0.4330	0.0700
09:25:49.479	8256	0.7000	2.7900	-15.4800	-0.1590	0.3930	0.0740
09:25:49.495	8276	1.3100	3.3400	-17.5400	-0.1850	0.5460	0.0940
09:25:49.511	8296	0.5500	2.9600	-14.1600	-0.1590	0.3830	0.0540
09:25:49.541	8316	1.4000	2.8500	-16.4100	-0.1550	0.4810	0.0820
09:25:49.556	8336	1.0000	2.8700	-16.1300	-0.1620	0.4340	0.0840
09:25:49.572	8356	1.8600	2.7300	-17.1100	-0.1720	0.4550	0.0860
09:25:49.588	8376	0.7500	2.8400	-17.0200	-0.1440	0.4520	0.0810
09:25:49.620	8396	1.0400	2.8600	-16.4100	-0.1430	0.3350	0.0670
09:25:49.636	8416	1.4200	2.8700	-16.5500	-0.1750	0.4810	0.0730
09:25:49.652	8436	0.3700	2.9500	-14.6600	-0.1540	0.3910	0.0640
09:25:49.668	8456	0.8100	3.1100	-15.5500	-0.1770	0.4640	0.0740
09:25:49.699	8476	0.6000	3.1900	-16.5500	-0.1480	0.4370	0.0800
09:25:49.714	8496	1.0300	2.9100	-14.6800	-0.1510	0.3870	0.0590
09:25:49.728	8516	1.1400	2.9000	-16.5700	-0.1750	0.4790	0.0730
09:25:49.761	8536	0.9900	3.0100	-14.8600	-0.1460	0.3770	0.0700
09:25:49.777	8556	1.2500	2.9400	-15.8700	-0.1810	0.5090	0.0720
09:25:49.792	8576	-0.0900	3.1100	-14.0100	-0.1460	0.3990	0.0620
09:25:49.808	8596	1.1500	2.8900	-16.7400	-0.1630	0.4630	0.0850
09:25:49.839	8616	0.8500	2.8000	-18.2800	-0.1500	0.4840	0.1000
09:25:49.855	8636	1.0000	3.1600	-14.6600	-0.1540	0.3910	0.0570
09:25:49.871	8656	1.7900	3.0800	-15.9800	-0.1710	0.5100	0.0860
09:25:49.887	8676	1.0400	2.6700	-17.5500	-0.1650	0.4190	0.0880
09:25:49.918	8696	1.4900	2.7800	-14.6700	-0.1840	0.4550	0.0690
09:25:49.933	8716	1.0600	3.3300	-16.2400	-0.1610	0.4640	0.0880
09:25:49.948	8736	0.9300	2.8300	-15.6600	-0.1630	0.4220	0.0690
09:25:49.979	8756	1.0900	3.6800	-16.0600	-0.1600	0.5050	0.0790
09:25:49.994	8776	1.4300	3.1000	-15.6400	-0.1530	0.3280	0.0630
09:25:50.010	8796	1.2900	2.5500	-15.8300	-0.1840	0.4650	0.0720
09:25:50.041	8816	0.9600	2.8700	-16.8400	-0.1640	0.4670	0.0800
09:25:50.057	8836	1.1400	2.5400	-14.8000	-0.1580	0.4330	0.0690
09:25:50.072	8856	1.0000	3.3900	-16.2700	-0.1620	0.4660	0.0640
09:25:50.088	8876	0.7900	2.9500	-15.0500	-0.1430	0.3460	0.0690
09:25:50.119	8896	0.1600	2.9100	-18.3000	-0.1790	0.4770	0.0830
09:25:50.135	8916	0.3200	3.0000	-16.1500	-0.1580	0.3880	0.0660
09:25:50.151	8936	0.5800	3.0600	-15.0600	-0.1590	0.4330	0.0670
09:25:50.167	8956	-0.1300	2.7400	-18.4800	-0.1640	0.4370	0.0880
09:25:50.188	8976	1.3900	2.9000	-15.1800	-0.1640	0.4310	0.0650
09:25:50.214	8996	1.6800	3.0200	-17.0200	-0.1780	0.5330	0.0880
09:25:50.229	9016	1.0200	3.1100	-14.4900	-0.1570	0.3350	0.0430
09:25:50.261	9036	1.6100	3.1000	-15.7900	-0.1790	0.4840	0.0680
09:25:50.277	9056	1.0200	3.1200	-15.7600	-0.1620	0.4790	0.0800
09:25:50.292	9076	0.9800	3.0100	-15.1200	-0.1610	0.3880	0.0580
09:25:50.307	9096	1.3800	3.4400	-15.7300	-0.1640	0.4830	0.0740
09:25:50.339	9116	0.8400	3.1200	-15.2700	-0.1420	0.3220	0.0710
09:25:50.355	9136	1.2500	2.8800	-16.4800	-0.1680	0.4600	0.0790
09:25:50.371	9156	0.3400	2.9900	-14.9300	-0.1550	0.4140	0.0710
09:25:50.388	9176	0.3800	2.8400	-15.5700	-0.1630	0.4510	0.0710
09:25:50.417	9196	0.5500	3.5200	-16.7100	-0.1380	0.4860	0.0790
09:25:50.431	9216	0.9100	2.9300	-14.1800	-0.1490	0.3310	0.0570
09:25:50.448	9236	1.4000	3.1400	-17.7400	-0.1800	0.4930	0.0830
09:25:50.478	9256	1.0600	2.9500	-14.6800	-0.1480	0.3800	0.0610
09:25:50.488	9276	1.4400	3.1200	-14.6300	-0.1560	0.4430	0.0740
09:25:50.508	9296	1.0600	3.2300	-16.7600	-0.1450	0.4580	0.0870
09:25:50.540	9316	0.8200	2.7700	-15.1000	-0.1610	0.3980	0.0750
09:25:50.556	9336	1.0600	3.1600	-16.6100	-0.1560	0.5090	0.0760
09:25:50.571	9356	0.9200	3.2600	-14.4400	-0.1560	0.4090	0.0670
09:25:50.587	9376	1.5700	2.6900	-17.3200	-0.1790	0.4990	0.0820
09:25:50.619	9396	0.2700	3.0000	-16.9300	-0.1600	0.3860	0.0750
09:25:50.634	9416	0.5900	3.1100	-15.3900	-0.1670	0.4110	0.0750
09:25:50.650	9436	1.1200	3.0600	-17.4300	-0.1560	0.5120	0.0970
09:25:50.682	9456	0.5900	3.3000	-15.0200	-0.1510	0.3830	0.0700
09:25:50.696	9476	1.1100	3.0600	-16.4800	-0.1670	0.5120	0.0830
09:25:50.712	9496	0.8600	2.9000	-15.9300	-0.1700	0.4200	0.0710
09:25:50.742	9516	1.8500	2.8200	-16.3300	-0.1820	0.4710	0.0700
09:25:50.757	9536	1.2100	2.8600	-16.5500	-0.1740	0.4750	0.0690
09:25:50.772	9556	0.8300	3.0600	-14.6700	-0.1640	0.4050	0.0670
09:25:50.803	9576	1.8200	3.2500	-17.1100	-0.1660	0.4590	0.0980
09:25:50.818	9596	0.4800	2.9700	-15.9900	-0.1500	0.3800	0.0590
09:25:50.834	9616	1.9400	2.7400	-15.2600	-0.1680	0.4670	0.0740
09:25:50.849	9636	1.1700	3.0700	-15.9900	-0.1520	0.4780	0.0880
09:25:50.880	9656	0.9000	2.9300	-13.8900	-0.1620	0.3970	0.0560
09:25:50.888	9676	1.4100	3.3900	-15.7600	-0.1630	0.4830	0.0740
09:25:50.912	9696	0.7600	2.8000	-14.9600	-0.1500	0.3920	0.0600
09:25:50.942	9716	1.6800	3.2900	-14.4600	-0.1610	0.4510	0.0700
09:25:50.958	9736	0.1500	3.3400	-15.5300	-0.1450	0.4150	0.0740
09:25:50.975	9756	0.8800	2.7200	-16.3300	-0.1620	0.3930	0.0800
09:25:50.990	9776	-0.5000	3.4200	-17.5400	-0.1500	0.4780	0.0860
09:25:51.021	9796	0.6500	2.8200	-17.0700	-0.1630	0.3730	0.0730
09:25:51.036	9816	0.8400	3.4400	-17.1600	-0.1650	0.5020	0.0940
09:25:51.052	9836	0.3100	2.9100	-16.0700	-0.1580	0.3700	0.0670
09:25:51.082	9856	2.0100	2.8800	-15.4000	-0.1660	0.4690	0.0720
09:25:51.097	9876	1.2200	2.8700	-17.9200	-0.1740	0.4270	0.0790
09:25:51.113	9896	0.9600	3.2000	-15.9000	-0.1530	0.3620	0.0590
09:25:51.128	9916	1.2100	3.0900	-17.7300	-0.1790	0.5310	0.0920
09:25:51.159	9936	0.4700	2.7800	-13.7500	-0.1680	0.3740	0.0550
09:25:51.175	9956	0.5700	3.1900	-15.6700	-0.1790	0.4160	0.0600
09:25:51.191	9976	0.8400	2.8500	-16.2800	-0.1640	0.4490	0.0650
09:25:51.222	9996	1.0300	2.8000	-15.9700	-0.1680	0.4510	0.0720
09:25:51.237	10016	1.2200	3.0700	-16.0300	-0.1630	0.4960	0.0730
09:25:51.253	10036	0.5700	2.8200	-16.6800	-0.1690	0.3190	0.0640
09:25:51.269	10056	1.3800	2.7500	-16.2700	-0.1730	0.4890	0.0810
09:25:51.289	10076	0.5000	2.7600	-15.7900	-0.1640	0.4250	0.0730
09:25:51.316	10096	1.6900	2.9100	-14.7300	-0.1860	0.4480	0.0740
09:25:51.331	10116	1.2800	3.2200	-16.2300	-0.1530	0.4980	0.0720
09:25:51.362	10136	0.5700	3.1200	-14.6000	-0.1470	0.3740	0.0670
09:25:51.377	10156	1.6300	2.8700	-15.8700	-0.1810	0.4640	0.0650
09:25:51.392	10176	0.4800	3.0300	-16.8000	-0.1540	0.3820	0.0840
09:25:51.422	10196	1.2800	2.8700	-15.6900	-0.1710	0.4840	0.0760
09:25:51.437	10216	0.7200	2.6400	-16.2500	-0.1650	0.4520	0.0750
09:25:51.453	10236	0.9700	3.0200	-15.9700	-0.1750	0.4150	0.0700
09:25:51.469	10256	1.5600	3.0900	-16.8700	-0.1640	0.5130	0.0810
09:25:51.501	10276	0.3800	3.0700	-15.2500	-0.1620	0.3380	0.0600
09:25:51.516	10296	1.9200	2.5100	-15.3500	-0.1730	0.4760	0.0820
09:25:51.531	10316	0.8600	3.0500	-16.7700	-0.1580	0.4140	0.0770
09:25:51.562	10336	0.8300	2.9800	-17.4300	-0.1720	0.4550	0.0900
09:25:51.577	10356	1.0100	3.4900	-16.4700	-0.1620	0.4940	0.0750
09:25:51.593	10376	1.0000	2.8800	-16.1800	-0.1540	0.3700	0.0700
09:25:51.624	10396	1.4100	3.0700	-15.6900	-0.1670	0.4670	0.0750
09:25:51.638	10416	0.4700	2.9600	-15.2700	-0.1380	0.3590	0.0660
09:25:51.654	10436	2.1200	2.4900	-16.9800	-0.1780	0.4860	0.0750
09:25:51.670	10456	1.1200	2.9800	-16.4500	-0.1690	0.4720	0.0830
09:25:51.702	10476	0.6000	2.4400	-16.7200	-0.1530	0.4050	0.0780
09:25:51.717	10496	0.9900	3.1400	-16.7200	-0.1560	0.4820	0.0830
09:25:51.733	10516	0.0800	2.9600	-15.5300	-0.1540	0.3580	0.0530
09:25:51.749	10536	1.1200	2.7600	-16.8500	-0.1690	0.4760	0.0790
09:25:51.781	10556	0.2100	2.9700	-18.3500	-0.1540	0.4290	0.0810
09:25:51.797	10576	0.5300	2.8400	-15.7200	-0.1540	0.4260	0.0730
09:25:51.813	10596	0.6900	2.8500	-17.1200	-0.1630	0.4960	0.0870
09:25:51.844	10616	1.0400	2.8700	-14.7200	-0.1450	0.3270	0.0610
09:25:51.859	10636	1.5200	2.9400	-16.6900	-0.1750	0.4870	0.0840
09:25:51.875	10656	0.4200	2.9000	-16.2100	-0.1440	0.4020	0.0740
09:25:51.891	10676	1.5700	3.3000	-15.7100	-0.1660	0.4320	0.0680
09:25:51.923	10696	0.3100	3.1300	-17.6500	-0.1580	0.4960	0.0830
09:25:51.937	10716	0.8000	2.8600	-16.0800	-0.1630	0.4510	0.0740
09:25:51.952	10736	1.0800	3.3900	-17.5500	-0.1650	0.4820	0.0880
09:25:51.968	10756	0.5500	3.0500	-15.1900	-0.1520	0.3400	0.0570
09:25:52.000	10776	1.2300	3.1800	-15.3600	-0.1700	0.4870	0.0620
09:25:52.015	10796	0.3700	3.0000	-18.6200	-0.1530	0.4600	0.0970
09:25:52.031	10816	1.3800	3.2500	-14.6000	-0.1540	0.3850	0.0570
09:25:52.061	10836	1.6400	3.4200	-16.7500	-0.1560	0.5170	0.0820
09:25:52.076	10856	0.0900	3.0900	-13.5900	-0.1550	0.3340	0.0510
09:25:52.092	10876	1.7200	2.9300	-17.3100	-0.1540	0.4910	0.0840
09:25:52.108	10896	0.3500	3.2400	-15.0000	-0.1500	0.4190	0.0660
09:25:52.140	10916	0.5400	2.9400	-17.0100	-0.1610	0.4330	0.0810
09:25:52.156	10936	1.1000	2.7300	-17.6900	-0.1380	0.4540	0.0870
09:25:52.171	10956	0.7300	2.5600	-14.8500	-0.1500	0.3710	0.0700
09:25:52.201	10976	0.6900	2.9700	-15.5300	-0.1490	0.4810	0.0820
09:25:52.217	10996	0.3200	2.5400	-14.5600	-0.1630	0.3910	0.0580
09:25:52.233	11016	0.6100	2.9900	-16.9000	-0.1710	0.5010	0.0790
09:25:52.248	11036	1.0400	3.0100	-16.4000	-0.1600	0.4520	0.0780
09:25:52.280	11056	0.6000	3.0600	-15.8600	-0.1580	0.3980	0.0710
09:25:52.296	11076	0.9900	3.3600	-15.8900	-0.1540	0.4700	0.0780
09:25:52.312	11096	0.8100	2.5200	-16.3900	-0.1690	0.3790	0.0690
09:25:52.343	11116	1.7200	2.8100	-16.4600	-0.1700	0.4690	0.0830
09:25:52.358	11136	0.2900	2.9200	-14.7100	-0.1620	0.4420	0.0650
09:25:52.374	11156	1.4200	2.7100	-16.0100	-0.1730	0.3940	0.0710
09:25:52.390	11176	0.3500	3.3500	-16.0600	-0.1600	0.4760	0.0710
09:25:52.422	11196	1.0800	3.2500	-17.2500	-0.1550	0.3870	0.0810
09:25:52.438	11216	1.7900	2.8900	-17.0600	-0.1760	0.5240	0.0900
09:25:52.454	11236	0.5500	2.8600	-16.2700	-0.1430	0.3580	0.0720
09:25:52.470	11256	1.0600	2.6700	-15.6700	-0.1710	0.4240	0.0700
09:25:52.501	11276	1.2400	3.2500	-15.6600	-0.1680	0.5250	0.0760
09:25:52.517	11296	0.6600	2.6300	-13.9400	-0.1570	0.4230	0.0570
09:25:52.532	11316	0.9500	3.0100	-16.5300	-0.1750	0.4900	0.0700
09:25:52.563	11336	0.6900	3.0600	-15.6500	-0.1500	0.3400	0.0600
09:25:52.578	11356	1.1700	2.9500	-15.4400	-0.1720	0.4820	0.0710
09:25:52.594	11376	0.9700	3.1900	-16.6900	-0.1520	0.4560	0.0800
09:25:52.610	11396	0.7200	2.8300	-15.7500	-0.1610	0.3870	0.0750
09:25:52.641	11416	1.0700	2.8800	-17.9300	-0.1630	0.5040	0.0900
09:25:52.657	11436	0.1600	2.5100	-16.4500	-0.1660	0.3480	0.0710
09:25:52.673	11456	0.7500	2.5600	-16.8000	-0.1690	0.4820	0.0870
09:25:52.689	11476	0.8000	3.1600	-15.5000	-0.1510	0.4220	0.0620
09:25:52.721	11496	1.2100	3.2700	-16.0200	-0.1610	0.4420	0.0850
09:25:52.737	11516	1.5100	3.1100	-16.1000	-0.1520	0.4710	0.0850
09:25:52.753	11536	0.9000	2.8700	-15.5700	-0.1600	0.3870	0.0670
09:25:52.783	11556	0.9000	3.0400	-16.9300	-0.1760	0.5110	0.0990
09:25:52.799	11576	0.7300	2.6800	-16.2900	-0.1510	0.3610	0.0770
09:25:52.814	11596	2.0200	3.1300	-16.9000	-0.1850	0.4240	0.0700
09:25:52.830	11616	0.3100	3.1800	-15.6300	-0.1580	0.4560	0.0760
09:25:52.862	11636	1.2000	3.0400	-14.3200	-0.1660	0.4270	0.0620
09:25:52.878	11656	1.0200	3.1800	-15.6700	-0.1650	0.5250	0.0770
09:25:52.894	11676	0.5400	2.7800	-16.5000	-0.1520	0.3870	0.0700
09:25:52.909	11696	1.6100	2.6900	-16.8400	-0.1730	0.4350	0.0760
09:25:52.940	11716	0.6800	2.9700	-16.2900	-0.1550	0.4340	0.0700
09:25:52.949	11736	1.2600	2.7900	-15.6500	-0.1590	0.4330	0.0750
09:25:52.971	11756	0.8400	3.3600	-15.9500	-0.1420	0.4760	0.0690
09:25:52.991	11776	0.6000	2.8400	-15.4700	-0.1530	0.3560	0.0650
09:25:53.016	11796	1.4700	3.1700	-16.1600	-0.1610	0.4880	0.0790
09:25:53.032	11816	0.5300	2.7100	-15.7700	-0.1480	0.3930	0.0760
09:25:53.062	11836	1.9100	2.8700	-17.4200	-0.1600	0.5030	0.0890
09:25:53.078	11856	0.8100	3.1400	-17.0500	-0.1510	0.4490	0.0740
09:25:53.094	11876	0.7700	3.1200	-14.5300	-0.1530	0.3900	0.0550
09:25:53.124	11896	0.6900	3.1200	-17.5100	-0.1850	0.5010	0.0900
09:25:53.140	11916	0.0700	2.9400	-15.5000	-0.1600	0.3700	0.0680
09:25:53.156	11936	1.0100	2.9500	-17.5200	-0.1800	0.4830	0.0820
09:25:53.171	11956	0.9800	3.3400	-16.3200	-0.1590	0.4630	0.0670
09:25:53.202	11976	0.3300	2.8400	-16.6500	-0.1690	0.3850	0.0650
09:25:53.218	11996	0.8900	2.9500	-16.1700	-0.1430	0.4360	0.0730
09:25:53.234	12016	0.3200	3.1000	-16.2200	-0.1520	0.3950	0.0740
09:25:53.264	12036	1.0300	2.9200	-15.7900	-0.1690	0.4480	0.0650
09:25:53.280	12056	-0.2000	2.9500	-18.1600	-0.1400	0.3760	0.0780
09:25:53.296	12076	1.2800	2.3900	-17.0000	-0.1720	0.4310	0.0820
09:25:53.312	12096	0.9900	2.9600	-18.2200	-0.1520	0.4940	0.0900
09:25:53.330	12116	0.8800	2.8600	-16.1900	-0.1600	0.3910	0.0740
09:25:53.359	12136	1.6000	3.2400	-16.4300	-0.1430	0.4580	0.0790
09:25:53.371	12156	0.4400	3.0900	-15.2800	-0.1440	0.3780	0.0590
09:25:53.391	12176	1.2600	2.8600	-15.9000	-0.1780	0.4940	0.0790
09:25:53.423	12196	0.0200	3.0100	-16.9500	-0.1580	0.4840	0.0850
09:25:53.438	12216	1.0400	3.2600	-14.6500	-0.1490	0.3850	0.0590
09:25:53.453	12236	0.8600	3.3700	-15.9100	-0.1590	0.4510	0.0810
09:25:53.483	12256	1.4100	2.3700	-15.7600	-0.1650	0.3490	0.0630
09:25:53.498	12276	1.2000	3.0200	-17.6700	-0.1670	0.5030	0.0900
09:25:53.514	12296	-0.1800	2.8500	-16.6700	-0.1460	0.3810	0.0780
09:25:53.546	12316	0.8000	2.9200	-15.3800	-0.1760	0.4580	0.0670
09:25:53.561	12336	0.8300	3.4000	-17.7300	-0.1540	0.4850	0.0840
09:25:53.577	12356	0.7000	2.8100	-16.2800	-0.1690	0.3680	0.0640
09:25:53.593	12376	0.9900	3.2400	-16.6000	-0.1850	0.5210	0.0780
09:25:53.609	12396	0.4600	2.7900	-16.6800	-0.1740	0.3950	0.0760
09:25:53.640	12416	1.1700	3.0800	-16.4100	-0.1610	0.4190	0.0740
09:25:53.656	12436	0.5500	3.0600	-16.7100	-0.1580	0.4370	0.0830
09:25:53.672	12456	1.0100	2.7500	-15.6700	-0.1680	0.3810	0.0660
09:25:53.704	12476	1.2900	3.1900	-16.5400	-0.1640	0.4790	0.0820
09:25:53.720	12496	0.3400	2.6500	-18.2800	-0.1630	0.3540	0.0880
09:25:53.735	12516	1.0100	3.3100	-16.5700	-0.1430	0.4430	0.0780
09:25:53.751	12536	0.6600	2.9300	-16.5600	-0.1460	0.4190	0.0780
09:25:53.781	12556	1.3700	2.8400	-14.6200	-0.1640	0.3940	0.0640
09:25:53.796	12576	1.0700	2.6000	-17.3900	-0.1620	0.5150	0.0870
09:25:53.812	12596	0.2100	2.8700	-14.2800	-0.1530	0.3760	0.0480
09:25:53.844	12616	0.4600	3.3900	-15.9900	-0.1510	0.5000	0.0830
09:25:53.860	12636	0.6100	3.1300	-17.2700	-0.1450	0.3640	0.0790
09:25:53.876	12656	1.5800	3.2400	-16.2000	-0.1490	0.4440	0.0800
09:25:53.892	12676	0.7200	3.2600	-17.1200	-0.1520	0.4810	0.0900
09:25:53.924	12696	0.9000	2.7500	-13.7300	-0.1590	0.3970	0.0700
09:25:53.938	12716	1.2500	2.7800	-17.7900	-0.1670	0.4780	0.0940
09:25:53.953	12736	0.7300	3.0900	-16.1000	-0.1600	0.3890	0.0760
09:25:53.985	12756	1.3200	3.1000	-15.4100	-0.1740	0.4780	0.0690
09:25:54.000	12776	0.8000	2.8800	-16.3100	-0.1600	0.4300	0.0820
09:25:54.016	12796	0.9700	2.6200	-16.3500	-0.1690	0.4120	0.0800
09:25:54.032	12816	0.3300	2.6600	-18.0900	-0.1790	0.4820	0.0850
09:25:54.064	12836	1.2100	2.9300	-15.0100	-0.1590	0.3970	0.0700
09:25:54.079	12856	0.1000	2.7300	-17.0300	-0.1880	0.4890	0.0800
09:25:54.094	12876	-0.4800	2.8000	-15.6400	-0.1480	0.3540	0.0570
09:25:54.125	12896	0.8400	2.9800	-15.3900	-0.1600	0.4620	0.0820
09:25:54.140	12916	1.1300	3.1000	-18.4500	-0.1630	0.4750	0.0860
09:25:54.156	12936	1.0700	2.9500	-15.8100	-0.1630	0.3730	0.0610
09:25:54.171	12956	1.2500	3.3000	-17.5700	-0.1590	0.4970	0.0870
09:25:54.201	12976	0.8000	2.7600	-15.6600	-0.1410	0.3700	0.0640
09:25:54.217	12996	1.7000	3.2900	-15.9200	-0.1660	0.4710	0.0730
09:25:54.233	13016	1.2500	3.2800	-15.8000	-0.1470	0.4640	0.0870
09:25:54.263	13036	0.9100	2.6100	-15.8000	-0.1610	0.3810	0.0660
09:25:54.279	13056	2.1700	3.1900	-15.3500	-0.1710	0.4990	0.0760
09:25:54.295	13076	1.1000	2.9400	-13.7100	-0.1780	0.3920	0.0620
09:25:54.311	13096	0.5300	3.2600	-19.1200	-0.1780	0.5060	0.0930
09:25:54.343	13116	0.5200	3.1500	-14.6600	-0.1600	0.3830	0.0590
09:25:54.350	13136	1.0500	2.9200	-15.3100	-0.1720	0.4640	0.0760
09:25:54.371	13156	1.4100	2.9300	-16.5800	-0.1720	0.5010	0.0800
09:25:54.391	13176	0.9400	2.6800	-14.7300	-0.1300	0.3730	0.0590
09:25:54.412	13196	1.8400	3.1000	-15.5100	-0.1630	0.5320	0.0720
09:25:54.432	13216	1.0600	2.8700	-14.9000	-0.1360	0.4100	0.0650
09:25:54.454	13236	1.3400	3.2600	-15.6600	-0.1740	0.4800	0.0830
09:25:54.485	13256	0.7100	2.9500	-15.7700	-0.1310	0.4320	0.0790
09:25:54.500	13276	0.2500	3.1400	-16.8300	-0.1410	0.3600	0.0680
09:25:54.515	13296	1.6400	3.1800	-17.6900	-0.1460	0.5250	0.0910
09:25:54.531	13316	0.1300	2.9100	-15.1600	-0.1420	0.3700	0.0680
09:25:54.562	13336	1.3500	2.8900	-15.4800	-0.1700	0.4350	0.0640
09:25:54.578	13356	1.2400	2.8200	-16.5000	-0.1550	0.4590	0.0840
09:25:54.594	13376	1.8300	2.8300	-14.4400	-0.1610	0.3740	0.0630
09:25:54.625	13396	0.6700	3.1000	-14.4900	-0.1580	0.4760	0.0660
09:25:54.640	13416	0.2000	2.9900	-14.7000	-0.1510	0.3860	0.0610
09:25:54.656	13436	1.7200	2.6400	-14.6800	-0.1890	0.4410	0.0650
09:25:54.672	13456	0.5600	2.6700	-15.4000	-0.1560	0.3830	0.0710
09:25:54.703	13476	1.5300	2.7700	-13.8600	-0.1970	0.4610	0.0560
09:25:54.719	13496	0.5100	3.4000	-16.2000	-0.1610	0.4950	0.0810
09:25:54.734	13516	0.9300	2.7600	-16.6400	-0.1640	0.3740	0.0810
09:25:54.765	13536	1.1100	3.0300	-17.9000	-0.1770	0.4920	0.0910
09:25:54.781	13556	0.6600	3.0100	-15.8800	-0.1650	0.3720	0.0670
09:25:54.797	13576	1.2700	2.9200	-17.4700	-0.1790	0.4790	0.0930
09:25:54.813	13596	0.9900	2.9500	-16.5900	-0.1660	0.4360	0.0850
09:25:54.844	13616	1.0900	2.9500	-15.4800	-0.1730	0.3980	0.0640
09:25:54.860	13636	1.0000	3.0500	-15.2400	-0.1670	0.5250	0.0770
09:25:54.876	13656	0.6300	2.9400	-15.7600	-0.1650	0.4020	0.0740
09:25:54.892	13676	1.0900	3.2300	-15.5600	-0.1700	0.4520	0.0790
09:25:54.924	13696	0.1200	3.2100	-16.7400	-0.1440	0.3880	0.0770
09:25:54.940	13716	1.3300	3.2000	-14.1600	-0.1730	0.4060	0.0630
09:25:54.956	13736	0.8900	3.2700	-16.3000	-0.1740	0.5180	0.0810
09:25:54.972	13756	0.5500	2.8400	-13.9100	-0.1590	0.3680	0.0540
09:25:55.002	13776	0.6900	3.0000	-16.9300	-0.1770	0.5100	0.0800
09:25:55.018	13796	0.7100	3.1100	-15.6200	-0.1520	0.3960	0.0700
09:25:55.033	13816	1.5500	2.9100	-15.1600	-0.1700	0.4360	0.0730
09:25:55.065	13836	0.4300	2.9200	-15.9700	-0.1650	0.4390	0.0780
09:25:55.080	13856	1.2600	2.5400	-14.1300	-0.1620	0.4030	0.0710
09:25:55.095	13876	1.1100	2.9500	-18.6800	-0.1700	0.5140	0.1030
09:25:55.126	13896	0.1900	3.0500	-15.0100	-0.1550	0.3890	0.0620
09:25:55.142	13916	0.7700	3.5600	-15.5800	-0.1630	0.4830	0.0790
09:25:55.158	13936	0.5000	2.7900	-16.1500	-0.1640	0.4170	0.0790
09:25:55.174	13956	1.4000	2.8700	-15.0400	-0.1840	0.4260	0.0650
09:25:55.205	13976	1.0200	2.9100	-16.3400	-0.1890	0.5110	0.0820
09:25:55.220	13996	0.7600	2.9700	-15.4000	-0.1760	0.3920	0.0620
09:25:55.236	14016	1.0800	3.2000	-15.9000	-0.1790	0.5240	0.0850
09:25:55.251	14036	0.4400	3.2400	-17.1700	-0.1390	0.3810	0.0840
09:25:55.283	14056	1.1200	2.8000	-16.3500	-0.1680	0.4430	0.0830
09:25:55.299	14076	0.7100	3.3700	-15.5300	-0.1640	0.4940	0.0620
09:25:55.315	14096	0.6600	2.7200	-16.4000	-0.1650	0.3830	0.0740
09:25:55.346	14116	1.6000	2.6300	-16.9400	-0.1810	0.4970	0.0760
09:25:55.361	14136	0.6100	3.0600	-14.3800	-0.1480	0.3610	0.0650
09:25:55.372	14156	1.0000	2.7800	-14.0700	-0.1770	0.4500	0.0710
09:25:55.391	14176	0.6600	2.6000	-16.2100	-0.1700	0.4420	0.0760
09:25:55.423	14196	0.6400	2.8300	-14.3500	-0.1610	0.3810	0.0700
09:25:55.438	14216	1.0500	3.0300	-15.6700	-0.1600	0.4910	0.0850
09:25:55.453	14236	0.6200	3.1600	-15.2700	-0.1510	0.3710	0.0640
09:25:55.483	14256	1.5700	2.8000	-14.6000	-0.1630	0.4520	0.0710
09:25:55.499	14276	0.5400	2.9900	-15.9600	-0.1490	0.4360	0.0810
09:25:55.515	14296	1.8800	3.0500	-13.7600	-0.1570	0.4370	0.0640
09:25:55.546	14316	1.2800	3.5400	-17.9500	-0.1550	0.4680	0.0950
09:25:55.561	14336	0.0500	3.2400	-15.0400	-0.1550	0.3750	0.0630
09:25:55.577	14356	0.9300	3.3900	-17.2900	-0.1830	0.5060	0.0830
09:25:55.593	14376	0.3200	3.1600	-15.2200	-0.1720	0.4340	0.0680
09:25:55.625	14396	1.0700	2.5200	-16.8000	-0.1650	0.4330	0.0850
09:25:55.641	14416	0.6300	3.3200	-16.5000	-0.1560	0.4580	0.0760
09:25:55.656	14436	0.9300	2.8200	-14.7400	-0.1680	0.4000	0.0620
09:25:55.672	14456	0.9900	2.8800	-17.1000	-0.1790	0.4970	0.0940
09:25:55.704	14476	0.7800	3.2000	-15.3000	-0.1590	0.4210	0.0670
09:25:55.719	14496	1.4900	3.2200	-15.2500	-0.1820	0.4820	0.0760
09:25:55.734	14516	0.7800	3.0700	-16.8300	-0.1480	0.4350	0.0860
09:25:55.765	14536	0.8400	2.5500	-16.3500	-0.1640	0.4170	0.0750
09:25:55.780	14556	1.1300	3.1900	-16.8400	-0.1530	0.5130	0.0890
09:25:55.795	14576	1.2300	2.7300	-14.6200	-0.1660	0.3660	0.0550
09:25:55.825	14596	1.4000	3.0300	-16.9600	-0.1740	0.5020	0.0890
09:25:55.841	14616	0.5300	2.8900	-15.3600	-0.1400	0.3970	0.0700
09:25:55.858	14636	0.9200	2.6600	-16.2600	-0.1680	0.4590	0.0730
09:25:55.874	14656	0.8200	3.3000	-14.8500	-0.1530	0.4290	0.0650
09:25:55.905	14676	1.0500	2.9600	-14.6400	-0.1510	0.4050	0.0580
09:25:55.921	14696	1.0400	2.8800	-17.2500	-0.1650	0.5020	0.0930
09:25:55.936	14716	0.6400	2.6500	-15.7700	-0.1500	0.3320	0.0690
09:25:55.952	14736	0.4400	3.3900	-16.5800	-0.1800	0.4950	0.0860
09:25:55.984	14756	0.5900	2.7500	-16.0100	-0.1610	0.4220	0.0700
09:25:55.999	14776	0.6900	3.3000	-15.2600	-0.1620	0.4080	0.0660
09:25:56.015	14796	1.3000	3.4900	-18.2200	-0.1720	0.5260	0.0950
09:25:56.045	14816	0.8200	3.0500	-14.5100	-0.1620	0.3740	0.0600
09:25:56.060	14836	1.6200	2.6700	-17.1600	-0.1880	0.5060	0.0940
09:25:56.075	14856	1.1900	2.9700	-15.5100	-0.1630	0.4180	0.0720
09:25:56.106	14876	0.6900	2.6300	-15.6400	-0.1770	0.4770	0.0740
09:25:56.121	14896	1.2500	3.3300	-16.5100	-0.1730	0.4950	0.0880
09:25:56.137	14916	0.6400	2.7900	-16.3600	-0.1620	0.4160	0.0880
09:25:56.153	14936	1.8300	2.8500	-17.4000	-0.1790	0.4670	0.0850
09:25:56.184	14956	0.3800	2.9900	-15.6800	-0.1550	0.4240	0.0610
09:25:56.200	14976	0.5900	3.1300	-16.5300	-0.1640	0.4380	0.0770
09:25:56.216	14996	1.3900	3.0700	-16.4000	-0.1480	0.4260	0.0820
09:25:56.246	15016	0.7000	2.8100	-15.1100	-0.1600	0.3820	0.0610
09:25:56.261	15036	1.3400	3.0900	-15.9600	-0.1620	0.4830	0.0840
09:25:56.276	15056	0.6000	3.0700	-13.1500	-0.1570	0.3950	0.0540
09:25:56.292	15076	1.4400	2.6900	-14.9800	-0.1610	0.4310	0.0680
09:25:56.323	15096	0.7600	2.9800	-16.5800	-0.1460	0.4470	0.0810
09:25:56.339	15116	1.7100	3.0000	-15.2000	-0.1710	0.4520	0.0690
09:25:56.354	15136	1.9300	3.1200	-15.0900	-0.1740	0.4660	0.0850
09:25:56.385	15156	0.7600	2.7900	-14.9000	-0.1520	0.3780	0.0790
09:25:56.401	15176	1.9300	3.5400	-16.5900	-0.1770	0.4570	0.0810
09:25:56.417	15196	0.0200	3.3700	-14.0700	-0.1610	0.4090	0.0510
09:25:56.433	15216	1.6000	2.7900	-15.9100	-0.1740	0.4350	0.0810
09:25:56.464	15236	0.9000	3.3700	-15.9100	-0.1700	0.4540	0.0760
09:25:56.480	15256	0.6500	2.7300	-15.4700	-0.1630	0.3720	0.0680
09:25:56.496	15276	1.4300	2.9700	-15.9100	-0.1790	0.4840	0.0730
09:25:56.527	15296	0.2700	2.7300	-14.7400	-0.1720	0.4220	0.0630
09:25:56.543	15316	1.2400	2.9500	-16.2900	-0.1780	0.4870	0.0680
09:25:56.559	15336	0.2400	3.1700	-15.0200	-0.1570	0.4060	0.0660
09:25:56.575	15356	0.8200	2.7100	-15.6600	-0.1590	0.4220	0.0710
09:25:56.606	15376	0.8500	3.0800	-16.3500	-0.1700	0.5340	0.0830
09:25:56.622	15396	0.2000	2.7000	-14.0400	-0.1550	0.3580	0.0560
09:25:56.638	15416	0.9300	3.0000	-16.3100	-0.1630	0.4970	0.0760
09:25:56.654	15436	-0.0700	2.9900	-14.9800	-0.1410	0.4100	0.0710
09:25:56.685	15456	1.2200	2.9300	-14.6700	-0.1680	0.4180	0.0640
09:25:56.701	15476	1.3900	2.9200	-17.0500	-0.1590	0.4680	0.0840
09:25:56.716	15496	0.8300	2.7800	-14.2700	-0.1450	0.3530	0.0570
09:25:56.746	15516	1.2500	2.9400	-16.9300	-0.1600	0.5070	0.0920
09:25:56.754	15536	0.5200	2.7200	-14.7200	-0.1580	0.3810	0.0630
09:25:56.777	15556	1.2600	3.2400	-15.4400	-0.1490	0.4290	0.0640
09:25:56.806	15576	0.2600	3.8000	-15.0600	-0.1460	0.4500	0.0740
09:25:56.822	15596	1.5600	2.9500	-14.2900	-0.1620	0.3820	0.0620
09:25:56.838	15616	1.0400	2.9000	-16.0000	-0.1740	0.5290	0.0880
09:25:56.854	15636	0.4900	3.1700	-14.4900	-0.1760	0.4070	0.0570
09:25:56.884	15656	0.8100	3.0600	-17.6700	-0.1810	0.4910	0.0940
09:25:56.899	15676	1.2100	3.0000	-17.1600	-0.1630	0.4480	0.0930
09:25:56.914	15696	1.4100	2.7500	-16.4200	-0.1770	0.3980	0.0750
09:25:56.933	15716	1.2000	3.2300	-16.1600	-0.1660	0.4820	0.0800
09:25:56.953	15736	1.2300	2.8700	-13.2100	-0.1430	0.3600	0.0500
09:25:56.974	15756	1.2300	3.1600	-16.0800	-0.1630	0.4940	0.0830
09:25:56.994	15776	0.4700	3.1900	-14.6900	-0.1390	0.4250	0.0640
09:25:57.025	15796	0.5000	2.6400	-14.8600	-0.1680	0.4370	0.0650
09:25:57.034	15816	1.0900	3.1300	-16.6100	-0.1530	0.4540	0.0820
09:25:57.054	15836	1.6000	2.7100	-13.7200	-0.1540	0.3620	0.0560
09:25:57.073	15856	1.0800	3.3900	-16.0200	-0.1580	0.4980	0.0750
09:25:57.103	15876	0.5900	3.0700	-15.6100	-0.1530	0.4070	0.0710
09:25:57.119	15896	0.8400	3.2700	-14.5700	-0.1600	0.4510	0.0650
09:25:57.134	15916	0.4800	3.0400	-17.6800	-0.1440	0.4720	0.0930
09:25:57.166	15936	1.2200	3.1000	-14.3600	-0.1710	0.4190	0.0740
09:25:57.181	15956	1.5800	3.4100	-16.1600	-0.1670	0.5110	0.0820
09:25:57.197	15976	0.9300	2.8100	-14.0100	-0.1510	0.3430	0.0590
09:25:57.228	15996	1.9600	2.8500	-16.4200	-0.1860	0.4430	0.0890
09:25:57.244	16016	0.8200	2.9200	-15.9600	-0.1730	0.4520	0.0810
09:25:57.260	16036	1.4200	2.7100	-16.1500	-0.1840	0.4270	0.0770
09:25:57.276	16056	0.7200	3.3100	-17.4800	-0.1780	0.4890	0.0810
09:25:57.306	16076	-0.6800	3.0000	-15.6100	-0.1530	0.3500	0.0610
09:25:57.321	16096	0.9300	3.1800	-15.8600	-0.1820	0.5140	0.0820
09:25:57.337	16116	0.6400	2.8900	-15.2000	-0.1740	0.4080	0.0660
09:25:57.353	16136	0.5600	2.8600	-16.0100	-0.1880	0.4350	0.0710
09:25:57.384	16156	0.8200	2.7900	-17.8200	-0.1370	0.4590	0.0910
09:25:57.399	16176	0.7700	2.8300	-15.6200	-0.1720	0.4000	0.0690
09:25:57.415	16196	1.0200	3.2100	-16.8000	-0.1560	0.4920	0.0880
09:25:57.446	16216	1.0900	2.7600	-14.0100	-0.1480	0.3650	0.0560
09:25:57.462	16236	1.4200	3.1400	-15.0000	-0.1660	0.4670	0.0700
09:25:57.478	16256	0.9500	2.7000	-14.1500	-0.1590	0.4220	0.0690
09:25:57.507	16276	1.7600	2.8200	-15.2700	-0.1580	0.4200	0.0800
09:25:57.523	16296	1.3400	2.8300	-15.9400	-0.1540	0.4500	0.0860
09:25:57.532	16316	0.9900	2.5200	-16.3200	-0.1410	0.3800	0.0780
09:25:57.554	16336	1.5000	3.2200	-15.6400	-0.1620	0.5230	0.0780
09:25:57.586	16356	0.1200	2.9500	-16.4300	-0.1380	0.3730	0.0690
09:25:57.602	16376	0.5900	3.1100	-17.8600	-0.1690	0.4630	0.0860
09:25:57.617	16396	0.5900	3.1700	-16.9800	-0.1580	0.4570	0.0800
09:25:57.633	16416	0.8100	2.7800	-14.7700	-0.1810	0.3950	0.0660
09:25:57.664	16436	1.4100	3.0800	-17.4800	-0.1700	0.5010	0.0910
09:25:57.679	16456	0.8600	2.8900	-15.8100	-0.1680	0.3910	0.0680
09:25:57.694	16476	2.0000	2.9500	-15.1200	-0.1850	0.4760	0.0730
09:25:57.726	16496	1.1100	2.8900	-16.1300	-0.1600	0.4320	0.0940
09:25:57.742	16516	0.8000	2.6600	-15.9800	-0.1690	0.4290	0.0700
09:25:57.758	16536	1.6400	3.2300	-17.5200	-0.1720	0.5000	0.0890
09:25:57.773	16556	0.6300	2.9100	-14.5500	-0.1500	0.3750	0.0650
09:25:57.805	16576	1.4800	2.9300	-16.0500	-0.1790	0.4740	0.0830
09:25:57.821	16596	1.0300	3.3000	-16.1700	-0.1490	0.4450	0.0690
09:25:57.837	16616	0.7500	2.9500	-16.1100	-0.1640	0.4140	0.0710
09:25:57.867	16636	0.7300	3.3300	-16.3000	-0.1550	0.4840	0.0790
09:25:57.882	16656	0.8000	2.7700	-14.8200	-0.1540	0.3730	0.0590
09:25:57.898	16676	1.4200	3.2400	-15.3900	-0.1610	0.5090	0.0780
09:25:57.914	16696	1.1000	2.8000	-14.8300	-0.1620	0.3810	0.0640
09:25:57.944	16716	0.7100	2.6700	-14.8000	-0.1740	0.4470	0.0740
09:25:57.959	16736	0.5200	3.1200	-14.9400	-0.1560	0.4810	0.0660
09:25:57.974	16756	1.3800	2.9700	-14.1700	-0.1600	0.4010	0.0630
09:25:57.994	16776	1.7300	3.1100	-16.1000	-0.1850	0.5230	0.0840
09:25:58.013	16796	1.4700	2.8600	-13.0100	-0.1690	0.3520	0.0450
09:25:58.033	16816	1.7700	3.0700	-14.0400	-0.1890	0.5070	0.0740
09:25:58.053	16836	1.0200	2.9200	-16.8100	-0.1630	0.4780	0.0760
09:25:58.074	16856	0.6300	2.7800	-15.8700	-0.1610	0.4180	0.0800
09:25:58.100	16876	1.6800	3.2600	-17.0500	-0.1830	0.4810	0.0760
09:25:58.115	16896	1.1300	2.8400	-13.6600	-0.1580	0.3740	0.0580
09:25:58.147	16916	0.6200	2.7700	-17.7000	-0.1850	0.4850	0.0930
09:25:58.154	16936	0.6500	3.1500	-14.8300	-0.1490	0.3970	0.0680
09:25:58.179	16956	0.4200	2.9300	-17.0700	-0.1650	0.4670	0.0780
09:25:58.194	16976	0.1900	3.4500	-16.7100	-0.1660	0.4460	0.0730
09:25:58.226	16996	0.4400	2.8900	-14.8400	-0.1580	0.3790	0.0630
09:25:58.242	17016	0.8400	2.9000	-15.4200	-0.1800	0.4870	0.0760
09:25:58.258	17036	1.1600	3.1900	-13.6700	-0.1390	0.3750	0.0630
09:25:58.274	17056	2.0200	2.9200	-15.8000	-0.1570	0.4500	0.0850
09:25:58.305	17076	0.1400	2.9000	-17.5500	-0.1550	0.4400	0.0890
09:25:58.314	17096	0.9500	2.6300	-16.3600	-0.1690	0.3880	0.0690
09:25:58.333	17116	1.2400	3.0400	-16.6600	-0.1580	0.5070	0.0880
09:25:58.353	17136	0.3300	2.4000	-16.9900	-0.1550	0.3650	0.0730
09:25:58.384	17156	1.3800	2.7100	-16.5000	-0.1810	0.5160	0.0820
09:25:58.400	17176	0.2600	3.1600	-14.8400	-0.1620	0.3850	0.0660
09:25:58.416	17196	1.3100	2.6100	-15.8500	-0.1890	0.4420	0.0670
09:25:58.448	17216	0.9500	2.9900	-18.7300	-0.1710	0.4960	0.0880
09:25:58.463	17236	0.2600	2.7900	-14.6600	-0.1680	0.3730	0.0550
09:25:58.479	17256	1.5300	3.2400	-16.7200	-0.1700	0.4930	0.0860
09:25:58.495	17276	0.6300	2.9900	-14.8400	-0.1690	0.4360	0.0700
09:25:58.525	17296	1.3600	3.1300	-15.5400	-0.1760	0.4480	0.0710
09:25:58.541	17316	1.4800	3.1400	-16.0800	-0.1580	0.4740	0.0840
09:25:58.557	17336	0.9300	2.9400	-15.3400	-0.1760	0.4220	0.0690
09:25:58.588	17356	0.8600	3.0600	-17.1500	-0.1720	0.4910	0.0950
09:25:58.595	17376	0.5000	2.3300	-17.0400	-0.1590	0.3910	0.0780
09:25:58.614	17396	1.2900	2.8500	-14.9700	-0.1750	0.4770	0.0700
09:25:58.634	17416	0.7100	2.7700	-16.7000	-0.1610	0.4590	0.0690
09:25:58.666	17436	1.2300	2.5200	-14.9300	-0.1540	0.4220	0.0770
09:25:58.681	17456	0.8200	2.9700	-17.8900	-0.1680	0.4960	0.0860
09:25:58.697	17476	1.1900	2.6600	-14.0500	-0.1540	0.3750	0.0560
09:25:58.727	17496	1.4300	2.6400	-18.0200	-0.1550	0.4820	0.0890
09:25:58.743	17516	0.1100	2.7800	-16.7800	-0.1480	0.4150	0.0770
09:25:58.758	17536	0.8600	3.0000	-15.4600	-0.1550	0.4210	0.0850
09:25:58.774	17556	0.4300	3.2000	-16.7300	-0.1680	0.4970	0.0860
09:25:58.806	17576	0.9900	2.6200	-12.9800	-0.1680	0.3600	0.0510
09:25:58.821	17596	1.1400	2.9300	-16.6300	-0.1890	0.4760	0.0810
09:25:58.835	17616	1.0400	3.0600	-14.9200	-0.1480	0.3900	0.0640
09:25:58.855	17636	1.6700	2.6400	-16.5600	-0.1720	0.4940	0.0810
09:25:58.883	17656	0.7200	3.0000	-16.7200	-0.1630	0.4620	0.0820
09:25:58.899	17676	1.0600	2.8600	-16.3100	-0.1650	0.3770	0.0710
09:25:58.915	17696	0.5500	3.3100	-17.2900	-0.1690	0.5310	0.0890
09:25:58.947	17716	0.0500	2.6900	-15.1400	-0.1570	0.3350	0.0580
09:25:58.963	17736	0.2300	3.0200	-16.9600	-0.1850	0.4600	0.0850
09:25:58.979	17756	0.3600	3.0600	-15.8500	-0.1600	0.4040	0.0780
09:25:58.995	17776	0.3900	2.9800	-16.7400	-0.1600	0.4480	0.0840
09:25:59.027	17796	0.6100	3.3800	-18.0000	-0.1400	0.4530	0.0930
09:25:59.042	17816	0.7200	3.2600	-12.8200	-0.1540	0.3430	0.0430
09:25:59.053	17836	1.2600	2.8300	-15.9000	-0.1730	0.4990	0.0830
09:25:59.074	17856	0.1300	3.0000	-13.2900	-0.1430	0.3660	0.0500
09:25:59.106	17876	0.7200	3.1800	-16.2700	-0.1560	0.4730	0.0830
09:25:59.121	17896	1.0800	2.9600	-16.7800	-0.1530	0.4600	0.0780
09:25:59.136	17916	0.6800	2.7700	-15.6400	-0.1460	0.3850	0.0650
09:25:59.168	17936	1.3900	3.0500	-15.3500	-0.1730	0.4890	0.0750
09:25:59.184	17956	0.5200	3.3000	-14.7000	-0.1430	0.3700	0.0550
09:25:59.200	17976	1.5000	2.7200	-16.7700	-0.1710	0.4640	0.0820
09:25:59.215	17996	0.6300	2.6900	-15.6500	-0.1640	0.4180	0.0740
09:25:59.245	18016	1.4000	2.7800	-15.6000	-0.1790	0.4150	0.0680
09:25:59.260	18036	1.1200	3.2200	-15.3500	-0.1620	0.4620	0.0730
09:25:59.276	18056	0.5400	2.8500	-14.5000	-0.1610	0.3770	0.0620
09:25:59.307	18076	1.5800	3.0000	-17.0500	-0.1790	0.4720	0.0840
09:25:59.322	18096	0.3800	2.8400	-16.8900	-0.1580	0.3890	0.0780
09:25:59.338	18116	1.1300	3.0100	-15.1900	-0.1720	0.4100	0.0650
09:25:59.369	18136	1.0600	2.9000	-17.5600	-0.1760	0.4620	0.0900
09:25:59.384	18156	0.7700	2.6400	-15.9400	-0.1630	0.3810	0.0740
09:25:59.399	18176	1.0500	3.1400	-16.3100	-0.1710	0.4980	0.0770
09:25:59.415	18196	0.0000	2.4400	-16.2200	-0.1560	0.4480	0.0780
09:25:59.446	18216	1.1800	2.7400	-16.3200	-0.1800	0.4460	0.0790
09:25:59.461	18236	0.1900	3.0100	-18.1200	-0.1680	0.4470	0.0920
09:25:59.477	18256	0.8200	2.7800	-14.8100	-0.1650	0.3670	0.0620
09:25:59.508	18276	1.1300	3.3000	-16.9200	-0.1730	0.5410	0.0870
09:25:59.524	18296	0.1800	2.3700	-15.2200	-0.1720	0.3240	0.0690
09:25:59.540	18316	1.9000	2.8500	-15.2100	-0.1710	0.4710	0.0850
09:25:59.555	18336	0.7200	2.9400	-16.6600	-0.1550	0.4450	0.0860
09:25:59.587	18356	0.4800	2.9200	-16.4100	-0.1750	0.4110	0.0740
09:25:59.603	18376	1.1400	2.9200	-17.6500	-0.1640	0.5470	0.0910
09:25:59.618	18396	1.1800	2.9200	-13.2600	-0.1660	0.3620	0.0520
09:25:59.649	18416	1.4600	3.0400	-15.7400	-0.1620	0.4510	0.0820
09:25:59.656	18436	0.5200	2.8100	-13.5200	-0.1640	0.3660	0.0520
09:25:59.679	18456	1.9500	2.8100	-14.8500	-0.1640	0.4760	0.0740
09:25:59.694	18476	1.0100	3.1200	-16.7700	-0.1550	0.4920	0.0980
09:25:59.726	18496	1.2000	2.9000	-13.7400	-0.1570	0.3970	0.0680
09:25:59.741	18516	1.4100	3.3400	-18.1500	-0.1640	0.5070	0.0900
09:25:59.757	18536	0.5200	3.1800	-14.0200	-0.1550	0.3470	0.0560
09:25:59.788	18556	1.3600	3.1500	-16.6100	-0.1710	0.4820	0.0910
09:25:59.803	18576	0.0700	3.2300	-16.0400	-0.1610	0.4320	0.0670
09:25:59.819	18596	1.0900	2.9700	-14.5400	-0.1540	0.3950	0.0580
09:25:59.835	18616	0.7800	2.7900	-18.1000	-0.1630	0.5200	0.0980
09:25:59.867	18636	0.2200	2.8900	-16.1700	-0.1650	0.3350	0.0680
09:25:59.883	18656	1.4700	3.1200	-16.0700	-0.1590	0.5070	0.0740
09:25:59.899	18676	0.7500	2.8100	-16.0900	-0.1540	0.4230	0.0790
09:25:59.915	18696	1.0400	2.6500	-14.7800	-0.1540	0.4230	0.0690
09:25:59.946	18716	1.3700	3.0300	-15.1900	-0.1560	0.4620	0.0730
09:25:59.962	18736	0.8200	2.6300	-15.7200	-0.1530	0.3820	0.0710
09:25:59.977	18756	1.1800	3.1700	-16.2300	-0.1480	0.4450	0.0790
09:26:00.007	18776	1.2400	3.0800	-15.4700	-0.1450	0.3860	0.0700
09:26:00.023	18796	1.7000	3.2000	-16.1800	-0.1800	0.4890	0.0860
09:26:00.038	18816	0.8300	3.0400	-17.1800	-0.1720	0.4510	0.0840
09:26:00.056	18836	1.1500	2.8100	-14.8400	-0.1810	0.3940	0.0670
09:26:00.084	18856	1.0400	3.0400	-17.0300	-0.1710	0.4830	0.0900
09:26:00.100	18876	0.4000	2.9000	-15.7900	-0.1520	0.3550	0.0620
09:26:00.115	18896	1.7300	2.9400	-16.1500	-0.1710	0.4920	0.0910
09:26:00.147	18916	0.5500	2.9400	-15.5200	-0.1590	0.4470	0.0860
09:26:00.163	18936	1.2800	3.0300	-14.5500	-0.1640	0.4000	0.0600
09:26:00.178	18956	1.4400	2.9700	-15.9500	-0.1620	0.4940	0.0820
09:26:00.209	18976	0.6500	2.9000	-14.8600	-0.1520	0.3850	0.0660
09:26:00.224	18996	1.1100	2.6900	-16.4500	-0.1610	0.4750	0.0860
09:26:00.240	19016	0.3600	2.6600	-16.3000	-0.1490	0.4050	0.0750
09:26:00.255	19036	1.4100	2.4600	-15.7500	-0.1740	0.4450	0.0720
09:26:00.275	19056	1.3500	3.3500	-17.0300	-0.1480	0.5050	0.0910
09:26:00.296	19076	0.3700	2.7600	-14.7400	-0.1640	0.3710	0.0660
09:26:00.317	19096	0.7000	3.1300	-16.4400	-0.1590	0.4540	0.0840
09:26:00.336	19116	-0.0900	2.8600	-16.7500	-0.1380	0.3760	0.0740
09:26:00.364	19136	1.4600	3.4200	-16.2800	-0.1620	0.4650	0.0810
09:26:00.379	19156	0.3000	2.6700	-16.8700	-0.1570	0.4350	0.0840
09:26:00.409	19176	0.4700	2.6400	-15.7700	-0.1580	0.4180	0.0650
09:26:00.425	19196	0.6400	3.2300	-16.5700	-0.1570	0.4810	0.0760
09:26:00.440	19216	0.7900	2.3300	-15.4700	-0.1570	0.3480	0.0690
09:26:00.456	19236	0.5000	2.9600	-16.6600	-0.1630	0.5000	0.0830
09:26:00.486	19256	0.5100	2.6900	-16.4800	-0.1490	0.4290	0.0820
09:26:00.502	19276	1.0400	3.0000	-15.0500	-0.1660	0.4570	0.0790
09:26:00.518	19296	1.0300	3.3500	-14.8300	-0.1550	0.4730	0.0600
09:26:00.549	19316	0.6300	3.0200	-14.2800	-0.1770	0.3850	0.0620
09:26:00.564	19336	1.5400	3.2800	-16.3100	-0.1770	0.4850	0.0890
09:26:00.580	19356	0.4800	2.6200	-17.1900	-0.1610	0.4220	0.0780
09:26:00.595	19376	1.3000	3.4000	-16.1400	-0.1590	0.4690	0.0770
09:26:00.626	19396	0.5700	3.3500	-15.2400	-0.1660	0.4830	0.0690
09:26:00.641	19416	0.4600	2.7900	-13.8100	-0.1600	0.3880	0.0640
09:26:00.657	19436	2.0900	3.1000	-15.5800	-0.1550	0.4670	0.0840
09:26:00.688	19456	0.6000	2.7100	-14.8300	-0.1550	0.3390	0.0580
09:26:00.703	19476	1.5900	3.1100	-16.5400	-0.1560	0.4610	0.0790
09:26:00.719	19496	0.6800	2.8500	-16.9400	-0.1510	0.4080	0.0770
09:26:00.750	19516	0.9900	3.0800	-15.7700	-0.1590	0.4410	0.0760
09:26:00.765	19536	0.6000	3.1000	-17.1100	-0.1500	0.4670	0.0770
09:26:00.780	19556	0.3800	2.5700	-16.2800	-0.1650	0.3760	0.0820
09:26:00.810	19576	1.4800	3.1000	-17.3400	-0.1750	0.5010	0.0890
09:26:00.825	19596	1.0900	3.1600	-15.5500	-0.1520	0.3720	0.0720
09:26:00.841	19616	1.3400	2.8000	-15.2800	-0.1800	0.4450	0.0760
09:26:00.857	19636	0.7700	3.1900	-16.6900	-0.1580	0.4500	0.0780
09:26:00.888	19656	1.3400	2.8800	-14.7100	-0.1600	0.4270	0.0680
09:26:00.903	19676	0.3300	2.9500	-16.8400	-0.1690	0.5150	0.0920
09:26:00.919	19696	0.2100	2.9200	-16.1900	-0.1610	0.3840	0.0760
09:26:00.949	19716	1.4700	2.7300	-16.6200	-0.1750	0.4710	0.0810
09:26:00.964	19736	1.3100	2.8900	-14.9200	-0.1560	0.4390	0.0770
09:26:00.980	19756	0.7100	3.1600	-15.0200	-0.1700	0.4230	0.0690
09:26:00.996	19776	0.9400	3.1100	-15.4500	-0.1620	0.4930	0.0820
09:26:01.028	19796	-0.3700	3.1600	-16.2600	-0.1500	0.4110	0.0770
09:26:01.044	19816	0.6500	3.0100	-17.9200	-0.1480	0.4880	0.0990
09:26:01.060	19836	0.5500	3.0600	-15.5400	-0.1430	0.3950	0.0690
09:26:01.076	19856	1.3600	2.9400	-14.6900	-0.1570	0.4210	0.0610
09:26:01.096	19876	0.8900	3.1200	-16.3800	-0.1470	0.4620	0.0840
09:26:01.123	19896	1.4600	3.0100	-14.3400	-0.1560	0.4160	0.0680
09:26:01.139	19916	1.3000	2.9900	-15.4400	-0.1640	0.4830	0.0720
09:26:01.155	19936	0.7200	2.9700	-14.8000	-0.1510	0.4000	0.0630
09:26:01.187	19956	1.2900	2.7000	-15.7100	-0.1760	0.4720	0.0750
09:26:01.203	19976	0.8400	2.7100	-16.9000	-0.1590	0.4080	0.0860
09:26:01.219	19996	1.4000	2.9000	-14.5800	-0.1600	0.4030	0.0610
09:26:01.250	20016	0.7200	3.4500	-15.1800	-0.1560	0.5120	0.0790
09:26:01.265	20036	0.2500	2.5600	-16.0900	-0.1710	0.3550	0.0730
09:26:01.281	20056	0.6100	2.8100	-15.8600	-0.1940	0.5090	0.0820
09:26:01.297	20076	0.5100	3.1700	-15.3800	-0.1540	0.4000	0.0730
09:26:01.328	20096	1.7300	3.4300	-14.4500	-0.1610	0.4730	0.0680
09:26:01.344	20116	1.6300	3.3300	-16.0500	-0.1590	0.4910	0.0820
09:26:01.360	20136	0.5700	2.8500	-14.2700	-0.1580	0.3820	0.0650
09:26:01.390	20156	2.0700	3.0900	-15.4600	-0.1760	0.4870	0.0720
09:26:01.405	20176	0.8100	2.9600	-14.4600	-0.1720	0.4190	0.0730
09:26:01.421	20196	1.6200	2.8500	-14.0300	-0.1560	0.4620	0.0720
09:26:01.437	20216	0.3800	2.8600	-15.6900	-0.1520	0.4470	0.0760
09:26:01.469	20236	1.5800	2.7300	-14.6800	-0.1650	0.4320	0.0660
09:26:01.485	20256	1.2400	3.2800	-16.4300	-0.1970	0.5380	0.0820
09:26:01.501	20276	-0.5100	2.9400	-16.1200	-0.1590	0.3580	0.0630
09:26:01.516	20296	0.9000	2.5600	-15.7200	-0.1680	0.4690	0.0850
09:26:01.548	20316	0.5700	3.1100	-15.4300	-0.1410	0.4190	0.0730
09:26:01.563	20336	1.4500	2.9200	-15.4100	-0.1640	0.5020	0.0750
09:26:01.578	20356	1.3700	3.2100	-14.6300	-0.1190	0.4290	0.0650
09:26:01.609	20376	1.0300	2.7200	-13.2600	-0.1510	0.3570	0.0470
09:26:01.625	20396	2.0700	2.9700	-16.0400	-0.1330	0.5020	0.0880
09:26:01.641	20416	1.1000	2.7000	-14.0900	-0.1740	0.4020	0.0620
09:26:01.657	20436	1.3800	2.4400	-15.2800	-0.1510	0.4890	0.0790
09:26:01.688	20456	-0.3300	3.1300	-15.3700	-0.1370	0.3670	0.0640
09:26:01.704	20476	1.0400	3.1500	-15.0600	-0.1580	0.4300	0.0630
09:26:01.720	20496	0.8800	2.7000	-17.8500	-0.1670	0.5240	0.0970
09:26:01.751	20516	0.3400	2.7300	-14.4800	-0.1560	0.3420	0.0570
09:26:01.766	20536	1.8200	3.1300	-16.7600	-0.1650	0.4890	0.0950
09:26:01.777	20556	0.8400	2.6400	-15.8300	-0.1490	0.4020	0.0730
09:26:01.797	20576	0.9000	2.8000	-15.6200	-0.1770	0.4080	0.0790
09:26:01.829	20596	1.1300	3.1200	-16.4200	-0.1700	0.4840	0.0990
09:26:01.845	20616	0.9200	2.7700	-13.5400	-0.1630	0.3640	0.0560
09:26:01.861	20636	0.8100	3.0400	-16.6500	-0.1810	0.4620	0.0800
09:26:01.877	20656	0.7800	2.7900	-15.2600	-0.1480	0.4030	0.0700
09:26:01.907	20676	0.5900	3.3100	-15.8100	-0.1610	0.4970	0.0810
09:26:01.923	20696	0.7900	3.1700	-15.9500	-0.1430	0.4720	0.0830
09:26:01.938	20716	0.3400	2.9800	-14.4300	-0.1630	0.3650	0.0650
09:26:01.969	20736	1.0300	3.3700	-16.0100	-0.1630	0.4960	0.0810
09:26:01.985	20756	0.7500	3.4000	-12.3700	-0.1400	0.3390	0.0450
09:26:02.001	20776	1.7400	2.9100	-14.6200	-0.1840	0.4910	0.0740
09:26:02.017	20796	0.5500	2.9800	-16.8100	-0.1570	0.4600	0.0760
09:26:02.047	20816	1.4200	2.6900	-15.6100	-0.1600	0.3990	0.0750
09:26:02.063	20836	0.9000	3.6600	-16.4900	-0.1530	0.5070	0.0780
09:26:02.079	20856	0.5900	3.0200	-14.9600	-0.1510	0.3580	0.0690
09:26:02.110	20876	0.8900	2.8500	-17.4800	-0.1780	0.4680	0.0930
09:26:02.126	20896	0.9600	3.0000	-16.0600	-0.1510	0.3920	0.0760
09:26:02.142	20916	1.1000	3.2500	-15.0600	-0.1660	0.4350	0.0740
09:26:02.158	20936	0.5000	3.2000	-16.2700	-0.1700	0.4780	0.0830
09:26:02.189	20956	0.5800	2.9800	-15.4200	-0.1650	0.4190	0.0820
09:26:02.205	20976	1.5100	3.0300	-17.0800	-0.1920	0.4850	0.0850
09:26:02.221	20996	0.9200	2.5400	-15.3800	-0.1510	0.3680	0.0690
09:26:02.237	21016	0.8100	2.3100	-17.7500	-0.1820	0.4420	0.0890
09:26:02.269	21036	1.2800	2.8800	-16.2900	-0.1630	0.4440	0.0850
09:26:02.285	21056	1.5700	2.7500	-15.5400	-0.1670	0.4660	0.0780
09:26:02.300	21076	1.1300	3.2300	-17.2300	-0.1490	0.5090	0.0890
09:26:02.316	21096	0.4300	2.7600	-16.0600	-0.1540	0.3300	0.0740
09:26:02.348	21116	1.2400	3.0700	-13.8600	-0.1650	0.4720	0.0690
09:26:02.364	21136	0.7800	3.1900	-16.2800	-0.1420	0.3930	0.0710
09:26:02.379	21156	1.2000	2.7900	-13.7200	-0.1650	0.4030	0.0720
09:26:02.410	21176	0.9600	2.9800	-16.7100	-0.1720	0.4840	0.0820
09:26:02.426	21196	1.2000	3.3900	-14.0800	-0.1410	0.3420	0.0560
09:26:02.442	21216	1.1600	3.1600	-15.1400	-0.1710	0.4880	0.0760
09:26:02.458	21236	0.7100	3.0700	-15.2800	-0.1520	0.4390	0.0710
09:26:02.488	21256	1.4100	2.9400	-15.5400	-0.1690	0.4820	0.0780
09:26:02.504	21276	0.6800	3.2300	-16.1100	-0.1590	0.4580	0.0800
09:26:02.520	21296	1.1100	3.1400	-13.1400	-0.1680	0.4140	0.0590
09:26:02.537	21316	1.3600	3.3400	-15.8200	-0.1700	0.4740	0.0870
09:26:02.567	21336	0.3800	2.9700	-14.5700	-0.1540	0.3620	0.0620
09:26:02.583	21356	1.0000	3.2300	-13.9200	-0.1640	0.4610	0.0620
09:26:02.599	21376	0.4500	2.7400	-16.7600	-0.1680	0.4330	0.0830
09:26:02.630	21396	0.7800	2.9200	-15.1300	-0.1620	0.3920	0.0690
09:26:02.646	21416	1.2700	3.2200	-17.1100	-0.1610	0.4940	0.0860
09:26:02.658	21436	1.1300	2.7000	-13.8600	-0.1670	0.3640	0.0570
09:26:02.677	21456	1.6900	2.7100	-17.4400	-0.1800	0.5130	0.0960
09:26:02.709	21476	0.2300	3.0200	-16.1200	-0.1470	0.4180	0.0670
09:26:02.725	21496	0.5200	3.4600	-14.7400	-0.1540	0.4240	0.0670
09:26:02.741	21516	0.7100	3.1500	-17.7300	-0.1640	0.4930	0.0910
09:26:02.772	21536	0.6300	2.7400	-15.2500	-0.1610	0.3500	0.0630
09:26:02.787	21556	1.3200	3.0300	-16.6600	-0.1650	0.4910	0.0880
09:26:02.803	21576	0.4400	3.0000	-15.0100	-0.1310	0.3350	0.0690
09:26:02.818	21596	0.7400	2.9300	-16.6500	-0.1650	0.4310	0.0900
09:26:02.848	21616	0.6800	3.1600	-13.8500	-0.1580	0.5000	0.0730
09:26:02.863	21636	0.7600	2.4800	-15.7500	-0.1530	0.3810	0.0860
09:26:02.878	21656	1.2200	3.2100	-16.0400	-0.1500	0.5160	0.0860
09:26:02.910	21676	0.7700	3.0000	-14.2900	-0.1590	0.3810	0.0730
09:26:02.925	21696	1.7400	3.1000	-14.8500	-0.1780	0.4550	0.0670
09:26:02.941	21716	0.4700	3.3000	-14.1400	-0.1520	0.4440	0.0690
09:26:02.957	21736	1.2000	3.2500	-14.8900	-0.1650	0.4680	0.0710
09:26:02.988	21756	1.3600	3.3200	-14.8200	-0.1690	0.4720	0.0760
09:26:03.003	21776	0.4200	2.9200	-14.4400	-0.1670	0.3720	0.0650
09:26:03.017	21796	1.4000	3.2100	-15.1200	-0.1830	0.4960	0.0820
09:26:03.049	21816	0.7200	2.9800	-14.6200	-0.1510	0.3830	0.0650
09:26:03.065	21836	0.9700	2.8100	-15.6500	-0.1700	0.4470	0.0780
09:26:03.080	21856	0.9200	3.1900	-15.1500	-0.1690	0.4450	0.0720
09:26:03.111	21876	0.9700	2.8500	-15.6500	-0.1540	0.4370	0.0600
09:26:03.126	21896	1.9400	2.3900	-17.4700	-0.1680	0.4750	0.0910
09:26:03.142	21916	0.5200	2.8800	-15.0200	-0.1490	0.3630	0.0710
09:26:03.173	21936	1.0600	2.7400	-15.9000	-0.1810	0.4390	0.0650
09:26:03.187	21956	0.9400	3.2000	-13.6800	-0.1560	0.4530	0.0740
09:26:03.203	21976	0.7300	2.9800	-15.0500	-0.1570	0.4160	0.0690
09:26:03.218	21996	0.9600	2.7800	-16.6300	-0.1550	0.4980	0.0950
09:26:03.249	22016	0.7600	3.1300	-15.2400	-0.1480	0.3990	0.0710
09:26:03.265	22036	1.1800	2.5400	-13.9600	-0.1740	0.4140	0.0710
09:26:03.280	22056	0.4300	3.0800	-14.4100	-0.1520	0.4330	0.0690
09:26:03.310	22076	1.7900	2.8000	-14.4300	-0.1670	0.4590	0.0730
09:26:03.326	22096	0.4500	3.2000	-14.7800	-0.1650	0.4900	0.0710
09:26:03.342	22116	0.8000	2.8300	-14.9700	-0.1490	0.3480	0.0750
09:26:03.358	22136	1.6300	3.1400	-17.2400	-0.1630	0.4990	0.0920
09:26:03.390	22156	0.2700	3.0800	-16.1700	-0.1490	0.3910	0.0830
09:26:03.406	22176	1.4500	2.7200	-16.3400	-0.1840	0.4530	0.0840
09:26:03.422	22196	0.3900	2.9500	-16.9100	-0.1720	0.4890	0.0790
09:26:03.437	22216	1.1100	2.7000	-16.2300	-0.1480	0.3510	0.0690
09:26:03.467	22236	1.2500	2.8500	-17.1500	-0.1630	0.5120	0.0910
09:26:03.483	22256	1.0700	2.7200	-14.5200	-0.1620	0.3720	0.0660
09:26:03.499	22276	1.7800	3.2300	-14.0700	-0.1610	0.4300	0.0610
09:26:03.530	22296	0.5400	3.1100	-16.6000	-0.1410	0.4320	0.0840
09:26:03.546	22316	1.3100	2.7700	-13.8800	-0.1600	0.4430	0.0690
09:26:03.562	22336	0.8800	3.1600	-16.4600	-0.1680	0.5200	0.0840
09:26:03.593	22356	0.6100	2.7500	-15.4200	-0.1460	0.3820	0.0690
09:26:03.608	22376	1.5300	3.1200	-15.7900	-0.1750	0.5070	0.0740
09:26:03.623	22396	1.0500	2.6700	-14.7500	-0.1520	0.3880	0.0640
09:26:03.653	22416	1.0800	2.9100	-14.8000	-0.1740	0.4650	0.0760
09:26:03.669	22436	0.9700	3.1500	-15.7700	-0.1650	0.4750	0.0710
09:26:03.679	22456	1.4900	3.0200	-12.3500	-0.1460	0.3870	0.0560
09:26:03.699	22476	0.8200	2.7200	-15.8500	-0.1710	0.5560	0.0790
09:26:03.731	22496	0.3900	2.5000	-14.7700	-0.1600	0.3630	0.0650
09:26:03.746	22516	0.8200	2.8800	-17.3100	-0.1930	0.4620	0.0830
09:26:03.762	22536	0.3800	2.7800	-15.5100	-0.1530	0.4190	0.0770
09:26:03.777	22556	0.8000	3.2100	-14.7500	-0.1660	0.4100	0.0620
09:26:03.808	22576	0.6700	3.2000	-14.9200	-0.1690	0.5020	0.0770
09:26:03.824	22596	0.7600	2.8500	-13.2700	-0.1600	0.3640	0.0530
09:26:03.839	22616	1.0000	3.3400	-15.4000	-0.1770	0.4740	0.0830
09:26:03.869	22636	1.3200	3.1200	-15.5000	-0.1330	0.4190	0.0700
09:26:03.885	22656	1.6300	2.9100	-14.7300	-0.1720	0.4220	0.0680
09:26:03.901	22676	0.7200	2.8000	-17.1700	-0.1700	0.4660	0.0790
09:26:03.931	22696	1.2700	2.7700	-13.5400	-0.1560	0.3990	0.0610
09:26:03.946	22716	2.1700	2.6000	-16.6500	-0.1700	0.4920	0.1010
09:26:03.962	22736	0.2400	2.7700	-15.4500	-0.1470	0.3840	0.0720
09:26:03.993	22756	0.9200	2.7600	-16.0800	-0.1730	0.4480	0.0710
09:26:04.009	22776	0.8200	2.7700	-14.2200	-0.1530	0.4490	0.0680
09:26:04.019	22796	0.8200	2.7600	-16.3500	-0.1640	0.4270	0.0730
09:26:04.040	22816	0.8400	3.4900	-17.0100	-0.1520	0.4600	0.0900
09:26:04.072	22836	0.4500	2.9200	-16.4200	-0.1600	0.3750	0.0720
09:26:04.087	22856	1.5600	2.9000	-14.7500	-0.1640	0.4640	0.0690
09:26:04.103	22876	0.3000	2.9700	-14.7800	-0.1450	0.4050	0.0630
09:26:04.119	22896	1.3000	3.1300	-14.0500	-0.1660	0.4420	0.0690
09:26:04.151	22916	1.2300	3.1500	-14.1600	-0.1510	0.4640	0.0730
09:26:04.167	22936	0.9700	2.7700	-13.8000	-0.1490	0.4060	0.0630
09:26:04.179	22956	1.6000	3.1600	-14.8400	-0.1660	0.4890	0.0710
09:26:04.198	22976	0.4100	2.8500	-16.4400	-0.1580	0.3940	0.0850
09:26:04.228	22996	1.5400	2.9900	-15.0800	-0.1650	0.4510	0.0670
09:26:04.244	23016	1.4600	3.4800	-17.0200	-0.1640	0.4640	0.0830
09:26:04.260	23036	1.0400	3.1800	-14.2000	-0.1680	0.4210	0.0720
09:26:04.278	23056	1.1900	3.3400	-16.0000	-0.1590	0.4880	0.0780
09:26:04.307	23076	0.4900	3.1000	-15.3100	-0.1510	0.3600	0.0680
09:26:04.322	23096	1.0600	3.3200	-14.8800	-0.1760	0.4660	0.0760
09:26:04.338	23116	0.6500	2.9900	-16.9900	-0.1580	0.4370	0.0770
09:26:04.370	23136	1.1800	2.9700	-16.1100	-0.1690	0.4170	0.0790
09:26:04.386	23156	1.2600	3.1100	-16.1600	-0.1640	0.4560	0.0850
09:26:04.402	23176	0.8800	2.6800	-14.7500	-0.1530	0.3580	0.0650
09:26:04.431	23196	1.0900	2.6100	-15.7000	-0.1880	0.5130	0.0760
09:26:04.447	23216	0.5100	2.6500	-16.7800	-0.1440	0.4280	0.0870
09:26:04.463	23236	0.6200	2.5400	-15.1000	-0.1710	0.4230	0.0690
09:26:04.493	23256	-0.3400	3.4600	-16.6300	-0.1490	0.4510	0.0790
09:26:04.508	23276	1.0100	3.1900	-15.6000	-0.1580	0.3630	0.0590
09:26:04.523	23296	1.4500	3.3300	-17.4900	-0.1660	0.5090	0.0970
09:26:04.538	23316	-0.4600	2.4800	-17.2500	-0.1600	0.3530	0.0800
09:26:04.570	23336	1.1600	2.9900	-16.5500	-0.1950	0.4780	0.0760
09:26:04.586	23356	0.8100	3.1200	-15.0000	-0.1680	0.4400	0.0750
09:26:04.602	23376	1.3000	3.0800	-14.9700	-0.1540	0.3960	0.0710
09:26:04.618	23396	1.3900	3.4900	-15.6000	-0.1780	0.5200	0.0840
09:26:04.649	23416	0.9600	2.7200	-14.2100	-0.1610	0.3670	0.0630
09:26:04.665	23436	1.4900	3.4400	-16.4700	-0.1700	0.4730	0.0750
09:26:04.680	23456	0.5000	3.0900	-13.1200	-0.1710	0.4210	0.0510
09:26:04.712	23476	1.0800	2.5200	-16.1900	-0.1630	0.4280	0.0780
09:26:04.727	23496	1.2100	3.0000	-15.5700	-0.1660	0.4670	0.0710
09:26:04.743	23516	1.0700	2.8100	-14.9700	-0.1560	0.4100	0.0680
09:26:04.758	23536	1.4200	2.9900	-18.3400	-0.1600	0.5070	0.0980
09:26:04.788	23556	-0.1500	3.2100	-14.6200	-0.1650	0.4160	0.0610
09:26:04.804	23576	0.8200	3.0400	-13.8900	-0.1550	0.3910	0.0570
09:26:04.820	23596	0.6700	3.0500	-15.3500	-0.1660	0.4600	0.0770
09:26:04.851	23616	1.0300	2.7700	-14.2800	-0.1530	0.3780	0.0660
09:26:04.866	23636	0.8500	3.1700	-16.0400	-0.1700	0.4730	0.0720
09:26:04.882	23656	0.6500	2.9400	-14.6100	-0.1380	0.4030	0.0650
09:26:04.913	23676	1.3100	3.0200	-14.9700	-0.1630	0.4600	0.0770
09:26:04.919	23696	0.4600	3.1300	-15.5200	-0.1490	0.4280	0.0840
09:26:04.944	23716	1.6900	3.0700	-13.7600	-0.1530	0.4360	0.0710
09:26:04.959	23736	1.5700	3.4400	-16.2200	-0.1660	0.4980	0.0860
09:26:04.991	23756	0.7900	3.2600	-14.1400	-0.1600	0.3830	0.0570
09:26:05.006	23776	1.3700	3.1700	-15.5000	-0.1590	0.4620	0.0770
09:26:05.021	23796	0.8200	3.1200	-15.2200	-0.1490	0.4430	0.0780
09:26:05.052	23816	1.4100	2.8200	-15.6800	-0.1680	0.4320	0.0820
09:26:05.067	23836	0.5000	3.3200	-16.2300	-0.1680	0.4630	0.0780
09:26:05.083	23856	0.4800	2.5300	-15.4300	-0.1560	0.3730	0.0690
09:26:05.098	23876	1.8700	3.1600	-16.7400	-0.1720	0.4910	0.0930
09:26:05.130	23896	0.8800	3.0800	-15.3600	-0.1590	0.3950	0.0620
09:26:05.146	23916	1.5100	2.6500	-18.0700	-0.1620	0.4720	0.0820
09:26:05.161	23936	0.5000	3.2600	-15.9800	-0.1550	0.4330	0.0830
09:26:05.193	23956	0.8100	2.7000	-15.3500	-0.1570	0.4090	0.0770
09:26:05.209	23976	1.2200	3.1100	-15.3000	-0.1620	0.4880	0.0830
09:26:05.225	23996	1.1800	2.7300	-15.5200	-0.1500	0.3750	0.0670
09:26:05.240	24016	1.4400	2.8500	-15.6300	-0.1690	0.4800	0.0700
09:26:05.272	24036	0.6700	2.9100	-15.2100	-0.1610	0.3580	0.0680
09:26:05.287	24056	1.0500	3.2900	-14.0600	-0.1800	0.4370	0.0590
09:26:05.303	24076	1.6000	3.0900	-15.3200	-0.1670	0.4560	0.0760
09:26:05.319	24096	0.4500	2.7700	-15.5700	-0.1490	0.3490	0.0740
09:26:05.349	24116	1.1700	3.2700	-15.4000	-0.1660	0.4870	0.0770
09:26:05.365	24136	-0.9500	2.7900	-17.1900	-0.1440	0.3440	0.0760
09:26:05.380	24156	0.5800	3.0800	-15.9600	-0.1730	0.4690	0.0810
09:26:05.412	24176	-0.0500	3.3300	-16.0200	-0.1530	0.4170	0.0770
09:26:05.428	24196	0.6000	3.0000	-15.5400	-0.1620	0.3570	0.0680
09:26:05.444	24216	2.1500	3.1200	-16.6000	-0.1850	0.4960	0.0890
09:26:05.474	24236	0.9100	2.8900	-13.1800	-0.1540	0.3900	0.0540
09:26:05.489	24256	1.8000	2.7600	-16.2100	-0.1870	0.4540	0.0760
09:26:05.505	24276	0.7700	2.7700	-16.8200	-0.1680	0.4570	0.0940
09:26:05.520	24296	0.8300	3.2600	-14.3600	-0.1540	0.4050	0.0630
09:26:05.552	24316	0.5100	2.8900	-15.4300	-0.1650	0.4760	0.0740
09:26:05.568	24336	1.0500	2.8900	-14.8200	-0.1570	0.3910	0.0720
09:26:05.584	24356	1.5800	3.4000	-14.5600	-0.1690	0.4810	0.0710
09:26:05.600	24376	0.6300	2.9400	-15.0700	-0.1470	0.3820	0.0720
09:26:05.631	24396	0.8400	2.6700	-17.0900	-0.1610	0.4230	0.0760
09:26:05.647	24416	0.9400	2.9800	-16.8000	-0.1610	0.4790	0.0860
09:26:05.663	24436	1.2000	2.8000	-15.8700	-0.1440	0.3740	0.0690
09:26:05.694	24456	1.0600	3.1400	-17.4300	-0.1630	0.4970	0.0900
09:26:05.709	24476	1.1000	2.9100	-15.6900	-0.1470	0.3710	0.0740
09:26:05.725	24496	0.8700	2.9900	-15.2000	-0.1640	0.4440	0.0700
09:26:05.740	24516	0.7800	3.3100	-15.7500	-0.1560	0.4670	0.0780
09:26:05.771	24536	0.6200	3.1600	-14.1700	-0.1640	0.4000	0.0580
09:26:05.787	24556	0.8200	3.1500	-15.9400	-0.1620	0.4900	0.0800
09:26:05.803	24576	1.0000	2.7900	-13.6000	-0.1580	0.3840	0.0620
09:26:05.833	24596	1.4200	3.4000	-15.8300	-0.1680	0.4760	0.0850
09:26:05.849	24616	0.7500	3.4500	-15.7900	-0.1740	0.4350	0.0800
09:26:05.864	24636	1.4300	3.1400	-15.9700	-0.1450	0.4080	0.0770
09:26:05.894	24656	0.9200	3.0500	-16.7100	-0.1740	0.4750	0.0820
09:26:05.910	24676	0.6900	2.9100	-15.4100	-0.1540	0.3480	0.0640
09:26:05.925	24696	1.0100	2.9800	-18.2100	-0.1780	0.5030	0.1050
09:26:05.941	24716	0.9500	3.0000	-15.9700	-0.1500	0.3920	0.0710
09:26:05.973	24736	0.8100	3.2500	-15.7600	-0.1610	0.4710	0.0760
09:26:05.988	24756	0.8700	3.4400	-16.3600	-0.1400	0.4320	0.0800
09:26:06.003	24776	0.5800	2.7800	-14.9600	-0.1470	0.3850	0.0640
09:26:06.034	24796	1.5200	2.9300	-16.8900	-0.1610	0.5200	0.0890
09:26:06.049	24816	0.6100	2.4800	-11.6200	-0.1580	0.3750	0.0370
09:26:06.065	24836	1.4400	2.7600	-15.6100	-0.1850	0.4830	0.0820
09:26:06.080	24856	0.5900	2.9100	-15.0100	-0.1570	0.4060	0.0650
09:26:06.112	24876	0.4500	2.8700	-16.6200	-0.1680	0.4350	0.0810
09:26:06.128	24896	1.1300	3.0900	-16.0100	-0.1520	0.4720	0.0800
09:26:06.143	24916	-0.2000	2.9300	-15.7500	-0.1460	0.3270	0.0720
09:26:06.161	24936	1.2000	3.3700	-17.2400	-0.1740	0.5140	0.0810
09:26:06.190	24956	0.2400	2.7800	-15.0100	-0.1680	0.3610	0.0500
09:26:06.207	24976	0.1900	3.1400	-16.4500	-0.1590	0.3970	0.0750
09:26:06.221	24996	0.9800	3.2400	-14.6700	-0.1320	0.4020	0.0660
09:26:06.252	25016	0.2000	2.9600	-15.7200	-0.1640	0.3950	0.0710
09:26:06.268	25036	1.0600	3.0700	-15.8000	-0.1700	0.4610	0.0800
09:26:06.284	25056	0.2400	3.2000	-14.3800	-0.1540	0.4200	0.0700
09:26:06.300	25076	1.1900	2.8400	-15.6300	-0.1810	0.4930	0.0820
09:26:06.332	25096	0.7500	3.0400	-17.4400	-0.1570	0.4260	0.0890
09:26:06.348	25116	1.0300	3.1700	-14.2300	-0.1720	0.4020	0.0620
09:26:06.363	25136	1.1400	2.8400	-16.9700	-0.1760	0.4660	0.0870
09:26:06.394	25156	0.6900	3.3300	-13.6000	-0.1560	0.3630	0.0560
09:26:06.409	25176	1.4800	3.3100	-13.9600	-0.1630	0.4360	0.0670
09:26:06.424	25196	0.5400	3.1700	-15.4400	-0.1380	0.4250	0.0730
09:26:06.455	25216	1.3800	2.7900	-14.9700	-0.1630	0.4130	0.0660
09:26:06.471	25236	1.2700	2.6800	-15.2100	-0.1620	0.4480	0.0690
09:26:06.487	25256	1.2900	2.5600	-15.9600	-0.1460	0.3360	0.0670
09:26:06.503	25276	1.0300	3.1700	-17.2600	-0.1530	0.4600	0.0930
09:26:06.534	25296	0.5400	2.7500	-14.9900	-0.1430	0.3970	0.0680
09:26:06.549	25316	1.5400	2.6200	-17.6300	-0.1610	0.4590	0.0770
09:26:06.564	25336	0.3800	3.0100	-17.0000	-0.1500	0.4600	0.0900
09:26:06.580	25356	0.7300	2.5100	-16.3500	-0.1620	0.3930	0.0720
09:26:06.600	25376	0.7200	3.2100	-18.0200	-0.1630	0.5490	0.0920
09:26:06.628	25396	0.7500	3.0500	-14.7900	-0.1340	0.3450	0.0650
09:26:06.644	25416	1.4300	3.1700	-14.9600	-0.1650	0.4580	0.0750
09:26:06.660	25436	0.3900	3.0500	-15.7600	-0.1690	0.4620	0.0740
09:26:06.691	25456	1.1900	2.9800	-15.9500	-0.1590	0.4210	0.0700
09:26:06.707	25476	1.0700	3.2500	-18.0400	-0.1660	0.5060	0.1010
09:26:06.723	25496	0.8700	2.8500	-14.5900	-0.1490	0.3520	0.0640
09:26:06.754	25516	1.1400	3.2000	-14.6000	-0.1590	0.4740	0.0660
09:26:06.769	25536	0.3000	3.0900	-15.3200	-0.1510	0.4030	0.0790
09:26:06.784	25556	1.0700	2.7800	-15.4100	-0.1610	0.4660	0.0730
09:26:06.800	25576	0.6400	3.2700	-17.6300	-0.1400	0.4840	0.1010
09:26:06.830	25596	0.9700	2.7400	-13.4200	-0.1580	0.3520	0.0540
09:26:06.845	25616	1.1500	2.9100	-15.7100	-0.1670	0.4790	0.0680
09:26:06.861	25636	1.0900	2.7400	-14.3000	-0.1580	0.4050	0.0580
09:26:06.893	25656	1.2600	3.0200	-15.1700	-0.1600	0.4740	0.0670
09:26:06.909	25676	0.6200	3.1900	-15.8900	-0.1560	0.4140	0.0800
09:26:06.925	25696	0.9200	3.1300	-14.5900	-0.1480	0.3830	0.0600
09:26:06.956	25716	1.0600	3.0800	-17.3100	-0.1790	0.4970	0.0840
09:26:06.971	25736	0.6700	2.4200	-14.5100	-0.1500	0.3670	0.0620
09:26:06.982	25756	1.5400	3.2800	-16.5000	-0.1610	0.4650	0.0900
09:26:07.003	25776	0.3600	3.0000	-14.9500	-0.1390	0.3870	0.0640
09:26:07.034	25796	0.5700	3.5200	-14.9500	-0.1530	0.4410	0.0740
09:26:07.049	25816	0.2700	3.2600	-15.0000	-0.1620	0.4740	0.0650
09:26:07.061	25836	0.5300	2.7800	-16.4100	-0.1520	0.4310	0.0850
09:26:07.080	25856	0.9200	2.9100	-16.9000	-0.1660	0.5140	0.0950
09:26:07.111	25876	1.1700	2.9500	-14.3100	-0.1630	0.3820	0.0690
09:26:07.126	25896	1.2800	2.8800	-14.1600	-0.1820	0.4510	0.0640
09:26:07.142	25916	1.2600	3.0500	-14.3900	-0.1680	0.4400	0.0680
09:26:07.173	25936	0.6400	3.0800	-13.6000	-0.1680	0.3900	0.0550
09:26:07.188	25956	1.3800	2.9300	-16.3200	-0.1640	0.4660	0.0930
09:26:07.204	25976	0.2800	2.5300	-16.5900	-0.1600	0.3740	0.0670
09:26:07.235	25996	1.1900	3.2300	-13.9800	-0.1590	0.4830	0.0690
09:26:07.250	26016	0.6900	3.2500	-15.3000	-0.1510	0.4540	0.0750
09:26:07.265	26036	0.6100	3.1000	-14.5400	-0.1650	0.3880	0.0600
09:26:07.281	26056	0.8300	2.7700	-17.6900	-0.1530	0.4740	0.0810
09:26:07.312	26076	0.9700	2.8100	-15.0000	-0.1600	0.3780	0.0620
09:26:07.328	26096	1.2700	3.0300	-14.5100	-0.1690	0.4830	0.0650
09:26:07.344	26116	0.9500	3.3700	-15.1700	-0.1330	0.4280	0.0640
09:26:07.375	26136	1.2200	2.4100	-15.3500	-0.1740	0.3970	0.0700
09:26:07.390	26156	0.6200	3.2000	-17.2500	-0.1420	0.4650	0.0830
09:26:07.405	26176	1.2800	2.7300	-13.7800	-0.1480	0.3680	0.0610
09:26:07.421	26196	1.4800	3.0500	-16.5600	-0.1680	0.5020	0.0880
09:26:07.453	26216	0.4400	2.9700	-15.3100	-0.1500	0.3810	0.0610
09:26:07.469	26236	1.4800	3.4900	-13.5400	-0.1540	0.4520	0.0680
09:26:07.485	26256	0.2000	3.0600	-17.0100	-0.1710	0.4600	0.0880
09:26:07.516	26276	0.5500	3.0300	-17.0800	-0.1720	0.4050	0.0810
09:26:07.532	26296	0.2900	3.0100	-16.6100	-0.1780	0.4970	0.0870
09:26:07.542	26316	0.9500	2.6300	-16.1200	-0.1550	0.3460	0.0630
09:26:07.562	26336	0.5600	2.9400	-17.3800	-0.1550	0.4700	0.0870
09:26:07.594	26356	0.6200	3.1900	-15.3800	-0.1520	0.4070	0.0700
09:26:07.610	26376	0.4400	3.1100	-15.7000	-0.1570	0.4390	0.0700
09:26:07.626	26396	0.8600	2.6400	-17.2300	-0.1670	0.4650	0.0870
09:26:07.642	26416	0.4200	2.1800	-17.2000	-0.1590	0.3630	0.0800
09:26:07.660	26436	1.1100	2.9200	-16.2500	-0.1550	0.5020	0.0810
09:26:07.681	26456	0.3600	2.7700	-16.8400	-0.1610	0.4040	0.0800
09:26:07.700	26476	1.0800	2.9200	-14.9800	-0.1670	0.4730	0.0670
09:26:07.720	26496	0.4900	3.0600	-14.4500	-0.1470	0.4490	0.0680
09:26:07.753	26516	0.4800	3.1100	-14.4400	-0.1450	0.3980	0.0710
09:26:07.768	26536	1.0700	3.1400	-14.9000	-0.1770	0.5020	0.0670
09:26:07.784	26556	-0.0100	2.9700	-14.5300	-0.1530	0.4140	0.0630
09:26:07.815	26576	1.5900	2.8600	-17.1500	-0.1600	0.4640	0.0810
09:26:07.831	26596	0.5400	2.9600	-15.7600	-0.1560	0.3740	0.0720
09:26:07.847	26616	1.3300	2.7200	-14.3800	-0.1780	0.4190	0.0590
09:26:07.862	26636	1.7300	3.3000	-15.2500	-0.1460	0.4570	0.0720
09:26:07.894	26656	0.8700	2.8700	-15.3600	-0.1610	0.3590	0.0640
09:26:07.909	26676	0.8900	2.8700	-16.7200	-0.1710	0.5010	0.0790
09:26:07.925	26696	0.0200	2.8200	-14.8400	-0.1560	0.4100	0.0720
09:26:07.956	26716	1.1700	2.7900	-15.0800	-0.1680	0.4240	0.0730
09:26:07.971	26736	1.5200	3.3200	-15.9400	-0.1620	0.4610	0.0810
09:26:07.986	26756	0.3400	2.9000	-15.5200	-0.1730	0.3920	0.0730
09:26:08.002	26776	1.1400	3.2400	-14.8500	-0.1760	0.4790	0.0680
09:26:08.033	26796	0.1100	3.0100	-16.5400	-0.1470	0.3790	0.0760
09:26:08.042	26816	0.7800	2.7700	-16.6500	-0.1570	0.4650	0.0850
09:26:08.064	26836	1.1900	3.4500	-15.1300	-0.1420	0.4660	0.0740
09:26:08.095	26856	1.0800	2.5700	-16.1100	-0.1680	0.4170	0.0690
09:26:08.111	26876	0.8000	2.9200	-15.9000	-0.1550	0.4880	0.0800
09:26:08.126	26896	0.6200	2.8400	-14.2700	-0.1550	0.3820	0.0560
09:26:08.142	26916	1.8000	2.8800	-15.2700	-0.1510	0.4560	0.0720
09:26:08.173	26936	0.2900	3.1600	-15.0900	-0.1550	0.4440	0.0730
09:26:08.189	26956	0.9200	3.1300	-15.5400	-0.1560	0.4060	0.0770
09:26:08.204	26976	0.3400	3.2000	-17.5000	-0.1290	0.4560	0.0930
09:26:08.235	26996	1.0900	2.7400	-15.9400	-0.1520	0.3690	0.0740
09:26:08.250	27016	1.2500	3.1600	-15.0600	-0.1560	0.4590	0.0770
09:26:08.265	27036	0.5100	3.2000	-14.4500	-0.1590	0.3420	0.0520
09:26:08.296	27056	2.0000	3.0200	-15.1500	-0.1560	0.4840	0.0790
09:26:08.310	27076	0.7700	3.0100	-15.1500	-0.1660	0.4720	0.0750
09:26:08.327	27096	0.9000	2.6500	-15.4800	-0.1610	0.4090	0.0640
09:26:08.343	27116	1.4300	3.0800	-17.0500	-0.1650	0.4780	0.0950
09:26:08.374	27136	0.6800	2.6900	-14.4400	-0.1610	0.3650	0.0680
09:26:08.389	27156	1.3900	2.9200	-16.7100	-0.1580	0.4920	0.0930
09:26:08.404	27176	-0.1400	2.8800	-16.2600	-0.1590	0.4010	0.0740
09:26:08.435	27196	0.6700	3.0100	-16.5200	-0.1710	0.4550	0.0780
09:26:08.451	27216	0.3500	2.7500	-17.3200	-0.1560	0.4680	0.0900
09:26:08.466	27236	0.5700	2.6900	-15.2200	-0.1560	0.3590	0.0650
09:26:08.482	27256	0.8200	3.2900	-17.2300	-0.1560	0.4880	0.0960
09:26:08.514	27276	0.3400	3.0600	-13.3600	-0.1530	0.3940	0.0560
09:26:08.529	27296	1.6800	2.7300	-16.3400	-0.1770	0.4520	0.0830
09:26:08.545	27316	0.5800	3.0600	-16.5400	-0.1410	0.4000	0.0870
09:26:08.575	27336	1.4400	2.3900	-15.7200	-0.1690	0.4180	0.0660
09:26:08.591	27356	1.1800	2.9300	-15.9700	-0.1710	0.4850	0.0780
09:26:08.607	27376	0.7800	2.6900	-14.7100	-0.1480	0.3690	0.0670
09:26:08.622	27396	1.1400	2.7200	-16.8600	-0.1850	0.5330	0.0800
09:26:08.654	27416	0.5500	2.9800	-14.5700	-0.1630	0.3990	0.0670
09:26:08.670	27436	1.0600	3.1400	-16.4100	-0.1890	0.5130	0.0890
09:26:08.686	27456	0.2000	3.2500	-17.4500	-0.1630	0.4750	0.1010
09:26:08.701	27476	0.4700	2.7700	-14.6300	-0.1550	0.3510	0.0520
09:26:08.732	27496	1.4200	2.8500	-14.9900	-0.1700	0.4770	0.0810
09:26:08.748	27516	1.1800	2.9600	-15.3600	-0.1640	0.4600	0.0700
09:26:08.764	27536	1.3600	2.8000	-13.5300	-0.1500	0.4390	0.0550
09:26:08.796	27556	1.4400	2.6200	-15.0500	-0.1320	0.4590	0.0770
09:26:08.812	27576	0.8700	2.4900	-13.7100	-0.1490	0.3800	0.0690
09:26:08.828	27596	1.4500	2.7700	-15.9000	-0.1740	0.5000	0.0830
09:26:08.844	27616	1.1000	2.1600	-13.7100	-0.1350	0.3750	0.0700
09:26:08.876	27636	0.5300	2.6300	-16.8500	-0.1530	0.3910	0.0650
09:26:08.892	27656	0.6000	3.2100	-15.9300	-0.1540	0.4720	0.0760
09:26:08.903	27676	1.3800	2.8600	-15.8500	-0.1570	0.4320	0.0800
09:26:08.923	27696	0.7800	3.0000	-17.0600	-0.1610	0.4250	0.0870
09:26:08.953	27716	1.4400	3.0900	-14.5600	-0.1570	0.3660	0.0630
09:26:08.969	27736	1.3700	3.1200	-15.9100	-0.1660	0.4920	0.0810
09:26:08.985	27756	-0.0700	2.8000	-15.2900	-0.1380	0.3950	0.0690
09:26:09.016	27776	0.8500	2.8300	-15.4100	-0.1720	0.4730	0.0760
09:26:09.022	27796	0.8800	3.0100	-16.3200	-0.1560	0.4640	0.0750
09:26:09.047	27816	1.0300	2.4200	-16.5000	-0.1690	0.3850	0.0770
09:26:09.063	27836	1.7700	3.1900	-16.7100	-0.1720	0.5340	0.0900
09:26:09.095	27856	0.3900	2.9200	-15.1800	-0.1520	0.3990	0.0780
09:26:09.111	27876	1.4900	3.1200	-15.9100	-0.1820	0.4830	0.0870
09:26:09.126	27896	0.5300	3.2400	-16.0000	-0.1730	0.4460	0.0880
09:26:09.157	27916	1.3200	2.6100	-16.1800	-0.1640	0.4060	0.0730
09:26:09.173	27936	1.0300	3.1600	-16.9400	-0.1600	0.4890	0.0840
09:26:09.188	27956	0.8700	2.8600	-13.8900	-0.1660	0.3920	0.0600
09:26:09.204	27976	1.0400	2.9300	-17.1300	-0.1770	0.4990	0.0900
09:26:09.235	27996	0.5500	3.3400	-15.4500	-0.1530	0.4300	0.0730
09:26:09.251	28016	0.7200	3.5600	-14.8300	-0.1530	0.4320	0.0720
09:26:09.267	28036	1.1200	3.4600	-16.9000	-0.1400	0.4920	0.0950
09:26:09.282	28056	0.5500	3.0900	-14.6500	-0.1630	0.3680	0.0530
09:26:09.303	28076	1.0900	3.0200	-16.2600	-0.1710	0.4410	0.0790
09:26:09.323	28096	0.6300	2.9600	-15.9200	-0.1440	0.3960	0.0740
09:26:09.346	28116	1.2800	3.1800	-14.4700	-0.1650	0.4550	0.0620
09:26:09.363	28136	0.5200	3.2300	-15.6100	-0.1440	0.4130	0.0720
09:26:09.394	28156	1.1900	2.9300	-15.1900	-0.1540	0.3880	0.0730
09:26:09.410	28176	1.6300	2.7100	-15.4900	-0.1840	0.4970	0.0740
09:26:09.426	28196	0.1500	3.0000	-12.9800	-0.1330	0.3520	0.0520
09:26:09.444	28216	1.2300	2.7100	-16.2600	-0.1900	0.4970	0.0750
09:26:09.463	28236	0.6500	3.2200	-14.8500	-0.1600	0.4450	0.0740
09:26:09.489	28256	0.7400	2.9200	-16.6200	-0.1710	0.4210	0.0830
09:26:09.505	28276	1.1500	3.4100	-16.5600	-0.1560	0.4540	0.0840
09:26:09.536	28296	0.5600	2.1600	-13.9200	-0.2170	0.4330	0.0690
09:26:09.552	28316	1.7100	2.9200	-16.2700	-0.1900	0.4510	0.0750
09:26:09.568	28336	0.7100	3.1400	-14.9900	-0.1710	0.4330	0.0780
09:26:09.584	28356	1.5100	3.0200	-15.2900	-0.1710	0.4530	0.0810
09:26:09.603	28376	0.9100	2.9500	-16.8400	-0.1650	0.4780	0.0820
09:26:09.631	28396	0.4900	2.5800	-15.3100	-0.1650	0.3930	0.0690
09:26:09.646	28416	1.5300	2.9400	-15.3800	-0.1720	0.4660	0.0890
09:26:09.677	28436	0.8100	2.8700	-15.9000	-0.1440	0.3820	0.0740
09:26:09.692	28456	1.5100	3.1300	-16.1100	-0.1510	0.4580	0.0870
09:26:09.708	28476	0.3400	3.1000	-16.9700	-0.1490	0.4710	0.0880
09:26:09.724	28496	0.9200	3.2900	-14.1400	-0.1440	0.4070	0.0660
09:26:09.755	28516	1.3400	2.8200	-16.6400	-0.1680	0.4780	0.0780
09:26:09.770	28536	0.4000	2.7100	-14.6400	-0.1600	0.3770	0.0590
09:26:09.786	28556	1.1700	2.4200	-17.0300	-0.1770	0.4980	0.0880
09:26:09.817	28576	0.6800	2.8700	-14.7300	-0.1610	0.4410	0.0680
09:26:09.832	28596	0.5900	3.1000	-16.1700	-0.1650	0.4410	0.0760
09:26:09.848	28616	1.3200	3.0000	-16.2000	-0.1630	0.4980	0.0800
09:26:09.864	28636	0.8600	2.9100	-13.0100	-0.1730	0.4030	0.0480
09:26:09.895	28656	1.3900	3.1400	-15.0100	-0.1680	0.4930	0.0800
09:26:09.911	28676	0.8700	2.8300	-16.0200	-0.1460	0.3710	0.0750
09:26:09.926	28696	1.0000	2.9200	-15.3700	-0.1720	0.4860	0.0840
09:26:09.942	28716	0.1000	2.8300	-17.7600	-0.1740	0.4710	0.0930
09:26:09.974	28736	0.8400	3.1200	-16.0800	-0.1540	0.3940	0.0820
09:26:09.990	28756	1.2000	2.9000	-17.1900	-0.1570	0.4720	0.0930
09:26:10.005	28776	-0.1500	2.9700	-15.1800	-0.1600	0.3710	0.0540
09:26:10.036	28796	1.6200	3.0900	-16.1900	-0.1870	0.5020	0.0870
09:26:10.051	28816	0.6500	2.8200	-16.4600	-0.1700	0.4390	0.0850
09:26:10.066	28836	0.7400	3.0300	-15.5200	-0.1790	0.4760	0.0750
09:26:10.097	28856	0.6500	3.6000	-15.5000	-0.1510	0.5120	0.0790
09:26:10.113	28876	0.8300	2.6400	-13.3800	-0.1590	0.3840	0.0590
09:26:10.129	28896	2.0300	3.1200	-15.5300	-0.1640	0.4720	0.0770
09:26:10.145	28916	0.9700	3.0200	-13.9800	-0.1510	0.4130	0.0640
09:26:10.177	28936	1.5900	2.8700	-16.7700	-0.1840	0.4630	0.0910
09:26:10.193	28956	0.9000	3.2800	-15.6000	-0.1560	0.4550	0.0790
09:26:10.209	28976	0.6400	3.2100	-14.2300	-0.1610	0.3810	0.0530
09:26:10.224	28996	1.1800	3.2100	-15.3900	-0.1590	0.4460	0.0740
09:26:10.254	29016	0.9800	3.1700	-15.8400	-0.1490	0.3770	0.0770
09:26:10.270	29036	1.5500	3.0300	-17.2400	-0.1810	0.4780	0.0800
09:26:10.286	29056	0.5800	2.9700	-15.9600	-0.1550	0.4100	0.0700
09:26:10.316	29076	1.6200	2.5200	-16.0000	-0.1690	0.4200	0.0810
09:26:10.332	29096	1.4300	2.8500	-14.3500	-0.1730	0.4700	0.0710
09:26:10.348	29116	0.3200	2.8400	-15.0900	-0.1640	0.3860	0.0690
09:26:10.364	29136	1.2400	2.7900	-14.6800	-0.1760	0.4790	0.0800
09:26:10.396	29156	0.1100	3.1200	-13.7500	-0.1550	0.4200	0.0660
09:26:10.411	29176	1.5600	2.7400	-15.3400	-0.1800	0.4250	0.0670
09:26:10.426	29196	1.2300	3.2600	-16.4800	-0.1570	0.5130	0.0960
09:26:10.457	29216	1.0300	2.6800	-13.4000	-0.1590	0.3870	0.0560
09:26:10.472	29236	0.8900	3.4000	-15.0200	-0.1740	0.4970	0.0760
09:26:10.488	29256	0.4900	2.6500	-13.9600	-0.1550	0.4010	0.0630
09:26:10.504	29276	1.2500	2.6800	-15.3000	-0.1800	0.4730	0.0740
09:26:10.535	29296	0.6700	3.1900	-16.3400	-0.1620	0.4840	0.0920
09:26:10.550	29316	1.1600	2.9800	-15.2800	-0.1480	0.3870	0.0700
09:26:10.566	29336	0.2400	2.9700	-17.2000	-0.1640	0.5030	0.0920
09:26:10.598	29356	0.4200	2.7100	-15.2400	-0.1560	0.3650	0.0610
09:26:10.614	29376	1.3100	2.7500	-16.4800	-0.1570	0.4780	0.0820
09:26:10.629	29396	0.9900	3.0400	-16.1900	-0.1540	0.4550	0.0800
09:26:10.658	29416	0.8900	2.9200	-14.1000	-0.1660	0.3950	0.0680
09:26:10.673	29436	1.6000	3.2200	-16.9500	-0.1380	0.4770	0.0940
09:26:10.688	29456	0.9300	2.9800	-12.7800	-0.1700	0.3920	0.0560
09:26:10.718	29476	0.7500	3.0100	-17.4100	-0.1670	0.4980	0.1050
09:26:10.734	29496	1.1400	2.6300	-15.1900	-0.1600	0.3850	0.0690
09:26:10.749	29516	1.5600	3.2300	-15.9300	-0.1580	0.4820	0.0890
09:26:10.765	29536	0.3700	3.4200	-15.5300	-0.1490	0.4140	0.0740
09:26:10.796	29556	0.8200	2.9900	-14.5600	-0.1630	0.3860	0.0730
09:26:10.812	29576	1.7800	3.2100	-15.1800	-0.1780	0.5030	0.0800
09:26:10.828	29596	0.4600	2.6200	-14.1000	-0.1630	0.3960	0.0650
09:26:10.844	29616	1.4900	3.0800	-15.3400	-0.1810	0.4810	0.0780
09:26:10.876	29636	1.1900	3.1800	-14.5700	-0.1530	0.4410	0.0700
09:26:10.891	29656	1.5100	3.0100	-14.8400	-0.1600	0.4370	0.0770
09:26:10.906	29676	1.5000	3.0100	-17.5100	-0.1620	0.4740	0.0950
09:26:10.924	29696	1.0300	2.4300	-14.7400	-0.1510	0.3140	0.0550
09:26:10.953	29716	1.5800	2.9100	-16.9200	-0.1710	0.4940	0.0850
09:26:10.964	29736	0.6600	2.8200	-14.7800	-0.1610	0.4120	0.0630
09:26:10.985	29756	1.0800	3.0300	-15.6700	-0.1620	0.4520	0.0790
09:26:11.015	29776	0.6700	2.8000	-16.8300	-0.1580	0.4670	0.0870
09:26:11.031	29796	0.5100	2.7900	-15.6800	-0.1650	0.3610	0.0670
09:26:11.046	29816	1.4900	3.0700	-15.8000	-0.1560	0.4920	0.0870
09:26:11.077	29836	0.5500	2.9400	-14.1600	-0.1490	0.4010	0.0610
09:26:11.093	29856	1.0800	2.8100	-15.4900	-0.1720	0.4770	0.0670
09:26:11.104	29876	0.9900	3.0100	-15.4600	-0.1500	0.4300	0.0750
09:26:11.125	29896	1.2600	3.2500	-13.6900	-0.1570	0.4300	0.0720
09:26:11.156	29916	1.0300	3.4100	-15.3400	-0.1710	0.4890	0.0860
09:26:11.171	29936	-0.3700	2.7100	-15.9600	-0.1650	0.3760	0.0670
09:26:11.187	29956	1.6000	2.8100	-14.8800	-0.1660	0.4810	0.0730
09:26:11.218	29976	0.9900	3.2600	-16.1100	-0.1700	0.4410	0.0710
09:26:11.233	29996	0.6400	2.7600	-15.5200	-0.1730	0.3880	0.0740
09:26:11.248	30016	0.7400	3.1000	-16.6100	-0.1670	0.4610	0.0830
09:26:11.263	30036	0.7300	2.8300	-15.1200	-0.1610	0.3780	0.0680
09:26:11.294	30056	1.5600	3.0000	-16.8800	-0.1660	0.4580	0.0810
09:26:11.310	30076	0.0700	3.3900	-14.4700	-0.1310	0.4090	0.0680
09:26:11.326	30096	0.9000	2.8000	-15.0300	-0.1640	0.4250	0.0730
09:26:11.357	30116	1.4300	3.1100	-15.1600	-0.1500	0.4700	0.0810
09:26:11.373	30136	1.0000	3.0900	-14.5400	-0.1670	0.4050	0.0570
09:26:11.389	30156	1.2400	3.5500	-16.0000	-0.1620	0.4910	0.0750
09:26:11.405	30176	0.7300	2.8000	-13.7100	-0.1520	0.3880	0.0570
09:26:11.436	30196	1.1300	3.1100	-15.8100	-0.1660	0.4870	0.0800
09:26:11.451	30216	0.4000	3.3100	-16.5500	-0.1450	0.4820	0.0880
09:26:11.466	30236	0.7700	2.9500	-15.2800	-0.1590	0.3870	0.0690
09:26:11.495	30256	0.6200	3.2300	-16.7600	-0.1610	0.5040	0.0900
09:26:11.511	30276	0.6000	2.5700	-14.5600	-0.1550	0.3450	0.0620
09:26:11.527	30296	0.9900	2.9700	-16.2300	-0.1840	0.5110	0.0760
09:26:11.558	30316	0.5900	2.9100	-14.7900	-0.1540	0.3880	0.0650
09:26:11.574	30336	1.0200	2.7100	-15.6600	-0.1750	0.4010	0.0720
09:26:11.590	30356	0.6600	2.8100	-15.6000	-0.1800	0.5000	0.0820
09:26:11.604	30376	1.1100	2.4500	-15.3400	-0.1650	0.4040	0.0720
09:26:11.635	30396	1.2700	3.4300	-16.4600	-0.1770	0.4970	0.0850
09:26:11.651	30416	0.8000	2.9800	-14.3200	-0.1540	0.3820	0.0560
09:26:11.665	30436	0.2100	3.1400	-15.4700	-0.1840	0.4560	0.0660
09:26:11.697	30456	0.2900	3.1800	-16.2800	-0.1520	0.4250	0.0890
09:26:11.713	30476	0.9200	2.9800	-14.6700	-0.1520	0.4140	0.0760
09:26:11.728	30496	1.1600	2.8800	-17.2100	-0.1700	0.4840	0.0870
09:26:11.759	30516	0.7400	3.1200	-14.3400	-0.1550	0.3440	0.0470
09:26:11.774	30536	1.1200	2.8300	-14.7500	-0.1700	0.4720	0.0670
09:26:11.790	30556	0.4300	2.6300	-14.9900	-0.1570	0.4340	0.0750
09:26:11.806	30576	1.6300	2.6300	-16.1200	-0.1770	0.4780	0.0740
09:26:11.838	30596	0.8900	3.1100	-16.4500	-0.1520	0.4910	0.0850
09:26:11.854	30616	0.9800	2.9700	-15.2200	-0.1500	0.3790	0.0630
09:26:11.869	30636	1.4100	2.9100	-15.2100	-0.1670	0.4880	0.0800
09:26:11.885	30656	0.7600	2.5100	-15.5300	-0.1500	0.3840	0.0620
09:26:11.917	30676	1.6700	2.8300	-15.6400	-0.1670	0.4460	0.0790
09:26:11.933	30696	0.5200	3.1100	-16.2300	-0.1530	0.4640	0.0790
09:26:11.948	30716	0.6300	2.6300	-14.8900	-0.1800	0.4370	0.0670
09:26:11.964	30736	0.7900	2.9400	-16.9500	-0.1820	0.4930	0.0810
09:26:11.995	30756	0.6700	2.4200	-16.3800	-0.1680	0.3630	0.0730
09:26:12.011	30776	1.0000	2.8900	-16.4400	-0.1740	0.4480	0.0840
09:26:12.027	30796	1.0300	3.2700	-15.5600	-0.1590	0.4420	0.0760
09:26:12.057	30816	0.7700	2.6000	-16.1900	-0.1720	0.4130	0.0790
09:26:12.073	30836	0.9400	3.4700	-16.0800	-0.1560	0.4930	0.0820
09:26:12.088	30856	0.3200	2.9300	-14.1500	-0.1520	0.3870	0.0610
09:26:12.104	30876	0.9100	3.2200	-16.2800	-0.1540	0.5030	0.0870
09:26:12.136	30896	0.0000	2.8100	-16.9700	-0.1540	0.3930	0.0790
09:26:12.151	30916	1.2700	3.1400	-14.8100	-0.1710	0.4440	0.0700
09:26:12.167	30936	0.5700	2.9800	-16.0800	-0.1750	0.5050	0.0750
09:26:12.198	30956	0.7900	2.6700	-15.1500	-0.1570	0.3530	0.0620
09:26:12.214	30976	1.0300	3.1900	-14.5400	-0.1670	0.5210	0.0620
09:26:12.229	30996	0.5300	2.6000	-16.0600	-0.1450	0.3990	0.0770
09:26:12.245	31016	0.8900	2.7300	-15.5000	-0.1690	0.4610	0.0670
09:26:12.266	31036	0.8900	3.4500	-15.3000	-0.1450	0.4350	0.0730
09:26:12.285	31056	1.0400	2.6400	-15.8100	-0.1720	0.4430	0.0710
09:26:12.305	31076	1.2800	2.9600	-14.8800	-0.1670	0.4870	0.0780
09:26:12.324	31096	0.8200	2.8800	-15.2900	-0.1420	0.3400	0.0630
09:26:12.345	31116	0.8700	2.9200	-16.8500	-0.1720	0.4820	0.0940
09:26:12.364	31136	0.6000	3.0000	-15.4400	-0.1470	0.4240	0.0750
09:26:12.386	31156	1.4300	2.9500	-14.2400	-0.1760	0.4520	0.0580
09:26:12.418	31176	1.1700	3.1000	-16.2300	-0.1770	0.5000	0.0940
09:26:12.433	31196	1.5900	2.7200	-13.6700	-0.1470	0.3770	0.0650
09:26:12.449	31216	1.8200	2.9100	-15.6300	-0.1850	0.4930	0.0730
09:26:12.480	31236	0.9400	2.7000	-15.1200	-0.1410	0.3880	0.0770
09:26:12.495	31256	1.7000	2.8500	-15.2100	-0.1770	0.4740	0.0730
09:26:12.510	31276	0.0600	3.4500	-15.4600	-0.1600	0.4490	0.0650
09:26:12.539	31296	0.9300	2.8100	-14.8500	-0.1540	0.4170	0.0670
09:26:12.554	31316	0.9300	3.3400	-17.8300	-0.1630	0.5070	0.0890
09:26:12.570	31336	-0.4000	3.0400	-15.3800	-0.1300	0.3310	0.0690
09:26:12.586	31356	0.8700	2.8200	-17.4100	-0.1670	0.4710	0.0850
09:26:12.617	31376	0.0600	2.9900	-16.0200	-0.1490	0.4210	0.0760
09:26:12.633	31396	1.1500	2.6300	-15.1100	-0.1600	0.4170	0.0630
09:26:12.648	31416	0.9900	3.1600	-14.5100	-0.1450	0.5080	0.0800
09:26:12.666	31436	0.8400	2.7100	-15.8900	-0.1630	0.4070	0.0670
09:26:12.686	31456	0.7100	2.9400	-15.0500	-0.1590	0.4620	0.0850
09:26:12.706	31476	0.7600	2.8600	-16.8100	-0.1610	0.4340	0.0860
09:26:12.727	31496	0.8800	3.0800	-15.3600	-0.1690	0.4390	0.0640
09:26:12.759	31516	1.1400	3.5300	-15.8900	-0.1440	0.4810	0.0800
09:26:12.774	31536	1.7200	3.0900	-14.0000	-0.1680	0.3990	0.0530
09:26:12.790	31556	1.3400	3.1900	-15.4500	-0.1830	0.5210	0.0800
09:26:12.805	31576	0.5800	3.0900	-14.9800	-0.1550	0.3450	0.0580
09:26:12.836	31596	0.9500	3.0100	-15.1300	-0.1710	0.4710	0.0730
09:26:12.846	31616	0.7300	3.1100	-16.3700	-0.1630	0.4740	0.0780
09:26:12.867	31636	0.4300	2.8800	-15.9000	-0.1700	0.4170	0.0760
09:26:12.898	31656	1.0500	3.0400	-16.2800	-0.1630	0.5060	0.0810
09:26:12.913	31676	0.9900	2.8600	-14.8100	-0.1530	0.4220	0.0700
09:26:12.929	31696	1.4800	3.1500	-14.0500	-0.1720	0.4750	0.0630
09:26:12.958	31716	0.1200	3.0500	-15.5400	-0.1500	0.4040	0.0700
09:26:12.974	31736	0.3600	2.8000	-14.8000	-0.1500	0.4260	0.0620
09:26:12.990	31756	1.3200	3.2700	-16.5300	-0.1630	0.5430	0.0890
09:26:13.006	31776	0.5900	2.9300	-14.2200	-0.1480	0.3730	0.0590
09:26:13.038	31796	1.4500	2.8500	-15.6300	-0.1580	0.4910	0.0700
09:26:13.054	31816	1.0100	2.9500	-14.9600	-0.1650	0.4020	0.0560
09:26:13.070	31836	1.2100	3.1000	-14.6200	-0.1600	0.4530	0.0690
09:26:13.086	31856	1.2000	2.9300	-15.4700	-0.1460	0.4790	0.0800
09:26:13.117	31876	1.0400	2.9200	-14.4600	-0.1530	0.3790	0.0640
09:26:13.131	31896	0.6100	3.1800	-15.4500	-0.1700	0.5090	0.0720
09:26:13.147	31916	-0.1300	2.9000	-15.9400	-0.1600	0.3420	0.0700
09:26:13.179	31936	1.2500	3.0800	-16.3000	-0.1690	0.4650	0.0830
09:26:13.195	31956	1.0000	3.0400	-15.0800	-0.1530	0.3560	0.0690
09:26:13.211	31976	1.1200	2.7000	-15.0200	-0.1800	0.4360	0.0610
09:26:13.226	31996	1.0900	3.1700	-16.2300	-0.1680	0.5250	0.0840
09:26:13.258	32016	0.3800	2.7800	-15.2600	-0.1490	0.4200	0.0690
09:26:13.274	32036	1.6000	3.2500	-14.8500	-0.1800	0.4870	0.0750
09:26:13.289	32056	0.0000	3.0100	-16.3500	-0.1500	0.3900	0.0710
09:26:13.319	32076	1.2300	2.9500	-16.5200	-0.1610	0.4190	0.0880
09:26:13.335	32096	0.7600	3.1700	-16.0900	-0.1540	0.4790	0.0780
09:26:13.350	32116	0.9800	3.0000	-13.3500	-0.1730	0.4040	0.0470
09:26:13.366	32136	1.5900	2.8500	-16.6000	-0.1670	0.4840	0.0800
09:26:13.397	32156	0.2600	2.8400	-15.9200	-0.1540	0.3730	0.0680
09:26:13.412	32176	1.2900	2.9500	-14.1800	-0.1560	0.4560	0.0660
09:26:13.428	32196	0.4300	3.1000	-16.8800	-0.1490	0.4580	0.0910
09:26:13.458	32216	0.7200	2.7500	-15.5300	-0.1530	0.4010	0.0700
09:26:13.473	32236	1.0400	3.1500	-16.8600	-0.1640	0.5130	0.0850
09:26:13.488	32256	0.2300	2.9000	-15.2000	-0.1550	0.4180	0.0640
09:26:13.519	32276	1.3200	2.8400	-15.7100	-0.1740	0.4620	0.0670
09:26:13.534	32296	0.4800	2.5900	-15.2500	-0.1550	0.4130	0.0720
09:26:13.549	32316	1.6500	3.0600	-15.5000	-0.1510	0.4340	0.0740
09:26:13.579	32336	0.5600	3.1600	-15.9400	-0.1540	0.5010	0.0780
09:26:13.586	32356	0.9000	2.9500	-12.9900	-0.1640	0.3950	0.0510
09:26:13.610	32376	1.2900	3.1300	-15.6600	-0.1770	0.5190	0.0890
09:26:13.626	32396	0.4100	3.2300	-13.9600	-0.1490	0.3980	0.0610
09:26:13.658	32416	1.5900	3.1500	-14.3100	-0.1590	0.4140	0.0710
09:26:13.673	32436	0.7100	3.0700	-16.8600	-0.1540	0.4730	0.0850
09:26:13.688	32456	0.6000	2.6500	-14.2500	-0.1620	0.3440	0.0520
09:26:13.719	32476	0.7700	2.9000	-16.4100	-0.1690	0.5020	0.0900
09:26:13.727	32496	1.3800	2.6500	-13.7300	-0.1580	0.4030	0.0610
09:26:13.751	32516	1.1000	3.1000	-15.9200	-0.1640	0.4480	0.0700
09:26:13.767	32536	0.0900	3.0400	-16.0000	-0.1510	0.4030	0.0660
09:26:13.799	32556	0.8900	2.9000	-16.0000	-0.1590	0.4190	0.0770
09:26:13.815	32576	0.9500	3.2400	-15.4500	-0.1460	0.5110	0.0790
09:26:13.831	32596	0.7200	2.5500	-14.0400	-0.1620	0.3690	0.0550
09:26:13.860	32616	0.8400	2.8800	-16.3500	-0.1780	0.4640	0.0770
09:26:13.865	32636	0.1100	2.6100	-15.6800	-0.1550	0.4530	0.0760
09:26:13.891	32656	0.7300	2.8700	-14.4800	-0.1560	0.4480	0.0740
09:26:13.907	32676	1.4500	2.9000	-16.6900	-0.1670	0.4930	0.0850
09:26:13.939	32696	0.6100	2.9300	-13.5100	-0.1590	0.3580	0.0480
09:26:13.955	32716	0.8100	3.2500	-16.0200	-0.1510	0.4880	0.0790
09:26:13.971	32736	-0.0700	2.7800	-15.1700	-0.1530	0.3840	0.0780
09:26:13.987	32756	0.9900	3.0100	-16.6100	-0.1750	0.4710	0.0930
09:26:14.018	32776	0.1400	3.1900	-16.5700	-0.1510	0.4260	0.0740
09:26:14.033	32796	0.6100	3.0400	-14.3900	-0.1680	0.3880	0.0640
09:26:14.049	32816	1.8500	2.9200	-15.6500	-0.1870	0.5160	0.0780
09:26:14.080	32836	1.6000	2.7900	-13.4200	-0.1460	0.3800	0.0590
09:26:14.095	32856	0.8300	2.6900	-16.2700	-0.1910	0.5110	0.0740
09:26:14.111	32876	1.1000	2.7300	-15.0500	-0.1620	0.4380	0.0640
09:26:14.127	32896	1.0400	2.9700	-14.7200	-0.1640	0.4030	0.0650
09:26:14.159	32916	0.8800	3.0500	-16.0000	-0.1600	0.4920	0.0790
09:26:14.175	32936	0.9600	2.8600	-16.4600	-0.1500	0.4090	0.0820
09:26:14.187	32956	1.3400	3.1100	-15.9800	-0.1560	0.4860	0.0770
09:26:14.207	32976	0.0500	3.0800	-15.7700	-0.1290	0.4020	0.0710
09:26:14.239	32996	0.8500	3.2400	-16.2200	-0.1570	0.4370	0.0760
09:26:14.254	33016	0.7300	2.9500	-16.4000	-0.1460	0.4820	0.0810
09:26:14.270	33036	1.1700	2.7700	-15.4700	-0.1580	0.4070	0.0650
09:26:14.287	33056	0.9100	2.9400	-15.6300	-0.1650	0.5210	0.0860
09:26:14.317	33076	0.8700	3.0900	-14.4400	-0.1470	0.3680	0.0650
09:26:14.332	33096	1.0500	3.0900	-15.2900	-0.1530	0.4640	0.0770
09:26:14.348	33116	0.2900	2.9200	-15.3400	-0.1360	0.4350	0.0850
09:26:14.380	33136	1.2700	2.8000	-14.8900	-0.1680	0.4290	0.0740
09:26:14.395	33156	0.9900	3.3800	-17.1300	-0.1670	0.5160	0.0850
09:26:14.411	33176	0.6200	2.8600	-14.8600	-0.1720	0.3610	0.0650
09:26:14.441	33196	1.8400	3.1400	-16.1200	-0.1740	0.5210	0.0930
09:26:14.457	33216	0.1600	2.8900	-16.5800	-0.1660	0.4280	0.0860
09:26:14.473	33236	1.0600	2.8100	-15.9500	-0.1650	0.4430	0.0740
09:26:14.487	33256	1.2700	3.5900	-16.3200	-0.1640	0.4960	0.0820
09:26:14.519	33276	0.3800	2.7700	-14.0800	-0.1610	0.3860	0.0640
09:26:14.535	33296	0.9100	3.0100	-16.2700	-0.1720	0.5080	0.0750
09:26:14.551	33316	0.6700	2.6700	-15.6900	-0.1640	0.4030	0.0630
09:26:14.566	33336	1.1900	2.8700	-16.3500	-0.1640	0.4710	0.0800
09:26:14.598	33356	0.0000	3.2100	-14.3100	-0.1320	0.4320	0.0630
09:26:14.614	33376	0.6500	2.7500	-14.3300	-0.1550	0.4140	0.0750
09:26:14.630	33396	1.3800	2.9400	-16.6900	-0.1550	0.5030	0.0880
09:26:14.660	33416	0.3900	2.8700	-14.4900	-0.1400	0.3810	0.0550
09:26:14.667	33436	1.1900	2.8700	-17.5800	-0.1600	0.5060	0.0910
09:26:14.692	33456	0.4400	2.8600	-14.7700	-0.1480	0.3770	0.0550
09:26:14.707	33476	0.6800	3.0800	-17.2100	-0.1630	0.4270	0.0790
09:26:14.739	33496	1.3700	3.5200	-15.8000	-0.1450	0.4760	0.0750
09:26:14.755	33516	0.9400	2.9600	-14.4700	-0.1490	0.3550	0.0580
09:26:14.771	33536	1.0800	3.5000	-16.0000	-0.1570	0.4810	0.0720
09:26:14.787	33556	0.2200	3.2200	-14.1300	-0.1490	0.3630	0.0590
09:26:14.819	33576	0.9400	3.0800	-15.7400	-0.1520	0.4290	0.0850
09:26:14.827	33596	0.4000	2.8400	-16.5800	-0.1540	0.4130	0.0870
09:26:14.847	33616	0.5100	2.8600	-14.6100	-0.1720	0.3870	0.0650
09:26:14.867	33636	0.7900	3.3400	-16.9800	-0.1510	0.5140	0.0850
09:26:14.898	33656	1.0700	3.3300	-14.1800	-0.1440	0.3740	0.0600
09:26:14.914	33676	0.9400	2.9800	-16.6900	-0.1750	0.4910	0.0820
09:26:14.928	33696	0.7600	2.9600	-15.5400	-0.1460	0.3960	0.0830
09:26:14.960	33716	0.9000	2.9500	-16.7500	-0.1670	0.4450	0.0790
09:26:14.966	33736	0.2900	3.2400	-18.7200	-0.1630	0.5100	0.0890
09:26:14.992	33756	1.3100	3.0100	-14.9700	-0.1470	0.3800	0.0690
09:26:15.007	33776	1.4000	2.8800	-14.6000	-0.1640	0.4850	0.0680
09:26:15.038	33796	0.5200	2.8900	-15.2900	-0.1400	0.4090	0.0680
09:26:15.054	33816	1.3900	3.2400	-14.4900	-0.1550	0.4260	0.0640
09:26:15.070	33836	0.7800	3.0500	-16.7200	-0.1540	0.4560	0.0790
09:26:15.101	33856	0.8300	2.4700	-15.1300	-0.1570	0.3470	0.0580
09:26:15.116	33876	1.0200	3.3600	-15.2900	-0.1660	0.4970	0.0720
09:26:15.131	33896	0.0400	2.7800	-16.7800	-0.1600	0.4010	0.0760
09:26:15.147	33916	1.0100	2.9800	-15.6800	-0.1530	0.4300	0.0790
09:26:15.168	33936	0.1100	3.1400	-16.6100	-0.1480	0.4410	0.0740
09:26:15.188	33956	0.5200	2.8600	-13.8100	-0.1760	0.4220	0.0600
09:26:15.208	33976	0.9100	3.2300	-16.2000	-0.1640	0.4970	0.0840
09:26:15.239	33996	1.1700	2.6200	-15.2900	-0.1560	0.3510	0.0590
09:26:15.248	34016	1.1000	3.1100	-14.7800	-0.1810	0.4770	0.0620
09:26:15.268	34036	0.4700	3.0400	-16.0200	-0.1650	0.4350	0.0790
09:26:15.300	34056	0.9000	2.8700	-16.0800	-0.1690	0.4180	0.0680
09:26:15.316	34076	0.4500	3.2600	-17.8800	-0.1760	0.5070	0.0950
09:26:15.331	34096	1.1200	2.5100	-15.0200	-0.1600	0.3960	0.0690
09:26:15.347	34116	0.9500	3.0200	-15.8300	-0.1750	0.4520	0.0810
09:26:15.378	34136	0.3800	2.8900	-15.6400	-0.1460	0.3880	0.0650
09:26:15.394	34156	1.2600	3.1200	-14.8400	-0.1510	0.4550	0.0690
09:26:15.410	34176	-0.2700	3.2900	-17.2000	-0.1390	0.4360	0.0780
09:26:15.440	34196	0.0100	2.6000	-13.9100	-0.1600	0.3730	0.0560
09:26:15.455	34216	1.3600	2.6900	-17.6200	-0.1660	0.5180	0.0960
09:26:15.471	34236	0.6500	2.6300	-14.8000	-0.1480	0.3710	0.0620
09:26:15.487	34256	1.4300	3.0300	-16.3900	-0.1620	0.4890	0.0790
09:26:15.519	34276	1.0000	2.7000	-16.2000	-0.1620	0.4370	0.0740
09:26:15.534	34296	0.8900	3.0800	-13.4600	-0.1710	0.4190	0.0560
09:26:15.550	34316	1.0300	3.3800	-16.1800	-0.1440	0.5060	0.0840
09:26:15.581	34336	1.3200	2.8500	-15.5300	-0.1600	0.3670	0.0720
09:26:15.597	34356	1.0400	2.9100	-17.4000	-0.1680	0.4950	0.0830
09:26:15.612	34376	0.0700	2.7600	-15.8900	-0.1480	0.3200	0.0710
09:26:15.642	34396	0.9600	3.3200	-16.3900	-0.1560	0.4720	0.0810
09:26:15.657	34416	0.2100	3.0400	-16.9200	-0.1500	0.4050	0.0770
09:26:15.672	34436	0.6100	3.1600	-14.0700	-0.1620	0.4010	0.0630
09:26:15.702	34456	1.0000	3.1300	-16.7200	-0.1500	0.5190	0.0920
09:26:15.717	34476	1.3900	2.8700	-15.3300	-0.1710	0.4220	0.0740
09:26:15.728	34496	1.1000	2.6700	-15.7800	-0.1860	0.4780	0.0810
09:26:15.747	34516	0.5900	3.3800	-14.7700	-0.1340	0.4500	0.0750
09:26:15.768	34536	1.2100	3.0300	-15.1300	-0.1680	0.4350	0.0730
09:26:15.793	34556	0.9600	3.3800	-16.3700	-0.1590	0.4830	0.0850
09:26:15.809	34576	1.1500	2.8900	-14.0500	-0.1370	0.3680	0.0640
09:26:15.828	34596	1.3700	2.9300	-15.8800	-0.1760	0.5230	0.0880
09:26:15.847	34616	0.2900	3.2600	-16.4400	-0.1560	0.4870	0.0940
09:26:15.872	34636	1.4600	2.9900	-15.5800	-0.1560	0.4370	0.0790
09:26:15.888	34656	0.2900	3.1100	-15.0300	-0.1580	0.4600	0.0700
09:26:15.920	34676	0.8900	3.4300	-14.4400	-0.1480	0.3810	0.0560
09:26:15.936	34696	1.3000	2.5100	-15.9200	-0.1580	0.5540	0.0890
09:26:15.949	34716	0.3500	2.7600	-15.4500	-0.1410	0.3510	0.0650
09:26:15.969	34736	1.2500	2.6400	-14.4700	-0.1370	0.4720	0.0680
09:26:15.999	34756	1.0100	2.6400	-15.0700	-0.1410	0.4570	0.0820
09:26:16.009	34776	1.5800	3.2100	-14.2300	-0.1610	0.4410	0.0660
09:26:16.029	34796	1.0000	2.9000	-15.7000	-0.1510	0.5030	0.0870
09:26:16.047	34816	0.1200	2.9800	-15.2600	-0.1390	0.2780	0.0560
09:26:16.067	34836	1.3600	2.7600	-14.8800	-0.1850	0.5430	0.0810
09:26:16.092	34856	0.7900	2.9800	-15.2200	-0.1530	0.4010	0.0690
09:26:16.123	34876	1.2900	2.7300	-15.4600	-0.1810	0.4230	0.0720
09:26:16.138	34896	0.9700	3.4000	-16.7000	-0.1590	0.4970	0.0900
09:26:16.154	34916	1.0400	2.6700	-14.3900	-0.1510	0.3290	0.0650
09:26:16.170	34936	1.1100	3.0200	-17.0400	-0.1760	0.5090	0.0790
09:26:16.201	34956	1.0800	2.9600	-14.0900	-0.1610	0.4270	0.0710
09:26:16.216	34976	1.7100	2.8700	-16.3900	-0.1800	0.4760	0.0760
09:26:16.232	34996	0.9600	2.9600	-14.5800	-0.1520	0.4290	0.0780
09:26:16.248	35016	0.6600	2.8100	-13.9500	-0.1510	0.3820	0.0670
09:26:16.279	35036	0.5900	3.1600	-16.2600	-0.1800	0.4790	0.0750
09:26:16.294	35056	0.8700	2.7900	-14.8300	-0.1490	0.3880	0.0630
09:26:16.310	35076	1.2100	2.8400	-13.5900	-0.1730	0.4760	0.0600
09:26:16.340	35096	0.2200	2.9200	-15.7800	-0.1540	0.4450	0.0720
09:26:16.355	35116	0.9600	3.1200	-13.0000	-0.1530	0.4040	0.0590
09:26:16.370	35136	1.2800	3.1700	-16.6900	-0.1630	0.5250	0.0940
09:26:16.401	35156	1.2900	2.8800	-14.4500	-0.1550	0.3530	0.0630
09:26:16.417	35176	0.7700	3.1400	-15.5700	-0.1660	0.5170	0.0680
09:26:16.427	35196	-0.1300	3.0600	-15.6800	-0.1380	0.3470	0.0660
09:26:16.463	35216	0.4600	2.8000	-16.0700	-0.1870	0.4560	0.0770
09:26:16.478	35236	-0.4400	3.2700	-17.1400	-0.1580	0.4470	0.0760
09:26:16.493	35256	0.1200	3.0700	-15.2300	-0.1590	0.3570	0.0700
09:26:16.509	35276	1.6500	2.9400	-16.6500	-0.1700	0.5010	0.0830
09:26:16.540	35296	0.8700	2.9800	-14.7300	-0.1640	0.3630	0.0700
09:26:16.556	35316	1.4300	2.9600	-16.2100	-0.1790	0.4800	0.0820
09:26:16.572	35336	0.7200	2.9300	-16.6800	-0.1580	0.4750	0.0870
09:26:16.588	35356	0.7100	3.0000	-14.0900	-0.1740	0.4440	0.0630
09:26:16.619	35376	1.2900	3.1900	-15.8100	-0.1710	0.4700	0.0780
09:26:16.634	35396	1.0300	2.8300	-14.8200	-0.1600	0.3520	0.0600
09:26:16.650	35416	1.5900	3.2300	-16.3500	-0.1800	0.5050	0.0840
09:26:16.681	35436	-0.3100	3.1600	-14.7800	-0.1570	0.4310	0.0600
09:26:16.697	35456	1.0100	2.8400	-16.8500	-0.1620	0.4430	0.0800
09:26:16.709	35476	0.4000	3.2600	-16.3700	-0.1600	0.4810	0.0830
09:26:16.728	35496	0.6900	2.8400	-14.0400	-0.1520	0.3740	0.0590
09:26:16.760	35516	1.4800	3.1000	-16.5600	-0.1590	0.4970	0.0870
09:26:16.776	35536	0.4200	3.0400	-15.1400	-0.1560	0.3760	0.0600
09:26:16.792	35556	0.9600	3.0200	-15.3200	-0.1640	0.4440	0.0780
09:26:16.808	35576	0.7600	2.7300	-16.3200	-0.1490	0.4150	0.0760
09:26:16.840	35596	1.3500	3.0000	-14.7200	-0.1680	0.4260	0.0580
09:26:16.856	35616	1.5500	3.3900	-16.5800	-0.1620	0.4950	0.0970
09:26:16.871	35636	0.7700	2.7600	-15.1000	-0.1530	0.3250	0.0650
09:26:16.902	35656	2.0100	2.6300	-17.3200	-0.1840	0.5000	0.0970
09:26:16.917	35676	0.6800	3.2200	-16.3600	-0.1590	0.4440	0.0820
09:26:16.933	35696	1.1400	2.7800	-14.0700	-0.1630	0.3910	0.0530
09:26:16.949	35716	0.7200	3.0500	-17.5300	-0.1880	0.5280	0.0850
09:26:16.968	35736	0.1200	2.6800	-15.4900	-0.1800	0.3700	0.0560
09:26:16.989	35756	1.1200	2.8500	-17.1900	-0.1710	0.5020	0.0980
09:26:17.013	35776	0.3800	2.9600	-15.5200	-0.1660	0.4120	0.0670
09:26:17.042	35796	1.1600	2.9100	-14.6600	-0.1660	0.4490	0.0760
09:26:17.049	35816	0.9400	3.5000	-15.7100	-0.1460	0.4510	0.0770
09:26:17.074	35836	0.4600	2.6600	-16.0800	-0.1590	0.3580	0.0750
09:26:17.090	35856	1.8100	2.8600	-16.7800	-0.1650	0.4560	0.0830
09:26:17.120	35876	1.0900	2.7100	-15.4100	-0.1560	0.3640	0.0640
09:26:17.136	35896	0.8600	2.6400	-16.2900	-0.1870	0.4700	0.0810
09:26:17.152	35916	0.3700	2.9600	-15.9000	-0.1520	0.4350	0.0740
09:26:17.183	35936	1.3700	2.6100	-14.7400	-0.1840	0.4140	0.0710
09:26:17.199	35956	0.8600	2.9800	-16.6000	-0.1550	0.4530	0.0910
09:26:17.214	35976	0.7500	3.0200	-15.5600	-0.1480	0.3880	0.0730
09:26:17.230	35996	0.8000	3.0200	-16.4900	-0.1700	0.5020	0.0780
09:26:17.261	36016	-0.5000	2.8000	-17.2700	-0.1710	0.4080	0.0850
09:26:17.277	36036	0.5500	2.9900	-15.6000	-0.1640	0.4560	0.0770
09:26:17.292	36056	0.8000	3.6400	-15.0700	-0.1690	0.4880	0.0790
09:26:17.323	36076	0.4600	3.3800	-13.7600	-0.1760	0.3520	0.0460
09:26:17.339	36096	1.6800	3.0200	-16.5700	-0.1630	0.4710	0.0840
09:26:17.355	36116	1.2900	2.8200	-16.8400	-0.1610	0.3980	0.0760
09:26:17.370	36136	1.7600	3.2100	-16.0600	-0.1640	0.4870	0.0820
09:26:17.401	36156	1.3800	3.0600	-15.3100	-0.1530	0.4470	0.0800
09:26:17.409	36176	1.1300	2.7500	-14.2300	-0.1700	0.3990	0.0630
09:26:17.429	36196	1.1400	3.0500	-15.2600	-0.1680	0.4670	0.0740
09:26:17.463	36216	1.0500	2.5800	-14.8200	-0.1590	0.3840	0.0700
09:26:17.479	36236	1.4600	2.5900	-16.0800	-0.1730	0.4760	0.0820
09:26:17.489	36256	0.6400	3.3800	-14.7100	-0.1210	0.4050	0.0740
09:26:17.510	36276	1.3500	2.7000	-15.1800	-0.1700	0.4200	0.0610
09:26:17.541	36296	1.0200	2.6900	-17.4400	-0.1700	0.4870	0.0880
09:26:17.556	36316	1.0300	2.2600	-16.5700	-0.1590	0.3840	0.0800
09:26:17.570	36336	1.0100	3.1400	-15.7500	-0.1500	0.5090	0.0750
09:26:17.602	36356	0.2400	2.4800	-15.9200	-0.1600	0.3820	0.0730
09:26:17.618	36376	1.0800	3.0000	-15.3100	-0.1590	0.3920	0.0680
09:26:17.634	36396	0.8600	2.9300	-15.6900	-0.1650	0.4550	0.0690
09:26:17.649	36416	1.3000	2.6400	-15.3700	-0.1630	0.3830	0.0660
09:26:17.679	36436	1.3300	3.5000	-15.7400	-0.1610	0.5120	0.0860
09:26:17.695	36456	0.9000	3.0300	-13.3300	-0.1650	0.3840	0.0510
09:26:17.711	36476	1.3400	3.1800	-14.7900	-0.1650	0.4710	0.0900
09:26:17.743	36496	0.4600	3.1600	-16.1300	-0.1500	0.4700	0.0840
09:26:17.759	36516	0.5000	2.7200	-16.0200	-0.1760	0.3830	0.0750
09:26:17.775	36536	1.5100	3.3600	-16.1600	-0.1660	0.4810	0.0840
09:26:17.790	36556	0.8300	2.8800	-14.9800	-0.1680	0.3770	0.0660
09:26:17.822	36576	1.0200	3.1100	-15.4600	-0.1900	0.5030	0.0760
09:26:17.837	36596	0.5200	2.5700	-15.4800	-0.1810	0.4150	0.0710
09:26:17.853	36616	0.3500	2.7600	-16.3900	-0.1790	0.4850	0.0790
09:26:17.883	36636	0.7400	3.0900	-14.8600	-0.1700	0.4390	0.0720
09:26:17.899	36656	0.9500	2.9300	-15.1300	-0.1630	0.3620	0.0480
09:26:17.914	36676	1.2000	2.9100	-15.1300	-0.1600	0.5180	0.0800
09:26:17.930	36696	0.4400	2.7400	-13.7800	-0.1650	0.3920	0.0670
09:26:17.962	36716	1.3100	2.9600	-17.0500	-0.1810	0.4830	0.0900
09:26:17.977	36736	0.8700	2.8200	-14.8700	-0.1500	0.4310	0.0730
09:26:17.993	36756	0.4600	2.6500	-15.7100	-0.1750	0.4070	0.0740
09:26:18.024	36776	0.9200	3.1600	-15.1700	-0.1560	0.4750	0.0730
09:26:18.030	36796	1.4700	2.8800	-14.1000	-0.1530	0.3950	0.0620
09:26:18.055	36816	1.7800	3.0800	-14.2300	-0.1780	0.5110	0.0710
09:26:18.071	36836	0.4900	2.9100	-14.6300	-0.1730	0.3840	0.0630
09:26:18.103	36856	1.3600	2.9900	-15.6200	-0.1770	0.4630	0.0780
09:26:18.119	36876	0.7900	3.1100	-14.7100	-0.1500	0.4250	0.0770
09:26:18.135	36896	0.2900	2.3500	-15.3200	-0.1680	0.3850	0.0720
09:26:18.150	36916	1.5500	3.3800	-14.1000	-0.1690	0.4960	0.0660
09:26:18.180	36936	0.2700	2.7700	-15.7500	-0.1670	0.3820	0.0750
09:26:18.196	36956	1.1400	3.0200	-14.1400	-0.1730	0.4390	0.0670
09:26:18.211	36976	0.5300	3.1700	-16.6200	-0.1530	0.4640	0.0860
09:26:18.241	36996	0.5300	2.9700	-15.0100	-0.1590	0.3980	0.0780
09:26:18.257	37016	1.3600	2.8900	-16.2200	-0.1720	0.5130	0.0810
09:26:18.273	37036	1.0900	3.3000	-13.5800	-0.1450	0.3440	0.0560
09:26:18.303	37056	1.3100	2.8200	-14.9700	-0.1740	0.4930	0.0640
09:26:18.310	37076	0.9700	2.8900	-15.2900	-0.1520	0.4700	0.0850
09:26:18.330	37096	0.7700	2.5400	-16.5900	-0.1850	0.4240	0.0760
09:26:18.350	37116	0.4600	3.0300	-16.3800	-0.1560	0.4530	0.0740
09:26:18.382	37136	0.7000	2.8100	-15.7700	-0.1570	0.3750	0.0590
09:26:18.398	37156	1.3400	3.0300	-16.0700	-0.1650	0.5070	0.0930
09:26:18.414	37176	0.2400	2.8000	-16.7200	-0.1660	0.4210	0.0760
09:26:18.430	37196	0.8900	2.5200	-17.0800	-0.1580	0.4170	0.0780
09:26:18.462	37216	0.7600	3.4200	-15.3300	-0.1530	0.4710	0.0760
09:26:18.477	37236	0.8300	2.7700	-14.2300	-0.1750	0.3990	0.0530
09:26:18.493	37256	1.7400	2.9700	-16.7100	-0.1690	0.4640	0.0860
09:26:18.524	37276	0.4700	2.5100	-15.4600	-0.1660	0.3540	0.0630
09:26:18.539	37296	1.6700	3.1300	-15.0300	-0.1810	0.4860	0.0740
09:26:18.555	37316	0.1400	2.7100	-15.1800	-0.1710	0.4460	0.0760
09:26:18.571	37336	0.6000	3.0000	-16.0300	-0.1670	0.4360	0.0770
09:26:18.601	37356	0.8100	3.4800	-15.7700	-0.1730	0.4890	0.0760
09:26:18.616	37376	0.2700	2.9100	-14.7700	-0.1660	0.3890	0.0660
09:26:18.632	37396	1.0700	3.4400	-14.5000	-0.1850	0.5040	0.0720
09:26:18.663	37416	0.3000	2.9400	-14.7600	-0.1620	0.4050	0.0680
09:26:18.679	37436	0.5300	2.9600	-16.4600	-0.1680	0.4460	0.0810
09:26:18.695	37456	0.4300	3.3100	-18.3900	-0.1380	0.4820	0.0960
09:26:18.725	37476	0.6400	2.8200	-15.9100	-0.1600	0.3920	0.0760
09:26:18.741	37496	1.0900	2.9200	-18.5100	-0.1720	0.4920	0.0940
09:26:18.750	37516	0.3100	2.9200	-14.0600	-0.1530	0.3440	0.0570
09:26:18.771	37536	1.5000	2.8900	-15.1500	-0.1880	0.4540	0.0700
09:26:18.803	37556	1.2000	2.7400	-17.0900	-0.1550	0.4550	0.0790
09:26:18.811	37576	0.5600	2.9200	-13.9300	-0.1610	0.3750	0.0540
09:26:18.835	37596	0.9300	3.2200	-14.9400	-0.1610	0.4680	0.0750
09:26:18.851	37616	0.5500	2.8600	-15.5200	-0.1480	0.3520	0.0560
09:26:18.883	37636	0.9600	2.8700	-16.9900	-0.1640	0.4900	0.0850
09:26:18.898	37656	-0.0900	2.7600	-14.8400	-0.1630	0.4190	0.0590
09:26:18.914	37676	1.2300	2.7200	-17.2100	-0.1670	0.4270	0.0910
09:26:18.945	37696	1.0100	3.3200	-16.0300	-0.1570	0.4400	0.0840
09:26:18.950	37716	1.1400	2.5600	-13.2800	-0.1770	0.3880	0.0580
09:26:18.976	37736	1.6700	3.2900	-14.8500	-0.1660	0.4800	0.0720
09:26:18.989	37756	0.7000	2.9700	-13.5700	-0.1700	0.4320	0.0640
09:26:19.009	37776	0.4700	2.8500	-15.1900	-0.1730	0.4660	0.0720
09:26:19.030	37796	0.8800	3.4000	-16.1500	-0.1470	0.4660	0.0860
09:26:19.050	37816	0.8600	2.7100	-16.0500	-0.1650	0.4270	0.0730
09:26:19.069	37836	1.8100	3.2900	-15.3600	-0.1720	0.4690	0.0810
09:26:19.102	37856	1.1900	2.7300	-13.3900	-0.1550	0.4000	0.0450
09:26:19.110	37876	1.3600	2.6100	-16.4200	-0.1690	0.4690	0.0890
09:26:19.134	37896	0.9800	2.9500	-15.6300	-0.1520	0.4620	0.0830
09:26:19.164	37916	0.1200	2.9800	-15.6300	-0.1600	0.4170	0.0630
09:26:19.179	37936	0.6400	2.7600	-16.6600	-0.1610	0.4750	0.0890
09:26:19.195	37956	0.4300	2.6300	-15.9500	-0.1410	0.3470	0.0800
09:26:19.210	37976	1.6200	3.3500	-16.8200	-0.1560	0.4810	0.0870
09:26:19.242	37996	0.3400	2.6800	-15.0200	-0.1560	0.4120	0.0740
09:26:19.258	38016	1.0600	2.6900	-16.6900	-0.1650	0.4070	0.0810
09:26:19.274	38036	0.8300	3.1700	-15.8100	-0.1600	0.4800	0.0670
09:26:19.304	38056	0.7800	2.3800	-15.7300	-0.1780	0.3790	0.0710
09:26:19.320	38076	0.8500	3.2300	-17.0500	-0.1680	0.5160	0.0920
09:26:19.336	38096	0.2400	2.9800	-14.9900	-0.1560	0.4150	0.0710
09:26:19.352	38116	1.3300	3.0100	-15.1200	-0.1790	0.4860	0.0780
09:26:19.384	38136	0.4900	3.1900	-16.4200	-0.1670	0.4560	0.0820
09:26:19.400	38156	0.6500	2.5600	-14.9400	-0.1700	0.4170	0.0720
09:26:19.416	38176	0.9000	3.3600	-15.6900	-0.1720	0.4890	0.0710
09:26:19.432	38196	0.3200	2.9000	-14.6000	-0.1760	0.3550	0.0600
09:26:19.463	38216	1.4100	2.8400	-15.3500	-0.1830	0.4720	0.0780
09:26:19.479	38236	1.1500	2.9000	-16.0900	-0.1510	0.4460	0.0910
09:26:19.495	38256	1.1100	3.0300	-15.3700	-0.1580	0.4570	0.0750
09:26:19.511	38276	0.5600	3.1700	-15.3600	-0.1570	0.5010	0.0820
09:26:19.543	38296	0.5900	2.9400	-13.6300	-0.1510	0.3360	0.0600
09:26:19.559	38316	1.1400	3.1700	-15.5700	-0.1620	0.4700	0.0890
09:26:19.575	38336	0.7700	2.7400	-15.7100	-0.1620	0.3710	0.0700
09:26:19.605	38356	1.7200	3.3100	-14.1700	-0.1770	0.4760	0.0670
09:26:19.621	38376	0.7200	3.3400	-15.3400	-0.1560	0.4630	0.0750
09:26:19.631	38396	0.6000	2.6300	-14.6200	-0.1480	0.3700	0.0680
09:26:19.653	38416	1.2800	3.1700	-17.1700	-0.1580	0.4880	0.0910
09:26:19.684	38436	1.0600	2.7300	-14.6600	-0.1520	0.4050	0.0700
09:26:19.699	38456	0.9700	2.6900	-15.7100	-0.1850	0.4740	0.0810
09:26:19.715	38476	0.3600	3.0600	-15.0400	-0.1530	0.3840	0.0720
09:26:19.731	38496	0.6800	2.7200	-15.9900	-0.1620	0.4200	0.0830
09:26:19.762	38516	0.2500	2.9000	-19.0100	-0.1810	0.4900	0.0990
09:26:19.777	38536	0.2200	2.9300	-15.8800	-0.1680	0.3440	0.0630
09:26:19.792	38556	0.8600	3.4500	-14.6300	-0.1780	0.4570	0.0670
09:26:19.824	38576	1.0400	2.7800	-17.1900	-0.1720	0.4290	0.0800
09:26:19.840	38596	1.8600	3.3500	-15.6400	-0.1630	0.4340	0.0850
09:26:19.855	38616	0.3700	2.9800	-14.9800	-0.1700	0.4610	0.0810
09:26:19.886	38636	0.6100	2.6300	-17.1700	-0.1730	0.3850	0.0790
09:26:19.900	38656	0.9200	3.3900	-15.9800	-0.1560	0.5060	0.0920
09:26:19.911	38676	0.7200	2.4500	-14.0400	-0.1530	0.3690	0.0610
09:26:19.931	38696	1.0100	2.8300	-15.1200	-0.1760	0.4810	0.0690
