# Supplementary material for: A slanted castor wheel enables pushing manual wheelchairs from the side to improve social interaction
Source: PLoS One. 2024 Sep 12;19(9):e0307759. doi: 10.1371/journal.pone.0307759 (PMC11392412; doi:10.1371/journal.pone.0307759)
Supplement: S1 File — Contains the data collected during the validation experiments and the code for calculating the reaction forces for a castor wheel using the vector equations and the cosine approximation. 4TU.ResearchData repository: https://doi.org/10.4121/82afa4e1-bdf1-4bf4-8682-32e62f6c3d68, GitLab repository: https://gitlab.tudelft.nl/ziggy/evaluation_paper. (ZIP) [file pone.0307759.s002.zip › S2 File - Experimental data and the MATLAB code for calculations of the castor wheel/Data/Test7_31-5-2022/0.2rad_3.4kg_7.txt]

TimeStamp	SampleCounter	Fx(N)	Fy(N)	Fz(N)	Tx(Nm)	Ty(Nm)	Tz(Nm)
09:35:12.007	46068	2.4800	7.7700	-38.8400	-0.5160	1.2630	0.2300
09:35:12.028	46088	0.1800	7.5800	-33.6100	-0.5110	0.9140	0.2010
09:35:12.048	46108	1.4100	8.0200	-37.6100	-0.5530	1.1340	0.2190
09:35:12.068	46128	1.5700	7.7500	-38.3400	-0.5300	1.2420	0.2390
09:35:12.087	46148	0.4700	7.2100	-33.9900	-0.5200	0.8620	0.1770
09:35:12.108	46168	2.9700	8.5200	-37.7100	-0.5220	1.2810	0.2330
09:35:12.128	46188	0.8600	7.8100	-32.2500	-0.4890	0.9320	0.1850
09:35:12.149	46208	1.8600	7.6200	-37.5100	-0.5280	1.1550	0.2060
09:35:12.168	46228	0.8300	7.4500	-37.2400	-0.5000	1.0490	0.2260
09:35:12.188	46248	1.1900	7.1700	-33.9400	-0.5330	0.9450	0.1810
09:35:12.208	46268	2.5500	7.9400	-40.3100	-0.5030	1.2270	0.2500
09:35:12.228	46288	0.0200	7.5200	-31.9800	-0.4960	0.8300	0.1700
09:35:12.248	46308	2.2800	8.3400	-36.9900	-0.4890	1.2280	0.2110
09:35:12.269	46328	0.4200	7.6300	-37.1800	-0.4710	0.9680	0.2140
09:35:12.288	46348	3.2100	7.6400	-34.7000	-0.5340	1.1190	0.1940
09:35:12.308	46368	1.8800	7.4700	-36.5600	-0.4920	1.1930	0.2460
09:35:12.328	46388	0.8400	7.5600	-32.9300	-0.5240	0.9240	0.1710
09:35:12.348	46408	2.6600	7.8800	-39.5200	-0.5220	1.3120	0.2540
09:35:12.369	46428	-0.2800	7.7700	-32.3500	-0.4750	0.8820	0.1740
09:35:12.388	46448	2.9600	7.9200	-35.4500	-0.5210	1.2240	0.1930
09:35:12.409	46468	1.0000	7.5600	-37.5800	-0.4920	1.0940	0.2350
09:35:12.427	46488	1.5100	7.7800	-34.0900	-0.5460	0.9730	0.1760
09:35:12.448	46508	1.1900	7.8000	-40.2800	-0.5170	1.2610	0.2520
09:35:12.468	46528	0.4400	7.9100	-33.0700	-0.5000	0.9050	0.1670
09:35:12.488	46548	3.2200	8.1600	-37.5700	-0.5200	1.2290	0.2130
09:35:12.509	46568	0.1500	7.4600	-35.0000	-0.5030	0.9970	0.2060
09:35:12.527	46588	1.9100	8.0400	-34.7800	-0.5270	1.0650	0.1770
09:35:12.547	46608	1.7400	7.7800	-38.6500	-0.5090	1.2470	0.2440
09:35:12.568	46628	0.9000	7.2500	-32.3300	-0.5000	0.8590	0.1610
09:35:12.589	46648	2.0700	7.9300	-40.5200	-0.4920	1.2660	0.2510
09:35:12.608	46668	-0.2000	7.6800	-32.8500	-0.4940	0.8790	0.1750
09:35:12.628	46688	2.8300	8.1100	-36.0400	-0.5360	1.2450	0.2030
09:35:12.647	46708	0.9300	7.5900	-38.6300	-0.4810	1.1140	0.2440
09:35:12.669	46728	1.0400	7.3000	-35.5800	-0.5050	0.9770	0.1850
09:35:12.689	46748	1.3000	8.6300	-38.8100	-0.4800	1.2740	0.2440
09:35:12.709	46768	-0.0500	7.1300	-34.2000	-0.4810	0.8120	0.1740
09:35:12.728	46788	2.5400	7.7700	-40.6400	-0.5130	1.3440	0.2530
09:35:12.750	46808	0.1200	7.7800	-36.4100	-0.4640	1.0020	0.2150
09:35:12.768	46828	2.1500	8.2600	-36.7100	-0.5330	1.0960	0.2000
09:35:12.787	46848	1.9500	7.7800	-38.3400	-0.5120	1.2370	0.2520
09:35:12.809	46868	1.6000	7.8000	-31.7400	-0.5100	0.9670	0.1620
09:35:12.829	46888	1.9700	8.4700	-39.2000	-0.5080	1.2510	0.2480
09:35:12.849	46908	0.3100	7.8700	-36.7900	-0.5050	0.9540	0.1990
09:35:12.869	46928	2.3700	8.0900	-33.3900	-0.5160	1.0790	0.1850
09:35:12.888	46948	0.8800	7.9200	-38.1900	-0.5110	1.1520	0.2440
09:35:12.908	46968	1.4000	7.5900	-33.5900	-0.5370	0.9580	0.1770
09:35:12.928	46988	2.2800	8.1100	-37.4900	-0.4980	1.2570	0.2360
09:35:12.949	47008	0.2500	7.5400	-32.2100	-0.4950	0.8710	0.1770
09:35:12.968	47028	1.6600	8.2200	-38.4600	-0.4940	1.1960	0.2190
09:35:12.988	47048	0.2800	7.5600	-36.1300	-0.4760	0.9820	0.2110
09:35:13.008	47068	3.7300	7.8400	-33.4200	-0.5070	1.1000	0.1810
09:35:13.030	47088	1.6600	7.5700	-37.9500	-0.4620	1.1980	0.2430
09:35:13.050	47108	0.6600	7.0300	-34.1200	-0.5110	0.9070	0.1690
09:35:13.069	47128	2.0700	8.0600	-37.3500	-0.4500	1.2180	0.2210
09:35:13.088	47148	-0.4400	7.8400	-33.7600	-0.4610	0.9250	0.1810
09:35:13.109	47168	3.4400	8.0900	-35.8400	-0.4910	1.2200	0.2080
09:35:13.128	47188	0.2300	7.4500	-34.8800	-0.4620	1.0350	0.2130
09:35:13.155	47208	3.2200	7.8400	-34.0000	-0.5440	1.0660	0.1590
09:35:13.169	47228	1.6500	7.6300	-39.0000	-0.5040	1.2470	0.2420
09:35:13.189	47248	-0.1000	7.5700	-36.1100	-0.4990	0.8600	0.1610
09:35:13.209	47268	2.3400	7.8500	-37.0300	-0.5050	1.2430	0.2170
09:35:13.229	47288	0.4700	7.9200	-36.7700	-0.4880	1.0530	0.2270
09:35:13.248	47308	1.9100	8.4800	-35.7700	-0.5230	1.0680	0.1850
09:35:13.269	47328	0.7000	7.5700	-38.0500	-0.4940	1.1490	0.2390
09:35:13.288	47348	0.6900	7.4900	-34.9300	-0.5170	0.9900	0.1800
09:35:13.309	47368	1.7100	8.0300	-38.1300	-0.5030	1.2280	0.2370
09:35:13.329	47388	0.2000	7.3000	-34.2800	-0.5020	0.9220	0.2020
09:35:13.349	47408	2.3400	8.1700	-37.7800	-0.5400	1.1970	0.2160
09:35:13.369	47428	0.8500	7.2600	-37.4300	-0.4950	1.1130	0.2360
09:35:13.389	47448	1.7700	7.7400	-33.6700	-0.5220	1.0070	0.1740
09:35:13.408	47468	1.0500	7.8900	-37.6400	-0.4890	1.1840	0.2300
09:35:13.429	47488	0.2000	7.2700	-34.8600	-0.5070	0.8850	0.1840
09:35:13.450	47508	3.1300	7.8600	-38.6900	-0.5210	1.2510	0.2310
09:35:13.470	47528	1.1100	7.5700	-33.8300	-0.5030	0.9980	0.1980
09:35:13.488	47548	3.1900	8.1400	-38.0800	-0.5610	1.2810	0.2150
09:35:13.509	47568	1.3800	7.6800	-36.7500	-0.4630	1.1620	0.2250
09:35:13.528	47588	-0.0900	7.5000	-32.4300	-0.4920	0.8060	0.1530
09:35:13.549	47608	2.3400	8.2000	-42.3200	-0.4860	1.3280	0.2700
09:35:13.568	47628	-0.1800	7.3900	-36.1300	-0.4650	0.9360	0.1880
09:35:13.589	47648	2.9200	7.6800	-36.7200	-0.5370	1.2470	0.2110
09:35:13.608	47668	1.8700	6.6600	-36.7700	-0.4580	1.0560	0.2240
09:35:13.629	47688	1.5700	7.2600	-35.8100	-0.4910	1.0500	0.1840
09:35:13.650	47708	2.0300	7.8000	-38.4000	-0.4630	1.2190	0.2280
09:35:13.669	47728	0.0600	7.0000	-33.7900	-0.4270	0.8850	0.1750
09:35:13.690	47748	0.7700	7.8400	-38.7000	-0.4590	1.1680	0.2040
09:35:13.709	47768	0.3900	7.7100	-36.4900	-0.4450	1.0250	0.1970
09:35:13.729	47788	2.9200	7.7700	-33.4700	-0.4920	1.1230	0.1830
09:35:13.749	47808	1.4700	7.5200	-38.1200	-0.4480	1.1480	0.2400
09:35:13.769	47828	0.1700	7.5500	-37.4000	-0.4940	0.9590	0.1890
09:35:13.789	47848	1.3400	7.9500	-38.9400	-0.4860	1.2450	0.2280
09:35:13.808	47868	0.1100	7.0300	-34.3200	-0.4610	0.9390	0.1930
09:35:13.830	47888	2.2600	8.1300	-35.6800	-0.4850	1.1740	0.1940
09:35:13.850	47908	1.3600	7.5200	-36.5500	-0.4560	1.0890	0.2280
09:35:13.869	47928	0.6500	7.5700	-35.1300	-0.5160	1.0030	0.1900
09:35:13.890	47948	1.9900	8.0100	-39.6100	-0.4790	1.2330	0.2580
09:35:13.909	47968	0.4600	7.6800	-34.8600	-0.4760	0.9590	0.1930
09:35:13.930	47988	3.3300	8.0800	-37.2900	-0.5020	1.2550	0.2190
09:35:13.950	48008	0.8700	7.1200	-34.4900	-0.4580	0.9780	0.2030
09:35:13.968	48028	1.9000	8.2800	-36.5800	-0.5200	1.1540	0.1960
09:35:13.989	48048	1.8600	7.4700	-36.6200	-0.4850	1.1970	0.2240
09:35:14.010	48068	0.1100	7.4200	-35.9100	-0.5200	0.8870	0.1850
09:35:14.029	48088	2.2300	8.2100	-37.1800	-0.5230	1.2660	0.2180
09:35:14.049	48108	1.2200	7.9500	-34.6200	-0.5000	0.9910	0.2030
09:35:14.070	48128	2.0000	8.0100	-35.1600	-0.5390	1.1270	0.2020
09:35:14.089	48148	1.3900	7.4700	-34.9500	-0.5090	1.0750	0.2170
09:35:14.108	48168	1.5600	7.8400	-36.2900	-0.5140	1.0300	0.1940
09:35:14.130	48188	3.1400	8.4100	-36.1000	-0.4910	1.2020	0.2230
09:35:14.149	48208	-0.2800	7.6700	-34.4500	-0.4890	0.8630	0.1870
09:35:14.171	48228	2.7200	8.1600	-36.9100	-0.5340	1.2230	0.2030
09:35:14.191	48248	1.5800	7.4400	-36.3400	-0.4820	1.0740	0.2280
09:35:14.211	48268	0.9900	7.6200	-34.3900	-0.5310	1.0120	0.1780
09:35:14.230	48288	1.2300	7.9800	-39.2800	-0.4790	1.2240	0.2410
09:35:14.249	48308	-1.1300	7.3800	-36.3700	-0.5100	0.8320	0.1800
09:35:14.270	48328	3.3800	8.0900	-38.0500	-0.5130	1.2660	0.2190
09:35:14.291	48348	0.3800	8.1200	-33.1200	-0.4450	0.9960	0.2050
09:35:14.309	48368	2.0800	8.1300	-35.4500	-0.5170	1.0920	0.1830
09:35:14.331	48388	1.4600	7.8300	-37.2500	-0.4720	1.1440	0.2250
09:35:14.350	48408	-0.0400	7.4100	-36.6000	-0.5240	0.8950	0.1840
09:35:14.370	48428	1.9400	8.1600	-40.3400	-0.5090	1.2800	0.2440
09:35:14.391	48448	-0.8300	7.8900	-34.8800	-0.5060	0.9340	0.1950
09:35:14.409	48468	3.0900	7.7300	-36.1000	-0.5280	1.2000	0.2030
09:35:14.431	48488	2.2900	7.7100	-35.4800	-0.4870	1.1150	0.2240
09:35:14.449	48508	1.3200	7.6900	-33.8600	-0.5380	0.9700	0.1700
09:35:14.469	48528	2.6800	8.3600	-36.7600	-0.5000	1.2340	0.2300
09:35:14.491	48548	0.4000	7.7700	-33.1800	-0.4920	0.9330	0.1850
09:35:14.510	48568	2.7400	8.2700	-36.4800	-0.4970	1.1870	0.2110
09:35:14.531	48588	1.0100	7.3900	-37.4100	-0.4990	1.0500	0.2300
09:35:14.551	48608	2.9300	7.4300	-33.4400	-0.5300	1.0660	0.1770
09:35:14.569	48628	1.3100	7.7000	-40.6200	-0.4950	1.1940	0.2470
09:35:14.591	48648	0.1600	7.3700	-34.9400	-0.5260	0.8990	0.1720
09:35:14.611	48668	2.6100	8.2600	-38.9600	-0.5010	1.2120	0.2210
09:35:14.630	48688	0.4200	7.0800	-36.6800	-0.4820	0.9420	0.2240
09:35:14.649	48708	2.6700	7.9100	-34.1500	-0.5240	1.1620	0.1780
09:35:14.670	48728	1.3500	7.3500	-34.0100	-0.4660	1.1100	0.2210
09:35:14.690	48748	1.2900	7.4000	-35.0300	-0.5150	0.9800	0.1830
09:35:14.710	48768	1.7200	7.9900	-38.6600	-0.4970	1.2240	0.2420
09:35:14.730	48788	-0.0600	7.4400	-34.8000	-0.4800	0.9210	0.1890
09:35:14.749	48808	2.5400	8.3400	-39.5100	-0.5070	1.2870	0.2210
09:35:14.769	48828	0.1600	7.2600	-35.0900	-0.4550	1.0300	0.2180
09:35:14.790	48848	2.5100	8.0400	-33.7000	-0.5120	1.1170	0.1790
09:35:14.811	48868	1.5000	8.0500	-37.9300	-0.4920	1.2200	0.2490
09:35:14.831	48888	0.6500	7.7400	-32.5200	-0.5000	0.8420	0.1470
09:35:14.851	48908	2.5800	8.0200	-40.5800	-0.5150	1.3340	0.2560
09:35:14.870	48928	0.5400	7.2800	-33.3700	-0.4980	0.9240	0.1900
09:35:14.890	48948	2.4500	8.3000	-35.3000	-0.5550	1.1970	0.1930
09:35:14.910	48968	1.7900	7.4100	-35.6900	-0.4970	1.1330	0.2340
09:35:14.930	48988	0.8100	7.9300	-32.5000	-0.5190	0.9860	0.1740
09:35:14.949	49008	2.2300	8.4400	-38.6500	-0.4980	1.2800	0.2480
09:35:14.970	49028	0.0600	7.4300	-34.5000	-0.4850	0.8770	0.1950
09:35:14.990	49048	3.0300	8.0900	-36.7900	-0.5170	1.2210	0.2090
09:35:15.012	49068	1.3700	7.3100	-35.4300	-0.4780	1.0350	0.2220
09:35:15.030	49088	1.3500	8.1200	-32.9700	-0.5150	1.0330	0.1690
09:35:15.050	49108	1.0600	8.0800	-39.6200	-0.4820	1.2160	0.2440
09:35:15.069	49128	-0.2100	7.2500	-33.5300	-0.4930	0.7620	0.1620
09:35:15.089	49148	2.9800	8.0000	-38.8500	-0.5240	1.2850	0.2220
09:35:15.109	49168	0.7800	7.3300	-34.8600	-0.4680	1.0090	0.2230
09:35:15.129	49188	2.1200	7.6200	-34.6000	-0.5030	1.0260	0.1790
09:35:15.149	49208	1.2800	7.9500	-37.9800	-0.4800	1.1710	0.2300
09:35:15.169	49228	0.6800	7.6200	-35.5200	-0.5190	0.9320	0.1980
09:35:15.191	49248	2.0400	7.9900	-41.9700	-0.5190	1.3040	0.2550
09:35:15.209	49268	0.0800	7.0900	-34.4000	-0.4830	0.8200	0.1950
09:35:15.230	49288	3.4000	7.7800	-38.3500	-0.5340	1.2920	0.2300
09:35:15.250	49308	1.7800	7.3500	-36.2900	-0.4890	1.0670	0.2340
09:35:15.270	49328	1.0700	7.7400	-34.2900	-0.5400	1.0090	0.1750
09:35:15.290	49348	1.8500	8.2400	-37.9800	-0.5050	1.2470	0.2410
09:35:15.311	49368	0.9900	7.5400	-33.9500	-0.5030	0.9170	0.1800
09:35:15.330	49388	2.6400	7.8300	-38.6400	-0.4960	1.2330	0.2310
09:35:15.352	49408	1.0200	7.6100	-35.6200	-0.4760	1.0110	0.2130
09:35:15.372	49428	2.7400	7.7800	-35.5400	-0.5510	1.0890	0.1980
09:35:15.392	49448	0.8400	8.0500	-36.9500	-0.4820	1.2060	0.2180
09:35:15.410	49468	0.0800	7.6200	-34.0600	-0.4920	0.8470	0.1710
09:35:15.431	49488	2.4300	7.8200	-39.4400	-0.4880	1.2270	0.2280
09:35:15.452	49508	-0.7300	7.4100	-33.3200	-0.4870	0.9260	0.1890
09:35:15.472	49528	2.6400	7.9300	-36.6900	-0.5210	1.2120	0.2070
09:35:15.489	49548	1.6500	7.7000	-36.4300	-0.4690	1.1530	0.2340
09:35:15.510	49568	0.6100	7.5600	-33.6500	-0.5050	0.9380	0.1670
09:35:15.531	49588	2.2800	8.1900	-38.2300	-0.4740	1.2290	0.2320
09:35:15.551	49608	0.4000	7.1500	-33.7800	-0.4670	0.9050	0.1920
09:35:15.571	49628	3.7200	8.3500	-36.8000	-0.5060	1.2550	0.1990
09:35:15.590	49648	0.8200	7.8700	-35.5800	-0.4440	0.9830	0.2110
09:35:15.610	49668	1.9000	7.9700	-36.3200	-0.5090	1.1050	0.1810
09:35:15.632	49688	2.2200	7.8800	-40.3800	-0.4850	1.2610	0.2610
09:35:15.651	49708	-1.0400	7.6100	-33.5000	-0.4980	0.8270	0.1640
09:35:15.670	49728	3.1800	7.6700	-39.0000	-0.5250	1.2960	0.2310
09:35:15.691	49748	0.8000	7.1900	-33.0700	-0.4860	0.9330	0.1950
09:35:15.710	49768	2.5700	8.0200	-36.3500	-0.5300	1.1570	0.2090
09:35:15.732	49788	1.2700	7.3100	-38.2800	-0.4820	1.1120	0.2360
09:35:15.750	49808	0.6900	7.6500	-35.0500	-0.5130	0.8990	0.1800
09:35:15.771	49828	2.2800	8.1200	-42.0100	-0.5040	1.3180	0.2610
09:35:15.790	49848	-0.5100	7.3700	-33.6000	-0.4730	0.8340	0.1930
09:35:15.811	49868	2.3900	7.7100	-36.1700	-0.5230	1.2030	0.2050
09:35:15.831	49888	1.0900	7.3200	-35.4000	-0.4870	1.1380	0.2240
09:35:15.850	49908	1.5000	7.5100	-33.6400	-0.5220	0.9890	0.1630
09:35:15.870	49928	1.7800	8.0300	-38.8400	-0.4800	1.2370	0.2430
09:35:15.891	49948	0.0100	6.8900	-35.3600	-0.4840	0.8570	0.1880
09:35:15.910	49968	2.6800	8.0000	-38.3700	-0.4970	1.2580	0.2230
09:35:15.931	49988	0.5000	7.5100	-35.9300	-0.4700	0.9850	0.2140
09:35:15.951	50008	1.5700	7.8200	-33.2200	-0.4990	1.0430	0.1690
09:35:15.970	50028	1.7900	7.8700	-39.3300	-0.4860	1.2410	0.2480
09:35:15.991	50048	-0.0600	7.3500	-33.7500	-0.4910	0.8510	0.1690
09:35:16.011	50068	2.6300	7.9500	-40.2600	-0.4990	1.2940	0.2510
09:35:16.030	50088	-0.5300	7.8000	-34.2100	-0.4880	0.9160	0.1890
09:35:16.051	50108	2.5200	8.2500	-36.8300	-0.5220	1.2130	0.2020
09:35:16.071	50128	1.0100	7.6400	-38.5200	-0.5040	1.1300	0.2390
09:35:16.090	50148	1.3400	7.5900	-34.5900	-0.5390	0.9400	0.1750
09:35:16.111	50168	2.0100	8.1500	-40.1700	-0.5110	1.2930	0.2570
09:35:16.131	50188	0.9600	7.2000	-33.7200	-0.4980	0.9160	0.1970
09:35:16.150	50208	2.4600	8.2700	-36.9000	-0.5030	1.2110	0.2100
09:35:16.172	50228	0.7400	7.6900	-36.6100	-0.4850	1.0680	0.2170
09:35:16.191	50248	2.0100	7.8800	-33.4400	-0.5240	1.0750	0.1830
09:35:16.212	50268	0.9300	8.1200	-37.6100	-0.4780	1.2220	0.2440
09:35:16.230	50288	-0.7200	7.5200	-34.6600	-0.4800	0.8570	0.1720
09:35:16.250	50308	2.2200	8.3500	-38.4300	-0.4850	1.2350	0.2180
09:35:16.271	50328	1.2000	7.4600	-34.6700	-0.4680	0.9980	0.2020
09:35:16.291	50348	2.1600	7.3900	-36.3700	-0.5080	1.1090	0.1950
09:35:16.312	50368	0.8400	7.9300	-38.9500	-0.4750	1.1560	0.2320
09:35:16.332	50388	0.0700	7.8700	-33.7600	-0.4990	0.9510	0.1770
09:35:16.352	50408	1.9600	8.1800	-39.5900	-0.4620	1.2520	0.2460
09:35:16.371	50428	-0.7700	7.2400	-32.8100	-0.4800	0.8710	0.1840
09:35:16.391	50448	2.9300	8.3800	-36.4400	-0.5070	1.2740	0.2030
09:35:16.411	50468	0.9500	7.6300	-33.8100	-0.4510	1.0390	0.2170
09:35:16.432	50488	1.5300	8.4100	-34.8700	-0.5150	1.0740	0.1810
09:35:16.452	50508	1.7100	7.7600	-39.5400	-0.4960	1.2690	0.2470
09:35:16.470	50528	-0.7400	7.6800	-36.0600	-0.4820	0.8480	0.1790
09:35:16.491	50548	1.7900	8.1000	-41.5600	-0.5190	1.2960	0.2400
09:35:16.512	50568	0.2100	7.6500	-34.7700	-0.4980	0.9490	0.1990
09:35:16.531	50588	1.4300	7.9600	-36.0800	-0.5690	1.0750	0.1920
09:35:16.552	50608	1.1400	7.6500	-37.2100	-0.5000	1.1460	0.2390
09:35:16.572	50628	0.6100	7.6400	-33.6200	-0.5070	0.9720	0.1770
09:35:16.591	50648	2.6700	8.5400	-38.2500	-0.4890	1.2720	0.2350
09:35:16.612	50668	-0.4400	7.4200	-35.3200	-0.4810	0.8320	0.1890
09:35:16.633	50688	3.1500	7.9200	-37.5200	-0.5140	1.2080	0.2180
09:35:16.650	50708	1.1900	7.5700	-36.6200	-0.4810	1.1350	0.2310
09:35:16.673	50728	1.3000	7.4600	-33.5300	-0.5010	0.9700	0.1710
09:35:16.691	50748	1.2200	8.2900	-38.4800	-0.4770	1.2170	0.2330
09:35:16.712	50768	-0.4000	7.5600	-34.0700	-0.4840	0.8290	0.1750
09:35:16.732	50788	3.4400	8.0700	-38.5600	-0.4940	1.2600	0.2210
09:35:16.751	50808	0.1000	6.9900	-34.8800	-0.4670	0.9640	0.2150
09:35:16.772	50828	2.4600	7.9700	-34.9800	-0.4990	1.1450	0.1810
09:35:16.793	50848	1.0800	7.7700	-37.7900	-0.4700	1.2160	0.2360
09:35:16.811	50868	0.1800	7.2800	-35.1800	-0.5100	0.8500	0.1700
09:35:16.831	50888	1.9200	7.9900	-41.0900	-0.4950	1.3380	0.2530
09:35:16.851	50908	-0.4700	7.3700	-34.8400	-0.4650	0.8850	0.1920
09:35:16.872	50928	3.3400	7.7500	-36.6800	-0.5150	1.2180	0.2180
09:35:16.893	50948	1.7700	7.6700	-36.3500	-0.4740	1.1480	0.2380
09:35:16.911	50968	1.5000	7.9000	-35.3800	-0.5150	0.9750	0.1850
09:35:16.931	50988	2.2400	8.1400	-39.0900	-0.4980	1.2670	0.2420
09:35:16.951	51008	0.7100	7.8300	-33.1500	-0.4880	0.9260	0.1870
09:35:16.971	51028	3.0800	8.0200	-37.1600	-0.4880	1.1800	0.2130
09:35:16.993	51048	0.5500	7.8900	-35.9800	-0.4910	1.0260	0.2140
09:35:17.011	51068	1.8300	7.5600	-34.0000	-0.5370	1.0410	0.1770
09:35:17.032	51088	1.7500	7.9300	-38.4100	-0.4840	1.2770	0.2470
09:35:17.051	51108	0.1300	7.4700	-34.4300	-0.4880	0.9030	0.1740
09:35:17.072	51128	1.7700	8.0800	-38.2100	-0.4770	1.2220	0.2110
09:35:17.092	51148	0.2500	7.8600	-35.7700	-0.4680	1.0050	0.2160
09:35:17.113	51168	2.5800	7.8700	-36.1300	-0.5010	1.1250	0.1950
09:35:17.132	51188	0.6500	7.8900	-36.7200	-0.4500	1.1270	0.2350
09:35:17.154	51208	0.0600	7.7700	-34.5100	-0.5020	0.9060	0.1670
09:35:17.171	51228	1.9400	8.2900	-39.0800	-0.4760	1.2660	0.2480
09:35:17.191	51248	0.1700	7.5800	-33.9200	-0.4580	0.9490	0.1900
09:35:17.213	51268	3.0000	8.2900	-36.3500	-0.4880	1.2260	0.2090
09:35:17.232	51288	1.4500	7.2400	-34.9600	-0.4570	1.0330	0.2240
09:35:17.251	51308	1.9600	7.8200	-33.7400	-0.5370	1.0240	0.1750
09:35:17.272	51328	1.6800	8.0100	-38.1600	-0.5070	1.2400	0.2360
09:35:17.292	51348	-0.1400	7.6300	-34.5600	-0.5010	0.8810	0.1790
09:35:17.312	51368	3.2700	8.2100	-36.1400	-0.4960	1.2380	0.2040
09:35:17.332	51388	0.4500	7.5700	-34.9200	-0.5040	0.9620	0.2030
09:35:17.351	51408	2.1800	8.0800	-36.0200	-0.5420	1.1140	0.1930
09:35:17.372	51428	-0.0800	7.9200	-38.9000	-0.5170	1.1270	0.2390
09:35:17.392	51448	0.1100	7.5700	-35.3300	-0.5360	0.9340	0.1800
09:35:17.412	51468	1.7400	8.2300	-40.6700	-0.5180	1.2650	0.2560
09:35:17.432	51488	0.3000	7.5500	-34.0100	-0.4910	0.9280	0.1900
09:35:17.453	51508	2.2400	8.1700	-34.6800	-0.5340	1.1680	0.1930
09:35:17.473	51528	2.0700	6.8400	-37.0200	-0.5110	1.1510	0.2440
09:35:17.493	51548	1.4700	7.6500	-33.5200	-0.5140	1.0320	0.1820
09:35:17.512	51568	1.3100	8.0600	-41.2500	-0.4820	1.2500	0.2560
09:35:17.533	51588	-0.2900	7.2600	-34.4200	-0.4830	0.8180	0.1690
09:35:17.553	51608	3.0800	8.1300	-37.8800	-0.5010	1.2600	0.2380
09:35:17.573	51628	1.0400	7.4300	-36.9700	-0.4680	1.0180	0.2260
09:35:17.593	51648	1.3400	7.7700	-33.8600	-0.5300	1.0620	0.1720
09:35:17.612	51668	1.9500	7.5700	-40.3600	-0.4930	1.2410	0.2500
09:35:17.633	51688	-0.4600	7.8300	-34.3600	-0.5000	0.8570	0.1640
09:35:17.652	51708	2.5900	8.1600	-42.5100	-0.5070	1.2930	0.2450
09:35:17.674	51728	0.2500	7.2100	-35.6000	-0.4840	0.9330	0.2090
09:35:17.691	51748	2.7400	7.8600	-36.4400	-0.5370	1.1900	0.2040
09:35:17.712	51768	1.1700	7.5400	-35.9700	-0.4920	1.1810	0.2300
09:35:17.732	51788	1.1300	7.7300	-34.7500	-0.5270	0.9750	0.1830
09:35:17.753	51808	2.0700	7.9900	-38.6000	-0.4870	1.2130	0.2370
09:35:17.773	51828	0.0000	7.9500	-35.2200	-0.4820	0.9080	0.1890
09:35:17.792	51848	2.0800	8.0200	-38.5200	-0.5100	1.1550	0.2170
09:35:17.812	51868	1.1800	7.8800	-36.0000	-0.4810	1.0790	0.2110
09:35:17.831	51888	1.7600	7.3300	-34.0000	-0.5400	1.0190	0.1870
09:35:17.853	51908	2.4100	7.8800	-36.0100	-0.4810	1.2360	0.2190
09:35:17.872	51928	0.1600	7.8200	-35.4600	-0.4900	0.8840	0.1850
09:35:17.892	51948	2.2800	8.0300	-36.3000	-0.4850	1.1860	0.2110
09:35:17.913	51968	0.8000	7.4500	-34.5200	-0.4640	0.9830	0.2070
09:35:17.933	51988	2.7900	7.2400	-36.4900	-0.5320	1.1630	0.1940
09:35:17.953	52008	0.6700	7.3900	-39.4900	-0.4740	1.1510	0.2360
09:35:17.971	52028	-0.5600	7.5200	-35.4300	-0.5120	0.8790	0.1730
09:35:17.994	52048	2.3600	7.7500	-38.4400	-0.4700	1.2350	0.2290
09:35:18.013	52068	0.7300	7.5900	-32.2900	-0.4490	0.9360	0.1850
09:35:18.033	52088	3.6500	8.0300	-34.0700	-0.5160	1.2130	0.1890
09:35:18.052	52108	1.7300	7.5400	-35.8100	-0.4480	1.0260	0.2280
09:35:18.073	52128	2.0200	7.8900	-37.7600	-0.5360	1.0910	0.1990
09:35:18.093	52148	1.8900	7.6700	-38.0900	-0.4900	1.2030	0.2310
09:35:18.113	52168	-0.7500	7.8300	-35.6200	-0.5090	0.8970	0.1730
09:35:18.132	52188	2.8100	7.8300	-37.4000	-0.5180	1.2240	0.2090
09:35:18.153	52208	0.4600	7.7200	-35.2200	-0.4900	1.0090	0.2070
09:35:18.174	52228	1.7400	7.9700	-37.5800	-0.5610	1.1250	0.1970
09:35:18.193	52248	1.2300	7.3300	-37.1500	-0.4960	1.1340	0.2240
09:35:18.213	52268	0.7200	7.6000	-34.3300	-0.5000	0.9410	0.1810
09:35:18.233	52288	3.0300	7.9300	-39.2200	-0.5080	1.2400	0.2280
09:35:18.251	52308	-0.9800	7.3600	-36.1000	-0.4710	0.9530	0.2120
09:35:18.273	52328	1.8000	8.0500	-35.3800	-0.5280	1.1200	0.1720
09:35:18.292	52348	1.1500	7.1100	-38.0200	-0.4800	1.1720	0.2480
09:35:18.314	52368	1.3700	7.7400	-34.4300	-0.5150	1.0090	0.1780
09:35:18.333	52388	1.4600	7.9200	-38.2400	-0.4850	1.2200	0.2210
09:35:18.352	52408	-0.1900	6.9500	-35.6000	-0.4820	0.8510	0.1930
09:35:18.372	52428	3.3700	8.0500	-37.0800	-0.5120	1.2580	0.2080
09:35:18.393	52448	0.3400	7.4700	-37.2900	-0.4800	1.0060	0.2240
09:35:18.412	52468	1.5400	7.6300	-35.1800	-0.5270	1.0440	0.1800
09:35:18.433	52488	1.6100	7.9400	-38.2000	-0.4830	1.2400	0.2360
09:35:18.453	52508	-0.5500	7.6500	-33.3900	-0.4990	0.8420	0.1640
09:35:18.473	52528	2.2400	7.9500	-38.5800	-0.5040	1.3050	0.2350
09:35:18.493	52548	-0.1900	7.3900	-33.4100	-0.4740	0.9140	0.1960
09:35:18.514	52568	3.0600	7.9200	-34.7200	-0.5230	1.1710	0.1900
09:35:18.533	52588	1.9300	7.4300	-38.6300	-0.5040	1.1620	0.2530
09:35:18.553	52608	1.0000	7.5500	-33.8000	-0.5210	0.9570	0.1720
09:35:18.573	52628	2.1900	8.2100	-39.5700	-0.4900	1.2020	0.2370
09:35:18.593	52648	0.5000	7.1900	-33.1500	-0.4880	0.8820	0.1800
09:35:18.613	52668	2.1800	7.9700	-38.0800	-0.5140	1.2090	0.2120
09:35:18.632	52688	0.9700	7.7700	-34.8700	-0.4680	1.0730	0.2140
09:35:18.653	52708	1.8500	7.3600	-33.9300	-0.5310	0.9840	0.1770
09:35:18.673	52728	2.1300	7.9000	-39.7000	-0.5010	1.2500	0.2550
09:35:18.692	52748	0.1300	7.3200	-33.5900	-0.4880	0.8780	0.1760
09:35:18.712	52768	1.6400	8.1700	-38.6400	-0.5050	1.1810	0.2130
09:35:18.733	52788	1.1300	7.3300	-34.3300	-0.4570	1.0100	0.2090
09:35:18.752	52808	2.4100	7.6300	-34.0600	-0.5200	1.0500	0.1810
09:35:18.773	52828	1.5300	7.8100	-36.3900	-0.4890	1.1890	0.2290
09:35:18.794	52848	-0.1100	7.6900	-35.1600	-0.4980	0.9000	0.1710
09:35:18.813	52868	2.3600	7.9100	-39.9000	-0.4930	1.2500	0.2430
09:35:18.833	52888	0.1700	7.4700	-34.0400	-0.4320	0.8970	0.1980
09:35:18.853	52908	2.6900	8.2400	-35.4900	-0.5130	1.2650	0.1990
09:35:18.875	52928	1.3900	6.7400	-35.6700	-0.4550	1.1110	0.2340
09:35:18.893	52948	1.0700	7.9800	-33.8400	-0.5330	1.0100	0.1670
09:35:18.914	52968	2.7400	7.9700	-40.1800	-0.5060	1.2690	0.2640
09:35:18.933	52988	-0.2000	7.9300	-33.4700	-0.4490	0.8470	0.1750
09:35:18.953	53008	2.8000	8.0300	-38.8000	-0.5160	1.2680	0.2340
09:35:18.972	53028	0.9000	7.0600	-35.7100	-0.4910	1.0090	0.2140
09:35:18.993	53048	1.6100	7.6900	-35.9200	-0.5620	1.0990	0.1860
09:35:19.013	53068	2.1200	8.0100	-36.3000	-0.5020	1.1870	0.2240
09:35:19.034	53088	-0.2400	7.2300	-32.7900	-0.5080	0.9690	0.1710
09:35:19.054	53108	2.9500	8.1700	-37.9900	-0.5180	1.2480	0.2260
09:35:19.072	53128	-0.2700	7.3500	-34.1900	-0.4700	0.9500	0.2020
09:35:19.093	53148	1.6100	8.2500	-35.8700	-0.5260	1.1010	0.1650
09:35:19.113	53168	1.7700	7.2200	-38.4800	-0.4620	1.1460	0.2450
09:35:19.135	53188	1.0500	7.3800	-34.6500	-0.4970	0.9670	0.1740
09:35:19.153	53208	2.0900	8.1300	-40.5600	-0.4700	1.2360	0.2390
09:35:19.173	53228	-0.5500	7.1100	-33.9200	-0.4670	0.8650	0.1830
09:35:19.193	53248	3.6100	8.0100	-37.0400	-0.5120	1.2400	0.2130
09:35:19.215	53268	1.0900	7.3200	-34.8300	-0.4570	1.0830	0.2190
09:35:19.235	53288	0.0600	8.0500	-36.0700	-0.5080	0.9830	0.1740
09:35:19.253	53308	2.0300	7.8700	-40.8900	-0.4890	1.2610	0.2440
09:35:19.274	53328	-0.0200	7.4700	-33.2200	-0.4810	0.8750	0.1850
09:35:19.295	53348	2.6300	8.0000	-37.5300	-0.5250	1.2380	0.2150
09:35:19.313	53368	0.1500	7.6600	-35.6400	-0.4750	0.9470	0.2060
09:35:19.335	53388	1.9300	7.6800	-36.3200	-0.5420	1.1260	0.1940
09:35:19.354	53408	1.7100	7.2400	-39.1500	-0.5110	1.2030	0.2430
09:35:19.374	53428	0.4400	7.2400	-34.7900	-0.5100	0.9310	0.1890
09:35:19.393	53448	2.6800	8.4400	-39.2300	-0.4940	1.2630	0.2410
09:35:19.413	53468	-0.0800	7.8300	-33.9500	-0.4850	0.8620	0.1820
09:35:19.434	53488	2.2400	8.1300	-37.0000	-0.5000	1.1520	0.2030
09:35:19.453	53508	1.1900	7.9500	-36.4800	-0.4740	1.1060	0.2250
09:35:19.473	53528	0.9000	7.6600	-34.4800	-0.5190	0.9940	0.1870
09:35:19.494	53548	1.9800	8.1300	-39.2600	-0.4880	1.2400	0.2460
09:35:19.513	53568	0.3500	7.5200	-34.2700	-0.4650	0.8640	0.1850
09:35:19.534	53588	2.7500	7.8700	-38.9600	-0.5010	1.2310	0.2210
09:35:19.554	53608	0.9300	7.4400	-34.4900	-0.4510	0.9630	0.2010
09:35:19.574	53628	2.5200	7.6200	-33.0600	-0.5150	1.0470	0.1790
09:35:19.594	53648	2.0900	7.6200	-37.6900	-0.4880	1.2520	0.2320
09:35:19.614	53668	-0.5900	7.2600	-33.8200	-0.4930	0.8620	0.1730
09:35:19.634	53688	1.9000	7.8100	-38.6500	-0.4940	1.2320	0.2190
09:35:19.653	53708	0.3600	7.6900	-34.0000	-0.4450	0.9690	0.1990
09:35:19.674	53728	3.2900	7.8400	-37.5100	-0.5090	1.1940	0.2070
09:35:19.694	53748	1.1100	7.5600	-35.4100	-0.4550	1.0490	0.2160
09:35:19.714	53768	1.4200	7.8600	-35.4000	-0.5140	0.9590	0.1820
09:35:19.733	53788	2.4600	7.9500	-38.2500	-0.4950	1.2840	0.2380
09:35:19.753	53808	-0.3900	7.4900	-32.3100	-0.4780	0.8350	0.1670
09:35:19.774	53828	2.8900	7.8000	-37.9100	-0.5230	1.2600	0.2160
09:35:19.795	53848	0.1500	7.5700	-36.6900	-0.5020	1.0420	0.2240
09:35:19.814	53868	0.8600	7.5600	-38.1500	-0.5410	1.0580	0.2010
09:35:19.834	53888	1.9000	7.6200	-35.6900	-0.5000	1.2180	0.2190
09:35:19.854	53908	1.0200	7.4800	-33.9300	-0.4870	0.9580	0.1900
09:35:19.874	53928	2.9900	7.9800	-37.6400	-0.5000	1.2420	0.2250
09:35:19.894	53948	-0.0600	7.2400	-35.0300	-0.4910	0.9430	0.2160
09:35:19.915	53968	1.5400	7.5300	-37.0100	-0.5410	1.1020	0.1880
09:35:19.933	53988	2.1000	7.4300	-38.0200	-0.4900	1.1880	0.2340
09:35:19.953	54008	0.9900	7.5700	-32.8600	-0.4940	0.9580	0.1710
09:35:19.974	54028	2.1700	8.2100	-38.7000	-0.4860	1.2380	0.2210
09:35:19.994	54048	-0.5000	6.8700	-34.9900	-0.4650	0.8290	0.1880
09:35:20.013	54068	3.6200	7.7400	-37.0900	-0.5200	1.2400	0.1990
09:35:20.035	54088	1.4200	7.3400	-35.4600	-0.4790	1.1010	0.2350
09:35:20.053	54108	1.0300	7.2700	-34.7600	-0.5040	0.9490	0.1850
09:35:20.073	54128	1.2600	8.1400	-40.0000	-0.4780	1.2690	0.2410
09:35:20.094	54148	0.0500	7.3400	-33.5400	-0.4760	0.8770	0.1800
09:35:20.113	54168	2.4400	8.2900	-39.0500	-0.4920	1.2610	0.2210
09:35:20.135	54188	-0.4000	7.5000	-34.8700	-0.4670	0.9870	0.2110
09:35:20.155	54208	2.7600	7.6400	-36.5400	-0.5240	1.1030	0.1850
09:35:20.173	54228	2.1500	7.4500	-40.0200	-0.4850	1.2290	0.2650
09:35:20.194	54248	-0.1800	7.4100	-35.1900	-0.5130	0.8780	0.1720
09:35:20.214	54268	2.4300	8.0300	-38.5300	-0.5050	1.2660	0.2350
09:35:20.234	54288	-0.0400	7.3300	-34.9700	-0.4800	0.9350	0.2030
09:35:20.254	54308	2.2300	7.6500	-37.4800	-0.5000	1.1760	0.2020
09:35:20.275	54328	0.8300	7.6400	-39.0700	-0.4770	1.1700	0.2460
09:35:20.296	54348	1.1100	7.2400	-32.5100	-0.5240	0.9480	0.1660
09:35:20.314	54368	2.6900	7.9800	-38.5100	-0.4900	1.2680	0.2380
09:35:20.335	54388	0.1600	7.4400	-31.5300	-0.4620	0.8970	0.1750
09:35:20.355	54408	2.3700	7.8900	-36.3600	-0.4700	1.1770	0.1980
09:35:20.375	54428	0.5800	7.2700	-36.1600	-0.4730	1.0540	0.2180
09:35:20.395	54448	2.6200	7.2600	-33.4600	-0.5220	1.1010	0.1750
09:35:20.415	54468	2.0100	8.1400	-38.3300	-0.4850	1.2210	0.2330
09:35:20.435	54488	-0.5000	7.2900	-34.2400	-0.5030	0.8470	0.1660
09:35:20.454	54508	2.8000	7.7500	-37.2300	-0.4790	1.2360	0.2180
09:35:20.475	54528	0.1400	7.5200	-33.4400	-0.4640	0.9480	0.1870
09:35:20.495	54548	3.5100	8.1000	-35.3100	-0.4960	1.1870	0.2010
09:35:20.515	54568	1.3500	7.2800	-36.0300	-0.4600	1.1080	0.2310
09:35:20.535	54588	1.8100	7.8500	-33.5600	-0.5060	0.9760	0.1690
09:35:20.555	54608	2.5100	8.1000	-38.5700	-0.4840	1.2660	0.2580
09:35:20.574	54628	-0.1300	7.0900	-33.1200	-0.4720	0.8650	0.1750
09:35:20.595	54648	2.6400	8.0600	-37.6500	-0.4990	1.2300	0.2230
09:35:20.615	54668	0.5500	7.4900	-36.4300	-0.4910	1.0570	0.2230
09:35:20.634	54688	1.1600	7.8800	-36.7000	-0.5380	1.0590	0.2010
09:35:20.655	54708	2.4600	8.1000	-39.9100	-0.5130	1.2690	0.2500
09:35:20.674	54728	0.8400	7.4100	-34.2700	-0.5150	0.9700	0.1880
09:35:20.694	54748	4.2700	8.4200	-36.4300	-0.5320	1.3580	0.2230
09:35:20.715	54768	0.1900	6.9600	-31.1000	-0.4550	0.8650	0.1860
09:35:20.736	54788	2.2500	7.9400	-35.5100	-0.4790	1.1050	0.1900
09:35:20.755	54808	1.9300	7.8300	-38.2700	-0.4690	1.2090	0.2270
09:35:20.775	54828	1.2200	7.5800	-35.0000	-0.4900	1.0000	0.1790
09:35:20.794	54848	2.3300	7.7300	-37.6600	-0.4510	1.2460	0.2240
09:35:20.815	54868	-0.9200	6.5000	-34.1400	-0.3880	0.8060	0.1700
09:35:20.835	54888	2.7300	8.3900	-36.5300	-0.4520	1.2910	0.1970
09:35:20.854	54908	0.5200	7.2400	-34.5400	-0.3820	1.0120	0.1980
09:35:20.874	54928	1.9900	7.2700	-33.3400	-0.4260	0.9640	0.1570
09:35:20.896	54948	2.5300	8.1000	-40.1700	-0.4280	1.4040	0.2460
09:35:20.915	54968	-1.7700	6.8600	-33.0200	-0.4450	0.7150	0.1490
09:35:20.934	54988	2.9800	7.8800	-40.4800	-0.4690	1.3000	0.2380
09:35:20.954	55008	-0.0200	7.3200	-34.2600	-0.4090	0.9660	0.1940
09:35:20.975	55028	2.5700	7.7900	-35.4800	-0.4950	1.1240	0.1840
09:35:20.994	55048	2.0900	7.7300	-37.1800	-0.4620	1.2080	0.2440
09:35:21.015	55068	0.6500	7.1900	-33.6100	-0.4990	0.8870	0.1730
09:35:21.035	55088	2.5800	7.9600	-39.6800	-0.4830	1.2740	0.2480
09:35:21.054	55108	0.2900	8.0200	-34.4800	-0.4460	0.8650	0.1840
09:35:21.076	55128	1.7200	8.0600	-36.9700	-0.4890	1.1020	0.2080
09:35:21.096	55148	0.7700	7.9800	-38.8100	-0.4900	1.1190	0.2270
09:35:21.114	55168	0.4000	7.1900	-36.1600	-0.5370	0.9670	0.1870
09:35:21.135	55188	2.6800	7.6400	-36.8600	-0.4820	1.2330	0.2230
09:35:21.155	55208	-0.0800	7.2900	-35.5600	-0.4620	0.9160	0.1900
09:35:21.175	55228	2.4300	8.2600	-36.7100	-0.4750	1.2200	0.2050
09:35:21.195	55248	0.8100	7.6900	-35.2100	-0.4530	1.0900	0.2100
09:35:21.216	55268	1.3500	7.6500	-33.8300	-0.4970	0.9540	0.1800
09:35:21.234	55288	1.4900	7.8400	-40.6700	-0.4900	1.2680	0.2510
09:35:21.255	55308	-0.1900	7.3900	-33.9700	-0.4800	0.8540	0.1700
09:35:21.275	55328	1.7400	7.6900	-38.1600	-0.4860	1.2070	0.2100
09:35:21.295	55348	-0.0200	7.7700	-34.1200	-0.4740	0.9640	0.1920
09:35:21.314	55368	2.2100	7.6600	-36.3100	-0.5290	1.2110	0.1940
09:35:21.335	55388	1.1100	7.7900	-37.0700	-0.4640	1.1850	0.2380
09:35:21.355	55408	0.6700	7.8900	-33.4600	-0.5160	0.9210	0.1580
09:35:21.375	55428	2.3900	7.9100	-39.7900	-0.5080	1.3110	0.2500
09:35:21.395	55448	-0.6000	7.1700	-35.5500	-0.4840	0.8870	0.1980
09:35:21.415	55468	2.8600	7.9500	-37.3400	-0.5080	1.2250	0.2130
09:35:21.435	55488	1.5500	7.4600	-36.4100	-0.4900	1.1270	0.2360
09:35:21.456	55508	0.6700	8.1600	-34.6200	-0.5360	1.0070	0.1830
09:35:21.475	55528	1.0900	8.1800	-39.0300	-0.4970	1.2130	0.2450
09:35:21.496	55548	-0.1600	7.2800	-35.7200	-0.5150	0.9370	0.1880
09:35:21.516	55568	2.5400	8.3800	-38.1100	-0.5020	1.2670	0.2200
09:35:21.535	55588	0.2100	7.5600	-35.8800	-0.4800	0.9800	0.2070
09:35:21.555	55608	2.1900	7.7900	-34.8000	-0.5420	1.0530	0.1810
09:35:21.576	55628	1.4900	7.7300	-38.5600	-0.5070	1.2300	0.2340
09:35:21.596	55648	0.5700	7.4200	-33.2300	-0.4990	0.9020	0.1790
09:35:21.615	55668	1.8900	8.1300	-39.8300	-0.5000	1.2390	0.2330
09:35:21.636	55688	-0.0600	7.2100	-34.6800	-0.4790	0.8740	0.1980
09:35:21.656	55708	2.6100	8.1600	-35.2400	-0.5050	1.1960	0.1890
09:35:21.675	55728	1.0300	7.4000	-38.0400	-0.4900	1.1190	0.2470
09:35:21.696	55748	0.6600	7.3000	-34.3800	-0.5040	0.9260	0.1750
09:35:21.717	55768	1.9300	8.1900	-42.0600	-0.4950	1.3180	0.2610
09:35:21.735	55788	-1.0000	7.0700	-34.1000	-0.4760	0.8100	0.1810
09:35:21.756	55808	2.8600	8.0400	-38.6000	-0.4960	1.2860	0.2300
09:35:21.776	55828	0.4100	7.6200	-36.4200	-0.4630	1.0440	0.2270
09:35:21.794	55848	1.8600	7.9600	-33.6600	-0.5220	1.0350	0.1610
09:35:21.816	55868	2.0200	7.5400	-41.0500	-0.5010	1.2950	0.2710
09:35:21.836	55888	0.1700	7.4300	-33.3200	-0.5160	0.8490	0.1690
09:35:21.856	55908	2.3800	8.4600	-39.9800	-0.5110	1.2930	0.2480
09:35:21.876	55928	0.7800	7.5400	-34.6700	-0.4800	0.9590	0.1990
09:35:21.895	55948	1.8100	8.1600	-34.6000	-0.5020	1.0800	0.1910
09:35:21.915	55968	1.7200	8.0500	-37.8600	-0.4890	1.1920	0.2260
09:35:21.936	55988	1.1100	7.5000	-32.1700	-0.5040	0.9440	0.1790
09:35:21.955	56008	2.5600	7.6600	-40.1600	-0.5130	1.2690	0.2450
09:35:21.975	56028	0.4800	7.3100	-33.4300	-0.4730	0.9110	0.1960
09:35:21.997	56048	2.1200	7.7200	-36.2800	-0.5030	1.1650	0.1960
09:35:22.016	56068	1.9100	7.3300	-36.0900	-0.4710	1.0810	0.2210
09:35:22.036	56088	1.6700	7.3000	-33.4700	-0.5150	1.0010	0.1700
09:35:22.055	56108	1.6800	8.1700	-39.0100	-0.4790	1.2420	0.2450
09:35:22.075	56128	-0.4100	7.4300	-34.4600	-0.4830	0.8390	0.1800
09:35:22.097	56148	1.7000	8.1800	-40.3100	-0.4880	1.2370	0.2210
09:35:22.116	56168	0.4400	7.6900	-37.2600	-0.4540	1.0560	0.2140
09:35:22.135	56188	2.1300	7.6300	-34.2500	-0.5080	1.0550	0.1850
09:35:22.156	56208	1.7900	7.4600	-38.0900	-0.4660	1.2180	0.2500
09:35:22.175	56228	0.2300	7.3700	-34.9000	-0.5200	0.8850	0.1830
09:35:22.195	56248	2.8800	8.0700	-37.8500	-0.5150	1.3030	0.2330
09:35:22.216	56268	0.0900	7.5500	-34.6200	-0.4840	0.9650	0.1950
09:35:22.237	56288	2.5000	8.2300	-36.4100	-0.5330	1.1690	0.2090
09:35:22.256	56308	1.3800	7.3500	-36.9600	-0.5150	1.1340	0.2220
09:35:22.277	56328	1.1700	7.7400	-33.4000	-0.5200	0.9690	0.1790
09:35:22.297	56348	1.6600	7.8400	-37.6100	-0.4960	1.2240	0.2350
09:35:22.315	56368	-0.4500	7.2200	-36.5400	-0.5150	0.9510	0.1940
09:35:22.336	56388	2.5200	7.9800	-37.1900	-0.5230	1.2000	0.2170
09:35:22.356	56408	1.2600	7.4900	-35.8900	-0.4660	1.0690	0.2290
09:35:22.375	56428	1.0700	7.9900	-34.0800	-0.5190	1.0050	0.1680
09:35:22.395	56448	1.8800	8.2500	-38.5100	-0.4640	1.1620	0.2360
09:35:22.415	56468	0.1800	7.3300	-33.2500	-0.4950	0.8900	0.1690
09:35:22.437	56488	2.0900	8.2200	-38.9800	-0.4900	1.2560	0.2190
09:35:22.457	56508	-0.3800	7.7600	-35.2900	-0.4630	0.9300	0.1930
09:35:22.475	56528	2.7500	7.6200	-33.6600	-0.5140	1.1430	0.1840
09:35:22.495	56548	1.7500	8.0400	-38.9600	-0.4840	1.2120	0.2480
09:35:22.515	56568	-0.0700	7.3100	-33.8300	-0.4930	0.8500	0.1650
09:35:22.535	56588	2.2900	8.0500	-41.4900	-0.4960	1.3520	0.2410
09:35:22.555	56608	-0.4200	7.3200	-33.2400	-0.4540	0.8470	0.1900
09:35:22.575	56628	2.9500	8.1100	-36.7200	-0.5070	1.2180	0.1930
09:35:22.595	56648	0.6600	7.8200	-34.9300	-0.4670	1.1180	0.2360
09:35:22.617	56668	1.0500	7.4100	-34.3500	-0.5340	0.9490	0.1660
09:35:22.637	56688	1.9200	8.2400	-39.5600	-0.5040	1.2920	0.2480
09:35:22.655	56708	0.6300	7.2200	-32.5000	-0.4950	0.9020	0.1760
09:35:22.675	56728	2.4500	8.1500	-38.8000	-0.5060	1.2440	0.2240
09:35:22.696	56748	0.2100	7.5400	-37.2100	-0.4900	1.0240	0.2270
09:35:22.715	56768	1.0400	7.7200	-36.9100	-0.5240	1.0110	0.1850
09:35:22.736	56788	1.1300	8.3500	-41.4100	-0.4930	1.2660	0.2560
09:35:22.756	56808	0.1600	7.0100	-32.6400	-0.4920	0.8390	0.1720
09:35:22.776	56828	2.1600	7.8500	-38.9100	-0.5060	1.2430	0.2280
09:35:22.797	56848	0.6600	7.0300	-33.9400	-0.4890	0.9920	0.1970
09:35:22.818	56868	1.5700	8.0600	-37.6000	-0.5140	1.1510	0.2040
09:35:22.836	56888	0.6400	7.3400	-37.8400	-0.4840	1.0980	0.2230
09:35:22.856	56908	1.3100	7.4100	-33.9400	-0.5070	0.9370	0.1820
09:35:22.877	56928	2.1000	8.0000	-40.4500	-0.4800	1.2720	0.2580
09:35:22.897	56948	-0.4600	7.5200	-33.9400	-0.4580	0.8800	0.1810
09:35:22.916	56968	2.1100	8.2100	-37.9300	-0.4680	1.1810	0.2110
09:35:22.938	56988	1.1500	7.8500	-36.3300	-0.4560	1.1410	0.2230
09:35:22.957	57008	2.2200	7.9000	-32.2900	-0.4930	1.0090	0.1690
09:35:22.977	57028	1.9500	7.4500	-39.2300	-0.4800	1.1900	0.2490
09:35:22.997	57048	0.5100	7.3400	-32.6500	-0.5030	0.8960	0.1670
09:35:23.017	57068	2.0800	8.2800	-37.8400	-0.5080	1.2650	0.2270
09:35:23.037	57088	0.7200	7.8300	-34.6300	-0.4710	0.9880	0.1970
09:35:23.057	57108	2.5000	7.9600	-35.7700	-0.5180	1.1250	0.1920
09:35:23.076	57128	1.0800	7.8500	-37.4100	-0.4820	1.1600	0.2350
09:35:23.098	57148	0.8600	7.9600	-32.6800	-0.5170	0.9110	0.1590
09:35:23.118	57168	1.9300	7.9200	-39.5900	-0.4850	1.2430	0.2500
09:35:23.137	57188	0.0700	7.4900	-33.6800	-0.4910	0.9190	0.1840
09:35:23.157	57208	2.4000	8.0900	-37.3700	-0.5010	1.1950	0.2110
09:35:23.176	57228	0.6200	7.4900	-36.5700	-0.4820	1.0750	0.2200
09:35:23.197	57248	0.5800	7.4900	-35.0900	-0.5060	0.9460	0.1850
09:35:23.217	57268	1.8300	7.7200	-40.4800	-0.4770	1.2290	0.2460
09:35:23.236	57288	-0.0200	7.5300	-33.3700	-0.4850	0.8730	0.1760
09:35:23.256	57308	3.2400	8.3700	-37.9400	-0.4910	1.2640	0.2190
09:35:23.277	57328	0.4900	7.8900	-33.9000	-0.4540	1.0070	0.1990
09:35:23.297	57348	2.1600	7.8300	-33.7800	-0.5180	1.0740	0.1730
09:35:23.316	57368	1.7000	7.6300	-39.2100	-0.4770	1.2000	0.2440
09:35:23.335	57388	0.0300	7.3000	-34.3300	-0.4850	0.8710	0.1690
09:35:23.357	57408	2.4400	8.0300	-39.7700	-0.5030	1.3020	0.2360
09:35:23.377	57428	-0.2400	7.4800	-34.0100	-0.4630	0.8700	0.1870
09:35:23.397	57448	2.7800	7.9900	-35.2500	-0.5060	1.2080	0.1830
09:35:23.416	57468	0.8200	7.4800	-35.3600	-0.4830	1.1280	0.2190
09:35:23.435	57488	0.2700	8.0200	-35.6200	-0.5280	0.9860	0.1760
09:35:23.457	57508	1.6200	7.7100	-40.6400	-0.5060	1.2290	0.2400
09:35:23.476	57528	-0.0400	7.2100	-34.0900	-0.5040	0.8940	0.1830
09:35:23.497	57548	3.2100	7.6200	-34.9600	-0.5270	1.1920	0.1950
09:35:23.517	57568	0.8100	7.4700	-35.2100	-0.4860	1.0360	0.2170
09:35:23.536	57588	1.1100	7.8400	-34.7300	-0.5220	1.0470	0.1850
09:35:23.557	57608	1.4800	7.8900	-39.0600	-0.4930	1.2300	0.2440
09:35:23.576	57628	0.3800	7.6000	-33.2400	-0.4850	0.8780	0.1810
09:35:23.597	57648	2.8800	7.9500	-39.4600	-0.5160	1.2950	0.2380
09:35:23.616	57668	1.0100	7.5400	-34.8600	-0.4750	0.9660	0.1980
09:35:23.636	57688	1.1400	7.8300	-36.3500	-0.5160	1.0540	0.1900
09:35:23.657	57708	0.5200	7.4400	-38.8300	-0.4820	1.1680	0.2310
09:35:23.677	57728	1.3900	7.0900	-31.5700	-0.5190	0.8840	0.1550
09:35:23.697	57748	2.7500	7.9100	-38.1500	-0.5140	1.2790	0.2430
09:35:23.717	57768	0.1200	7.3300	-33.4900	-0.4910	0.8880	0.1920
09:35:23.736	57788	2.7900	7.9400	-34.7000	-0.4840	1.1440	0.1990
09:35:23.756	57808	0.6400	7.2900	-37.7000	-0.4640	1.1000	0.2340
09:35:23.776	57828	1.5800	7.7800	-35.6800	-0.5240	1.0310	0.1990
09:35:23.798	57848	1.8000	7.9600	-36.3900	-0.4700	1.2020	0.2260
09:35:23.816	57868	-0.7500	7.3400	-36.5200	-0.5120	0.8550	0.1780
09:35:23.837	57888	2.8100	7.8500	-39.1100	-0.5090	1.2720	0.2360
09:35:23.857	57908	0.7400	7.3700	-36.5800	-0.4660	0.9880	0.2220
09:35:23.878	57928	1.7600	7.8700	-35.4900	-0.5070	1.0300	0.1720
09:35:23.897	57948	1.3300	7.5000	-40.3100	-0.4950	1.2360	0.2600
09:35:23.916	57968	0.9500	7.1700	-33.6500	-0.5120	0.9180	0.1690
09:35:23.938	57988	2.3000	7.9900	-36.6000	-0.4800	1.2130	0.2280
09:35:23.956	58008	-0.2400	7.7300	-33.0100	-0.4840	0.9620	0.1770
09:35:23.978	58028	2.1200	7.5400	-36.7600	-0.5270	1.2010	0.1990
09:35:23.999	58048	0.7000	7.6800	-37.2200	-0.4910	1.1270	0.2190
09:35:24.017	58068	0.6600	7.8000	-34.3600	-0.4960	0.9140	0.1780
09:35:24.037	58088	1.3300	8.2500	-38.9600	-0.4670	1.2800	0.2460
09:35:24.059	58108	-0.1400	7.4300	-33.4300	-0.4880	0.9160	0.1820
09:35:24.077	58128	2.8600	7.9100	-36.7400	-0.4920	1.1690	0.2030
09:35:24.099	58148	0.5400	7.4500	-35.8100	-0.4570	1.0500	0.2210
09:35:24.118	58168	0.8900	8.2900	-35.2100	-0.5160	1.0060	0.1780
09:35:24.138	58188	1.4100	7.9500	-39.3300	-0.4740	1.1930	0.2420
09:35:24.158	58208	-0.1300	7.2300	-34.7300	-0.4830	0.9330	0.1710
09:35:24.178	58228	2.4500	8.4000	-38.1000	-0.4670	1.2230	0.2230
09:35:24.198	58248	0.4000	7.6900	-36.0000	-0.4730	0.9400	0.2010
09:35:24.219	58268	2.4200	7.9900	-37.5000	-0.5160	1.1770	0.2130
09:35:24.236	58288	0.8500	7.3600	-38.3500	-0.4700	1.1860	0.2460
09:35:24.256	58308	0.7500	7.6800	-34.8100	-0.5050	0.9260	0.1730
09:35:24.279	58328	2.6000	7.8500	-38.2000	-0.4970	1.2670	0.2300
09:35:24.298	58348	-0.3800	7.5600	-35.1600	-0.4920	0.9010	0.1920
09:35:24.318	58368	2.6200	8.0000	-37.9200	-0.5200	1.1890	0.2190
09:35:24.338	58388	1.2500	7.4700	-36.6200	-0.4870	1.0740	0.2230
09:35:24.356	58408	1.2400	7.6400	-36.6100	-0.5060	1.0150	0.1890
09:35:24.379	58428	1.5600	7.8200	-39.5500	-0.4880	1.2090	0.2320
09:35:24.399	58448	-0.5600	7.5300	-34.3900	-0.5050	0.8790	0.1810
09:35:24.419	58468	2.8700	7.8400	-37.0700	-0.5100	1.2610	0.2100
09:35:24.439	58488	1.4700	7.6700	-33.1800	-0.4620	1.0400	0.2180
09:35:24.458	58508	2.2200	8.0600	-34.8000	-0.5160	1.0920	0.1800
09:35:24.478	58528	1.2600	7.6500	-38.3300	-0.4700	1.1840	0.2290
09:35:24.498	58548	-0.8200	7.4900	-34.6300	-0.5420	0.9800	0.1690
09:35:24.519	58568	2.2000	7.8800	-38.2200	-0.4800	1.2220	0.2310
09:35:24.538	58588	0.2300	7.7100	-35.1800	-0.4650	0.9210	0.1990
09:35:24.558	58608	2.9900	7.2100	-33.3700	-0.5060	1.0950	0.1800
09:35:24.578	58628	1.6100	7.6500	-36.9600	-0.4770	1.1750	0.2270
09:35:24.598	58648	1.1900	7.6300	-33.9700	-0.5300	0.9860	0.1840
09:35:24.619	58668	1.6900	8.0600	-37.2600	-0.4810	1.1810	0.2260
09:35:24.639	58688	-0.6300	7.3900	-36.1600	-0.5190	0.9050	0.1840
09:35:24.658	58708	3.2800	8.0000	-35.8200	-0.4880	1.2120	0.2040
09:35:24.678	58728	0.9100	8.1500	-35.0900	-0.4620	1.0490	0.2210
09:35:24.698	58748	1.7100	7.8000	-33.4600	-0.5260	1.0450	0.1710
09:35:24.717	58768	1.5100	7.7500	-40.3200	-0.4990	1.2030	0.2560
09:35:24.739	58788	0.9900	7.4000	-34.1000	-0.5060	0.9800	0.1910
09:35:24.759	58808	2.6600	7.6800	-35.6100	-0.4940	1.1780	0.2090
09:35:24.779	58828	0.8700	7.4000	-37.9000	-0.4960	1.0390	0.2200
09:35:24.797	58848	3.0400	8.0600	-35.9700	-0.5230	1.1070	0.1940
09:35:24.818	58868	1.2800	7.2600	-37.7100	-0.4830	1.1490	0.2420
09:35:24.837	58888	0.6400	7.5600	-34.6500	-0.5030	0.9410	0.1830
09:35:24.858	58908	1.1300	8.0300	-39.5800	-0.4840	1.2520	0.2400
09:35:24.878	58928	-0.4900	7.7000	-35.2100	-0.4890	0.9590	0.1860
09:35:24.898	58948	2.3300	7.6200	-37.9900	-0.5050	1.1920	0.2170
09:35:24.918	58968	0.6400	7.5700	-36.1200	-0.4610	1.0580	0.2290
09:35:24.938	58988	0.6700	8.2000	-35.5800	-0.5100	0.9920	0.1820
09:35:24.959	59008	1.8000	8.0200	-37.6700	-0.4630	1.1940	0.2380
09:35:24.978	59028	0.4600	7.0500	-32.8000	-0.4810	0.8890	0.1690
09:35:24.998	59048	2.0500	8.2000	-38.5300	-0.4930	1.2920	0.2320
09:35:25.019	59068	0.3000	7.4800	-34.9000	-0.4520	0.9560	0.2090
09:35:25.038	59088	2.6500	8.3200	-36.7000	-0.5270	1.1780	0.1950
09:35:25.058	59108	1.2000	7.5400	-37.9400	-0.4620	1.2100	0.2420
09:35:25.078	59128	-0.1800	7.7200	-35.7300	-0.5120	0.9330	0.1780
09:35:25.098	59148	2.2400	8.2600	-38.0500	-0.4820	1.2190	0.2310
09:35:25.117	59168	1.1600	7.8400	-33.8800	-0.4820	0.9540	0.1900
09:35:25.139	59188	1.9200	8.1400	-36.3800	-0.5130	1.1300	0.2080
09:35:25.157	59208	0.6700	7.0800	-37.5200	-0.4900	1.0670	0.2440
09:35:25.177	59228	0.6500	8.0100	-35.5200	-0.5320	1.0400	0.1800
09:35:25.197	59248	1.9800	8.1400	-39.4400	-0.4890	1.2250	0.2410
09:35:25.219	59268	0.0200	7.7400	-31.7400	-0.4580	0.8230	0.1580
09:35:25.238	59288	3.0000	8.2500	-36.4900	-0.4810	1.2180	0.2110
09:35:25.257	59308	1.6200	7.2900	-34.3500	-0.4570	1.0970	0.2180
09:35:25.278	59328	0.9500	7.9600	-34.5700	-0.5060	1.0260	0.1780
09:35:25.298	59348	1.7200	7.6900	-37.7400	-0.4610	1.1460	0.2270
09:35:25.318	59368	-0.1300	7.7600	-35.1000	-0.4800	0.9250	0.1930
09:35:25.338	59388	2.9900	8.1300	-36.4700	-0.4930	1.2260	0.2180
09:35:25.358	59408	0.3100	7.1300	-32.9900	-0.4500	0.9250	0.1830
09:35:25.377	59428	1.7600	7.9700	-35.4800	-0.5120	1.1430	0.1910
09:35:25.398	59448	1.5400	7.5900	-37.4200	-0.4610	1.1570	0.2260
09:35:25.418	59468	0.4300	7.8100	-33.4900	-0.4940	0.9480	0.1660
09:35:25.439	59488	1.9700	7.8600	-38.7900	-0.4670	1.2240	0.2440
09:35:25.460	59508	-0.8200	7.8600	-33.6500	-0.4970	0.9280	0.1640
09:35:25.477	59528	2.9100	7.7500	-36.7800	-0.5070	1.1840	0.2110
09:35:25.500	59548	1.5400	7.8600	-35.4300	-0.4700	1.0660	0.2090
09:35:25.518	59568	1.0400	8.1000	-35.9000	-0.5190	1.0580	0.1840
09:35:25.538	59588	2.0900	7.8700	-37.6500	-0.4880	1.1690	0.2210
09:35:25.557	59608	0.4100	7.8400	-33.9300	-0.4920	0.9580	0.1830
09:35:25.579	59628	3.1100	7.6100	-33.7800	-0.4790	1.1630	0.1930
09:35:25.598	59648	0.0000	7.3700	-35.9500	-0.4820	1.0130	0.2100
09:35:25.619	59668	2.5400	7.5100	-35.2700	-0.5410	1.1310	0.1860
09:35:25.639	59688	1.6600	7.5300	-37.2500	-0.4700	1.1690	0.2310
09:35:25.659	59708	-0.3600	7.6000	-37.0300	-0.5120	0.9440	0.1820
09:35:25.679	59728	1.9300	7.7300	-36.9800	-0.4550	1.1520	0.2050
09:35:25.700	59748	1.1200	7.3800	-34.7400	-0.4860	1.0450	0.2090
09:35:25.718	59768	3.5900	7.8200	-33.9400	-0.5010	1.1340	0.1840
09:35:25.738	59788	0.5700	7.6200	-37.4400	-0.4370	1.1080	0.2400
09:35:25.759	59808	1.1300	7.5900	-35.4800	-0.4980	0.9370	0.1780
09:35:25.779	59828	2.4100	7.4800	-40.2300	-0.4670	1.2380	0.2530
09:35:25.799	59848	0.0400	7.5900	-35.0100	-0.4560	0.9150	0.1920
09:35:25.819	59868	2.7600	8.1600	-37.8500	-0.4890	1.2530	0.2150
09:35:25.839	59888	0.3600	7.4600	-34.4900	-0.4580	1.0100	0.2220
09:35:25.859	59908	3.4000	8.1000	-32.8800	-0.5050	1.1680	0.1750
09:35:25.879	59928	1.6700	7.6600	-37.0900	-0.4540	1.1680	0.2390
09:35:25.898	59948	-0.2300	7.9000	-34.9700	-0.5050	0.9320	0.1710
09:35:25.920	59968	2.4600	7.9900	-38.8000	-0.4720	1.2160	0.2310
09:35:25.939	59988	-0.2500	7.0000	-36.6500	-0.4810	0.9640	0.2140
09:35:25.959	60008	3.1300	7.9200	-35.4600	-0.5230	1.1520	0.1910
09:35:25.979	60028	1.5100	7.2900	-35.2000	-0.4780	1.0920	0.2240
09:35:25.999	60048	0.5100	7.8000	-35.8300	-0.5080	0.9530	0.1760
09:35:26.018	60068	1.2400	7.7400	-40.0000	-0.4820	1.1830	0.2400
09:35:26.038	60088	0.0000	7.5400	-34.0600	-0.4810	0.9840	0.1850
09:35:26.060	60108	2.5800	7.6800	-36.5900	-0.4960	1.1750	0.2110
09:35:26.078	60128	1.6600	7.3400	-35.0000	-0.4560	1.0660	0.2150
09:35:26.099	60148	1.5300	8.0600	-34.8200	-0.4990	1.0080	0.1760
09:35:26.119	60168	1.6200	7.5900	-39.6700	-0.4770	1.1990	0.2450
09:35:26.138	60188	0.0500	7.6000	-33.2000	-0.4800	0.9020	0.1740
09:35:26.159	60208	2.5300	7.9900	-37.8400	-0.4950	1.2310	0.2230
09:35:26.179	60228	1.4100	7.6500	-34.1800	-0.4550	1.0170	0.2110
09:35:26.198	60248	1.5100	7.8200	-35.1100	-0.4910	1.0790	0.1850
09:35:26.220	60268	1.2900	7.6900	-34.3800	-0.4580	1.1470	0.2050
09:35:26.239	60288	0.5600	7.8600	-34.4600	-0.4820	0.9580	0.1820
09:35:26.258	60308	1.8100	8.1600	-39.2200	-0.4830	1.2190	0.2330
09:35:26.280	60328	-0.5200	7.7100	-35.6600	-0.4820	0.8710	0.1960
09:35:26.298	60348	3.2000	8.0900	-36.9400	-0.5170	1.2210	0.2070
09:35:26.320	60368	1.5800	6.9800	-35.9000	-0.4730	1.1050	0.2360
09:35:26.338	60388	1.1300	7.5900	-34.4400	-0.5300	1.0040	0.1850
09:35:26.360	60408	2.3900	8.0000	-39.4200	-0.4740	1.2060	0.2550
09:35:26.379	60428	0.0600	7.7700	-35.5700	-0.4910	0.9510	0.1950
09:35:26.399	60448	2.3500	8.0000	-36.5300	-0.4840	1.1770	0.2040
09:35:26.420	60468	0.7600	7.2100	-35.0800	-0.4880	0.9740	0.2020
09:35:26.438	60488	2.0900	8.0500	-35.9900	-0.5440	1.1410	0.2000
09:35:26.459	60508	2.2200	7.5600	-37.5900	-0.4790	1.1990	0.2390
09:35:26.479	60528	-0.3700	7.9300	-33.7700	-0.4860	0.8630	0.1550
09:35:26.499	60548	2.2400	7.8300	-37.1800	-0.4780	1.2100	0.2080
09:35:26.520	60568	0.4900	7.6500	-33.8900	-0.4710	0.9400	0.2000
09:35:26.539	60588	3.0700	7.7400	-37.0500	-0.5240	1.2100	0.2060
09:35:26.559	60608	0.6600	7.3400	-35.9600	-0.4630	1.0990	0.2300
09:35:26.580	60628	0.4200	7.9900	-35.9800	-0.5120	0.9400	0.1700
09:35:26.599	60648	2.6800	7.8900	-37.0400	-0.4630	1.1620	0.2190
09:35:26.618	60668	0.5300	7.2500	-34.5600	-0.4660	0.9370	0.1890
09:35:26.640	60688	3.1200	7.7200	-37.3100	-0.5100	1.2470	0.2130
09:35:26.658	60708	0.7100	7.0900	-34.2800	-0.4500	1.0380	0.2160
09:35:26.680	60728	2.2200	7.9100	-35.5100	-0.5190	1.0580	0.1790
09:35:26.700	60748	2.1400	7.5700	-36.4200	-0.4840	1.2280	0.2290
09:35:26.719	60768	0.2400	7.4900	-33.2000	-0.5010	0.8870	0.1610
09:35:26.739	60788	2.8900	7.9700	-37.5000	-0.5060	1.2630	0.2250
09:35:26.760	60808	0.2300	7.2000	-31.6500	-0.4740	0.9520	0.1860
09:35:26.780	60828	2.8900	8.3800	-34.9000	-0.5340	1.1900	0.1930
09:35:26.801	60848	1.7500	7.3700	-36.1200	-0.4670	1.0850	0.2290
09:35:26.819	60868	0.6100	7.9300	-33.7900	-0.4770	0.9220	0.1620
09:35:26.841	60888	2.2500	8.0800	-39.1500	-0.4850	1.2600	0.2310
09:35:26.859	60908	0.4400	7.6400	-33.0500	-0.4670	0.8690	0.1910
09:35:26.881	60928	2.8000	7.9100	-35.6500	-0.5120	1.1620	0.1970
09:35:26.899	60948	1.1900	6.7300	-35.9700	-0.4690	1.1110	0.2340
09:35:26.920	60968	1.9200	7.5900	-35.2700	-0.5100	1.0450	0.1750
09:35:26.940	60988	2.1100	7.5800	-38.7100	-0.4570	1.1950	0.2310
09:35:26.960	61008	-0.6200	7.2800	-33.4200	-0.4590	0.8530	0.1690
09:35:26.980	61028	3.3700	8.0400	-38.1800	-0.4910	1.2600	0.2150
09:35:27.001	61048	0.5700	7.5100	-35.0600	-0.4570	0.9580	0.2090
09:35:27.021	61068	2.4100	7.8700	-36.8900	-0.5100	1.1430	0.1890
09:35:27.041	61088	1.5500	7.3700	-38.3900	-0.4620	1.1900	0.2320
09:35:27.059	61108	0.1200	7.2600	-35.2600	-0.4910	0.8510	0.1800
09:35:27.080	61128	3.1700	7.8900	-38.9500	-0.4850	1.2940	0.2370
09:35:27.101	61148	0.0200	6.9900	-34.1700	-0.4550	0.8630	0.1870
09:35:27.119	61168	3.5400	7.8900	-38.0600	-0.5300	1.2710	0.2110
09:35:27.139	61188	2.2900	7.4300	-35.1300	-0.4660	1.1330	0.2250
09:35:27.159	61208	1.0400	7.7700	-35.1400	-0.5000	0.9830	0.1840
09:35:27.181	61228	2.7500	8.1200	-37.0500	-0.4870	1.2170	0.2320
09:35:27.200	61248	0.6500	7.8200	-32.4200	-0.4760	0.9560	0.1850
09:35:27.220	61268	2.2800	7.8400	-37.7600	-0.4940	1.1950	0.2060
09:35:27.240	61288	0.8700	7.7900	-34.6600	-0.4690	1.0500	0.1970
09:35:27.260	61308	1.6100	8.0000	-32.0800	-0.5250	1.0170	0.1720
09:35:27.280	61328	1.9600	7.8900	-39.6900	-0.4910	1.2530	0.2340
09:35:27.301	61348	-0.4900	7.5400	-33.2000	-0.4660	0.8470	0.1650
09:35:27.321	61368	2.3500	7.8200	-37.6600	-0.4890	1.2300	0.2140
09:35:27.339	61388	0.3700	7.3500	-34.2000	-0.4720	0.9630	0.1940
09:35:27.360	61408	2.9100	7.9200	-35.8300	-0.4950	1.1440	0.1930
09:35:27.380	61428	1.4600	7.4300	-36.4800	-0.4300	1.1060	0.2190
09:35:27.399	61448	0.7500	7.1800	-36.9900	-0.5050	0.9370	0.1860
09:35:27.419	61468	2.6000	7.4600	-38.1900	-0.4810	1.2690	0.2320
09:35:27.439	61488	0.0400	7.3400	-33.3900	-0.4410	0.8630	0.1880
09:35:27.461	61508	3.5700	7.7800	-36.4700	-0.5120	1.2600	0.2010
09:35:27.479	61528	0.9900	7.5400	-33.1900	-0.4410	0.9960	0.2010
09:35:27.499	61548	2.0600	8.2000	-33.4300	-0.5200	1.1180	0.1790
09:35:27.519	61568	0.9800	7.8000	-37.6300	-0.4680	1.2000	0.2270
09:35:27.540	61588	-0.8500	7.8900	-33.8100	-0.4780	0.8440	0.1570
09:35:27.560	61608	2.9700	7.7800	-39.4000	-0.4950	1.2660	0.2310
09:35:27.580	61628	0.5400	7.3900	-32.5500	-0.4530	0.9410	0.1900
09:35:27.600	61648	2.3100	8.3800	-37.2100	-0.5290	1.1630	0.1870
09:35:27.620	61668	1.9100	7.4100	-37.3100	-0.4830	1.1670	0.2320
09:35:27.639	61688	0.8100	7.6800	-35.3200	-0.4760	0.9900	0.1900
09:35:27.660	61708	2.9300	8.2300	-38.9500	-0.4770	1.2410	0.2280
09:35:27.680	61728	-0.2800	7.4100	-34.1100	-0.4630	0.8560	0.1930
09:35:27.700	61748	3.2200	8.0500	-37.3100	-0.5030	1.2300	0.2100
09:35:27.721	61768	0.5500	7.5400	-36.0600	-0.4630	1.0760	0.2210
09:35:27.739	61788	1.7800	7.3500	-35.6800	-0.5140	0.9870	0.1700
09:35:27.760	61808	2.4300	7.9700	-38.6000	-0.4770	1.2300	0.2350
09:35:27.780	61828	-0.5500	7.3300	-32.7600	-0.4640	0.8260	0.1680
09:35:27.799	61848	3.2200	8.4500	-37.4500	-0.4970	1.2990	0.2060
09:35:27.822	61868	0.7300	6.9300	-35.6000	-0.4660	1.0100	0.2200
09:35:27.841	61888	2.1100	7.9100	-36.0200	-0.5100	1.0790	0.1760
09:35:27.859	61908	1.8200	7.9800	-42.1800	-0.4860	1.2670	0.2610
09:35:27.879	61928	1.2400	7.5600	-36.7000	-0.5210	1.0660	0.2110
09:35:27.901	61948	3.7800	7.8300	-36.5200	-0.4940	1.2700	0.2370
09:35:27.920	61968	-1.1900	7.0700	-33.9200	-0.4210	0.7940	0.1810
09:35:27.941	61988	2.5100	8.0300	-37.7100	-0.4880	1.2420	0.2080
09:35:27.961	62008	1.6900	7.5900	-38.4000	-0.4890	1.2410	0.2430
09:35:27.980	62028	0.3400	7.3200	-34.6400	-0.4800	0.9640	0.1750
09:35:28.000	62048	1.2100	7.7200	-38.7300	-0.4480	1.2350	0.2250
09:35:28.022	62068	-0.5400	6.9100	-34.5200	-0.4360	0.9290	0.1840
09:35:28.040	62088	1.6100	7.8900	-38.9300	-0.4560	1.2210	0.2050
09:35:28.061	62108	0.6200	7.1900	-35.2300	-0.4100	1.0140	0.1880
09:35:28.080	62128	2.8300	7.3700	-34.8700	-0.4510	1.1230	0.1810
09:35:28.100	62148	1.4800	7.6400	-39.2400	-0.4320	1.1910	0.2260
09:35:28.122	62168	-0.3100	6.7900	-33.7300	-0.4490	0.8410	0.1670
09:35:28.141	62188	2.3700	8.0500	-39.5400	-0.4420	1.2500	0.2270
09:35:28.162	62208	0.2400	7.4000	-35.2800	-0.4170	0.9250	0.1930
09:35:28.182	62228	2.9700	7.6100	-35.9300	-0.4750	1.1590	0.1920
09:35:28.201	62248	1.9000	7.6200	-36.3500	-0.4370	1.1100	0.2140
09:35:28.221	62268	-0.3500	7.7300	-33.5700	-0.4760	0.9150	0.1620
09:35:28.241	62288	1.7500	8.3100	-38.1200	-0.4680	1.2550	0.2150
09:35:28.261	62308	0.4000	6.7500	-32.3100	-0.4430	0.8120	0.1690
09:35:28.281	62328	3.2100	8.2300	-38.1000	-0.5000	1.2670	0.2120
09:35:28.301	62348	1.6700	7.0300	-33.5100	-0.4620	0.9920	0.2110
09:35:28.321	62368	1.3900	7.8000	-35.1600	-0.5360	1.0490	0.1860
09:35:28.341	62388	1.6800	7.9700	-38.3600	-0.4740	1.2200	0.2400
09:35:28.360	62408	-0.1400	7.4200	-35.3900	-0.4790	0.8700	0.1710
09:35:28.381	62428	3.1500	8.6700	-40.0400	-0.4830	1.2590	0.2320
09:35:28.401	62448	0.2700	7.1700	-33.3200	-0.4660	0.9130	0.1970
09:35:28.421	62468	2.0200	7.8600	-36.7500	-0.5420	1.1620	0.1960
09:35:28.440	62488	1.8900	7.5400	-35.9200	-0.5050	1.1540	0.2210
09:35:28.459	62508	0.5400	7.1100	-35.4800	-0.4950	0.9030	0.1940
09:35:28.482	62528	2.3700	8.1700	-39.4200	-0.5060	1.2730	0.2290
09:35:28.501	62548	-0.2600	7.5400	-33.3300	-0.4790	0.8940	0.1760
09:35:28.521	62568	2.4900	8.2900	-37.5300	-0.5090	1.1810	0.2060
09:35:28.541	62588	1.3600	7.3300	-37.3800	-0.4730	1.1480	0.2250
09:35:28.562	62608	0.8700	7.1400	-35.2700	-0.4990	0.9560	0.1880
09:35:28.581	62628	2.7500	7.9600	-38.5700	-0.4910	1.2680	0.2330
09:35:28.601	62648	-1.0800	7.0200	-33.4400	-0.4710	0.8600	0.1820
09:35:28.620	62668	2.9000	8.2500	-38.4400	-0.5150	1.2810	0.2150
09:35:28.641	62688	1.8900	7.5100	-32.8500	-0.4570	1.0600	0.2060
09:35:28.660	62708	1.1600	7.3200	-35.9900	-0.4920	1.0040	0.1920
09:35:28.682	62728	1.3400	7.7600	-38.5400	-0.4840	1.2190	0.2270
09:35:28.702	62748	0.1000	7.4000	-33.9800	-0.4900	0.8780	0.1730
09:35:28.720	62768	2.2500	8.1500	-39.7200	-0.5030	1.2600	0.2210
09:35:28.741	62788	0.3800	7.7000	-36.1300	-0.4590	0.9620	0.2180
09:35:28.761	62808	2.6400	8.0700	-36.0100	-0.5180	1.1700	0.1930
09:35:28.782	62828	1.8000	7.7800	-37.4100	-0.4900	1.1720	0.2280
09:35:28.801	62848	0.8500	7.3800	-33.7300	-0.5150	0.9000	0.1800
09:35:28.821	62868	2.7200	8.0500	-39.5600	-0.5120	1.3010	0.2380
09:35:28.840	62888	-0.5200	7.5700	-32.7700	-0.4740	0.8680	0.1950
09:35:28.860	62908	2.8600	8.1100	-36.1200	-0.5040	1.1340	0.1990
09:35:28.881	62928	0.9500	7.7200	-35.8800	-0.4970	1.1220	0.2130
09:35:28.901	62948	1.2300	7.3400	-32.6700	-0.5220	0.9520	0.1770
09:35:28.920	62968	2.2600	8.0500	-38.1400	-0.5000	1.2450	0.2320
09:35:28.940	62988	0.1600	7.2400	-32.5500	-0.4850	0.9180	0.1830
09:35:28.963	63008	2.3000	7.9800	-39.1200	-0.4830	1.2090	0.2170
09:35:28.982	63028	0.2900	7.0600	-34.1600	-0.4590	0.9850	0.2150
09:35:29.001	63048	2.7100	7.7000	-34.5500	-0.5080	1.0700	0.1860
09:35:29.022	63068	1.6100	7.8200	-38.6000	-0.4780	1.2500	0.2450
09:35:29.042	63088	-0.1400	7.3500	-33.6400	-0.4930	0.8310	0.1600
09:35:29.061	63108	1.9000	8.1000	-40.7100	-0.4790	1.2570	0.2320
09:35:29.083	63128	-0.0100	7.3800	-34.3900	-0.4720	0.9780	0.1940
09:35:29.102	63148	3.2100	8.0400	-36.7300	-0.5110	1.1870	0.1910
09:35:29.122	63168	1.6000	7.0700	-36.4200	-0.4710	1.1040	0.2390
09:35:29.140	63188	1.8700	7.7900	-31.7600	-0.5120	0.9850	0.1620
09:35:29.162	63208	2.5800	8.0000	-40.3000	-0.4950	1.3200	0.2710
09:35:29.180	63228	-0.1500	7.2900	-32.9100	-0.4740	0.8110	0.1630
09:35:29.201	63248	2.6400	8.3100	-39.6100	-0.5000	1.2520	0.2240
09:35:29.223	63268	0.2500	7.3800	-36.3000	-0.4840	1.0170	0.2230
09:35:29.241	63288	2.0200	7.8600	-36.2800	-0.5510	1.0620	0.1890
09:35:29.262	63308	2.2400	7.6500	-38.4000	-0.4800	1.1960	0.2550
09:35:29.281	63328	0.1000	7.1500	-34.0800	-0.4850	0.8980	0.1740
09:35:29.301	63348	1.8200	8.7100	-39.8600	-0.4980	1.2870	0.2410
09:35:29.321	63368	0.7300	7.2700	-34.5700	-0.4540	0.9360	0.2030
09:35:29.342	63388	1.6300	8.3900	-35.0100	-0.5080	1.0770	0.1840
09:35:29.362	63408	1.8500	7.8600	-37.9800	-0.4940	1.1820	0.2340
09:35:29.381	63428	0.7000	7.3500	-35.0300	-0.5050	0.9800	0.1640
09:35:29.403	63448	1.5300	8.1700	-40.4700	-0.4930	1.2290	0.2430
09:35:29.422	63468	-0.0500	7.2800	-35.2400	-0.4690	0.8830	0.1850
09:35:29.442	63488	3.0200	7.7100	-36.4100	-0.4940	1.2010	0.2080
09:35:29.461	63508	0.9900	7.5100	-35.1200	-0.4550	1.1130	0.2290
09:35:29.481	63528	0.5900	7.5700	-35.7600	-0.4880	0.9560	0.1970
09:35:29.501	63548	1.6600	8.1100	-40.0800	-0.4950	1.2960	0.2430
09:35:29.521	63568	-1.2100	7.5200	-35.7700	-0.4740	0.8790	0.2010
09:35:29.542	63588	1.9400	8.3000	-39.3100	-0.5070	1.2700	0.2190
09:35:29.562	63608	0.7500	7.5200	-35.1800	-0.4420	0.9650	0.2070
09:35:29.581	63628	2.1700	8.3100	-35.7200	-0.4990	1.1110	0.1840
09:35:29.603	63648	2.4500	7.5000	-36.2400	-0.4900	1.1770	0.2370
09:35:29.622	63668	0.5400	7.4000	-33.0000	-0.5120	0.8440	0.1500
09:35:29.641	63688	2.3400	8.0900	-39.5000	-0.4990	1.2890	0.2370
09:35:29.662	63708	0.4500	7.5700	-33.9800	-0.4750	0.9680	0.1950
09:35:29.682	63728	2.1800	8.0500	-36.1900	-0.5050	1.1270	0.1900
09:35:29.702	63748	1.3500	7.7500	-39.3500	-0.4780	1.1560	0.2350
09:35:29.720	63768	0.9500	7.3200	-34.8200	-0.5270	0.9270	0.1850
09:35:29.742	63788	2.3700	7.8800	-40.6300	-0.4800	1.2500	0.2440
09:35:29.762	63808	0.0800	7.4500	-33.2800	-0.4730	0.9030	0.1850
09:35:29.782	63828	1.9500	7.9000	-37.6200	-0.4760	1.1710	0.2010
09:35:29.802	63848	0.9700	7.4000	-35.3000	-0.4450	1.0200	0.2260
09:35:29.823	63868	1.5100	7.4700	-34.4700	-0.5050	1.0440	0.1830
09:35:29.841	63888	1.7800	7.9300	-39.4500	-0.4700	1.2280	0.2400
09:35:29.862	63908	0.0100	7.2100	-34.3000	-0.4680	0.8420	0.1790
09:35:29.882	63928	2.3700	7.9700	-37.6400	-0.4730	1.2050	0.2110
09:35:29.902	63948	0.0300	7.3800	-35.4900	-0.4660	0.9540	0.2030
09:35:29.922	63968	3.4200	7.9000	-34.7200	-0.4950	1.1510	0.1960
09:35:29.942	63988	0.9700	7.4800	-39.4200	-0.4790	1.1480	0.2530
09:35:29.962	64008	0.6200	7.3300	-35.1600	-0.5270	0.9170	0.1700
09:35:29.982	64028	3.2300	8.1900	-39.7800	-0.4900	1.3390	0.2510
09:35:30.002	64048	0.2000	7.2400	-33.0200	-0.4710	0.8520	0.1780
09:35:30.021	64068	2.8300	7.8100	-37.0500	-0.5140	1.2190	0.2030
09:35:30.043	64088	0.9800	7.3800	-36.1200	-0.5000	1.1280	0.2340
09:35:30.062	64108	1.3600	7.3000	-35.1100	-0.5380	0.9640	0.1860
09:35:30.082	64128	1.2000	8.0700	-38.0100	-0.5060	1.1670	0.2380
09:35:30.101	64148	0.2100	7.1800	-35.6300	-0.4940	0.9190	0.1850
09:35:30.122	64168	2.7500	8.1700	-40.0400	-0.5110	1.2580	0.2270
09:35:30.142	64188	-0.2500	7.4300	-35.0400	-0.4480	0.9750	0.2140
09:35:30.162	64208	1.9700	8.0700	-33.9400	-0.5100	1.0500	0.1720
09:35:30.182	64228	1.7300	7.5100	-42.0100	-0.4900	1.2320	0.2640
09:35:30.203	64248	0.6800	7.6000	-32.6700	-0.4710	0.9130	0.1690
09:35:30.223	64268	2.5800	7.9200	-38.2800	-0.4980	1.2600	0.2280
09:35:30.242	64288	-0.4300	6.9300	-35.0800	-0.4650	0.9130	0.1840
09:35:30.263	64308	2.5500	7.8800	-36.5300	-0.4940	1.2060	0.1960
09:35:30.281	64328	1.2500	7.1100	-37.6800	-0.4720	1.1360	0.2360
09:35:30.302	64348	0.9300	7.4600	-33.1700	-0.4700	0.9320	0.1730
09:35:30.323	64368	2.4700	8.1400	-40.7700	-0.4830	1.3150	0.2510
09:35:30.343	64388	-1.2000	6.8100	-33.6000	-0.4410	0.7550	0.1780
09:35:30.361	64408	3.0900	8.2800	-38.4200	-0.5020	1.2980	0.2310
09:35:30.384	64428	0.7000	7.2800	-35.5600	-0.4500	1.0400	0.2200
09:35:30.402	64448	0.9700	7.7300	-37.7700	-0.5250	0.9880	0.1950
09:35:30.424	64468	2.6200	7.8600	-39.7800	-0.4730	1.2400	0.2530
09:35:30.442	64488	0.8300	7.5600	-33.4700	-0.4790	0.9400	0.1810
09:35:30.464	64508	3.3100	8.2800	-38.5700	-0.4740	1.2400	0.2300
09:35:30.482	64528	0.7600	7.4500	-33.7200	-0.4630	0.9280	0.1880
09:35:30.502	64548	1.9500	7.7500	-35.9100	-0.5320	1.0810	0.1800
09:35:30.523	64568	1.0200	7.8200	-38.1700	-0.4800	1.1690	0.2270
09:35:30.542	64588	0.1000	7.3100	-31.7300	-0.4890	0.8720	0.1620
09:35:30.562	64608	2.8000	8.1100	-37.8300	-0.5090	1.2790	0.2270
09:35:30.584	64628	0.0800	7.7100	-32.6100	-0.4560	0.9380	0.1870
09:35:30.603	64648	2.5400	8.2500	-36.0900	-0.4850	1.1720	0.2010
09:35:30.623	64668	1.6400	7.0900	-36.0700	-0.4610	1.0660	0.2240
09:35:30.644	64688	1.2000	7.4100	-33.5300	-0.5210	0.9550	0.1680
09:35:30.662	64708	2.2800	7.7900	-37.8200	-0.4960	1.2730	0.2290
09:35:30.681	64728	0.2000	6.8800	-35.0600	-0.4790	0.8580	0.1800
09:35:30.702	64748	2.0500	7.7900	-38.3600	-0.4840	1.2130	0.2150
09:35:30.722	64768	0.1800	7.3400	-36.4000	-0.4540	1.0190	0.2130
09:35:30.743	64788	2.8600	7.5600	-35.0600	-0.5070	1.1490	0.1920
09:35:30.762	64808	2.0200	7.4900	-37.4400	-0.4810	1.1980	0.2340
09:35:30.784	64828	0.5100	7.2000	-32.8200	-0.5120	0.8620	0.1650
09:35:30.802	64848	3.1300	8.0000	-38.2500	-0.4980	1.2800	0.2300
09:35:30.824	64868	0.2700	7.7200	-31.9400	-0.4730	0.9280	0.1790
09:35:30.843	64888	2.7800	8.0700	-35.9800	-0.5080	1.1590	0.2000
09:35:30.864	64908	1.5700	7.3900	-38.4600	-0.5010	1.1530	0.2410
09:35:30.884	64928	2.0900	7.7500	-34.6300	-0.5120	0.9820	0.1800
09:35:30.902	64948	2.4300	7.8000	-37.2300	-0.4710	1.2010	0.2330
09:35:30.922	64968	0.6300	7.4300	-34.2100	-0.4880	0.9390	0.1930
09:35:30.942	64988	2.7100	8.0700	-35.5700	-0.4990	1.1890	0.1920
09:35:30.964	65008	0.4800	7.6700	-36.0000	-0.4660	1.0100	0.2130
09:35:30.982	65028	0.9500	7.7900	-35.9500	-0.5120	1.0090	0.1780
09:35:31.002	65048	1.5000	8.0100	-37.7500	-0.4490	1.2190	0.2410
09:35:31.024	65068	0.2600	7.0200	-34.5100	-0.4840	0.8850	0.1740
09:35:31.042	65088	2.9700	8.2700	-36.2800	-0.4780	1.2470	0.2100
09:35:31.063	65108	-0.5500	7.0200	-35.0400	-0.4480	0.8670	0.2090
09:35:31.082	65128	2.7200	7.5600	-36.3900	-0.5010	1.1370	0.1900
09:35:31.104	65148	1.3300	7.3000	-38.2400	-0.4670	1.1800	0.2420
09:35:31.122	65168	0.1900	7.1800	-31.5100	-0.4760	0.8730	0.1400
09:35:31.144	65188	2.1700	8.3100	-39.5000	-0.4780	1.3370	0.2350
09:35:31.163	65208	-0.3900	7.0400	-34.5000	-0.4340	0.7930	0.1850
09:35:31.183	65228	2.9800	8.0300	-36.5600	-0.5240	1.3030	0.2040
09:35:31.203	65248	0.9900	7.1700	-35.6600	-0.4440	1.0120	0.2270
09:35:31.223	65268	1.5100	7.8300	-35.9200	-0.5240	0.9970	0.1830
09:35:31.243	65288	1.5300	7.7900	-39.8800	-0.5030	1.2710	0.2640
09:35:31.263	65308	0.3800	6.9000	-32.2300	-0.4930	0.8460	0.1700
09:35:31.282	65328	2.6400	8.1600	-39.1300	-0.5000	1.2690	0.2310
09:35:31.302	65348	0.8400	7.4500	-33.4400	-0.4700	0.9880	0.1890
09:35:31.322	65368	1.8000	7.8300	-36.1700	-0.5050	1.1050	0.1930
09:35:31.342	65388	1.2600	7.5700	-39.2600	-0.4910	1.2010	0.2430
09:35:31.364	65408	0.5500	7.1900	-34.3600	-0.5060	0.8660	0.1720
09:35:31.383	65428	3.1200	7.8800	-38.7400	-0.5010	1.2700	0.2480
09:35:31.402	65448	0.6200	7.1700	-32.0900	-0.4610	0.9330	0.1790
09:35:31.423	65468	2.2700	8.1300	-35.3300	-0.4910	1.1450	0.1960
09:35:31.442	65488	1.4600	6.9900	-38.0000	-0.4720	1.1190	0.2310
09:35:31.464	65508	1.1500	6.9600	-36.0000	-0.5120	0.9480	0.1900
09:35:31.483	65528	2.4600	7.7700	-38.8100	-0.4850	1.2710	0.2330
09:35:31.503	12	-0.1000	7.3900	-32.2900	-0.4720	0.8370	0.1740
09:35:31.523	32	2.4400	7.7700	-38.1700	-0.4920	1.2030	0.2200
09:35:31.542	52	0.6400	7.2500	-37.5100	-0.4830	1.0930	0.2260
09:35:31.563	72	1.0300	8.1700	-34.3100	-0.5260	1.0180	0.1790
09:35:31.583	92	1.9100	7.8200	-38.2100	-0.4860	1.2160	0.2390
09:35:31.602	112	-0.1700	7.3700	-35.3300	-0.5030	0.8770	0.1740
09:35:31.623	132	2.9700	8.1100	-36.7400	-0.5010	1.2950	0.2160
09:35:31.643	152	0.9800	7.1500	-33.8300	-0.4730	1.0020	0.2010
09:35:31.662	172	2.3600	8.0900	-35.3100	-0.5130	1.1110	0.2040
09:35:31.683	192	1.1700	7.4600	-39.8000	-0.5070	1.1720	0.2520
09:35:31.702	212	-0.0600	7.5800	-33.8300	-0.5210	0.9750	0.1740
09:35:31.724	232	2.3200	7.9500	-37.1800	-0.4840	1.1930	0.2210
09:35:31.742	252	0.2900	7.8600	-32.6900	-0.5000	0.9620	0.1720
09:35:31.763	272	3.6300	7.4600	-35.9600	-0.5180	1.2030	0.2110
09:35:31.783	292	1.9000	7.6400	-35.8100	-0.4600	1.1240	0.2300
09:35:31.803	312	0.2500	7.8100	-34.2000	-0.5200	0.9020	0.1660
09:35:31.824	332	1.4300	7.9300	-39.7200	-0.4840	1.2340	0.2360
09:35:31.844	352	-0.1700	7.3800	-35.6000	-0.4860	0.9090	0.1840
09:35:31.864	372	2.3800	7.7500	-38.6100	-0.4910	1.1820	0.2030
09:35:31.883	392	0.4500	7.7900	-35.3900	-0.4560	0.9980	0.2100
09:35:31.904	412	2.6300	7.7200	-33.9600	-0.5180	1.0920	0.1770
09:35:31.924	432	1.5900	7.8600	-37.8300	-0.4640	1.1910	0.2330
09:35:31.945	452	1.0900	7.2900	-32.7000	-0.4810	0.8540	0.1690
09:35:31.965	472	3.4200	7.6700	-38.5900	-0.4760	1.2950	0.2280
09:35:31.984	492	-0.4800	7.2500	-34.9300	-0.4570	0.8840	0.1970
09:35:32.003	512	2.7700	7.9600	-35.6500	-0.4980	1.2000	0.1830
09:35:32.025	532	1.7700	7.7400	-36.3700	-0.4510	1.1510	0.2460
09:35:32.044	552	0.6700	7.8100	-36.5800	-0.5070	0.9480	0.1850
09:35:32.064	572	2.1900	7.7600	-39.0300	-0.5140	1.2320	0.2550
09:35:32.084	592	0.1000	7.3200	-33.1400	-0.4950	0.8960	0.1880
09:35:32.104	612	3.1100	7.7900	-36.2200	-0.5300	1.2230	0.2100
09:35:32.123	632	0.5100	7.4800	-34.9900	-0.4990	1.0160	0.2150
09:35:32.144	652	2.1400	8.2400	-35.3500	-0.5210	1.0330	0.1740
09:35:32.164	672	2.2800	8.3500	-37.9700	-0.4590	1.2400	0.2460
09:35:32.184	692	-0.0500	7.1200	-32.5800	-0.4900	0.8420	0.1610
09:35:32.204	712	2.8300	7.6700	-38.2800	-0.5130	1.2460	0.2260
09:35:32.225	732	1.0800	7.4900	-33.0800	-0.4580	1.0100	0.2050
09:35:32.245	752	1.2400	8.0800	-36.5500	-0.5140	1.0940	0.1820
09:35:32.264	772	0.6100	7.7300	-37.1400	-0.4550	1.1580	0.2150
09:35:32.284	792	0.3800	7.1500	-33.7600	-0.5090	0.9320	0.1720
09:35:32.303	812	2.1100	7.8200	-40.3400	-0.4740	1.2910	0.2510
09:35:32.324	832	0.1400	7.0400	-33.5100	-0.4510	0.8870	0.1870
09:35:32.345	852	3.1600	7.8100	-35.4600	-0.4820	1.1830	0.2020
09:35:32.364	872	1.0500	7.5500	-38.2100	-0.4600	1.0940	0.2420
09:35:32.385	892	0.9300	7.8500	-34.9200	-0.5110	0.9930	0.1850
09:35:32.405	912	1.4200	8.1500	-39.4900	-0.4840	1.2420	0.2430
09:35:32.423	932	-0.3800	7.4800	-33.5200	-0.4930	0.8970	0.1690
09:35:32.444	952	2.7400	7.9300	-36.9700	-0.4900	1.2300	0.2230
09:35:32.463	972	0.7800	7.1700	-35.8400	-0.4730	1.0260	0.2160
09:35:32.484	992	2.0200	7.7200	-34.9900	-0.5250	1.0880	0.1860
09:35:32.504	1012	2.2500	7.7300	-39.2700	-0.4930	1.2020	0.2450
09:35:32.525	1032	0.2600	7.8800	-32.5400	-0.5050	0.9240	0.1650
09:35:32.543	1052	2.1500	7.7400	-37.2500	-0.4680	1.2120	0.2210
09:35:32.563	1072	0.7600	7.4900	-34.7700	-0.4870	0.9900	0.1910
09:35:32.584	1092	2.4500	7.6200	-36.0900	-0.5250	1.1620	0.1930
09:35:32.605	1112	1.1700	7.2100	-36.5000	-0.4710	1.1410	0.2180
09:35:32.623	1132	0.0600	7.8300	-34.0700	-0.5050	0.9350	0.1610
09:35:32.645	1152	2.3200	7.6000	-37.4500	-0.4630	1.2030	0.2250
09:35:32.664	1172	0.3900	7.3400	-34.3400	-0.4670	0.9170	0.1850
09:35:32.684	1192	3.3500	7.9200	-34.7100	-0.5010	1.1690	0.1820
09:35:32.704	1212	1.0300	7.4500	-37.7200	-0.4590	1.0380	0.2320
09:35:32.723	1232	0.9500	7.9200	-37.0300	-0.5240	1.0410	0.1940
09:35:32.743	1252	1.7700	7.9500	-38.7800	-0.4460	1.1750	0.2310
09:35:32.765	1272	0.2700	7.3600	-33.1300	-0.4550	0.8750	0.1540
09:35:32.784	1292	3.2100	7.4800	-36.0400	-0.4840	1.3050	0.2140
09:35:32.804	1312	0.2700	7.1600	-35.5500	-0.4400	0.9140	0.2060
09:35:32.824	1332	3.1700	7.8500	-35.7700	-0.4970	1.1960	0.1920
09:35:32.845	1352	1.4200	7.6600	-39.0700	-0.4600	1.1730	0.2470
09:35:32.863	1372	-0.3600	7.8600	-36.7700	-0.5050	0.9310	0.1850
09:35:32.885	1392	2.7300	7.9400	-37.4000	-0.4760	1.2560	0.2290
09:35:32.904	1412	0.1800	7.5500	-34.7100	-0.4670	0.9360	0.2020
09:35:32.924	1432	2.2900	8.1600	-34.9900	-0.5060	1.1120	0.1880
09:35:32.944	1452	0.6800	7.6600	-36.3000	-0.4950	1.0750	0.2250
09:35:32.965	1472	1.3600	7.5800	-34.7100	-0.5110	1.0570	0.1810
09:35:32.984	1492	1.6100	8.0900	-37.2700	-0.4810	1.2160	0.2230
09:35:33.003	1512	-0.3500	7.7400	-34.2700	-0.4920	0.8500	0.1830
09:35:33.025	1532	3.0100	7.8400	-35.9000	-0.4830	1.1900	0.2070
09:35:33.046	1552	1.2700	7.4100	-35.6000	-0.4570	1.0760	0.2240
09:35:33.066	1572	1.5500	7.5200	-32.8900	-0.4920	0.9710	0.1620
09:35:33.085	1592	2.1800	7.9500	-39.0000	-0.4430	1.2010	0.2370
09:35:33.103	1612	-0.4100	7.2700	-34.9000	-0.4920	0.8570	0.1770
09:35:33.125	1632	2.3100	7.7900	-39.8200	-0.5050	1.2540	0.2340
09:35:33.146	1652	-0.2000	7.5700	-35.1100	-0.4610	0.9990	0.2100
09:35:33.166	1672	2.8500	7.5700	-34.8200	-0.4780	1.0770	0.1740
09:35:33.184	1692	1.2300	7.6300	-36.8400	-0.4480	1.1590	0.2280
09:35:33.204	1712	0.9400	7.6100	-34.3700	-0.5220	0.9280	0.1720
09:35:33.224	1732	2.1000	7.9200	-39.2500	-0.5020	1.3080	0.2420
09:35:33.246	1752	-0.8500	7.5100	-32.5600	-0.4770	0.8130	0.1670
09:35:33.265	1772	3.3700	8.1500	-36.8200	-0.5090	1.2610	0.2120
09:35:33.285	1792	1.6800	7.6200	-33.2600	-0.4700	1.0920	0.2150
09:35:33.305	1812	1.5400	8.1200	-33.9500	-0.5270	1.0330	0.1720
09:35:33.325	1832	2.0600	7.9700	-39.2200	-0.4740	1.2230	0.2500
09:35:33.345	1852	0.5800	7.8500	-32.6600	-0.4800	0.8700	0.1540
09:35:33.366	1872	2.4000	7.8800	-37.2700	-0.4630	1.1570	0.2230
09:35:33.386	1892	0.2500	7.3800	-34.9500	-0.4640	1.0070	0.1900
09:35:33.405	1912	1.9900	8.1600	-32.9800	-0.5080	1.1020	0.1750
09:35:33.425	1932	1.7100	7.6200	-37.2600	-0.4790	1.2240	0.2420
09:35:33.444	1952	-0.3100	7.6400	-32.7400	-0.4850	0.8670	0.1490
09:35:33.465	1972	1.9800	7.9500	-38.7300	-0.4590	1.2020	0.2210
09:35:33.486	1992	0.2100	7.3600	-34.7600	-0.4640	0.9390	0.1890
09:35:33.505	2012	2.5600	7.7400	-37.4000	-0.4760	1.1710	0.2020
09:35:33.525	2032	0.9500	7.4300	-35.4800	-0.4470	1.0450	0.2110
09:35:33.544	2052	0.7700	7.8300	-35.4300	-0.4960	0.9980	0.1890
09:35:33.564	2072	2.1600	7.6500	-39.0300	-0.4570	1.1850	0.2450
09:35:33.584	2092	-0.7200	7.5000	-34.6300	-0.4780	0.8780	0.1800
09:35:33.604	2112	3.4600	8.2500	-37.1500	-0.4980	1.2310	0.2080
09:35:33.626	2132	1.3200	6.9900	-37.0500	-0.4600	1.0310	0.2260
09:35:33.644	2152	1.8200	8.5200	-34.7400	-0.5100	1.0820	0.1690
09:35:33.665	2172	1.5500	7.8700	-38.9300	-0.4720	1.2100	0.2410
09:35:33.685	2192	-0.2100	7.3700	-34.4400	-0.5060	0.9040	0.1570
09:35:33.704	2212	2.7900	7.8900	-38.2400	-0.5040	1.2670	0.2320
09:35:33.725	2232	0.7400	7.2300	-34.0200	-0.4810	0.9260	0.2030
09:35:33.746	2252	2.6000	8.2600	-36.4000	-0.5260	1.1820	0.1930
09:35:33.765	2272	1.3400	7.4600	-37.0400	-0.4750	1.0870	0.2350
09:35:33.786	2292	1.6300	7.3400	-35.4500	-0.5070	0.9590	0.1820
09:35:33.804	2312	1.8600	8.1400	-39.6200	-0.4830	1.2370	0.2420
09:35:33.824	2332	-0.5200	7.3800	-34.5300	-0.4740	0.9030	0.1940
09:35:33.844	2352	2.9400	7.8200	-35.9200	-0.4930	1.1660	0.2040
09:35:33.865	2372	1.4400	7.1600	-36.5500	-0.4730	1.1180	0.2410
09:35:33.885	2392	1.8300	7.7100	-33.2500	-0.4960	1.0090	0.1750
09:35:33.905	2412	1.3300	7.8200	-38.1200	-0.4640	1.1810	0.2340
09:35:33.924	2432	0.1000	7.4100	-33.1000	-0.4640	0.8360	0.1660
09:35:33.945	2452	2.4200	8.0700	-37.7800	-0.4970	1.2870	0.2250
09:35:33.964	2472	1.1500	7.2700	-35.5900	-0.4360	1.0110	0.2170
09:35:33.985	2492	1.8100	7.7900	-35.5600	-0.5040	1.0730	0.1840
09:35:34.005	2512	1.3200	7.5800	-37.5600	-0.4540	1.1990	0.2340
09:35:34.024	2532	0.4700	7.7400	-34.8900	-0.4720	0.9110	0.1860
09:35:34.044	2552	1.9000	7.7400	-38.7000	-0.4790	1.2640	0.2500
09:35:34.065	2572	0.2600	7.5300	-32.7100	-0.4560	0.8940	0.1810
09:35:34.085	2592	3.4800	8.2500	-35.4000	-0.4930	1.2400	0.2040
09:35:34.105	2612	1.2100	7.3000	-34.7200	-0.4500	1.0650	0.2170
09:35:34.126	2632	1.6000	7.7500	-35.8800	-0.5030	1.0160	0.1850
09:35:34.145	2652	1.9100	7.9000	-37.2500	-0.4800	1.2220	0.2300
09:35:34.165	2672	0.3800	7.6000	-33.5300	-0.4670	0.8900	0.1710
09:35:34.186	2692	2.9700	7.7100	-37.0100	-0.4910	1.2080	0.2230
09:35:34.204	2712	1.4600	7.4500	-36.2800	-0.4680	1.0370	0.2130
09:35:34.225	2732	1.7500	7.6200	-37.2000	-0.5080	1.1030	0.1930
09:35:34.244	2752	1.9300	7.6400	-37.6600	-0.4500	1.1480	0.2300
09:35:34.265	2772	-1.1500	7.9000	-36.2400	-0.4710	0.9480	0.1690
09:35:34.285	2792	2.4100	7.7900	-38.5200	-0.4640	1.2190	0.2190
09:35:34.304	2812	0.5600	7.6400	-35.1200	-0.4320	0.9620	0.1930
09:35:34.324	2832	2.6700	7.9800	-38.0500	-0.5050	1.2270	0.2060
09:35:34.344	2852	0.7500	7.8000	-37.9000	-0.4410	1.0710	0.2280
09:35:34.364	2872	0.4400	7.6100	-36.0200	-0.5000	0.9840	0.1840
09:35:34.386	2892	2.8700	7.6300	-38.3200	-0.4670	1.2020	0.2280
09:35:34.405	2912	-0.7900	7.4100	-35.4500	-0.4480	0.8700	0.1850
09:35:34.425	2932	3.3500	8.0600	-38.2100	-0.4980	1.2920	0.2140
09:35:34.446	2952	1.2600	6.9100	-34.0000	-0.4310	0.9960	0.2090
09:35:34.465	2972	2.1700	8.3600	-35.8000	-0.5160	1.2040	0.1890
09:35:34.487	2992	2.0200	7.6200	-38.6600	-0.4460	1.1660	0.2390
09:35:34.507	3012	0.0600	7.3700	-37.6600	-0.4970	0.9330	0.1880
09:35:34.525	3032	2.8000	7.7600	-36.3500	-0.4930	1.2170	0.2090
09:35:34.544	3052	0.0500	7.1600	-34.2500	-0.4810	0.9580	0.2050
09:35:34.566	3072	2.2400	8.4000	-35.8000	-0.5210	1.1630	0.1860
09:35:34.584	3092	1.8900	7.4200	-35.2700	-0.4500	1.1180	0.2200
09:35:34.605	3112	0.6900	7.7200	-33.8100	-0.4730	0.9370	0.1710
09:35:34.626	3132	2.9900	7.5500	-36.8500	-0.4590	1.2000	0.2150
09:35:34.645	3152	-0.3100	7.1700	-33.7500	-0.4350	0.8370	0.1770
09:35:34.665	3172	3.1800	7.8600	-39.3600	-0.5010	1.2490	0.2240
09:35:34.685	3192	1.0500	7.3100	-34.6000	-0.4410	1.0330	0.2060
09:35:34.705	3212	0.4200	8.2800	-36.9800	-0.4950	1.0170	0.1750
09:35:34.725	3232	1.9200	7.7200	-37.2700	-0.4430	1.1340	0.2210
09:35:34.746	3252	0.0800	7.0100	-34.9600	-0.4560	0.9000	0.1800
09:35:34.765	3272	3.0300	7.6000	-36.8500	-0.4940	1.2330	0.1950
09:35:34.786	3292	0.3700	7.1200	-36.0700	-0.4500	0.9420	0.2130
09:35:34.805	3312	2.7900	7.7400	-37.9600	-0.4970	1.1610	0.1930
09:35:34.826	3332	1.3100	7.6300	-38.1500	-0.4410	1.1850	0.2390
09:35:34.847	3352	-0.0400	7.6700	-35.8000	-0.4950	0.9110	0.1800
09:35:34.865	3372	2.2400	8.2300	-39.1900	-0.4840	1.2910	0.2330
09:35:34.886	3392	-0.5500	6.9400	-34.2800	-0.4410	0.8350	0.1880
09:35:34.905	3412	3.7000	7.9100	-37.0700	-0.5100	1.2610	0.1980
09:35:34.926	3432	1.5800	7.2000	-37.6100	-0.4540	1.0460	0.2360
09:35:34.945	3452	1.2400	7.9700	-35.3600	-0.5230	1.0220	0.1760
09:35:34.965	3472	2.2300	7.9600	-39.4400	-0.4710	1.2400	0.2440
09:35:34.985	3492	-0.0300	7.7300	-33.1500	-0.4600	0.8730	0.1820
09:35:35.006	3512	2.7700	8.0500	-38.0600	-0.4940	1.2350	0.2130
09:35:35.026	3532	0.2300	7.5700	-32.7700	-0.4680	0.9520	0.2000
09:35:35.047	3552	2.3700	8.2200	-34.9100	-0.5470	1.1820	0.1880
09:35:35.065	3572	2.4100	8.6500	-38.9200	-0.5040	1.2990	0.2590
09:35:35.085	3592	0.5900	7.1900	-32.5600	-0.4630	0.8960	0.1680
09:35:35.105	3612	1.8000	7.7300	-36.8600	-0.4380	1.1720	0.2180
09:35:35.125	3632	-0.6600	7.4400	-34.0700	-0.4420	0.9350	0.1850
09:35:35.147	3652	3.5100	8.1600	-36.9200	-0.4940	1.2670	0.2110
09:35:35.165	3672	0.4600	6.8900	-35.6100	-0.4280	0.9880	0.2060
09:35:35.185	3692	1.0800	7.2100	-36.7400	-0.4690	1.0930	0.1870
09:35:35.206	3712	1.5900	7.2700	-38.1200	-0.4340	1.2310	0.2220
09:35:35.227	3732	-0.8600	6.9200	-34.3000	-0.4240	0.8040	0.1680
09:35:35.246	3752	3.6500	7.7700	-37.9900	-0.4680	1.3040	0.2220
09:35:35.267	3772	-0.9900	7.2300	-33.9400	-0.3450	0.9190	0.1910
09:35:35.286	3792	3.0000	8.2300	-36.4500	-0.4630	1.1800	0.1780
09:35:35.306	3812	1.8500	7.4300	-36.7500	-0.4470	1.2200	0.2290
09:35:35.326	3832	-0.6300	6.9900	-33.5600	-0.4570	0.8270	0.1580
09:35:35.345	3852	2.7900	8.4100	-39.8900	-0.4900	1.3870	0.2410
09:35:35.365	3872	0.5200	6.5600	-33.9700	-0.4510	0.9070	0.1920
09:35:35.387	3892	3.1000	7.6400	-37.1400	-0.5020	1.1960	0.1970
09:35:35.407	3912	1.4200	6.9800	-37.0900	-0.4400	1.1190	0.2410
09:35:35.425	3932	0.6300	7.8700	-36.6700	-0.4790	1.0060	0.1720
09:35:35.446	3952	2.0800	7.7900	-39.7500	-0.4750	1.2200	0.2430
09:35:35.466	3972	0.1800	7.0300	-32.8300	-0.4520	0.8530	0.1690
09:35:35.486	3992	3.5100	8.5900	-36.3800	-0.4930	1.2760	0.2080
09:35:35.506	4012	1.4200	6.7500	-32.8600	-0.4440	1.0020	0.2040
09:35:35.526	4032	0.9100	7.7800	-33.7100	-0.5080	1.0250	0.1690
09:35:35.546	4052	1.5900	7.9900	-40.6000	-0.4710	1.2410	0.2460
09:35:35.565	4072	-0.4800	7.0000	-32.9400	-0.4400	0.7960	0.1640
09:35:35.586	4092	3.6700	8.2500	-39.9800	-0.4900	1.2580	0.2320
09:35:35.606	4112	1.1700	6.9900	-34.3600	-0.4390	0.9820	0.2070
09:35:35.626	4132	2.4400	7.7600	-35.5800	-0.5070	1.1310	0.1850
09:35:35.647	4152	2.1900	7.3100	-36.3700	-0.4620	1.1610	0.2230
09:35:35.667	4172	-0.4700	7.6900	-34.3000	-0.4800	0.8510	0.1580
09:35:35.687	4192	2.7900	8.2100	-39.6700	-0.4900	1.3160	0.2380
09:35:35.706	4212	0.0700	7.5600	-32.9100	-0.4430	0.8710	0.1900
09:35:35.726	4232	2.9400	8.3100	-36.9200	-0.5020	1.1970	0.1980
09:35:35.748	4252	0.8800	7.1800	-38.0200	-0.4800	1.1530	0.2410
09:35:35.767	4272	1.2900	7.4800	-33.8600	-0.5190	0.9230	0.1700
09:35:35.788	4292	2.8000	7.7000	-39.0000	-0.5010	1.2420	0.2400
09:35:35.808	4312	-0.0100	7.6700	-34.2500	-0.4750	0.8930	0.1870
09:35:35.827	4332	2.4500	8.3500	-38.3600	-0.4890	1.2190	0.2100
09:35:35.846	4352	1.1000	7.5800	-33.0900	-0.4480	1.0010	0.2040
09:35:35.868	4372	2.2600	8.0500	-32.9000	-0.5120	1.0610	0.1780
09:35:35.887	4392	2.4800	7.7600	-36.5900	-0.4870	1.2410	0.2300
09:35:35.907	4412	0.3900	7.5900	-33.7500	-0.4760	0.8740	0.1780
09:35:35.927	4432	2.5400	8.0100	-38.2700	-0.4990	1.2190	0.2090
09:35:35.947	4452	0.2800	7.0100	-34.5800	-0.4600	0.9280	0.1980
09:35:35.967	4472	2.6800	7.6900	-35.4800	-0.5100	1.1150	0.1850
09:35:35.987	4492	2.1900	7.5600	-36.9500	-0.4650	1.1900	0.2300
09:35:36.006	4512	-0.2000	7.9400	-33.1300	-0.4800	0.8680	0.1670
09:35:36.027	4532	2.5400	8.2400	-37.3600	-0.4710	1.2200	0.2150
09:35:36.046	4552	0.1800	7.4000	-34.2100	-0.4520	0.8770	0.1860
09:35:36.066	4572	3.6600	7.8500	-37.6700	-0.5220	1.2400	0.2070
09:35:36.086	4592	1.5300	6.9000	-35.0000	-0.4620	1.0450	0.2180
09:35:36.107	4612	2.2400	7.7800	-34.3300	-0.5210	1.0160	0.1670
09:35:36.127	4632	2.5000	8.0400	-39.8300	-0.4750	1.2970	0.2540
09:35:36.146	4652	-1.1100	7.7900	-34.0500	-0.4730	0.8480	0.1700
09:35:36.167	4672	2.8800	8.2400	-38.8100	-0.4930	1.2550	0.2160
09:35:36.187	4692	0.6500	7.4800	-35.3100	-0.4700	0.9780	0.2250
09:35:36.208	4712	1.8100	8.0700	-37.0700	-0.5440	1.1450	0.1990
09:35:36.227	4732	1.3400	7.9500	-37.3200	-0.4840	1.1810	0.2470
09:35:36.247	4752	0.8700	7.3700	-33.0300	-0.4980	0.8980	0.1690
09:35:36.267	4772	2.2200	8.0800	-39.6800	-0.5040	1.3070	0.2420
09:35:36.286	4792	-0.3800	7.1400	-34.0700	-0.4670	0.8680	0.1930
09:35:36.306	4812	2.1600	7.8500	-38.3900	-0.5240	1.1640	0.2080
09:35:36.327	4832	1.6500	6.9200	-39.1600	-0.4670	1.1510	0.2500
09:35:36.346	4852	1.6400	7.4200	-33.6000	-0.4820	0.9460	0.1660
09:35:36.368	4872	1.8800	8.3000	-39.1700	-0.4760	1.3020	0.2420
09:35:36.386	4892	-0.9800	6.7800	-34.0100	-0.4620	0.8350	0.1820
09:35:36.408	4912	2.8100	8.1300	-37.0600	-0.5020	1.2850	0.2120
09:35:36.426	4932	1.3000	7.6200	-36.2600	-0.4330	1.0570	0.2310
09:35:36.448	4952	1.2000	7.8400	-32.7100	-0.4800	0.9930	0.1730
09:35:36.466	4972	2.5400	8.1000	-38.8400	-0.4680	1.2610	0.2450
09:35:36.488	4992	0.0600	7.5700	-31.6900	-0.4700	0.7820	0.1550
09:35:36.506	5012	2.7400	8.3200	-40.6400	-0.5120	1.3220	0.2400
09:35:36.528	5032	0.9000	7.3800	-33.6800	-0.4470	0.9050	0.1940
09:35:36.546	5052	2.4600	8.0900	-37.3900	-0.4970	1.1620	0.1950
09:35:36.566	5072	1.5500	7.3800	-37.6500	-0.4850	1.1760	0.2360
09:35:36.587	5092	0.8700	7.2500	-33.3700	-0.4990	0.8820	0.1750
09:35:36.607	5112	2.6800	8.3800	-40.5700	-0.5040	1.2950	0.2380
09:35:36.627	5132	0.6500	6.9600	-34.1000	-0.4300	0.8810	0.1870
09:35:36.647	5152	2.0200	8.1700	-38.1900	-0.4860	1.1830	0.2180
09:35:36.667	5172	1.1100	7.5800	-37.4200	-0.4690	1.0700	0.2320
09:35:36.689	5192	1.6700	7.2900	-34.6100	-0.5130	0.9880	0.1850
09:35:36.706	5212	2.5500	8.1100	-38.8500	-0.4960	1.2560	0.2400
09:35:36.729	5232	-0.9700	7.2400	-34.3100	-0.4650	0.8140	0.1620
09:35:36.748	5252	2.3800	8.6100	-39.2400	-0.4890	1.2410	0.2160
09:35:36.767	5272	1.2500	7.2000	-34.7100	-0.4510	0.9950	0.2060
09:35:36.786	5292	2.8900	7.5400	-34.1100	-0.5090	1.0810	0.1710
09:35:36.809	5312	1.9900	7.7200	-38.7500	-0.4720	1.2200	0.2380
09:35:36.829	5332	-0.3500	7.5000	-32.2600	-0.4700	0.8850	0.1530
09:35:36.848	5352	2.3100	7.9100	-38.0000	-0.4810	1.2380	0.2090
09:35:36.868	5372	-0.4400	7.4300	-35.1400	-0.4590	0.9320	0.1910
09:35:36.888	5392	3.2600	7.9400	-34.6200	-0.5140	1.1990	0.1890
09:35:36.908	5412	1.9700	7.1600	-37.3900	-0.4730	1.1490	0.2380
09:35:36.928	5432	0.2600	7.7200	-33.9100	-0.5270	0.8610	0.1560
09:35:36.948	5452	2.6300	8.4500	-38.9400	-0.4870	1.3060	0.2280
09:35:36.968	5472	-0.5900	7.5300	-32.0600	-0.4650	0.8730	0.1690
09:35:36.988	5492	2.8900	8.1700	-36.8400	-0.4960	1.2070	0.2000
09:35:37.008	5512	0.6100	7.2400	-36.8900	-0.4920	1.1000	0.2320
09:35:37.028	5532	1.1700	7.3100	-34.0600	-0.5330	0.9810	0.1730
09:35:37.046	5552	1.8000	8.0700	-38.4600	-0.4850	1.2180	0.2360
09:35:37.069	5572	0.2400	6.9600	-33.0000	-0.4650	0.8870	0.1740
09:35:37.089	5592	3.5400	8.2000	-38.7100	-0.4940	1.2700	0.2230
09:35:37.106	5612	0.4000	7.4300	-35.5000	-0.4580	0.9370	0.2090
09:35:37.128	5632	2.3400	7.8600	-34.2700	-0.5050	1.0790	0.1740
09:35:37.148	5652	1.7400	7.2100	-40.2400	-0.4810	1.2240	0.2610
09:35:37.168	5672	0.6600	7.3400	-33.6400	-0.4650	0.8970	0.1700
09:35:37.188	5692	1.9100	8.1400	-39.3700	-0.4870	1.2540	0.2380
09:35:37.207	5712	-0.1500	7.2900	-34.1000	-0.4510	0.8700	0.1900
09:35:37.227	5732	2.2400	8.0200	-35.8100	-0.4940	1.1680	0.1870
09:35:37.247	5752	1.1600	7.5000	-37.3900	-0.4580	1.1210	0.2410
09:35:37.269	5772	0.8700	7.4200	-32.4900	-0.4800	0.9180	0.1590
09:35:37.289	5792	1.4600	8.1700	-40.1400	-0.4920	1.2940	0.2400
09:35:37.309	5812	-1.1900	7.4000	-32.6400	-0.4670	0.8000	0.1730
09:35:37.328	5832	1.7900	8.3300	-40.5000	-0.4930	1.2490	0.2310
09:35:37.347	5852	0.4800	7.7400	-35.8100	-0.4630	1.0250	0.2090
09:35:37.369	5872	2.0000	7.9000	-33.8700	-0.5110	1.0560	0.1710
09:35:37.388	5892	1.9400	8.0100	-39.0400	-0.5070	1.2440	0.2410
09:35:37.407	5912	0.9000	6.7900	-34.1500	-0.4880	0.8790	0.1760
09:35:37.428	5932	2.4800	8.2600	-40.5300	-0.4940	1.2770	0.2520
09:35:37.448	5952	0.3800	7.4500	-32.8000	-0.4690	0.9210	0.1900
09:35:37.468	5972	2.0700	8.3400	-33.6000	-0.4790	1.1350	0.1880
09:35:37.488	5992	1.1900	7.7900	-39.1600	-0.4720	1.1630	0.2440
09:35:37.508	6012	1.2500	7.7000	-30.8100	-0.4810	0.8800	0.1530
09:35:37.528	6032	2.0300	7.9800	-39.2100	-0.4670	1.2720	0.2490
09:35:37.548	6052	0.5200	6.9700	-34.3700	-0.4500	0.8670	0.1870
09:35:37.568	6072	2.2200	7.8200	-36.2500	-0.4820	1.1950	0.1950
09:35:37.588	6092	0.6800	7.8700	-34.1400	-0.4560	1.0380	0.2030
09:35:37.609	6112	1.2900	7.4300	-35.1500	-0.5130	1.0370	0.1890
09:35:37.629	6132	2.1300	8.3000	-39.4900	-0.4790	1.2720	0.2510
09:35:37.647	6152	-1.1100	7.4900	-32.3700	-0.4590	0.8670	0.1430
09:35:37.667	6172	2.0900	7.9900	-38.8700	-0.4620	1.1950	0.2230
09:35:37.687	6192	0.3700	7.4200	-34.0600	-0.4420	0.9830	0.1950
09:35:37.708	6212	2.9000	7.6200	-36.4800	-0.4970	1.1620	0.2090
09:35:37.727	6232	2.3800	7.1800	-35.3400	-0.4660	1.0930	0.2140
09:35:37.748	6252	0.6700	7.0900	-35.9800	-0.5130	0.8960	0.1740
09:35:37.767	6272	2.7900	7.5100	-38.4100	-0.4980	1.2690	0.2340
09:35:37.788	6292	-0.0900	7.3900	-34.0700	-0.4430	0.9120	0.1860
09:35:37.807	6312	3.1600	8.0700	-37.2300	-0.4860	1.1840	0.2090
09:35:37.827	6332	1.4600	7.3700	-34.0800	-0.4740	1.0690	0.2100
09:35:37.848	6352	1.7800	7.7300	-33.8000	-0.5160	0.9980	0.1710
09:35:37.868	6372	1.8100	8.0300	-37.6000	-0.4870	1.2050	0.2270
09:35:37.888	6392	0.4700	6.9200	-35.8400	-0.4680	0.8780	0.1910
09:35:37.907	6412	2.4200	7.9300	-37.9600	-0.4870	1.2370	0.2190
09:35:37.928	6432	1.2300	7.5300	-37.5300	-0.4430	1.0290	0.2260
09:35:37.949	6452	1.2900	8.1800	-34.8800	-0.4990	1.0260	0.1790
09:35:37.967	6472	1.8100	7.8600	-36.6100	-0.4580	1.2040	0.2180
09:35:37.987	6492	0.4000	6.9600	-33.2100	-0.4820	0.8790	0.1630
09:35:38.009	6512	2.4900	8.3200	-35.5900	-0.4780	1.2330	0.1960
09:35:38.028	6532	0.0300	7.1000	-34.6600	-0.4510	0.9410	0.2020
09:35:38.047	6552	1.8500	8.1500	-37.0900	-0.5080	1.1860	0.2060
09:35:38.069	6572	1.5800	7.7600	-37.3400	-0.4290	1.1870	0.2280
09:35:38.089	6592	0.6200	7.7900	-30.7500	-0.4510	0.8950	0.1490
09:35:38.108	6612	2.3100	8.1700	-41.6300	-0.4600	1.2940	0.2470
09:35:38.128	6632	-0.3800	7.0700	-35.1800	-0.4440	0.8180	0.1870
09:35:38.149	6652	3.2100	7.9700	-37.3400	-0.4900	1.2660	0.2130
09:35:38.169	6672	0.2300	7.8200	-37.9100	-0.4580	1.0510	0.2290
09:35:38.187	6692	1.1600	7.7300	-35.0000	-0.5020	0.9880	0.1700
09:35:38.209	6712	2.5000	7.8400	-39.9900	-0.5010	1.2830	0.2550
09:35:38.227	6732	0.4700	7.2500	-31.9000	-0.4940	0.8300	0.1570
09:35:38.250	6752	3.0300	8.1700	-37.0000	-0.4970	1.2380	0.2040
09:35:38.270	6772	0.8000	7.3500	-35.2600	-0.4770	1.0000	0.2080
09:35:38.287	6792	1.4100	8.1400	-34.3300	-0.5040	1.0540	0.1660
09:35:38.309	6812	0.9100	7.6900	-38.5100	-0.4710	1.1770	0.2340
09:35:38.329	6832	1.0700	7.0400	-31.7600	-0.4740	0.8530	0.1650
09:35:38.349	6852	2.2600	7.7200	-39.0700	-0.4810	1.2920	0.2310
09:35:38.368	6872	0.8900	6.9800	-34.2500	-0.4540	0.9310	0.2100
09:35:38.389	6892	2.3800	8.1200	-35.4200	-0.4880	1.1840	0.1860
09:35:38.408	6912	0.8000	7.4800	-36.5300	-0.4540	1.1070	0.2150
09:35:38.430	6932	1.1300	7.6300	-35.2100	-0.4930	0.9780	0.1800
09:35:38.448	6952	1.9800	8.0500	-39.0700	-0.4720	1.2660	0.2370
09:35:38.469	6972	0.1200	7.2400	-33.1900	-0.4630	0.8380	0.1710
09:35:38.490	6992	2.3700	7.9500	-36.9600	-0.4810	1.2320	0.2020
09:35:38.508	7012	1.1300	7.1500	-34.6400	-0.4550	1.0230	0.2050
09:35:38.528	7032	2.0400	7.4600	-35.3400	-0.5140	1.1290	0.1920
09:35:38.549	7052	2.3000	7.5500	-37.6700	-0.4910	1.2070	0.2290
09:35:38.568	7072	0.1300	7.8400	-32.9400	-0.5010	0.8600	0.1530
09:35:38.589	7092	3.0000	8.0200	-38.2300	-0.4990	1.3010	0.2230
09:35:38.609	7112	0.6100	7.7100	-31.8400	-0.4380	0.9050	0.1750
09:35:38.629	7132	2.1600	8.1600	-36.1800	-0.5110	1.2040	0.1990
09:35:38.649	7152	1.3800	7.0300	-37.7700	-0.4830	1.1110	0.2310
09:35:38.669	7172	0.4800	7.6000	-35.4100	-0.5210	0.9350	0.1780
09:35:38.688	7192	2.4400	7.8900	-37.3400	-0.4810	1.2290	0.2240
09:35:38.708	7212	0.9300	7.1000	-34.2600	-0.4750	0.9340	0.1820
09:35:38.729	7232	2.6000	8.1200	-37.1100	-0.5000	1.2370	0.2220
09:35:38.749	7252	0.9300	7.3800	-36.3900	-0.4610	1.0640	0.2160
09:35:38.769	7272	0.4200	8.0700	-34.6400	-0.4970	0.9900	0.1880
09:35:38.789	7292	1.7000	7.5800	-39.9600	-0.4800	1.1980	0.2410
09:35:38.809	7312	-0.7800	7.1600	-33.8800	-0.4940	0.8850	0.1530
09:35:38.829	7332	2.5900	7.9100	-39.8200	-0.4850	1.2480	0.2270
09:35:38.849	7352	0.2900	7.4900	-33.6400	-0.4550	0.9270	0.1830
09:35:38.869	7372	2.1000	7.7000	-36.7800	-0.5010	1.1010	0.1970
09:35:38.889	7392	1.6000	7.5100	-38.3600	-0.4790	1.1850	0.2380
09:35:38.909	7412	0.1500	7.3200	-31.6300	-0.4900	0.8740	0.1470
09:35:38.928	7432	2.7000	8.2800	-40.3700	-0.4930	1.3340	0.2380
09:35:38.949	7452	0.2900	7.6600	-33.1600	-0.4280	0.9280	0.1810
09:35:38.969	7472	3.1300	7.9900	-37.5000	-0.4840	1.1910	0.1960
09:35:38.989	7492	1.1900	7.7400	-38.2100	-0.4390	1.1060	0.2390
09:35:39.009	7512	0.5700	7.7600	-34.4800	-0.5010	0.9590	0.1740
09:35:39.028	7532	1.4500	8.2300	-39.0500	-0.4890	1.2820	0.2410
09:35:39.049	7552	-0.6100	7.0300	-33.5300	-0.4880	0.8700	0.1770
09:35:39.069	7572	3.0800	8.3200	-37.7500	-0.5040	1.2660	0.2160
09:35:39.090	7592	1.4300	7.7800	-36.2600	-0.4750	1.0570	0.2250
09:35:39.109	7612	1.6100	7.5300	-33.8200	-0.5040	1.0000	0.1750
09:35:39.129	7632	1.3900	7.9600	-39.6500	-0.4760	1.2500	0.2400
09:35:39.149	7652	0.4400	7.1900	-32.2600	-0.4830	0.8360	0.1700
09:35:39.168	7672	2.5300	8.1300	-38.8400	-0.5030	1.2960	0.2270
09:35:39.189	7692	0.7400	7.4400	-35.1100	-0.4600	0.9560	0.2070
09:35:39.209	7712	2.5500	8.3900	-35.5500	-0.4720	1.0730	0.1850
09:35:39.229	7732	1.4000	7.6100	-36.8200	-0.4670	1.1550	0.2250
09:35:39.250	7752	0.9200	7.0300	-32.6900	-0.4950	0.8540	0.1730
09:35:39.270	7772	2.3900	8.1600	-38.4600	-0.4820	1.3130	0.2270
09:35:39.289	7792	0.0700	7.4200	-32.6400	-0.4630	0.8780	0.1760
09:35:39.309	7812	2.5000	8.0900	-34.3500	-0.4820	1.1310	0.1920
09:35:39.330	7832	1.0400	7.4300	-39.1900	-0.4600	1.1370	0.2440
09:35:39.351	7852	1.5100	7.5300	-34.0200	-0.5150	0.9600	0.1810
09:35:39.369	7872	1.5300	7.8600	-40.2700	-0.4890	1.2820	0.2520
09:35:39.388	7892	-0.1000	7.3200	-32.0700	-0.5010	0.8200	0.1650
09:35:39.409	7912	3.3000	8.0100	-38.4500	-0.4980	1.2870	0.2290
09:35:39.431	7932	0.4200	7.5500	-35.0300	-0.4810	0.9910	0.2070
09:35:39.449	7952	1.8600	8.0100	-35.7100	-0.5200	1.0780	0.1810
09:35:39.470	7972	1.0500	7.7000	-40.0200	-0.5070	1.2420	0.2520
09:35:39.490	7992	0.2300	7.4500	-35.1100	-0.4850	0.8900	0.1660
09:35:39.510	8012	2.0800	7.9800	-38.3600	-0.4730	1.2040	0.2300
09:35:39.529	8032	1.2900	7.5700	-34.6800	-0.4710	0.9950	0.1990
09:35:39.549	8052	3.0300	7.8100	-34.3700	-0.5110	1.1650	0.1970
09:35:39.570	8072	0.9500	7.7400	-37.6500	-0.4760	1.1120	0.2290
09:35:39.590	8092	-0.2400	7.3400	-36.8000	-0.5070	0.9060	0.1880
09:35:39.609	8112	1.3500	8.0900	-40.3600	-0.4770	1.2780	0.2560
09:35:39.630	8132	0.2700	7.0900	-34.7700	-0.4540	0.9040	0.1920
09:35:39.650	8152	2.3800	7.9300	-35.4500	-0.4930	1.2160	0.2100
09:35:39.669	8172	0.6600	7.3900	-34.8900	-0.4660	1.0660	0.2140
09:35:39.690	8192	1.4700	7.7000	-36.4300	-0.5230	1.0330	0.1870
09:35:39.710	8212	1.3800	8.3500	-39.3100	-0.4610	1.2350	0.2400
09:35:39.729	8232	0.1700	7.1800	-34.1800	-0.4520	0.8790	0.1720
09:35:39.750	8252	2.9000	7.3800	-41.4000	-0.4830	1.3030	0.2490
09:35:39.771	8272	-0.3300	7.4500	-34.5200	-0.4330	0.8920	0.1870
09:35:39.790	8292	2.9100	7.8500	-35.9100	-0.4960	1.1890	0.2000
09:35:39.809	8312	1.8000	7.6900	-38.6400	-0.4590	1.1700	0.2400
09:35:39.829	8332	-0.1600	7.3000	-35.8400	-0.4950	0.9030	0.1840
09:35:39.850	8352	2.3300	7.7400	-40.0400	-0.4690	1.2620	0.2450
09:35:39.868	8372	0.1700	7.2600	-32.8000	-0.4750	0.9060	0.1850
09:35:39.888	8392	2.6200	7.9900	-33.4800	-0.5020	1.2010	0.1900
09:35:39.908	8412	1.0300	7.3500	-36.3900	-0.4740	1.0760	0.2270
09:35:39.930	8432	0.5800	7.8500	-34.8300	-0.5040	0.9820	0.1650
09:35:39.951	8452	2.0700	8.4100	-39.1800	-0.4650	1.2420	0.2330
09:35:39.970	8472	0.0900	7.4200	-31.0400	-0.4660	0.8260	0.1640
09:35:39.991	8492	2.9300	7.7500	-36.3400	-0.5040	1.2410	0.1980
09:35:40.009	8512	1.1400	7.5600	-34.4800	-0.4540	1.0220	0.2010
09:35:40.031	8532	1.6800	7.7600	-32.5000	-0.5040	1.0270	0.1570
09:35:40.049	8552	1.1600	7.6800	-39.6400	-0.4630	1.1860	0.2340
09:35:40.071	8572	-0.7600	7.2700	-33.9300	-0.4930	0.8700	0.1720
09:35:40.090	8592	2.3200	8.0000	-41.5900	-0.4870	1.2780	0.2360
09:35:40.109	8612	-0.3600	7.0900	-34.1800	-0.4490	0.8900	0.1980
09:35:40.131	8632	2.7200	7.8700	-34.4600	-0.4900	1.1520	0.1820
09:35:40.151	8652	0.7500	7.5300	-38.3600	-0.4610	1.1960	0.2420
09:35:40.169	8672	0.1300	7.0400	-35.0500	-0.5200	0.8850	0.1730
09:35:40.189	8692	2.6200	7.9000	-38.9200	-0.4790	1.3030	0.2480
09:35:40.210	8712	-0.8100	7.2400	-34.9000	-0.4800	0.8350	0.1860
09:35:40.230	8732	2.6900	7.9000	-36.6700	-0.5140	1.2430	0.2040
09:35:40.250	8752	1.1200	7.6800	-34.2100	-0.4660	1.0450	0.2100
09:35:40.270	8772	1.9100	7.7300	-34.7300	-0.5090	1.0410	0.1730
09:35:40.290	8792	1.6200	7.8000	-39.4400	-0.4760	1.2430	0.2490
09:35:40.310	8812	-0.0300	7.7400	-33.8300	-0.4850	0.8850	0.1730
09:35:40.329	8832	1.7600	8.0000	-40.1700	-0.4850	1.2240	0.2320
09:35:40.350	8852	-0.3200	7.7100	-36.6200	-0.4760	1.0400	0.2070
09:35:40.370	8872	2.6900	7.5300	-32.6200	-0.5060	1.0660	0.1810
09:35:40.390	8892	2.3900	7.7400	-36.1700	-0.4620	1.1950	0.2390
09:35:40.411	8912	0.1900	7.3700	-34.8200	-0.4860	0.9020	0.1720
09:35:40.430	8932	1.4500	7.8000	-38.2600	-0.4730	1.2020	0.2150
09:35:40.450	8952	0.3100	7.1900	-34.6600	-0.4760	0.9690	0.1970
09:35:40.470	8972	2.6800	7.8600	-34.2100	-0.4830	1.1750	0.1950
09:35:40.490	8992	1.1700	7.6700	-37.5400	-0.4220	1.0620	0.2400
09:35:40.510	9012	0.8000	8.1700	-34.0200	-0.5020	0.9740	0.1660
09:35:40.529	9032	1.8600	7.9800	-40.1000	-0.4480	1.2250	0.2510
09:35:40.550	9052	0.1600	7.4800	-35.3100	-0.4390	0.8520	0.1780
09:35:40.571	9072	2.2100	8.0300	-39.6000	-0.4880	1.2780	0.2390
09:35:40.589	9092	0.2800	7.5000	-33.7400	-0.4500	0.9710	0.1980
09:35:40.610	9112	2.1600	8.6000	-33.4200	-0.4970	1.0860	0.1660
09:35:40.631	9132	1.4200	7.9400	-38.2600	-0.4610	1.2230	0.2450
09:35:40.651	9152	-0.2300	7.4700	-33.4700	-0.4840	0.8650	0.1640
09:35:40.671	9172	2.4600	8.0300	-38.7200	-0.5000	1.2970	0.2250
09:35:40.689	9192	0.0100	7.2300	-34.6100	-0.4790	0.8940	0.1910
09:35:40.710	9212	2.4800	7.9600	-37.1900	-0.5190	1.1930	0.2090
09:35:40.731	9232	1.0300	7.5300	-35.3800	-0.4840	1.1290	0.2250
09:35:40.751	9252	0.8300	7.3800	-34.7200	-0.4810	0.9100	0.1800
09:35:40.770	9272	1.9000	8.2400	-39.0300	-0.4820	1.2340	0.2310
09:35:40.792	9292	-0.0300	7.5100	-33.1800	-0.4750	0.8820	0.1830
09:35:40.811	9312	3.2400	7.7600	-35.5600	-0.4930	1.1920	0.2070
09:35:40.832	9332	0.4800	7.4500	-36.1400	-0.4840	1.0780	0.2290
09:35:40.851	9352	1.4700	7.7700	-33.5000	-0.5080	0.9850	0.1630
09:35:40.871	9372	0.7400	7.9700	-40.2600	-0.4570	1.1950	0.2450
09:35:40.891	9392	-0.3600	7.2400	-35.2100	-0.4870	0.8630	0.1720
09:35:40.912	9412	3.0000	7.4300	-38.2000	-0.4750	1.2770	0.2290
09:35:40.931	9432	0.3500	7.5800	-34.0900	-0.4480	0.9480	0.1930
09:35:40.950	9452	2.4200	7.8000	-36.3600	-0.4780	1.1250	0.2000
09:35:40.970	9472	1.6900	7.9600	-38.0900	-0.4540	1.2170	0.2330
09:35:40.990	9492	0.7900	6.9600	-31.8600	-0.4870	0.8530	0.1540
09:35:41.010	9512	2.2300	7.5800	-42.0500	-0.4870	1.3130	0.2730
09:35:41.030	9532	-0.2400	7.5100	-33.2000	-0.4440	0.8640	0.1810
09:35:41.050	9552	3.2500	8.0200	-35.5900	-0.4940	1.2060	0.2000
09:35:41.072	9572	1.6000	7.5400	-36.0300	-0.4460	1.1350	0.2360
09:35:41.092	9592	1.0600	8.0300	-34.1100	-0.4970	0.9890	0.1780
09:35:41.112	9612	1.6100	7.9400	-39.7100	-0.4770	1.2440	0.2520
09:35:41.132	9632	0.6400	7.3300	-32.1700	-0.4720	0.8750	0.1670
09:35:41.151	9652	1.5900	7.6800	-38.1200	-0.4760	1.2180	0.2230
09:35:41.171	9672	0.3800	7.7600	-35.1700	-0.4610	1.0170	0.2040
09:35:41.191	9692	2.1700	7.5700	-34.7800	-0.5120	1.0730	0.1900
09:35:41.212	9712	1.5400	7.9800	-38.1900	-0.4640	1.2110	0.2390
09:35:41.232	9732	-0.3800	7.6800	-34.2700	-0.4700	0.8990	0.1700
09:35:41.251	9752	2.3600	7.4100	-39.5200	-0.4700	1.2580	0.2400
09:35:41.272	9772	0.8600	7.2800	-32.0700	-0.4460	0.9190	0.1710
09:35:41.291	9792	2.1900	8.1900	-36.6100	-0.4710	1.2050	0.2050
09:35:41.310	9812	0.7500	7.3400	-37.2300	-0.4400	1.1170	0.2170
09:35:41.331	9832	0.0700	7.8500	-33.3800	-0.5060	0.9690	0.1710
09:35:41.351	9852	2.0400	8.0200	-39.1300	-0.4570	1.2240	0.2410
09:35:41.371	9872	0.4900	7.4800	-32.6600	-0.4230	0.8790	0.1620
09:35:41.390	9892	3.6000	8.0600	-36.7000	-0.4940	1.2700	0.2110
09:35:41.412	9912	0.2800	7.2500	-37.4800	-0.4450	1.0090	0.2280
09:35:41.431	9932	2.4500	7.8400	-36.5500	-0.5180	1.1230	0.1990
09:35:41.450	9952	0.8400	7.3200	-39.7900	-0.4750	1.2370	0.2420
09:35:41.472	9972	-0.6500	7.5700	-37.2800	-0.5000	0.8820	0.1790
09:35:41.491	9992	2.7000	7.6200	-39.0000	-0.4740	1.2420	0.2370
09:35:41.512	10012	0.1300	7.5300	-34.8100	-0.4790	0.9460	0.2050
09:35:41.531	10032	1.4400	7.9900	-36.8700	-0.5170	1.1400	0.2030
09:35:41.551	10052	1.3700	7.5200	-37.3900	-0.4730	1.1370	0.2350
09:35:41.570	10072	0.6400	7.4000	-34.9400	-0.4880	0.9950	0.1810
09:35:41.591	10092	2.4700	8.0200	-39.9100	-0.4650	1.1860	0.2390
09:35:41.611	10112	-0.7200	7.4600	-35.7600	-0.4690	0.8660	0.1900
09:35:41.632	10132	2.3500	7.4500	-36.0400	-0.4930	1.1910	0.1950
09:35:41.650	10152	1.1900	7.4900	-35.6900	-0.4700	1.1640	0.2260
09:35:41.671	10172	0.8400	7.6600	-33.6500	-0.4960	0.9590	0.1660
09:35:41.690	10192	1.9900	7.9000	-38.6200	-0.4530	1.2180	0.2320
09:35:41.710	10212	-0.2100	7.5600	-33.2200	-0.4700	0.8530	0.1570
09:35:41.730	10232	3.1900	7.6200	-37.1500	-0.4840	1.2330	0.2080
09:35:41.751	10252	0.5300	7.4100	-36.3700	-0.4390	1.0260	0.2210
09:35:41.771	10272	1.8800	7.4900	-34.2500	-0.4750	1.0580	0.1680
09:35:41.791	10292	1.3900	7.7800	-38.6300	-0.4340	1.2150	0.2330
09:35:41.811	10312	0.0700	7.5000	-34.2500	-0.4790	0.9080	0.1640
09:35:41.831	10332	2.5100	7.6500	-37.9800	-0.4610	1.2580	0.2280
09:35:41.851	10352	-0.2300	7.4900	-33.3900	-0.4350	0.8960	0.1810
09:35:41.872	10372	3.2200	7.6700	-35.4600	-0.4720	1.1730	0.1960
09:35:41.893	10392	1.0100	7.0600	-34.5600	-0.4630	1.1180	0.2140
09:35:41.911	10412	1.3800	7.6400	-35.1600	-0.5180	1.0750	0.1830
09:35:41.931	10432	1.7500	7.9300	-38.2100	-0.4580	1.2070	0.2350
09:35:41.951	10452	-0.2300	7.4800	-32.9000	-0.4830	0.8710	0.1520
09:35:41.971	10472	2.4300	7.2900	-38.0600	-0.4640	1.1670	0.2180
09:35:41.992	10492	0.3400	7.4300	-36.3200	-0.4840	1.0550	0.2070
09:35:42.010	10512	1.7400	7.6900	-35.2300	-0.5200	1.0620	0.1830
09:35:42.031	10532	1.1100	7.7200	-39.3700	-0.4700	1.2060	0.2440
09:35:42.052	10552	-0.1200	7.3500	-35.6700	-0.4890	0.9210	0.1800
09:35:42.071	10572	2.2200	7.7600	-39.3600	-0.4590	1.2300	0.2310
09:35:42.092	10592	0.4100	7.2700	-34.0900	-0.4470	0.9590	0.1930
09:35:42.112	10612	3.4200	7.8200	-35.2300	-0.4830	1.1370	0.1980
09:35:42.132	10632	0.5900	7.8000	-37.6900	-0.4490	1.1230	0.2290
09:35:42.153	10652	0.4800	7.7300	-33.1100	-0.5050	0.9370	0.1580
09:35:42.172	10672	2.0100	7.8100	-37.3300	-0.4680	1.2130	0.2290
09:35:42.191	10692	0.3000	7.3800	-34.7900	-0.4460	0.9450	0.1910
09:35:42.213	10712	3.5300	8.0500	-34.7200	-0.4990	1.2190	0.1940
09:35:42.233	10732	1.7500	7.1400	-34.1700	-0.4620	1.0320	0.2120
09:35:42.253	10752	3.4800	8.1500	-36.8700	-0.5310	1.2770	0.2170
