# Supplementary material for: A slanted castor wheel enables pushing manual wheelchairs from the side to improve social interaction
Source: PLoS One. 2024 Sep 12;19(9):e0307759. doi: 10.1371/journal.pone.0307759 (PMC11392412; doi:10.1371/journal.pone.0307759)
Supplement: S1 File — Contains the data collected during the validation experiments and the code for calculating the reaction forces for a castor wheel using the vector equations and the cosine approximation. 4TU.ResearchData repository: https://doi.org/10.4121/82afa4e1-bdf1-4bf4-8682-32e62f6c3d68, GitLab repository: https://gitlab.tudelft.nl/ziggy/evaluation_paper. (ZIP) [file pone.0307759.s002.zip › S2 File - Experimental data and the MATLAB code for calculations of the castor wheel/Data/Test7_31-5-2022/0.2rad_5.4kg_7.txt]

TimeStamp	SampleCounter	Fx(N)	Fy(N)	Fz(N)	Tx(Nm)	Ty(Nm)	Tz(Nm)
09:33:54.347	34004	-0.1700	11.2800	-53.3300	-0.7300	1.5030	0.2960
09:33:54.367	34024	3.0600	11.9100	-56.5000	-0.6750	1.8500	0.3270
09:33:54.386	34044	0.4700	10.7600	-52.1700	-0.7180	1.4550	0.3290
09:33:54.406	34064	3.7000	12.2400	-55.0400	-0.6730	1.8550	0.3170
09:33:54.428	34084	2.5800	11.2000	-50.5200	-0.7260	1.6310	0.3270
09:33:54.446	34104	2.5900	11.5500	-55.0300	-0.7040	1.6600	0.3250
09:33:54.467	34124	3.4500	11.7300	-54.7700	-0.7190	1.8210	0.3450
09:33:54.487	34144	0.5800	11.4000	-51.8400	-0.7520	1.4780	0.3010
09:33:54.506	34164	3.0600	11.9400	-56.9700	-0.6880	1.8500	0.3200
09:33:54.526	34184	1.4100	11.0400	-51.7300	-0.7640	1.5660	0.3450
09:33:54.547	34204	2.2300	12.1500	-55.5700	-0.7070	1.6820	0.3110
09:33:54.567	34224	2.0200	11.6800	-56.0200	-0.7240	1.7620	0.3480
09:33:54.587	34244	0.7300	11.7100	-52.7800	-0.7200	1.4980	0.3090
09:33:54.606	34264	3.1700	12.2400	-55.7800	-0.6860	1.8380	0.3240
09:33:54.626	34284	1.3100	11.3700	-52.5000	-0.7280	1.5640	0.3300
09:33:54.646	34304	1.9300	11.5300	-53.9300	-0.6740	1.6370	0.3000
09:33:54.667	34324	1.9100	11.1600	-56.5000	-0.7250	1.7260	0.3560
09:33:54.686	34344	1.5200	11.6500	-51.6700	-0.7070	1.5930	0.3040
09:33:54.708	34364	2.6100	11.8000	-57.7200	-0.6870	1.8520	0.3470
09:33:54.726	34384	-0.6700	11.4000	-52.3900	-0.7350	1.4050	0.3030
09:33:54.746	34404	3.5500	11.8500	-55.8200	-0.7000	1.8430	0.3190
09:33:54.768	34424	1.7600	10.8600	-51.6700	-0.7380	1.6160	0.3330
09:33:54.787	34444	1.4600	11.3500	-53.7300	-0.6800	1.5900	0.3010
09:33:54.808	34464	2.4600	11.5900	-58.1800	-0.6920	1.8150	0.3630
09:33:54.828	34484	0.4400	11.8700	-53.2600	-0.7230	1.5070	0.3070
09:33:54.846	34504	3.2300	12.1300	-55.3000	-0.6730	1.8690	0.3160
09:33:54.868	34524	0.2600	10.6800	-51.4000	-0.7500	1.4290	0.3310
09:33:54.888	34544	4.1100	12.1100	-55.2300	-0.6820	1.8150	0.3180
09:33:54.909	34564	1.6300	11.0900	-53.7200	-0.7510	1.6480	0.3460
09:33:54.926	34584	1.2900	11.5800	-55.0900	-0.7260	1.5920	0.3140
09:33:54.947	34604	2.8000	11.6900	-54.8500	-0.7080	1.7830	0.3390
09:33:54.968	34624	0.8600	11.1500	-53.1100	-0.7300	1.5100	0.3270
09:33:54.988	34644	2.7800	11.8400	-56.1000	-0.6610	1.7940	0.3180
09:33:55.009	34664	1.5100	10.7400	-51.7700	-0.7440	1.6130	0.3350
09:33:55.029	34684	1.9200	11.7700	-53.6800	-0.6940	1.6160	0.3030
09:33:55.047	34704	2.3700	11.5100	-56.1900	-0.7090	1.8170	0.3500
09:33:55.066	34724	0.9800	11.3300	-52.0600	-0.7160	1.5060	0.3060
09:33:55.087	34744	2.6200	11.6800	-56.1900	-0.6790	1.7880	0.3200
09:33:55.109	34764	0.4600	11.1500	-51.3100	-0.7340	1.5610	0.3120
09:33:55.129	34784	2.5600	11.5900	-53.1200	-0.6860	1.6330	0.3020
09:33:55.148	34804	2.5700	11.5700	-56.1800	-0.7250	1.8030	0.3530
09:33:55.169	34824	-0.6600	11.6000	-52.4000	-0.7340	1.4210	0.2900
09:33:55.187	34844	2.3000	12.1100	-56.9800	-0.6500	1.8080	0.3230
09:33:55.207	34864	0.9500	10.7400	-52.6500	-0.7320	1.5010	0.3340
09:33:55.227	34884	3.5400	12.0400	-53.9800	-0.6810	1.8710	0.3050
09:33:55.247	34904	1.8100	11.0700	-51.7700	-0.7320	1.6060	0.3350
09:33:55.268	34924	2.4900	11.9400	-51.2300	-0.6990	1.6510	0.2820
09:33:55.289	34944	3.5200	11.9600	-57.8000	-0.7240	1.9000	0.3590
09:33:55.309	34964	0.1700	11.1400	-51.8900	-0.7430	1.4460	0.3100
09:33:55.329	34984	2.8900	11.8300	-58.0500	-0.6920	1.8910	0.3270
09:33:55.348	35004	0.7300	10.5800	-52.1600	-0.7740	1.5300	0.3460
09:33:55.368	35024	2.0800	12.4100	-56.3600	-0.7150	1.7750	0.3100
09:33:55.388	35044	1.3500	11.3400	-56.5000	-0.7400	1.7420	0.3560
09:33:55.408	35064	-0.2000	11.3100	-53.2600	-0.7270	1.4870	0.3050
09:33:55.429	35084	3.1800	12.1900	-56.3300	-0.6920	1.8860	0.3350
09:33:55.447	35104	0.5500	10.9700	-53.3000	-0.7300	1.5320	0.3310
09:33:55.469	35124	1.6400	11.8700	-54.3000	-0.6860	1.6610	0.3090
09:33:55.489	35144	1.5200	11.4500	-55.1200	-0.7330	1.6710	0.3370
09:33:55.509	35164	0.5200	11.8200	-55.0400	-0.7190	1.6050	0.3120
09:33:55.528	35184	2.0500	12.2200	-56.5200	-0.7000	1.8200	0.3320
09:33:55.548	35204	-0.4400	11.3200	-51.1900	-0.7410	1.4870	0.2980
09:33:55.567	35224	3.1200	11.7600	-57.0600	-0.6970	1.8180	0.3220
09:33:55.589	35244	1.4700	11.6300	-51.6500	-0.7370	1.6640	0.3300
09:33:55.608	35264	0.7400	11.8700	-54.1400	-0.6900	1.5840	0.2990
09:33:55.628	35284	0.6200	12.4100	-59.7100	-0.7120	1.8230	0.3550
09:33:55.648	35304	-1.3400	11.6300	-54.5600	-0.7560	1.4570	0.3150
09:33:55.668	35324	2.8800	11.9300	-59.4200	-0.7040	1.9490	0.3480
09:33:55.687	35344	-0.0100	11.1400	-51.6300	-0.7530	1.4980	0.3280
09:33:55.709	35364	3.1000	11.9500	-54.9200	-0.6830	1.7530	0.3110
09:33:55.727	35384	2.4100	11.5600	-53.7600	-0.7710	1.7340	0.3450
09:33:55.747	35404	1.1900	11.7500	-53.3400	-0.7520	1.5540	0.3070
09:33:55.768	35424	2.2500	12.0300	-56.3800	-0.6960	1.8370	0.3340
09:33:55.789	35444	1.2900	11.3300	-52.0300	-0.7440	1.5610	0.3250
09:33:55.809	35464	2.7400	11.6600	-54.3400	-0.6770	1.7750	0.3000
09:33:55.829	35484	1.7000	11.0800	-51.4200	-0.7230	1.6370	0.3230
09:33:55.848	35504	2.3300	11.7300	-52.9500	-0.7060	1.6570	0.2970
09:33:55.867	35524	3.3100	11.3700	-54.3200	-0.7110	1.7700	0.3260
09:33:55.889	35544	1.1800	11.0400	-52.8300	-0.7170	1.5510	0.3220
09:33:55.909	35564	3.2200	11.8400	-56.3000	-0.6670	1.8330	0.3180
09:33:55.929	35584	1.3300	11.3300	-51.8600	-0.7190	1.5180	0.3180
09:33:55.948	35604	2.0700	11.6100	-52.9400	-0.6810	1.6830	0.3000
09:33:55.969	35624	2.3900	11.4800	-55.7200	-0.7100	1.7720	0.3490
09:33:55.989	35644	0.1400	11.4600	-52.9700	-0.7160	1.5050	0.2920
09:33:56.009	35664	2.9300	11.6600	-55.6800	-0.6820	1.8330	0.3290
09:33:56.029	35684	1.2600	10.9300	-50.4200	-0.7300	1.4800	0.3070
09:33:56.049	35704	3.4900	11.8700	-55.3900	-0.6720	1.8440	0.3200
09:33:56.069	35724	1.6800	10.6300	-52.2700	-0.7430	1.6300	0.3430
09:33:56.087	35744	1.8500	11.7500	-54.9200	-0.6970	1.6250	0.3170
09:33:56.108	35764	2.6800	12.3500	-57.4400	-0.7070	1.9500	0.3570
09:33:56.129	35784	-0.2300	11.4400	-54.2700	-0.7490	1.4720	0.3110
09:33:56.149	35804	3.4300	12.2800	-57.2700	-0.6880	1.8650	0.3220
09:33:56.168	35824	1.5300	11.3600	-51.2300	-0.7610	1.5560	0.3430
09:33:56.187	35844	1.4100	12.1500	-56.7800	-0.7140	1.6900	0.3000
09:33:56.208	35864	1.9300	11.7100	-56.3800	-0.7530	1.7340	0.3430
09:33:56.230	35884	0.6800	11.5800	-54.6900	-0.7380	1.5530	0.3190
09:33:56.248	35904	2.5300	11.9600	-56.6400	-0.6910	1.8250	0.3180
09:33:56.268	35924	0.0800	11.4300	-53.9100	-0.7610	1.5340	0.3320
09:33:56.288	35944	2.1300	11.6400	-53.8300	-0.6960	1.6930	0.3020
09:33:56.308	35964	2.0300	11.4500	-57.6800	-0.7350	1.7760	0.3670
09:33:56.328	35984	1.0400	11.5600	-53.1800	-0.7190	1.5530	0.3000
09:33:56.348	36004	3.1400	11.9000	-55.8300	-0.7030	1.8840	0.3310
09:33:56.369	36024	0.3700	10.8700	-49.5800	-0.7340	1.3890	0.3020
09:33:56.389	36044	3.9300	11.7200	-54.5700	-0.6930	1.8500	0.3170
09:33:56.409	36064	1.8600	11.3700	-52.2800	-0.7380	1.6500	0.3510
09:33:56.430	36084	2.3300	11.4200	-52.4900	-0.6930	1.6210	0.2950
09:33:56.449	36104	2.0700	11.1800	-57.8200	-0.7310	1.8400	0.3650
09:33:56.469	36124	-0.0900	11.4000	-51.9200	-0.7470	1.5040	0.3050
09:33:56.488	36144	3.0100	11.9500	-58.5800	-0.6990	1.8820	0.3440
09:33:56.510	36164	-0.2900	10.8700	-52.5100	-0.7790	1.4740	0.3330
09:33:56.529	36184	3.4200	11.9800	-55.5800	-0.6840	1.8790	0.3230
09:33:56.550	36204	2.3400	11.3100	-53.4300	-0.7530	1.7070	0.3590
09:33:56.569	36224	0.8900	11.6600	-51.6200	-0.7340	1.5220	0.2880
09:33:56.589	36244	3.1400	11.8200	-54.3800	-0.7160	1.8660	0.3330
09:33:56.609	36264	1.4300	11.2000	-49.5000	-0.7480	1.5360	0.3180
09:33:56.629	36284	2.0400	12.1700	-56.3100	-0.6910	1.7610	0.3140
09:33:56.648	36304	1.4500	11.3900	-52.4900	-0.7360	1.5970	0.3360
09:33:56.668	36324	1.5300	11.6500	-55.2700	-0.7170	1.6070	0.3150
09:33:56.689	36344	2.0900	11.6900	-57.5800	-0.7180	1.8220	0.3450
09:33:56.709	36364	1.0200	11.2000	-51.0700	-0.7430	1.5220	0.3070
09:33:56.729	36384	3.0600	12.1400	-56.1100	-0.6740	1.8270	0.3180
09:33:56.750	36404	1.7200	10.4400	-51.1400	-0.7390	1.4970	0.3200
09:33:56.768	36424	1.8800	11.7500	-54.4700	-0.6940	1.6910	0.3180
09:33:56.790	36444	2.3100	11.4600	-57.3700	-0.7210	1.8780	0.3600
09:33:56.808	36464	-0.0700	11.6500	-51.8700	-0.7440	1.4320	0.2940
09:33:56.829	36484	2.6100	11.9000	-57.9400	-0.6800	1.8590	0.3300
09:33:56.848	36504	0.8700	11.4700	-51.8800	-0.7390	1.4890	0.3220
09:33:56.869	36524	3.5200	11.7700	-57.0800	-0.6850	1.8420	0.3360
09:33:56.889	36544	2.5100	10.9400	-51.0300	-0.7450	1.6140	0.3270
09:33:56.909	36564	1.2200	11.9300	-55.1600	-0.7210	1.5800	0.3060
09:33:56.928	36584	3.1700	11.7300	-57.9900	-0.7440	1.9560	0.3470
09:33:56.948	36604	0.5200	11.4400	-50.3100	-0.7630	1.4830	0.2980
09:33:56.969	36624	3.0900	12.2700	-56.1200	-0.6870	1.8590	0.3210
09:33:56.989	36644	2.0000	11.0900	-50.5600	-0.7690	1.5950	0.3330
09:33:57.009	36664	1.8100	12.3500	-55.2500	-0.7200	1.6970	0.3110
09:33:57.030	36684	3.0200	11.2000	-53.1400	-0.7300	1.7110	0.3260
09:33:57.049	36704	1.0600	11.4600	-52.1400	-0.7300	1.5130	0.2960
09:33:57.069	36724	2.6700	12.2800	-56.9700	-0.6770	1.8550	0.3310
09:33:57.090	36744	0.3500	11.5100	-51.9700	-0.7380	1.5150	0.3280
09:33:57.108	36764	1.0200	12.2000	-56.7800	-0.6900	1.6790	0.3140
09:33:57.129	36784	1.9600	11.4000	-55.2200	-0.7410	1.7580	0.3440
09:33:57.149	36804	1.0400	11.5900	-52.7500	-0.7090	1.5600	0.3070
09:33:57.169	36824	3.7900	11.1400	-55.0800	-0.7090	1.8370	0.3280
09:33:57.189	36844	0.2700	11.5100	-51.8400	-0.7380	1.4890	0.3240
09:33:57.209	36864	3.1700	11.5800	-55.8400	-0.6960	1.7840	0.3160
09:33:57.229	36884	2.4900	11.1900	-53.8400	-0.7260	1.6800	0.3520
09:33:57.251	36904	1.3900	11.2500	-54.5400	-0.6930	1.5580	0.3130
09:33:57.271	36924	3.0700	12.0300	-57.4200	-0.6820	1.8680	0.3420
09:33:57.291	36944	-0.4200	11.4200	-53.8200	-0.7420	1.4260	0.3140
09:33:57.310	36964	4.0400	11.7500	-56.3500	-0.6830	1.9030	0.3200
09:33:57.328	36984	0.4500	11.1800	-50.4000	-0.7410	1.5430	0.3270
09:33:57.351	37004	2.6900	12.3000	-54.7400	-0.6870	1.7600	0.3030
09:33:57.368	37024	2.2900	11.4700	-56.1800	-0.7610	1.7700	0.3570
09:33:57.389	37044	-0.0700	11.7900	-52.3500	-0.7580	1.5050	0.3010
09:33:57.411	37064	2.9000	12.3800	-57.8000	-0.6960	1.8680	0.3350
09:33:57.430	37084	0.2600	10.9600	-53.1100	-0.7600	1.5500	0.3450
09:33:57.449	37104	2.5800	11.9300	-56.4700	-0.6820	1.7860	0.3130
09:33:57.470	37124	1.3400	10.9500	-52.3200	-0.7400	1.6620	0.3330
09:33:57.490	37144	2.3500	11.6000	-54.2500	-0.6860	1.5910	0.3050
09:33:57.509	37164	2.8900	11.5000	-55.6900	-0.7020	1.8180	0.3350
09:33:57.530	37184	1.0100	11.0000	-51.4700	-0.7240	1.5040	0.3190
09:33:57.549	37204	2.4500	11.9700	-56.6600	-0.6700	1.7750	0.3170
09:33:57.570	37224	0.6400	11.3500	-55.0800	-0.7220	1.5880	0.3420
09:33:57.589	37244	1.7500	11.6800	-52.7400	-0.6950	1.6350	0.2920
09:33:57.610	37264	3.0600	11.5700	-55.5100	-0.7090	1.8080	0.3480
09:33:57.629	37284	0.7100	11.0300	-51.9800	-0.7110	1.4520	0.2960
09:33:57.650	37304	3.4600	12.1300	-56.9200	-0.6650	1.8600	0.3320
09:33:57.670	37324	0.9500	10.6400	-51.6900	-0.7200	1.5180	0.3260
09:33:57.689	37344	3.5500	11.7300	-53.8700	-0.6750	1.7520	0.3120
09:33:57.710	37364	2.3700	11.1900	-52.8800	-0.7170	1.6930	0.3410
09:33:57.730	37384	1.2900	11.0600	-52.6900	-0.7170	1.5370	0.2860
09:33:57.751	37404	3.1800	12.2600	-59.6700	-0.7110	1.9270	0.3570
09:33:57.770	37424	0.9700	10.4600	-50.0200	-0.7770	1.4470	0.3070
09:33:57.790	37444	3.6600	11.8600	-56.3400	-0.6940	1.8870	0.3220
09:33:57.809	37464	2.1400	11.0700	-50.4900	-0.7610	1.5620	0.3420
09:33:57.831	37484	1.4400	12.2300	-55.3100	-0.7040	1.6750	0.3130
09:33:57.849	37504	2.7900	11.7300	-58.1400	-0.7150	1.8150	0.3620
09:33:57.871	37524	0.5100	10.9100	-50.7500	-0.7260	1.4830	0.2990
09:33:57.890	37544	3.2900	11.9000	-57.9300	-0.6840	1.8610	0.3320
09:33:57.909	37564	1.0900	11.1300	-52.7200	-0.7430	1.5430	0.3220
09:33:57.930	37584	0.9000	12.1200	-55.3200	-0.6790	1.6540	0.3050
09:33:57.950	37604	1.1300	11.4800	-56.9800	-0.7290	1.7420	0.3480
09:33:57.971	37624	1.0000	11.2200	-53.5000	-0.7180	1.5200	0.3050
09:33:57.989	37644	2.7900	12.1300	-58.9800	-0.6900	1.8830	0.3470
09:33:58.011	37664	0.3900	11.0100	-49.6600	-0.7250	1.4070	0.2940
09:33:58.028	37684	2.4200	11.7000	-56.8400	-0.6830	1.7760	0.3130
09:33:58.050	37704	2.2900	11.3500	-52.9300	-0.7360	1.7130	0.3380
09:33:58.070	37724	0.7600	11.2200	-53.9900	-0.6950	1.5480	0.3040
09:33:58.091	37744	2.3100	12.2100	-57.9800	-0.6740	1.8750	0.3400
09:33:58.109	37764	0.3000	11.1400	-52.1000	-0.7350	1.4640	0.3080
09:33:58.130	37784	3.8100	11.6700	-57.5400	-0.7010	1.8860	0.3310
09:33:58.150	37804	0.5600	10.8300	-51.8800	-0.7370	1.5110	0.3200
09:33:58.170	37824	3.0200	11.8400	-55.0700	-0.6890	1.7610	0.3100
09:33:58.189	37844	2.1400	11.6300	-55.6100	-0.7470	1.7980	0.3510
09:33:58.209	37864	-0.2600	11.3800	-51.6200	-0.7450	1.4690	0.2980
09:33:58.229	37884	3.1200	12.1800	-57.5200	-0.7030	1.9190	0.3350
09:33:58.249	37904	1.1500	10.9000	-52.2800	-0.7570	1.5530	0.3450
09:33:58.270	37924	1.6800	12.1000	-54.9100	-0.6740	1.7150	0.3020
09:33:58.289	37944	2.2100	11.0100	-54.1600	-0.7260	1.6910	0.3370
09:33:58.311	37964	1.6200	11.6900	-52.1000	-0.7190	1.5390	0.2990
09:33:58.331	37984	3.5900	11.5300	-57.1600	-0.6870	1.8290	0.3410
09:33:58.350	38004	0.4300	10.9600	-49.1800	-0.7290	1.4640	0.3120
09:33:58.370	38024	2.9600	11.9000	-55.8900	-0.6770	1.8440	0.3200
09:33:58.390	38044	1.5000	11.5600	-51.9400	-0.7350	1.6370	0.3240
09:33:58.409	38064	1.6400	11.5000	-52.5000	-0.6970	1.5660	0.2880
09:33:58.431	38084	2.8300	11.7500	-57.9700	-0.6910	1.8320	0.3680
09:33:58.450	38104	0.0300	10.8200	-52.6500	-0.7320	1.4390	0.3060
09:33:58.472	38124	3.0500	11.5100	-57.3400	-0.6740	1.8380	0.3340
09:33:58.489	38144	0.6900	11.1300	-52.1500	-0.7310	1.5320	0.3270
09:33:58.510	38164	2.7700	11.7600	-53.3200	-0.6850	1.7640	0.3040
09:33:58.530	38184	1.5300	11.0400	-55.4300	-0.7260	1.7300	0.3520
09:33:58.551	38204	0.5600	11.5000	-51.7200	-0.7160	1.5090	0.2920
09:33:58.570	38224	2.9200	11.9700	-58.3900	-0.7040	1.9070	0.3370
09:33:58.590	38244	0.3700	10.6500	-51.4500	-0.7650	1.4910	0.3210
09:33:58.612	38264	2.4000	12.1100	-55.1900	-0.6630	1.8000	0.3230
09:33:58.630	38284	1.5200	10.6700	-52.2000	-0.7730	1.6250	0.3440
09:33:58.650	38304	1.7700	11.5900	-55.5000	-0.7240	1.6280	0.3200
09:33:58.671	38324	2.8000	12.0100	-56.0100	-0.7070	1.7970	0.3400
09:33:58.690	38344	1.2000	10.4400	-51.3900	-0.7270	1.4450	0.2980
09:33:58.710	38364	3.6300	12.1100	-57.6100	-0.6790	1.9180	0.3390
09:33:58.730	38384	1.2700	10.9200	-50.9000	-0.7130	1.5920	0.3210
09:33:58.750	38404	2.2600	11.2700	-53.7000	-0.6830	1.5910	0.2940
09:33:58.769	38424	2.2000	11.5500	-55.9100	-0.7100	1.7820	0.3410
09:33:58.790	38444	1.1800	11.1900	-53.2700	-0.7050	1.4580	0.3090
09:33:58.812	38464	3.0200	12.1300	-57.8800	-0.6650	1.8570	0.3520
09:33:58.832	38484	0.2700	10.9800	-50.5000	-0.7120	1.4270	0.3030
09:33:58.851	38504	3.0900	11.6100	-56.0700	-0.6960	1.8220	0.3160
09:33:58.871	38524	2.5800	11.2300	-52.0400	-0.7170	1.7050	0.3340
09:33:58.890	38544	1.0900	11.1300	-52.0400	-0.6970	1.5140	0.2970
09:33:58.911	38564	2.5800	11.7800	-59.8500	-0.6840	1.8990	0.3520
09:33:58.930	38584	-0.2300	11.2600	-53.1500	-0.7440	1.4160	0.3060
09:33:58.951	38604	3.4700	12.0900	-58.4300	-0.7040	1.9330	0.3250
09:33:58.972	38624	0.5900	11.1600	-50.5200	-0.7370	1.5320	0.3290
09:33:58.991	38644	2.4100	12.0200	-54.2500	-0.6950	1.7210	0.2970
09:33:59.010	38664	3.2100	11.0500	-54.8100	-0.7360	1.8190	0.3440
09:33:59.031	38684	0.5200	11.0700	-51.9900	-0.7510	1.4710	0.3070
09:33:59.052	38704	3.2900	11.9700	-55.7300	-0.6970	1.8670	0.3250
09:33:59.070	38724	1.9700	11.1200	-53.2000	-0.7630	1.5940	0.3450
09:33:59.090	38744	2.8900	11.2300	-54.8500	-0.6930	1.7290	0.3120
09:33:59.111	38764	2.7500	11.2600	-51.8200	-0.7160	1.6780	0.3180
09:33:59.132	38784	1.8200	11.2800	-52.2600	-0.7280	1.6070	0.3040
09:33:59.151	38804	3.9500	11.5800	-53.3300	-0.6960	1.8240	0.3120
09:33:59.171	38824	1.1000	11.0200	-49.1600	-0.7350	1.4970	0.2990
09:33:59.191	38844	2.9900	11.2600	-54.2700	-0.6710	1.7410	0.3000
09:33:59.212	38864	1.7300	11.1200	-55.8900	-0.7190	1.6630	0.3450
09:33:59.232	38884	0.7100	11.7600	-53.7700	-0.7070	1.5450	0.3040
09:33:59.250	38904	2.7400	12.0400	-56.0800	-0.6890	1.8360	0.3350
09:33:59.271	38924	0.1100	11.7500	-53.8600	-0.7180	1.4680	0.3170
09:33:59.290	38944	3.1000	11.9000	-54.9400	-0.6720	1.8360	0.3180
09:33:59.312	38964	0.7000	11.0400	-50.9100	-0.7030	1.4820	0.3100
09:33:59.330	38984	3.4300	11.8900	-53.6500	-0.6640	1.7940	0.3060
09:33:59.350	39004	2.5600	10.8100	-53.9800	-0.6800	1.6790	0.3460
09:33:59.371	39024	0.7700	11.0900	-53.5500	-0.7080	1.5110	0.2910
09:33:59.390	39044	3.4000	11.5300	-57.1200	-0.6880	1.9110	0.3500
09:33:59.410	39064	0.3200	11.1800	-50.2700	-0.7440	1.4820	0.3020
09:33:59.431	39084	3.7200	12.1200	-56.5400	-0.6690	1.8470	0.3280
09:33:59.450	39104	1.2900	11.1100	-51.6900	-0.7600	1.6030	0.3250
09:33:59.472	39124	1.0000	11.9800	-57.0200	-0.7130	1.6230	0.3110
09:33:59.490	39144	2.4100	11.6100	-56.2800	-0.7130	1.7930	0.3270
09:33:59.510	39164	0.5400	11.2200	-53.3500	-0.7360	1.4960	0.3050
09:33:59.532	39184	2.9700	11.7700	-56.8500	-0.6840	1.8560	0.3230
09:33:59.551	39204	0.8100	11.3600	-53.5300	-0.7370	1.5590	0.3230
09:33:59.571	39224	1.6600	12.0300	-52.3900	-0.6780	1.6370	0.2810
09:33:59.592	39244	2.2600	11.7700	-56.1600	-0.6970	1.8000	0.3410
09:33:59.610	39264	0.6700	11.5000	-51.9900	-0.7020	1.4850	0.3040
09:33:59.631	39284	3.4800	11.8600	-55.9500	-0.6750	1.8530	0.3310
09:33:59.652	39304	-0.5000	11.1200	-52.6900	-0.7370	1.4620	0.3220
09:33:59.671	39324	3.0200	11.7900	-54.4000	-0.6910	1.7510	0.3050
09:33:59.691	39344	2.5900	11.5700	-55.9900	-0.7320	1.7940	0.3570
09:33:59.711	39364	1.1800	11.0300	-52.4100	-0.7010	1.5230	0.2950
09:33:59.732	39384	1.8100	11.8800	-57.9200	-0.6830	1.9000	0.3470
09:33:59.751	39404	-0.6600	11.1900	-53.3500	-0.7390	1.4720	0.3190
09:33:59.770	39424	3.3900	12.0100	-59.6600	-0.6980	1.9860	0.3480
09:33:59.790	39444	0.4800	10.9500	-53.7700	-0.7770	1.5750	0.3410
09:33:59.813	39464	5.1300	12.3500	-57.4700	-0.7190	2.0070	0.3520
09:33:59.831	39484	3.4500	10.3100	-50.1300	-0.7320	1.6670	0.3330
09:33:59.851	39504	0.7700	10.3100	-48.4200	-0.7010	1.4000	0.2860
09:33:59.871	39524	2.8300	12.4700	-58.4700	-0.6660	1.9000	0.3280
09:33:59.891	39544	0.6500	11.2400	-55.8400	-0.7310	1.7110	0.3440
09:33:59.911	39564	2.0000	11.7700	-53.9000	-0.6340	1.6850	0.3090
09:33:59.932	39584	1.1000	10.6900	-55.6800	-0.6670	1.6270	0.3370
09:33:59.952	39604	0.9300	10.9300	-55.6700	-0.6540	1.6340	0.3100
09:33:59.971	39624	2.4400	11.2500	-56.3600	-0.6670	1.7740	0.3130
09:33:59.991	39644	1.5000	10.3500	-49.4200	-0.6500	1.4960	0.2840
09:34:00.012	39664	3.6000	11.2800	-52.7500	-0.6240	1.7800	0.2960
09:34:00.033	39684	0.4100	11.8300	-54.5200	-0.6800	1.7340	0.3030
09:34:00.051	39704	2.0600	10.4100	-52.7900	-0.6570	1.5550	0.2990
09:34:00.071	39724	2.5400	11.4000	-56.9200	-0.6530	1.8380	0.3460
09:34:00.092	39744	-0.6900	11.2900	-55.5800	-0.6860	1.5320	0.2970
09:34:00.113	39764	3.5800	11.6100	-55.4500	-0.6530	1.8100	0.3140
09:34:00.131	39784	1.4400	10.5100	-49.4400	-0.6970	1.5130	0.3040
09:34:00.151	39804	3.3200	11.2000	-54.3800	-0.6490	1.7160	0.3080
09:34:00.171	39824	2.1800	11.2700	-55.4200	-0.7170	1.7750	0.3520
09:34:00.192	39844	0.6600	10.7400	-50.6400	-0.7130	1.4760	0.2790
09:34:00.212	39864	3.2000	11.7800	-56.9300	-0.6790	1.8940	0.3330
09:34:00.233	39884	0.7100	10.7300	-50.7700	-0.7420	1.4970	0.2980
09:34:00.252	39904	3.1800	11.9300	-56.5900	-0.6590	1.8390	0.3180
09:34:00.273	39924	1.0900	10.7400	-50.5500	-0.7360	1.5560	0.3290
09:34:00.292	39944	1.3900	12.3300	-55.7200	-0.6890	1.6530	0.3060
09:34:00.311	39964	2.1900	12.3300	-57.2500	-0.7070	1.8130	0.3440
09:34:00.332	39984	0.4300	10.9700	-51.2500	-0.7420	1.4830	0.3040
09:34:00.352	40004	2.2400	12.3400	-56.7500	-0.6680	1.7870	0.3210
09:34:00.372	40024	1.7500	11.1500	-52.4500	-0.7450	1.6280	0.3270
09:34:00.392	40044	1.1000	11.9800	-54.7400	-0.7070	1.6310	0.3110
09:34:00.411	40064	1.6300	11.1900	-56.4700	-0.7020	1.7200	0.3250
09:34:00.433	40084	1.1300	11.4500	-52.2100	-0.7090	1.5080	0.3000
09:34:00.451	40104	3.1400	11.6400	-59.2700	-0.6830	1.9100	0.3560
09:34:00.472	40124	0.1700	10.5400	-50.3800	-0.7220	1.4340	0.3010
09:34:00.492	40144	2.2600	11.7700	-56.8400	-0.6740	1.7120	0.3180
09:34:00.512	40164	2.8300	11.1100	-53.6600	-0.7350	1.7950	0.3480
09:34:00.531	40184	0.9400	11.2300	-51.4900	-0.7130	1.4870	0.2900
09:34:00.552	40204	2.6000	12.1000	-58.0600	-0.6940	1.8830	0.3400
09:34:00.573	40224	0.7400	10.9500	-53.6300	-0.7600	1.4520	0.3290
09:34:00.591	40244	3.6600	12.2300	-56.1600	-0.7040	1.9080	0.3230
09:34:00.612	40264	0.6300	10.5500	-50.9400	-0.7540	1.5240	0.3190
09:34:00.632	40284	1.9100	11.6200	-54.3500	-0.7160	1.6860	0.3010
09:34:00.651	40304	2.7700	11.6900	-55.4200	-0.7360	1.8170	0.3350
09:34:00.673	40324	0.1000	11.0800	-51.2100	-0.7660	1.5140	0.3060
09:34:00.692	40344	3.0900	11.9600	-55.5700	-0.7130	1.8490	0.3280
09:34:00.712	40364	0.9300	11.1800	-51.8100	-0.7750	1.5920	0.3380
09:34:00.732	40384	2.3200	11.8900	-55.1100	-0.6930	1.6930	0.3170
09:34:00.752	40404	2.7900	11.5100	-52.3400	-0.7130	1.6910	0.3260
09:34:00.773	40424	0.6700	11.6900	-53.1600	-0.7250	1.5430	0.3120
09:34:00.791	40444	3.3000	11.6100	-55.2300	-0.6760	1.7920	0.3230
09:34:00.812	40464	1.2700	10.8000	-51.4100	-0.7400	1.5640	0.3150
09:34:00.832	40484	2.9600	11.5600	-54.9400	-0.6770	1.7130	0.3170
09:34:00.851	40504	1.8300	10.7900	-53.1300	-0.7110	1.6220	0.3300
09:34:00.871	40524	1.1800	11.8800	-54.5000	-0.7190	1.6050	0.3180
09:34:00.891	40544	3.0300	11.8000	-56.9800	-0.7030	1.8270	0.3420
09:34:00.911	40564	-0.7800	11.7100	-52.8000	-0.7330	1.4680	0.3040
09:34:00.932	40584	3.2500	11.7000	-55.5600	-0.6760	1.8360	0.3180
09:34:00.952	40604	1.4000	11.1400	-51.8200	-0.7330	1.5490	0.3320
09:34:00.972	40624	3.2100	11.8600	-54.5300	-0.6890	1.7400	0.3030
09:34:00.993	40644	1.3400	11.7100	-57.1300	-0.7230	1.7170	0.3570
09:34:01.013	40664	0.5400	11.1600	-55.1000	-0.7270	1.4770	0.3240
09:34:01.031	40684	3.8100	12.4300	-58.1800	-0.6910	1.9280	0.3460
09:34:01.053	40704	0.4500	10.6200	-51.6800	-0.7670	1.4600	0.3280
09:34:01.071	40724	3.6500	11.8100	-54.4400	-0.6850	1.8200	0.3030
09:34:01.092	40744	2.4100	10.9700	-50.4300	-0.7760	1.6530	0.3350
09:34:01.114	40764	1.5000	11.7800	-53.1400	-0.7160	1.5950	0.2970
09:34:01.131	40784	2.8300	11.8900	-56.8400	-0.7300	1.8120	0.3350
09:34:01.153	40804	0.0800	11.2300	-52.2300	-0.7460	1.5050	0.3070
09:34:01.173	40824	3.6900	12.0700	-54.1100	-0.6800	1.8080	0.3070
09:34:01.192	40844	1.7800	11.2600	-52.4600	-0.7380	1.6430	0.3360
09:34:01.213	40864	1.6400	11.7100	-51.9800	-0.6950	1.5470	0.2880
09:34:01.234	40884	1.3900	12.1500	-57.4400	-0.7010	1.7740	0.3480
09:34:01.254	40904	0.7200	11.0200	-51.0400	-0.7330	1.4990	0.3020
09:34:01.274	40924	3.4700	11.6400	-56.4800	-0.6800	1.8740	0.3280
09:34:01.293	40944	0.7500	11.0800	-51.8100	-0.7400	1.5210	0.3190
09:34:01.313	40964	2.3500	11.8200	-54.6100	-0.6830	1.6660	0.3110
09:34:01.334	40984	1.7800	11.9100	-57.3200	-0.7190	1.7790	0.3680
09:34:01.354	41004	0.4000	11.5000	-52.0800	-0.6990	1.4960	0.2980
09:34:01.374	41024	3.0400	12.4100	-58.7400	-0.6860	1.9340	0.3450
09:34:01.393	41044	-0.4800	11.2100	-50.9900	-0.7380	1.4220	0.3110
09:34:01.412	41064	3.5900	12.1100	-55.4400	-0.6890	1.8850	0.3180
09:34:01.434	41084	1.3500	11.5800	-50.0800	-0.7500	1.6040	0.3230
09:34:01.454	41104	0.9500	12.4500	-54.9300	-0.7230	1.6350	0.2990
09:34:01.474	41124	1.9400	11.9400	-59.0400	-0.7480	1.8440	0.3620
09:34:01.492	41144	0.5600	11.1100	-50.6300	-0.7610	1.4650	0.3040
09:34:01.514	41164	2.6800	12.1800	-56.3200	-0.6890	1.8890	0.3230
09:34:01.533	41184	1.4200	10.8800	-51.7100	-0.7520	1.5520	0.3240
09:34:01.554	41204	2.4300	12.3200	-53.9200	-0.6660	1.6560	0.3100
09:34:01.574	41224	2.2900	11.4300	-54.5200	-0.7150	1.7450	0.3380
09:34:01.594	41244	1.2800	11.2900	-52.6100	-0.7170	1.5350	0.3090
09:34:01.614	41264	2.6700	11.4400	-58.6100	-0.6820	1.8190	0.3540
09:34:01.633	41284	1.2400	10.7300	-50.5700	-0.7320	1.5640	0.3170
09:34:01.653	41304	2.7000	11.7400	-56.9100	-0.6940	1.8390	0.3340
09:34:01.673	41324	1.2400	11.0400	-54.1000	-0.7280	1.6130	0.3240
09:34:01.693	41344	1.2500	11.8800	-53.4400	-0.7080	1.5670	0.2970
09:34:01.713	41364	3.4500	12.0300	-58.9800	-0.7110	1.8580	0.3660
09:34:01.733	41384	-0.3700	11.6500	-51.9100	-0.7370	1.4370	0.2980
09:34:01.753	41404	2.9600	11.7300	-58.2200	-0.6720	1.8510	0.3280
09:34:01.773	41424	1.6900	10.9700	-51.8800	-0.7110	1.5400	0.3200
09:34:01.792	41444	2.3300	11.9900	-55.9800	-0.6910	1.7370	0.3120
09:34:01.813	41464	2.1100	11.5500	-54.5500	-0.6920	1.7480	0.3450
09:34:01.833	41484	-0.2600	10.9900	-55.0000	-0.7430	1.4740	0.3230
09:34:01.853	41504	4.1700	11.8000	-58.2800	-0.6860	1.9290	0.3430
09:34:01.873	41524	1.0100	10.8800	-51.5300	-0.7710	1.5170	0.3270
09:34:01.893	41544	2.6700	12.0200	-55.0000	-0.6830	1.7250	0.3180
09:34:01.912	41564	3.1500	11.1100	-53.7400	-0.7300	1.7180	0.3570
09:34:01.932	41584	1.0600	11.4100	-52.2900	-0.7300	1.5080	0.2880
09:34:01.952	41604	2.2400	11.4700	-56.5200	-0.6970	1.7970	0.3160
09:34:01.972	41624	0.7900	11.1100	-52.2200	-0.7470	1.5180	0.3190
09:34:01.993	41644	2.7600	11.9400	-57.9000	-0.6840	1.8380	0.3280
09:34:02.013	41664	1.3000	11.7900	-52.6700	-0.7100	1.6090	0.3300
09:34:02.033	41684	0.1400	11.5000	-55.0100	-0.7200	1.5900	0.3020
09:34:02.053	41704	2.0600	11.6600	-58.1000	-0.7030	1.8320	0.3440
09:34:02.074	41724	-0.4500	11.2800	-53.4200	-0.7370	1.4210	0.3090
09:34:02.093	41744	3.3800	12.2600	-56.7500	-0.6900	1.8820	0.3270
09:34:02.113	41764	0.4800	10.9000	-49.4000	-0.7290	1.4930	0.3070
09:34:02.133	41784	1.9800	11.7800	-55.9900	-0.6880	1.7180	0.3060
09:34:02.153	41804	2.5300	11.6600	-55.0100	-0.7110	1.7960	0.3410
09:34:02.172	41824	-0.5600	11.4200	-53.9700	-0.7030	1.4760	0.3090
09:34:02.193	41844	2.9000	11.8600	-58.3900	-0.6860	1.9470	0.3340
09:34:02.213	41864	-0.2400	10.8200	-52.3200	-0.7470	1.4860	0.3260
09:34:02.233	41884	3.6600	11.6500	-55.9600	-0.6800	1.8390	0.3080
09:34:02.254	41904	1.9300	11.7300	-51.6700	-0.7440	1.6540	0.3250
09:34:02.274	41924	0.8700	11.7300	-54.7700	-0.7100	1.5400	0.3060
09:34:02.294	41944	3.4800	12.1300	-55.4700	-0.7130	1.8180	0.3360
09:34:02.314	41964	1.2700	11.0400	-52.7100	-0.7640	1.5260	0.3370
09:34:02.334	41984	2.3400	12.1000	-56.6200	-0.6810	1.7690	0.3120
09:34:02.354	42004	1.1400	11.5500	-53.4000	-0.7620	1.6240	0.3280
09:34:02.374	42024	2.6700	11.1400	-55.5700	-0.6970	1.6730	0.3250
09:34:02.393	42044	1.8800	11.7700	-55.2100	-0.6990	1.7500	0.3300
09:34:02.413	42064	0.1800	11.1500	-52.8500	-0.7310	1.4400	0.2970
09:34:02.433	42084	3.0700	11.5600	-56.4900	-0.6870	1.8790	0.3290
09:34:02.453	42104	1.7700	10.6400	-52.0900	-0.7390	1.5450	0.3300
09:34:02.472	42124	2.6000	11.8600	-55.0400	-0.6570	1.7290	0.3040
09:34:02.493	42144	1.4300	11.2200	-55.0100	-0.7030	1.6910	0.3390
09:34:02.514	42164	0.5900	11.1700	-52.9300	-0.7160	1.4870	0.2990
09:34:02.532	42184	2.8500	11.9300	-58.4400	-0.7060	1.9160	0.3530
09:34:02.554	42204	0.3400	10.7300	-52.4100	-0.7320	1.4430	0.3060
09:34:02.574	42224	3.7800	11.6500	-54.1900	-0.6370	1.7960	0.3070
09:34:02.592	42244	1.9000	10.3800	-51.8200	-0.7080	1.5920	0.3310
09:34:02.614	42264	2.4800	11.7700	-54.2400	-0.6710	1.7170	0.3110
09:34:02.633	42284	2.0800	11.9400	-57.5600	-0.6960	1.8000	0.3560
09:34:02.653	42304	0.1600	11.2000	-49.8600	-0.7270	1.4590	0.2830
09:34:02.674	42324	4.0700	12.0500	-57.2700	-0.6890	1.9780	0.3420
09:34:02.694	42344	2.2500	10.5100	-50.4200	-0.7540	1.5240	0.3210
09:34:02.712	42364	3.0500	11.8500	-55.6800	-0.6940	1.7300	0.3100
09:34:02.733	42384	2.3700	11.1400	-53.4900	-0.7510	1.6760	0.3480
09:34:02.753	42404	1.6800	11.1400	-52.2400	-0.7300	1.5690	0.3050
09:34:02.775	42424	2.9200	12.0000	-56.2000	-0.7000	1.8450	0.3340
09:34:02.795	42444	1.2200	10.9200	-50.2900	-0.7430	1.5220	0.3190
09:34:02.814	42464	3.4000	11.7000	-55.1900	-0.7050	1.8480	0.3110
09:34:02.832	42484	2.6700	11.1300	-50.6600	-0.7260	1.6480	0.3240
09:34:02.854	42504	0.8100	12.0700	-52.2900	-0.7020	1.5340	0.2870
09:34:02.874	42524	2.0600	11.4600	-57.8300	-0.7150	1.8330	0.3390
09:34:02.894	42544	1.0900	11.0800	-52.0700	-0.7330	1.4290	0.3120
09:34:02.915	42564	3.3900	12.7000	-57.6000	-0.6840	1.9000	0.3300
09:34:02.933	42584	1.0600	11.2000	-49.8400	-0.7250	1.5040	0.3090
09:34:02.955	42604	2.1100	11.9500	-54.0600	-0.6770	1.6690	0.3030
09:34:02.975	42624	2.8200	11.4000	-55.9300	-0.7210	1.8170	0.3450
09:34:02.993	42644	0.6500	10.8800	-52.3400	-0.6950	1.4490	0.3040
09:34:03.015	42664	3.1900	12.5000	-58.0600	-0.6860	1.9180	0.3310
09:34:03.035	42684	0.0800	11.0200	-48.8400	-0.7370	1.4380	0.3040
09:34:03.054	42704	3.4300	11.8400	-55.5800	-0.6830	1.8360	0.3160
09:34:03.073	42724	2.0100	11.1200	-53.8500	-0.7190	1.6740	0.3480
09:34:03.093	42744	0.6100	11.8000	-54.5500	-0.7290	1.5660	0.3000
09:34:03.115	42764	3.2700	11.8900	-54.9700	-0.7160	1.8880	0.3320
09:34:03.135	42784	0.8700	10.6100	-51.8600	-0.7530	1.4420	0.3140
09:34:03.153	42804	3.3700	12.1100	-56.6100	-0.6820	1.8490	0.3260
09:34:03.175	42824	1.1700	10.8800	-53.8100	-0.7560	1.5700	0.3430
09:34:03.195	42844	2.0400	11.6700	-55.0700	-0.6780	1.6660	0.3220
09:34:03.214	42864	2.3600	11.2100	-54.1000	-0.7180	1.7590	0.3300
09:34:03.234	42884	-0.0600	11.5300	-54.5400	-0.7300	1.5280	0.3180
09:34:03.255	42904	3.4600	11.3900	-52.7100	-0.6840	1.8050	0.2980
09:34:03.275	42924	1.7000	10.5600	-50.2600	-0.7230	1.5790	0.3350
09:34:03.294	42944	3.3000	11.4900	-53.8500	-0.6700	1.7230	0.3060
09:34:03.314	42964	2.3500	11.2600	-53.9800	-0.6860	1.7110	0.3350
09:34:03.334	42984	0.6000	11.2000	-53.4700	-0.6980	1.4880	0.3030
09:34:03.354	43004	3.0900	11.6000	-56.3100	-0.6770	1.8450	0.3310
09:34:03.374	43024	0.8000	11.1400	-52.1900	-0.7300	1.5240	0.3140
09:34:03.393	43044	2.8900	11.1500	-54.9000	-0.6570	1.7290	0.3030
09:34:03.413	43064	1.4900	11.3100	-52.5000	-0.6940	1.5990	0.3230
09:34:03.433	43084	2.6600	11.3800	-54.5100	-0.7020	1.6560	0.3050
09:34:03.455	43104	2.9800	11.6200	-59.0700	-0.6790	1.8270	0.3690
09:34:03.474	43124	-0.7000	10.8300	-52.6600	-0.7580	1.3740	0.2940
09:34:03.494	43144	4.3100	12.0800	-56.0500	-0.6690	1.9100	0.3250
09:34:03.514	43164	1.7200	10.5100	-51.9500	-0.7630	1.5680	0.3450
09:34:03.533	43184	2.6200	11.8400	-54.0200	-0.6750	1.6830	0.2980
09:34:03.554	43204	1.1200	11.5100	-55.2500	-0.7450	1.7370	0.3450
09:34:03.574	43224	0.9800	11.2200	-54.0200	-0.7490	1.5420	0.3090
09:34:03.594	43244	2.5800	11.4800	-58.7100	-0.6900	1.8180	0.3440
09:34:03.616	43264	0.5300	10.7100	-53.4000	-0.7480	1.4820	0.3430
09:34:03.635	43284	3.0300	12.0300	-55.9200	-0.6860	1.8240	0.3190
09:34:03.653	43304	2.1000	11.4900	-55.5700	-0.7290	1.6990	0.3610
09:34:03.675	43324	0.0200	11.3300	-53.5800	-0.7110	1.5230	0.2960
09:34:03.693	43344	1.8200	12.0800	-56.9400	-0.7140	1.8840	0.3280
09:34:03.716	43364	-0.1500	11.1500	-52.0500	-0.7560	1.5160	0.3110
09:34:03.736	43384	3.6600	11.5300	-57.4500	-0.6950	1.7800	0.3360
09:34:03.754	43404	1.1800	10.9700	-53.6400	-0.7410	1.6140	0.3360
09:34:03.774	43424	1.3600	11.8000	-54.8500	-0.7010	1.6040	0.3010
09:34:03.793	43444	2.0000	12.3800	-57.3100	-0.7010	1.8290	0.3480
09:34:03.815	43464	0.6300	11.0100	-49.8400	-0.7170	1.4520	0.2990
09:34:03.833	43484	3.6400	12.5300	-57.4300	-0.6980	1.9390	0.3320
09:34:03.856	43504	0.3900	10.9700	-49.1200	-0.7360	1.4310	0.2980
09:34:03.875	43524	3.9800	11.9800	-53.7300	-0.6960	1.8310	0.2950
09:34:03.894	43544	2.4400	11.0200	-54.5500	-0.7430	1.7180	0.3550
09:34:03.915	43564	0.5800	11.8600	-53.5800	-0.7230	1.5480	0.3060
09:34:03.934	43584	2.7200	12.2100	-58.0400	-0.7290	1.9090	0.3490
09:34:03.953	43604	0.2000	10.9000	-52.1300	-0.7750	1.4610	0.3220
09:34:03.975	43624	2.8400	12.3000	-56.6700	-0.6900	1.8140	0.3120
09:34:03.995	43644	1.4900	11.2200	-52.4900	-0.7600	1.6170	0.3420
09:34:04.014	43664	2.4300	11.8300	-53.3900	-0.7060	1.6560	0.3090
09:34:04.034	43684	2.6800	11.8100	-55.6300	-0.7010	1.8360	0.3330
09:34:04.056	43704	0.0600	11.3500	-50.0200	-0.7310	1.4320	0.2870
09:34:04.075	43724	3.3600	11.8000	-56.9900	-0.7010	1.8990	0.3390
09:34:04.095	43744	1.9400	11.1200	-50.4600	-0.7380	1.5900	0.3200
09:34:04.113	43764	2.1400	11.6600	-54.8500	-0.6880	1.6720	0.3020
09:34:04.134	43784	2.3900	11.1100	-56.8700	-0.7080	1.7400	0.3420
09:34:04.154	43804	0.3000	10.7600	-52.4100	-0.7290	1.4320	0.2970
09:34:04.175	43824	3.0300	11.7700	-57.8200	-0.7050	1.8830	0.3330
09:34:04.193	43844	0.4200	11.6100	-52.9900	-0.7450	1.5340	0.3250
09:34:04.214	43864	2.2100	11.8500	-57.1800	-0.6750	1.7280	0.3140
09:34:04.236	43884	1.3300	11.4600	-54.4500	-0.7070	1.6460	0.3380
09:34:04.255	43904	1.2800	11.5200	-55.3400	-0.7230	1.5930	0.3130
09:34:04.275	43924	2.8100	11.8400	-58.3700	-0.6970	1.9040	0.3600
09:34:04.295	43944	-0.4200	11.3600	-51.6700	-0.7360	1.3480	0.3030
09:34:04.315	43964	3.7500	12.1700	-58.1800	-0.6880	1.9180	0.3360
09:34:04.335	43984	1.1400	10.8400	-52.3300	-0.7770	1.5480	0.3360
09:34:04.354	44004	2.4700	12.0700	-55.1900	-0.7010	1.7000	0.3070
09:34:04.374	44024	2.2900	11.5800	-54.8500	-0.7330	1.7710	0.3450
09:34:04.394	44044	0.7800	11.0300	-53.9100	-0.7640	1.5370	0.3200
09:34:04.416	44064	3.0500	11.6900	-56.3300	-0.6870	1.8160	0.3270
09:34:04.433	44084	1.2300	11.0100	-52.7000	-0.7470	1.5570	0.3260
09:34:04.456	44104	2.7200	12.3100	-55.1100	-0.6820	1.7520	0.3060
09:34:04.477	44124	2.3800	11.8400	-53.7500	-0.7130	1.7130	0.3400
09:34:04.494	44144	1.2700	11.3900	-54.6700	-0.7210	1.5280	0.3120
09:34:04.516	44164	2.4300	11.8900	-58.0900	-0.6730	1.7920	0.3330
09:34:04.535	44184	0.7700	11.4100	-50.6100	-0.7180	1.4700	0.3100
09:34:04.556	44204	3.1900	11.5900	-53.5900	-0.6970	1.7920	0.3110
09:34:04.576	44224	2.4600	10.8900	-55.1100	-0.7200	1.6940	0.3630
09:34:04.595	44244	0.8100	11.6100	-54.0900	-0.7140	1.5420	0.2970
09:34:04.615	44264	2.8700	11.9600	-56.1500	-0.6900	1.8460	0.3350
09:34:04.635	44284	0.3800	10.6000	-50.0500	-0.7320	1.4670	0.3030
09:34:04.656	44304	4.1600	12.1300	-58.2300	-0.6550	1.9270	0.3320
09:34:04.676	44324	0.4700	11.1600	-48.1800	-0.7350	1.4350	0.2990
09:34:04.695	44344	4.0300	11.7900	-54.8000	-0.6890	1.8080	0.3180
09:34:04.714	44364	2.4200	11.3800	-54.0600	-0.7330	1.7750	0.3510
09:34:04.736	44384	-0.1200	11.6600	-53.1500	-0.7300	1.5260	0.2970
09:34:04.754	44404	3.3100	12.1100	-58.4800	-0.7100	1.9110	0.3380
09:34:04.775	44424	0.2200	10.9700	-50.2000	-0.7700	1.4790	0.3200
09:34:04.794	44444	1.9600	12.1600	-56.7700	-0.6890	1.8310	0.3080
09:34:04.815	44464	1.2300	11.4100	-55.4800	-0.7470	1.6330	0.3700
09:34:04.834	44484	0.9100	11.6600	-53.8100	-0.7140	1.5620	0.2930
09:34:04.854	44504	1.5900	11.9000	-58.4600	-0.7030	1.8030	0.3460
09:34:04.876	44524	-0.0800	11.1900	-52.8700	-0.7430	1.5100	0.3200
09:34:04.897	44544	2.0600	11.9200	-55.0600	-0.6790	1.7510	0.3210
09:34:04.915	44564	0.8700	11.6200	-54.4700	-0.7160	1.6290	0.3400
09:34:04.934	44584	1.8700	11.6800	-53.0700	-0.6790	1.6450	0.3090
09:34:04.954	44604	2.2600	11.7900	-55.5500	-0.7040	1.8340	0.3410
09:34:04.975	44624	-1.3000	11.1300	-50.3000	-0.7140	1.3670	0.2740
09:34:04.996	44644	2.9100	12.3400	-55.9000	-0.6840	1.8590	0.3170
09:34:05.015	44664	1.1200	11.3200	-54.7800	-0.7240	1.6140	0.3450
09:34:05.035	44684	2.2600	11.7300	-52.3700	-0.6660	1.6420	0.2940
09:34:05.055	44704	2.5300	11.6400	-57.0000	-0.7000	1.7590	0.3550
09:34:05.076	44724	0.5700	11.1100	-54.4500	-0.7200	1.4870	0.3070
09:34:05.097	44744	2.3700	12.5000	-60.7600	-0.6810	1.9330	0.3620
09:34:05.115	44764	-0.1600	11.1000	-50.5500	-0.7510	1.3770	0.2950
09:34:05.135	44784	4.1600	12.0100	-55.2100	-0.6770	1.8890	0.3130
09:34:05.156	44804	1.7800	10.9500	-53.0900	-0.7480	1.6480	0.3540
09:34:05.175	44824	2.5600	11.3500	-54.1800	-0.6810	1.6160	0.3110
09:34:05.196	44844	3.1000	11.6700	-57.3100	-0.7020	1.8230	0.3590
09:34:05.215	44864	0.0800	11.2500	-52.7500	-0.7420	1.5090	0.3110
09:34:05.235	44884	3.4300	11.7500	-54.8200	-0.6600	1.7830	0.3010
09:34:05.256	44904	1.2600	10.8800	-52.5800	-0.7420	1.5970	0.3300
09:34:05.275	44924	3.1800	11.3500	-53.7800	-0.6740	1.6650	0.3060
09:34:05.294	44944	2.6500	11.9800	-54.5700	-0.6910	1.7100	0.3370
09:34:05.316	44964	0.3000	11.1300	-52.6300	-0.7020	1.4870	0.3070
09:34:05.337	44984	2.4900	11.8300	-57.6700	-0.6650	1.8350	0.3320
09:34:05.357	45004	0.9800	11.0400	-51.7600	-0.7350	1.4960	0.3150
09:34:05.375	45024	3.5000	12.0400	-53.4900	-0.6590	1.7370	0.3040
09:34:05.395	45044	1.9000	10.8800	-54.6000	-0.7260	1.7030	0.3390
09:34:05.414	45064	1.5700	11.3200	-54.2500	-0.6850	1.5210	0.2990
09:34:05.435	45084	2.5200	11.6300	-56.4900	-0.6740	1.8290	0.3290
09:34:05.457	45104	0.7100	10.4100	-51.1900	-0.7130	1.4160	0.3060
09:34:05.475	45124	3.9000	11.9500	-56.7400	-0.6730	1.9590	0.3370
09:34:05.495	45144	0.9700	10.5800	-49.6200	-0.7270	1.4700	0.3070
09:34:05.515	45164	3.6900	11.7200	-50.9500	-0.6640	1.7040	0.2930
09:34:05.536	45184	3.1300	11.4200	-56.4600	-0.7240	1.8710	0.3630
09:34:05.556	45204	-0.0800	11.1400	-51.3300	-0.7370	1.4280	0.2940
09:34:05.576	45224	2.9500	12.4100	-57.2800	-0.6960	1.8680	0.3250
09:34:05.596	45244	1.3700	10.8500	-50.1200	-0.7710	1.4900	0.3090
09:34:05.616	45264	2.5100	12.2500	-57.8100	-0.6960	1.7910	0.3220
09:34:05.636	45284	1.1500	11.6000	-54.9200	-0.7650	1.6670	0.3330
09:34:05.655	45304	1.9500	11.1600	-53.5900	-0.7000	1.5830	0.3140
09:34:05.675	45324	2.1300	11.8200	-54.7800	-0.6860	1.8210	0.3250
09:34:05.695	45344	0.2300	10.9300	-53.4700	-0.7310	1.4390	0.3170
09:34:05.716	45364	2.6500	12.0900	-55.8500	-0.6710	1.7960	0.3110
09:34:05.736	45384	1.7000	10.7900	-54.1900	-0.7340	1.6440	0.3410
09:34:05.756	45404	1.9600	11.6100	-55.8000	-0.6790	1.6350	0.3160
09:34:05.776	45424	1.8200	11.7100	-57.0600	-0.6970	1.8130	0.3560
09:34:05.795	45444	-0.3000	11.1200	-51.1400	-0.7190	1.4120	0.2830
09:34:05.815	45464	2.7700	12.2100	-58.1000	-0.6830	1.8940	0.3300
09:34:05.837	45484	0.4700	11.4300	-51.4100	-0.7300	1.5750	0.3180
09:34:05.855	45504	2.1500	11.6700	-55.7700	-0.6660	1.6870	0.3080
09:34:05.875	45524	2.4800	11.2300	-56.6100	-0.7020	1.7550	0.3480
09:34:05.897	45544	-0.4000	11.8400	-55.2100	-0.7070	1.4930	0.3180
09:34:05.915	45564	1.7800	12.5600	-60.4900	-0.6790	1.9130	0.3570
09:34:05.935	45584	-0.6600	10.9100	-51.4800	-0.7520	1.4040	0.3010
09:34:05.956	45604	3.2500	12.2200	-57.6100	-0.6740	1.8720	0.3330
09:34:05.975	45624	1.8600	10.9000	-51.8000	-0.7320	1.6520	0.3450
09:34:05.996	45644	1.3300	12.0700	-52.5800	-0.7020	1.6000	0.2950
09:34:06.015	45664	2.8400	11.5300	-54.9200	-0.7000	1.7920	0.3350
09:34:06.037	45684	0.8400	11.2400	-51.3800	-0.7320	1.5020	0.3110
09:34:06.055	45704	2.7200	12.2500	-55.5500	-0.6690	1.8100	0.3030
09:34:06.075	45724	0.8200	11.0100	-51.2800	-0.7180	1.5550	0.3180
09:34:06.097	45744	2.6800	11.5400	-55.5600	-0.6890	1.7300	0.3200
09:34:06.116	45764	3.2600	11.0700	-56.5400	-0.7000	1.8010	0.3520
09:34:06.135	45784	0.0500	11.2600	-52.5200	-0.7220	1.5220	0.2990
09:34:06.157	45804	2.9800	11.1100	-58.3000	-0.6860	1.8090	0.3320
09:34:06.177	45824	0.7100	11.0600	-52.3900	-0.7060	1.4930	0.3210
09:34:06.195	45844	2.9300	11.4800	-55.6000	-0.6750	1.7850	0.3250
09:34:06.216	45864	1.5700	11.7600	-54.1000	-0.6940	1.6860	0.3420
09:34:06.235	45884	0.1800	11.6600	-56.0300	-0.6950	1.5230	0.3150
09:34:06.257	45904	2.6700	11.7900	-56.3700	-0.6890	1.8630	0.3330
09:34:06.277	45924	-0.3500	11.0700	-51.1000	-0.7220	1.4230	0.3000
09:34:06.297	45944	3.7400	12.2100	-56.1100	-0.6610	1.9060	0.3220
09:34:06.315	45964	0.8400	11.1300	-52.0600	-0.7260	1.5050	0.3120
09:34:06.337	45984	3.2000	12.0100	-53.9300	-0.6720	1.7160	0.2980
09:34:06.358	46004	2.9000	11.7100	-56.3200	-0.7210	1.8350	0.3570
09:34:06.377	46024	-0.6000	11.6100	-52.2900	-0.7310	1.4530	0.2900
09:34:06.396	46044	3.0300	11.9300	-58.7000	-0.6940	1.8980	0.3270
09:34:06.418	46064	0.7000	10.8500	-50.3500	-0.7890	1.5080	0.3140
09:34:06.438	46084	2.1900	12.3000	-55.7900	-0.6890	1.7580	0.3050
09:34:06.455	46104	1.8400	11.3200	-54.6100	-0.7420	1.7090	0.3470
09:34:06.476	46124	1.3700	11.3300	-53.9500	-0.7100	1.5250	0.3030
09:34:06.497	46144	2.5600	11.6100	-57.6100	-0.6860	1.8400	0.3340
09:34:06.516	46164	0.4800	11.0200	-53.7000	-0.7260	1.5290	0.3280
09:34:06.536	46184	2.5600	11.7700	-56.4600	-0.6590	1.7660	0.3120
09:34:06.556	46204	0.9400	11.1600	-55.4400	-0.7210	1.6630	0.3400
09:34:06.577	46224	1.8200	11.6600	-52.5800	-0.6790	1.5850	0.2860
09:34:06.597	46244	2.6500	11.8700	-57.0400	-0.6780	1.8380	0.3460
09:34:06.617	46264	-0.8200	11.2200	-52.9100	-0.7150	1.4140	0.2860
09:34:06.637	46284	3.6500	11.3300	-54.6900	-0.6850	1.8380	0.2980
09:34:06.657	46304	1.7000	10.9400	-52.2600	-0.7130	1.6110	0.3330
09:34:06.677	46324	2.1200	11.5600	-54.1900	-0.6610	1.6870	0.3020
09:34:06.697	46344	1.8800	11.3500	-56.0300	-0.6870	1.7420	0.3440
09:34:06.716	46364	1.2700	11.4000	-52.0000	-0.7040	1.5640	0.3000
09:34:06.738	46384	2.9100	12.5300	-60.1600	-0.6690	1.8990	0.3630
09:34:06.756	46404	-1.3400	10.7800	-53.1900	-0.7300	1.3380	0.3040
09:34:06.776	46424	4.2100	11.8200	-57.8900	-0.6710	1.8760	0.3340
09:34:06.798	46444	1.7900	10.9000	-52.3000	-0.7360	1.6460	0.3520
09:34:06.816	46464	1.7700	11.4900	-52.1400	-0.7010	1.6010	0.2940
09:34:06.838	46484	3.3200	11.7200	-55.5600	-0.7090	1.8210	0.3350
09:34:06.856	46504	1.5300	10.9800	-51.2200	-0.7250	1.5490	0.3170
09:34:06.878	46524	3.2800	11.2300	-55.1200	-0.6590	1.7830	0.3110
09:34:06.896	46544	1.3000	10.8000	-52.2000	-0.7080	1.5770	0.3330
09:34:06.916	46564	2.9900	11.5100	-53.4900	-0.6840	1.7310	0.3040
09:34:06.936	46584	2.5800	11.3200	-54.5100	-0.7020	1.7360	0.3330
09:34:06.958	46604	0.7700	11.7800	-52.2200	-0.6870	1.5030	0.2920
09:34:06.977	46624	3.1700	11.5100	-57.9100	-0.6860	1.8860	0.3400
09:34:06.996	46644	1.1100	11.3200	-52.1700	-0.7620	1.6110	0.3200
09:34:07.017	46664	3.8200	12.0500	-57.1700	-0.6900	1.8870	0.3470
09:34:07.036	46684	2.0500	10.2000	-50.1900	-0.6790	1.4530	0.3280
09:34:07.057	46704	1.9400	11.2400	-50.8000	-0.6140	1.5370	0.2810
09:34:07.076	46724	3.5000	11.7100	-58.9000	-0.6560	1.9760	0.3550
09:34:07.097	46744	1.2800	10.6800	-51.1700	-0.6630	1.4420	0.2920
09:34:07.116	46764	4.4900	11.2000	-55.4100	-0.6290	1.8870	0.3180
09:34:07.136	46784	0.6200	10.2700	-47.1900	-0.6690	1.4230	0.2820
09:34:07.157	46804	4.1700	11.3700	-52.6700	-0.6290	1.7940	0.2990
09:34:07.176	46824	2.2200	10.4900	-55.8400	-0.6530	1.7770	0.3420
09:34:07.196	46844	-0.9900	10.4100	-51.8300	-0.6410	1.2430	0.2600
09:34:07.216	46864	4.7300	12.0000	-60.5200	-0.6300	2.0630	0.3540
09:34:07.237	46884	0.1500	11.4900	-52.8100	-0.6730	1.5120	0.3070
09:34:07.257	46904	2.6700	10.6900	-50.6900	-0.6050	1.6460	0.2780
09:34:07.277	46924	2.4100	10.8200	-56.2700	-0.6580	1.8220	0.3490
09:34:07.296	46944	0.9900	11.6200	-53.5500	-0.6840	1.5110	0.2930
09:34:07.316	46964	2.8000	12.1400	-58.5100	-0.6440	1.8360	0.3410
09:34:07.337	46984	-0.2400	10.5500	-52.6900	-0.6840	1.4540	0.3080
09:34:07.357	47004	2.7400	11.6800	-55.0400	-0.6220	1.7920	0.3110
09:34:07.377	47024	1.9400	10.7400	-54.1400	-0.6740	1.6560	0.3360
09:34:07.397	47044	2.1500	11.3400	-53.0200	-0.6510	1.5830	0.3030
09:34:07.418	47064	1.9700	11.4400	-58.3600	-0.6790	1.8720	0.3440
09:34:07.436	47084	-1.4700	11.1900	-54.6400	-0.6970	1.4740	0.3040
09:34:07.456	47104	3.4500	11.4400	-56.0600	-0.6650	1.8720	0.3180
09:34:07.478	47124	1.3700	10.4000	-49.2200	-0.7170	1.5590	0.3000
09:34:07.499	47144	2.3500	11.9000	-53.5900	-0.6490	1.7240	0.3020
09:34:07.518	47164	2.8200	11.0100	-54.1000	-0.6940	1.7780	0.3380
09:34:07.537	47184	-0.1400	11.2900	-51.9900	-0.7060	1.4720	0.2950
09:34:07.559	47204	2.0500	12.6800	-59.5700	-0.6860	1.9390	0.3420
09:34:07.576	47224	-0.4400	11.8300	-53.0800	-0.7450	1.4820	0.3150
09:34:07.598	47244	3.5400	11.8000	-54.1100	-0.6880	1.8060	0.3080
09:34:07.617	47264	1.9500	10.9700	-52.7700	-0.7390	1.6500	0.3370
09:34:07.639	47284	1.9800	11.8900	-53.9100	-0.7060	1.6110	0.3000
09:34:07.658	47304	3.2400	11.4400	-55.2400	-0.7060	1.8280	0.3310
09:34:07.678	47324	1.2300	11.2400	-51.2900	-0.7390	1.4880	0.3180
09:34:07.698	47344	2.7500	11.5800	-57.0300	-0.6690	1.8490	0.3320
09:34:07.718	47364	0.7300	11.4700	-51.9600	-0.7240	1.5800	0.3320
09:34:07.736	47384	2.6200	11.4200	-52.9500	-0.6940	1.6620	0.2970
09:34:07.756	47404	2.7900	11.2200	-56.0000	-0.6980	1.7570	0.3380
09:34:07.778	47424	0.2200	11.3000	-53.6800	-0.7170	1.5470	0.3120
09:34:07.798	47444	3.1200	11.8600	-57.2400	-0.6760	1.8620	0.3240
09:34:07.817	47464	0.6300	11.1800	-50.3100	-0.7180	1.4390	0.3090
09:34:07.836	47484	3.2700	12.1800	-53.7700	-0.6800	1.7870	0.3110
09:34:07.859	47504	1.9400	11.4600	-53.4400	-0.7330	1.6950	0.3430
09:34:07.879	47524	-0.2800	11.5300	-50.1400	-0.7080	1.4490	0.2800
09:34:07.897	47544	3.1000	11.7100	-57.1600	-0.6810	1.8830	0.3370
09:34:07.918	47564	-0.0100	10.8200	-51.5900	-0.7580	1.4760	0.3130
09:34:07.936	47584	3.3100	12.1600	-58.3000	-0.6600	1.8680	0.3300
09:34:07.958	47604	1.5200	10.9100	-50.8500	-0.7330	1.5070	0.3170
09:34:07.978	47624	3.0300	11.7200	-54.8900	-0.6970	1.7730	0.3130
09:34:07.999	47644	2.8500	11.6000	-54.7700	-0.7280	1.8180	0.3350
09:34:08.017	47664	-0.3000	11.4700	-53.6600	-0.7440	1.4370	0.3030
09:34:08.037	47684	3.4300	12.0500	-58.1800	-0.7000	1.8980	0.3350
09:34:08.057	47704	0.5600	11.0200	-51.3800	-0.7620	1.4850	0.3340
09:34:08.079	47724	2.5700	12.3400	-56.8700	-0.6890	1.7500	0.3150
09:34:08.098	47744	2.1800	11.0300	-54.4900	-0.7390	1.6860	0.3460
09:34:08.119	47764	1.7100	11.5100	-53.9300	-0.7240	1.5890	0.3230
09:34:08.138	47784	2.7500	11.7400	-55.0700	-0.6750	1.7930	0.3230
09:34:08.158	47804	0.2000	11.5300	-53.4400	-0.7360	1.4720	0.3310
09:34:08.177	47824	3.0100	11.9000	-56.1800	-0.6840	1.7460	0.3170
09:34:08.199	47844	2.0600	10.9000	-55.5900	-0.7240	1.7140	0.3520
09:34:08.217	47864	0.9400	11.4900	-52.2800	-0.6950	1.5540	0.2890
09:34:08.237	47884	2.8700	11.8500	-57.3100	-0.6860	1.8210	0.3430
09:34:08.257	47904	-0.4400	11.2600	-51.8500	-0.7350	1.4240	0.3110
09:34:08.277	47924	3.2500	12.0000	-58.0700	-0.6890	1.8250	0.3280
09:34:08.298	47944	1.2400	11.1800	-55.5700	-0.7400	1.6300	0.3570
09:34:08.318	47964	1.8100	11.4000	-52.9200	-0.6920	1.6080	0.2950
09:34:08.338	47984	1.8900	12.0100	-58.4200	-0.6870	1.8530	0.3640
09:34:08.358	48004	0.2900	11.2400	-52.6400	-0.7280	1.4310	0.3080
09:34:08.378	48024	2.0200	12.2700	-59.6000	-0.6920	1.9400	0.3400
09:34:08.398	48044	-1.1100	11.3400	-52.3200	-0.7560	1.4510	0.3170
09:34:08.419	48064	2.9200	12.0700	-56.2300	-0.6980	1.8180	0.3220
09:34:08.437	48084	2.4200	11.4100	-54.9200	-0.7500	1.6850	0.3570
09:34:08.458	48104	1.1700	11.5300	-53.3600	-0.7230	1.5430	0.3060
09:34:08.477	48124	3.0900	12.3200	-57.2500	-0.7070	1.8420	0.3470
09:34:08.497	48144	1.0500	10.9300	-53.1100	-0.7540	1.4900	0.3230
09:34:08.518	48164	3.1200	11.8300	-56.3400	-0.6840	1.8440	0.3210
09:34:08.538	48184	2.1800	11.4300	-51.6600	-0.7320	1.6280	0.3260
09:34:08.559	48204	2.3400	11.6400	-52.3900	-0.6800	1.6360	0.2880
09:34:08.578	48224	2.7600	11.5000	-54.9400	-0.7160	1.8220	0.3330
09:34:08.598	48244	1.7400	10.9800	-51.1500	-0.7170	1.5560	0.3030
09:34:08.618	48264	2.5400	11.4700	-56.8900	-0.6710	1.7800	0.3270
09:34:08.638	48284	1.2200	11.0300	-51.4000	-0.7090	1.5110	0.3050
09:34:08.658	48304	3.5700	10.8400	-54.4200	-0.6830	1.6830	0.3040
09:34:08.678	48324	3.1100	11.3600	-54.7500	-0.7060	1.7860	0.3440
09:34:08.697	48344	-0.0600	11.5700	-53.6700	-0.7080	1.4930	0.3010
09:34:08.719	48364	2.7300	11.7800	-57.9900	-0.6700	1.8510	0.3340
09:34:08.738	48384	0.5400	10.9200	-49.8100	-0.7120	1.4790	0.3070
09:34:08.758	48404	3.7000	11.9900	-57.8200	-0.6690	1.8870	0.3320
09:34:08.778	48424	1.7600	10.3400	-49.8900	-0.7110	1.5630	0.3110
09:34:08.800	48444	2.7000	11.4700	-52.9700	-0.6850	1.6330	0.3070
09:34:08.818	48464	3.6100	11.8500	-56.8700	-0.7130	1.9220	0.3450
09:34:08.839	48484	-0.5800	11.6400	-50.8400	-0.7340	1.4300	0.3010
09:34:08.857	48504	3.4400	11.7800	-59.1100	-0.6980	1.8720	0.3310
09:34:08.877	48524	1.5300	10.7900	-50.3000	-0.7660	1.5090	0.3240
09:34:08.899	48544	1.8400	12.1300	-55.7200	-0.6930	1.6950	0.3090
09:34:08.918	48564	2.1500	11.1400	-54.1800	-0.7120	1.7150	0.3280
09:34:08.939	48584	0.4800	11.3100	-53.8200	-0.7180	1.5460	0.3110
09:34:08.957	48604	3.1900	11.9900	-59.0100	-0.6600	1.8610	0.3410
09:34:08.979	48624	-0.3300	11.2700	-51.9900	-0.7280	1.4540	0.3240
09:34:09.000	48644	1.9700	11.7600	-55.9400	-0.6890	1.7720	0.3110
09:34:09.019	48664	1.9700	11.6500	-56.2900	-0.7170	1.7690	0.3530
09:34:09.039	48684	0.6700	11.2600	-54.8100	-0.7120	1.4800	0.3120
09:34:09.059	48704	2.7100	11.9400	-57.8800	-0.6890	1.9040	0.3300
09:34:09.079	48724	-0.1200	11.2300	-51.8900	-0.7300	1.4450	0.3130
09:34:09.099	48744	2.7400	11.6500	-55.9300	-0.6820	1.7600	0.3010
09:34:09.119	48764	1.8100	11.1400	-56.1600	-0.7220	1.6650	0.3540
09:34:09.139	48784	2.1200	11.3400	-55.7200	-0.6910	1.6240	0.3210
09:34:09.159	48804	2.2900	11.6100	-57.4900	-0.6810	1.8270	0.3390
09:34:09.179	48824	-0.1800	11.3200	-53.1800	-0.7430	1.4780	0.3020
09:34:09.200	48844	3.7100	11.9100	-56.5800	-0.6810	1.9020	0.3220
09:34:09.219	48864	-0.2600	11.4200	-50.1900	-0.7410	1.5240	0.2900
09:34:09.239	48884	3.7700	11.7000	-55.8000	-0.6820	1.7950	0.3120
09:34:09.260	48904	3.4600	10.7700	-52.6300	-0.7320	1.6990	0.3330
09:34:09.279	48924	1.4200	11.1300	-52.0000	-0.7420	1.5510	0.3080
09:34:09.299	48944	3.1600	11.7700	-55.9400	-0.6730	1.8210	0.3280
09:34:09.319	48964	1.1400	11.2800	-51.4900	-0.7480	1.4930	0.3140
09:34:09.339	48984	3.2200	11.5700	-54.6000	-0.6840	1.7930	0.3130
09:34:09.360	49004	1.7300	10.9800	-53.6100	-0.7090	1.6380	0.3380
09:34:09.379	49024	1.9000	11.2500	-53.6100	-0.7050	1.6300	0.2990
09:34:09.400	49044	3.4900	11.5200	-55.1100	-0.6890	1.8280	0.3290
09:34:09.419	49064	1.1600	10.5600	-49.3000	-0.7240	1.4820	0.2970
09:34:09.438	49084	3.1600	11.9100	-54.8700	-0.6530	1.8120	0.2990
09:34:09.459	49104	1.5100	11.1600	-52.3000	-0.7310	1.5670	0.3300
09:34:09.478	49124	2.2300	11.3700	-52.9300	-0.6850	1.6340	0.3010
09:34:09.499	49144	1.5900	11.8400	-57.3000	-0.6920	1.8150	0.3500
09:34:09.518	49164	0.0200	11.0300	-54.1600	-0.7220	1.5010	0.3080
09:34:09.538	49184	3.4400	11.6800	-56.1600	-0.6690	1.8560	0.3140
09:34:09.559	49204	0.0500	10.8200	-51.1800	-0.7210	1.4450	0.3120
09:34:09.579	49224	3.5500	11.9300	-54.9400	-0.6580	1.8050	0.3170
09:34:09.598	49244	2.2600	11.2100	-52.2100	-0.7230	1.6830	0.3400
09:34:09.619	49264	1.5500	11.5200	-53.1800	-0.7020	1.5480	0.2990
09:34:09.640	49284	3.2900	12.2100	-56.7600	-0.7160	1.9070	0.3360
09:34:09.658	49304	0.0700	10.7200	-51.1300	-0.7490	1.4480	0.2980
09:34:09.679	49324	3.1800	12.2300	-58.0300	-0.6710	1.8370	0.3200
09:34:09.698	49344	1.7200	11.2900	-50.2100	-0.7600	1.5600	0.3150
09:34:09.720	49364	1.6200	11.9400	-55.5100	-0.6990	1.6330	0.3130
09:34:09.739	49384	2.5000	11.5300	-55.4700	-0.7190	1.7440	0.3430
09:34:09.759	49404	0.5700	11.1100	-53.3700	-0.7280	1.5160	0.3180
09:34:09.779	49424	2.0500	12.3200	-58.8300	-0.6730	1.8590	0.3430
09:34:09.798	49444	0.4900	11.1200	-52.9300	-0.7280	1.5330	0.3230
09:34:09.818	49464	1.7700	11.6700	-55.6400	-0.6890	1.6590	0.3110
09:34:09.839	49484	2.1000	11.4900	-56.6300	-0.7080	1.7440	0.3490
09:34:09.858	49504	0.4400	11.4900	-54.1700	-0.7040	1.5150	0.3090
09:34:09.880	49524	2.7900	12.1800	-57.6200	-0.6880	1.8810	0.3390
09:34:09.899	49544	0.5100	11.1900	-49.5500	-0.7320	1.4190	0.2980
09:34:09.919	49564	2.9100	12.0400	-58.2000	-0.6780	1.8200	0.3390
09:34:09.939	49584	1.9500	11.4000	-54.8400	-0.7190	1.6860	0.3500
09:34:09.959	49604	0.6100	11.6300	-53.9600	-0.7050	1.5260	0.3070
09:34:09.981	49624	2.5000	12.1000	-59.6700	-0.7030	1.9150	0.3490
09:34:09.999	49644	-0.3600	10.4800	-52.5200	-0.7540	1.3560	0.3110
09:34:10.018	49664	3.2600	12.2100	-61.6700	-0.6870	1.9740	0.3570
09:34:10.038	49684	0.3500	10.8000	-50.5400	-0.7480	1.4750	0.3240
09:34:10.060	49704	3.4200	11.9800	-56.3300	-0.6900	1.7680	0.3170
09:34:10.078	49724	2.8400	11.1700	-54.9900	-0.7500	1.7830	0.3540
09:34:10.099	49744	1.0600	11.1700	-50.5500	-0.7470	1.4870	0.2920
09:34:10.120	49764	3.3900	12.1400	-57.9800	-0.6860	1.8770	0.3360
09:34:10.139	49784	1.3500	11.0100	-50.1600	-0.7440	1.4740	0.3130
09:34:10.160	49804	2.1100	11.8600	-55.7800	-0.6680	1.7660	0.3100
09:34:10.179	49824	1.7900	11.1700	-52.9100	-0.7350	1.6630	0.3260
09:34:10.201	49844	1.6200	11.9100	-53.9500	-0.7050	1.5740	0.3020
09:34:10.221	49864	3.3100	11.5200	-54.8000	-0.6920	1.8140	0.3260
09:34:10.238	49884	1.7500	10.9600	-50.7700	-0.7120	1.4870	0.3060
09:34:10.261	49904	3.5900	11.1400	-56.7300	-0.6620	1.7950	0.3220
09:34:10.281	49924	1.6300	11.0800	-53.8600	-0.7160	1.5860	0.3250
09:34:10.300	49944	1.4600	11.5800	-55.4200	-0.7000	1.6370	0.3060
09:34:10.318	49964	2.7600	11.4900	-57.4700	-0.6930	1.7780	0.3630
09:34:10.341	49984	-0.2900	10.9100	-53.3100	-0.7150	1.4870	0.3080
09:34:10.361	50004	3.0500	12.0100	-54.9800	-0.6460	1.8290	0.3170
09:34:10.379	50024	1.2200	10.8500	-52.4400	-0.7190	1.5040	0.3270
09:34:10.401	50044	3.7000	11.6400	-56.7800	-0.6560	1.7880	0.3220
09:34:10.419	50064	1.7500	11.2600	-54.7400	-0.7170	1.7110	0.3520
09:34:10.440	50084	0.3000	11.6300	-54.4600	-0.7220	1.5350	0.3100
09:34:10.460	50104	3.2500	12.8600	-59.3800	-0.6930	1.9610	0.3420
09:34:10.480	50124	-0.2200	11.4000	-53.1000	-0.7620	1.4480	0.3230
09:34:10.500	50144	2.4500	11.8000	-57.4600	-0.6740	1.8000	0.3100
09:34:10.518	50164	1.2900	11.2800	-54.5700	-0.7700	1.6480	0.3440
09:34:10.540	50184	0.9400	11.8100	-55.6200	-0.7240	1.6140	0.3110
09:34:10.560	50204	2.0900	11.7900	-58.4900	-0.6940	1.7720	0.3410
09:34:10.579	50224	0.3600	10.8500	-52.8800	-0.7420	1.4780	0.3250
09:34:10.599	50244	3.0200	12.2500	-57.8200	-0.6760	1.8640	0.3210
09:34:10.620	50264	0.8400	11.2000	-53.9400	-0.7350	1.5780	0.3340
09:34:10.638	50284	1.4600	11.5700	-54.5400	-0.6930	1.5990	0.2960
09:34:10.659	50304	1.3700	11.7000	-59.9300	-0.7200	1.7850	0.3520
09:34:10.679	50324	0.5400	11.4700	-53.2200	-0.7170	1.5390	0.3000
09:34:10.701	50344	2.8000	11.9300	-58.8300	-0.6910	1.9020	0.3350
09:34:10.721	50364	-0.2100	11.4100	-50.0900	-0.7170	1.3660	0.2820
09:34:10.741	50384	3.6100	11.8700	-54.0900	-0.6800	1.7990	0.3040
09:34:10.760	50404	2.3300	11.3500	-52.8400	-0.7290	1.7430	0.3420
09:34:10.779	50424	1.3800	11.4500	-51.3300	-0.6840	1.4940	0.2830
09:34:10.800	50444	2.6500	12.1200	-60.9500	-0.6850	1.9350	0.3630
09:34:10.821	50464	-0.4300	11.3400	-51.4200	-0.7500	1.4350	0.2950
09:34:10.839	50484	3.6000	11.8600	-58.1300	-0.6900	1.8710	0.3260
09:34:10.860	50504	0.6800	11.0700	-52.7700	-0.7520	1.5480	0.3380
09:34:10.880	50524	2.1800	11.5400	-56.7800	-0.6960	1.6320	0.3150
09:34:10.900	50544	2.3300	11.8300	-56.7400	-0.7350	1.8000	0.3590
09:34:10.920	50564	0.4400	11.1700	-54.2700	-0.7760	1.5440	0.3290
09:34:10.940	50584	2.9900	11.8400	-57.3700	-0.7050	1.8560	0.3320
09:34:10.960	50604	0.5800	10.9300	-54.6600	-0.7570	1.5410	0.3480
09:34:10.980	50624	3.2500	12.0600	-55.1300	-0.6740	1.7520	0.3090
09:34:11.000	50644	1.9800	11.5700	-54.1900	-0.7250	1.7330	0.3380
09:34:11.019	50664	0.5600	11.6600	-53.9100	-0.7090	1.5440	0.3060
09:34:11.041	50684	2.6600	11.8700	-56.1600	-0.6880	1.8420	0.3360
09:34:11.060	50704	1.5800	11.1100	-50.6400	-0.7340	1.5230	0.3170
09:34:11.079	50724	2.9600	11.9300	-55.7500	-0.6690	1.7810	0.3220
09:34:11.101	50744	0.8400	10.9400	-53.7800	-0.7330	1.6230	0.3270
09:34:11.120	50764	1.6700	11.4700	-54.5000	-0.6970	1.5820	0.3130
09:34:11.140	50784	3.0500	11.6100	-55.5300	-0.7040	1.8530	0.3470
09:34:11.159	50804	-0.4400	11.1700	-50.8300	-0.7300	1.4630	0.2990
09:34:11.181	50824	2.9600	11.9600	-56.9700	-0.6700	1.8390	0.3220
09:34:11.200	50844	0.9700	11.1300	-51.4100	-0.7250	1.4930	0.3330
09:34:11.221	50864	2.6200	11.9500	-55.8700	-0.6740	1.7230	0.3110
09:34:11.240	50884	2.2100	11.5900	-58.0500	-0.7300	1.7670	0.3600
09:34:11.262	50904	0.3900	11.2000	-52.5400	-0.7300	1.4450	0.3030
09:34:11.279	50924	3.2500	12.1400	-57.3100	-0.6940	1.9230	0.3290
09:34:11.299	50944	0.4400	11.3600	-48.5500	-0.7530	1.4670	0.2990
09:34:11.321	50964	2.7700	11.8900	-55.3400	-0.7000	1.8110	0.3170
09:34:11.341	50984	2.0400	11.5600	-54.0700	-0.7540	1.6760	0.3490
09:34:11.361	51004	0.6400	11.8000	-53.9800	-0.7390	1.5880	0.3100
09:34:11.381	51024	3.0400	11.7700	-57.2000	-0.7120	1.8440	0.3360
09:34:11.400	51044	0.6100	11.3000	-50.8200	-0.7240	1.4690	0.3180
09:34:11.421	51064	3.6900	11.9700	-56.4800	-0.6710	1.8060	0.3190
09:34:11.441	51084	2.2100	11.0900	-52.6400	-0.7380	1.6190	0.3310
09:34:11.461	51104	1.0300	11.6500	-55.2900	-0.6910	1.5700	0.3030
09:34:11.479	51124	1.7200	11.9200	-58.9800	-0.6950	1.7830	0.3520
09:34:11.501	51144	0.2700	11.0200	-53.8600	-0.7410	1.5040	0.3210
09:34:11.519	51164	3.7200	11.8200	-56.7300	-0.7000	1.9050	0.3280
09:34:11.540	51184	0.3200	11.1200	-49.8200	-0.7280	1.4650	0.3030
09:34:11.560	51204	2.7100	11.5700	-54.7900	-0.6720	1.7270	0.3160
09:34:11.579	51224	2.6000	11.3600	-56.2100	-0.7240	1.8140	0.3600
09:34:11.602	51244	0.1900	11.3400	-53.2900	-0.6960	1.4520	0.2960
09:34:11.621	51264	3.1600	11.6800	-58.5800	-0.6750	1.8860	0.3470
09:34:11.640	51284	0.2700	10.8300	-51.3200	-0.7450	1.4370	0.2990
09:34:11.660	51304	4.4800	11.4600	-56.4200	-0.6830	1.8950	0.3110
09:34:11.681	51324	1.3500	11.0500	-51.6400	-0.7410	1.5510	0.3170
09:34:11.701	51344	1.9400	12.0300	-54.4100	-0.6860	1.6840	0.3140
09:34:11.721	51364	3.3700	11.4100	-55.0400	-0.7090	1.8260	0.3430
09:34:11.741	51384	0.7000	11.3100	-52.8600	-0.7610	1.4500	0.3140
09:34:11.762	51404	3.1000	11.9100	-57.2800	-0.6660	1.8260	0.3290
09:34:11.781	51424	1.3200	10.9100	-50.6200	-0.7550	1.5270	0.3220
09:34:11.801	51444	2.4100	11.7500	-55.9600	-0.6820	1.6980	0.3090
09:34:11.821	51464	1.4400	11.6300	-55.0500	-0.7060	1.7110	0.3420
09:34:11.841	51484	-0.3200	11.4500	-52.7700	-0.7170	1.5090	0.2970
09:34:11.859	51504	3.5800	11.8800	-55.1500	-0.6830	1.8350	0.3170
09:34:11.881	51524	1.2900	10.4800	-51.4600	-0.7110	1.5740	0.3270
09:34:11.902	51544	2.9000	11.4300	-54.9000	-0.6700	1.7360	0.3090
09:34:11.920	51564	1.6700	11.4300	-55.8400	-0.7070	1.6720	0.3410
09:34:11.940	51584	0.2100	11.2500	-52.5700	-0.7090	1.5060	0.3030
09:34:11.962	51604	2.8200	11.9800	-57.5800	-0.6950	1.8970	0.3510
09:34:11.981	51624	-0.3700	10.9200	-51.9400	-0.7310	1.4860	0.3000
09:34:12.001	51644	2.9100	11.5600	-55.0900	-0.6580	1.7830	0.3070
09:34:12.021	51664	2.2200	11.1500	-50.5400	-0.7130	1.6250	0.3210
09:34:12.042	51684	3.2100	11.6700	-53.8200	-0.6840	1.7170	0.3110
09:34:12.060	51704	2.5400	11.4000	-55.4500	-0.6850	1.8230	0.3510
09:34:12.082	51724	0.0100	10.9300	-52.9400	-0.7260	1.4020	0.3030
09:34:12.100	51744	4.4100	12.0700	-55.9200	-0.6770	1.9400	0.3220
09:34:12.120	51764	0.7100	10.7100	-48.8200	-0.7480	1.4690	0.3030
09:34:12.141	51784	2.8200	12.0300	-55.8100	-0.6700	1.7620	0.3090
09:34:12.161	51804	2.8800	11.1000	-52.1100	-0.7310	1.6920	0.3330
09:34:12.181	51824	1.5800	11.5600	-53.5200	-0.7100	1.6120	0.3130
09:34:12.200	51844	2.7200	11.5500	-55.0500	-0.6900	1.7830	0.3230
09:34:12.221	51864	0.5800	11.3200	-50.9600	-0.7110	1.4860	0.3060
09:34:12.241	51884	3.0600	11.7200	-56.3700	-0.6800	1.8330	0.3220
09:34:12.261	51904	1.8800	11.0100	-54.5600	-0.7270	1.6590	0.3380
09:34:12.280	51924	1.1500	11.5000	-53.6400	-0.6920	1.5640	0.2880
09:34:12.303	51944	2.3500	11.6900	-55.9300	-0.7080	1.8300	0.3330
09:34:12.321	51964	-0.2800	11.3700	-53.3800	-0.7270	1.4500	0.3070
09:34:12.341	51984	2.8100	11.8100	-57.0000	-0.6730	1.8040	0.3150
09:34:12.361	52004	1.5000	11.1700	-52.9700	-0.7310	1.6160	0.3270
09:34:12.381	52024	1.3900	11.2700	-54.7300	-0.6890	1.6250	0.3000
09:34:12.401	52044	1.7400	11.9600	-56.3400	-0.6860	1.8120	0.3390
09:34:12.421	52064	0.3400	10.8400	-52.1500	-0.7060	1.4480	0.3020
09:34:12.440	52084	2.9500	12.4900	-58.6600	-0.6770	1.9580	0.3330
09:34:12.461	52104	-0.2100	11.2500	-51.9200	-0.7220	1.4100	0.3010
09:34:12.481	52124	3.7500	12.0900	-51.8400	-0.6640	1.7850	0.2880
09:34:12.501	52144	1.8400	11.4000	-53.8600	-0.7390	1.7230	0.3390
09:34:12.521	52164	1.3700	11.9700	-53.3800	-0.7160	1.5590	0.2940
09:34:12.541	52184	2.1400	12.0600	-57.8500	-0.7150	1.8610	0.3480
09:34:12.562	52204	1.1400	10.8400	-51.6400	-0.7510	1.4800	0.3260
09:34:12.582	52224	2.4700	12.4300	-57.7100	-0.6750	1.8070	0.3190
09:34:12.601	52244	0.9600	11.1000	-52.5400	-0.7370	1.5370	0.3350
09:34:12.622	52264	1.7000	11.6600	-57.1300	-0.7140	1.6910	0.3230
09:34:12.641	52284	1.9200	11.5900	-54.9500	-0.7020	1.7920	0.3320
09:34:12.663	52304	-0.1300	11.0000	-52.7500	-0.7160	1.4330	0.3000
09:34:12.681	52324	3.2100	11.7100	-56.8500	-0.6720	1.8670	0.3350
09:34:12.703	52344	2.1500	10.3300	-51.8600	-0.7290	1.5940	0.3310
09:34:12.721	52364	2.8100	11.9100	-54.2300	-0.6880	1.7170	0.2980
09:34:12.742	52384	1.5100	10.9800	-54.9100	-0.7040	1.6920	0.3340
09:34:12.763	52404	0.4900	11.4200	-54.7800	-0.7200	1.5210	0.3100
09:34:12.783	52424	3.2900	12.2300	-59.1200	-0.7000	1.8800	0.3450
09:34:12.803	52444	0.0000	10.9000	-50.6700	-0.7160	1.4600	0.3060
09:34:12.821	52464	2.9200	11.5500	-56.0200	-0.6580	1.7770	0.3210
09:34:12.841	52484	1.3800	10.9800	-51.7200	-0.7050	1.5870	0.3270
09:34:12.863	52504	2.3900	11.8700	-56.6600	-0.6620	1.7250	0.3320
09:34:12.882	52524	2.4800	12.1700	-56.8000	-0.6900	1.8110	0.3510
09:34:12.902	52544	-0.6600	11.3400	-51.6000	-0.7270	1.3910	0.2920
09:34:12.922	52564	4.1100	12.1700	-60.3300	-0.6780	1.9630	0.3500
09:34:12.941	52584	0.6600	10.8000	-50.1500	-0.7570	1.4760	0.3170
09:34:12.962	52604	2.5700	12.1000	-53.8300	-0.6580	1.7150	0.3100
09:34:12.981	52624	2.2000	10.9300	-54.9700	-0.7290	1.7360	0.3500
09:34:13.003	52644	0.7400	11.6400	-53.8400	-0.7280	1.5500	0.2970
09:34:13.020	52664	2.5800	11.5800	-57.0600	-0.6790	1.8190	0.3320
09:34:13.041	52684	1.1800	10.8300	-50.2400	-0.7250	1.5170	0.3000
09:34:13.061	52704	2.9200	12.0600	-56.8300	-0.6640	1.8670	0.3280
09:34:13.083	52724	2.0700	11.1500	-49.7100	-0.6960	1.6100	0.2980
09:34:13.101	52744	1.2700	11.8000	-52.6700	-0.6810	1.5930	0.2950
09:34:13.121	52764	3.1600	11.2100	-56.4900	-0.6850	1.8100	0.3270
09:34:13.143	52784	0.7400	11.5400	-50.2400	-0.7060	1.4740	0.2850
09:34:13.162	52804	3.4500	11.5500	-55.4200	-0.6620	1.8240	0.3240
09:34:13.182	52824	1.3600	11.2300	-51.8000	-0.7060	1.5620	0.3190
09:34:13.201	52844	1.8400	11.4500	-55.8500	-0.6620	1.6590	0.3200
09:34:13.221	52864	2.6300	11.6800	-56.5100	-0.6750	1.8000	0.3430
09:34:13.241	52884	-0.3600	10.5100	-50.6500	-0.7160	1.4940	0.2910
09:34:13.262	52904	3.2600	11.8100	-58.5000	-0.6660	1.9150	0.3250
09:34:13.282	52924	-0.1100	10.6800	-48.7200	-0.7250	1.3850	0.2830
09:34:13.302	52944	4.1300	11.6000	-54.0400	-0.6640	1.8200	0.3090
09:34:13.321	52964	1.2700	11.3000	-54.2300	-0.7110	1.6830	0.3400
09:34:13.341	52984	1.1400	12.0300	-54.1300	-0.7140	1.6090	0.2900
09:34:13.362	53004	3.1500	12.1400	-57.6100	-0.7010	1.8640	0.3560
09:34:13.383	53024	0.4800	11.1100	-51.7500	-0.7470	1.4460	0.3070
09:34:13.402	53044	3.4900	11.9000	-55.5900	-0.6770	1.8400	0.3130
09:34:13.422	53064	2.0500	10.7600	-50.5800	-0.7400	1.5470	0.3210
09:34:13.441	53084	2.9600	11.9500	-55.0800	-0.6810	1.6690	0.3160
09:34:13.461	53104	2.8400	11.2400	-54.9600	-0.6980	1.7800	0.3400
09:34:13.482	53124	0.3500	11.2200	-53.4000	-0.7000	1.4750	0.3100
09:34:13.502	53144	3.3300	11.6100	-56.3000	-0.6590	1.7940	0.3200
09:34:13.522	53164	2.0600	10.3000	-51.8400	-0.7320	1.6070	0.3330
09:34:13.541	53184	2.9500	11.8300	-53.8200	-0.6660	1.7220	0.3160
09:34:13.562	53204	2.3300	11.2900	-55.3000	-0.6970	1.7260	0.3380
09:34:13.583	53224	-0.0700	11.0700	-49.7700	-0.7110	1.4170	0.2800
09:34:13.602	53244	3.4300	12.2300	-59.3300	-0.6790	1.9200	0.3480
09:34:13.622	53264	0.5000	10.8900	-50.4900	-0.7220	1.4480	0.3040
09:34:13.642	53284	3.1000	11.2800	-56.2200	-0.6530	1.7610	0.3140
09:34:13.663	53304	1.2600	11.2600	-54.0200	-0.7240	1.6700	0.3310
09:34:13.682	53324	1.8400	11.7100	-54.7000	-0.6900	1.6780	0.3180
09:34:13.701	53344	2.2500	11.5400	-58.4000	-0.6910	1.8400	0.3560
09:34:13.723	53364	-0.9400	10.9900	-52.1400	-0.7110	1.3690	0.2840
09:34:13.741	53384	4.3800	12.3900	-57.4500	-0.6660	1.9190	0.3280
09:34:13.761	53404	1.4800	9.8800	-50.7600	-0.7170	1.4990	0.3160
09:34:13.781	53424	2.6900	12.0300	-53.4800	-0.6380	1.6950	0.2990
09:34:13.802	53444	2.5800	11.2800	-53.7300	-0.7280	1.7270	0.3310
09:34:13.821	53464	1.3900	12.1600	-53.3300	-0.6990	1.5500	0.2970
09:34:13.842	53484	2.8100	11.7100	-56.7100	-0.6790	1.7890	0.3340
09:34:13.862	53504	0.1600	10.5800	-50.4200	-0.7330	1.4620	0.2970
09:34:13.881	53524	3.2700	11.9800	-57.1900	-0.6710	1.8570	0.3250
09:34:13.903	53544	1.4000	10.8100	-53.2500	-0.7120	1.6450	0.3310
09:34:13.922	53564	0.2300	11.5100	-54.2800	-0.6850	1.5460	0.2870
09:34:13.943	53584	2.3800	11.2100	-57.8500	-0.6930	1.8180	0.3310
09:34:13.963	53604	0.8300	11.1000	-53.5400	-0.7120	1.4990	0.3050
09:34:13.983	53624	3.8000	11.7900	-55.5800	-0.6750	1.8310	0.3230
09:34:14.003	53644	1.0000	10.9900	-49.0800	-0.7060	1.4590	0.2940
09:34:14.024	53664	2.5600	11.6600	-55.1900	-0.6680	1.7050	0.3110
09:34:14.043	53684	2.4700	11.5900	-56.3800	-0.6970	1.7790	0.3420
09:34:14.063	53704	0.2200	11.0200	-50.9800	-0.6930	1.4440	0.2880
09:34:14.084	53724	3.4700	12.1500	-59.7900	-0.6640	1.9640	0.3380
09:34:14.102	53744	-0.4300	11.3000	-50.5500	-0.7290	1.4060	0.3060
09:34:14.124	53764	3.5100	11.4200	-56.4900	-0.6970	1.8460	0.3140
09:34:14.144	53784	1.7400	11.3000	-53.3000	-0.7190	1.6900	0.3390
09:34:14.162	53804	0.5900	12.0800	-57.1600	-0.7260	1.6520	0.3240
09:34:14.182	53824	2.6500	12.1800	-58.4600	-0.7280	1.9120	0.3430
09:34:14.204	53844	2.6200	11.4400	-54.5000	-0.7710	1.6990	0.3390
09:34:14.222	53864	3.8000	11.4200	-55.1000	-0.6940	1.8290	0.3230
09:34:14.242	53884	0.4600	10.3000	-48.7500	-0.6920	1.4040	0.2950
09:34:14.264	53904	1.2400	12.0800	-57.8700	-0.6620	1.7540	0.3270
09:34:14.283	53924	3.0300	11.6500	-57.9400	-0.6910	1.8870	0.3380
09:34:14.304	53944	-0.2200	10.8700	-54.4900	-0.6560	1.4290	0.2940
09:34:14.322	53964	2.8100	11.2500	-55.6800	-0.6200	1.7860	0.3140
09:34:14.342	53984	0.7200	10.3800	-54.2100	-0.6740	1.6220	0.3260
09:34:14.362	54004	1.4400	11.2900	-56.4700	-0.6440	1.7300	0.3010
09:34:14.383	54024	2.6000	10.1100	-53.8700	-0.6300	1.6640	0.3190
09:34:14.403	54044	0.8300	10.8700	-51.3600	-0.6500	1.4850	0.2870
09:34:14.423	54064	2.1700	12.3000	-59.3300	-0.6610	1.9370	0.3370
09:34:14.443	54084	0.5400	10.7500	-48.1900	-0.6750	1.4430	0.2520
09:34:14.463	54104	2.5700	10.9400	-53.5800	-0.6150	1.7400	0.3050
09:34:14.483	54124	1.5800	11.2400	-56.7300	-0.6440	1.7660	0.3300
09:34:14.503	54144	2.0100	11.2000	-54.3900	-0.6610	1.5970	0.3060
09:34:14.523	54164	3.0500	11.8300	-56.3100	-0.6690	1.8680	0.3500
09:34:14.543	54184	-1.0200	11.2500	-52.0400	-0.7020	1.3910	0.2950
09:34:14.562	54204	3.6400	12.2500	-56.9700	-0.6710	1.9640	0.3160
09:34:14.584	54224	1.5100	10.6100	-48.6800	-0.7250	1.4910	0.3090
09:34:14.602	54244	3.3500	11.4200	-51.9300	-0.6350	1.7060	0.2980
09:34:14.623	54264	2.7700	11.3000	-55.3200	-0.7000	1.8030	0.3460
09:34:14.643	54284	0.9700	11.8900	-55.9500	-0.7010	1.5440	0.3150
09:34:14.663	54304	2.4400	11.5200	-56.2100	-0.6490	1.8290	0.3400
09:34:14.683	54324	0.3400	11.2600	-52.8400	-0.7190	1.5460	0.3140
09:34:14.704	54344	3.0700	12.0900	-57.0200	-0.6700	1.8490	0.3170
09:34:14.723	54364	1.8100	10.9300	-54.2000	-0.7230	1.6020	0.3400
09:34:14.743	54384	0.9100	11.2500	-52.7000	-0.7020	1.5330	0.2790
09:34:14.764	54404	2.6400	11.6200	-58.0000	-0.6950	1.8680	0.3400
09:34:14.784	54424	0.3400	10.6200	-51.6800	-0.7160	1.4640	0.2990
09:34:14.803	54444	3.4400	11.6200	-55.3000	-0.6440	1.7930	0.3220
09:34:14.824	54464	1.8100	10.9500	-52.8400	-0.7060	1.5910	0.3260
09:34:14.844	54484	1.6000	11.7300	-55.4500	-0.6680	1.6710	0.3190
09:34:14.863	54504	2.3700	11.8800	-54.4800	-0.6760	1.8030	0.3300
09:34:14.882	54524	0.5300	10.8600	-50.3300	-0.7060	1.4310	0.2990
09:34:14.903	54544	3.7900	12.1500	-59.4200	-0.6760	1.9640	0.3440
09:34:14.922	54564	0.4300	10.9900	-47.7600	-0.7320	1.4350	0.2990
09:34:14.944	54584	3.7700	11.3900	-54.4800	-0.6960	1.7970	0.3170
09:34:14.964	54604	2.1600	11.4100	-55.4500	-0.7450	1.7590	0.3460
09:34:14.984	54624	-0.2700	11.5800	-55.1200	-0.7340	1.5510	0.3050
09:34:15.004	54644	2.4600	11.8300	-59.5200	-0.7080	1.8730	0.3610
09:34:15.025	54664	0.5800	10.6000	-51.5000	-0.7740	1.4700	0.3160
09:34:15.042	54684	3.1300	12.1200	-58.7300	-0.6650	1.8480	0.3310
09:34:15.064	54704	1.5200	11.3100	-52.6800	-0.7530	1.6210	0.3430
09:34:15.083	54724	1.3400	11.6900	-54.1500	-0.7180	1.6050	0.2960
09:34:15.104	54744	2.3700	12.3100	-56.9800	-0.6950	1.8050	0.3450
09:34:15.122	54764	-0.1300	11.1600	-50.6800	-0.7510	1.4160	0.2970
09:34:15.143	54784	3.4800	12.0300	-54.4900	-0.6730	1.8400	0.3180
09:34:15.163	54804	1.6300	10.4300	-50.5500	-0.7250	1.5840	0.3350
09:34:15.183	54824	2.0500	11.6500	-54.7400	-0.6750	1.6900	0.3150
09:34:15.203	54844	2.1300	11.0500	-55.5400	-0.7080	1.7580	0.3390
09:34:15.222	54864	-0.2900	10.9900	-52.5700	-0.7050	1.4400	0.2950
09:34:15.242	54884	3.5000	11.7500	-58.2000	-0.6850	1.9120	0.3490
09:34:15.262	54904	0.4600	11.2200	-52.9600	-0.7370	1.5550	0.3210
09:34:15.284	54924	2.4000	11.5900	-55.0700	-0.6700	1.7260	0.3090
09:34:15.303	54944	1.2400	11.3600	-53.4800	-0.7110	1.6300	0.3370
09:34:15.323	54964	1.4300	11.9300	-55.6100	-0.7080	1.6310	0.3230
09:34:15.343	54984	2.4900	11.9000	-56.7300	-0.6880	1.8780	0.3320
09:34:15.365	55004	-0.7200	11.1000	-54.6400	-0.7420	1.3670	0.3190
09:34:15.383	55024	3.7200	12.1500	-60.4900	-0.6810	1.9610	0.3470
09:34:15.405	55044	1.7800	10.7600	-51.1500	-0.7530	1.5870	0.3250
09:34:15.422	55064	2.4200	11.6600	-56.2800	-0.6860	1.7050	0.3240
09:34:15.445	55084	2.9800	11.8600	-52.3300	-0.7210	1.7540	0.3290
09:34:15.463	55104	0.8800	11.4500	-51.2900	-0.7480	1.5450	0.2940
09:34:15.485	55124	3.2500	10.9400	-55.3000	-0.7070	1.8490	0.3220
09:34:15.505	55144	1.0400	10.8400	-50.6100	-0.7410	1.5330	0.3370
09:34:15.523	55164	3.2300	11.6800	-56.5000	-0.6940	1.8360	0.3230
09:34:15.545	55184	1.8900	11.1600	-53.6300	-0.7340	1.7090	0.3330
09:34:15.563	55204	0.8800	11.3700	-52.6900	-0.7140	1.5430	0.2980
09:34:15.584	55224	2.6200	11.7700	-55.1500	-0.7060	1.8490	0.3260
09:34:15.605	55244	0.9600	10.6300	-50.2100	-0.7200	1.4470	0.2840
09:34:15.625	55264	3.8200	11.7500	-55.1800	-0.6680	1.7970	0.3170
09:34:15.643	55284	1.5500	10.7600	-52.3500	-0.7140	1.5820	0.3310
09:34:15.665	55304	1.5800	11.5800	-53.1700	-0.6950	1.5740	0.2980
09:34:15.685	55324	3.0700	11.9500	-57.2900	-0.6990	1.8650	0.3600
09:34:15.705	55344	0.5500	10.8800	-49.5900	-0.7300	1.4320	0.2940
09:34:15.723	55364	2.9800	12.1500	-59.4300	-0.6790	1.9600	0.3400
09:34:15.745	55384	0.6600	10.7800	-48.9400	-0.7530	1.4920	0.3100
09:34:15.765	55404	3.5700	11.3800	-55.2400	-0.7020	1.8170	0.3160
09:34:15.784	55424	2.1200	11.7300	-53.3600	-0.7210	1.7620	0.3350
09:34:15.804	55444	-0.6400	11.6700	-54.4800	-0.7260	1.4960	0.3110
09:34:15.824	55464	3.6200	12.2900	-58.3400	-0.6980	1.9120	0.3440
09:34:15.844	55484	-0.5900	10.9800	-53.3200	-0.7990	1.5060	0.3330
09:34:15.864	55504	2.1400	12.4000	-57.5100	-0.6960	1.7910	0.3160
09:34:15.884	55524	1.5400	10.9300	-55.1100	-0.7620	1.6950	0.3530
09:34:15.904	55544	0.7300	11.7900	-52.6900	-0.7200	1.6030	0.2980
09:34:15.925	55564	3.0100	11.6400	-55.5900	-0.6930	1.7930	0.3160
09:34:15.944	55584	-0.2400	11.1100	-52.4300	-0.7450	1.4840	0.3150
09:34:15.965	55604	3.2700	11.8100	-57.7000	-0.6720	1.8250	0.3370
09:34:15.985	55624	1.2900	11.4000	-53.2800	-0.7090	1.5860	0.3370
09:34:16.005	55644	1.4100	11.7700	-56.5800	-0.7150	1.6680	0.3110
09:34:16.023	55664	1.8400	11.6600	-57.7400	-0.7140	1.7750	0.3440
09:34:16.044	55684	-0.4400	11.5500	-52.6200	-0.7270	1.4590	0.3010
09:34:16.064	55704	2.8100	11.6900	-57.8700	-0.6910	1.8610	0.3350
09:34:16.086	55724	0.7200	11.0500	-51.9200	-0.7130	1.5570	0.3260
09:34:16.104	55744	2.7000	11.5200	-55.8500	-0.6790	1.7090	0.3010
09:34:16.124	55764	1.5600	11.2900	-57.7200	-0.7020	1.7250	0.3570
09:34:16.143	55784	0.4500	11.4300	-57.1300	-0.7030	1.5410	0.3410
09:34:16.163	55804	2.8400	12.2400	-59.1900	-0.6950	1.9230	0.3500
09:34:16.185	55824	-0.3500	10.8200	-49.8500	-0.7430	1.3590	0.2910
09:34:16.203	55844	3.6000	11.8800	-56.3500	-0.6740	1.8640	0.3210
09:34:16.225	55864	2.4000	10.7700	-52.4300	-0.7500	1.6330	0.3420
09:34:16.243	55884	2.2200	11.8300	-51.1700	-0.7000	1.6040	0.2890
09:34:16.265	55904	2.8000	11.6000	-55.5600	-0.7060	1.8380	0.3440
09:34:16.284	55924	0.1500	11.1700	-53.8600	-0.7600	1.5160	0.3270
09:34:16.304	55944	3.3300	11.7300	-55.9600	-0.6690	1.8770	0.3200
09:34:16.324	55964	0.7200	10.6400	-51.6000	-0.7280	1.5120	0.3250
09:34:16.344	55984	3.2800	11.6900	-54.7700	-0.6810	1.7600	0.3080
09:34:16.364	56004	1.9300	11.3100	-54.9000	-0.7130	1.7710	0.3430
09:34:16.385	56024	-0.5400	11.6200	-53.1100	-0.7020	1.4790	0.3000
09:34:16.405	56044	2.1700	12.0200	-57.8500	-0.6730	1.8070	0.3320
09:34:16.425	56064	-0.0300	10.7400	-52.8600	-0.7380	1.4850	0.3200
09:34:16.443	56084	2.8600	11.7000	-56.3400	-0.6760	1.8340	0.3210
09:34:16.465	56104	0.4400	11.2400	-54.3000	-0.7260	1.6230	0.3520
09:34:16.485	56124	1.4400	11.4800	-57.1800	-0.7020	1.6010	0.3160
09:34:16.505	56144	2.6600	11.9200	-55.7800	-0.6850	1.8530	0.3430
09:34:16.523	56164	-1.0100	10.5200	-53.1700	-0.7310	1.4670	0.3090
09:34:16.544	56184	4.0300	12.2500	-56.0300	-0.6530	1.9150	0.3220
09:34:16.564	56204	0.7100	10.8700	-50.1600	-0.7400	1.5180	0.3170
09:34:16.584	56224	3.0900	11.4400	-53.4100	-0.6930	1.7470	0.3000
09:34:16.605	56244	2.2700	11.7700	-56.0200	-0.7140	1.8340	0.3480
09:34:16.625	56264	-0.3300	11.3900	-53.1600	-0.7270	1.4630	0.3040
09:34:16.645	56284	2.8100	12.2000	-57.6900	-0.6950	1.9170	0.3350
09:34:16.665	56304	0.7700	10.8300	-51.9100	-0.7530	1.4650	0.3350
09:34:16.684	56324	2.8700	12.2100	-56.4200	-0.6780	1.7750	0.3200
09:34:16.703	56344	1.8300	11.7900	-53.2200	-0.7160	1.6550	0.3270
09:34:16.725	56364	0.8500	11.0900	-53.0900	-0.7220	1.5130	0.3040
09:34:16.746	56384	2.7300	12.2100	-59.4200	-0.6780	1.8850	0.3440
09:34:16.766	56404	-0.0400	10.9500	-51.0600	-0.7280	1.5070	0.3120
09:34:16.786	56424	2.9100	11.8400	-55.5500	-0.6750	1.7720	0.3190
09:34:16.804	56444	1.4900	10.8600	-54.3000	-0.7330	1.6340	0.3320
09:34:16.824	56464	1.7000	11.5500	-53.4600	-0.7010	1.6160	0.3080
09:34:16.844	56484	1.7400	11.9500	-58.2500	-0.7070	1.8590	0.3520
09:34:16.866	56504	-1.0900	11.1900	-51.5300	-0.7400	1.3680	0.2810
09:34:16.886	56524	3.0300	12.0400	-59.9400	-0.6920	1.9430	0.3320
09:34:16.904	56544	1.2400	10.5400	-52.0000	-0.7240	1.5670	0.3240
09:34:16.925	56564	2.8100	11.5700	-55.2100	-0.6480	1.6750	0.3160
09:34:16.946	56584	1.8400	11.3900	-56.9300	-0.7170	1.8020	0.3520
09:34:16.966	56604	1.2800	11.4800	-52.4100	-0.7130	1.4980	0.3040
09:34:16.986	56624	3.0300	12.4000	-59.5700	-0.6960	1.9830	0.3510
09:34:17.004	56644	-1.2600	11.2200	-51.1900	-0.7430	1.3810	0.3060
09:34:17.025	56664	3.4600	12.0300	-57.1000	-0.6770	1.8710	0.3220
09:34:17.045	56684	2.4100	10.7500	-51.0900	-0.7470	1.6290	0.3300
09:34:17.065	56704	2.1200	11.9100	-53.7000	-0.6950	1.6390	0.3040
09:34:17.085	56724	2.6900	11.5300	-53.3900	-0.7130	1.8050	0.3310
09:34:17.105	56744	1.2500	11.0900	-53.3100	-0.7460	1.5640	0.3230
09:34:17.125	56764	2.5700	11.9700	-55.9500	-0.6690	1.7740	0.3260
09:34:17.146	56784	1.6000	10.8800	-49.8300	-0.7250	1.5500	0.2990
09:34:17.165	56804	3.0500	11.2400	-55.9600	-0.6950	1.7600	0.3220
09:34:17.185	56824	2.9700	11.5000	-54.8100	-0.7160	1.8020	0.3460
09:34:17.204	56844	0.1700	11.1700	-50.9500	-0.7420	1.4950	0.2910
09:34:17.225	56864	3.5600	11.7100	-57.1800	-0.6960	1.8590	0.3140
09:34:17.244	56884	0.2500	11.3300	-50.9200	-0.7270	1.4840	0.2990
09:34:17.265	56904	2.9100	11.4400	-54.5000	-0.7020	1.7390	0.3060
09:34:17.285	56924	2.4500	11.7100	-55.3800	-0.7220	1.7510	0.3430
09:34:17.305	56944	-0.8000	11.9700	-54.8900	-0.7300	1.5130	0.3020
09:34:17.325	56964	3.0500	11.7400	-59.0400	-0.6840	1.8480	0.3340
09:34:17.346	56984	0.4500	10.8300	-49.8800	-0.7230	1.4090	0.3010
09:34:17.364	57004	4.2500	11.8600	-57.6100	-0.6740	1.9320	0.3320
09:34:17.385	57024	1.2400	10.6100	-50.3200	-0.7230	1.4910	0.3140
09:34:17.405	57044	3.6600	11.9000	-54.6100	-0.6730	1.7670	0.3190
09:34:17.426	57064	2.3600	11.5500	-56.7900	-0.7200	1.8240	0.3580
09:34:17.446	57084	-1.1600	11.7800	-53.7600	-0.7380	1.4450	0.3040
09:34:17.465	57104	2.6200	12.1900	-58.5600	-0.6910	1.9060	0.3230
09:34:17.486	57124	0.5100	11.0600	-49.5600	-0.7730	1.4820	0.3020
09:34:17.504	57144	3.0300	11.6500	-56.3000	-0.6910	1.7940	0.3160
09:34:17.525	57164	1.9300	11.4300	-54.8800	-0.7280	1.6920	0.3530
09:34:17.545	57184	1.1900	11.4700	-53.0400	-0.7040	1.5490	0.3000
09:34:17.565	57204	2.4000	11.8600	-57.9300	-0.6810	1.8640	0.3420
09:34:17.585	57224	-0.0300	10.7600	-54.2700	-0.7530	1.5020	0.3280
09:34:17.604	57244	3.0800	11.7200	-54.1600	-0.6670	1.7370	0.3070
09:34:17.626	57264	1.8700	11.2700	-55.1900	-0.7240	1.7170	0.3450
09:34:17.645	57284	1.9400	10.9400	-51.8600	-0.6930	1.5600	0.2970
09:34:17.665	57304	2.8400	11.7500	-57.5700	-0.6900	1.8830	0.3430
09:34:17.685	57324	0.3900	10.8200	-50.8300	-0.7150	1.4200	0.2900
09:34:17.705	57344	4.3500	12.2200	-55.1700	-0.6500	1.8010	0.3160
09:34:17.725	57364	1.5700	11.0800	-52.0800	-0.7240	1.6080	0.3390
09:34:17.745	57384	2.2000	11.3600	-51.8600	-0.6420	1.5700	0.2990
09:34:17.766	57404	1.9200	11.7100	-59.2900	-0.6860	1.8620	0.3650
09:34:17.785	57424	0.2800	10.8900	-54.0800	-0.7330	1.4830	0.3190
09:34:17.805	57444	2.5300	12.2800	-59.2600	-0.6850	1.9160	0.3470
09:34:17.826	57464	-0.2200	11.2400	-50.0100	-0.7420	1.4330	0.3020
09:34:17.846	57484	3.6200	11.8600	-54.2200	-0.6820	1.8170	0.3160
09:34:17.866	57504	1.4800	11.2700	-52.9300	-0.7380	1.7130	0.3380
09:34:17.885	57524	1.2700	12.0500	-51.8900	-0.6970	1.5330	0.2940
09:34:17.906	57544	3.0200	12.0200	-57.1300	-0.7160	1.8650	0.3370
09:34:17.926	57564	0.5800	11.0100	-50.2200	-0.7570	1.4980	0.3080
09:34:17.945	57584	2.1300	12.2200	-56.4400	-0.6600	1.7500	0.3140
09:34:17.966	57604	1.2300	11.1700	-54.4300	-0.7450	1.5780	0.3350
09:34:17.986	57624	2.1100	11.6100	-54.0000	-0.7070	1.6760	0.3060
09:34:18.006	57644	2.5500	11.3000	-56.3500	-0.7010	1.7780	0.3420
09:34:18.025	57664	0.4500	11.3700	-53.6300	-0.7080	1.4700	0.3110
09:34:18.045	57684	3.2400	11.6500	-56.2900	-0.6950	1.8480	0.3180
09:34:18.066	57704	1.0700	11.2900	-52.4500	-0.7300	1.5240	0.3100
09:34:18.087	57724	3.2700	11.7000	-52.3700	-0.6910	1.7060	0.3070
09:34:18.105	57744	2.3600	11.1500	-56.7400	-0.7220	1.7880	0.3530
09:34:18.125	57764	-0.6000	11.3300	-52.6300	-0.7140	1.4690	0.2930
09:34:18.146	57784	3.0100	11.9900	-59.3000	-0.6870	1.8840	0.3430
09:34:18.166	57804	0.1700	10.7800	-52.4000	-0.7420	1.4840	0.3210
09:34:18.185	57824	3.6200	12.1300	-56.1200	-0.6750	1.8750	0.3160
09:34:18.205	57844	2.3200	11.2600	-50.5300	-0.7290	1.6000	0.3190
09:34:18.226	57864	3.0000	11.2900	-51.9300	-0.6950	1.6630	0.2940
09:34:18.247	57884	3.4300	12.1200	-56.1300	-0.7310	1.9160	0.3410
09:34:18.266	57904	-0.0700	11.5600	-53.0100	-0.7430	1.4530	0.3060
09:34:18.285	57924	3.2900	12.0300	-55.1100	-0.7010	1.8630	0.3060
09:34:18.305	57944	1.3500	11.0800	-52.8300	-0.7800	1.5420	0.3320
09:34:18.326	57964	2.5500	12.2600	-55.0400	-0.7030	1.7230	0.3120
09:34:18.346	57984	1.6700	11.7800	-57.6700	-0.7310	1.7420	0.3580
09:34:18.365	58004	0.4300	11.1700	-52.1700	-0.7340	1.5080	0.2920
09:34:18.385	58024	2.8200	11.8100	-57.3600	-0.6900	1.8640	0.3370
09:34:18.407	58044	0.2100	11.0200	-52.3900	-0.7440	1.5390	0.3220
09:34:18.425	58064	1.7300	11.6700	-55.6600	-0.6940	1.6940	0.3110
09:34:18.446	58084	2.2300	11.4100	-55.9200	-0.7270	1.7010	0.3400
09:34:18.467	58104	0.8300	11.5500	-54.5900	-0.7250	1.5740	0.3220
09:34:18.486	58124	2.6300	11.9700	-58.2500	-0.6950	1.8720	0.3450
09:34:18.505	58144	0.1600	10.7000	-49.2100	-0.7420	1.3820	0.2790
09:34:18.525	58164	2.4900	12.1400	-55.3000	-0.6720	1.8170	0.3140
09:34:18.545	58184	2.1400	11.1700	-52.8400	-0.7410	1.6640	0.3390
09:34:18.566	58204	1.0700	11.3900	-54.8700	-0.6960	1.5670	0.3160
09:34:18.586	58224	2.4400	11.8800	-60.1000	-0.7000	1.8670	0.3590
09:34:18.606	58244	-0.9300	11.2900	-53.6800	-0.7420	1.3960	0.3110
09:34:18.625	58264	3.4100	12.4700	-62.7700	-0.6920	1.9400	0.3590
09:34:18.645	58284	-0.4200	10.7400	-51.7800	-0.7570	1.4290	0.3150
09:34:18.666	58304	3.8000	11.7000	-56.6800	-0.6870	1.7990	0.3240
09:34:18.685	58324	2.7900	11.2500	-53.6500	-0.7550	1.7330	0.3490
09:34:18.705	58344	0.4400	11.3800	-53.3800	-0.7300	1.5010	0.3080
09:34:18.725	58364	2.2100	12.2500	-57.2000	-0.7140	1.8480	0.3370
09:34:18.745	58384	1.0800	10.9700	-53.9900	-0.7570	1.5030	0.3430
09:34:18.765	58404	2.7800	11.9000	-57.9900	-0.6650	1.7920	0.3380
09:34:18.785	58424	1.6000	11.3400	-53.5000	-0.7240	1.6090	0.3320
09:34:18.806	58444	1.5800	11.6000	-54.4000	-0.7000	1.6150	0.3060
09:34:18.826	58464	3.4900	11.4600	-56.0800	-0.7110	1.8660	0.3300
09:34:18.847	58484	-0.0500	10.9000	-52.8600	-0.7250	1.5180	0.3150
09:34:18.866	58504	3.2800	11.6900	-57.5200	-0.6810	1.7740	0.3330
09:34:18.886	58524	1.4700	10.6900	-53.5100	-0.7190	1.6310	0.3240
09:34:18.906	58544	2.1000	11.9200	-55.3400	-0.6940	1.6420	0.3170
09:34:18.926	58564	1.8800	11.5600	-58.2000	-0.7000	1.8130	0.3520
09:34:18.945	58584	0.1500	11.1500	-53.1800	-0.7230	1.4730	0.2980
09:34:18.965	58604	3.1000	11.8600	-56.9800	-0.6760	1.8900	0.3350
09:34:18.988	58624	-0.0200	11.2600	-49.7500	-0.7260	1.4690	0.3010
09:34:19.007	58644	4.1900	11.7300	-54.9100	-0.6820	1.8560	0.3100
09:34:19.026	58664	2.6800	10.5200	-51.3800	-0.7160	1.6830	0.3330
09:34:19.045	58684	2.1800	11.5600	-53.8400	-0.6990	1.5830	0.3040
09:34:19.067	58704	3.3700	11.8300	-58.3700	-0.7020	1.9320	0.3460
09:34:19.087	58724	-0.6100	11.2800	-54.7600	-0.7640	1.5160	0.3220
09:34:19.105	58744	3.5600	11.9100	-55.9100	-0.6880	1.8460	0.3070
09:34:19.127	58764	1.3200	11.2700	-52.3700	-0.7650	1.6230	0.3280
09:34:19.146	58784	2.2700	11.8200	-55.1200	-0.7180	1.6980	0.2990
09:34:19.166	58804	2.6800	11.8300	-55.9400	-0.7040	1.7140	0.3490
09:34:19.186	58824	0.6600	11.3900	-55.8700	-0.7210	1.5020	0.3290
09:34:19.206	58844	2.9900	12.1200	-58.6100	-0.6690	1.8560	0.3420
09:34:19.225	58864	-0.4600	11.5100	-56.1400	-0.7490	1.5400	0.3380
09:34:19.245	58884	1.3000	11.5700	-57.0800	-0.6940	1.5920	0.3130
09:34:19.266	58904	1.7000	11.7000	-59.0100	-0.7000	1.7930	0.3600
09:34:19.287	58924	0.1500	11.0900	-55.1200	-0.7110	1.5400	0.3110
09:34:19.306	58944	2.6300	11.8900	-58.7700	-0.6780	1.8380	0.3360
09:34:19.326	58964	0.4000	11.0200	-51.4700	-0.7180	1.4690	0.3140
09:34:19.346	58984	3.1500	11.5800	-55.6200	-0.6690	1.7710	0.3090
09:34:19.366	59004	1.2400	11.8900	-56.2900	-0.7160	1.7200	0.3460
09:34:19.387	59024	1.2100	11.5900	-52.7600	-0.6850	1.5080	0.2980
09:34:19.407	59044	2.1700	12.6400	-60.7200	-0.6860	1.9580	0.3600
09:34:19.427	59064	-1.0600	11.1600	-53.7400	-0.7450	1.3710	0.2970
09:34:19.447	59084	3.8700	11.7300	-59.3500	-0.6750	1.9490	0.3410
09:34:19.467	59104	0.6400	11.1100	-53.1600	-0.7360	1.4920	0.3260
09:34:19.487	59124	3.0500	11.9900	-55.6300	-0.6700	1.7610	0.3160
09:34:19.507	59144	2.7200	11.6400	-55.0200	-0.7500	1.8070	0.3430
09:34:19.526	59164	0.5800	11.0800	-51.2400	-0.7310	1.5060	0.3010
09:34:19.548	59184	2.9600	11.9100	-56.8200	-0.6900	1.8590	0.3330
09:34:19.567	59204	0.9600	11.1500	-52.6900	-0.7410	1.4860	0.3160
09:34:19.586	59224	3.4400	11.5100	-55.6600	-0.6600	1.7860	0.3230
09:34:19.607	59244	2.1900	11.1800	-55.1000	-0.7030	1.6760	0.3530
09:34:19.626	59264	2.0100	11.4100	-51.7900	-0.6790	1.5690	0.3030
09:34:19.648	59284	2.9000	11.3900	-55.8100	-0.6990	1.8590	0.3460
09:34:19.667	59304	0.6900	10.4700	-51.1200	-0.7020	1.4930	0.3090
09:34:19.688	59324	2.9700	11.5700	-56.7500	-0.6530	1.7850	0.3190
09:34:19.708	59344	1.2800	10.8700	-53.7200	-0.7090	1.5890	0.3260
09:34:19.728	59364	1.2900	11.7200	-53.8200	-0.6820	1.5770	0.3040
09:34:19.748	59384	2.2500	11.7700	-55.2900	-0.6830	1.8360	0.3390
09:34:19.768	59404	-0.3300	11.2500	-53.4800	-0.7270	1.4690	0.3050
09:34:19.788	59424	3.5700	11.2900	-54.8900	-0.6620	1.7890	0.3050
09:34:19.806	59444	1.6600	10.9200	-49.7000	-0.6930	1.5320	0.3080
09:34:19.827	59464	3.3200	11.8500	-55.7000	-0.6390	1.7460	0.3220
09:34:19.848	59484	2.3100	10.7300	-54.2800	-0.7010	1.6900	0.3420
09:34:19.868	59504	1.5000	11.5700	-55.3700	-0.7010	1.5580	0.3270
09:34:19.887	59524	3.3500	11.6200	-56.9000	-0.7070	1.8830	0.3270
09:34:19.907	59544	-0.0500	10.9900	-52.2300	-0.7750	1.4850	0.3090
09:34:19.927	59564	3.7400	12.2900	-56.5900	-0.6870	1.8440	0.3240
09:34:19.946	59584	2.3200	11.1100	-51.6800	-0.7470	1.6070	0.3340
09:34:19.967	59604	1.2400	12.1900	-54.5400	-0.7140	1.5910	0.2930
09:34:19.987	59624	2.5900	11.4400	-57.6900	-0.7080	1.7750	0.3470
09:34:20.006	59644	0.1000	11.1900	-53.9100	-0.7520	1.5360	0.3260
09:34:20.027	59664	2.5200	12.2300	-58.6200	-0.6790	1.8730	0.3260
09:34:20.049	59684	1.2200	11.2100	-53.8800	-0.7250	1.5840	0.3160
09:34:20.067	59704	1.6200	11.6700	-56.1900	-0.6870	1.6600	0.3120
09:34:20.088	59724	1.5500	11.9700	-55.1300	-0.6920	1.7480	0.3390
09:34:20.107	59744	0.2400	11.5000	-55.5200	-0.7220	1.5500	0.3120
09:34:20.127	59764	3.5900	11.6900	-56.1700	-0.6810	1.8400	0.3220
09:34:20.146	59784	-0.4300	11.0900	-51.6500	-0.7450	1.4760	0.3080
09:34:20.166	59804	2.9300	11.3800	-56.0000	-0.6760	1.7700	0.3140
09:34:20.186	59824	2.5300	10.9100	-54.4600	-0.7060	1.7540	0.3540
09:34:20.207	59844	0.2400	11.4400	-53.4100	-0.6880	1.4900	0.2900
09:34:20.228	59864	2.2700	11.8500	-58.0700	-0.6740	1.9040	0.3350
09:34:20.247	59884	-0.6500	11.2500	-51.7100	-0.7280	1.3950	0.2950
09:34:20.269	59904	3.6700	11.3600	-57.6100	-0.6890	1.8870	0.3280
09:34:20.286	59924	-0.1000	11.1600	-52.9800	-0.7460	1.5580	0.3270
09:34:20.306	59944	2.0500	12.0300	-57.1700	-0.6940	1.7490	0.3240
09:34:20.327	59964	2.4200	11.7400	-57.1300	-0.7270	1.8480	0.3620
09:34:20.346	59984	-0.6600	11.7400	-53.0400	-0.7390	1.4730	0.2950
09:34:20.368	60004	3.3700	12.3300	-57.0500	-0.6610	1.8710	0.3230
09:34:20.386	60024	1.3700	10.7600	-53.1700	-0.7540	1.5740	0.3330
09:34:20.409	60044	2.8800	11.6300	-54.5300	-0.6620	1.6660	0.3090
09:34:20.428	60064	1.4900	11.2000	-53.6600	-0.6970	1.6850	0.3300
09:34:20.446	60084	0.5400	11.5200	-55.5600	-0.6940	1.5880	0.3180
09:34:20.469	60104	3.1100	11.9000	-55.5000	-0.6780	1.8440	0.3200
09:34:20.487	60124	0.7600	11.2700	-51.7400	-0.7160	1.5650	0.3190
09:34:20.507	60144	3.5700	11.5800	-54.5800	-0.6730	1.7610	0.3080
09:34:20.529	60164	2.0500	10.9900	-54.6200	-0.7100	1.6530	0.3320
09:34:20.549	60184	0.9300	11.5800	-53.6100	-0.7060	1.5220	0.2940
09:34:20.567	60204	2.7900	12.1800	-57.1100	-0.7070	1.8810	0.3470
09:34:20.589	60224	-0.7300	11.1800	-53.7100	-0.7420	1.4920	0.3040
09:34:20.606	60244	2.7100	12.1000	-55.7900	-0.6550	1.8640	0.3070
09:34:20.628	60264	0.7800	11.0300	-52.4400	-0.7210	1.5380	0.3220
09:34:20.648	60284	2.7700	11.7700	-57.3400	-0.6810	1.7640	0.3220
09:34:20.668	60304	1.9700	11.3100	-56.7600	-0.6780	1.7150	0.3570
09:34:20.687	60324	0.0200	11.4100	-54.4900	-0.7190	1.4900	0.3110
09:34:20.708	60344	3.1900	12.2300	-58.2800	-0.6990	1.9690	0.3430
09:34:20.728	60364	-0.3600	11.3900	-52.0900	-0.7580	1.4110	0.3120
09:34:20.748	60384	3.4200	11.7800	-58.1600	-0.6870	1.8410	0.3280
09:34:20.769	60404	1.5800	11.5100	-53.0000	-0.7470	1.6130	0.3470
09:34:20.788	60424	1.0800	12.1000	-53.9200	-0.7140	1.6180	0.2900
09:34:20.808	60444	2.3600	11.4500	-56.0700	-0.6880	1.7990	0.3290
09:34:20.828	60464	0.6400	11.1600	-52.4400	-0.7460	1.5190	0.3180
09:34:20.847	60484	2.9900	12.0800	-57.2400	-0.6850	1.8450	0.3240
09:34:20.867	60504	0.8400	11.0600	-52.5100	-0.7190	1.5550	0.3140
09:34:20.888	60524	1.6600	11.8900	-54.8500	-0.6900	1.6690	0.2950
09:34:20.908	60544	2.0700	11.2500	-57.0900	-0.6810	1.7940	0.3390
09:34:20.927	60564	-0.2400	11.2200	-53.0400	-0.7030	1.4770	0.2990
09:34:20.947	60584	3.1800	11.9900	-58.0600	-0.6730	1.8830	0.3360
09:34:20.969	60604	0.3600	10.8300	-50.5100	-0.7260	1.4590	0.3070
09:34:20.989	60624	2.7400	11.3800	-56.2000	-0.6790	1.7570	0.3090
09:34:21.007	60644	1.7800	11.3700	-54.9000	-0.7020	1.7270	0.3430
09:34:21.029	60664	1.1600	11.1900	-52.5700	-0.6780	1.4880	0.2940
09:34:21.048	60684	3.2800	11.5900	-57.8800	-0.6810	1.9500	0.3430
09:34:21.068	60704	-0.8600	11.2900	-51.4800	-0.7290	1.3890	0.2940
09:34:21.089	60724	4.0500	11.5600	-57.1200	-0.6800	1.9160	0.3160
09:34:21.108	60744	1.4600	10.7100	-50.5400	-0.7260	1.4890	0.3120
09:34:21.127	60764	2.5700	11.8700	-56.0500	-0.6950	1.7290	0.3040
09:34:21.147	60784	2.8600	11.4200	-56.3500	-0.7110	1.7440	0.3500
09:34:21.169	60804	0.0000	11.3000	-53.1300	-0.7210	1.4580	0.3120
09:34:21.188	60824	2.7600	11.7600	-58.4600	-0.6800	1.8940	0.3330
09:34:21.208	60844	0.9400	11.1700	-52.1000	-0.7480	1.5200	0.3140
09:34:21.228	60864	3.5000	11.7900	-53.0000	-0.6500	1.7680	0.2850
09:34:21.247	60884	2.3300	10.8400	-53.7300	-0.7110	1.6620	0.3410
09:34:21.268	60904	0.8200	11.3200	-53.6500	-0.6950	1.5170	0.3040
09:34:21.287	60924	3.7500	11.8200	-55.0300	-0.6620	1.8370	0.3240
09:34:21.308	60944	1.2000	10.7200	-50.1300	-0.7070	1.5020	0.3040
09:34:21.328	60964	3.4100	11.5000	-53.6200	-0.6670	1.8070	0.3060
09:34:21.349	60984	1.8000	11.0400	-51.4600	-0.6970	1.5900	0.3230
09:34:21.369	61004	2.6400	11.4500	-52.8200	-0.6820	1.6660	0.3070
09:34:21.388	61024	3.7100	12.7600	-57.8600	-0.7020	1.9820	0.3710
09:34:21.409	61044	-0.8500	12.0000	-57.1500	-0.7510	1.5700	0.3340
09:34:21.427	61064	2.5300	11.3100	-53.1300	-0.6430	1.7250	0.3010
09:34:21.447	61084	0.7100	10.7100	-51.8000	-0.6630	1.4730	0.3230
09:34:21.470	61104	4.7700	12.0100	-55.8200	-0.6590	1.9550	0.3300
09:34:21.489	61124	2.5500	9.7700	-49.7700	-0.6420	1.5740	0.3040
09:34:21.507	61144	3.0100	10.3600	-48.6000	-0.6160	1.5590	0.2840
09:34:21.527	61164	4.3800	11.0100	-57.3500	-0.6460	1.9520	0.3590
09:34:21.549	61184	0.0300	10.9900	-51.4500	-0.6550	1.4310	0.2850
09:34:21.567	61204	3.5500	10.7100	-58.0300	-0.6370	1.7720	0.3190
09:34:21.589	61224	-0.2100	10.3400	-50.6800	-0.6600	1.4960	0.2940
09:34:21.609	61244	1.8600	11.7000	-55.1400	-0.6500	1.7370	0.2980
09:34:21.629	61264	3.4700	11.2500	-55.1600	-0.6600	1.8140	0.3300
09:34:21.649	61284	0.3400	10.1000	-49.5400	-0.6130	1.3150	0.2800
09:34:21.669	61304	3.3000	11.3500	-57.3200	-0.6190	1.8560	0.3330
09:34:21.689	61324	1.4800	11.0300	-56.7000	-0.6770	1.6500	0.3370
09:34:21.709	61344	0.5600	11.1600	-56.9300	-0.6660	1.5850	0.3070
09:34:21.729	61364	1.7800	11.2300	-57.0400	-0.6570	1.8120	0.3320
09:34:21.749	61384	-0.0100	11.3200	-55.3500	-0.6870	1.5180	0.3160
09:34:21.769	61404	3.3400	11.6900	-59.0300	-0.6580	1.8800	0.3520
09:34:21.788	61424	0.2200	10.6100	-47.2900	-0.7060	1.4250	0.2800
09:34:21.809	61444	2.6800	11.5700	-55.3600	-0.6580	1.7790	0.3020
09:34:21.827	61464	2.2200	11.4400	-55.1900	-0.6760	1.7730	0.3400
09:34:21.847	61484	0.8600	11.2200	-49.5800	-0.6700	1.4530	0.2770
09:34:21.868	61504	3.5000	12.1100	-58.1000	-0.6610	1.9230	0.3380
09:34:21.887	61524	-0.4000	11.1400	-51.8800	-0.7000	1.4020	0.2950
09:34:21.909	61544	4.6300	12.0100	-54.7000	-0.6630	1.8710	0.3080
09:34:21.929	61564	1.4000	10.5000	-50.2700	-0.7380	1.5260	0.3180
09:34:21.949	61584	1.5000	12.0900	-58.5900	-0.7070	1.6900	0.3300
09:34:21.969	61604	2.8400	11.9300	-57.7200	-0.7320	1.8810	0.3530
09:34:21.989	61624	0.3300	11.1600	-49.7900	-0.7530	1.4830	0.2940
09:34:22.009	61644	2.7300	11.8600	-56.3300	-0.6890	1.8330	0.3140
09:34:22.029	61664	1.1600	10.9100	-52.4200	-0.7300	1.5760	0.3150
09:34:22.049	61684	2.4100	11.6400	-54.7400	-0.7020	1.7210	0.3050
09:34:22.070	61704	2.1700	10.8400	-52.6700	-0.7000	1.6570	0.3100
09:34:22.089	61724	0.3200	11.3500	-56.1400	-0.7230	1.5790	0.3190
09:34:22.109	61744	3.3500	12.0200	-57.6400	-0.6870	1.8640	0.3430
09:34:22.128	61764	1.5900	10.4900	-48.7200	-0.7300	1.4840	0.3080
09:34:22.149	61784	2.6800	11.8200	-55.8600	-0.6680	1.7730	0.3160
09:34:22.169	61804	2.0100	11.4200	-54.9200	-0.6970	1.6990	0.3360
09:34:22.188	61824	1.0700	11.2600	-53.9500	-0.7170	1.5220	0.3020
09:34:22.208	61844	3.1000	11.6100	-57.6600	-0.6940	1.8850	0.3560
09:34:22.230	61864	0.1000	11.0500	-52.9500	-0.7340	1.4350	0.3070
09:34:22.249	61884	2.9700	12.1600	-56.7500	-0.6620	1.8090	0.3160
09:34:22.270	61904	1.3200	10.5300	-50.4900	-0.7230	1.5200	0.3260
09:34:22.288	61924	2.7400	11.9200	-55.6400	-0.6860	1.7380	0.3220
09:34:22.308	61944	2.6700	11.7400	-56.5300	-0.7100	1.7990	0.3550
09:34:22.328	61964	-0.6000	11.6200	-51.9800	-0.7470	1.4230	0.2940
09:34:22.348	61984	3.5200	12.3000	-57.7900	-0.6900	1.9010	0.3390
09:34:22.369	62004	1.6600	10.9200	-50.2300	-0.7790	1.5640	0.3160
09:34:22.389	62024	3.2700	12.1000	-55.1900	-0.6880	1.7400	0.3090
09:34:22.409	62044	2.4400	11.2800	-54.0500	-0.7370	1.6580	0.3430
09:34:22.429	62064	1.5400	11.3400	-54.6400	-0.7420	1.6260	0.3170
09:34:22.450	62084	2.9400	11.6900	-55.2500	-0.6870	1.8230	0.3230
09:34:22.469	62104	0.0700	11.2000	-51.3600	-0.7410	1.4230	0.3120
09:34:22.488	62124	3.3600	11.9600	-56.3900	-0.6920	1.8770	0.3300
09:34:22.508	62144	1.3300	11.5000	-51.6900	-0.7350	1.6400	0.3220
09:34:22.528	62164	0.8400	11.9000	-54.7600	-0.6990	1.5590	0.2990
09:34:22.549	62184	2.3800	11.4200	-57.9200	-0.7220	1.7880	0.3410
09:34:22.569	62204	0.7000	11.2100	-52.2800	-0.7290	1.5040	0.3060
09:34:22.589	62224	3.8100	11.7100	-56.4300	-0.6920	1.8770	0.3260
09:34:22.609	62244	0.9700	10.7100	-50.7100	-0.7320	1.4810	0.3180
09:34:22.629	62264	2.5000	11.8400	-56.3100	-0.6770	1.6980	0.3110
09:34:22.649	62284	2.0100	11.5000	-57.1700	-0.7210	1.7920	0.3550
09:34:22.669	62304	-0.2700	11.3500	-53.4800	-0.7130	1.4560	0.3080
09:34:22.691	62324	3.2800	12.4600	-58.9000	-0.6790	1.9260	0.3400
09:34:22.709	62344	-0.1100	11.1100	-49.6500	-0.7420	1.4340	0.3020
09:34:22.729	62364	3.6500	11.9800	-54.9600	-0.6860	1.8550	0.3120
09:34:22.749	62384	1.9100	11.2600	-52.5200	-0.7460	1.6630	0.3440
09:34:22.770	62404	0.3300	11.9100	-55.0500	-0.7260	1.5640	0.3040
09:34:22.789	62424	2.6800	12.4000	-59.2600	-0.7250	1.9200	0.3520
09:34:22.809	62444	0.4700	11.4100	-49.5000	-0.7820	1.4720	0.3060
09:34:22.829	62464	2.9400	12.1300	-57.0300	-0.7100	1.8610	0.3210
09:34:22.849	62484	1.1600	11.4400	-53.2800	-0.7540	1.5810	0.3360
09:34:22.869	62504	2.2100	12.0400	-54.7000	-0.6890	1.6920	0.3110
09:34:22.889	62524	2.2900	11.4500	-55.7300	-0.7130	1.7700	0.3390
09:34:22.908	62544	0.2800	11.2400	-51.7900	-0.7240	1.4700	0.3050
09:34:22.930	62564	3.9100	11.7900	-56.6100	-0.6750	1.8760	0.3390
09:34:22.950	62584	1.1200	10.6000	-49.9700	-0.7360	1.5300	0.3090
09:34:22.969	62604	3.0300	11.7000	-53.7200	-0.6840	1.7580	0.3120
09:34:22.989	62624	2.6800	11.6700	-54.1500	-0.7070	1.7220	0.3370
09:34:23.010	62644	0.1500	11.5100	-53.1900	-0.7080	1.4640	0.3040
09:34:23.031	62664	3.5700	11.7500	-57.0700	-0.6940	1.8630	0.3270
09:34:23.049	62684	0.9000	11.1500	-50.0700	-0.7210	1.4580	0.3100
09:34:23.069	62704	3.0800	11.1900	-54.3100	-0.6670	1.8150	0.3080
09:34:23.089	62724	1.5200	11.1700	-53.3800	-0.7060	1.6320	0.3360
09:34:23.109	62744	1.7000	11.9200	-55.5500	-0.6990	1.6460	0.3180
09:34:23.129	62764	2.3900	11.7800	-57.4400	-0.6880	1.8540	0.3560
09:34:23.150	62784	-0.1400	11.1600	-52.4300	-0.7210	1.3930	0.3040
09:34:23.170	62804	4.2400	12.1800	-58.6000	-0.6740	1.9020	0.3400
09:34:23.189	62824	1.8100	10.6700	-49.6000	-0.7550	1.5270	0.3160
09:34:23.209	62844	3.1900	11.8200	-54.5600	-0.6970	1.7570	0.3090
09:34:23.230	62864	3.1000	11.2600	-56.2000	-0.7240	1.6920	0.3600
09:34:23.250	62884	1.4500	11.4500	-52.7200	-0.7310	1.5190	0.3100
09:34:23.269	62904	3.4200	12.0800	-56.0400	-0.6800	1.8620	0.3280
09:34:23.291	62924	0.0200	11.0000	-50.7800	-0.7260	1.4210	0.3060
09:34:23.310	62944	3.7300	11.9500	-55.9200	-0.6760	1.8150	0.3140
09:34:23.331	62964	2.1600	11.3300	-51.4200	-0.7230	1.6770	0.3230
09:34:23.351	62984	0.6100	11.4600	-54.2900	-0.6980	1.5230	0.2990
09:34:23.371	63004	2.6000	12.0500	-58.0100	-0.6730	1.8150	0.3440
09:34:23.389	63024	0.9500	10.9800	-52.2600	-0.7320	1.4730	0.3080
09:34:23.410	63044	3.5500	11.6100	-56.0400	-0.7010	1.8890	0.3250
09:34:23.430	63064	1.2700	11.0100	-51.1200	-0.7240	1.5620	0.3290
09:34:23.451	63084	1.8700	11.7700	-53.8600	-0.6860	1.6450	0.2960
09:34:23.470	63104	3.1300	11.6400	-56.4100	-0.7040	1.8290	0.3450
09:34:23.490	63124	0.0600	10.7300	-51.9000	-0.7130	1.4140	0.2900
09:34:23.509	63144	3.3200	12.2100	-58.3900	-0.6760	1.9170	0.3320
09:34:23.530	63164	1.1000	10.5000	-49.7400	-0.7580	1.4660	0.3100
09:34:23.550	63184	3.8100	11.5600	-54.4000	-0.6900	1.7640	0.3130
09:34:23.571	63204	2.3800	11.4500	-53.8100	-0.7140	1.7330	0.3410
09:34:23.591	63224	0.9800	11.6800	-51.5300	-0.7220	1.5110	0.3050
09:34:23.610	63244	3.6700	11.8500	-59.2200	-0.6920	1.9330	0.3570
09:34:23.630	63264	0.7300	10.9200	-49.8800	-0.7570	1.4310	0.3110
09:34:23.650	63284	3.7300	11.6600	-55.8800	-0.6770	1.8030	0.3090
09:34:23.670	63304	1.3600	11.1200	-54.5700	-0.7490	1.6670	0.3480
09:34:23.689	63324	1.5900	11.3600	-55.1300	-0.7150	1.6090	0.3080
09:34:23.709	63344	2.6400	11.8100	-57.6900	-0.6910	1.8000	0.3440
09:34:23.729	63364	0.2000	11.1000	-53.3000	-0.7300	1.4680	0.3130
09:34:23.749	63384	3.4300	11.7300	-56.2800	-0.6650	1.8090	0.3280
09:34:23.769	63404	1.6100	10.5800	-51.4600	-0.7160	1.5840	0.3310
09:34:23.789	63424	2.4500	11.9100	-54.3800	-0.6820	1.6770	0.2950
09:34:23.809	63444	2.4300	11.4700	-55.4500	-0.6890	1.7130	0.3300
09:34:23.829	63464	-0.2700	11.3400	-54.5200	-0.7230	1.4780	0.3030
09:34:23.850	63484	3.2600	11.8000	-58.3300	-0.6880	1.8900	0.3400
09:34:23.870	63504	0.3800	10.9100	-51.5300	-0.7210	1.5340	0.3200
09:34:23.891	63524	2.4100	11.5300	-56.7800	-0.6690	1.7190	0.3140
09:34:23.909	63544	2.1100	10.8400	-52.8400	-0.6990	1.6230	0.3280
09:34:23.930	63564	1.9600	11.6400	-52.6300	-0.6910	1.5870	0.3110
09:34:23.949	63584	2.3400	11.8300	-60.1700	-0.7030	1.8610	0.3570
09:34:23.969	63604	-1.6100	10.8300	-52.0900	-0.7480	1.3600	0.2990
09:34:23.989	63624	3.7400	11.9800	-58.2900	-0.7000	1.9810	0.3400
09:34:24.009	63644	1.0800	10.7300	-50.6200	-0.7480	1.5520	0.3280
09:34:24.030	63664	3.0600	12.3600	-51.5500	-0.6940	1.6760	0.2810
09:34:24.050	63684	3.1600	11.2000	-54.6400	-0.7300	1.7840	0.3520
09:34:24.070	63704	1.0100	11.0400	-51.0400	-0.7440	1.5150	0.3020
09:34:24.089	63724	3.2200	11.8900	-56.9000	-0.6780	1.8410	0.3330
09:34:24.110	63744	0.1100	11.1900	-49.9500	-0.7460	1.4780	0.3030
09:34:24.130	63764	3.1100	11.5500	-56.0400	-0.6840	1.7920	0.3230
09:34:24.151	63784	2.6500	11.0400	-54.8200	-0.7020	1.7360	0.3390
09:34:24.170	63804	0.6400	11.3400	-53.8000	-0.6990	1.4930	0.3050
09:34:24.191	63824	2.4700	11.7100	-57.5500	-0.6730	1.8060	0.3290
09:34:24.210	63844	0.3200	11.0800	-52.1000	-0.7210	1.4680	0.3010
09:34:24.230	63864	3.3100	11.4500	-54.5100	-0.6870	1.8000	0.3070
09:34:24.250	63884	0.9100	11.6400	-52.8100	-0.7170	1.6270	0.3310
09:34:24.270	63904	0.8600	11.6500	-54.7600	-0.7030	1.5780	0.3040
09:34:24.290	63924	2.2900	12.2000	-59.2400	-0.6820	1.8450	0.3630
09:34:24.311	63944	0.1900	11.2200	-52.5600	-0.7320	1.4210	0.3080
09:34:24.330	63964	3.8700	12.3700	-57.4500	-0.6640	1.9160	0.3320
09:34:24.350	63984	0.4500	10.9000	-52.7500	-0.7520	1.4730	0.3290
09:34:24.371	64004	3.8500	11.4500	-52.4300	-0.6810	1.7760	0.2870
09:34:24.391	64024	1.6900	11.6400	-56.6200	-0.7510	1.7680	0.3680
09:34:24.411	64044	-0.5800	11.7100	-53.8100	-0.7310	1.4590	0.3100
09:34:24.431	64064	3.3000	12.1500	-59.8000	-0.7180	1.9180	0.3390
09:34:24.450	64084	0.0600	10.7100	-52.4300	-0.7820	1.4690	0.3400
09:34:24.472	64104	2.9500	11.9400	-57.8900	-0.7010	1.8280	0.3260
09:34:24.491	64124	1.8300	11.2600	-52.7200	-0.7420	1.6270	0.3370
09:34:24.512	64144	1.4000	11.2700	-53.3100	-0.7070	1.5720	0.3010
09:34:24.530	64164	2.2000	12.1700	-57.9400	-0.6900	1.8520	0.3450
09:34:24.551	64184	-0.3900	11.0900	-54.4600	-0.7260	1.4670	0.3230
09:34:24.571	64204	2.8400	11.7900	-56.6300	-0.6730	1.7750	0.3170
09:34:24.590	64224	1.7300	10.8200	-53.8500	-0.7410	1.6440	0.3370
09:34:24.611	64244	2.4000	11.2400	-53.9200	-0.6830	1.6560	0.3060
09:34:24.631	64264	2.2000	11.2900	-54.9200	-0.6950	1.7650	0.3260
09:34:24.650	64284	-0.2700	11.4100	-49.8700	-0.7020	1.3940	0.2750
09:34:24.671	64304	3.3500	12.0400	-60.1200	-0.6910	1.9190	0.3530
09:34:24.691	64324	0.7700	10.9000	-50.4200	-0.7200	1.4920	0.3040
09:34:24.711	64344	3.5300	11.9000	-54.6700	-0.6540	1.7260	0.3030
09:34:24.732	64364	1.9600	11.2800	-54.9200	-0.7050	1.6800	0.3420
09:34:24.750	64384	1.4400	11.8900	-55.0200	-0.7000	1.5770	0.3050
09:34:24.772	64404	2.7800	12.2600	-59.7800	-0.6970	1.9510	0.3670
09:34:24.790	64424	-0.8300	10.9100	-52.8800	-0.7450	1.3180	0.3090
09:34:24.810	64444	3.7400	12.2400	-58.4500	-0.6840	1.9590	0.3340
09:34:24.831	64464	1.4600	10.6900	-51.8200	-0.7740	1.5710	0.3300
09:34:24.852	64484	1.9600	12.0200	-55.6500	-0.6940	1.6590	0.3080
09:34:24.872	64504	2.0800	11.4600	-55.7800	-0.7280	1.7770	0.3510
09:34:24.892	64524	0.1500	11.2200	-54.3400	-0.7280	1.4870	0.3200
09:34:24.912	64544	2.6300	11.7800	-57.4700	-0.6640	1.8460	0.3300
09:34:24.931	64564	0.7600	11.1900	-52.1200	-0.7240	1.5240	0.3200
09:34:24.952	64584	2.2800	11.8300	-56.5400	-0.6820	1.7730	0.3130
09:34:24.972	64604	2.3300	11.5500	-55.8700	-0.7020	1.7290	0.3370
09:34:24.991	64624	0.7400	11.0600	-54.2500	-0.7040	1.5430	0.3180
09:34:25.011	64644	2.5700	11.5900	-57.4500	-0.6680	1.8380	0.3390
09:34:25.030	64664	0.3700	11.1600	-53.0400	-0.7280	1.4760	0.3100
09:34:25.051	64684	2.7800	11.7400	-53.6600	-0.6690	1.8190	0.3160
09:34:25.071	64704	2.0600	11.2100	-53.9600	-0.7150	1.7230	0.3370
09:34:25.090	64724	1.3900	11.6200	-54.1300	-0.6940	1.5170	0.3100
09:34:25.110	64744	3.0500	11.2000	-58.8400	-0.6810	1.8640	0.3560
09:34:25.131	64764	1.1400	10.9500	-50.9800	-0.7160	1.3980	0.3080
09:34:25.151	64784	3.9900	11.8000	-57.7500	-0.6640	1.9270	0.3290
09:34:25.173	64804	0.7900	11.1000	-48.5400	-0.7300	1.4990	0.3040
09:34:25.192	64824	4.1900	11.7800	-53.5000	-0.6760	1.7220	0.3000
09:34:25.211	64844	3.1100	11.4700	-55.4400	-0.7180	1.8360	0.3570
09:34:25.230	64864	-1.1000	11.5500	-52.2600	-0.7400	1.4150	0.2890
09:34:25.251	64884	3.0500	12.6400	-59.8900	-0.7200	1.9710	0.3410
09:34:25.272	64904	-0.3100	11.0100	-49.6500	-0.7740	1.3920	0.3120
09:34:25.291	64924	1.7200	12.1000	-57.7000	-0.7000	1.7930	0.3110
09:34:25.310	64944	1.8300	11.4400	-56.8500	-0.7610	1.6610	0.3580
09:34:25.330	64964	0.7800	11.8300	-54.6100	-0.7230	1.5780	0.3000
09:34:25.351	64984	2.5000	11.9400	-57.8500	-0.7010	1.8200	0.3440
09:34:25.370	65004	0.1700	11.2000	-52.7500	-0.7340	1.4580	0.3080
09:34:25.391	65024	2.7700	11.8500	-55.9500	-0.6770	1.7450	0.3130
09:34:25.412	65044	1.4100	11.4200	-54.2300	-0.7370	1.6670	0.3390
09:34:25.431	65064	1.1000	12.0500	-55.1300	-0.7100	1.5870	0.3150
09:34:25.451	65084	2.2300	11.8600	-56.9600	-0.6940	1.8040	0.3370
09:34:25.471	65104	-1.0300	11.1300	-53.1000	-0.7380	1.4120	0.3010
09:34:25.492	65124	3.2300	12.3100	-57.5100	-0.6900	1.8870	0.3270
09:34:25.512	65144	1.4700	11.2400	-52.3600	-0.7260	1.5890	0.3300
