# Supplementary material for: A slanted castor wheel enables pushing manual wheelchairs from the side to improve social interaction
Source: PLoS One. 2024 Sep 12;19(9):e0307759. doi: 10.1371/journal.pone.0307759 (PMC11392412; doi:10.1371/journal.pone.0307759)
Supplement: S1 File — Contains the data collected during the validation experiments and the code for calculating the reaction forces for a castor wheel using the vector equations and the cosine approximation. 4TU.ResearchData repository: https://doi.org/10.4121/82afa4e1-bdf1-4bf4-8682-32e62f6c3d68, GitLab repository: https://gitlab.tudelft.nl/ziggy/evaluation_paper. (ZIP) [file pone.0307759.s002.zip › S2 File - Experimental data and the MATLAB code for calculations of the castor wheel/Data/Test7_31-5-2022/0.2rad_7.4kg_7.txt]

TimeStamp	SampleCounter	Fx(N)	Fy(N)	Fz(N)	Tx(Nm)	Ty(Nm)	Tz(Nm)
09:31:00.240	56632	2.4300	15.8600	-73.3600	-0.9310	2.2690	0.4170
09:31:00.256	56652	2.0000	15.3400	-77.7300	-1.0560	2.3750	0.4900
09:31:00.271	56672	1.4300	15.3600	-71.0600	-0.9450	2.0850	0.4040
09:31:00.302	56692	4.1400	15.6900	-73.6400	-0.9860	2.4340	0.4530
09:31:00.318	56712	1.4600	14.9200	-70.0400	-0.9780	2.1300	0.4360
09:31:00.334	56732	2.8300	15.4400	-71.2400	-0.8910	2.2140	0.4060
09:31:00.365	56752	2.2100	16.0300	-74.3300	-1.0320	2.3670	0.4830
09:31:00.380	56772	0.5200	15.4000	-72.2100	-0.9170	2.0980	0.4040
09:31:00.395	56792	1.7900	15.8300	-75.1600	-1.0070	2.5030	0.4680
09:31:00.410	56812	0.2500	14.5600	-67.2100	-0.9490	1.9020	0.3840
09:31:00.442	56832	4.9600	15.1300	-73.0900	-0.9090	2.4190	0.4280
09:31:00.458	56852	3.0100	15.5300	-71.2900	-0.9460	2.2310	0.4630
09:31:00.474	56872	1.5200	15.2300	-71.0600	-0.8970	2.1540	0.4040
09:31:00.505	56892	1.3600	14.7600	-75.8100	-1.0350	2.3920	0.4820
09:31:00.520	56912	0.9900	15.0500	-71.5300	-0.9750	2.1080	0.4110
09:31:00.536	56932	4.1700	15.7400	-76.6000	-0.9740	2.5350	0.4700
09:31:00.552	56952	1.1400	14.7300	-67.4800	-0.9570	2.0010	0.4150
09:31:00.570	56972	5.0300	15.5100	-72.1900	-0.9000	2.3940	0.4350
09:31:00.600	56992	2.0500	15.6100	-71.0400	-1.0340	2.4550	0.4670
09:31:00.616	57012	0.5700	15.8400	-72.0400	-0.9380	2.1210	0.3900
09:31:00.631	57032	3.0700	14.6000	-72.5300	-1.0360	2.3680	0.4470
09:31:00.663	57052	1.2600	15.1800	-71.0500	-0.9950	2.1550	0.4330
09:31:00.679	57072	3.6600	16.1500	-72.5200	-0.9110	2.3700	0.4440
09:31:00.691	57092	0.8900	16.1300	-70.4300	-1.0640	2.2460	0.4470
09:31:00.711	57112	2.0800	15.4300	-73.2200	-0.9430	2.1870	0.4050
09:31:00.741	57132	3.0300	14.1300	-77.2600	-1.0430	2.4610	0.4860
09:31:00.757	57152	0.8500	14.9300	-71.5300	-0.9640	2.0840	0.4190
09:31:00.773	57172	4.9800	15.3900	-70.6100	-0.9430	2.3540	0.4040
09:31:00.804	57192	2.1100	15.0300	-70.5800	-0.9570	2.0880	0.4290
09:31:00.819	57212	3.5600	15.6200	-70.4400	-0.9020	2.3050	0.4120
09:31:00.835	57232	2.5600	15.2300	-76.2800	-1.0370	2.3850	0.5000
09:31:00.851	57252	-0.2100	15.8500	-71.5800	-0.9330	2.0030	0.4020
09:31:00.883	57272	3.7400	16.7000	-73.3500	-0.9680	2.4680	0.4440
09:31:00.899	57292	1.7500	14.6700	-66.6100	-0.9870	2.1010	0.4120
09:31:00.915	57312	4.0900	16.1000	-72.0300	-0.8920	2.4080	0.4280
09:31:00.946	57332	0.9300	16.1300	-69.6900	-1.0450	2.2110	0.4560
09:31:00.962	57352	2.5800	15.9200	-73.9400	-0.9160	2.2600	0.4070
09:31:00.978	57372	2.7500	14.9000	-76.7500	-1.0480	2.5250	0.4740
09:31:00.993	57392	0.9300	14.9700	-69.2700	-0.9610	2.0230	0.4010
09:31:01.024	57412	4.6300	15.6300	-72.8000	-0.9410	2.4030	0.4310
09:31:01.039	57432	1.9800	15.3400	-71.2500	-1.0070	2.2180	0.4580
09:31:01.055	57452	2.2600	15.6200	-73.2000	-0.9120	2.2300	0.4190
09:31:01.071	57472	1.8400	15.2100	-76.2200	-1.0810	2.4330	0.4880
09:31:01.102	57492	1.5000	15.2200	-70.8800	-0.9780	2.1170	0.3950
09:31:01.118	57512	3.9300	15.7100	-74.2500	-0.9910	2.4160	0.4570
09:31:01.134	57532	1.2900	14.8500	-71.9700	-0.9880	2.1060	0.4510
09:31:01.165	57552	3.1600	15.6200	-69.9900	-0.9210	2.2650	0.4110
09:31:01.181	57572	2.5100	15.7400	-76.0800	-1.0100	2.3600	0.5040
09:31:01.196	57592	2.0600	15.7800	-70.3000	-0.9230	2.1170	0.4020
09:31:01.212	57612	3.6200	15.3600	-76.2000	-0.9930	2.4920	0.4890
09:31:01.243	57632	-0.0400	14.6200	-70.0000	-0.9630	1.9970	0.4050
09:31:01.260	57652	3.4300	15.9500	-74.4000	-0.9300	2.4020	0.4260
09:31:01.275	57672	3.2500	16.1500	-71.2200	-0.9360	2.2530	0.4700
09:31:01.291	57692	1.9100	15.0600	-71.1300	-0.9020	2.0970	0.3980
09:31:01.323	57712	2.6400	15.7800	-78.9700	-1.0310	2.4580	0.4990
09:31:01.339	57732	0.4700	15.2600	-68.9400	-0.9880	2.0650	0.3860
09:31:01.355	57752	3.3600	15.6600	-76.0400	-0.9750	2.5470	0.4690
09:31:01.371	57772	1.7100	14.8300	-68.1900	-0.9680	2.0940	0.4230
09:31:01.403	57792	4.2600	16.0000	-71.5300	-0.9030	2.3310	0.4270
09:31:01.418	57812	1.9400	16.2200	-75.1400	-1.0630	2.4160	0.4980
09:31:01.434	57832	0.9300	15.5900	-70.4300	-0.9690	2.0730	0.3910
09:31:01.450	57852	3.0400	15.3200	-73.5200	-1.0160	2.4290	0.4670
09:31:01.481	57872	1.9500	15.0600	-68.1600	-0.9960	2.1550	0.4220
09:31:01.497	57892	4.3200	15.6500	-70.4000	-0.9210	2.3410	0.4330
09:31:01.513	57912	1.3800	16.5500	-70.4100	-1.0580	2.2570	0.4580
09:31:01.545	57932	1.8900	15.8600	-72.6400	-0.9290	2.1460	0.4010
09:31:01.561	57952	2.2600	14.6800	-76.7100	-1.0420	2.5340	0.4920
09:31:01.576	57972	-0.3200	14.9500	-69.3500	-0.9730	2.0100	0.3990
09:31:01.592	57992	3.7700	15.5900	-72.9100	-0.9080	2.3730	0.4320
09:31:01.624	58012	2.2100	15.1800	-71.1600	-0.9400	2.1530	0.4500
09:31:01.639	58032	3.4200	15.4400	-72.0700	-0.8950	2.2540	0.4100
09:31:01.655	58052	1.4300	15.9900	-76.3800	-1.0680	2.3940	0.4810
09:31:01.685	58072	0.5000	15.3500	-70.4800	-0.9440	2.0460	0.3840
09:31:01.700	58092	4.1700	14.7200	-73.5400	-0.9700	2.4920	0.4580
09:31:01.716	58112	1.3200	14.1700	-66.1100	-0.9680	2.0130	0.4040
09:31:01.732	58132	3.9500	15.8400	-72.3000	-0.8910	2.4600	0.4300
09:31:01.763	58152	1.5500	16.3800	-72.0600	-1.0620	2.2490	0.4440
09:31:01.779	58172	1.4500	16.3300	-74.0300	-0.9130	2.2230	0.4040
09:31:01.795	58192	4.0500	15.0000	-77.4500	-1.0500	2.4800	0.4840
09:31:01.825	58212	1.4100	15.0400	-69.7600	-0.9670	2.1000	0.4030
09:31:01.841	58232	3.9300	16.0700	-70.3700	-0.9200	2.4060	0.4230
09:31:01.857	58252	2.5400	14.8900	-69.6200	-0.9950	2.1520	0.4300
09:31:01.872	58272	3.1500	16.0000	-71.8900	-0.9120	2.2730	0.4150
09:31:01.901	58292	1.7800	15.2100	-74.3300	-1.0610	2.4180	0.4770
09:31:01.916	58312	0.7500	15.5000	-72.3900	-0.9570	2.0970	0.4050
09:31:01.946	58332	3.5600	16.6500	-74.9100	-1.0080	2.4210	0.4550
09:31:01.962	58352	1.0600	15.2200	-67.6000	-0.9890	2.1010	0.4180
09:31:01.978	58372	2.7600	15.3300	-71.5200	-0.9000	2.2820	0.4130
09:31:01.994	58392	2.6500	15.9800	-75.0200	-1.0500	2.4050	0.4850
09:31:02.024	58412	0.8300	15.1600	-72.1900	-0.9270	2.1140	0.4080
09:31:02.039	58432	3.7900	15.4500	-75.5200	-0.9710	2.4620	0.4720
09:31:02.054	58452	1.1100	14.5100	-67.7600	-0.9650	1.9890	0.3980
09:31:02.085	58472	3.9700	15.3300	-74.0800	-0.9030	2.4330	0.4420
09:31:02.101	58492	3.2000	16.6500	-71.9500	-0.9510	2.2180	0.4580
09:31:02.116	58512	2.0100	15.3200	-71.2200	-0.8870	2.1300	0.3930
09:31:02.132	58532	2.3400	15.7500	-77.6000	-1.0360	2.4230	0.4850
09:31:02.163	58552	0.1000	15.5800	-72.6700	-0.9580	2.0940	0.4080
09:31:02.179	58572	4.7900	16.3300	-75.0000	-0.9630	2.5300	0.4760
09:31:02.195	58592	1.0400	14.8600	-68.3700	-0.9730	2.0510	0.4260
09:31:02.225	58612	4.1400	15.5600	-73.3400	-0.8860	2.3420	0.4310
09:31:02.241	58632	2.4100	17.1000	-75.3000	-1.0820	2.4460	0.4980
09:31:02.257	58652	1.2000	15.8800	-70.6000	-0.9500	2.0840	0.3940
09:31:02.273	58672	4.5200	13.9100	-72.4400	-1.0120	2.4030	0.4510
09:31:02.303	58692	2.1100	14.9500	-69.7800	-0.9840	2.1550	0.4310
09:31:02.319	58712	3.7700	15.6400	-71.3800	-0.9160	2.3380	0.4260
09:31:02.334	58732	0.9600	15.0300	-72.5200	-1.0330	2.2750	0.4690
09:31:02.365	58752	2.4500	15.6300	-74.0200	-0.9190	2.2020	0.4170
09:31:02.381	58772	3.9200	14.0100	-75.2200	-1.0220	2.4730	0.4610
09:31:02.397	58792	0.4600	15.0700	-67.8200	-0.9490	2.0330	0.3870
09:31:02.413	58812	3.7500	15.0000	-70.8500	-0.9050	2.2890	0.3990
09:31:02.444	58832	1.2800	15.5400	-71.9000	-0.9940	2.3020	0.4510
09:31:02.459	58852	2.9500	15.1700	-71.4400	-0.8970	2.2140	0.3940
09:31:02.474	58872	2.6400	14.4500	-76.8900	-1.0380	2.3960	0.4790
09:31:02.505	58892	1.1200	15.7800	-72.1500	-0.9340	2.1540	0.4000
09:31:02.520	58912	3.5100	16.5600	-72.7200	-0.9890	2.4400	0.4360
09:31:02.535	58932	1.9700	14.6100	-68.8100	-0.9670	2.0890	0.4220
09:31:02.566	58952	4.7000	15.5400	-70.2200	-0.9080	2.3940	0.4150
09:31:02.581	58972	1.2400	15.9700	-72.7500	-1.0450	2.2700	0.4620
09:31:02.596	58992	1.7300	15.8600	-71.5500	-0.9320	2.2240	0.3920
09:31:02.626	59012	3.1900	14.6000	-77.4900	-1.0330	2.5630	0.4800
09:31:02.641	59032	0.5100	14.7100	-69.2500	-0.9700	2.0470	0.3990
09:31:02.657	59052	4.0100	16.0100	-74.0000	-0.9250	2.4230	0.4320
09:31:02.673	59072	2.4300	14.8800	-70.2000	-1.0110	2.1620	0.4490
09:31:02.705	59092	2.5900	15.7900	-72.9600	-0.9240	2.2810	0.4150
09:31:02.721	59112	2.1600	15.4700	-78.1400	-1.0770	2.3830	0.4880
09:31:02.736	59132	0.8900	15.3400	-71.0300	-0.9840	2.0880	0.3960
09:31:02.766	59152	3.2800	15.9400	-71.0700	-1.0100	2.4630	0.4500
09:31:02.781	59172	1.4400	14.9400	-68.9300	-0.9910	2.1730	0.4430
09:31:02.797	59192	3.4600	15.7800	-71.3100	-0.9140	2.2340	0.4150
09:31:02.813	59212	2.5200	15.2400	-73.8900	-1.0220	2.3480	0.4830
09:31:02.845	59232	1.3300	15.2400	-72.8800	-0.9240	2.0550	0.4090
09:31:02.861	59252	2.9100	15.9500	-77.3600	-0.9920	2.5050	0.4760
09:31:02.876	59272	1.1100	14.8400	-68.3200	-0.9500	2.0140	0.4050
09:31:02.893	59292	5.1900	15.4000	-68.9300	-0.8940	2.3170	0.4080
09:31:02.912	59312	2.1100	16.2900	-73.7000	-1.0400	2.3040	0.4610
09:31:02.940	59332	2.5400	15.5900	-72.8800	-0.8850	2.2190	0.4160
09:31:02.955	59352	2.4800	14.3500	-77.3600	-1.0390	2.4320	0.4720
09:31:02.985	59372	1.4700	14.7000	-70.5500	-0.9580	2.0470	0.4040
09:31:03.001	59392	4.3900	15.3200	-73.5100	-0.9450	2.5310	0.4510
09:31:03.016	59412	0.9000	15.0000	-69.2800	-0.9690	2.0770	0.4160
09:31:03.047	59432	4.3500	15.0900	-72.9800	-0.8880	2.3110	0.4190
09:31:03.063	59452	2.3700	15.8700	-76.0600	-1.0860	2.3990	0.4840
09:31:03.079	59472	1.0400	15.9300	-71.5200	-0.9460	2.1910	0.4000
09:31:03.094	59492	4.3800	15.4400	-71.3900	-1.0390	2.3790	0.4350
09:31:03.112	59512	2.2400	14.8600	-70.1300	-0.9800	2.1450	0.4130
09:31:03.142	59532	3.0500	15.6000	-74.1900	-0.9080	2.2830	0.4380
09:31:03.158	59552	2.0500	15.8800	-75.4600	-1.0300	2.3440	0.5020
09:31:03.173	59572	2.1000	15.7000	-71.9900	-0.9390	2.1720	0.4110
09:31:03.204	59592	4.4700	15.4400	-73.3900	-1.0070	2.4200	0.4610
09:31:03.219	59612	1.2700	14.8600	-70.7000	-0.9570	2.0540	0.4140
09:31:03.235	59632	3.9100	15.1800	-72.0200	-0.9080	2.3790	0.4110
09:31:03.254	59652	0.8300	16.4600	-70.9400	-0.9720	2.1440	0.4350
09:31:03.281	59672	2.4000	15.5300	-71.8900	-0.8930	2.2720	0.4100
09:31:03.293	59692	2.2900	14.6700	-76.7500	-1.0220	2.4150	0.4840
09:31:03.313	59712	0.5300	15.6600	-71.4000	-0.9160	2.0770	0.3920
09:31:03.344	59732	4.4200	16.3900	-72.6800	-0.9740	2.4050	0.4400
09:31:03.354	59752	2.1500	14.5700	-66.5000	-0.9680	2.0930	0.4180
09:31:03.376	59772	4.8000	15.5700	-71.2700	-0.8980	2.3980	0.4240
09:31:03.406	59792	1.1200	16.7200	-74.1300	-1.0610	2.2290	0.4660
09:31:03.413	59812	2.2600	15.6500	-73.0500	-0.9170	2.2320	0.3950
09:31:03.437	59832	2.5500	16.3300	-79.8900	-1.0990	2.5660	0.4900
09:31:03.453	59852	0.2900	15.5900	-70.1500	-0.9730	2.0780	0.4040
09:31:03.483	59872	4.9800	15.7500	-71.4100	-0.9240	2.3310	0.4250
09:31:03.499	59892	2.4900	16.7100	-69.9300	-0.9770	2.2850	0.4640
09:31:03.515	59912	1.7300	16.1000	-74.5800	-0.9250	2.2100	0.4080
09:31:03.547	59932	1.9800	16.1000	-76.9500	-1.0660	2.3620	0.4710
09:31:03.563	59952	1.3200	15.4800	-69.7400	-0.9770	2.1070	0.3970
09:31:03.573	59972	4.1300	16.1200	-73.2900	-0.9700	2.4500	0.4420
09:31:03.594	59992	0.7300	15.0200	-70.5400	-0.9850	2.1070	0.4390
09:31:03.624	60012	3.1100	15.5300	-70.9800	-0.8860	2.2280	0.4170
09:31:03.640	60032	1.5700	15.8200	-80.2800	-1.0530	2.4010	0.5220
09:31:03.656	60052	1.1800	15.6600	-73.9500	-0.9110	2.1090	0.4170
09:31:03.672	60072	3.4700	15.1900	-74.8600	-0.9570	2.4400	0.4590
09:31:03.704	60092	1.0900	14.9600	-66.2800	-0.9540	2.0050	0.3950
09:31:03.720	60112	5.1700	15.2300	-71.7600	-0.8930	2.3880	0.4210
09:31:03.736	60132	2.0900	17.0200	-73.2500	-1.0160	2.2750	0.4700
09:31:03.767	60152	1.7500	15.8000	-74.5000	-0.9040	2.2300	0.4050
09:31:03.782	60172	1.2200	16.8100	-78.8000	-1.0610	2.4460	0.4960
09:31:03.798	60192	0.8200	15.3100	-71.4400	-0.9570	2.0750	0.4040
09:31:03.812	60212	4.5500	15.8000	-72.7600	-0.9480	2.5530	0.4680
09:31:03.844	60232	0.9000	14.8900	-67.8200	-0.9560	2.0450	0.4150
09:31:03.860	60252	5.2000	15.5800	-71.5500	-0.9010	2.3940	0.4200
09:31:03.876	60272	2.1700	16.1600	-68.7900	-1.0270	2.4090	0.4430
09:31:03.907	60292	2.0200	15.6100	-72.4600	-0.9290	2.1700	0.4020
09:31:03.914	60312	2.7600	15.8200	-75.1400	-1.0240	2.3650	0.4640
09:31:03.938	60332	1.9300	15.0900	-68.8400	-0.9890	2.1640	0.4200
09:31:03.968	60352	3.7300	15.7800	-72.4200	-0.9110	2.3830	0.4290
09:31:03.983	60372	2.3400	16.3500	-73.5600	-1.0820	2.2730	0.4610
09:31:03.998	60392	2.6600	15.7900	-71.3300	-0.9030	2.1960	0.3950
09:31:04.014	60412	3.0900	16.2300	-77.2300	-1.0080	2.4760	0.4970
09:31:04.046	60432	0.0800	15.1500	-68.1200	-0.9460	2.0270	0.3920
09:31:04.062	60452	4.0300	15.0000	-74.4800	-0.9290	2.4050	0.4500
09:31:04.077	60472	1.9400	15.8800	-70.7600	-0.9470	2.2020	0.4400
09:31:04.093	60492	3.5400	15.4300	-73.3200	-0.8800	2.3230	0.4200
09:31:04.125	60512	3.1000	15.4400	-78.6800	-1.0530	2.5590	0.5210
09:31:04.141	60532	2.5600	16.2900	-75.3400	-0.9670	2.2710	0.4520
09:31:04.157	60552	3.9500	14.7600	-76.2700	-1.0120	2.4060	0.4550
09:31:04.187	60572	0.5300	14.3600	-65.9500	-0.9090	1.9450	0.3840
09:31:04.202	60592	4.1100	16.3300	-74.7600	-0.8560	2.5350	0.4430
09:31:04.218	60612	2.7600	16.7700	-74.8900	-0.9690	2.3360	0.4640
09:31:04.233	60632	3.8000	14.9300	-69.6500	-0.8200	2.2710	0.3850
09:31:04.265	60652	2.7100	13.5600	-71.3300	-0.9560	2.3000	0.4400
09:31:04.274	60672	1.6600	15.0400	-70.8500	-0.8960	2.1820	0.3980
09:31:04.294	60692	4.7300	15.4900	-74.7500	-0.9120	2.5380	0.4590
09:31:04.313	60712	1.5200	14.7100	-67.9200	-0.9520	1.8530	0.4050
09:31:04.342	60732	4.4500	15.1200	-74.2000	-0.8390	2.3800	0.4130
09:31:04.358	60752	2.9100	16.7500	-81.1000	-1.0150	2.5100	0.4910
09:31:04.374	60772	0.6200	14.4600	-68.9100	-0.8840	1.9370	0.3630
09:31:04.405	60792	2.9200	15.3700	-75.0600	-0.9500	2.4190	0.4530
09:31:04.413	60812	1.6400	14.8000	-71.0500	-0.9190	2.1900	0.4280
09:31:04.436	60832	2.8800	15.1800	-74.2300	-0.8420	2.3270	0.4250
09:31:04.467	60852	2.0300	14.7800	-73.6100	-0.9580	2.2450	0.4530
09:31:04.482	60872	1.3800	15.0600	-69.1100	-0.8530	2.0530	0.3800
09:31:04.498	60892	3.5000	15.2500	-80.2100	-0.9980	2.6240	0.4950
09:31:04.514	60912	-0.1000	14.7700	-69.8800	-0.9490	1.9320	0.3860
09:31:04.546	60932	4.3300	15.5600	-69.5500	-0.9250	2.3390	0.4400
09:31:04.562	60952	1.5600	14.7400	-70.6000	-0.9850	2.2850	0.4630
09:31:04.577	60972	1.9000	16.0500	-73.4400	-0.8960	2.2480	0.4240
09:31:04.607	60992	2.8800	14.6400	-73.7600	-1.0010	2.3420	0.5040
09:31:04.623	61012	0.3100	15.5300	-68.7400	-0.9250	2.0460	0.3870
09:31:04.638	61032	3.7500	15.4600	-77.8400	-0.9540	2.6300	0.4820
09:31:04.654	61052	1.2100	14.5600	-66.9000	-0.9450	2.0180	0.4040
09:31:04.674	61072	4.5900	14.7500	-72.0900	-0.8650	2.3580	0.4280
09:31:04.694	61092	1.7300	15.6600	-69.5100	-1.0100	2.3640	0.4500
09:31:04.718	61112	1.5300	16.0900	-73.3300	-0.9280	2.1930	0.4090
09:31:04.748	61132	3.8000	14.9100	-74.8300	-1.0500	2.4620	0.4480
09:31:04.763	61152	1.7600	14.4400	-65.8300	-0.9830	2.0040	0.3960
09:31:04.778	61172	3.8900	16.5500	-74.0700	-0.9070	2.4280	0.4200
09:31:04.794	61192	1.8800	15.1700	-74.6900	-1.0060	2.2470	0.4680
09:31:04.826	61212	2.0700	15.0800	-69.4400	-0.9360	2.1360	0.3980
09:31:04.841	61232	2.1800	14.9800	-73.6600	-1.0460	2.4860	0.4690
09:31:04.856	61252	0.5200	15.2600	-69.9300	-0.9610	2.0830	0.4000
09:31:04.887	61272	4.3800	15.3500	-73.0100	-0.9240	2.3710	0.4220
09:31:04.902	61292	1.9900	14.4100	-70.8800	-0.9600	2.1370	0.4290
09:31:04.918	61312	2.6300	15.3100	-73.3500	-0.8870	2.2960	0.4170
09:31:04.934	61332	1.6900	16.4500	-76.3800	-1.0650	2.4540	0.4740
09:31:04.966	61352	0.2000	15.1600	-71.9100	-0.9300	2.0810	0.4020
09:31:04.981	61372	4.2300	15.0400	-71.5900	-0.9750	2.4070	0.4520
09:31:04.996	61392	1.1000	14.6900	-71.0800	-0.9730	2.1110	0.4390
09:31:05.028	61412	4.7500	15.4800	-72.6200	-0.8910	2.4460	0.4330
09:31:05.043	61432	1.3500	16.6300	-74.0700	-1.0580	2.1540	0.4590
09:31:05.059	61452	1.4700	16.1700	-74.0200	-0.8980	2.1850	0.3890
09:31:05.075	61472	2.5200	14.6400	-79.9100	-1.0630	2.6140	0.4900
09:31:05.107	61492	0.7500	14.9900	-69.1200	-0.9800	2.0470	0.3830
09:31:05.123	61512	4.9700	15.1200	-70.2800	-0.9170	2.3760	0.4100
09:31:05.139	61532	2.0500	14.8700	-71.6000	-1.0020	2.2420	0.4450
09:31:05.155	61552	1.8900	15.2800	-75.1500	-0.9170	2.2210	0.4230
09:31:05.187	61572	1.9100	15.7700	-76.9300	-1.0640	2.3550	0.4850
09:31:05.195	61592	0.6100	15.8000	-72.4300	-0.9560	2.1020	0.4010
09:31:05.217	61612	4.5800	15.8700	-72.7200	-0.9580	2.4390	0.4450
09:31:05.248	61632	0.3300	15.0600	-71.1600	-0.9830	2.1360	0.4470
09:31:05.263	61652	2.5600	16.0800	-69.9200	-0.9190	2.2050	0.3990
09:31:05.279	61672	2.5200	15.1400	-75.3200	-1.0410	2.3980	0.4830
09:31:05.295	61692	0.9500	15.9100	-73.8300	-0.9300	2.1860	0.4270
09:31:05.326	61712	2.7100	14.9000	-77.1900	-1.0140	2.4510	0.4850
09:31:05.342	61732	0.4000	14.5400	-69.9800	-0.9600	1.9310	0.4100
09:31:05.358	61752	4.5600	15.8000	-72.6400	-0.9050	2.4500	0.4220
09:31:05.374	61772	2.4200	14.9900	-72.1700	-0.9680	2.2520	0.4750
09:31:05.404	61792	1.4400	15.4400	-71.3900	-0.8960	2.0610	0.4030
09:31:05.420	61812	2.2200	14.9000	-76.9800	-1.0220	2.4820	0.4850
09:31:05.436	61832	0.7000	15.0000	-70.6200	-0.9860	2.0600	0.4030
09:31:05.467	61852	3.9200	15.5500	-75.8500	-0.9590	2.5620	0.4650
09:31:05.483	61872	1.9700	14.6800	-65.5200	-0.9550	1.9920	0.4150
09:31:05.498	61892	4.5500	15.6500	-73.1500	-0.8890	2.4090	0.4380
09:31:05.529	61912	2.0400	16.2000	-72.9100	-1.0780	2.4560	0.4700
09:31:05.544	61932	1.7000	15.0500	-69.3500	-0.9400	2.0860	0.3860
09:31:05.560	61952	3.3400	15.4000	-72.5300	-1.0030	2.4160	0.4520
09:31:05.576	61972	2.9300	15.0000	-69.9100	-0.9850	2.2240	0.4370
09:31:05.606	61992	4.1100	15.2900	-68.9600	-0.8970	2.2830	0.4120
09:31:05.621	62012	1.4700	15.2500	-70.8700	-1.0370	2.3090	0.4600
09:31:05.637	62032	2.3600	15.1600	-72.6700	-0.9380	2.2200	0.4010
09:31:05.668	62052	2.6300	14.7100	-75.4700	-1.0170	2.5020	0.4730
09:31:05.684	62072	2.0200	15.0500	-67.8000	-0.9430	2.0500	0.3930
09:31:05.700	62092	4.3500	15.0100	-72.9100	-0.9180	2.3730	0.4320
09:31:05.715	62112	1.7700	16.1700	-71.7300	-1.0300	2.2040	0.4420
09:31:05.747	62132	3.6800	15.7800	-72.3500	-0.8840	2.2590	0.4070
09:31:05.763	62152	3.0600	15.9100	-72.9600	-1.0170	2.3570	0.4780
09:31:05.778	62172	0.8800	15.1600	-69.3200	-0.9430	2.0880	0.3880
09:31:05.808	62192	3.6200	16.5300	-74.9100	-0.9810	2.5200	0.4640
09:31:05.823	62212	1.6600	14.3500	-67.3200	-0.9810	2.0240	0.4230
09:31:05.839	62232	4.6100	15.5800	-71.5000	-0.9060	2.4030	0.4280
09:31:05.869	62252	1.9000	17.5100	-75.1300	-1.0340	2.2700	0.4680
09:31:05.885	62272	2.0100	15.7000	-72.2200	-0.9230	2.1580	0.3870
09:31:05.901	62292	3.9900	16.1000	-77.8600	-1.0030	2.5510	0.4930
09:31:05.917	62312	1.3800	14.6300	-67.8000	-0.9660	2.0480	0.4060
09:31:05.947	62332	5.0600	15.4700	-71.4000	-0.9150	2.4390	0.4380
09:31:05.962	62352	3.1900	15.8500	-69.8900	-0.9660	2.1930	0.4560
09:31:05.978	62372	1.9300	15.8400	-71.6600	-0.8990	2.2500	0.3920
09:31:06.009	62392	1.1500	15.7000	-78.1500	-1.1090	2.4060	0.4880
09:31:06.025	62412	1.1100	15.7000	-70.8800	-0.9690	2.1310	0.3980
09:31:06.041	62432	3.7900	15.0100	-73.1400	-0.9860	2.4160	0.4670
09:31:06.057	62452	2.1400	14.9000	-70.2400	-0.9830	2.1570	0.4480
09:31:06.088	62472	3.3600	15.6200	-70.9500	-0.8990	2.2960	0.4120
09:31:06.103	62492	2.6500	15.2000	-74.1400	-1.0240	2.3000	0.4770
09:31:06.118	62512	0.4800	15.6900	-71.8600	-0.8970	2.0790	0.4020
09:31:06.149	62532	3.0700	15.7400	-76.9900	-0.9780	2.5340	0.4830
09:31:06.164	62552	0.6500	14.4600	-68.2900	-0.9630	2.0120	0.4050
09:31:06.180	62572	4.7300	15.5600	-72.0600	-0.8970	2.3640	0.4250
09:31:06.196	62592	2.5200	16.8200	-71.8200	-0.9520	2.2590	0.4660
09:31:06.227	62612	1.4100	15.5500	-72.9200	-0.8880	2.1580	0.3990
09:31:06.242	62632	2.1200	16.3600	-78.0800	-1.0070	2.4580	0.4850
09:31:06.258	62652	0.4900	15.0500	-71.2500	-0.9860	2.0010	0.4070
09:31:06.289	62672	4.7000	16.6700	-75.6100	-0.9530	2.5340	0.4800
09:31:06.304	62692	1.0500	14.8200	-67.9200	-0.9760	2.0720	0.4260
09:31:06.320	62712	4.2700	14.9700	-72.1700	-0.8980	2.3080	0.4200
09:31:06.336	62732	3.8500	15.2000	-71.2800	-1.0460	2.3450	0.4680
09:31:06.368	62752	1.6700	15.7400	-72.5100	-0.9360	2.2290	0.4160
09:31:06.383	62772	3.5400	15.0600	-72.3800	-1.0010	2.3450	0.4610
09:31:06.399	62792	2.1800	14.8700	-66.5500	-0.9750	2.0930	0.4050
09:31:06.415	62812	3.9200	15.6100	-71.3800	-0.9120	2.3800	0.4340
09:31:06.447	62832	0.5100	15.6300	-71.2200	-1.0170	2.2430	0.4630
09:31:06.463	62852	2.6300	15.5900	-72.0300	-0.9170	2.2200	0.3990
09:31:06.478	62872	3.2600	13.9100	-73.9600	-1.0230	2.4880	0.4690
09:31:06.509	62892	0.9200	14.9100	-68.4000	-0.9450	2.0460	0.4020
09:31:06.524	62912	4.2200	15.6100	-75.4600	-0.9080	2.3900	0.4390
09:31:06.540	62932	2.4100	15.6900	-68.9500	-0.9320	2.1090	0.4250
09:31:06.555	62952	3.8400	15.2600	-70.0600	-0.8770	2.2390	0.4130
09:31:06.587	62972	2.0300	15.8200	-77.7500	-1.0060	2.4460	0.5150
09:31:06.603	62992	-0.5100	15.7100	-70.5300	-0.9350	2.0190	0.3910
09:31:06.619	63012	3.4000	16.6400	-74.1700	-0.9790	2.4520	0.4550
09:31:06.649	63032	1.7400	14.6100	-67.5100	-0.9810	2.0990	0.4270
09:31:06.665	63052	4.3200	15.5100	-72.7800	-0.8950	2.3750	0.4340
09:31:06.680	63072	1.2700	16.0100	-71.9800	-1.0670	2.2080	0.4610
09:31:06.696	63092	2.1300	15.8500	-73.5800	-0.9240	2.2080	0.4190
09:31:06.728	63112	3.0800	17.0600	-78.9200	-1.0880	2.5680	0.4940
09:31:06.744	63132	0.5100	15.7400	-69.1100	-0.9670	2.1000	0.4020
09:31:06.760	63152	4.2400	15.2200	-70.6300	-0.9550	2.3410	0.4250
09:31:06.775	63172	2.7600	16.4500	-71.7200	-1.0420	2.2450	0.4580
09:31:06.807	63192	2.2800	16.8100	-73.5600	-0.9310	2.2620	0.4060
09:31:06.823	63212	2.0000	16.2200	-76.3700	-1.0590	2.3590	0.4800
09:31:06.839	63232	1.8200	15.5400	-69.1100	-0.9720	2.1020	0.3900
09:31:06.869	63252	3.8100	15.6500	-71.5700	-0.9710	2.3930	0.4420
09:31:06.885	63272	0.8600	15.1900	-72.5600	-0.9980	2.1550	0.4500
09:31:06.901	63292	1.8800	15.4200	-70.8500	-0.9210	2.2520	0.4130
09:31:06.916	63312	1.3000	16.4400	-75.3000	-1.0600	2.3160	0.4910
09:31:06.947	63332	0.5900	15.9000	-70.4000	-0.9320	2.1010	0.3920
09:31:06.963	63352	3.4600	15.7400	-74.5700	-0.9940	2.5630	0.4870
09:31:06.979	63372	-0.2300	14.7900	-68.8300	-0.9670	1.9270	0.4140
09:31:07.010	63392	4.2400	15.7000	-72.9600	-0.9110	2.3610	0.4230
09:31:07.026	63412	0.9900	16.6100	-71.8200	-1.0610	2.2990	0.4490
09:31:07.041	63432	1.5800	15.9500	-72.2600	-0.9300	2.2220	0.4010
09:31:07.057	63452	1.7800	15.6300	-76.6200	-1.0280	2.3420	0.4890
09:31:07.087	63472	1.0000	15.2600	-71.9400	-0.9760	2.0840	0.4090
09:31:07.103	63492	4.8100	15.4200	-77.5600	-0.9720	2.5730	0.4800
09:31:07.118	63512	1.0100	14.7400	-67.2200	-0.9890	2.0590	0.4250
09:31:07.149	63532	3.7700	15.4100	-72.4500	-0.9310	2.3010	0.4260
09:31:07.164	63552	1.7100	16.7300	-75.0100	-1.0950	2.4230	0.5000
09:31:07.179	63572	1.2400	16.1700	-72.3500	-0.9580	2.1650	0.4070
09:31:07.210	63592	4.3100	14.9700	-71.9700	-1.0140	2.4050	0.4710
09:31:07.225	63612	2.5200	14.8100	-69.5500	-0.9870	2.1180	0.4320
09:31:07.241	63632	3.6500	15.3900	-70.5400	-0.9210	2.3850	0.4240
09:31:07.256	63652	1.6200	16.4700	-71.9200	-1.0840	2.3110	0.4500
09:31:07.287	63672	2.4900	15.4700	-71.2700	-0.9300	2.1560	0.3970
09:31:07.296	63692	2.4700	14.4100	-76.7200	-1.0600	2.5270	0.4800
09:31:07.316	63712	0.4800	15.0000	-69.7900	-0.9690	2.0390	0.3950
09:31:07.350	63732	4.2200	15.1100	-72.8900	-0.9070	2.3900	0.4230
09:31:07.366	63752	2.9300	15.0000	-69.1700	-0.9340	2.1250	0.4330
09:31:07.382	63772	4.1500	15.1300	-71.2700	-0.8790	2.2980	0.4110
09:31:07.397	63792	2.2700	14.6900	-76.9900	-1.0240	2.4020	0.4970
09:31:07.429	63812	0.0400	15.9100	-71.2000	-0.9230	2.0330	0.3960
09:31:07.444	63832	3.8800	15.8600	-73.1200	-0.9710	2.5000	0.4620
09:31:07.460	63852	2.3000	14.7300	-67.3100	-0.9670	2.1380	0.4310
09:31:07.490	63872	5.0200	15.1600	-72.2400	-0.8900	2.3970	0.4340
09:31:07.505	63892	1.0500	16.0900	-66.5500	-1.0040	2.2490	0.4300
09:31:07.517	63912	2.2500	16.0100	-71.9900	-0.8930	2.2250	0.4030
09:31:07.537	63932	3.7200	14.8600	-77.2800	-1.0310	2.5430	0.4700
09:31:07.569	63952	1.5700	14.6300	-72.3000	-0.9580	2.0480	0.4060
09:31:07.585	63972	4.1700	16.1400	-74.8700	-0.9320	2.4170	0.4480
09:31:07.600	63992	1.4900	14.9200	-69.6300	-0.9850	2.1440	0.4400
09:31:07.630	64012	1.2500	15.3000	-72.8000	-0.9150	2.2030	0.4360
09:31:07.646	64032	1.2400	14.9300	-75.3100	-1.0940	2.4510	0.4830
09:31:07.661	64052	1.0800	15.0600	-72.1700	-0.9680	2.1010	0.4130
09:31:07.677	64072	3.8000	16.4400	-72.4200	-0.9690	2.4210	0.4470
09:31:07.709	64092	1.4200	14.7300	-71.0700	-0.9970	2.0890	0.4410
09:31:07.725	64112	2.9800	15.4200	-72.9200	-0.8980	2.2670	0.4290
09:31:07.740	64132	2.1100	15.5600	-76.2300	-1.0280	2.3300	0.4900
09:31:07.770	64152	0.3500	16.0500	-73.0100	-0.9140	2.1260	0.3940
09:31:07.785	64172	2.9500	16.2900	-74.8400	-1.0260	2.4420	0.4490
09:31:07.801	64192	0.6200	14.7600	-69.7700	-0.9650	2.0230	0.3960
09:31:07.817	64212	3.7700	15.6000	-73.1500	-0.9120	2.4190	0.4280
09:31:07.848	64232	0.3700	16.0200	-72.2000	-1.0310	2.2190	0.4670
09:31:07.864	64252	0.7500	15.5700	-72.6200	-0.9070	2.1940	0.4040
09:31:07.880	64272	1.8700	16.3800	-76.8200	-1.0290	2.4270	0.4740
09:31:07.896	64292	0.0800	15.5700	-71.6800	-0.9860	2.0980	0.4010
09:31:07.928	64312	4.3600	16.2600	-74.0200	-0.9650	2.5440	0.4710
09:31:07.944	64332	0.7800	14.5200	-66.5800	-0.9850	2.0520	0.4080
09:31:07.959	64352	3.3400	15.5500	-71.7500	-0.8980	2.3510	0.4260
09:31:07.990	64372	2.8000	16.5500	-76.4100	-1.0490	2.4050	0.5040
09:31:08.006	64392	1.3300	15.5100	-71.0400	-0.9490	2.1500	0.3950
09:31:08.021	64412	3.9700	15.6200	-69.0800	-1.0190	2.3510	0.4270
09:31:08.037	64432	2.2400	14.7900	-70.0400	-0.9860	2.1580	0.4370
09:31:08.067	64452	3.9400	15.4000	-72.6500	-0.9200	2.3800	0.4330
09:31:08.082	64472	2.1700	15.7300	-70.0700	-1.0480	2.2680	0.4640
09:31:08.097	64492	1.8200	15.4200	-73.3500	-0.9290	2.1990	0.4180
09:31:08.128	64512	2.9300	14.8900	-73.7600	-1.0310	2.5020	0.4540
09:31:08.144	64532	0.8800	15.3600	-67.7500	-0.9590	2.0500	0.3870
09:31:08.160	64552	4.2600	15.2800	-70.6500	-0.9220	2.3590	0.4010
09:31:08.190	64572	1.4900	16.2500	-73.5000	-1.0270	2.2170	0.4540
09:31:08.205	64592	3.0000	15.9900	-72.2800	-0.8990	2.2450	0.3930
09:31:08.221	64612	0.7800	15.3500	-75.7000	-1.0620	2.4130	0.4790
09:31:08.237	64632	0.3500	15.3400	-73.2200	-0.9340	2.0590	0.4040
09:31:08.269	64652	3.9100	15.1800	-73.8500	-0.9490	2.4170	0.4680
09:31:08.284	64672	1.8700	14.7500	-68.4400	-0.9660	2.0770	0.4380
09:31:08.300	64692	4.7900	15.4200	-71.0800	-0.8840	2.3450	0.4300
09:31:08.331	64712	0.8900	15.6600	-70.5800	-1.0120	2.2480	0.4700
09:31:08.346	64732	2.4600	15.7400	-73.4800	-0.9340	2.2690	0.4070
09:31:08.362	64752	2.3600	15.6000	-77.7100	-1.0080	2.5200	0.5030
09:31:08.378	64772	0.4700	15.2500	-67.4400	-0.9800	2.0540	0.4090
09:31:08.410	64792	5.0200	15.6000	-72.4400	-0.9270	2.4140	0.4340
09:31:08.426	64812	3.0300	16.8700	-74.3300	-1.0290	2.2560	0.4770
09:31:08.442	64832	1.4600	16.1700	-73.4000	-0.9160	2.1950	0.3940
09:31:08.458	64852	1.7800	15.7300	-78.0300	-1.0600	2.3660	0.4800
09:31:08.490	64872	1.7200	15.2400	-71.1700	-0.9530	2.0890	0.4040
09:31:08.506	64892	3.6900	15.7600	-73.7200	-0.9880	2.4400	0.4550
09:31:08.522	64912	0.8800	15.3400	-70.3300	-0.9980	2.1510	0.4440
09:31:08.538	64932	2.6800	15.5900	-71.5300	-0.9040	2.2090	0.4150
09:31:08.568	64952	1.5000	15.2500	-76.5100	-1.0710	2.4350	0.4960
09:31:08.584	64972	2.0700	15.4300	-70.8700	-0.9310	2.1170	0.4030
09:31:08.600	64992	3.8000	15.3200	-73.8900	-0.9650	2.4440	0.4690
09:31:08.630	65012	0.6000	14.9300	-69.6400	-0.9560	2.0240	0.4140
09:31:08.637	65032	4.0500	15.9400	-71.3800	-0.9080	2.3900	0.4180
09:31:08.657	65052	1.1000	16.6100	-71.2500	-1.0450	2.2630	0.4580
09:31:08.677	65072	1.6100	15.7800	-73.4200	-0.9160	2.2100	0.3960
09:31:08.708	65092	2.0600	15.9100	-77.2400	-1.0430	2.3860	0.4890
09:31:08.724	65112	0.7600	15.2500	-71.3600	-0.9810	2.0770	0.4020
09:31:08.740	65132	3.3600	15.9200	-73.9200	-0.9610	2.5450	0.4530
09:31:08.770	65152	0.8800	14.9500	-70.5800	-0.9810	2.1050	0.4430
09:31:08.786	65172	3.8300	15.7100	-73.0300	-0.8870	2.3260	0.4470
09:31:08.802	65192	2.6900	15.9900	-75.9100	-1.0460	2.3850	0.4970
09:31:08.818	65212	1.7100	15.2400	-71.3800	-0.9470	2.1010	0.4080
09:31:08.850	65232	3.3000	15.1800	-74.7800	-0.9730	2.4030	0.4750
09:31:08.866	65252	1.9400	15.0300	-68.8800	-0.9970	2.1140	0.4270
09:31:08.881	65272	3.6800	15.6600	-71.8400	-0.9070	2.3510	0.4300
09:31:08.897	65292	2.1500	15.8200	-73.0800	-1.0620	2.2570	0.4860
09:31:08.929	65312	1.9100	15.8900	-73.9200	-0.9140	2.1700	0.4130
09:31:08.945	65332	3.9900	15.1600	-76.3100	-1.0520	2.4980	0.4700
09:31:08.961	65352	1.3400	14.8300	-66.8700	-0.9570	2.0290	0.3820
09:31:08.977	65372	3.4900	15.6300	-71.6000	-0.8880	2.3840	0.4090
09:31:09.008	65392	1.4300	16.1700	-71.7200	-1.0300	2.1650	0.4290
09:31:09.024	65412	2.8600	15.7900	-72.9400	-0.9040	2.3400	0.4100
09:31:09.039	65432	2.2000	15.7400	-73.9800	-1.0250	2.3870	0.4780
09:31:09.071	65452	0.0900	15.4000	-71.0700	-0.9200	2.0600	0.4000
09:31:09.086	65472	4.8100	15.6600	-73.0900	-0.9460	2.4890	0.4470
09:31:09.097	65492	1.7100	14.3600	-67.6200	-0.9720	2.0720	0.4160
09:31:09.118	65512	4.2900	15.5000	-74.2600	-0.8960	2.4020	0.4340
09:31:09.149	65532	0.5200	15.4800	-71.0600	-1.0040	2.2390	0.4500
09:31:09.165	16	1.8900	15.9500	-74.4000	-0.9270	2.2530	0.4190
09:31:09.181	36	3.9200	15.2700	-75.0100	-1.0710	2.5280	0.4640
09:31:09.196	56	1.4100	14.7400	-70.1000	-0.9670	2.0490	0.4130
09:31:09.227	76	4.5500	15.8400	-71.9500	-0.8970	2.4300	0.4190
09:31:09.242	96	2.5200	15.1300	-67.5300	-0.9810	2.1400	0.4310
09:31:09.258	116	1.8200	15.0800	-73.8400	-0.9130	2.2080	0.4310
09:31:09.289	136	2.2800	14.5900	-77.0100	-1.0670	2.4110	0.4700
09:31:09.305	156	1.3300	15.4900	-70.7300	-0.9580	2.0690	0.3970
09:31:09.321	176	4.2200	15.5600	-73.3200	-0.9660	2.3720	0.4370
09:31:09.351	196	1.0300	15.0600	-72.0300	-0.9910	2.1180	0.4470
09:31:09.366	216	1.9800	15.3600	-75.0800	-0.9080	2.2820	0.4300
09:31:09.381	236	1.1200	15.9300	-73.1900	-1.0870	2.3530	0.4570
09:31:09.411	256	0.7000	15.3300	-71.7100	-0.9180	2.1050	0.4020
09:31:09.427	276	3.2200	15.5000	-74.0500	-0.9670	2.4630	0.4600
09:31:09.443	296	0.8100	14.6200	-67.9900	-0.9520	2.0240	0.3920
09:31:09.459	316	4.2300	14.9900	-72.1300	-0.8970	2.3910	0.4230
09:31:09.491	336	2.7000	17.2400	-73.4600	-1.0270	2.2480	0.4500
09:31:09.507	356	1.6400	15.6100	-73.8100	-0.8960	2.2260	0.4040
09:31:09.523	376	2.2600	15.1000	-75.9300	-1.0570	2.4190	0.4520
09:31:09.539	396	-0.2800	14.9300	-70.9700	-0.9760	2.0170	0.4020
09:31:09.570	416	4.9100	15.3600	-73.9900	-0.9640	2.5950	0.4480
09:31:09.586	436	1.9500	14.8000	-67.6400	-0.9740	2.1280	0.4140
09:31:09.601	456	3.4200	15.3200	-73.6400	-0.9080	2.3290	0.4320
09:31:09.617	476	1.5400	16.6700	-75.2200	-1.0810	2.3180	0.4890
09:31:09.648	496	1.0700	16.5400	-75.2600	-0.9380	2.2020	0.4150
09:31:09.663	516	3.4600	14.4100	-72.3100	-1.0040	2.3560	0.4510
09:31:09.679	536	2.7400	14.8900	-68.0100	-0.9870	2.1470	0.4410
09:31:09.711	556	3.9000	15.4300	-71.7700	-0.9090	2.3500	0.4260
09:31:09.727	576	1.9000	16.5300	-72.5000	-1.0810	2.3070	0.4910
09:31:09.743	596	1.9400	15.7500	-71.2300	-0.9240	2.1550	0.4010
09:31:09.758	616	3.5500	14.5300	-75.2300	-1.0470	2.5040	0.4570
09:31:09.790	636	0.2400	14.9700	-68.5500	-0.9650	2.0550	0.3950
09:31:09.805	656	3.3700	15.7200	-73.8100	-0.9080	2.3750	0.4140
09:31:09.821	676	0.9500	16.3800	-71.8300	-1.0350	2.1870	0.4510
09:31:09.852	696	2.5100	15.4000	-72.5900	-0.9100	2.2380	0.4010
09:31:09.868	716	2.4700	15.3600	-77.7700	-1.0220	2.4570	0.4960
09:31:09.884	736	0.2300	15.0600	-70.5600	-0.9630	2.0180	0.3930
09:31:09.900	756	4.2100	15.7600	-73.5100	-0.9600	2.5360	0.4680
09:31:09.931	776	1.1500	14.8800	-68.7900	-0.9920	2.0910	0.4310
09:31:09.946	796	4.2100	16.2600	-71.2700	-0.8860	2.3520	0.4100
09:31:09.962	816	0.3600	16.2400	-69.6900	-1.0140	2.2980	0.4590
09:31:09.992	836	2.1200	15.5600	-73.6500	-0.9330	2.2570	0.4200
09:31:10.007	856	3.1400	14.3300	-75.1000	-1.0550	2.5670	0.4590
09:31:10.023	876	0.8400	14.8200	-71.3500	-0.9760	2.0950	0.3990
09:31:10.039	896	4.2100	15.5000	-73.4500	-0.9040	2.3840	0.4400
09:31:10.070	916	1.8500	16.7200	-71.1700	-0.9900	2.1960	0.4630
09:31:10.085	936	2.2100	16.2200	-72.0800	-0.9110	2.2950	0.4000
09:31:10.101	956	1.2500	15.4600	-74.9000	-1.0800	2.3730	0.4710
09:31:10.117	976	1.0600	15.6300	-69.9300	-0.9430	2.0190	0.3920
09:31:10.147	996	4.6500	15.7000	-74.0300	-0.9690	2.4540	0.4570
09:31:10.163	1016	1.2900	14.8500	-68.7900	-0.9810	2.1250	0.4230
09:31:10.179	1036	3.3200	15.4700	-73.0800	-0.8620	2.2560	0.4160
09:31:10.210	1056	2.3900	15.8100	-75.6700	-1.0450	2.3590	0.4970
09:31:10.226	1076	0.1400	15.7600	-73.2000	-0.9170	2.1420	0.4130
09:31:10.238	1096	2.4400	15.8300	-77.1100	-1.0060	2.4650	0.4720
09:31:10.257	1116	0.5400	14.5500	-68.5600	-0.9560	1.9710	0.4020
09:31:10.289	1136	4.7500	15.3400	-73.6500	-0.9070	2.4120	0.4360
09:31:10.305	1156	1.1400	16.3300	-70.8900	-1.0400	2.2610	0.4430
09:31:10.320	1176	1.4900	15.6900	-73.7000	-0.8990	2.1890	0.4050
09:31:10.351	1196	2.2700	15.3400	-77.6900	-1.0510	2.3980	0.4800
09:31:10.367	1216	0.1900	14.9100	-72.9900	-0.9660	2.0640	0.4200
09:31:10.383	1236	4.7100	15.5300	-72.1000	-0.9560	2.5760	0.4560
09:31:10.399	1256	1.2200	15.0400	-66.1800	-0.9650	2.0740	0.4040
09:31:10.429	1276	3.6500	15.3100	-72.0300	-0.8760	2.3310	0.4130
09:31:10.438	1296	2.7500	16.4300	-76.2400	-1.0520	2.4350	0.4950
09:31:10.458	1316	0.7600	16.0500	-71.8600	-0.9390	2.1890	0.4040
09:31:10.491	1336	3.8100	15.2800	-71.2100	-1.0090	2.3780	0.4460
09:31:10.507	1356	1.8300	14.8900	-68.0700	-0.9870	2.1540	0.4130
09:31:10.522	1376	4.1000	15.5400	-71.6600	-0.9130	2.3930	0.4190
09:31:10.552	1396	1.7700	15.4000	-71.5600	-1.0330	2.2460	0.4680
09:31:10.567	1416	2.9500	15.2200	-71.3200	-0.9410	2.1770	0.3950
09:31:10.583	1436	2.6000	14.8800	-74.1400	-1.0380	2.4500	0.4640
09:31:10.599	1456	0.7000	15.3500	-69.5600	-0.9700	2.0630	0.4080
09:31:10.631	1476	3.9400	15.1900	-73.1900	-0.9140	2.3800	0.4130
09:31:10.647	1496	1.1000	16.5600	-71.5200	-0.9800	2.1520	0.4280
09:31:10.663	1516	2.7800	15.2700	-73.2900	-0.9080	2.2770	0.4090
09:31:10.678	1536	1.5400	15.0900	-74.1200	-1.0550	2.4260	0.4740
09:31:10.708	1556	0.4200	15.2600	-70.1500	-0.9640	2.0690	0.4000
09:31:10.724	1576	4.0900	15.6100	-74.4400	-0.9510	2.4680	0.4530
09:31:10.740	1596	1.2900	14.8900	-68.2200	-0.9560	2.0610	0.4210
09:31:10.772	1616	4.9600	15.6400	-72.5500	-0.9060	2.4070	0.4260
09:31:10.788	1636	0.8900	16.4900	-69.5700	-1.0580	2.2970	0.4550
09:31:10.804	1656	1.1300	16.0300	-74.5700	-0.9130	2.2160	0.4120
09:31:10.820	1676	3.4100	15.4700	-77.9200	-1.0720	2.5170	0.4800
09:31:10.852	1696	1.1000	15.0600	-70.7900	-0.9580	2.0960	0.4240
09:31:10.858	1716	4.9500	15.7500	-70.7600	-0.8990	2.4110	0.4230
09:31:10.884	1736	1.5000	15.7200	-68.9800	-0.9480	2.1600	0.4290
09:31:10.899	1756	3.0700	15.2600	-73.7300	-0.9100	2.3000	0.4210
09:31:10.931	1776	2.4300	15.1700	-76.8100	-1.0730	2.3900	0.4830
09:31:10.947	1796	0.6400	15.6200	-71.1300	-0.9640	2.1200	0.4040
09:31:10.962	1816	4.0700	15.7900	-72.7900	-0.9870	2.3740	0.4360
09:31:10.978	1836	1.4300	15.1900	-67.7900	-1.0010	2.1720	0.4320
09:31:11.010	1856	4.0000	15.0700	-69.6400	-0.9050	2.2730	0.4150
09:31:11.026	1876	2.4700	15.7100	-73.9400	-1.0160	2.3580	0.4810
09:31:11.041	1896	0.9500	15.6300	-73.2800	-0.9250	2.1170	0.4140
09:31:11.072	1916	3.3900	15.8600	-74.5200	-0.9690	2.4570	0.4620
09:31:11.088	1936	0.8700	14.4700	-69.3500	-0.9630	2.0150	0.4150
09:31:11.104	1956	5.2100	15.5900	-71.8800	-0.9050	2.4220	0.4260
09:31:11.120	1976	1.4900	16.7300	-73.6500	-1.0000	2.2350	0.4770
09:31:11.152	1996	2.8100	15.8100	-74.0600	-0.9050	2.1970	0.4150
09:31:11.168	2016	1.7000	15.5200	-78.3700	-1.0790	2.3710	0.4880
09:31:11.183	2036	1.4100	15.6900	-72.6900	-0.9650	2.1310	0.4060
09:31:11.199	2056	3.9200	16.0200	-73.9500	-0.9990	2.5050	0.4660
09:31:11.231	2076	1.0300	15.3900	-68.5400	-0.9610	2.0650	0.4130
09:31:11.246	2096	4.4000	15.7100	-70.4700	-0.8820	2.3340	0.4140
09:31:11.262	2116	2.2200	16.2600	-76.2400	-1.0610	2.3810	0.4950
09:31:11.293	2136	1.8700	15.5200	-72.7400	-0.9480	2.2050	0.4080
09:31:11.308	2156	3.7200	15.3000	-71.1600	-1.0090	2.3800	0.4600
09:31:11.324	2176	3.1600	15.6900	-73.1600	-1.0150	2.3390	0.4400
09:31:11.354	2196	4.5100	15.3900	-74.2000	-0.9530	2.5350	0.4600
09:31:11.369	2216	2.2100	15.1900	-67.3500	-1.0520	2.1120	0.4550
09:31:11.385	2236	2.7200	15.2300	-69.4300	-0.8710	2.1450	0.3840
09:31:11.400	2256	3.3400	15.8200	-80.1100	-0.9820	2.5250	0.4900
09:31:11.432	2276	2.0200	15.1100	-71.4600	-0.9300	2.1440	0.4070
09:31:11.448	2296	4.1900	15.0000	-72.0800	-0.8950	2.3700	0.4370
09:31:11.464	2316	0.7500	13.7900	-65.8200	-0.9170	1.9500	0.3920
09:31:11.480	2336	4.6300	15.3000	-69.8000	-0.8300	2.3640	0.4030
09:31:11.512	2356	3.0300	15.6700	-74.1300	-0.9390	2.4460	0.4700
09:31:11.528	2376	-1.0300	14.6700	-65.2200	-0.8440	1.6910	0.3440
09:31:11.539	2396	4.7200	15.5600	-78.5300	-0.9230	2.5600	0.4710
09:31:11.573	2416	2.0100	15.0800	-70.5600	-0.9040	2.1720	0.4180
09:31:11.589	2436	4.1500	15.1400	-68.7800	-0.8650	2.2820	0.4100
09:31:11.599	2456	1.9200	15.1600	-71.4800	-0.9460	2.2170	0.4570
09:31:11.619	2476	3.9900	15.8000	-72.5700	-0.8630	2.3570	0.4150
09:31:11.650	2496	2.4000	14.6900	-77.6600	-1.0230	2.5530	0.4860
09:31:11.665	2516	-0.1700	14.4900	-69.3000	-0.9300	1.9400	0.3830
09:31:11.680	2536	4.2800	14.4300	-71.9600	-0.9380	2.4600	0.4650
09:31:11.712	2556	1.9200	14.8900	-72.7900	-0.9780	2.2750	0.4620
09:31:11.720	2576	2.4500	15.2000	-70.8000	-0.9090	2.2280	0.4050
09:31:11.744	2596	1.4600	15.7800	-71.0900	-1.0870	2.2830	0.4550
09:31:11.760	2616	1.1100	15.2700	-74.1600	-0.9470	2.2090	0.4220
09:31:11.792	2636	3.3400	16.3900	-76.3300	-0.9790	2.4770	0.4750
09:31:11.808	2656	2.1200	14.3200	-66.9300	-0.9800	2.0260	0.4230
09:31:11.823	2676	2.9100	14.9800	-72.4300	-0.8880	2.2680	0.4180
09:31:11.853	2696	2.2900	16.0900	-77.4400	-1.0000	2.4360	0.4950
09:31:11.869	2716	1.3200	15.7500	-71.0200	-0.8940	2.1100	0.3970
09:31:11.884	2736	3.0000	14.7100	-73.3700	-0.9870	2.4310	0.4640
09:31:11.914	2756	0.8000	14.5300	-69.3400	-0.9480	1.9890	0.3870
09:31:11.930	2776	4.9100	15.6700	-76.7000	-0.9170	2.5140	0.4590
09:31:11.946	2796	2.7400	16.9100	-68.9500	-0.9550	2.1890	0.4430
09:31:11.961	2816	1.8600	15.3600	-69.2800	-0.8940	2.1130	0.3860
09:31:11.992	2836	1.7800	16.7500	-79.9600	-1.0280	2.4680	0.4920
09:31:12.008	2856	0.3900	15.5000	-74.3800	-0.9920	2.1010	0.4090
09:31:12.024	2876	4.6700	15.7300	-74.6500	-1.0250	2.5250	0.4650
09:31:12.054	2896	0.3900	14.6900	-67.2000	-0.9600	2.0250	0.3900
09:31:12.069	2916	4.4200	15.9800	-73.0400	-0.8910	2.4140	0.4110
09:31:12.085	2936	3.2000	15.5500	-74.4300	-1.0450	2.4190	0.4880
09:31:12.100	2956	1.3500	15.5500	-72.0600	-0.9270	2.0950	0.4240
09:31:12.132	2976	2.4800	15.0000	-73.9700	-1.0180	2.4250	0.4750
09:31:12.147	2996	2.3900	15.3800	-69.0100	-0.9680	2.1820	0.4010
09:31:12.163	3016	4.9100	15.4100	-70.1100	-0.9150	2.3580	0.4260
09:31:12.193	3036	1.9600	15.2600	-67.9200	-1.0460	2.2280	0.4340
09:31:12.209	3056	2.1700	15.9700	-73.9800	-0.9080	2.2590	0.4120
09:31:12.225	3076	3.1500	16.4700	-76.9400	-1.0840	2.4800	0.4790
09:31:12.241	3096	0.3900	15.0700	-68.4900	-0.9560	1.9990	0.4100
09:31:12.273	3116	4.3700	15.1100	-72.8100	-0.9250	2.3850	0.4260
09:31:12.289	3136	2.0800	16.1300	-71.5600	-0.9370	2.1930	0.4320
09:31:12.304	3156	2.9900	15.2700	-74.0700	-0.8890	2.2780	0.4310
09:31:12.334	3176	2.6000	14.6800	-74.0200	-1.0220	2.3340	0.4690
09:31:12.349	3196	0.4600	15.4700	-74.7500	-0.9240	2.1500	0.4280
09:31:12.365	3216	3.6000	15.9800	-74.6000	-1.0000	2.4740	0.4440
09:31:12.380	3236	0.7400	14.7900	-66.3000	-0.9860	2.0440	0.4130
09:31:12.411	3256	4.3200	15.0900	-71.1500	-0.9110	2.4070	0.4160
09:31:12.426	3276	0.8100	15.5000	-72.2000	-1.0200	2.2920	0.4690
09:31:12.442	3296	2.1500	15.9900	-76.3500	-0.9220	2.2780	0.4180
09:31:12.473	3316	2.4400	15.5600	-74.4400	-1.0840	2.3840	0.4660
09:31:12.480	3336	0.9400	15.7600	-69.8000	-0.9490	2.0900	0.3960
09:31:12.505	3356	4.6200	16.1100	-73.3800	-0.9410	2.4620	0.4300
09:31:12.521	3376	1.4200	15.9400	-71.9700	-0.9780	2.1920	0.4540
09:31:12.553	3396	1.7000	15.5800	-73.7000	-0.9110	2.1760	0.3970
09:31:12.568	3416	2.1000	16.7200	-77.3100	-1.0720	2.4330	0.4730
09:31:12.584	3436	1.4700	15.6300	-71.6000	-0.9800	2.1450	0.3960
09:31:12.600	3456	4.6900	15.9200	-71.2000	-0.9730	2.3850	0.4330
09:31:12.631	3476	1.3000	14.9100	-70.2100	-0.9780	2.0990	0.4280
09:31:12.647	3496	3.6900	15.4400	-72.1900	-0.9130	2.2970	0.4150
09:31:12.663	3516	1.5000	16.4600	-76.3300	-1.0440	2.4150	0.5030
09:31:12.679	3536	1.3900	15.4100	-70.2800	-0.9310	2.0510	0.3900
09:31:12.711	3556	3.5800	15.6000	-75.0800	-0.9960	2.5190	0.4720
09:31:12.727	3576	1.2100	14.8000	-69.5200	-0.9650	2.0780	0.4070
09:31:12.743	3596	5.0300	15.2800	-67.9200	-0.9160	2.3450	0.4100
09:31:12.774	3616	1.7000	16.5200	-70.2900	-1.0420	2.2470	0.4360
09:31:12.789	3636	2.2300	16.1000	-74.8300	-0.8970	2.2540	0.4110
09:31:12.805	3656	2.5900	14.3600	-76.1100	-1.0570	2.4180	0.4690
09:31:12.821	3676	1.0000	15.2400	-71.9400	-0.9640	2.0990	0.4160
09:31:12.853	3696	5.1100	16.1600	-74.6600	-0.9760	2.5270	0.4600
09:31:12.869	3716	1.3100	14.7100	-67.4200	-0.9820	2.0900	0.4240
09:31:12.885	3736	4.8400	15.5000	-70.4000	-0.9140	2.3640	0.4190
09:31:12.900	3756	3.4200	16.5100	-72.3700	-1.0830	2.4360	0.4920
09:31:12.931	3776	1.9500	15.8200	-71.5100	-0.9290	2.1510	0.4170
09:31:12.947	3796	4.4500	15.3300	-70.3900	-0.9840	2.4220	0.4400
09:31:12.963	3816	2.5300	14.5100	-67.4900	-1.0050	2.1460	0.4320
09:31:12.994	3836	3.9500	15.1500	-70.8100	-0.9190	2.3560	0.4230
09:31:13.009	3856	1.6700	15.8700	-73.9800	-1.0620	2.2690	0.5020
09:31:13.025	3876	2.2700	15.7700	-69.8600	-0.9250	2.1650	0.3870
09:31:13.041	3896	2.7200	15.4300	-75.9600	-1.0760	2.4650	0.4830
09:31:13.072	3916	0.8800	15.2200	-70.8800	-0.9650	2.1050	0.4150
09:31:13.088	3936	3.2700	15.5400	-75.1600	-0.9160	2.4240	0.4430
09:31:13.104	3956	1.2000	14.6300	-71.2800	-0.9980	2.1810	0.4560
09:31:13.135	3976	3.9200	15.4300	-71.6500	-0.8960	2.2670	0.4060
09:31:13.151	3996	2.1200	15.7400	-75.8300	-1.0630	2.4420	0.4890
09:31:13.166	4016	0.7200	15.9400	-68.9500	-0.9340	2.0230	0.3840
09:31:13.182	4036	4.5700	14.5300	-72.9100	-0.9650	2.4440	0.4630
09:31:13.214	4056	1.9500	14.4700	-67.3400	-0.9850	2.0930	0.4300
09:31:13.230	4076	4.3400	15.8200	-71.6900	-0.9040	2.4040	0.4240
09:31:13.246	4096	1.4900	16.0600	-71.0400	-1.0540	2.1940	0.4610
09:31:13.276	4116	3.0600	15.9800	-70.4400	-0.9140	2.2780	0.4060
09:31:13.281	4136	3.9900	15.0400	-77.6000	-1.0940	2.5700	0.4830
09:31:13.307	4156	0.4800	15.1700	-69.6800	-0.9630	2.0030	0.3910
09:31:13.323	4176	4.4100	16.1800	-71.6600	-0.9170	2.3750	0.4280
09:31:13.354	4196	2.2600	16.3700	-73.8700	-1.0710	2.2730	0.4570
09:31:13.369	4216	1.5000	16.1700	-74.4300	-0.9420	2.2660	0.4090
09:31:13.384	4236	1.9200	14.5400	-76.2100	-1.0730	2.3680	0.4540
09:31:13.415	4256	1.2900	15.6300	-73.1800	-0.9660	2.1250	0.4160
09:31:13.430	4276	4.1000	15.6000	-74.7100	-1.0060	2.4740	0.4630
09:31:13.445	4296	1.3800	14.4500	-71.0100	-1.0010	2.1340	0.4370
09:31:13.460	4316	2.3900	15.1000	-71.4000	-0.9000	2.2230	0.4200
09:31:13.492	4336	2.1400	15.0200	-73.0900	-1.0470	2.3920	0.4650
09:31:13.508	4356	0.9100	15.6800	-72.1700	-0.9240	2.1490	0.3930
09:31:13.524	4376	2.7100	16.0200	-73.8500	-0.9860	2.4450	0.4590
09:31:13.554	4396	0.9600	14.7800	-67.3500	-0.9480	1.9600	0.3900
09:31:13.570	4416	5.0200	15.2400	-72.8200	-0.8990	2.4350	0.4340
09:31:13.585	4436	1.3600	16.1700	-70.8100	-1.0460	2.2690	0.4550
09:31:13.601	4456	1.5700	15.6500	-73.1400	-0.8920	2.2320	0.4110
09:31:13.633	4476	2.2200	14.7700	-75.3500	-1.0610	2.4400	0.4660
09:31:13.649	4496	0.6200	15.3200	-72.4500	-0.9520	2.0720	0.4140
09:31:13.665	4516	4.7400	16.3100	-75.7600	-0.9590	2.5430	0.4680
09:31:13.681	4536	1.3700	14.5800	-63.8700	-0.9700	1.9900	0.3930
09:31:13.711	4556	3.9200	15.3300	-71.7600	-0.8930	2.3830	0.4240
09:31:13.726	4576	2.4800	16.2000	-74.1100	-1.0520	2.4340	0.5000
09:31:13.742	4596	1.3100	15.3600	-71.3500	-0.9420	2.1310	0.4090
09:31:13.761	4616	3.4900	15.6400	-73.8000	-1.0430	2.4260	0.4510
09:31:13.781	4636	1.8200	15.1800	-70.7000	-0.9810	2.1500	0.4210
09:31:13.805	4656	4.1800	16.2300	-73.0600	-0.9180	2.3420	0.4250
09:31:13.836	4676	2.1800	16.1200	-72.8800	-1.0620	2.2180	0.4870
09:31:13.851	4696	2.2900	15.7400	-73.0800	-0.9330	2.2160	0.4280
09:31:13.866	4716	2.8700	14.5100	-74.4600	-1.0370	2.4440	0.4480
09:31:13.881	4736	0.2200	15.3400	-70.8300	-0.9670	2.0760	0.3950
09:31:13.913	4756	3.5600	15.0500	-73.8300	-0.9370	2.3640	0.4300
09:31:13.928	4776	0.9500	15.7200	-71.2700	-1.0200	2.2150	0.4490
09:31:13.943	4796	2.7800	15.9800	-74.0500	-0.9110	2.3430	0.4070
09:31:13.975	4816	1.1600	15.4200	-75.8500	-1.0840	2.3610	0.4770
09:31:13.990	4836	0.6100	15.2700	-69.4200	-0.9470	2.0380	0.3880
09:31:14.005	4856	4.7500	15.9100	-74.3900	-0.9630	2.5340	0.4640
09:31:14.035	4876	2.0800	14.5000	-67.1600	-0.9920	2.0480	0.4170
09:31:14.050	4896	4.9700	15.4300	-70.2300	-0.8910	2.3460	0.4120
09:31:14.066	4916	0.7100	16.3200	-69.8500	-1.0200	2.3040	0.4620
09:31:14.082	4936	1.6300	16.6100	-74.1300	-0.9180	2.2650	0.4200
09:31:14.114	4956	2.9100	14.7100	-78.3800	-1.0650	2.5480	0.4870
09:31:14.130	4976	0.5200	14.8100	-68.4300	-0.9920	2.0750	0.3780
09:31:14.142	4996	4.8600	15.3600	-69.8500	-0.9290	2.3630	0.4100
09:31:14.162	5016	3.0400	15.7600	-71.7500	-0.9940	2.2700	0.4640
09:31:14.181	5036	1.4200	15.8700	-74.9800	-0.9220	2.1970	0.4180
09:31:14.209	5056	0.5800	16.0700	-76.8200	-1.0770	2.2910	0.4850
09:31:14.221	5076	0.9000	15.7800	-73.6900	-0.9740	2.1890	0.4240
09:31:14.240	5096	4.6000	15.5800	-72.7900	-1.0030	2.4230	0.4440
09:31:14.270	5116	0.9000	14.7900	-69.5400	-1.0150	2.0880	0.4330
09:31:14.281	5136	2.7100	15.4700	-72.5700	-0.9240	2.2600	0.4200
09:31:14.301	5156	2.0700	16.3100	-75.7100	-1.0850	2.3900	0.4900
09:31:14.322	5176	1.3900	15.4400	-71.6900	-0.9420	2.1470	0.4140
09:31:14.348	5196	3.7700	15.7400	-75.7500	-0.9850	2.4160	0.4690
09:31:14.363	5216	0.3700	15.1700	-67.7400	-0.9790	2.0100	0.4090
09:31:14.382	5236	5.2000	15.9100	-73.3700	-0.9210	2.4400	0.4390
09:31:14.402	5256	1.4300	16.3200	-72.0400	-1.0680	2.2540	0.4640
09:31:14.420	5276	2.0800	15.9100	-70.7300	-0.9080	2.1800	0.3880
09:31:14.441	5296	1.7200	15.8100	-77.3500	-1.0670	2.4420	0.4940
09:31:14.461	5316	0.6400	15.1900	-69.1500	-0.9990	2.0370	0.3900
09:31:14.487	5336	4.5400	16.0700	-74.8400	-0.9530	2.4930	0.4560
09:31:14.503	5356	1.4000	14.5000	-68.4800	-0.9730	2.1180	0.4300
09:31:14.534	5376	4.0300	15.0700	-74.1700	-0.8840	2.3480	0.4280
09:31:14.549	5396	2.8900	15.6100	-73.0100	-1.0270	2.4090	0.4990
09:31:14.565	5416	1.6700	15.4200	-70.5800	-0.9600	2.1720	0.3960
09:31:14.596	5436	3.6700	15.5600	-72.7600	-0.9890	2.4100	0.4680
09:31:14.611	5456	1.6300	15.0200	-68.4900	-1.0100	2.1100	0.4160
09:31:14.627	5476	3.9200	15.3300	-71.4600	-0.9290	2.3470	0.4360
09:31:14.642	5496	2.7500	16.2600	-73.2600	-1.0960	2.3230	0.4950
09:31:14.672	5516	2.4900	16.0900	-71.6900	-0.9000	2.1980	0.4110
09:31:14.688	5536	3.5000	14.1500	-76.0300	-1.0190	2.4530	0.4660
09:31:14.704	5556	1.9800	14.6000	-67.9600	-0.9610	2.0330	0.3890
09:31:14.735	5576	4.1800	15.5700	-70.1700	-0.9050	2.4530	0.4150
09:31:14.751	5596	0.4700	15.2900	-68.4700	-0.9780	2.1580	0.4300
09:31:14.767	5616	3.6000	15.6200	-74.5400	-0.8860	2.3700	0.4250
09:31:14.782	5636	1.3700	15.8200	-76.5600	-1.0710	2.3490	0.4870
09:31:14.813	5656	0.2500	15.6700	-71.5100	-0.9310	2.0420	0.3930
09:31:14.829	5676	3.8800	16.0600	-73.7700	-0.9640	2.4530	0.4500
09:31:14.845	5696	1.5800	14.3600	-67.0900	-0.9780	2.0460	0.4180
09:31:14.861	5716	4.4300	15.4800	-73.9200	-0.9010	2.4580	0.4470
09:31:14.893	5736	1.2600	15.6800	-70.0700	-1.0150	2.2120	0.4560
09:31:14.909	5756	1.8800	16.2000	-71.8000	-0.9360	2.2300	0.3920
09:31:14.924	5776	3.4700	16.1700	-78.5100	-1.0410	2.5460	0.5020
09:31:14.955	5796	0.6400	15.4500	-68.9500	-0.9760	2.0780	0.4010
09:31:14.970	5816	3.7600	16.0600	-71.8700	-0.9100	2.3760	0.4230
09:31:14.986	5836	1.5900	15.1800	-68.8900	-1.0290	2.2530	0.4390
09:31:15.002	5856	2.1900	15.5400	-75.6600	-0.9180	2.3200	0.4240
09:31:15.033	5876	1.5700	15.7200	-74.1300	-1.0800	2.3950	0.4600
09:31:15.049	5896	0.1700	15.3100	-71.5400	-0.9810	2.1300	0.4050
09:31:15.064	5916	3.7900	16.2500	-75.6400	-0.9880	2.4510	0.4600
09:31:15.095	5936	1.4700	14.9300	-67.7900	-1.0100	2.1150	0.4290
09:31:15.110	5956	2.3500	16.2400	-72.6500	-0.9070	2.2860	0.4280
09:31:15.126	5976	2.6500	16.0300	-73.8600	-1.0320	2.3530	0.4880
09:31:15.141	5996	0.9800	15.6200	-68.1700	-0.9180	2.0830	0.3850
09:31:15.172	6016	3.9800	15.6300	-73.6800	-0.9840	2.4790	0.4540
09:31:15.187	6036	0.9500	14.8900	-67.5600	-0.9650	2.0100	0.4030
09:31:15.203	6056	5.0300	15.2200	-71.5900	-0.8990	2.4330	0.4350
09:31:15.234	6076	2.0100	16.5900	-71.0500	-1.0510	2.2210	0.4470
09:31:15.250	6096	1.6000	16.2000	-72.5100	-0.8870	2.1690	0.4040
09:31:15.266	6116	2.9300	15.1600	-75.8300	-1.0570	2.4980	0.4650
09:31:15.282	6136	0.4900	15.0500	-71.3800	-0.9860	2.0310	0.4070
09:31:15.313	6156	4.6500	15.2400	-74.4000	-0.9770	2.5350	0.4530
09:31:15.329	6176	0.8900	15.1400	-68.4300	-0.9950	2.1010	0.4190
09:31:15.345	6196	3.7000	15.1200	-72.1000	-0.8970	2.2980	0.4090
09:31:15.375	6216	1.6200	16.1900	-77.4600	-1.1030	2.4250	0.4900
09:31:15.391	6236	1.1900	15.5000	-72.8600	-0.9700	2.1980	0.4160
09:31:15.406	6256	3.2900	15.3900	-72.9700	-0.9760	2.3550	0.4460
09:31:15.437	6276	1.7200	15.1000	-67.8700	-1.0000	2.1500	0.4320
09:31:15.452	6296	3.4500	16.0000	-70.1200	-0.9200	2.3280	0.4140
09:31:15.468	6316	1.3400	15.6100	-73.8800	-1.0650	2.2990	0.4930
09:31:15.483	6336	1.9400	15.7800	-72.2800	-0.9360	2.1940	0.4240
09:31:15.515	6356	3.3900	15.2500	-75.7300	-1.0650	2.4610	0.4700
09:31:15.531	6376	1.1100	14.7300	-67.8900	-0.9810	2.0350	0.3980
09:31:15.547	6396	4.2000	16.1300	-73.2000	-0.8910	2.3860	0.4260
09:31:15.577	6416	0.1900	15.7100	-69.3200	-0.9950	2.1980	0.4420
09:31:15.592	6436	2.7900	15.1300	-72.2900	-0.9010	2.2130	0.4050
09:31:15.608	6456	2.7000	14.7500	-75.9700	-1.0310	2.4640	0.4860
09:31:15.624	6476	0.7300	15.3000	-70.8600	-0.9490	2.0740	0.4050
09:31:15.655	6496	4.0600	15.7400	-75.4700	-0.9470	2.5180	0.4610
09:31:15.670	6516	1.7100	14.4900	-67.0600	-0.9610	2.0400	0.4270
09:31:15.686	6536	4.4400	14.9800	-71.4100	-0.8630	2.3460	0.4320
09:31:15.717	6556	1.6300	16.0900	-75.9600	-1.0410	2.2850	0.5070
09:31:15.732	6576	1.4300	15.6500	-72.4600	-0.9660	2.1960	0.4080
09:31:15.747	6596	3.7000	15.6000	-77.4200	-1.0370	2.4970	0.4880
09:31:15.777	6616	1.9300	15.0300	-68.0600	-0.9780	2.1000	0.4080
09:31:15.792	6636	4.6800	15.9700	-71.9500	-0.9200	2.4230	0.4280
09:31:15.807	6656	2.1700	16.4800	-71.7000	-1.0710	2.2270	0.4490
09:31:15.837	6676	1.9100	16.2900	-71.8200	-0.9310	2.2060	0.3940
09:31:15.852	6696	2.7000	16.3100	-78.9000	-1.0760	2.4530	0.5030
09:31:15.868	6716	1.3800	15.4700	-68.9800	-0.9760	2.0980	0.3870
09:31:15.884	6736	3.7800	15.8200	-73.5700	-0.9740	2.4390	0.4430
09:31:15.914	6756	1.7400	15.1300	-70.3000	-1.0020	2.1530	0.4510
09:31:15.930	6776	3.1200	15.2900	-72.7500	-0.9210	2.2290	0.4180
09:31:15.946	6796	1.0500	14.8600	-75.5600	-1.0610	2.4050	0.4900
09:31:15.962	6816	1.2200	15.3000	-71.0100	-0.9460	2.0660	0.3970
09:31:15.994	6836	4.0000	15.8500	-77.4300	-0.9630	2.5450	0.4820
09:31:16.009	6856	0.4500	14.1700	-66.7800	-0.9650	1.9640	0.3970
09:31:16.024	6876	3.9800	15.6500	-72.2600	-0.9270	2.4340	0.4180
09:31:16.054	6896	1.7500	17.1600	-75.9100	-1.0410	2.3190	0.4760
09:31:16.070	6916	1.2000	15.8200	-73.1600	-0.9060	2.1360	0.4050
09:31:16.085	6936	2.2000	15.3100	-74.9700	-1.0170	2.4350	0.4860
09:31:16.115	6956	2.0700	15.2200	-70.0500	-0.9680	2.0980	0.4110
09:31:16.130	6976	4.0900	15.6600	-72.0600	-0.9340	2.4620	0.4320
09:31:16.145	6996	2.9200	15.9600	-68.1300	-0.9460	2.1060	0.4240
09:31:16.176	7016	3.5900	15.4200	-70.6900	-0.8840	2.3070	0.4090
09:31:16.191	7036	2.9400	15.9000	-73.3000	-1.0340	2.3970	0.4930
09:31:16.203	7056	1.1100	15.2500	-71.8700	-0.9610	2.1020	0.4120
09:31:16.238	7076	4.8400	15.6900	-72.6500	-0.9830	2.4410	0.4430
09:31:16.253	7096	3.5800	15.4100	-69.4700	-0.9850	2.1600	0.4470
09:31:16.268	7116	3.0200	15.6400	-73.1000	-0.8980	2.2890	0.4160
09:31:16.284	7136	1.7800	16.2700	-74.4400	-1.0850	2.3190	0.4760
09:31:16.315	7156	1.1200	15.8600	-70.7500	-0.9480	2.1690	0.4060
09:31:16.331	7176	3.8300	15.6800	-74.7800	-1.0170	2.4720	0.4730
09:31:16.346	7196	0.6900	14.8700	-69.7000	-0.9720	2.0430	0.4090
09:31:16.376	7216	3.8600	15.1900	-72.0500	-0.9080	2.3780	0.4240
09:31:16.391	7236	1.3500	14.9600	-73.2500	-1.0500	2.2040	0.4580
09:31:16.407	7256	1.9900	15.4600	-72.2200	-0.9100	2.2290	0.4100
09:31:16.422	7276	3.2400	15.1800	-76.9400	-1.0140	2.4640	0.4890
09:31:16.453	7296	0.0200	15.1800	-68.7500	-0.9560	2.0310	0.3920
09:31:16.469	7316	4.0200	15.8800	-74.9600	-0.9170	2.4430	0.4490
09:31:16.485	7336	1.7200	14.6600	-69.9100	-0.9740	2.0720	0.4420
09:31:16.516	7356	3.9800	15.3200	-73.6400	-0.8990	2.3930	0.4330
09:31:16.532	7376	1.6700	16.1100	-72.0000	-1.0360	2.2680	0.4820
09:31:16.548	7396	1.0700	16.1100	-73.3500	-0.9280	2.2020	0.4170
09:31:16.578	7416	4.4700	15.2200	-75.3400	-1.0300	2.5580	0.4670
09:31:16.593	7436	1.5100	14.8200	-68.1300	-0.9740	2.1000	0.3980
09:31:16.607	7456	5.2200	15.5600	-70.1200	-0.9150	2.3730	0.4190
09:31:16.623	7476	2.1100	16.0400	-69.6000	-1.0290	2.2770	0.4480
09:31:16.655	7496	2.0100	15.7700	-71.8300	-0.9180	2.2610	0.4080
09:31:16.670	7516	3.0800	15.7600	-74.1100	-1.0480	2.3960	0.4710
09:31:16.686	7536	1.3900	15.0600	-67.1900	-0.9720	2.1340	0.3950
09:31:16.717	7556	4.4600	15.5800	-73.7800	-0.9480	2.4430	0.4270
09:31:16.732	7576	1.1000	15.3000	-71.3800	-1.0020	2.1990	0.4510
09:31:16.747	7596	2.0700	15.0500	-70.2000	-0.8950	2.1510	0.4100
09:31:16.762	7616	2.5200	16.1200	-76.1600	-1.0750	2.4630	0.4850
09:31:16.794	7636	1.0400	15.4300	-70.2000	-0.9400	2.1190	0.3970
09:31:16.810	7656	4.0200	15.4600	-73.0500	-0.9580	2.4390	0.4380
09:31:16.825	7676	0.2700	14.7100	-69.4700	-0.9620	2.0360	0.4090
09:31:16.856	7696	4.1400	15.8000	-72.7000	-0.8970	2.3680	0.4210
09:31:16.871	7716	1.8700	15.7800	-73.8300	-1.0400	2.3740	0.4910
09:31:16.886	7736	0.8500	15.6400	-71.7200	-0.9130	2.1300	0.4070
09:31:16.917	7756	3.5000	14.9500	-79.4800	-1.0040	2.4880	0.5030
09:31:16.932	7776	1.3400	15.0500	-69.1700	-0.9820	2.0530	0.4160
09:31:16.944	7796	5.3700	16.2500	-73.7100	-0.9500	2.4900	0.4390
09:31:16.964	7816	2.0900	15.7900	-69.6800	-0.9740	2.1500	0.4480
09:31:16.996	7836	2.2300	15.7800	-73.8600	-0.8980	2.2900	0.4170
09:31:17.012	7856	1.5700	15.2900	-73.6600	-1.0840	2.4610	0.4650
09:31:17.028	7876	1.4800	14.9700	-71.3700	-0.9930	2.1420	0.4160
09:31:17.044	7896	3.7200	15.8800	-71.5400	-0.9790	2.4000	0.4360
09:31:17.075	7916	2.0700	15.1000	-72.0600	-0.9930	2.1460	0.4580
09:31:17.090	7936	2.9600	15.7000	-72.2700	-0.9330	2.2400	0.4100
09:31:17.105	7956	1.2200	15.9300	-74.4900	-1.1060	2.3810	0.4850
09:31:17.135	7976	2.0100	15.8600	-71.5200	-0.9680	2.1930	0.4240
09:31:17.144	7996	4.2900	15.4000	-73.4000	-1.0020	2.4470	0.4620
09:31:17.167	8016	1.4900	14.8600	-68.2700	-0.9750	2.0970	0.4170
09:31:17.183	8036	4.5300	15.4700	-71.7600	-0.9000	2.3660	0.4210
09:31:17.215	8056	1.5800	15.6400	-73.3300	-1.0490	2.1870	0.4660
09:31:17.230	8076	2.0600	15.9500	-72.8500	-0.9140	2.2470	0.4170
09:31:17.246	8096	2.4800	15.9900	-73.6100	-1.0470	2.4150	0.4660
09:31:17.277	8116	0.7200	15.0300	-70.5800	-0.9480	2.0530	0.3940
09:31:17.292	8136	4.3400	15.9000	-70.5300	-0.9270	2.4100	0.4160
09:31:17.308	8156	2.2600	15.8700	-70.8400	-0.9880	2.1160	0.4500
09:31:17.323	8176	3.3500	15.5900	-71.2600	-0.8960	2.3510	0.4020
09:31:17.355	8196	2.2100	15.4200	-73.0500	-1.0310	2.3020	0.4740
09:31:17.371	8216	1.2600	15.7300	-72.2000	-0.9430	2.1480	0.4160
09:31:17.387	8236	3.7400	15.3400	-74.6300	-1.0200	2.5160	0.4580
09:31:17.417	8256	1.0200	14.4200	-70.0900	-0.9750	2.0780	0.4160
09:31:17.432	8276	3.9000	15.4500	-73.0000	-0.9090	2.3900	0.4240
09:31:17.448	8296	0.4100	16.5400	-68.4100	-1.0330	2.2880	0.4390
09:31:17.464	8316	1.0300	15.9100	-74.5600	-0.9200	2.1890	0.4220
09:31:17.483	8336	2.3800	15.8100	-77.2000	-1.0450	2.3920	0.4910
09:31:17.512	8356	1.0700	15.1100	-69.9700	-0.9970	2.1090	0.4050
09:31:17.528	8376	4.7500	15.9700	-72.8000	-0.9590	2.4440	0.4360
09:31:17.544	8396	1.8300	15.0900	-71.5000	-0.9960	2.1990	0.4560
09:31:17.576	8416	2.2500	15.7400	-71.6800	-0.8920	2.1960	0.4010
09:31:17.591	8436	2.4600	15.0600	-74.7200	-1.0450	2.3950	0.4560
09:31:17.607	8456	1.6500	15.6900	-70.7900	-0.9290	2.0890	0.4020
09:31:17.638	8476	4.3800	15.7900	-72.4000	-0.9510	2.4650	0.4300
09:31:17.654	8496	0.4200	14.9400	-66.9900	-0.9530	2.0430	0.4020
09:31:17.670	8516	4.2500	14.8300	-71.1400	-0.8930	2.3390	0.4180
09:31:17.686	8536	1.0300	15.8000	-73.6600	-1.0210	2.3480	0.4810
09:31:17.717	8556	0.9800	15.8400	-73.2500	-0.9140	2.1710	0.4000
09:31:17.733	8576	2.9700	15.2000	-76.9600	-1.0310	2.4860	0.4870
09:31:17.749	8596	0.7100	14.9500	-68.6600	-0.9940	2.0510	0.4060
09:31:17.764	8616	5.8800	15.9900	-71.9400	-0.9560	2.4980	0.4470
09:31:17.795	8636	1.1000	15.1300	-69.8200	-0.9850	2.1420	0.4520
09:31:17.811	8656	3.0800	15.5100	-72.0900	-0.9100	2.2760	0.4030
09:31:17.827	8676	1.8000	16.2100	-76.5400	-1.1400	2.5010	0.4800
09:31:17.857	8696	1.9900	15.5300	-71.1000	-0.9770	2.1360	0.4040
09:31:17.873	8716	3.5000	16.2000	-73.6800	-1.0200	2.4120	0.4660
09:31:17.888	8736	1.9800	14.8700	-67.4900	-1.0110	2.1330	0.4380
09:31:17.904	8756	3.6600	15.7500	-71.8400	-0.9140	2.3100	0.4150
09:31:17.935	8776	2.3100	16.3000	-74.6400	-1.0640	2.3250	0.4980
09:31:17.951	8796	1.5900	15.7100	-71.3300	-0.9400	2.1350	0.4050
09:31:17.967	8816	3.9500	15.0800	-73.9700	-0.9980	2.4360	0.4790
09:31:17.983	8836	1.8300	14.8000	-69.2300	-0.9800	2.1200	0.4250
09:31:18.015	8856	3.9900	15.2700	-70.5200	-0.9140	2.3350	0.4160
09:31:18.031	8876	0.8700	15.2900	-73.7900	-1.0020	2.1910	0.4760
09:31:18.044	8896	2.8100	15.5000	-74.6600	-0.8990	2.2290	0.4240
09:31:18.078	8916	3.4500	15.0500	-75.3200	-1.0420	2.4630	0.5000
09:31:18.093	8936	0.6700	15.0200	-70.3600	-0.9330	2.0790	0.3980
09:31:18.109	8956	5.0000	15.4600	-73.6400	-0.9290	2.4340	0.4490
09:31:18.139	8976	2.2300	14.7000	-68.4300	-0.9630	2.1000	0.4360
09:31:18.155	8996	4.3600	15.7400	-73.5400	-0.8950	2.3760	0.4270
09:31:18.171	9016	1.5000	16.1100	-73.0400	-1.0320	2.2170	0.4720
09:31:18.186	9036	2.8000	15.5000	-71.3100	-0.9150	2.2790	0.4110
09:31:18.217	9056	3.4500	14.9500	-74.3500	-1.0320	2.5160	0.4660
09:31:18.233	9076	1.5000	15.1400	-72.2700	-0.9420	2.1050	0.4050
09:31:18.249	9096	4.3800	15.7300	-70.1200	-0.9300	2.3830	0.4120
09:31:18.264	9116	0.9100	14.9800	-68.3900	-0.9980	2.2240	0.4520
09:31:18.295	9136	2.1900	15.9500	-72.7300	-0.9190	2.2620	0.4010
09:31:18.310	9156	1.8400	15.4800	-75.4000	-1.0650	2.4110	0.4810
09:31:18.326	9176	1.0900	15.3400	-72.9600	-0.9750	2.1420	0.4150
09:31:18.358	9196	3.7100	15.7600	-73.1500	-0.9900	2.4140	0.4570
09:31:18.373	9216	1.2200	14.9800	-70.4400	-0.9950	2.1650	0.4490
09:31:18.388	9236	3.2200	15.9000	-71.9900	-0.9080	2.2770	0.4180
09:31:18.419	9256	1.9200	16.0000	-72.9900	-1.0820	2.4110	0.4720
09:31:18.435	9276	1.0200	15.4100	-72.0200	-0.9380	2.1520	0.4010
09:31:18.449	9296	2.7900	15.6800	-74.5300	-0.9780	2.4840	0.4680
09:31:18.479	9316	0.5600	14.7100	-68.5200	-0.9480	1.9940	0.4030
09:31:18.494	9336	4.6200	15.3800	-72.9600	-0.9190	2.4550	0.4360
09:31:18.510	9356	1.2500	16.2600	-71.7900	-1.0330	2.3250	0.4700
09:31:18.525	9376	2.6700	16.4900	-76.7300	-0.9160	2.4480	0.4410
09:31:18.556	9396	2.6100	14.8900	-78.1000	-1.0270	2.5140	0.4850
09:31:18.572	9416	1.1900	14.0100	-65.7200	-0.9550	1.9060	0.3810
09:31:18.588	9436	3.6200	15.6300	-73.9500	-0.8990	2.4700	0.4490
09:31:18.604	9456	1.9200	15.4500	-72.3900	-0.9110	2.2460	0.4410
09:31:18.636	9476	4.7400	15.1200	-72.3100	-0.8620	2.4220	0.4340
09:31:18.646	9496	2.5600	14.4800	-70.6200	-1.0190	2.3430	0.4610
09:31:18.666	9516	0.2000	14.8900	-69.7600	-0.8930	2.0250	0.3740
09:31:18.697	9536	2.5200	16.0800	-77.2000	-0.9370	2.4410	0.4660
09:31:18.713	9556	1.4900	14.6500	-71.7900	-0.9330	2.1880	0.4320
09:31:18.729	9576	1.5100	14.6300	-69.7300	-0.8660	2.0560	0.4030
09:31:18.745	9596	1.5900	15.9400	-77.2700	-0.9670	2.3890	0.4800
09:31:18.776	9616	2.4100	15.5400	-75.1800	-0.8870	2.2770	0.4240
09:31:18.791	9636	3.8300	14.8400	-68.8200	-0.9500	2.3710	0.4510
09:31:18.806	9656	-0.3400	14.1100	-69.2100	-0.8850	2.0060	0.3920
09:31:18.838	9676	3.9800	15.7800	-75.8600	-0.8610	2.4710	0.4450
09:31:18.845	9696	1.2700	15.6400	-72.5400	-0.9440	2.2780	0.4560
09:31:18.865	9716	2.3800	15.1900	-70.0500	-0.8670	2.1000	0.4030
09:31:18.884	9736	2.3300	14.9700	-74.9000	-0.9780	2.4090	0.4890
09:31:18.905	9756	0.3300	16.0500	-74.9600	-0.9440	2.1930	0.4230
09:31:18.925	9776	3.9100	15.6000	-73.3300	-0.9730	2.4750	0.4600
09:31:18.945	9796	1.2600	15.3900	-66.1200	-0.9350	1.9620	0.4150
09:31:18.965	9816	5.1200	15.8600	-75.7200	-0.8860	2.5400	0.4380
09:31:18.997	9836	1.8700	16.6000	-71.6300	-1.0540	2.3100	0.4550
09:31:19.013	9856	1.7800	15.3400	-68.1800	-0.8970	2.1240	0.3840
09:31:19.029	9876	4.4100	14.5300	-78.0300	-1.0230	2.5120	0.4790
09:31:19.060	9896	1.6600	15.5600	-71.7000	-0.9440	2.1610	0.4140
09:31:19.075	9916	4.0200	15.2400	-72.6000	-0.8840	2.4060	0.4260
09:31:19.091	9936	1.5000	15.1800	-67.1800	-0.9840	2.1960	0.4430
09:31:19.107	9956	2.5500	15.4700	-74.8700	-0.8750	2.2750	0.4130
09:31:19.138	9976	3.2600	15.5500	-75.6100	-1.0420	2.4350	0.4700
09:31:19.154	9996	1.0100	15.1000	-67.0500	-0.9630	2.0710	0.3890
09:31:19.169	10016	5.0500	15.1300	-71.1400	-0.9460	2.3860	0.4360
09:31:19.199	10036	1.3300	15.8800	-73.7400	-0.9730	2.3010	0.4660
09:31:19.214	10056	2.3800	15.0500	-71.6800	-0.8920	2.1980	0.4050
09:31:19.230	10076	2.0800	16.2900	-75.5000	-1.0910	2.3450	0.4750
09:31:19.247	10096	0.5300	15.5800	-69.7700	-0.9120	2.1080	0.3970
09:31:19.276	10116	3.9700	15.7000	-76.0500	-0.9410	2.4830	0.4640
09:31:19.291	10136	0.8900	15.1300	-68.3700	-0.9380	2.0070	0.4050
09:31:19.306	10156	4.0000	15.1600	-71.9100	-0.8740	2.3440	0.4190
09:31:19.338	10176	2.1300	16.0000	-74.8900	-1.0040	2.3080	0.4840
09:31:19.353	10196	1.9500	16.4400	-73.5400	-0.9040	2.2610	0.4030
09:31:19.368	10216	2.7400	15.5600	-74.3600	-1.0300	2.3610	0.4600
09:31:19.399	10236	0.8200	15.3400	-70.7200	-0.9670	2.0500	0.4140
09:31:19.414	10256	5.2800	15.6000	-74.7500	-0.9410	2.5830	0.4460
09:31:19.430	10276	0.8500	14.7900	-68.8800	-0.9810	2.0640	0.4240
09:31:19.446	10296	3.0200	15.4000	-69.6700	-0.8940	2.2830	0.4240
09:31:19.477	10316	3.3100	15.5700	-77.4900	-1.0600	2.4890	0.5130
09:31:19.493	10336	1.2400	16.4200	-72.8900	-0.9620	2.1760	0.4190
09:31:19.509	10356	4.3800	15.4500	-70.3700	-0.9660	2.3080	0.4350
09:31:19.540	10376	2.1500	15.4800	-71.2200	-0.9930	2.1830	0.4590
09:31:19.555	10396	3.2900	15.6000	-75.2100	-0.8920	2.3880	0.4330
09:31:19.571	10416	2.0600	16.1900	-73.6700	-1.0570	2.3060	0.4870
09:31:19.587	10436	0.9500	15.9000	-71.9200	-0.9140	2.1510	0.4110
09:31:19.617	10456	4.9500	15.1500	-73.6100	-1.0070	2.4410	0.4630
09:31:19.633	10476	1.6000	15.0100	-70.1500	-0.9440	2.1230	0.4180
09:31:19.649	10496	4.4400	15.5200	-72.1200	-0.9140	2.3540	0.4200
09:31:19.680	10516	0.9600	14.7300	-71.4200	-1.0420	2.1900	0.4540
09:31:19.695	10536	1.3800	15.6900	-73.3400	-0.9160	2.2440	0.3970
09:31:19.710	10556	2.8500	14.9200	-78.9900	-1.0460	2.5130	0.5080
09:31:19.739	10576	1.0900	14.6400	-68.3800	-0.9470	2.0400	0.3940
09:31:19.755	10596	4.3200	15.7300	-72.4800	-0.9150	2.4240	0.4370
09:31:19.771	10616	1.9700	14.9500	-70.1400	-0.9460	2.1160	0.4350
09:31:19.787	10636	4.8800	15.3900	-70.0700	-0.8880	2.3560	0.4160
09:31:19.819	10656	2.5100	16.0100	-72.5400	-1.0690	2.3040	0.4840
09:31:19.835	10676	1.3500	15.6400	-71.7200	-0.9100	2.1560	0.4100
09:31:19.851	10696	4.5600	15.1600	-75.8500	-1.0170	2.5690	0.4840
09:31:19.867	10716	1.8200	14.5000	-66.6900	-0.9650	2.1270	0.4090
09:31:19.899	10736	4.0400	15.3800	-70.6200	-0.9190	2.2810	0.4200
09:31:19.915	10756	2.4200	15.9700	-73.9400	-1.0830	2.3600	0.4850
09:31:19.931	10776	1.7800	16.1100	-71.7200	-0.9330	2.2310	0.4020
09:31:19.947	10796	2.8800	15.8100	-72.6200	-1.0370	2.3830	0.4710
09:31:19.979	10816	2.1300	15.1600	-69.0400	-0.9780	2.1270	0.4150
09:31:19.995	10836	4.2500	15.9000	-73.3200	-0.9480	2.4880	0.4340
09:31:20.011	10856	1.8600	16.1100	-71.6600	-1.0030	2.1910	0.4680
09:31:20.027	10876	2.8500	15.8900	-71.1100	-0.8870	2.1950	0.3880
09:31:20.058	10896	2.0300	15.0700	-74.8700	-1.0540	2.4100	0.4860
09:31:20.073	10916	2.0300	15.0700	-70.6800	-0.9310	2.0700	0.3950
09:31:20.089	10936	4.6500	15.5300	-72.1900	-0.9470	2.4450	0.4430
09:31:20.120	10956	1.7600	15.2000	-66.7200	-0.9580	2.0700	0.4190
09:31:20.135	10976	3.9400	15.8200	-73.3400	-0.8900	2.3710	0.4210
09:31:20.150	10996	2.0300	16.1800	-73.9600	-1.0630	2.3230	0.4800
09:31:20.166	11016	1.6200	15.8000	-70.0300	-0.9220	2.0830	0.3990
09:31:20.198	11036	2.9200	15.6800	-77.8200	-1.0050	2.5200	0.4970
09:31:20.213	11056	0.6300	14.7600	-70.1300	-0.9890	2.0790	0.4210
09:31:20.228	11076	4.1700	15.8800	-71.5300	-0.9180	2.4730	0.4350
09:31:20.258	11096	1.0700	15.9200	-71.6700	-1.0400	2.1180	0.4500
09:31:20.274	11116	2.4600	16.5300	-74.2100	-0.9060	2.3450	0.4240
09:31:20.290	11136	2.2700	14.4900	-76.5100	-1.0480	2.4830	0.4870
09:31:20.306	11156	2.0900	15.1100	-70.8600	-0.9680	2.1100	0.4090
09:31:20.338	11176	4.5100	15.6100	-71.6400	-0.9820	2.3750	0.4330
09:31:20.354	11196	2.4400	16.1900	-71.0600	-1.0340	2.1930	0.4440
09:31:20.369	11216	2.8100	15.9500	-73.9700	-0.9110	2.3320	0.4330
09:31:20.385	11236	1.7500	14.8100	-71.4500	-1.0620	2.3250	0.4600
09:31:20.417	11256	1.4300	15.9500	-72.1100	-0.9420	2.1710	0.4080
09:31:20.433	11276	3.4300	15.5800	-74.3200	-1.0170	2.5160	0.4740
09:31:20.449	11296	1.1800	14.6300	-68.4600	-0.9880	1.9870	0.4230
09:31:20.465	11316	4.2000	14.9300	-72.1400	-0.9000	2.3700	0.4300
09:31:20.497	11336	1.7500	15.8300	-75.1200	-1.0160	2.2070	0.4760
09:31:20.506	11356	1.3100	15.8100	-74.1800	-0.8990	2.2200	0.4260
09:31:20.529	11376	2.8000	15.1800	-74.6000	-1.0090	2.4310	0.4810
09:31:20.560	11396	0.3900	15.2300	-72.3000	-0.9500	2.0770	0.3990
09:31:20.575	11416	4.5200	16.0000	-75.4400	-0.9360	2.4730	0.4490
09:31:20.590	11436	1.2800	14.6400	-69.9400	-0.9750	2.0670	0.4370
09:31:20.620	11456	4.0600	15.7100	-72.2100	-0.8780	2.3810	0.4180
09:31:20.635	11476	2.5400	15.2600	-74.2000	-1.0240	2.3290	0.4870
09:31:20.650	11496	1.4600	16.2000	-72.1400	-0.9400	2.2020	0.4180
09:31:20.666	11516	4.0800	14.6500	-73.9000	-0.9930	2.4440	0.4690
09:31:20.698	11536	1.7300	14.8900	-67.6200	-0.9740	2.1370	0.4150
09:31:20.713	11556	3.9000	15.4300	-73.2000	-0.9080	2.4440	0.4380
09:31:20.729	11576	1.6200	15.5300	-69.9100	-1.0260	2.2590	0.4530
09:31:20.760	11596	1.7100	15.5100	-72.4600	-0.9090	2.1860	0.4050
09:31:20.775	11616	2.9100	15.2800	-72.8700	-1.0510	2.3870	0.4640
09:31:20.791	11636	0.9700	15.2800	-70.5400	-0.9670	2.1070	0.4100
09:31:20.806	11656	4.3100	15.6400	-71.8800	-0.9350	2.4010	0.4320
09:31:20.838	11676	2.1600	16.7400	-72.7100	-1.0100	2.2130	0.4650
09:31:20.854	11696	2.2500	15.7000	-71.6700	-0.8750	2.1900	0.3950
09:31:20.870	11716	3.1000	15.3300	-73.0200	-1.0450	2.4450	0.4350
09:31:20.901	11736	1.1400	15.1700	-68.7500	-0.9380	2.0670	0.3920
09:31:20.906	11756	4.1400	15.5700	-75.1000	-0.9420	2.4620	0.4520
09:31:20.932	11776	0.8400	15.2600	-68.1500	-0.9590	2.0290	0.3970
09:31:20.947	11796	3.6300	15.3100	-72.6400	-0.8880	2.3180	0.4190
09:31:20.967	11816	1.5600	16.5200	-75.3200	-1.0330	2.3200	0.4870
09:31:20.995	11836	1.2000	16.0900	-72.6300	-0.8960	2.1800	0.4190
09:31:21.009	11856	3.5000	15.6000	-75.1400	-1.0260	2.4770	0.4810
09:31:21.040	11876	0.4100	14.9800	-69.2800	-0.9700	1.9870	0.4000
09:31:21.056	11896	5.7200	15.9700	-72.3600	-0.9440	2.4890	0.4230
09:31:21.071	11916	0.9800	15.0700	-69.6800	-0.9660	2.1100	0.4380
09:31:21.101	11936	2.7100	15.4300	-74.8600	-0.8790	2.2670	0.4260
09:31:21.116	11956	1.3800	15.2200	-76.7100	-1.1060	2.4170	0.4860
09:31:21.132	11976	1.4900	15.7700	-71.3400	-0.9730	2.2000	0.4010
09:31:21.148	11996	3.7500	16.3600	-73.5100	-0.9830	2.3840	0.4530
09:31:21.180	12016	2.1600	14.6800	-66.7000	-0.9980	2.0840	0.4170
09:31:21.196	12036	3.2100	15.7600	-70.6700	-0.9090	2.2600	0.4130
09:31:21.212	12056	1.9300	16.0100	-78.0800	-1.0730	2.3800	0.5220
09:31:21.228	12076	1.2300	15.6600	-71.6100	-0.9310	2.1150	0.4100
09:31:21.259	12096	3.7900	15.9000	-75.4800	-1.0610	2.4780	0.4800
09:31:21.274	12116	1.5700	14.7800	-68.2700	-0.9770	2.0810	0.4050
09:31:21.289	12136	4.4500	15.6200	-72.6000	-0.9140	2.3870	0.4270
09:31:21.320	12156	1.0800	15.7800	-70.9900	-1.0040	2.3090	0.4450
09:31:21.336	12176	1.5400	15.4200	-69.0100	-0.9170	2.1180	0.3790
09:31:21.351	12196	2.9300	15.3200	-75.8100	-1.0270	2.4810	0.4880
09:31:21.381	12216	0.8800	15.3100	-71.4500	-0.9890	2.0840	0.4120
09:31:21.397	12236	3.8600	16.4100	-75.2300	-0.9160	2.4590	0.4540
09:31:21.413	12256	1.5900	14.5100	-68.0900	-0.9910	2.0480	0.4410
09:31:21.429	12276	3.4300	15.5900	-73.6700	-0.9070	2.3920	0.4500
09:31:21.460	12296	1.4000	16.1100	-73.7200	-1.0750	2.3550	0.5130
09:31:21.476	12316	0.8800	15.7900	-69.5500	-0.9370	2.1040	0.3950
09:31:21.491	12336	2.7200	16.1200	-75.2800	-1.0200	2.5390	0.4770
09:31:21.507	12356	2.1700	14.8600	-69.7500	-0.9810	2.1370	0.4250
09:31:21.538	12376	4.6100	15.6600	-70.4800	-0.9280	2.3600	0.4320
09:31:21.554	12396	1.5800	15.8200	-71.4600	-1.0390	2.2270	0.4680
09:31:21.569	12416	1.8900	16.1300	-74.1200	-0.9540	2.2010	0.4110
09:31:21.599	12436	2.6500	15.8900	-74.3000	-1.0670	2.4000	0.4810
09:31:21.614	12456	1.8100	15.2100	-69.3800	-1.0050	2.1240	0.4190
09:31:21.630	12476	3.8100	15.8500	-71.4300	-0.9700	2.4040	0.4400
09:31:21.660	12496	1.2900	16.3400	-74.1000	-1.0680	2.2420	0.4590
09:31:21.675	12516	1.7300	16.3200	-72.1200	-0.9010	2.1610	0.3890
09:31:21.691	12536	2.3700	15.9500	-77.9700	-1.0480	2.3570	0.4940
09:31:21.707	12556	1.2100	15.0700	-70.6300	-0.9420	2.1050	0.4000
09:31:21.739	12576	4.2900	15.3000	-72.5100	-0.9510	2.4880	0.4420
09:31:21.754	12596	1.3800	15.4400	-69.9700	-0.9430	2.0910	0.4290
09:31:21.769	12616	2.8600	15.3500	-72.9200	-0.8940	2.2800	0.4150
09:31:21.800	12636	2.6400	15.7400	-75.2200	-1.0350	2.3320	0.4990
09:31:21.816	12656	0.6000	15.7000	-73.3800	-0.9220	2.1300	0.4230
09:31:21.832	12676	3.1900	15.6800	-74.6200	-1.0040	2.4450	0.4740
09:31:21.847	12696	1.6700	15.2200	-68.9300	-0.9620	2.0080	0.4180
09:31:21.879	12716	4.9300	15.6000	-74.1900	-0.9290	2.5470	0.4660
09:31:21.895	12736	1.0200	16.3000	-71.4400	-0.9820	2.1200	0.4440
09:31:21.911	12756	2.6000	15.8900	-73.4100	-0.9010	2.2750	0.4130
09:31:21.927	12776	2.2700	15.9100	-77.0100	-1.0970	2.4850	0.4800
09:31:21.958	12796	1.0100	16.0200	-69.0700	-0.9710	2.1420	0.3960
09:31:21.974	12816	4.2000	15.2300	-70.7900	-0.9450	2.4150	0.4230
09:31:21.989	12836	2.6100	16.2200	-68.2900	-1.0200	2.1500	0.4180
09:31:22.020	12856	3.4200	15.7300	-72.1100	-0.9020	2.3390	0.4110
09:31:22.035	12876	1.0700	16.6700	-73.7400	-1.0870	2.2980	0.4670
09:31:22.050	12896	0.5000	15.9500	-71.2900	-0.9350	2.0950	0.4100
09:31:22.081	12916	3.2700	16.0100	-73.3500	-1.0190	2.4830	0.4560
09:31:22.097	12936	1.1900	14.9900	-70.3000	-0.9720	2.1190	0.4210
09:31:22.113	12956	3.9700	15.6200	-72.5900	-0.8840	2.3320	0.4110
09:31:22.129	12976	2.2100	15.4700	-72.8600	-1.0050	2.1740	0.4700
09:31:22.161	12996	2.2300	15.7100	-71.9100	-0.9020	2.2420	0.4090
09:31:22.177	13016	2.8400	16.1200	-77.0400	-0.9920	2.4340	0.4980
09:31:22.193	13036	0.0600	15.0600	-70.5400	-0.9650	2.0270	0.4050
09:31:22.207	13056	5.4700	15.5700	-73.3300	-0.9360	2.4510	0.4340
09:31:22.238	13076	2.5100	15.0300	-69.7600	-0.9810	2.1660	0.4420
09:31:22.254	13096	4.0400	15.5400	-73.0700	-0.8940	2.3830	0.4260
09:31:22.270	13116	2.6300	15.4600	-72.4300	-1.0530	2.2540	0.4700
09:31:22.302	13136	2.0300	15.9000	-71.4700	-0.9420	2.1870	0.4140
09:31:22.317	13156	4.4700	15.4200	-75.0800	-1.0260	2.5540	0.4830
09:31:22.332	13176	1.2800	14.9400	-69.9600	-1.0000	2.1030	0.4160
09:31:22.348	13196	4.1900	15.6700	-72.2600	-0.8990	2.3650	0.4350
09:31:22.380	13216	1.6600	16.2500	-69.1200	-1.0360	2.2620	0.4530
09:31:22.396	13236	1.5500	15.8700	-74.1300	-0.9370	2.2980	0.4210
09:31:22.411	13256	2.9700	15.3500	-74.1100	-1.0550	2.3730	0.4700
09:31:22.427	13276	0.9600	15.5900	-69.1400	-0.9710	2.1120	0.4070
09:31:22.448	13296	4.4900	15.5000	-71.0400	-0.9560	2.4160	0.4220
09:31:22.475	13316	1.3200	16.2600	-74.9000	-1.0830	2.3060	0.4650
09:31:22.491	13336	1.6100	15.2500	-72.5100	-0.9160	2.1290	0.4040
09:31:22.521	13356	2.2700	16.3800	-79.3200	-1.0540	2.4350	0.4900
09:31:22.536	13376	1.0100	15.1000	-70.8000	-0.9360	2.0980	0.3990
09:31:22.552	13396	4.4500	15.3900	-72.3100	-0.9410	2.4580	0.4300
09:31:22.567	13416	1.6100	15.1700	-69.9400	-0.9480	2.0790	0.4310
09:31:22.598	13436	3.8300	15.1100	-73.1100	-0.9040	2.3180	0.4080
09:31:22.614	13456	1.9700	15.9700	-77.0300	-1.0160	2.3660	0.5080
09:31:22.630	13476	1.2800	15.9100	-73.4200	-0.9350	2.1710	0.4250
09:31:22.662	13496	2.2200	16.3600	-75.2900	-1.0150	2.4180	0.4830
09:31:22.677	13516	0.6600	14.9800	-71.3400	-0.9820	2.0670	0.4240
09:31:22.693	13536	5.2500	16.4100	-73.9400	-0.9240	2.5260	0.4420
09:31:22.709	13556	1.1400	16.3000	-70.2000	-0.9760	2.1080	0.4440
09:31:22.739	13576	2.8700	15.6900	-73.9400	-0.9130	2.2960	0.4150
09:31:22.755	13596	1.5300	15.9200	-75.8700	-1.1360	2.4860	0.4840
09:31:22.771	13616	1.2100	15.7200	-71.1100	-0.9840	2.1840	0.4000
09:31:22.787	13636	3.6600	15.3700	-70.4100	-0.9600	2.3760	0.4310
09:31:22.817	13656	2.0800	15.8000	-70.6200	-1.0100	2.1600	0.4400
09:31:22.833	13676	3.4800	16.2100	-71.9700	-0.9140	2.3270	0.4160
09:31:22.849	13696	1.7500	15.4000	-73.0200	-1.0980	2.3730	0.4780
09:31:22.881	13716	1.6000	15.7700	-68.4500	-0.9380	2.1110	0.3830
09:31:22.896	13736	2.8400	15.5900	-74.1600	-1.0210	2.4690	0.4650
09:31:22.911	13756	1.2900	14.9500	-68.7100	-0.9880	2.1330	0.4270
09:31:22.941	13776	3.2500	15.4000	-70.6900	-0.8980	2.3160	0.4240
09:31:22.956	13796	1.9300	15.6500	-74.3500	-1.0200	2.2410	0.4780
09:31:22.971	13816	1.5200	16.2000	-71.1700	-0.9140	2.1720	0.3960
09:31:23.002	13836	2.9700	15.6300	-73.5700	-1.0300	2.4650	0.4790
09:31:23.017	13856	1.0800	15.1100	-68.6200	-0.9830	2.0460	0.3990
09:31:23.033	13876	3.6500	16.1200	-72.4900	-0.9090	2.4540	0.4360
09:31:23.049	13896	1.5600	15.8800	-71.5200	-1.0450	2.1880	0.4450
09:31:23.080	13916	4.4200	15.9300	-73.0100	-0.9110	2.3690	0.4240
09:31:23.095	13936	2.6900	14.9300	-72.8500	-1.0440	2.3480	0.4900
09:31:23.111	13956	1.5500	15.7100	-70.2400	-0.9440	2.1160	0.4080
09:31:23.141	13976	4.3500	16.0500	-75.0500	-1.0440	2.6380	0.4750
09:31:23.157	13996	1.8700	14.7800	-66.3500	-0.9850	2.0410	0.3860
09:31:23.173	14016	4.5500	15.8000	-70.6900	-0.8970	2.3850	0.4090
09:31:23.189	14036	2.3900	16.3600	-71.7600	-1.0450	2.4180	0.4760
09:31:23.221	14056	1.7000	15.7200	-72.1000	-0.9500	2.1490	0.3810
09:31:23.237	14076	3.3400	15.1900	-75.5900	-1.0490	2.3850	0.4840
09:31:23.253	14096	2.1700	15.0100	-70.2200	-0.9840	2.1800	0.4270
09:31:23.269	14116	4.2100	14.8500	-73.5700	-0.9360	2.4190	0.4420
09:31:23.301	14136	1.2100	16.3100	-73.7000	-1.0590	2.1810	0.4560
09:31:23.316	14156	1.6500	16.0700	-72.0000	-0.8900	2.1940	0.4080
09:31:23.332	14176	2.7900	14.4000	-76.5500	-1.0370	2.4690	0.4800
09:31:23.362	14196	1.2700	15.3700	-71.1300	-0.9380	2.0690	0.4010
09:31:23.377	14216	4.9200	15.4100	-72.4100	-0.9520	2.4610	0.4440
09:31:23.393	14236	1.7200	15.9700	-69.9400	-0.9880	2.0930	0.4160
09:31:23.409	14256	3.4500	15.7700	-74.9100	-0.8790	2.3350	0.4250
09:31:23.439	14276	3.4100	15.4200	-74.8200	-1.0160	2.3230	0.4970
09:31:23.455	14296	1.1400	15.3500	-71.7300	-0.9190	2.1400	0.4210
09:31:23.472	14316	3.2800	15.5200	-74.2700	-0.9850	2.4670	0.4690
09:31:23.502	14336	0.4200	14.9000	-70.6200	-1.0020	2.0220	0.4140
09:31:23.517	14356	5.4700	15.6700	-70.8300	-0.9270	2.5010	0.4230
09:31:23.533	14376	2.3300	15.8100	-72.6200	-0.9590	2.1650	0.4520
09:31:23.549	14396	2.5900	15.5300	-74.0900	-0.9030	2.2560	0.4300
09:31:23.581	14416	3.6200	15.5900	-76.9100	-1.0580	2.4580	0.5060
09:31:23.597	14436	1.0400	15.5900	-70.9600	-0.9750	2.1130	0.4270
09:31:23.613	14456	3.9800	15.1300	-72.7500	-0.9820	2.3320	0.4320
09:31:23.643	14476	2.6100	15.8900	-70.0300	-1.0490	2.2270	0.4510
09:31:23.658	14496	3.0300	15.8400	-72.8900	-0.9060	2.2980	0.4230
09:31:23.668	14516	1.1200	15.6900	-72.6200	-1.0890	2.2960	0.4630
09:31:23.689	14536	0.6200	15.5500	-73.0200	-0.9390	2.1830	0.4160
09:31:23.720	14556	3.7800	15.8600	-75.2000	-1.0060	2.4590	0.4630
09:31:23.736	14576	1.0600	14.4600	-69.5400	-0.9720	2.0680	0.4250
09:31:23.752	14596	4.0800	15.1800	-71.5700	-0.8770	2.3150	0.4180
09:31:23.782	14616	1.8600	15.8500	-74.0300	-1.0160	2.2650	0.4700
09:31:23.797	14636	1.0100	16.0300	-72.7700	-0.9120	2.1640	0.4040
09:31:23.813	14656	3.3100	15.2500	-73.1100	-1.0010	2.4340	0.4640
09:31:23.843	14676	0.7800	14.9200	-68.6000	-0.9640	2.0610	0.4020
09:31:23.858	14696	5.3600	15.7700	-70.0400	-0.9150	2.4840	0.4120
09:31:23.873	14716	2.5400	15.9300	-66.0400	-0.9530	2.0740	0.4180
09:31:23.903	14736	4.5100	15.7900	-70.4200	-0.8800	2.3420	0.4090
09:31:23.918	14756	1.0300	16.6100	-75.6700	-1.0530	2.3880	0.4970
09:31:23.934	14776	0.8900	15.8000	-72.9700	-0.9370	2.1340	0.4130
09:31:23.950	14796	5.3700	14.9400	-73.2400	-0.9860	2.4610	0.4530
09:31:23.981	14816	2.3800	15.1100	-68.6900	-0.9680	2.1590	0.4150
09:31:23.997	14836	3.4200	15.5200	-72.5800	-0.8960	2.3670	0.4190
09:31:24.012	14856	1.9800	15.7200	-74.2300	-1.0490	2.2850	0.4900
09:31:24.043	14876	0.7200	15.5800	-74.6400	-0.9440	2.1980	0.4260
09:31:24.058	14896	2.0000	16.5900	-74.1800	-1.0190	2.3930	0.4550
09:31:24.073	14916	1.5000	14.9000	-70.2800	-0.9850	2.1230	0.4250
09:31:24.103	14936	3.6700	15.7400	-71.7800	-0.9270	2.3820	0.4250
09:31:24.118	14956	1.8800	15.8500	-71.6100	-1.0650	2.2750	0.4600
09:31:24.133	14976	1.5800	16.1200	-71.2600	-0.9040	2.1590	0.4050
09:31:24.164	14996	2.8400	14.9900	-77.1900	-1.0270	2.4410	0.4920
09:31:24.179	15016	0.6600	14.6000	-68.7400	-0.9500	2.0350	0.3850
09:31:24.195	15036	4.6500	15.5900	-73.5600	-0.9350	2.5300	0.4440
09:31:24.211	15056	1.0600	16.1800	-70.3900	-0.9630	2.0580	0.4230
09:31:24.243	15076	3.9700	15.6100	-70.7400	-0.8820	2.3290	0.4050
09:31:24.258	15096	2.4200	15.6400	-74.9700	-1.0450	2.3440	0.4950
09:31:24.273	15116	1.1800	16.1100	-71.8100	-0.9190	2.1140	0.4170
09:31:24.304	15136	2.9200	15.3700	-73.6600	-1.0100	2.4320	0.4670
09:31:24.320	15156	0.8800	14.9200	-69.8900	-0.9970	2.0600	0.4210
09:31:24.336	15176	6.3800	15.1300	-74.6100	-0.9160	2.5300	0.4580
09:31:24.352	15196	1.4700	14.8500	-71.0800	-0.9630	2.0810	0.4420
09:31:24.382	15216	2.8400	15.6200	-73.5500	-0.8890	2.2780	0.4160
09:31:24.398	15236	3.1100	15.9200	-74.2100	-1.0320	2.3850	0.5000
09:31:24.414	15256	0.5100	15.4800	-72.3900	-0.9890	2.1210	0.4210
09:31:24.444	15276	4.2700	15.5600	-72.0600	-0.9470	2.3920	0.4290
09:31:24.459	15296	2.7700	16.0100	-70.5700	-1.0190	2.2160	0.4470
09:31:24.475	15316	3.1300	15.8400	-73.4100	-0.8790	2.2610	0.4310
09:31:24.491	15336	1.3100	16.5400	-76.5500	-1.0690	2.3260	0.4920
09:31:24.523	15356	0.8000	15.8400	-71.8600	-0.9300	2.1510	0.4220
09:31:24.539	15376	3.3200	15.9400	-72.6100	-1.0040	2.4620	0.4520
09:31:24.555	15396	0.9100	14.9000	-68.8700	-0.9950	2.1550	0.4260
09:31:24.570	15416	3.0800	15.3000	-73.6900	-0.8770	2.2630	0.4250
09:31:24.602	15436	0.5700	15.0400	-75.0500	-1.0230	2.2820	0.4790
09:31:24.618	15456	2.0700	15.2600	-74.3200	-0.9310	2.1910	0.4140
09:31:24.634	15476	3.3800	16.0600	-74.5200	-0.9970	2.4560	0.4750
09:31:24.650	15496	0.5400	15.2400	-68.7100	-0.9510	2.0450	0.3940
09:31:24.682	15516	3.9700	15.9200	-72.2700	-0.9020	2.4060	0.4170
09:31:24.697	15536	0.5500	16.4900	-73.4300	-1.0160	2.1310	0.4430
09:31:24.713	15556	3.2200	15.8400	-74.9200	-0.8960	2.3750	0.4280
09:31:24.729	15576	2.7700	15.4300	-74.2200	-1.0690	2.3250	0.4690
09:31:24.761	15596	1.6900	15.2100	-72.3800	-0.9500	2.1700	0.3980
09:31:24.777	15616	5.6400	16.0400	-73.2500	-0.9590	2.4960	0.4520
09:31:24.790	15636	1.8900	14.4400	-68.1600	-0.9680	2.1060	0.4150
09:31:24.822	15656	3.9400	15.8000	-72.4300	-0.8960	2.4160	0.4240
09:31:24.838	15676	1.9600	16.5400	-71.4300	-1.0730	2.2630	0.4710
09:31:24.854	15696	2.1800	15.5300	-71.7400	-0.9180	2.2430	0.4100
09:31:24.870	15716	3.2000	15.4000	-73.2600	-1.0430	2.4450	0.4590
09:31:24.902	15736	1.8400	15.2500	-70.3900	-0.9570	2.1340	0.4290
09:31:24.918	15756	4.1100	16.1000	-72.2100	-0.9310	2.3660	0.4310
09:31:24.930	15776	1.5600	16.8700	-73.6300	-1.0470	2.2210	0.4590
09:31:24.950	15796	1.5800	16.0000	-74.6900	-0.9040	2.1850	0.4070
09:31:24.980	15816	1.7900	15.9100	-79.0400	-1.0700	2.4330	0.4880
09:31:24.991	15836	0.7700	14.8800	-70.9500	-0.9450	2.0290	0.4080
09:31:25.012	15856	4.3300	15.2800	-74.6500	-0.9590	2.5330	0.4450
09:31:25.042	15876	1.5200	15.5600	-68.4100	-0.9530	2.1100	0.4250
09:31:25.057	15896	3.9700	15.4300	-71.8500	-0.8870	2.3070	0.4090
09:31:25.072	15916	1.5000	16.0600	-76.8200	-1.0250	2.3720	0.5030
09:31:25.103	15936	0.7000	15.8200	-71.9100	-0.9170	2.1050	0.4070
09:31:25.119	15956	2.9400	15.7700	-75.1200	-1.0260	2.4740	0.4820
09:31:25.134	15976	0.9300	14.7400	-69.6600	-0.9770	2.0600	0.4120
09:31:25.163	15996	4.4400	15.6900	-73.7300	-0.9300	2.4760	0.4390
09:31:25.179	16016	1.2900	16.3600	-71.7900	-1.0590	2.2040	0.4560
09:31:25.195	16036	3.0900	15.9100	-73.5300	-0.9070	2.2730	0.4170
09:31:25.211	16056	1.7300	15.9400	-79.7300	-1.0960	2.4540	0.5000
09:31:25.242	16076	0.5200	15.6800	-71.3700	-0.9510	2.1420	0.4040
09:31:25.258	16096	4.2100	16.2000	-70.3200	-0.9630	2.3810	0.4330
09:31:25.273	16116	3.1800	15.5700	-68.7600	-0.9970	2.1430	0.4450
09:31:25.290	16136	3.1200	16.1000	-71.9700	-0.8900	2.3030	0.4080
09:31:25.320	16156	0.8800	14.8600	-74.5600	-1.0820	2.3310	0.4710
09:31:25.336	16176	1.4900	15.5100	-72.9100	-0.9310	2.1250	0.4120
09:31:25.352	16196	3.1900	15.7200	-76.5200	-1.0140	2.5080	0.4850
09:31:25.383	16216	1.1700	14.4000	-69.3200	-0.9730	2.0610	0.4310
09:31:25.398	16236	4.2900	15.3700	-72.4900	-0.8840	2.3600	0.4190
09:31:25.413	16256	1.1300	15.8800	-72.7400	-1.0600	2.2140	0.4650
09:31:25.443	16276	1.9900	15.5400	-72.8400	-0.9000	2.2090	0.4100
09:31:25.458	16296	2.5300	16.0300	-77.8300	-1.0350	2.4580	0.4940
09:31:25.473	16316	0.2600	14.8300	-71.8500	-0.9490	2.0170	0.4070
09:31:25.503	16336	4.1200	16.3300	-75.0800	-0.9290	2.4370	0.4480
09:31:25.510	16356	1.8100	14.9700	-67.0900	-0.9800	2.1190	0.4150
09:31:25.534	16376	3.7500	16.2400	-71.1200	-0.8770	2.3920	0.4020
09:31:25.550	16396	1.4800	15.8800	-76.0000	-1.0330	2.2470	0.4980
09:31:25.582	16416	2.0500	15.4900	-72.6400	-0.9160	2.1260	0.4110
09:31:25.598	16436	4.2800	16.0100	-76.2500	-1.0430	2.5400	0.4800
09:31:25.613	16456	1.7400	14.4900	-69.3900	-0.9750	2.1120	0.4020
09:31:25.631	16476	3.7600	15.8400	-72.3000	-0.9070	2.3780	0.4210
09:31:25.650	16496	1.6400	15.6000	-71.0100	-1.0280	2.3160	0.4660
09:31:25.671	16516	1.4900	15.7400	-71.8000	-0.9160	2.1750	0.3970
09:31:25.690	16536	3.9200	14.5600	-73.7200	-1.0500	2.4950	0.4720
09:31:25.710	16556	1.6600	15.4700	-70.8700	-1.0150	2.1650	0.4270
09:31:25.739	16576	5.1500	16.1400	-75.1000	-0.9740	2.6830	0.4590
09:31:25.751	16596	2.1700	14.5400	-68.0400	-1.0010	2.1680	0.4290
09:31:25.770	16616	2.1700	14.4600	-67.4100	-0.8830	2.0800	0.4020
09:31:25.802	16636	3.1300	15.4500	-77.5500	-0.9940	2.3970	0.4820
09:31:25.818	16656	2.0400	15.8600	-73.5100	-0.9120	2.2700	0.4180
09:31:25.834	16676	4.6000	15.4200	-72.3300	-0.9020	2.4820	0.4330
09:31:25.865	16696	0.2200	14.4200	-64.2500	-0.8970	2.0010	0.3760
09:31:25.880	16716	2.2100	14.8700	-73.5000	-0.8240	2.2380	0.4000
09:31:25.896	16736	-0.5000	15.4400	-78.7600	-0.9670	2.3570	0.4680
09:31:25.912	16756	2.1300	15.3300	-72.7600	-0.8800	2.1390	0.4110
09:31:25.944	16776	1.9500	15.1700	-76.6900	-0.9650	2.3630	0.4980
09:31:25.960	16796	-0.7500	15.6100	-75.4600	-0.9310	2.1180	0.4130
09:31:25.976	16816	4.1700	15.8700	-77.5300	-0.9300	2.6380	0.4920
09:31:25.992	16836	0.9500	13.9700	-64.4000	-0.8920	1.9700	0.3900
09:31:26.023	16856	2.3600	15.3500	-73.0500	-0.8290	2.2530	0.4010
09:31:26.038	16876	2.4200	14.4100	-77.7400	-0.9880	2.5610	0.4740
09:31:26.054	16896	1.3100	15.4100	-71.6300	-0.9120	2.1770	0.4040
09:31:26.085	16916	3.3500	14.5100	-72.7800	-0.9210	2.2910	0.4450
09:31:26.100	16936	1.2800	15.1300	-70.3300	-0.9670	2.1510	0.4220
09:31:26.115	16956	3.3300	16.1000	-77.9600	-0.8850	2.4840	0.4410
09:31:26.130	16976	2.7700	14.9100	-72.5200	-1.0260	2.2430	0.4690
09:31:26.161	16996	0.7100	15.0800	-68.3800	-0.9050	1.9910	0.3990
09:31:26.177	17016	3.8100	15.4600	-77.3700	-0.9870	2.6150	0.4860
09:31:26.192	17036	1.3000	15.3100	-68.1600	-0.9520	2.0660	0.4020
09:31:26.223	17056	3.4800	14.7000	-71.6600	-0.8720	2.2680	0.4280
09:31:26.237	17076	1.8300	15.1600	-73.9600	-1.0040	2.2490	0.4620
09:31:26.253	17096	1.8600	16.0600	-73.4600	-0.8830	2.2990	0.4170
09:31:26.284	17116	3.4200	15.4500	-75.7100	-1.0020	2.4260	0.4820
09:31:26.299	17136	0.2200	14.7400	-69.1000	-0.9290	1.9220	0.3850
09:31:26.315	17156	3.9300	15.3300	-74.8100	-0.8860	2.4650	0.4330
09:31:26.331	17176	2.2400	15.5600	-72.0200	-0.9460	2.1850	0.4390
09:31:26.363	17196	4.1100	14.7100	-71.4800	-0.8910	2.2880	0.4240
09:31:26.378	17216	1.8900	15.8200	-72.5400	-1.0190	2.2920	0.4700
09:31:26.394	17236	1.7400	16.1300	-74.6400	-0.9350	2.2300	0.4240
09:31:26.425	17256	5.3700	14.9800	-72.9300	-0.9960	2.5310	0.4570
09:31:26.440	17276	1.6400	14.2600	-65.2300	-0.9690	1.9910	0.3960
09:31:26.456	17296	4.1100	15.2200	-72.0600	-0.9020	2.3870	0.4180
09:31:26.472	17316	1.5100	16.6700	-73.2400	-1.0570	2.4130	0.4780
09:31:26.504	17336	1.0800	15.0800	-73.6400	-0.9200	2.1760	0.4090
09:31:26.519	17356	2.7700	15.0900	-71.2300	-1.0240	2.3630	0.4460
09:31:26.535	17376	1.4400	15.2800	-70.9600	-0.9840	2.1870	0.4240
09:31:26.551	17396	4.5300	15.5500	-70.6900	-0.9190	2.4250	0.4150
09:31:26.583	17416	1.6500	16.5400	-69.6500	-1.0010	2.1670	0.4530
09:31:26.599	17436	1.6800	15.3200	-70.0300	-0.8950	2.1990	0.3900
09:31:26.614	17456	3.6900	16.2200	-78.3800	-1.0510	2.4810	0.4700
09:31:26.645	17476	1.4000	15.2900	-71.7500	-0.9360	2.1100	0.4100
09:31:26.660	17496	5.0000	14.9500	-68.6300	-0.9430	2.4000	0.4090
09:31:26.676	17516	1.3100	15.6600	-71.1300	-0.9710	2.1370	0.4390
09:31:26.691	17536	4.1600	15.4300	-73.2600	-0.8820	2.3630	0.4030
09:31:26.721	17556	1.4900	15.9000	-74.6700	-1.0360	2.3080	0.4930
09:31:26.736	17576	0.8300	15.6600	-71.9800	-0.9080	2.0450	0.4070
09:31:26.752	17596	3.6200	16.1300	-77.7100	-0.9690	2.5470	0.4920
09:31:26.784	17616	0.6200	14.4800	-69.2300	-0.9720	2.0530	0.4120
09:31:26.800	17636	5.7100	15.1900	-68.3300	-0.9190	2.4060	0.4140
09:31:26.815	17656	1.5400	16.7800	-72.1800	-0.9940	2.2010	0.4480
09:31:26.831	17676	2.7600	15.8000	-74.3200	-0.9040	2.2560	0.4000
09:31:26.862	17696	3.1700	15.0400	-76.0100	-1.0740	2.4830	0.4720
09:31:26.878	17716	1.5800	14.8100	-68.6300	-0.9690	2.0450	0.4060
09:31:26.894	17736	4.0200	16.2200	-73.1500	-0.9470	2.4190	0.4300
09:31:26.924	17756	2.6600	15.1200	-71.4900	-0.9910	2.1910	0.4450
09:31:26.940	17776	3.7500	15.1400	-70.1300	-0.9200	2.2270	0.4020
09:31:26.956	17796	2.1200	15.9000	-73.4200	-1.0920	2.3700	0.4740
09:31:26.972	17816	1.5300	15.4900	-71.9800	-0.9270	2.1140	0.4110
09:31:27.002	17836	3.3100	15.5800	-72.6800	-0.9950	2.5010	0.4660
09:31:27.018	17856	2.5600	14.8700	-65.4200	-0.9570	2.1100	0.4140
09:31:27.034	17876	3.5700	15.1500	-72.9200	-0.8800	2.3090	0.4350
09:31:27.065	17896	1.7700	15.1300	-74.7400	-1.0250	2.3200	0.4800
09:31:27.080	17916	1.9500	15.5500	-69.2400	-0.9180	2.1290	0.3840
09:31:27.096	17936	2.6500	14.9200	-76.3700	-1.0100	2.4040	0.4930
09:31:27.112	17956	0.1400	15.1100	-71.3300	-0.9870	2.0720	0.4080
09:31:27.132	17976	4.1300	16.4700	-74.6700	-0.9220	2.4380	0.4560
09:31:27.159	17996	2.1700	14.9200	-68.5900	-0.9940	2.1440	0.4550
09:31:27.175	18016	3.0600	16.1300	-72.0300	-0.8870	2.3310	0.4050
09:31:27.206	18036	1.3700	15.8000	-78.7400	-1.0860	2.3740	0.4820
09:31:27.221	18056	0.9000	15.7000	-70.6200	-0.9510	2.1020	0.3990
09:31:27.231	18076	4.5200	16.3100	-76.3200	-1.0030	2.5240	0.4770
09:31:27.252	18096	2.0100	14.3400	-68.2500	-0.9760	2.1490	0.4350
09:31:27.271	18116	3.4000	15.8700	-72.3600	-0.8940	2.3330	0.4390
09:31:27.300	18136	1.5900	15.7000	-73.5500	-1.0290	2.2880	0.4920
09:31:27.316	18156	1.6600	15.8900	-71.3000	-0.9240	2.0990	0.4120
09:31:27.332	18176	3.3000	15.7400	-78.1400	-1.0000	2.4830	0.5000
09:31:27.364	18196	1.4300	15.2300	-69.1200	-0.9840	2.0990	0.4180
09:31:27.380	18216	3.0400	15.6200	-73.3600	-0.9440	2.3180	0.4390
09:31:27.395	18236	1.9100	16.0600	-74.7700	-1.0590	2.2850	0.4900
09:31:27.425	18256	0.7700	16.4600	-72.7500	-0.9060	2.1290	0.4070
09:31:27.440	18276	1.8900	14.8800	-76.3300	-1.0380	2.4480	0.4810
09:31:27.455	18296	0.5000	15.0400	-70.0100	-0.9690	2.0010	0.4030
09:31:27.485	18316	5.1800	15.4500	-72.7900	-0.9410	2.5450	0.4380
09:31:27.500	18336	2.1400	16.1500	-68.9300	-0.9300	2.1150	0.4350
09:31:27.516	18356	3.0200	15.6600	-72.8600	-0.8850	2.2500	0.4030
09:31:27.531	18376	1.7800	15.9500	-76.6600	-1.0410	2.3370	0.4870
09:31:27.562	18396	0.7400	15.9200	-72.6600	-0.9440	2.1290	0.4120
09:31:27.578	18416	2.8500	15.8700	-73.5600	-0.9750	2.5040	0.4620
09:31:27.594	18436	1.1000	14.8900	-69.4200	-0.9940	2.0260	0.4170
09:31:27.625	18456	5.2600	15.1500	-72.3900	-0.9090	2.4570	0.4360
09:31:27.641	18476	1.2500	16.4400	-72.2400	-1.0280	2.3020	0.4720
09:31:27.657	18496	1.2200	15.5500	-73.1100	-0.9230	2.1890	0.3990
09:31:27.672	18516	2.4700	15.1300	-73.4400	-1.0730	2.3820	0.4430
09:31:27.704	18536	1.5200	15.3000	-72.2900	-0.9970	2.2010	0.4240
09:31:27.720	18556	4.8200	15.6400	-71.1200	-0.9660	2.4460	0.4420
09:31:27.735	18576	1.0500	15.3100	-68.7300	-1.0300	2.2010	0.4300
09:31:27.766	18596	2.0900	15.6700	-74.1100	-0.9180	2.2680	0.4090
09:31:27.781	18616	1.6600	14.9800	-75.2400	-1.0580	2.4140	0.4690
09:31:27.797	18636	0.5700	15.4400	-73.2600	-0.9540	2.1270	0.4250
09:31:27.813	18656	5.4100	15.3200	-71.8300	-0.9700	2.4260	0.4420
09:31:27.844	18676	1.8400	14.7900	-67.5300	-0.9670	2.1220	0.4230
09:31:27.860	18696	4.1000	15.6100	-71.0400	-0.8770	2.3680	0.4020
09:31:27.876	18716	1.5300	16.2100	-74.3700	-1.0170	2.2190	0.4590
09:31:27.892	18736	1.1000	15.5500	-73.8800	-0.9180	2.1010	0.4090
09:31:27.924	18756	3.8600	15.7600	-75.8400	-1.0140	2.5590	0.4830
09:31:27.940	18776	1.0400	14.9500	-68.7500	-0.9640	2.0860	0.4100
09:31:27.956	18796	3.9800	15.4500	-70.2400	-0.9010	2.3540	0.4060
09:31:27.972	18816	0.8700	15.0700	-69.5900	-1.0150	2.2050	0.4380
09:31:28.004	18836	3.3300	15.6600	-73.2900	-0.9080	2.3850	0.4140
09:31:28.020	18856	1.2000	15.8300	-74.6600	-1.1030	2.4040	0.4740
09:31:28.032	18876	0.8900	15.3000	-71.3200	-0.9500	2.0890	0.3970
09:31:28.065	18896	4.7100	15.8100	-74.1400	-1.0080	2.5500	0.4560
09:31:28.080	18916	2.2800	14.6100	-69.7200	-0.9740	2.1660	0.4280
09:31:28.095	18936	3.5700	15.3100	-71.1700	-0.8900	2.2510	0.4030
09:31:28.126	18956	1.6200	15.7000	-76.3600	-1.0910	2.3340	0.5050
09:31:28.141	18976	1.2700	15.8400	-72.4100	-0.9450	2.2210	0.4150
09:31:28.157	18996	2.8200	16.5000	-73.3700	-0.9890	2.3750	0.4450
09:31:28.187	19016	1.6600	14.7600	-71.5300	-0.9830	2.1010	0.4290
09:31:28.202	19036	5.2000	15.2000	-70.2100	-0.9060	2.3790	0.4400
09:31:28.213	19056	2.0200	16.1400	-73.4700	-1.0790	2.3690	0.4790
09:31:28.233	19076	1.1700	15.3100	-71.7400	-0.9140	2.0970	0.4020
09:31:28.264	19096	2.2900	14.9300	-75.8200	-1.0210	2.4450	0.4810
09:31:28.280	19116	1.6800	15.2400	-68.7800	-0.9440	2.0820	0.3990
09:31:28.296	19136	4.2100	15.5700	-73.8100	-0.9420	2.4950	0.4430
09:31:28.326	19156	-0.6400	15.4500	-66.4300	-0.9810	2.1080	0.4160
09:31:28.340	19176	2.4600	15.4700	-71.0600	-0.9030	2.2610	0.3990
09:31:28.355	19196	2.5400	14.5700	-74.6400	-1.0610	2.4130	0.4750
09:31:28.385	19216	0.9800	15.1400	-70.0500	-0.9550	2.1040	0.4110
09:31:28.400	19236	2.7300	15.8700	-76.4100	-0.9420	2.4870	0.4870
09:31:28.416	19256	1.0900	14.9900	-68.2300	-0.9800	2.0660	0.4120
09:31:28.446	19276	4.1900	15.7800	-75.3000	-0.9540	2.4930	0.4670
09:31:28.462	19296	1.0800	15.4200	-72.4300	-1.0110	2.2610	0.4670
09:31:28.478	19316	2.1600	16.1700	-70.8400	-0.9180	2.1590	0.3890
09:31:28.493	19336	4.1900	15.3800	-76.5500	-1.1000	2.4930	0.4900
09:31:28.524	19356	2.6900	15.2600	-68.0300	-1.0000	2.2130	0.3990
09:31:28.539	19376	4.2200	15.8200	-70.7400	-0.9280	2.3090	0.4250
09:31:28.555	19396	1.8900	15.3000	-71.1700	-1.0410	2.1920	0.4640
09:31:28.586	19416	2.8600	16.2700	-72.4900	-0.9430	2.2950	0.4130
09:31:28.593	19436	3.5100	15.9400	-75.3100	-1.0750	2.3980	0.4910
09:31:28.616	19456	1.4200	15.2800	-68.7200	-0.9800	2.0930	0.3870
09:31:28.632	19476	4.4700	15.3700	-72.5700	-0.9670	2.4600	0.4490
09:31:28.664	19496	2.8300	15.5500	-69.3200	-0.9870	2.1860	0.4460
09:31:28.680	19516	2.9200	15.7500	-72.6500	-0.8970	2.3150	0.4060
09:31:28.696	19536	1.0200	16.1800	-73.2900	-1.0540	2.3110	0.4640
09:31:28.712	19556	1.4800	15.7500	-71.8300	-0.9410	2.0730	0.4040
09:31:28.743	19576	4.2300	15.7800	-75.3100	-0.9960	2.5250	0.4730
09:31:28.759	19596	1.0100	15.0200	-67.6800	-0.9790	2.0920	0.4220
09:31:28.775	19616	3.7700	15.4800	-72.9300	-0.9150	2.3990	0.4380
09:31:28.805	19636	1.5100	15.9500	-72.2100	-1.0730	2.1520	0.4650
09:31:28.821	19656	3.3600	16.0000	-75.6300	-0.9100	2.3740	0.4410
09:31:28.837	19676	1.4900	15.4900	-76.5300	-1.1010	2.3640	0.5010
09:31:28.853	19696	0.0900	15.7800	-72.7400	-0.9640	2.0990	0.4110
09:31:28.885	19716	4.2600	15.5700	-76.3800	-1.0010	2.5690	0.4860
09:31:28.900	19736	2.1700	14.7200	-67.5800	-0.9790	2.1420	0.4110
09:31:28.915	19756	3.4400	15.8000	-71.9000	-0.9040	2.3250	0.4320
09:31:28.946	19776	2.7800	14.6900	-72.2200	-1.0520	2.2890	0.4930
09:31:28.962	19796	0.6400	15.9400	-73.9500	-0.9400	2.2170	0.4270
09:31:28.978	19816	3.5000	15.4400	-75.5300	-0.9900	2.4190	0.4770
09:31:28.993	19836	1.5900	14.9800	-70.3700	-0.9810	2.1240	0.4360
09:31:29.024	19856	3.9500	15.4000	-72.7700	-0.9110	2.3910	0.4310
09:31:29.039	19876	0.8000	16.4500	-70.3100	-1.0440	2.2580	0.4500
09:31:29.055	19896	1.1100	15.0200	-73.5200	-0.9090	2.1650	0.4060
09:31:29.086	19916	3.0700	15.6000	-76.5500	-0.9920	2.4270	0.4780
09:31:29.102	19936	0.7100	15.1800	-72.1700	-0.9510	2.0590	0.4030
09:31:29.118	19956	4.4500	15.3800	-71.2200	-0.9050	2.4480	0.4190
09:31:29.134	19976	1.5900	15.4100	-69.3700	-1.0200	2.1910	0.4360
09:31:29.166	19996	2.8200	15.8600	-71.7000	-0.8630	2.2680	0.3990
09:31:29.182	20016	2.0400	14.5000	-74.4500	-1.0250	2.3750	0.4670
09:31:29.198	20036	1.4400	15.2900	-70.3200	-0.9340	2.1330	0.4060
09:31:29.214	20056	5.3900	15.8200	-73.2300	-0.9640	2.5150	0.4670
09:31:29.245	20076	0.2400	14.6800	-68.3300	-0.9750	2.0690	0.4100
09:31:29.261	20096	4.1500	15.5100	-71.9000	-0.9060	2.4020	0.4180
09:31:29.277	20116	1.8100	17.2300	-72.1900	-1.0640	2.3000	0.4630
09:31:29.293	20136	1.5600	15.2100	-76.2000	-0.9440	2.2280	0.4160
09:31:29.324	20156	2.6700	15.8600	-75.3100	-1.0230	2.4480	0.4730
09:31:29.341	20176	1.9700	15.2000	-69.2700	-0.9760	2.1280	0.4040
09:31:29.356	20196	4.1000	16.2000	-69.2400	-0.9280	2.3780	0.4000
09:31:29.387	20216	2.5400	16.3700	-71.1700	-1.0660	2.2670	0.4530
09:31:29.402	20236	1.9600	15.8900	-74.2600	-0.9200	2.2460	0.4150
09:31:29.418	20256	1.8000	15.0800	-75.7900	-1.0670	2.3140	0.4720
09:31:29.434	20276	1.7300	15.5300	-71.7100	-0.9660	2.1890	0.4160
09:31:29.466	20296	5.4600	15.3200	-71.3200	-0.9730	2.4500	0.4310
09:31:29.481	20316	2.3300	15.2100	-67.1800	-1.0030	2.1290	0.4310
09:31:29.497	20336	3.4900	15.8200	-70.2300	-0.8770	2.2630	0.3920
09:31:29.527	20356	0.4000	15.9400	-76.0000	-1.0790	2.3580	0.4730
09:31:29.542	20376	0.9800	15.4600	-71.5500	-0.9310	2.0950	0.3890
09:31:29.558	20396	3.7900	15.6400	-75.7500	-0.9840	2.4800	0.4820
09:31:29.588	20416	0.6200	14.7300	-69.1500	-0.9790	2.0560	0.4140
09:31:29.604	20436	4.0900	15.7600	-73.9500	-0.8890	2.3750	0.4370
09:31:29.620	20456	1.3200	15.6800	-75.0400	-1.0370	2.2520	0.4860
09:31:29.636	20476	2.4700	15.4500	-73.8000	-0.9040	2.2380	0.4310
09:31:29.667	20496	2.2900	15.1600	-75.9900	-1.0650	2.4660	0.4840
09:31:29.682	20516	0.8000	14.9900	-71.7800	-0.9550	2.1250	0.3980
09:31:29.698	20536	4.8500	15.6400	-73.5500	-0.9510	2.5620	0.4580
09:31:29.728	20556	2.2700	16.1600	-70.2600	-1.0210	2.1960	0.4500
09:31:29.744	20576	3.0700	16.4500	-74.6500	-0.9030	2.3250	0.4240
09:31:29.760	20596	0.8600	16.4000	-74.1200	-1.1060	2.3360	0.4560
09:31:29.775	20616	1.2300	15.8400	-71.3600	-0.9440	2.1140	0.3940
09:31:29.806	20636	3.9400	15.6600	-74.3200	-0.9920	2.4310	0.4620
09:31:29.822	20656	1.9700	14.8100	-69.8200	-0.9710	2.1320	0.4370
09:31:29.838	20676	3.7000	15.6000	-72.6500	-0.9190	2.3730	0.4390
09:31:29.854	20696	2.7400	15.9500	-72.5600	-1.0800	2.3230	0.4830
09:31:29.886	20716	0.6400	16.0200	-72.6300	-0.9310	2.0800	0.4030
09:31:29.901	20736	3.3600	15.1800	-76.1700	-0.9890	2.4610	0.4840
09:31:29.916	20756	1.0900	14.9400	-68.3100	-0.9580	2.0540	0.4110
09:31:29.947	20776	4.5500	15.4000	-72.8100	-0.9040	2.4700	0.4410
09:31:29.963	20796	1.1600	15.0000	-68.7800	-0.9790	2.1650	0.4420
09:31:29.979	20816	2.7600	16.3300	-72.0800	-0.8890	2.2430	0.4030
09:31:29.994	20836	1.5000	14.8000	-73.3200	-1.0450	2.4070	0.4830
09:31:30.024	20856	0.6700	15.2800	-70.7300	-0.9430	2.0430	0.4050
09:31:30.040	20876	4.5200	15.7400	-76.3500	-0.9700	2.5600	0.4690
09:31:30.056	20896	2.4000	15.0600	-66.0500	-0.9810	2.0760	0.4190
09:31:30.087	20916	5.0300	15.3300	-71.8400	-0.9010	2.4530	0.4360
09:31:30.102	20936	1.8700	16.3400	-72.3800	-1.0620	2.3020	0.4810
09:31:30.118	20956	1.0500	16.2200	-74.3200	-0.9160	2.1450	0.4080
