# Supplementary material for: A slanted castor wheel enables pushing manual wheelchairs from the side to improve social interaction
Source: PLoS One. 2024 Sep 12;19(9):e0307759. doi: 10.1371/journal.pone.0307759 (PMC11392412; doi:10.1371/journal.pone.0307759)
Supplement: S1 File — Contains the data collected during the validation experiments and the code for calculating the reaction forces for a castor wheel using the vector equations and the cosine approximation. 4TU.ResearchData repository: https://doi.org/10.4121/82afa4e1-bdf1-4bf4-8682-32e62f6c3d68, GitLab repository: https://gitlab.tudelft.nl/ziggy/evaluation_paper. (ZIP) [file pone.0307759.s002.zip › S2 File - Experimental data and the MATLAB code for calculations of the castor wheel/Data/Test7_31-5-2022/0rad_1.4kg_7.txt]

TimeStamp	SampleCounter	Fx(N)	Fy(N)	Fz(N)	Tx(Nm)	Ty(Nm)	Tz(Nm)
10:22:05.370	39180	0.2600	0.3600	-14.9500	0.0230	0.3700	0.0060
10:22:05.391	39200	0.6100	0.4500	-14.5100	0.0420	0.4090	-0.0050
10:22:05.409	39220	0.4500	0.2200	-13.6100	0.0450	0.3960	-0.0060
10:22:05.431	39240	0.5300	0.4800	-13.6400	0.0490	0.3490	0.0020
10:22:05.449	39260	0.5600	0.1800	-14.8800	0.0320	0.4130	-0.0070
10:22:05.472	39280	0.4200	0.2500	-13.6200	0.0430	0.3900	0.0000
10:22:05.490	39300	0.8800	0.3200	-14.9600	0.0430	0.4350	0.0150
10:22:05.510	39320	0.2400	0.6000	-13.5000	0.0240	0.3650	-0.0100
10:22:05.531	39340	0.5900	0.4800	-14.4400	0.0320	0.4400	-0.0050
10:22:05.552	39360	0.1700	0.1700	-13.9600	0.0350	0.3860	-0.0080
10:22:05.570	39380	-0.2800	0.6100	-14.3600	0.0380	0.3940	-0.0160
10:22:05.589	39400	0.6000	-0.0800	-16.2500	0.0090	0.4630	0.0060
10:22:05.609	39420	0.0200	0.7100	-14.2900	0.0160	0.3530	-0.0080
10:22:05.630	39440	0.6100	0.7200	-14.4000	0.0200	0.4090	-0.0080
10:22:05.653	39460	-0.3300	0.3800	-13.5900	0.0140	0.3720	-0.0180
10:22:05.670	39480	0.6100	-0.0500	-13.6500	0.0270	0.3780	-0.0020
10:22:05.691	39500	0.5900	0.5800	-14.2900	0.0230	0.4380	0.0020
10:22:05.712	39520	-0.0400	0.4000	-12.4800	0.0360	0.2890	-0.0240
10:22:05.732	39540	0.9300	0.6000	-13.5700	0.0460	0.4600	0.0010
10:22:05.750	39560	0.5800	0.3900	-14.6000	0.0280	0.3600	-0.0040
10:22:05.772	39580	0.2800	0.2600	-13.4600	0.0330	0.3680	0.0010
10:22:05.791	39600	0.2100	0.5800	-14.7500	0.0400	0.4240	-0.0040
10:22:05.810	39620	0.5200	0.0600	-13.6400	0.0240	0.3550	0.0030
10:22:05.832	39640	-0.1000	0.1700	-14.3300	0.0440	0.4670	-0.0140
10:22:05.851	39660	0.5800	0.0100	-14.9300	0.0440	0.3200	0.0050
10:22:05.870	39680	0.6400	0.6400	-15.5500	0.0380	0.3890	0.0020
10:22:05.890	39700	0.1700	0.0900	-15.1100	0.0360	0.3950	0.0000
10:22:05.910	39720	0.1000	0.3000	-13.9800	0.0360	0.4100	-0.0040
10:22:05.933	39740	0.5200	0.2500	-15.2800	0.0390	0.3890	0.0080
10:22:05.952	39760	0.4400	0.3800	-13.9800	0.0330	0.3520	-0.0100
10:22:05.968	39780	0.3700	0.2000	-15.4400	0.0180	0.4650	0.0160
10:22:05.988	39800	0.1000	0.4800	-13.3700	0.0140	0.3650	-0.0060
10:22:06.009	39820	1.0800	0.4100	-14.2100	0.0180	0.4300	0.0040
10:22:06.029	39840	0.3200	0.2300	-14.8900	0.0240	0.4160	0.0040
10:22:06.051	39860	0.1600	0.2800	-15.1400	0.0050	0.3630	0.0030
10:22:06.070	39880	0.5600	0.4100	-15.7700	0.0030	0.4650	-0.0060
10:22:06.089	39900	0.2000	-0.2500	-16.0100	0.0030	0.3610	0.0140
10:22:06.109	39920	0.6900	0.1500	-14.9900	0.0150	0.4580	0.0070
10:22:06.130	39940	0.0300	0.0400	-13.7900	0.0290	0.3650	0.0000
10:22:06.151	39960	0.7600	0.2100	-15.0200	0.0360	0.3930	-0.0050
10:22:06.169	39980	0.6300	0.3600	-14.5000	0.0400	0.4060	-0.0090
10:22:06.190	40000	0.0500	0.3500	-13.4200	0.0280	0.3540	-0.0170
10:22:06.209	40020	0.4500	0.1000	-16.0400	0.0360	0.4170	0.0020
10:22:06.229	40040	0.5200	0.1100	-13.6500	0.0420	0.3270	-0.0070
10:22:06.251	40060	0.8000	0.6600	-14.1000	0.0700	0.3990	-0.0120
10:22:06.269	40080	-0.1600	0.4400	-14.2300	0.0320	0.3790	-0.0110
10:22:06.289	40100	0.0100	0.4400	-14.4100	0.0400	0.3920	-0.0030
10:22:06.309	40120	0.6800	0.2600	-14.0200	0.0280	0.3910	-0.0070
10:22:06.330	40140	0.3200	0.1400	-13.7300	0.0220	0.3570	0.0020
10:22:06.350	40160	0.6500	0.3900	-15.0500	0.0410	0.3910	-0.0030
10:22:06.369	40180	0.2400	0.6000	-15.4400	0.0350	0.3670	0.0010
10:22:06.389	40200	0.4900	0.2700	-13.9500	0.0280	0.4240	-0.0010
10:22:06.409	40220	0.5400	0.3100	-12.8500	0.0100	0.3400	-0.0100
10:22:06.430	40240	0.1600	0.1300	-14.0300	0.0110	0.3520	-0.0020
10:22:06.449	40260	0.7000	0.3900	-15.8200	0.0350	0.4500	0.0080
10:22:06.469	40280	-0.2800	0.2700	-15.3600	0.0060	0.3460	-0.0020
10:22:06.491	40300	-0.2000	0.7600	-12.9200	0.0290	0.4310	-0.0150
10:22:06.509	40320	-0.1400	0.4600	-14.4000	0.0130	0.3710	0.0050
10:22:06.528	40340	0.5200	-0.0200	-13.4800	0.0160	0.3920	0.0040
10:22:06.551	40360	0.1700	0.5500	-15.6100	0.0320	0.4260	-0.0080
10:22:06.570	40380	0.6700	0.4600	-13.2200	0.0320	0.3310	-0.0120
10:22:06.591	40400	0.6700	0.3500	-14.9100	0.0380	0.4200	-0.0090
10:22:06.609	40420	0.0500	0.3800	-13.6400	0.0310	0.3880	-0.0100
10:22:06.631	40440	0.6500	0.4200	-12.9400	0.0540	0.3800	-0.0080
10:22:06.649	40460	0.4900	0.3500	-15.2200	0.0600	0.3800	0.0070
10:22:06.670	40480	-0.0700	0.2500	-13.1800	0.0440	0.3430	-0.0110
10:22:06.690	40500	0.3900	0.5100	-14.9500	0.0540	0.4220	-0.0050
10:22:06.709	40520	0.0900	0.1000	-14.9700	0.0360	0.3770	0.0000
10:22:06.729	40540	0.7700	0.2300	-16.3700	0.0360	0.4260	0.0060
10:22:06.750	40560	0.5400	0.2900	-14.4600	0.0370	0.3670	-0.0050
10:22:06.770	40580	0.7900	-0.0100	-14.9200	0.0360	0.3600	0.0060
10:22:06.790	40600	0.5400	0.4400	-13.8600	0.0310	0.3670	-0.0140
10:22:06.810	40620	0.1600	0.2000	-14.5100	0.0130	0.3930	-0.0160
10:22:06.831	40640	0.6800	0.3400	-15.7500	0.0210	0.4480	0.0020
10:22:06.849	40660	0.3800	0.3300	-14.5500	0.0210	0.3740	0.0030
10:22:06.871	40680	0.9300	0.3000	-13.8000	0.0330	0.3990	-0.0020
10:22:06.889	40700	0.5600	0.5200	-12.8900	0.0250	0.3460	-0.0090
10:22:06.910	40720	0.9900	-0.0600	-13.1900	0.0180	0.3840	-0.0070
10:22:06.931	40740	0.8100	0.4900	-16.9300	0.0240	0.4330	0.0170
10:22:06.950	40760	0.7800	0.6700	-12.1500	0.0380	0.3100	-0.0120
10:22:06.969	40780	1.3100	-0.1300	-15.8100	0.0260	0.4280	0.0000
10:22:06.990	40800	-0.2800	0.8400	-13.6100	0.0420	0.3600	-0.0120
10:22:07.010	40820	0.8800	0.4100	-12.0400	0.0390	0.3970	-0.0070
10:22:07.029	40840	0.5100	0.6300	-14.4300	0.0430	0.4220	-0.0070
10:22:07.050	40860	0.3200	0.4100	-13.7400	0.0560	0.3440	-0.0090
10:22:07.071	40880	0.3900	0.5800	-16.5800	0.0510	0.4480	-0.0030
10:22:07.091	40900	0.0700	0.2800	-13.0500	0.0460	0.3020	-0.0080
10:22:07.109	40920	0.2700	0.2300	-15.1700	0.0440	0.4210	-0.0020
10:22:07.131	40940	0.8100	0.3600	-13.7600	0.0320	0.3740	-0.0010
10:22:07.151	40960	1.3500	0.5700	-14.6500	0.0320	0.4120	0.0050
10:22:07.171	40980	0.9600	0.3800	-15.3300	0.0260	0.4090	0.0070
10:22:07.191	41000	0.4300	0.3700	-12.2200	0.0140	0.3860	-0.0120
10:22:07.211	41020	1.0000	0.3400	-15.7000	0.0340	0.4280	0.0040
10:22:07.231	41040	0.2900	0.2700	-14.3900	0.0270	0.3250	0.0010
10:22:07.249	41060	0.2000	0.4500	-15.5100	0.0350	0.4170	0.0120
10:22:07.271	41080	0.4200	0.2000	-14.6600	0.0070	0.3980	-0.0040
10:22:07.290	41100	0.9700	0.4600	-13.6700	0.0180	0.3580	-0.0010
10:22:07.310	41120	0.7000	0.1900	-14.3900	0.0200	0.4440	0.0020
10:22:07.330	41140	0.2500	0.3500	-12.8600	0.0070	0.3240	0.0030
10:22:07.350	41160	0.4300	0.2800	-13.6700	0.0160	0.3810	-0.0020
10:22:07.370	41180	0.5600	0.3400	-15.1400	0.0140	0.4060	-0.0080
10:22:07.389	41200	0.5900	0.4200	-15.8800	0.0200	0.3720	0.0050
10:22:07.409	41220	-0.2400	0.6400	-16.3300	0.0350	0.4050	-0.0020
10:22:07.430	41240	0.9700	0.0500	-14.7300	0.0200	0.3660	-0.0020
10:22:07.451	41260	0.5800	0.4900	-15.3000	0.0170	0.3960	-0.0060
10:22:07.470	41280	0.2000	0.3700	-14.4100	0.0300	0.3540	-0.0020
10:22:07.491	41300	0.6200	0.1700	-14.6600	0.0360	0.4220	0.0050
10:22:07.512	41320	-0.4500	0.2500	-15.2000	0.0430	0.3820	-0.0040
10:22:07.531	41340	0.3700	0.4400	-12.5200	0.0420	0.3730	-0.0130
10:22:07.550	41360	0.3000	0.3500	-17.2600	0.0370	0.4310	0.0020
10:22:07.571	41380	0.4700	0.5000	-13.6300	0.0290	0.3630	-0.0070
10:22:07.590	41400	0.2400	0.5400	-16.7300	0.0420	0.4380	-0.0080
10:22:07.611	41420	1.1400	-0.0800	-15.0500	0.0180	0.3300	0.0060
10:22:07.631	41440	0.8800	0.1000	-15.8400	0.0320	0.4520	0.0110
10:22:07.650	41460	0.0100	0.3500	-13.4600	0.0120	0.3860	-0.0030
10:22:07.671	41480	0.3600	0.2200	-12.8600	0.0230	0.3610	0.0010
10:22:07.690	41500	0.6200	0.3800	-15.3700	0.0150	0.4750	-0.0090
10:22:07.711	41520	-0.2600	0.4600	-14.2600	0.0180	0.3520	0.0040
10:22:07.731	41540	1.0700	0.1600	-15.0500	0.0310	0.4350	0.0040
10:22:07.751	41560	0.4000	0.6600	-13.6000	0.0250	0.3670	-0.0110
10:22:07.771	41580	0.3200	0.5700	-14.5400	0.0280	0.3840	0.0080
10:22:07.791	41600	0.8200	0.3300	-12.7200	0.0250	0.4080	-0.0040
10:22:07.812	41620	0.0800	-0.2300	-14.0500	0.0310	0.3690	-0.0130
10:22:07.830	41640	-0.0700	0.6300	-14.9400	0.0350	0.4170	-0.0070
10:22:07.850	41660	0.5000	0.3400	-13.8500	0.0250	0.3610	0.0060
10:22:07.870	41680	0.9500	0.0500	-16.0400	0.0380	0.4280	0.0060
10:22:07.892	41700	0.2100	0.5800	-14.4600	0.0360	0.3830	-0.0030
10:22:07.910	41720	0.7200	0.2600	-13.2500	0.0530	0.3850	0.0010
10:22:07.930	41740	0.5600	0.4200	-14.7600	0.0430	0.4180	-0.0010
10:22:07.950	41760	-0.5400	0.4400	-15.6900	0.0340	0.3670	-0.0020
10:22:07.970	41780	0.5900	0.4100	-15.4300	0.0290	0.4200	0.0000
10:22:07.992	41800	0.5000	0.5900	-12.3600	0.0240	0.3700	-0.0090
10:22:08.012	41820	0.8600	0.6700	-12.7400	0.0290	0.4130	-0.0190
10:22:08.031	41840	0.1900	0.4600	-15.2700	0.0340	0.3700	-0.0010
10:22:08.050	41860	0.6600	0.0900	-15.4600	0.0210	0.3550	0.0110
10:22:08.070	41880	0.4600	0.3000	-15.2200	0.0280	0.4380	-0.0050
10:22:08.091	41900	-0.5700	0.4600	-13.6400	0.0200	0.3450	-0.0040
10:22:08.111	41920	0.3400	0.4200	-14.7700	0.0230	0.4450	-0.0080
10:22:08.131	41940	0.8200	0.1500	-14.5100	0.0100	0.4270	-0.0010
10:22:08.150	41960	0.6500	0.2700	-14.3500	0.0290	0.3750	0.0050
10:22:08.171	41980	0.8000	0.6400	-15.2700	0.0180	0.4370	-0.0040
10:22:08.190	42000	0.4600	0.5100	-14.8100	0.0350	0.3440	-0.0040
10:22:08.211	42020	0.7700	0.2800	-14.6500	0.0420	0.4240	-0.0060
10:22:08.230	42040	0.5600	0.0800	-15.0300	0.0160	0.3920	-0.0020
10:22:08.251	42060	0.7600	-0.1500	-15.7100	0.0180	0.3940	0.0080
10:22:08.270	42080	0.2100	0.5300	-16.1500	0.0220	0.3900	0.0030
10:22:08.291	42100	-0.1100	0.0000	-15.6800	0.0310	0.3730	0.0060
10:22:08.310	42120	0.4600	0.2900	-15.9400	0.0320	0.4350	0.0020
10:22:08.332	42140	-0.3400	0.4100	-15.0700	0.0570	0.3670	-0.0020
10:22:08.351	42160	-0.1400	0.3400	-16.1300	0.0410	0.4450	0.0050
10:22:08.370	42180	-0.2200	0.4000	-14.8600	0.0340	0.4210	-0.0020
10:22:08.390	42200	0.2800	0.5200	-11.8100	0.0310	0.3410	-0.0190
10:22:08.410	42220	-0.1300	0.3600	-15.4900	0.0350	0.3960	0.0050
10:22:08.432	42240	0.6000	0.3200	-14.2200	0.0230	0.3760	0.0080
10:22:08.452	42260	-0.1000	0.4900	-14.7300	0.0370	0.4400	-0.0050
10:22:08.471	42280	0.4400	0.2400	-14.2700	0.0140	0.3790	-0.0090
10:22:08.491	42300	0.6000	0.0500	-15.7700	0.0070	0.4610	-0.0010
10:22:08.510	42320	0.5500	0.1700	-14.8100	0.0220	0.3830	0.0080
10:22:08.531	42340	0.5900	0.0200	-14.7200	-0.0030	0.3770	-0.0030
10:22:08.550	42360	0.6900	0.2900	-15.4600	0.0100	0.4300	-0.0040
10:22:08.570	42380	0.1000	0.3300	-13.6000	0.0220	0.3420	-0.0050
10:22:08.591	42400	0.5800	0.3000	-15.0400	0.0130	0.4130	0.0020
10:22:08.611	42420	-0.1000	0.3900	-13.5300	0.0090	0.3850	-0.0150
10:22:08.631	42440	0.6500	0.5200	-13.9400	0.0300	0.4190	-0.0040
10:22:08.651	42460	0.0500	0.5400	-14.0800	0.0270	0.4430	-0.0190
10:22:08.671	42480	0.2300	0.3600	-13.5700	0.0170	0.3470	-0.0090
10:22:08.692	42500	0.6000	0.5800	-15.7400	0.0490	0.4290	0.0130
10:22:08.711	42520	0.1000	0.5000	-13.1600	0.0390	0.3600	-0.0060
10:22:08.730	42540	0.7200	0.5600	-15.2100	0.0540	0.4230	0.0130
10:22:08.751	42560	0.3300	0.2600	-16.0400	0.0320	0.3920	0.0000
10:22:08.770	42580	0.1200	0.0800	-15.9600	0.0370	0.3670	0.0130
10:22:08.792	42600	0.7400	0.5400	-13.7600	0.0380	0.3950	-0.0050
10:22:08.813	42620	0.1100	0.3400	-12.5500	0.0230	0.3640	-0.0040
10:22:08.830	42640	0.5100	0.2700	-14.6200	0.0280	0.4120	-0.0010
10:22:08.853	42660	-0.0900	0.4600	-13.8400	0.0270	0.3780	-0.0030
10:22:08.872	42680	0.5300	0.2900	-15.3400	0.0340	0.4100	-0.0150
10:22:08.893	42700	0.3000	0.5400	-14.2800	0.0110	0.4060	0.0070
10:22:08.911	42720	0.1400	0.2500	-14.4900	0.0200	0.3770	0.0030
10:22:08.930	42740	0.9700	0.3700	-15.6400	0.0030	0.4180	0.0120
10:22:08.952	42760	1.0500	0.0300	-15.6700	0.0050	0.3640	0.0130
10:22:08.972	42780	0.7800	0.0300	-14.7100	0.0180	0.4280	0.0050
10:22:08.991	42800	0.0200	0.4000	-13.6100	0.0090	0.3840	-0.0080
10:22:09.011	42820	0.1100	0.4100	-13.2300	0.0350	0.3710	-0.0030
10:22:09.030	42840	0.2200	0.5800	-12.8000	0.0200	0.4300	-0.0100
10:22:09.052	42860	-0.0700	0.2500	-13.2200	0.0300	0.3730	-0.0150
10:22:09.071	42880	0.5800	0.3200	-14.9400	0.0360	0.4280	0.0080
10:22:09.091	42900	-0.0200	0.2800	-13.0600	0.0240	0.3720	-0.0130
10:22:09.112	42920	1.3900	0.4200	-14.3000	0.0410	0.4120	0.0070
10:22:09.130	42940	-0.1700	0.7100	-14.4300	0.0450	0.4210	-0.0120
10:22:09.152	42960	0.5900	-0.1600	-13.6000	0.0380	0.3630	0.0030
10:22:09.171	42980	0.2600	0.6400	-14.3800	0.0290	0.4500	-0.0090
10:22:09.192	43000	-0.1800	0.3000	-13.6400	0.0330	0.3510	-0.0140
10:22:09.212	43020	0.3300	0.5100	-15.0900	0.0370	0.4120	0.0000
10:22:09.232	43040	-0.2000	0.4600	-14.3100	0.0330	0.3930	-0.0050
10:22:09.252	43060	0.7600	0.2500	-15.0400	0.0280	0.4060	-0.0030
10:22:09.271	43080	0.5800	0.3000	-16.8600	0.0250	0.3960	0.0070
10:22:09.292	43100	-0.0900	0.2300	-15.3000	0.0250	0.3270	0.0000
10:22:09.312	43120	0.6700	0.2300	-15.9100	0.0150	0.4340	0.0040
10:22:09.333	43140	0.1700	0.5500	-14.7300	0.0190	0.3690	-0.0080
10:22:09.352	43160	0.7800	0.2700	-14.3700	0.0020	0.4210	-0.0010
10:22:09.371	43180	-0.1800	0.3600	-12.8000	0.0200	0.3930	-0.0070
10:22:09.391	43200	0.7800	0.0200	-13.8100	0.0140	0.3730	-0.0080
10:22:09.411	43220	0.3600	0.3600	-15.5300	0.0140	0.4320	0.0060
10:22:09.433	43240	-0.0400	0.1800	-13.8000	0.0110	0.3520	-0.0040
10:22:09.453	43260	0.5700	0.4700	-15.3100	0.0240	0.4490	-0.0050
10:22:09.471	43280	0.2300	0.5700	-14.3600	0.0310	0.3560	-0.0100
10:22:09.493	43300	0.3000	0.2300	-13.2300	0.0090	0.3950	-0.0050
10:22:09.512	43320	0.1100	0.5100	-14.6200	0.0350	0.4190	-0.0130
10:22:09.531	43340	0.4500	0.2800	-14.3800	0.0480	0.3910	0.0100
10:22:09.551	43360	0.1300	0.0900	-16.5200	0.0390	0.4320	0.0030
10:22:09.571	43380	-0.0200	0.5200	-13.7500	0.0410	0.3570	0.0030
10:22:09.591	43400	0.5700	0.5800	-15.3500	0.0480	0.4380	-0.0050
10:22:09.612	43420	0.3800	0.5300	-13.1800	0.0520	0.3750	-0.0030
10:22:09.631	43440	0.9000	0.2600	-14.1400	0.0480	0.4120	0.0040
10:22:09.652	43460	0.1500	0.3500	-14.0400	0.0430	0.4100	0.0000
10:22:09.671	43480	0.0500	0.4800	-14.6000	0.0280	0.3700	0.0130
10:22:09.693	43500	0.5900	0.4200	-15.1800	0.0340	0.4730	0.0000
10:22:09.712	43520	-0.0300	0.1400	-14.2900	0.0040	0.3730	0.0010
10:22:09.731	43540	0.2600	0.5400	-13.7800	0.0090	0.4400	-0.0160
10:22:09.751	43560	0.7200	0.2800	-15.7900	0.0140	0.3710	0.0080
10:22:09.773	43580	-0.2400	0.4300	-16.2900	0.0100	0.3880	0.0050
10:22:09.792	43600	0.2400	0.3200	-14.0900	0.0200	0.4310	-0.0100
10:22:09.811	43620	-0.3300	0.3300	-13.5200	0.0090	0.3180	-0.0130
10:22:09.832	43640	0.6700	0.0200	-15.8900	0.0180	0.4320	0.0090
10:22:09.852	43660	0.2200	0.3400	-14.0000	0.0180	0.3810	0.0020
10:22:09.871	43680	0.4600	0.1200	-14.0800	0.0260	0.4160	-0.0010
10:22:09.892	43700	0.1300	0.7200	-13.6300	0.0430	0.4210	-0.0160
10:22:09.911	43720	0.3800	0.2300	-12.9900	0.0370	0.3650	-0.0030
10:22:09.932	43740	0.7700	0.3000	-15.8400	0.0360	0.4170	-0.0070
10:22:09.951	43760	0.6500	0.7400	-11.9800	0.0480	0.3280	-0.0170
10:22:09.971	43780	0.4900	0.4700	-14.7000	0.0590	0.4090	-0.0110
10:22:09.992	43800	0.0800	0.3400	-13.5400	0.0430	0.3720	-0.0090
10:22:10.011	43820	0.1000	0.5700	-16.4500	0.0330	0.3820	0.0110
10:22:10.031	43840	0.1300	0.3500	-16.2200	0.0400	0.4650	0.0010
10:22:10.053	43860	0.3000	0.2800	-14.4600	0.0240	0.3760	-0.0050
10:22:10.073	43880	0.1100	0.1200	-15.5900	0.0170	0.4530	0.0090
10:22:10.093	43900	0.0600	0.4700	-13.6100	0.0140	0.3660	-0.0070
10:22:10.111	43920	0.7600	0.3000	-13.9800	0.0310	0.4130	-0.0080
10:22:10.132	43940	0.5300	0.5000	-14.9400	0.0140	0.4030	0.0050
10:22:10.151	43960	0.4300	0.4400	-14.0700	0.0150	0.3750	0.0020
10:22:10.172	43980	0.4900	-0.1800	-16.0700	0.0120	0.4260	0.0100
10:22:10.193	44000	0.4300	0.3500	-14.1600	0.0140	0.3680	0.0090
10:22:10.213	44020	0.8500	0.3900	-15.4900	0.0150	0.4680	-0.0010
10:22:10.231	44040	-0.1400	0.2400	-14.2900	0.0180	0.3630	-0.0040
10:22:10.254	44060	0.5900	0.6200	-13.5300	0.0050	0.4230	-0.0130
10:22:10.271	44080	0.7500	0.4100	-14.0900	0.0260	0.4130	-0.0080
10:22:10.293	44100	0.5600	0.2700	-14.9100	0.0340	0.3550	0.0040
10:22:10.311	44120	0.8600	0.3000	-14.9700	0.0420	0.4550	-0.0040
10:22:10.331	44140	-0.2200	0.6600	-13.9400	0.0280	0.3770	0.0000
10:22:10.351	44160	0.3600	0.0800	-15.7600	0.0370	0.4420	0.0100
10:22:10.373	44180	0.3900	0.3000	-14.3000	0.0570	0.3890	-0.0070
10:22:10.394	44200	0.9200	-0.1100	-15.2400	0.0350	0.3460	0.0110
10:22:10.411	44220	0.7700	0.3900	-14.4400	0.0430	0.4210	-0.0040
10:22:10.433	44240	-0.2100	0.3400	-13.6300	0.0280	0.3910	-0.0180
10:22:10.453	44260	0.6900	-0.1100	-15.3900	0.0380	0.4590	0.0030
10:22:10.473	44280	0.6000	0.1200	-14.6300	0.0290	0.3980	0.0020
10:22:10.492	44300	0.4600	0.1900	-13.5000	0.0200	0.3840	-0.0120
10:22:10.513	44320	0.1200	0.1800	-14.0900	0.0300	0.3900	-0.0070
10:22:10.534	44340	0.7400	0.3600	-11.9200	0.0290	0.3750	-0.0020
10:22:10.553	44360	0.7400	0.3200	-13.8700	0.0240	0.4380	-0.0120
10:22:10.572	44380	-0.0700	0.4200	-14.4300	0.0320	0.3560	-0.0060
10:22:10.593	44400	0.4200	0.5700	-15.2700	0.0190	0.4350	-0.0030
10:22:10.614	44420	0.0200	0.5800	-14.3400	0.0220	0.4110	-0.0090
10:22:10.632	44440	0.9700	0.1200	-15.7100	0.0420	0.3740	0.0160
10:22:10.652	44460	0.3300	0.5000	-15.4800	0.0110	0.4220	0.0110
10:22:10.674	44480	-0.3600	0.4500	-14.5200	0.0320	0.3340	-0.0010
10:22:10.692	44500	0.5000	-0.0900	-16.8900	0.0370	0.4450	0.0140
10:22:10.714	44520	0.1700	0.1700	-14.9500	0.0400	0.3780	-0.0050
10:22:10.732	44540	0.7300	0.2000	-12.5600	0.0300	0.3880	-0.0170
10:22:10.753	44560	0.5700	0.4900	-14.0500	0.0410	0.3990	-0.0120
10:22:10.772	44580	0.4200	0.2500	-13.1100	0.0380	0.4180	-0.0040
10:22:10.792	44600	0.4600	0.5100	-15.6700	0.0490	0.4190	-0.0090
10:22:10.813	44620	-0.0500	0.1700	-12.5200	0.0400	0.3430	-0.0130
10:22:10.833	44640	0.9100	0.5700	-15.2100	0.0550	0.4470	-0.0030
10:22:10.852	44660	0.4800	0.7000	-14.6700	0.0390	0.4030	-0.0020
10:22:10.872	44680	0.9400	0.3800	-14.5400	0.0330	0.3910	-0.0010
10:22:10.893	44700	0.5600	0.2400	-14.8000	0.0310	0.4230	0.0090
10:22:10.912	44720	0.6600	0.2200	-15.3800	0.0250	0.4030	0.0130
10:22:10.933	44740	0.2300	0.6400	-14.6500	0.0430	0.4280	0.0040
10:22:10.953	44760	-0.1700	0.4000	-14.1700	0.0180	0.3520	-0.0020
10:22:10.973	44780	0.9800	0.3000	-14.0500	0.0210	0.4300	-0.0030
10:22:10.993	44800	0.1100	0.4900	-13.4800	0.0310	0.3580	0.0000
10:22:11.012	44820	0.0800	0.6700	-13.5200	0.0200	0.3490	-0.0150
10:22:11.033	44840	0.7300	0.1100	-15.9400	0.0220	0.4440	0.0020
10:22:11.054	44860	-0.1500	0.3200	-14.2300	0.0140	0.3600	-0.0120
10:22:11.072	44880	0.4100	0.3300	-16.3200	0.0210	0.4360	0.0010
10:22:11.093	44900	0.1000	0.3500	-15.6200	0.0290	0.4040	-0.0080
10:22:11.112	44920	0.8000	0.3700	-14.0200	0.0330	0.3470	-0.0050
10:22:11.134	44940	0.8200	0.2900	-16.3800	0.0370	0.4370	0.0110
10:22:11.152	44960	0.7200	0.1400	-14.6600	0.0340	0.3700	-0.0020
10:22:11.172	44980	0.4900	0.3200	-14.7000	0.0290	0.4150	0.0100
10:22:11.194	45000	-0.0300	0.5000	-14.0400	0.0410	0.3240	-0.0170
10:22:11.212	45020	0.4900	0.3800	-14.5900	0.0440	0.4430	-0.0070
10:22:11.233	45040	-0.3500	0.5900	-14.1700	0.0340	0.3720	-0.0140
10:22:11.252	45060	-0.3300	0.2200	-15.8100	0.0330	0.4030	0.0030
10:22:11.273	45080	0.5200	0.2000	-16.0100	0.0290	0.4640	0.0070
10:22:11.292	45100	-0.3600	0.4800	-13.9700	0.0450	0.3580	-0.0130
10:22:11.313	45120	0.4100	0.3000	-15.4100	0.0360	0.4540	-0.0030
10:22:11.333	45140	-0.0900	0.3200	-14.0500	0.0380	0.3590	-0.0100
10:22:11.352	45160	0.5000	0.2600	-13.8500	0.0270	0.4250	-0.0030
10:22:11.374	45180	0.7200	0.4000	-14.0800	0.0310	0.3580	0.0020
10:22:11.392	45200	0.3300	0.4700	-15.1400	0.0250	0.3650	0.0030
10:22:11.413	45220	1.2000	0.5300	-14.7400	0.0380	0.3940	0.0000
10:22:11.435	45240	-0.4500	0.7500	-13.1900	0.0210	0.3680	-0.0140
10:22:11.454	45260	1.1000	0.1600	-14.0000	0.0200	0.4200	0.0020
10:22:11.473	45280	0.2100	0.2500	-14.6200	0.0150	0.3850	0.0080
10:22:11.495	45300	0.3500	0.1800	-14.6600	0.0270	0.3750	-0.0010
10:22:11.515	45320	0.6000	-0.0100	-15.6800	0.0320	0.4520	0.0090
10:22:11.534	45340	-0.2400	0.7200	-13.1800	0.0350	0.3710	-0.0210
10:22:11.553	45360	0.6500	0.7000	-12.6600	0.0320	0.4150	-0.0110
10:22:11.574	45380	0.9500	0.1400	-16.1400	0.0250	0.3600	0.0090
10:22:11.595	45400	0.6900	0.3400	-13.3400	0.0450	0.3600	0.0010
10:22:11.613	45420	0.1900	0.1100	-14.8200	0.0220	0.3990	0.0000
10:22:11.635	45440	0.5000	0.3200	-13.4700	0.0470	0.3870	-0.0090
10:22:11.654	45460	0.6400	0.5900	-13.7100	0.0560	0.3970	-0.0020
10:22:11.673	45480	0.2200	0.3300	-13.9100	0.0420	0.3490	-0.0080
10:22:11.692	45500	0.7600	0.6300	-13.4600	0.0320	0.4430	-0.0050
10:22:11.713	45520	0.4600	0.2700	-14.3100	0.0310	0.3770	0.0030
10:22:11.734	45540	0.3700	0.4100	-12.4900	0.0220	0.3800	-0.0060
10:22:11.753	45560	-0.3600	0.2100	-15.1100	0.0350	0.4150	-0.0010
10:22:11.774	45580	0.8200	0.2100	-14.5700	0.0350	0.3670	0.0070
10:22:11.794	45600	0.6900	0.4000	-17.0400	0.0160	0.4440	0.0090
10:22:11.815	45620	0.3200	0.1700	-15.1100	0.0140	0.3610	0.0130
10:22:11.833	45640	0.7100	0.4600	-13.7000	0.0100	0.4020	-0.0130
10:22:11.854	45660	-0.1300	0.1700	-14.7800	0.0090	0.3900	-0.0040
10:22:11.874	45680	0.9800	0.2300	-14.0200	0.0420	0.3490	0.0030
10:22:11.894	45700	0.2700	0.5600	-13.3600	0.0230	0.4550	-0.0070
10:22:11.913	45720	-0.4200	0.4000	-12.9500	0.0300	0.3230	-0.0120
10:22:11.935	45740	0.3800	0.3000	-15.2300	0.0350	0.4240	-0.0070
10:22:11.955	45760	0.4500	0.5600	-15.6800	0.0460	0.3510	-0.0050
10:22:11.975	45780	0.4900	0.4500	-14.6300	0.0280	0.3870	0.0010
10:22:11.994	45800	0.2800	0.2900	-15.7200	0.0240	0.4320	-0.0070
10:22:12.015	45820	0.9700	0.2500	-14.4200	0.0270	0.3630	0.0130
10:22:12.033	45840	0.3000	0.8000	-15.0000	0.0390	0.4290	-0.0040
10:22:12.054	45860	0.2500	0.7300	-12.3900	0.0450	0.3200	-0.0130
10:22:12.074	45880	0.6800	0.2800	-14.9600	0.0420	0.4230	0.0100
10:22:12.095	45900	0.2300	0.2500	-15.3900	0.0230	0.4370	-0.0020
10:22:12.114	45920	-0.1000	0.1200	-14.9400	0.0200	0.3810	0.0010
10:22:12.134	45940	0.1300	0.5200	-16.4600	0.0240	0.4220	-0.0010
10:22:12.154	45960	0.5700	0.4600	-13.6200	0.0250	0.3480	-0.0070
10:22:12.173	45980	0.4100	0.2600	-13.9500	0.0200	0.4590	-0.0120
10:22:12.193	46000	0.0000	0.2000	-15.1700	0.0160	0.3590	-0.0040
10:22:12.215	46020	0.6000	0.3700	-14.2500	0.0130	0.4140	-0.0040
10:22:12.233	46040	0.2400	0.3300	-16.2100	0.0160	0.4010	0.0110
10:22:12.254	46060	0.2800	0.6300	-13.2700	0.0020	0.3580	-0.0110
10:22:12.274	46080	0.7100	0.3700	-17.1300	0.0220	0.4500	0.0000
10:22:12.293	46100	-0.3600	0.1700	-17.2100	0.0160	0.3730	0.0050
10:22:12.315	46120	0.8500	0.4800	-14.2100	0.0270	0.4200	-0.0110
10:22:12.334	46140	-0.2200	0.3200	-15.7300	0.0240	0.3800	0.0020
10:22:12.354	46160	0.9200	0.1900	-14.5900	0.0430	0.3670	0.0000
10:22:12.374	46180	0.4800	0.2800	-14.5500	0.0480	0.4240	-0.0030
10:22:12.394	46200	0.4900	0.6700	-13.6200	0.0300	0.3480	-0.0020
10:22:12.414	46220	0.4600	0.2600	-14.9700	0.0470	0.4120	-0.0020
10:22:12.434	46240	1.0400	0.5500	-12.7600	0.0390	0.3570	-0.0060
10:22:12.453	46260	1.2900	0.6200	-14.3200	0.0470	0.4030	-0.0100
10:22:12.476	46280	-0.2600	0.5200	-13.7200	0.0440	0.3900	-0.0160
10:22:12.495	46300	-0.3600	0.6600	-14.5000	0.0500	0.3680	-0.0110
10:22:12.514	46320	0.2100	0.4700	-14.7500	0.0470	0.4430	0.0070
10:22:12.535	46340	0.4300	0.3600	-15.3000	0.0310	0.3470	-0.0030
10:22:12.554	46360	0.1100	0.4000	-16.1700	0.0350	0.4590	0.0040
10:22:12.574	46380	0.3200	0.3600	-14.7600	0.0310	0.3320	0.0020
10:22:12.594	46400	0.1100	0.1300	-13.7900	0.0280	0.4030	-0.0090
10:22:12.614	46420	0.7600	0.2800	-14.3400	0.0390	0.3820	0.0060
10:22:12.634	46440	0.2000	0.2200	-14.0100	0.0230	0.3490	0.0020
10:22:12.655	46460	0.6200	0.2300	-16.1700	0.0210	0.4340	0.0120
10:22:12.676	46480	0.4500	0.4500	-13.6100	0.0130	0.3390	0.0020
10:22:12.694	46500	0.3500	0.3700	-13.8700	0.0190	0.4330	-0.0070
10:22:12.714	46520	0.6000	0.1900	-15.3100	0.0080	0.3870	0.0060
10:22:12.734	46540	0.0100	0.4600	-14.4000	0.0400	0.3670	0.0010
10:22:12.753	46560	0.4700	0.4300	-14.5700	0.0310	0.4220	0.0040
10:22:12.774	46580	-0.1200	0.8100	-12.7100	0.0350	0.3410	-0.0140
10:22:12.796	46600	0.9300	0.3000	-14.6800	0.0490	0.3900	0.0010
10:22:12.815	46620	0.6900	0.3500	-12.9900	0.0250	0.3110	-0.0060
10:22:12.836	46640	0.5100	-0.0400	-16.0200	0.0350	0.4240	0.0010
10:22:12.855	46660	0.5600	0.3000	-13.9000	0.0490	0.3890	-0.0070
10:22:12.876	46680	0.8400	-0.0200	-13.5200	0.0460	0.3790	0.0000
10:22:12.895	46700	0.3100	0.5200	-13.0400	0.0380	0.4170	-0.0230
10:22:12.914	46720	-0.2500	0.3100	-13.6700	0.0430	0.3690	-0.0100
10:22:12.936	46740	0.5300	0.2300	-14.8500	0.0430	0.4250	-0.0010
10:22:12.954	46760	0.8500	0.0900	-15.8500	0.0260	0.3860	0.0110
10:22:12.974	46780	0.8200	0.5400	-13.3700	0.0250	0.3920	0.0020
10:22:12.996	46800	0.1700	0.4600	-13.8800	0.0420	0.3930	-0.0110
10:22:13.016	46820	0.3900	0.4200	-13.3300	0.0200	0.3560	-0.0090
10:22:13.036	46840	-0.0200	0.5100	-15.0600	0.0250	0.4300	-0.0070
10:22:13.056	46860	-0.2500	0.3000	-13.6400	0.0160	0.3280	-0.0090
10:22:13.075	46880	0.8200	0.5900	-14.3700	0.0280	0.4180	-0.0040
10:22:13.095	46900	0.4300	0.2400	-14.4300	0.0170	0.3840	0.0020
10:22:13.115	46920	-0.0100	0.1300	-13.1100	0.0250	0.3570	-0.0070
10:22:13.135	46940	0.4300	0.2700	-17.0200	0.0300	0.4420	0.0140
10:22:13.155	46960	-0.0400	0.1900	-14.5500	0.0120	0.3430	-0.0040
10:22:13.176	46980	0.9500	0.3000	-15.4000	0.0390	0.4340	-0.0060
10:22:13.195	47000	-0.2500	0.5200	-12.5200	0.0440	0.3430	-0.0170
10:22:13.215	47020	0.8300	0.4700	-13.0100	0.0400	0.3750	-0.0130
10:22:13.236	47040	0.2800	-0.0200	-15.8700	0.0310	0.4430	0.0010
10:22:13.254	47060	0.9400	0.7600	-12.2100	0.0440	0.3300	-0.0050
10:22:13.274	47080	1.1400	0.4700	-14.6600	0.0500	0.4270	-0.0060
10:22:13.295	47100	0.1200	0.3000	-15.8600	0.0480	0.3670	0.0010
10:22:13.315	47120	0.4600	0.1500	-14.0400	0.0420	0.4400	-0.0050
10:22:13.336	47140	-0.0300	0.5800	-14.4000	0.0210	0.4130	-0.0080
10:22:13.356	47160	0.8300	0.1500	-14.2300	0.0330	0.3610	0.0000
10:22:13.376	47180	0.2900	0.5400	-13.9200	0.0280	0.4130	-0.0120
10:22:13.396	47200	0.3700	0.2200	-14.9000	0.0310	0.3880	0.0000
10:22:13.416	47220	-0.0900	0.1700	-15.0200	0.0150	0.4350	-0.0080
10:22:13.436	47240	0.1500	0.2000	-14.8800	0.0150	0.3290	-0.0050
10:22:13.455	47260	0.8300	0.4400	-13.9600	0.0310	0.4200	0.0030
10:22:13.476	47280	0.6700	0.1500	-14.4600	0.0040	0.3860	0.0040
10:22:13.495	47300	0.3300	0.2600	-13.5800	0.0100	0.3660	-0.0080
10:22:13.515	47320	0.1900	0.2800	-16.9900	0.0060	0.4740	0.0020
10:22:13.536	47340	-0.3800	0.0400	-14.8100	0.0070	0.3640	0.0040
10:22:13.554	47360	0.5200	-0.2100	-15.9600	0.0070	0.4430	0.0120
10:22:13.574	47380	0.2000	0.6100	-14.2800	0.0420	0.3780	0.0060
10:22:13.595	47400	0.4100	0.3000	-15.4100	0.0310	0.4170	-0.0020
10:22:13.615	47420	0.6400	0.5400	-14.9900	0.0540	0.4290	-0.0030
10:22:13.635	47440	-0.0500	0.4400	-13.8300	0.0310	0.3770	-0.0050
10:22:13.655	47460	0.6700	0.3800	-14.2200	0.0430	0.4000	0.0000
10:22:13.674	47480	-0.0300	0.4100	-14.4200	0.0350	0.3620	-0.0030
10:22:13.696	47500	0.7400	0.3800	-15.0500	0.0420	0.4270	0.0050
10:22:13.716	47520	-0.3000	0.2800	-16.6800	0.0380	0.4030	0.0070
10:22:13.736	47540	-0.1400	0.1900	-14.1600	0.0410	0.3620	-0.0080
10:22:13.755	47560	0.4800	0.5200	-15.6700	0.0420	0.4180	-0.0020
10:22:13.774	47580	0.2300	0.4800	-13.5100	0.0340	0.3850	-0.0030
10:22:13.795	47600	0.3100	0.4900	-15.7900	0.0310	0.4450	0.0070
10:22:13.815	47620	0.3700	0.1500	-13.7300	0.0170	0.3320	-0.0030
10:22:13.835	47640	1.0700	0.3600	-15.5600	0.0510	0.4060	0.0040
10:22:13.854	47660	0.4600	0.0900	-14.9200	0.0190	0.4020	0.0030
10:22:13.874	47680	0.2500	0.3400	-14.6600	0.0290	0.3310	0.0010
10:22:13.895	47700	1.1600	0.4100	-15.1200	0.0220	0.4500	-0.0030
10:22:13.915	47720	0.0400	0.3000	-13.6900	0.0150	0.3500	-0.0010
10:22:13.936	47740	0.6200	0.5800	-14.7100	0.0370	0.4330	-0.0030
10:22:13.954	47760	0.1500	0.1400	-14.3800	0.0110	0.3820	-0.0030
10:22:13.975	47780	0.6100	0.3600	-12.3000	0.0250	0.3510	-0.0120
10:22:13.996	47800	0.4400	0.3900	-14.8000	0.0450	0.4070	0.0020
10:22:14.016	47820	-0.0200	0.6200	-14.7000	0.0340	0.3480	-0.0060
10:22:14.036	47840	0.1800	-0.0600	-17.2400	0.0510	0.4560	0.0100
10:22:14.054	47860	0.5100	0.1400	-16.2400	0.0230	0.3650	0.0080
10:22:14.076	47880	0.5700	0.2600	-15.3900	0.0380	0.3920	0.0040
10:22:14.095	47900	0.3300	0.3000	-16.5300	0.0460	0.4070	0.0050
10:22:14.115	47920	-0.1000	0.4700	-13.1500	0.0430	0.3750	-0.0170
10:22:14.136	47940	0.3100	0.2300	-15.2100	0.0180	0.4360	-0.0120
10:22:14.157	47960	0.0300	0.3000	-15.1300	0.0360	0.3380	0.0020
10:22:14.174	47980	0.8900	0.2200	-15.7700	0.0400	0.4370	0.0100
10:22:14.195	48000	-0.2300	0.6900	-15.6100	0.0400	0.3670	0.0060
10:22:14.217	48020	0.8200	0.3000	-14.5800	0.0360	0.3930	0.0000
10:22:14.236	48040	0.4600	0.2200	-15.8700	0.0430	0.3670	0.0080
10:22:14.255	48060	0.7200	0.4100	-12.7000	0.0310	0.3090	0.0060
10:22:14.275	48080	0.4800	0.3200	-15.1700	0.0100	0.4750	-0.0030
10:22:14.297	48100	0.3900	0.5300	-13.5200	0.0170	0.3340	0.0020
10:22:14.316	48120	0.0400	0.2200	-14.3100	0.0110	0.3980	0.0070
10:22:14.336	48140	0.9500	-0.0700	-15.4600	-0.0020	0.4390	0.0170
10:22:14.356	48160	1.3300	0.2200	-13.2900	0.0240	0.3950	0.0000
10:22:14.375	48180	1.1400	0.1000	-14.4400	0.0080	0.4220	-0.0060
10:22:14.396	48200	-0.0600	0.2700	-14.5300	0.0220	0.3530	-0.0030
10:22:14.416	48220	0.3300	0.3300	-14.8800	0.0330	0.4460	-0.0060
10:22:14.437	48240	0.4900	0.1100	-13.7000	0.0290	0.3610	0.0090
10:22:14.456	48260	0.6300	0.5200	-14.4200	0.0250	0.4210	0.0010
10:22:14.476	48280	0.6000	0.5100	-13.7700	0.0220	0.4190	-0.0040
10:22:14.496	48300	0.4200	0.3500	-14.8000	0.0330	0.3990	0.0030
10:22:14.515	48320	0.3000	0.6300	-15.8200	0.0510	0.4730	-0.0050
10:22:14.536	48340	-0.0700	0.1900	-15.2800	0.0350	0.3330	0.0090
10:22:14.555	48360	0.6800	0.1000	-14.4900	0.0390	0.4430	-0.0050
10:22:14.575	48380	0.6000	0.4700	-14.2100	0.0250	0.3470	-0.0050
10:22:14.595	48400	1.2300	-0.1400	-14.0600	0.0200	0.3790	0.0060
10:22:14.616	48420	0.5500	0.6300	-16.5200	0.0350	0.4240	0.0040
10:22:14.636	48440	1.2000	0.5300	-13.5000	0.0290	0.3670	-0.0010
10:22:14.655	48460	0.5800	0.2100	-16.6100	0.0240	0.4320	0.0070
10:22:14.675	48480	0.4300	-0.0200	-13.1800	0.0120	0.3220	0.0000
10:22:14.696	48500	0.5400	0.6000	-14.5800	0.0310	0.4270	-0.0040
10:22:14.717	48520	0.4400	0.5100	-14.4700	0.0370	0.3920	0.0040
10:22:14.735	48540	0.5600	0.1600	-13.9900	0.0200	0.3670	-0.0010
10:22:14.756	48560	0.2200	0.3000	-15.8700	0.0220	0.4100	-0.0010
10:22:14.775	48580	0.1500	0.1100	-13.4800	0.0160	0.3240	-0.0080
10:22:14.795	48600	0.3700	0.2700	-15.7900	0.0290	0.4530	0.0000
10:22:14.816	48620	0.3600	0.2300	-14.9900	0.0190	0.3830	0.0030
10:22:14.836	48640	-0.1600	-0.0400	-16.9800	0.0370	0.4460	0.0060
10:22:14.857	48660	0.3600	0.2300	-15.0300	0.0260	0.4220	0.0000
10:22:14.875	48680	0.4900	0.0100	-14.0800	0.0160	0.3360	0.0060
10:22:14.896	48700	0.4900	0.3200	-14.0000	0.0380	0.4500	-0.0050
10:22:14.916	48720	0.1700	0.4000	-16.0700	0.0370	0.3550	0.0060
10:22:14.936	48740	0.2600	0.5500	-15.5500	0.0390	0.4460	-0.0030
10:22:14.956	48760	0.1100	0.4300	-14.4300	0.0290	0.3920	-0.0120
10:22:14.976	48780	-0.1600	0.1800	-14.9000	0.0410	0.3950	-0.0030
10:22:14.997	48800	0.8900	0.2800	-14.3200	0.0440	0.4040	-0.0100
10:22:15.017	48820	0.4100	0.2100	-14.2100	0.0330	0.3830	0.0060
10:22:15.036	48840	0.0700	0.3200	-16.9900	0.0250	0.4360	0.0030
10:22:15.056	48860	0.5700	0.1300	-14.8900	0.0070	0.3640	-0.0010
10:22:15.076	48880	0.3200	0.3700	-13.3800	0.0310	0.4190	-0.0060
10:22:15.097	48900	0.4800	0.5000	-13.9400	0.0190	0.3960	-0.0040
10:22:15.116	48920	0.5200	0.3000	-14.6900	0.0150	0.3690	0.0090
10:22:15.136	48940	0.8200	0.4400	-14.3900	0.0240	0.4220	-0.0050
10:22:15.157	48960	-0.5500	0.3700	-14.7200	0.0090	0.3780	0.0040
10:22:15.176	48980	0.4400	0.1300	-16.2600	0.0160	0.4630	-0.0080
10:22:15.198	49000	-0.3100	0.1300	-13.8500	0.0110	0.3530	-0.0030
10:22:15.216	49020	0.3100	0.3800	-13.1400	0.0200	0.3760	-0.0150
10:22:15.236	49040	0.3000	0.5500	-15.9300	0.0280	0.4400	-0.0020
10:22:15.256	49060	0.5900	0.1400	-12.9000	0.0510	0.3080	-0.0050
10:22:15.277	49080	0.8700	0.3700	-14.3200	0.0470	0.4500	0.0020
10:22:15.297	49100	0.6000	0.0000	-15.8900	0.0160	0.3610	0.0140
10:22:15.317	49120	0.4000	0.4800	-16.3600	0.0400	0.4110	0.0100
10:22:15.337	49140	0.4700	0.3800	-14.7800	0.0430	0.3990	0.0010
10:22:15.356	49160	0.8100	0.3100	-13.0600	0.0600	0.3810	0.0050
10:22:15.378	49180	0.3900	0.5100	-15.0400	0.0370	0.4290	0.0000
10:22:15.396	49200	0.6100	0.6400	-12.1700	0.0530	0.3610	-0.0240
10:22:15.416	49220	0.9200	0.1400	-15.2000	0.0380	0.4010	0.0060
10:22:15.438	49240	0.1000	0.7600	-13.5600	0.0350	0.3850	-0.0100
10:22:15.458	49260	0.5300	0.3400	-14.6100	0.0320	0.4070	0.0020
10:22:15.476	49280	0.3300	0.4600	-14.9900	0.0280	0.4060	-0.0030
10:22:15.498	49300	0.5300	0.5600	-14.0200	0.0250	0.3830	-0.0060
10:22:15.517	49320	1.0400	0.2900	-15.4700	0.0250	0.4360	0.0030
10:22:15.537	49340	0.1800	0.5800	-13.4600	0.0190	0.3300	-0.0090
10:22:15.556	49360	0.7500	0.5600	-13.9700	0.0020	0.4040	-0.0040
10:22:15.576	49380	0.1900	0.7400	-14.7200	0.0320	0.4010	-0.0070
10:22:15.597	49400	0.5400	0.3700	-13.2100	0.0310	0.3860	-0.0090
10:22:15.617	49420	0.3400	0.1900	-17.6200	0.0200	0.4340	0.0030
10:22:15.638	49440	0.1100	0.0600	-15.1800	0.0230	0.3390	0.0100
10:22:15.658	49460	0.5200	0.0100	-16.9300	0.0250	0.4480	0.0110
10:22:15.676	49480	0.6400	0.3800	-15.3400	0.0320	0.3630	0.0060
10:22:15.696	49500	0.0700	0.6400	-14.7700	0.0280	0.4040	-0.0040
10:22:15.719	49520	0.4200	0.3500	-15.7200	0.0290	0.4390	-0.0010
10:22:15.737	49540	0.6800	0.4000	-14.1900	0.0410	0.3940	0.0010
10:22:15.757	49560	0.5300	0.4300	-14.6900	0.0380	0.4080	-0.0100
10:22:15.777	49580	-0.4800	0.1800	-14.1900	0.0610	0.3220	-0.0040
10:22:15.796	49600	0.7100	0.5400	-14.4600	0.0440	0.4410	-0.0100
10:22:15.817	49620	0.3400	0.2900	-15.2200	0.0270	0.3680	0.0040
10:22:15.837	49640	-0.0700	0.3700	-14.0800	0.0240	0.3470	-0.0140
10:22:15.858	49660	0.0700	0.4900	-13.8500	0.0090	0.3950	-0.0110
10:22:15.876	49680	0.0800	0.0800	-13.4900	0.0200	0.3960	0.0100
10:22:15.896	49700	0.2500	0.4400	-16.3500	0.0360	0.4540	0.0050
10:22:15.917	49720	0.3800	0.3300	-14.3400	0.0200	0.3370	0.0030
10:22:15.936	49740	0.9700	0.1100	-15.6700	0.0130	0.4340	0.0040
10:22:15.956	49760	0.0900	0.3100	-14.5200	0.0150	0.4110	-0.0020
10:22:15.978	49780	0.2500	0.3200	-15.1100	0.0100	0.3900	0.0050
10:22:15.997	49800	0.4000	0.2700	-14.3900	0.0250	0.4660	-0.0110
10:22:16.018	49820	-0.1600	0.4100	-15.5600	0.0250	0.3120	-0.0050
10:22:16.037	49840	1.0800	0.3200	-14.4900	0.0250	0.4160	-0.0140
10:22:16.057	49860	0.6600	0.1800	-14.5200	0.0340	0.3820	0.0000
10:22:16.077	49880	0.5200	0.3600	-14.8000	0.0430	0.3830	0.0000
10:22:16.098	49900	0.2700	0.2900	-15.4800	0.0370	0.4130	0.0090
10:22:16.117	49920	0.1800	0.4500	-14.5300	0.0290	0.4070	0.0010
10:22:16.137	49940	0.4100	0.7300	-14.9500	0.0500	0.4270	-0.0050
10:22:16.157	49960	-0.1200	0.1600	-16.3300	0.0410	0.3750	0.0080
10:22:16.178	49980	1.1100	-0.3600	-15.7600	0.0260	0.4250	0.0010
10:22:16.196	50000	0.5900	0.4000	-15.0500	0.0640	0.3520	0.0020
10:22:16.216	50020	-0.0700	0.3200	-13.9000	0.0400	0.3680	-0.0070
10:22:16.237	50040	0.2000	0.3400	-16.1800	0.0410	0.4560	0.0020
10:22:16.256	50060	0.0900	0.3900	-14.1200	0.0260	0.3830	-0.0060
10:22:16.278	50080	-0.0800	0.1800	-15.0300	0.0280	0.4410	-0.0040
10:22:16.298	50100	-0.0300	0.3500	-15.8500	0.0340	0.3650	0.0010
10:22:16.318	50120	0.8300	0.2900	-14.9800	0.0300	0.3960	0.0100
10:22:16.339	50140	-0.0900	0.3800	-16.6300	0.0150	0.4200	0.0150
10:22:16.356	50160	0.5700	0.3300	-14.9800	0.0250	0.3600	0.0100
10:22:16.377	50180	0.5000	0.7100	-14.1800	0.0270	0.4240	-0.0080
10:22:16.398	50200	0.3200	0.3700	-14.1100	0.0140	0.3310	-0.0010
10:22:16.417	50220	0.8500	0.1600	-15.4600	0.0180	0.3890	0.0060
10:22:16.437	50240	0.2500	0.5700	-13.4700	0.0240	0.3670	-0.0060
10:22:16.457	50260	0.0200	0.3800	-13.9500	0.0100	0.3910	0.0020
10:22:16.478	50280	0.1900	0.3400	-14.3600	0.0240	0.4600	-0.0030
10:22:16.498	50300	0.4700	-0.0200	-13.3500	0.0300	0.3570	0.0000
10:22:16.518	50320	0.5900	0.1200	-13.3900	0.0220	0.4080	-0.0030
10:22:16.537	50340	-0.1100	0.6400	-13.4000	0.0390	0.3380	-0.0030
10:22:16.558	50360	0.6900	0.3200	-14.6400	0.0490	0.4500	-0.0010
10:22:16.578	50380	0.2700	0.0400	-15.7000	0.0190	0.4170	-0.0050
10:22:16.598	50400	0.8300	0.4500	-11.8200	0.0620	0.3160	-0.0010
10:22:16.618	50420	0.5000	0.4500	-14.6400	0.0370	0.4300	-0.0020
10:22:16.639	50440	0.5400	0.1300	-16.1800	0.0370	0.3880	0.0040
10:22:16.657	50460	0.5200	0.2600	-16.8800	0.0260	0.4510	0.0020
10:22:16.677	50480	-0.0400	0.5100	-15.7600	0.0290	0.4010	0.0020
10:22:16.698	50500	0.8500	0.1500	-14.8600	0.0270	0.3700	0.0040
10:22:16.716	50520	0.2400	0.6700	-15.3100	0.0430	0.3870	-0.0070
10:22:16.738	50540	1.0800	0.4700	-14.3300	0.0250	0.3400	0.0020
10:22:16.758	50560	0.4200	0.2200	-17.3200	0.0170	0.4780	0.0110
10:22:16.779	50580	0.3300	0.2800	-13.9400	0.0130	0.3600	0.0110
10:22:16.798	50600	1.0300	0.3600	-14.8400	0.0280	0.3770	0.0040
10:22:16.818	50620	0.5800	0.1900	-16.2300	0.0200	0.3550	0.0000
10:22:16.838	50640	0.5300	-0.0400	-15.0600	0.0190	0.3820	0.0160
10:22:16.857	50660	0.2500	0.3700	-15.2300	0.0150	0.4470	-0.0060
10:22:16.879	50680	-0.4500	0.4400	-12.7800	0.0240	0.3050	-0.0120
10:22:16.899	50700	0.2700	-0.0600	-17.1700	0.0170	0.4290	0.0040
10:22:16.918	50720	0.2600	0.3000	-14.8000	0.0220	0.3730	-0.0070
10:22:16.938	50740	0.2900	0.0700	-15.4900	0.0190	0.4030	0.0060
10:22:16.959	50760	0.8000	0.0800	-17.3000	0.0350	0.4500	0.0210
10:22:16.978	50780	0.3400	0.5600	-13.2600	0.0470	0.3700	-0.0030
10:22:16.998	50800	0.7600	0.5400	-15.4400	0.0440	0.4330	0.0030
10:22:17.018	50820	0.1800	0.0000	-15.6300	0.0500	0.3360	0.0120
10:22:17.039	50840	0.3800	0.6200	-15.5100	0.0380	0.4490	0.0000
10:22:17.058	50860	0.3900	0.4000	-15.5900	0.0430	0.3790	-0.0050
10:22:17.079	50880	0.8800	0.0500	-14.1000	0.0290	0.3610	-0.0020
10:22:17.097	50900	0.2500	0.5800	-14.2500	0.0180	0.4260	-0.0100
10:22:17.118	50920	-0.0500	0.6500	-13.3000	0.0060	0.3350	-0.0050
10:22:17.136	50940	0.3700	0.3400	-16.7200	0.0370	0.4590	0.0060
10:22:17.157	50960	0.0300	0.5000	-13.5900	0.0160	0.3360	-0.0060
10:22:17.178	50980	0.6800	0.2000	-12.6100	0.0200	0.3850	-0.0010
10:22:17.197	51000	0.3100	0.6200	-14.7400	0.0170	0.3810	0.0050
10:22:17.218	51020	0.5000	0.3000	-14.9100	0.0100	0.3490	0.0050
10:22:17.238	51040	0.4000	0.3600	-17.3400	0.0210	0.4390	0.0020
10:22:17.258	51060	-0.2700	0.3800	-15.8300	0.0100	0.3530	-0.0040
10:22:17.279	51080	0.8500	0.2600	-15.1100	0.0170	0.4340	-0.0180
10:22:17.297	51100	0.5700	0.4400	-13.0600	0.0310	0.3510	-0.0110
10:22:17.318	51120	0.6100	0.4900	-11.8000	0.0270	0.3790	-0.0230
10:22:17.337	51140	0.0900	0.3500	-15.7800	0.0290	0.4020	-0.0050
10:22:17.358	51160	0.3700	0.3600	-12.6500	0.0200	0.3700	-0.0160
10:22:17.377	51180	0.4300	0.2200	-14.3200	0.0360	0.4290	-0.0040
10:22:17.397	51200	0.6100	0.5000	-12.4300	0.0300	0.3250	-0.0130
10:22:17.417	51220	0.8800	0.1500	-15.3400	0.0260	0.4570	0.0120
10:22:17.439	51240	-0.1300	0.4700	-14.4400	0.0520	0.3820	-0.0050
10:22:17.459	51260	-0.3500	0.3700	-14.3200	0.0470	0.3540	-0.0060
10:22:17.478	51280	0.5500	0.2300	-16.2200	0.0360	0.4220	0.0020
10:22:17.497	51300	0.0800	0.3200	-14.9600	0.0310	0.3960	0.0000
10:22:17.518	51320	0.8000	0.3500	-14.9100	0.0300	0.4100	0.0070
10:22:17.538	51340	-0.0600	0.3300	-14.9100	0.0320	0.3400	0.0030
10:22:17.560	51360	0.6000	0.6200	-13.3800	0.0450	0.4410	-0.0200
10:22:17.577	51380	0.2500	0.0800	-15.5400	0.0010	0.4030	-0.0100
10:22:17.599	51400	0.0700	0.5000	-13.4300	0.0180	0.3640	-0.0120
10:22:17.617	51420	0.7900	0.2800	-13.8000	0.0230	0.4080	-0.0070
10:22:17.638	51440	0.3000	0.0500	-14.0000	0.0100	0.3410	-0.0050
10:22:17.659	51460	0.8300	0.5200	-15.0800	0.0260	0.4170	0.0000
10:22:17.678	51480	0.3000	0.5300	-14.7800	0.0220	0.3860	-0.0060
10:22:17.698	51500	0.9300	0.3400	-14.1600	0.0100	0.3550	-0.0060
10:22:17.720	51520	0.7700	0.6100	-15.9200	0.0290	0.4460	-0.0030
10:22:17.739	51540	0.1800	0.0200	-13.9800	0.0450	0.3290	0.0080
10:22:17.759	51560	0.8100	0.1800	-14.1600	0.0380	0.4360	-0.0040
10:22:17.779	51580	0.1000	0.6400	-14.5600	0.0380	0.3410	0.0020
10:22:17.799	51600	0.3800	0.5200	-15.3200	0.0310	0.4180	-0.0170
10:22:17.818	51620	-0.3000	0.6300	-14.8800	0.0500	0.3990	-0.0010
10:22:17.839	51640	0.6300	0.1200	-14.7300	0.0380	0.3570	0.0000
10:22:17.859	51660	0.4500	0.2600	-15.1400	0.0500	0.4350	-0.0010
10:22:17.879	51680	0.2600	0.0800	-14.9300	0.0220	0.3600	0.0140
10:22:17.899	51700	0.2100	0.3600	-15.3000	0.0370	0.4250	0.0060
10:22:17.920	51720	0.5000	0.6400	-13.7800	0.0330	0.3770	-0.0040
10:22:17.939	51740	0.8700	0.0700	-15.3400	0.0100	0.3830	0.0060
10:22:17.959	51760	-0.2900	0.7000	-15.7700	0.0390	0.4150	-0.0010
10:22:17.980	51780	0.4300	0.4300	-13.3000	0.0180	0.3500	-0.0040
10:22:18.000	51800	1.0400	0.4700	-17.7900	0.0230	0.4280	0.0150
10:22:18.019	51820	0.2900	0.5300	-13.3200	0.0140	0.3720	0.0010
10:22:18.039	51840	0.6400	0.3400	-13.8000	0.0180	0.3820	-0.0080
10:22:18.060	51860	0.4200	0.0300	-13.6800	0.0220	0.3750	-0.0050
10:22:18.078	51880	0.2900	0.1800	-14.0800	0.0230	0.3640	-0.0150
10:22:18.100	51900	0.1600	0.3700	-15.5500	0.0230	0.4950	0.0030
10:22:18.120	51920	0.1200	0.1900	-13.5400	0.0170	0.3220	-0.0080
10:22:18.139	51940	0.4500	0.4900	-14.4500	0.0430	0.3960	-0.0110
10:22:18.159	51960	0.5400	0.3300	-14.5300	0.0330	0.3740	0.0030
10:22:18.179	51980	0.5000	0.3800	-15.3400	0.0300	0.4040	0.0060
10:22:18.199	52000	0.4400	0.4700	-13.8600	0.0420	0.4010	-0.0040
10:22:18.219	52020	0.5800	0.2000	-14.3800	0.0470	0.3640	0.0170
10:22:18.239	52040	0.4100	0.0700	-15.4700	0.0370	0.4400	0.0000
10:22:18.258	52060	0.5100	0.0800	-14.6100	0.0460	0.3320	0.0050
10:22:18.278	52080	0.6100	0.2300	-14.9300	0.0620	0.4310	-0.0060
10:22:18.299	52100	0.1300	0.5100	-14.0100	0.0400	0.3980	-0.0140
10:22:18.319	52120	0.3600	0.3000	-15.1100	0.0350	0.3720	-0.0010
10:22:18.338	52140	-0.3600	0.6500	-15.3100	0.0220	0.4000	-0.0130
10:22:18.359	52160	0.5300	0.3100	-14.5500	0.0270	0.3550	0.0080
10:22:18.379	52180	0.4300	0.1800	-15.0600	0.0230	0.4580	-0.0110
10:22:18.399	52200	0.0500	0.2800	-14.3400	0.0250	0.3360	0.0020
10:22:18.418	52220	1.1800	0.4300	-14.6700	0.0230	0.4170	0.0020
10:22:18.439	52240	0.2200	0.6900	-14.9900	0.0220	0.4300	0.0020
10:22:18.460	52260	0.4500	0.2400	-16.3000	0.0160	0.3490	0.0140
10:22:18.478	52280	0.5700	0.2900	-15.4000	0.0290	0.4470	0.0060
10:22:18.499	52300	-0.1600	0.5300	-15.2200	0.0180	0.3220	-0.0090
10:22:18.518	52320	0.8200	0.4100	-14.1700	0.0340	0.3810	-0.0100
10:22:18.539	52340	0.1600	0.3000	-15.5600	0.0210	0.3750	0.0030
10:22:18.559	52360	0.4500	0.2400	-13.0900	0.0310	0.4180	-0.0080
10:22:18.580	52380	0.1400	0.3800	-14.4000	0.0400	0.4130	-0.0020
10:22:18.600	52400	0.2200	0.7900	-15.2800	0.0480	0.3880	0.0110
10:22:18.619	52420	0.5900	0.2200	-13.5300	0.0380	0.4330	-0.0230
10:22:18.638	52440	0.0700	0.7100	-13.4800	0.0320	0.3570	-0.0140
10:22:18.659	52460	0.1400	0.2500	-14.3900	0.0490	0.4290	-0.0140
10:22:18.680	52480	-0.1400	0.2400	-15.5300	0.0390	0.4160	0.0040
10:22:18.698	52500	0.0200	0.0400	-14.9200	0.0370	0.3790	-0.0060
10:22:18.720	52520	0.3500	0.4000	-16.0800	0.0340	0.4050	-0.0010
10:22:18.739	52540	-0.0800	0.4100	-13.8100	0.0440	0.3660	-0.0110
10:22:18.759	52560	0.1500	0.3300	-15.1800	0.0270	0.4430	0.0010
10:22:18.778	52580	0.3500	0.5500	-14.0600	0.0440	0.3220	0.0000
10:22:18.799	52600	0.4200	0.0500	-15.7300	0.0140	0.4420	-0.0010
10:22:18.820	52620	0.4500	0.3100	-13.6800	0.0260	0.4060	-0.0030
10:22:18.839	52640	0.2800	0.1500	-14.9800	0.0160	0.3560	0.0020
10:22:18.859	52660	0.2700	0.3800	-15.3700	0.0170	0.4270	0.0010
10:22:18.880	52680	0.1400	0.2800	-16.1400	0.0060	0.3790	0.0020
10:22:18.899	52700	0.7200	0.4200	-14.8500	0.0140	0.4110	-0.0030
10:22:18.920	52720	0.0200	0.4200	-14.2000	0.0120	0.3400	-0.0030
10:22:18.939	52740	1.1700	0.3700	-13.0200	0.0200	0.3770	0.0060
10:22:18.959	52760	0.3800	0.3000	-15.9200	0.0290	0.4620	0.0130
10:22:18.979	52780	0.1500	0.1500	-13.0300	0.0280	0.3430	-0.0090
10:22:18.999	52800	0.5000	0.3300	-15.8700	0.0310	0.4540	0.0010
10:22:19.021	52820	0.1700	0.3300	-14.5800	0.0290	0.3990	0.0000
10:22:19.040	52840	1.2200	-0.0500	-14.3400	0.0330	0.3930	0.0030
10:22:19.060	52860	0.3300	0.4800	-14.8800	0.0420	0.3800	0.0010
10:22:19.079	52880	0.6500	0.4000	-14.0800	0.0410	0.3510	-0.0070
10:22:19.100	52900	0.9100	0.5300	-14.8900	0.0540	0.4230	0.0050
10:22:19.120	52920	0.3600	0.5900	-14.8700	0.0420	0.3450	-0.0110
10:22:19.140	52940	0.6500	0.2200	-15.0100	0.0300	0.3990	0.0020
10:22:19.160	52960	0.2700	0.2800	-13.2900	0.0180	0.4050	-0.0150
10:22:19.179	52980	0.3100	0.0200	-14.0700	0.0190	0.3860	0.0030
10:22:19.201	53000	0.1400	0.3200	-16.2600	0.0260	0.4210	0.0020
10:22:19.220	53020	0.3900	0.3100	-12.5700	0.0120	0.3450	-0.0090
10:22:19.240	53040	0.5400	0.4500	-15.7500	0.0330	0.4650	0.0060
10:22:19.259	53060	0.0500	0.4100	-14.9800	0.0180	0.3430	-0.0010
10:22:19.279	53080	0.1600	0.5900	-14.4800	0.0270	0.3910	-0.0040
10:22:19.300	53100	0.9000	0.7600	-13.5600	0.0120	0.3800	-0.0090
10:22:19.320	53120	0.3400	0.5700	-14.3600	0.0270	0.3910	-0.0060
10:22:19.339	53140	0.5500	0.5100	-14.2000	0.0140	0.4470	-0.0060
10:22:19.360	53160	0.2000	0.5200	-14.0700	0.0230	0.3120	-0.0120
10:22:19.380	53180	1.2300	0.2900	-14.9800	0.0360	0.4030	-0.0100
10:22:19.401	53200	0.1400	0.2000	-12.9700	0.0250	0.3910	-0.0050
10:22:19.420	53220	0.3200	0.0400	-13.8600	0.0130	0.3760	-0.0070
10:22:19.441	53240	0.5400	0.4800	-14.5700	0.0410	0.4480	0.0040
10:22:19.461	53260	0.0800	-0.0300	-13.4200	0.0280	0.3570	0.0000
10:22:19.479	53280	0.5500	0.2700	-13.1100	0.0460	0.4260	-0.0020
10:22:19.500	53300	-0.2300	0.6300	-14.1600	0.0620	0.3680	-0.0060
10:22:19.519	53320	0.9000	-0.0200	-17.1000	0.0350	0.4000	0.0210
10:22:19.540	53340	0.2600	0.2500	-15.3600	0.0250	0.4120	0.0020
10:22:19.561	53360	0.2900	0.1500	-15.0500	0.0410	0.3630	0.0020
10:22:19.580	53380	-0.0500	0.2500	-15.0000	0.0150	0.4360	-0.0010
10:22:19.599	53400	0.4500	0.3100	-14.9500	0.0300	0.3940	0.0030
10:22:19.619	53420	0.8900	0.3500	-17.5600	0.0270	0.4400	0.0090
10:22:19.640	53440	0.3600	0.4500	-12.7400	0.0120	0.3450	-0.0120
10:22:19.659	53460	0.6900	0.1900	-13.8400	0.0140	0.4410	-0.0060
10:22:19.679	53480	0.3900	0.3200	-15.2000	0.0150	0.4020	-0.0010
10:22:19.701	53500	0.3500	0.1100	-13.1600	0.0140	0.3570	-0.0150
10:22:19.719	53520	0.5000	0.4800	-14.8400	0.0210	0.4380	0.0000
10:22:19.740	53540	-0.5000	0.1800	-14.2900	0.0110	0.3410	0.0000
10:22:19.761	53560	0.5600	-0.0300	-15.5700	0.0070	0.4320	-0.0110
10:22:19.780	53580	0.2900	0.4500	-14.1200	0.0200	0.3740	-0.0030
10:22:19.799	53600	0.4400	0.3800	-13.3300	0.0310	0.3610	-0.0110
10:22:19.820	53620	0.7200	0.2100	-15.8200	0.0260	0.4290	-0.0080
10:22:19.840	53640	-0.0400	0.2800	-14.8200	0.0260	0.3650	0.0040
10:22:19.860	53660	-0.2000	0.3300	-16.4600	0.0360	0.4340	0.0000
10:22:19.879	53680	-0.1800	0.4100	-15.5500	0.0340	0.3840	0.0010
10:22:19.900	53700	0.0300	0.3500	-15.0900	0.0450	0.4300	-0.0130
10:22:19.920	53720	0.9100	0.3400	-14.3000	0.0320	0.4240	-0.0060
10:22:19.939	53740	0.0200	0.5500	-13.5400	0.0680	0.3610	-0.0070
10:22:19.961	53760	0.8500	0.5200	-12.8500	0.0380	0.3890	-0.0040
10:22:19.979	53780	-0.2400	0.4000	-14.6200	0.0340	0.3500	-0.0020
10:22:20.001	53800	0.1600	0.2500	-16.0500	0.0410	0.4400	-0.0030
10:22:20.020	53820	0.4100	0.3900	-14.2000	0.0280	0.3290	-0.0030
10:22:20.040	53840	1.3500	0.2000	-13.8400	0.0270	0.3970	0.0040
10:22:20.062	53860	-0.0800	0.1100	-14.6400	0.0150	0.4200	-0.0090
10:22:20.080	53880	0.1700	0.5000	-14.2000	0.0150	0.3300	-0.0080
10:22:20.099	53900	-0.0600	0.3000	-15.1500	0.0200	0.4640	-0.0040
10:22:20.120	53920	0.2100	-0.2200	-15.3000	0.0100	0.3750	0.0080
10:22:20.141	53940	0.8800	0.4000	-15.2500	0.0240	0.4290	-0.0030
10:22:20.161	53960	-0.0700	0.5500	-14.3800	0.0220	0.4000	-0.0060
10:22:20.182	53980	0.6300	0.2900	-14.8500	0.0260	0.3780	0.0160
10:22:20.200	54000	0.4600	0.4100	-15.7900	0.0360	0.4310	0.0000
10:22:20.219	54020	0.3700	-0.1700	-12.2500	0.0260	0.3040	-0.0050
10:22:20.240	54040	0.6700	0.3900	-15.0500	0.0410	0.4390	-0.0090
10:22:20.262	54060	0.4300	0.2600	-15.3400	0.0210	0.3980	-0.0010
10:22:20.281	54080	0.7100	-0.0300	-15.7600	0.0310	0.4290	-0.0030
10:22:20.301	54100	0.9100	0.6500	-14.7400	0.0520	0.3990	-0.0010
10:22:20.322	54120	0.3200	0.3100	-13.4800	0.0590	0.3340	0.0090
10:22:20.341	54140	0.5000	0.7400	-14.6900	0.0510	0.3850	-0.0040
10:22:20.360	54160	0.1200	0.4600	-13.5300	0.0420	0.3690	-0.0140
10:22:20.380	54180	0.4900	0.5100	-14.0000	0.0340	0.4140	-0.0130
10:22:20.401	54200	0.1800	0.4100	-13.4500	0.0310	0.3570	-0.0100
10:22:20.420	54220	0.6100	0.3600	-13.2900	0.0210	0.3960	-0.0100
10:22:20.440	54240	0.0300	0.4100	-15.5100	0.0430	0.4570	-0.0070
10:22:20.460	54260	0.1500	0.1800	-14.1600	0.0150	0.3830	0.0010
10:22:20.481	54280	0.5800	0.4500	-14.4100	0.0220	0.4260	0.0070
10:22:20.500	54300	-0.2100	0.4600	-13.7800	0.0130	0.3810	0.0000
10:22:20.521	54320	0.4000	0.5200	-13.3100	0.0180	0.3950	-0.0100
10:22:20.541	54340	0.3100	0.1400	-14.5800	0.0030	0.4010	-0.0070
10:22:20.561	54360	0.2200	0.0200	-13.6500	0.0310	0.3810	-0.0080
10:22:20.582	54380	0.4000	0.2400	-16.4900	0.0250	0.4440	0.0100
10:22:20.601	54400	0.1500	0.1400	-13.4400	0.0290	0.3490	0.0020
10:22:20.620	54420	0.5700	0.6000	-14.3100	0.0480	0.4010	-0.0030
10:22:20.640	54440	0.1000	0.2600	-14.6900	0.0370	0.3930	-0.0070
10:22:20.660	54460	0.3200	0.3800	-14.6400	0.0300	0.3970	0.0020
10:22:20.680	54480	0.5200	0.4100	-13.2700	0.0460	0.4140	-0.0150
10:22:20.700	54500	-0.0100	0.3300	-14.1400	0.0420	0.3300	0.0070
10:22:20.722	54520	0.5200	0.5800	-15.0500	0.0430	0.3970	-0.0060
10:22:20.740	54540	-0.0700	0.4200	-14.8100	0.0390	0.3850	-0.0060
10:22:20.759	54560	0.6600	-0.0400	-14.5300	0.0330	0.4110	0.0020
10:22:20.781	54580	-0.0200	0.3000	-14.7100	0.0320	0.4000	0.0000
10:22:20.801	54600	0.2300	0.1000	-13.1300	0.0210	0.3630	0.0030
10:22:20.821	54620	0.8500	0.4800	-15.5300	0.0290	0.4100	-0.0060
10:22:20.841	54640	0.4200	0.0800	-14.3200	0.0140	0.3620	-0.0020
10:22:20.860	54660	0.1900	0.5100	-15.4800	0.0260	0.4200	0.0010
10:22:20.881	54680	-0.1800	0.4800	-13.7700	0.0260	0.3820	-0.0110
10:22:20.902	54700	0.8000	0.2500	-14.4400	0.0270	0.4230	0.0150
10:22:20.922	54720	0.3800	0.4400	-15.3700	0.0180	0.4080	-0.0030
10:22:20.941	54740	0.7600	0.0800	-13.5600	0.0100	0.3600	0.0020
10:22:20.961	54760	0.6900	0.2500	-15.3900	0.0170	0.4380	0.0100
10:22:20.980	54780	0.0200	0.3900	-14.1200	0.0010	0.3230	-0.0130
10:22:21.000	54800	1.0900	0.1300	-15.4000	0.0220	0.4290	0.0100
10:22:21.021	54820	-0.3200	0.4500	-15.7200	0.0310	0.3970	0.0050
10:22:21.041	54840	0.4400	0.2700	-12.8100	0.0390	0.3890	-0.0150
10:22:21.061	54860	0.3100	0.4900	-17.4500	0.0500	0.4630	-0.0010
10:22:21.081	54880	-0.0200	0.4400	-13.4100	0.0270	0.3590	-0.0050
10:22:21.100	54900	0.6400	0.2300	-13.2000	0.0410	0.4340	-0.0140
10:22:21.121	54920	0.0900	0.6900	-13.2600	0.0550	0.3360	-0.0080
10:22:21.140	54940	0.2700	0.3000	-14.0400	0.0420	0.4360	-0.0040
10:22:21.161	54960	0.4900	0.3600	-14.6700	0.0310	0.4350	-0.0020
10:22:21.180	54980	-0.3900	0.2800	-15.4100	0.0450	0.3410	0.0080
10:22:21.200	55000	0.6100	0.7500	-13.6500	0.0440	0.4070	-0.0190
10:22:21.221	55020	0.1800	0.3000	-15.0400	0.0350	0.3880	0.0070
10:22:21.240	55040	0.1900	0.2800	-15.8100	0.0280	0.4310	0.0020
10:22:21.261	55060	-0.0200	0.2900	-13.4200	0.0260	0.3500	-0.0040
10:22:21.282	55080	0.7400	0.2700	-14.7300	0.0320	0.4370	0.0030
10:22:21.302	55100	0.5200	0.5400	-13.4600	0.0260	0.3690	-0.0100
10:22:21.322	55120	0.2800	0.1400	-15.5300	0.0050	0.3900	0.0030
10:22:21.341	55140	0.4100	0.0500	-14.5700	0.0180	0.4340	-0.0040
10:22:21.361	55160	0.0700	0.3700	-15.7400	0.0060	0.4020	0.0030
10:22:21.381	55180	0.7800	0.0100	-14.9400	0.0110	0.4500	-0.0020
10:22:21.401	55200	-0.2900	0.7200	-13.3100	0.0180	0.3720	-0.0190
10:22:21.421	55220	0.3100	0.5300	-13.0200	0.0220	0.3470	-0.0140
10:22:21.441	55240	0.8200	0.7700	-16.1100	0.0400	0.4390	0.0010
10:22:21.460	55260	0.5400	0.1500	-13.8900	0.0370	0.3260	0.0020
10:22:21.480	55280	0.5200	0.3900	-16.1300	0.0380	0.4340	-0.0060
10:22:21.502	55300	0.7200	0.6000	-15.0800	0.0290	0.3720	0.0000
10:22:21.522	55320	0.1500	0.4100	-16.3900	0.0460	0.4140	0.0070
10:22:21.541	55340	0.3400	0.4900	-16.7600	0.0480	0.4720	-0.0090
10:22:21.561	55360	-0.1300	0.2000	-12.4900	0.0410	0.3660	-0.0090
10:22:21.581	55380	0.2600	0.3000	-14.8100	0.0390	0.3990	-0.0030
10:22:21.600	55400	0.1800	0.1900	-14.8300	0.0410	0.3910	-0.0040
10:22:21.620	55420	0.4700	0.5600	-15.4600	0.0360	0.4680	-0.0010
10:22:21.641	55440	-0.1900	0.4200	-15.4600	0.0270	0.3790	0.0010
10:22:21.660	55460	0.8200	0.2900	-15.1600	0.0310	0.3940	0.0030
10:22:21.682	55480	-0.1800	0.4000	-13.2500	0.0290	0.4130	-0.0090
10:22:21.702	55500	0.0900	0.2400	-13.6600	0.0290	0.3400	-0.0050
10:22:21.722	55520	0.3300	0.6900	-15.7700	0.0290	0.4000	-0.0030
10:22:21.741	55540	-1.2100	0.9500	-15.2100	0.0090	0.3440	-0.0110
10:22:21.763	55560	0.5700	0.3100	-14.5800	0.0120	0.4240	-0.0100
10:22:21.782	55580	0.0600	0.6200	-15.2100	0.0110	0.4070	0.0000
10:22:21.803	55600	0.3900	0.3500	-14.8700	0.0220	0.3330	0.0080
10:22:21.822	55620	0.0400	0.4700	-17.0700	0.0170	0.4580	0.0040
10:22:21.840	55640	0.2300	0.5200	-14.4900	0.0350	0.3170	-0.0010
10:22:21.860	55660	0.0700	0.4300	-16.1400	0.0320	0.4700	0.0000
10:22:21.880	55680	0.3000	0.0300	-14.3300	0.0270	0.3690	-0.0150
10:22:21.903	55700	0.2200	0.6400	-15.1000	0.0400	0.3890	0.0090
10:22:21.923	55720	0.6200	0.2600	-15.6800	0.0360	0.4140	0.0070
10:22:21.940	55740	0.8000	0.5900	-12.7000	0.0290	0.3420	-0.0230
10:22:21.963	55760	0.2800	0.3300	-16.1400	0.0430	0.4490	-0.0010
10:22:21.982	55780	-0.3000	0.4900	-15.5000	0.0420	0.3930	0.0090
10:22:22.002	55800	0.8000	0.3100	-15.0000	0.0450	0.4040	0.0020
10:22:22.022	55820	0.6400	0.3300	-14.8600	0.0380	0.3990	0.0080
10:22:22.042	55840	0.2200	0.3900	-14.1500	0.0290	0.3640	-0.0040
10:22:22.061	55860	0.3500	0.3300	-14.2400	0.0330	0.4000	-0.0050
10:22:22.082	55880	0.2000	0.4700	-13.8300	0.0200	0.3720	-0.0110
10:22:22.102	55900	0.5900	0.5000	-14.9300	0.0300	0.4150	-0.0020
10:22:22.123	55920	0.0200	0.4600	-12.4300	0.0300	0.3390	-0.0090
10:22:22.142	55940	0.7700	0.3500	-15.9300	0.0240	0.4320	0.0000
10:22:22.161	55960	1.4100	0.4800	-13.4100	0.0110	0.3960	-0.0030
10:22:22.183	55980	-0.5600	0.1400	-15.3300	0.0060	0.3740	0.0020
10:22:22.202	56000	0.4300	0.4500	-16.1200	0.0160	0.4460	-0.0080
10:22:22.222	56020	0.2200	0.3000	-13.0700	0.0230	0.3310	0.0020
10:22:22.242	56040	0.5400	0.7900	-14.8700	0.0200	0.4320	0.0010
10:22:22.261	56060	0.2200	0.4500	-12.4300	0.0240	0.3510	-0.0040
10:22:22.283	56080	0.4200	0.0700	-13.9600	0.0370	0.4020	-0.0070
10:22:22.303	56100	0.4400	0.6000	-14.8000	0.0330	0.4110	-0.0050
10:22:22.321	56120	0.0900	0.3300	-13.7900	0.0170	0.3550	-0.0100
10:22:22.342	56140	0.8100	0.2000	-16.5200	0.0430	0.4720	0.0020
10:22:22.362	56160	0.2900	0.2900	-13.7800	0.0330	0.3570	0.0010
10:22:22.382	56180	0.8900	0.2600	-13.5700	0.0300	0.4020	-0.0070
10:22:22.402	56200	0.6700	0.5800	-14.0700	0.0360	0.4280	-0.0160
10:22:22.421	56220	0.1500	0.3100	-14.3100	0.0370	0.3260	-0.0100
10:22:22.442	56240	0.4100	0.5300	-16.7600	0.0450	0.4410	0.0040
10:22:22.461	56260	0.3500	0.1500	-14.3500	0.0200	0.3710	0.0060
10:22:22.481	56280	0.2900	0.2200	-16.2200	0.0240	0.4310	-0.0030
10:22:22.502	56300	0.4000	0.0900	-14.8400	0.0160	0.3540	-0.0030
10:22:22.523	56320	0.7300	0.0700	-14.0000	0.0290	0.4220	0.0050
10:22:22.542	56340	0.4300	0.3600	-15.4800	0.0120	0.4120	0.0030
10:22:22.561	56360	0.0600	0.3600	-16.0600	0.0130	0.3860	0.0070
10:22:22.582	56380	1.4200	0.7800	-14.2700	0.0270	0.4310	-0.0060
10:22:22.601	56400	0.0500	0.4900	-14.2900	0.0060	0.3800	-0.0080
10:22:22.622	56420	1.4600	0.2800	-14.2000	0.0130	0.3930	-0.0050
10:22:22.642	56440	0.7800	0.6500	-16.0500	0.0170	0.3690	0.0150
10:22:22.661	56460	0.7300	0.5400	-12.9700	0.0150	0.3510	0.0020
10:22:22.681	56480	0.5000	0.4900	-14.5000	0.0370	0.4310	0.0040
10:22:22.702	56500	-0.0800	0.0700	-14.5800	0.0240	0.3440	-0.0080
10:22:22.723	56520	1.1500	0.3300	-13.6700	0.0380	0.4250	-0.0040
10:22:22.742	56540	0.1500	0.4300	-13.6600	0.0290	0.3720	-0.0120
10:22:22.762	56560	0.1600	0.4000	-13.5100	0.0370	0.3700	-0.0030
10:22:22.781	56580	0.5200	0.1100	-15.5400	0.0420	0.4090	0.0030
10:22:22.803	56600	0.8700	0.2900	-12.5600	0.0540	0.3640	-0.0030
10:22:22.822	56620	0.5800	0.2700	-14.8900	0.0390	0.4240	-0.0100
10:22:22.844	56640	0.5200	0.2600	-14.0100	0.0360	0.3570	0.0000
10:22:22.863	56660	0.2600	0.4200	-14.2400	0.0360	0.4410	-0.0090
10:22:22.883	56680	0.5600	0.2600	-15.1200	0.0230	0.3710	0.0060
10:22:22.902	56700	0.7900	0.3000	-13.6900	0.0270	0.3750	-0.0080
10:22:22.923	56720	0.1200	0.6400	-14.9100	0.0270	0.4220	-0.0160
10:22:22.942	56740	0.5300	0.1000	-14.5900	0.0160	0.3520	0.0060
10:22:22.963	56760	0.8100	0.3600	-16.0800	0.0280	0.4430	0.0080
10:22:22.983	56780	0.0200	0.5100	-12.7400	0.0110	0.3520	-0.0250
10:22:23.003	56800	0.8500	0.4700	-13.9500	0.0060	0.3790	-0.0110
10:22:23.022	56820	0.2900	0.4400	-15.5100	0.0270	0.4070	0.0080
10:22:23.043	56840	1.0900	0.3000	-12.4100	0.0230	0.3470	-0.0100
10:22:23.063	56860	0.7200	0.2500	-15.6000	0.0320	0.4480	0.0010
10:22:23.081	56880	0.5700	0.2900	-13.4400	0.0150	0.3240	0.0000
10:22:23.101	56900	0.1500	0.0200	-15.3400	0.0430	0.4010	-0.0110
10:22:23.122	56920	0.2000	0.1400	-14.1700	0.0430	0.3710	-0.0050
10:22:23.143	56940	0.1700	0.2600	-14.1000	0.0420	0.4080	0.0080
10:22:23.164	56960	0.9300	0.1300	-13.0300	0.0400	0.4280	-0.0070
10:22:23.183	56980	0.2100	0.4600	-14.7500	0.0470	0.3570	0.0090
10:22:23.204	57000	0.5500	-0.0900	-16.5900	0.0550	0.3980	0.0130
10:22:23.223	57020	0.5500	0.4300	-14.7900	0.0470	0.3620	-0.0010
10:22:23.243	57040	0.5400	0.3700	-15.3700	0.0390	0.4050	-0.0020
10:22:23.263	57060	0.0100	0.5300	-14.2800	0.0390	0.3900	-0.0060
10:22:23.283	57080	0.6800	0.1400	-14.7800	0.0340	0.3880	0.0000
10:22:23.304	57100	0.2900	0.3100	-15.9000	0.0250	0.4120	0.0090
10:22:23.323	57120	-0.0700	0.6500	-14.5200	0.0460	0.3680	0.0050
10:22:23.343	57140	0.9200	0.5700	-14.2700	0.0400	0.4290	-0.0040
10:22:23.364	57160	-0.5000	0.7500	-12.5000	0.0400	0.3580	-0.0180
10:22:23.382	57180	1.0000	0.1400	-14.9100	0.0100	0.4070	0.0080
10:22:23.403	57200	0.4100	0.2000	-14.7200	0.0320	0.4010	-0.0030
10:22:23.423	57220	0.5600	0.3600	-14.5800	0.0290	0.3410	0.0130
10:22:23.444	57240	0.6700	0.4200	-16.0200	0.0290	0.4670	0.0090
10:22:23.463	57260	-0.3600	0.3900	-12.9500	0.0160	0.3400	-0.0150
10:22:23.483	57280	0.3900	0.3000	-15.2900	0.0040	0.4320	0.0000
10:22:23.504	57300	0.1100	0.5500	-14.3100	0.0250	0.4020	-0.0080
10:22:23.523	57320	1.1300	0.1000	-13.6800	0.0350	0.3950	0.0020
10:22:23.543	57340	0.5300	0.5000	-14.1100	0.0420	0.4200	-0.0070
10:22:23.562	57360	-0.1000	0.3500	-14.3100	0.0350	0.3470	-0.0050
10:22:23.584	57380	0.5000	0.3800	-14.6000	0.0380	0.4090	0.0000
10:22:23.602	57400	0.0800	0.1500	-14.3900	0.0320	0.3960	-0.0010
10:22:23.622	57420	0.7400	0.2800	-15.4400	0.0560	0.4080	0.0050
10:22:23.642	57440	0.9400	0.1500	-16.2500	0.0410	0.4220	0.0200
10:22:23.664	57460	0.2700	0.4400	-14.6400	0.0430	0.3450	-0.0070
10:22:23.683	57480	0.4400	0.1700	-16.3300	0.0320	0.4710	-0.0040
10:22:23.704	57500	0.0300	0.3200	-15.1400	0.0330	0.3720	0.0010
10:22:23.725	57520	0.7200	0.4200	-13.2400	0.0400	0.3970	-0.0050
10:22:23.744	57540	0.3600	0.4600	-15.7800	0.0310	0.3720	0.0080
10:22:23.763	57560	0.7700	0.5400	-14.0600	0.0310	0.4080	-0.0070
10:22:23.784	57580	0.3800	0.2500	-15.6400	0.0170	0.4390	0.0020
10:22:23.804	57600	0.4600	0.3200	-14.2700	0.0190	0.3450	0.0030
10:22:23.822	57620	0.8600	0.3400	-12.9000	0.0290	0.4040	-0.0160
10:22:23.844	57640	0.5500	0.3200	-13.7000	0.0160	0.3480	-0.0030
10:22:23.864	57660	0.9600	0.4700	-11.9900	0.0350	0.4100	-0.0060
10:22:23.884	57680	0.6700	0.4100	-15.7000	0.0300	0.4010	0.0090
10:22:23.903	57700	0.1800	0.3100	-13.2800	0.0280	0.3510	0.0000
10:22:23.923	57720	0.1900	0.7600	-15.0600	0.0380	0.4250	-0.0180
10:22:23.942	57740	0.3600	0.4000	-13.2900	0.0390	0.3440	-0.0040
10:22:23.962	57760	0.3900	0.5400	-15.9900	0.0570	0.4150	0.0010
10:22:23.983	57780	-0.1000	0.3200	-13.9200	0.0250	0.4170	-0.0060
10:22:24.003	57800	0.4200	0.0000	-13.9300	0.0450	0.4010	-0.0070
10:22:24.023	57820	0.7200	0.3100	-14.8400	0.0290	0.3980	-0.0050
10:22:24.043	57840	0.2800	0.2200	-11.6600	0.0380	0.3590	-0.0150
10:22:24.064	57860	0.9100	0.5600	-15.8600	0.0470	0.4410	0.0040
10:22:24.085	57880	0.8400	0.4700	-12.7600	0.0420	0.3620	-0.0010
10:22:24.104	57900	0.3300	0.3700	-14.8900	0.0430	0.3960	0.0040
10:22:24.125	57920	0.0900	0.1200	-14.0300	0.0210	0.3770	0.0010
10:22:24.144	57940	0.9500	0.5800	-14.2000	0.0320	0.3930	0.0070
10:22:24.164	57960	0.5000	0.4800	-14.8100	0.0400	0.4220	-0.0140
10:22:24.183	57980	0.1700	0.0700	-14.2300	0.0210	0.3910	0.0000
10:22:24.203	58000	0.1700	0.4100	-16.2400	0.0340	0.4360	0.0050
10:22:24.223	58020	-0.3200	0.4600	-12.7100	0.0190	0.3100	-0.0120
10:22:24.244	58040	0.3100	0.0600	-15.3400	0.0220	0.4230	0.0190
10:22:24.264	58060	-0.0700	0.6400	-14.3700	0.0140	0.4230	-0.0150
10:22:24.283	58080	0.1600	0.1600	-14.0300	0.0320	0.3470	-0.0060
10:22:24.303	58100	0.2200	0.6000	-14.6600	0.0360	0.4400	-0.0050
10:22:24.325	58120	0.6100	0.0600	-14.7900	0.0380	0.3780	0.0120
10:22:24.343	58140	0.7900	0.2800	-16.8300	0.0410	0.4600	0.0060
10:22:24.363	58160	0.4200	0.3000	-14.7700	0.0320	0.3470	0.0050
10:22:24.385	58180	0.7400	0.1800	-15.4700	0.0320	0.3700	0.0040
10:22:24.405	58200	0.5700	0.2300	-16.3700	0.0390	0.4490	0.0110
10:22:24.424	58220	0.1300	0.3000	-13.2800	0.0400	0.3460	0.0020
10:22:24.444	58240	0.6800	0.4600	-14.2200	0.0390	0.4240	-0.0120
10:22:24.464	58260	-0.0200	0.5100	-15.3200	0.0530	0.3550	-0.0040
10:22:24.484	58280	0.4700	0.3400	-15.1900	0.0380	0.4040	0.0020
10:22:24.504	58300	0.0000	0.4900	-15.1000	0.0500	0.3710	-0.0060
10:22:24.523	58320	0.3100	0.4000	-15.7900	0.0410	0.3470	0.0050
10:22:24.544	58340	0.0300	0.7000	-15.2700	0.0140	0.4170	-0.0100
10:22:24.564	58360	0.4900	0.2400	-15.5000	0.0230	0.3940	-0.0020
10:22:24.583	58380	0.1500	0.2700	-16.8500	0.0380	0.4190	0.0070
10:22:24.604	58400	0.5000	0.0800	-15.4000	0.0060	0.3370	0.0040
10:22:24.624	58420	1.2600	0.3000	-14.2700	0.0200	0.3890	0.0040
10:22:24.644	58440	0.7100	0.0800	-15.6700	0.0130	0.3980	0.0000
10:22:24.664	58460	0.2800	0.3000	-15.2300	0.0210	0.3540	-0.0080
10:22:24.684	58480	0.1000	-0.0600	-16.9900	0.0140	0.4540	0.0120
10:22:24.704	58500	-0.5800	0.4700	-14.2300	0.0200	0.3730	-0.0140
10:22:24.724	58520	0.2300	0.1400	-14.8600	0.0180	0.4460	-0.0010
10:22:24.746	58540	-0.1500	0.1900	-13.5500	0.0310	0.3930	-0.0030
10:22:24.764	58560	0.3300	0.2900	-12.7400	0.0350	0.3810	-0.0040
10:22:24.784	58580	0.1800	0.9300	-15.2200	0.0490	0.4390	-0.0080
10:22:24.803	58600	0.4800	0.5800	-13.8600	0.0320	0.3630	-0.0120
10:22:24.825	58620	0.6100	0.4100	-15.0100	0.0520	0.4130	-0.0020
10:22:24.844	58640	0.3000	0.2100	-13.0200	0.0430	0.3420	-0.0060
10:22:24.864	58660	0.6200	0.4900	-13.8300	0.0520	0.4130	-0.0060
10:22:24.884	58680	-0.1800	0.6300	-16.9700	0.0490	0.4160	0.0040
10:22:24.904	58700	0.0000	-0.0600	-14.5200	0.0360	0.3410	0.0030
10:22:24.924	58720	0.9200	0.9000	-14.6900	0.0490	0.4140	-0.0070
10:22:24.944	58740	-0.3500	0.4500	-12.4000	0.0270	0.3560	-0.0140
10:22:24.963	58760	1.0400	0.2900	-13.5000	0.0410	0.4030	-0.0070
10:22:24.984	58780	0.3800	-0.2900	-14.5600	0.0180	0.3910	0.0130
10:22:25.004	58800	1.0600	-0.3000	-15.8400	0.0250	0.4040	0.0140
10:22:25.026	58820	0.5400	0.8500	-14.9700	0.0350	0.4190	-0.0040
10:22:25.044	58840	0.2700	0.4400	-14.6600	0.0200	0.3530	0.0060
10:22:25.063	58860	0.6300	0.3800	-15.9700	0.0240	0.4060	0.0000
10:22:25.084	58880	0.1500	0.1500	-13.4600	0.0180	0.3170	-0.0020
10:22:25.103	58900	0.8600	0.3600	-14.0800	0.0290	0.4040	-0.0100
10:22:25.124	58920	0.3700	0.5300	-15.1100	0.0140	0.4130	-0.0030
10:22:25.144	58940	0.1400	0.2700	-13.3200	0.0190	0.3300	-0.0090
10:22:25.164	58960	0.6300	0.4400	-14.6900	0.0360	0.4430	0.0000
10:22:25.183	58980	0.2800	0.4800	-13.1800	0.0380	0.3370	-0.0090
10:22:25.204	59000	1.1100	0.1200	-15.3300	0.0410	0.4200	-0.0020
10:22:25.224	59020	-0.0300	0.6800	-14.6500	0.0310	0.3670	-0.0010
10:22:25.244	59040	1.3400	0.4000	-14.4100	0.0490	0.3690	0.0080
10:22:25.264	59060	0.8000	0.5000	-13.0700	0.0390	0.4020	-0.0140
10:22:25.283	59080	0.6300	0.2600	-13.7400	0.0490	0.3140	-0.0070
10:22:25.303	59100	1.0300	0.7500	-14.9400	0.0400	0.4140	-0.0120
10:22:25.325	59120	0.4800	0.2800	-14.9500	0.0420	0.3540	-0.0020
10:22:25.344	59140	0.4600	-0.0800	-14.3600	0.0410	0.4040	-0.0020
10:22:25.364	59160	0.3500	0.3000	-14.6700	0.0330	0.3270	-0.0070
10:22:25.384	59180	0.5900	0.5300	-13.2900	0.0350	0.4080	-0.0040
10:22:25.404	59200	0.4600	0.2800	-14.7800	0.0310	0.3920	-0.0080
10:22:25.424	59220	-0.4600	0.5600	-14.2400	0.0300	0.3780	0.0000
10:22:25.445	59240	0.0000	0.4400	-14.8800	0.0160	0.4420	0.0010
10:22:25.464	59260	0.7700	0.4200	-13.7700	0.0300	0.3600	-0.0050
10:22:25.486	59280	0.6400	0.3600	-15.2700	0.0320	0.4150	0.0030
10:22:25.504	59300	0.2400	0.3300	-16.5300	0.0230	0.3850	-0.0010
10:22:25.524	59320	0.4500	0.2800	-13.1800	0.0200	0.3420	-0.0140
10:22:25.545	59340	0.8700	0.4200	-15.1200	0.0200	0.4710	0.0040
10:22:25.565	59360	0.2700	0.0700	-14.9000	0.0180	0.3150	0.0020
10:22:25.584	59380	0.6900	0.1400	-15.4000	0.0320	0.4220	-0.0050
10:22:25.603	59400	0.0000	0.4100	-13.1800	0.0250	0.4150	-0.0160
10:22:25.625	59420	0.5300	0.1400	-13.5700	0.0260	0.3870	-0.0010
10:22:25.645	59440	0.3600	0.4400	-13.8000	0.0420	0.4060	-0.0020
10:22:25.666	59460	0.2500	0.1200	-13.6900	0.0250	0.3430	-0.0050
10:22:25.686	59480	0.3700	0.0900	-17.4100	0.0530	0.4340	0.0070
10:22:25.705	59500	-0.1400	0.3100	-16.1900	0.0570	0.3690	-0.0040
10:22:25.724	59520	0.2800	0.3900	-13.3800	0.0470	0.3740	-0.0090
10:22:25.743	59540	0.5800	0.5800	-15.2300	0.0450	0.4120	-0.0010
10:22:25.764	59560	0.4100	0.0700	-14.0500	0.0250	0.3380	0.0020
10:22:25.786	59580	0.0000	0.3600	-15.7300	0.0320	0.4200	-0.0060
10:22:25.805	59600	0.1200	0.5700	-14.2600	0.0490	0.3390	-0.0080
10:22:25.825	59620	0.8500	0.6500	-13.0100	0.0370	0.4300	-0.0090
10:22:25.845	59640	-0.0500	0.2500	-13.7500	0.0130	0.3580	-0.0020
10:22:25.864	59660	0.8900	0.0500	-13.1600	0.0170	0.3690	0.0100
10:22:25.885	59680	0.7900	0.5900	-14.5500	0.0360	0.4060	-0.0060
10:22:25.904	59700	0.3800	0.3000	-14.2600	0.0140	0.3330	-0.0050
10:22:25.924	59720	0.6000	0.4300	-12.8200	0.0280	0.4460	-0.0130
10:22:25.945	59740	-0.1900	0.2400	-15.2400	0.0250	0.3110	0.0070
10:22:25.965	59760	0.8000	0.1100	-15.0200	0.0130	0.4140	-0.0080
10:22:25.986	59780	0.1200	0.4100	-13.5500	0.0330	0.3750	-0.0060
10:22:26.005	59800	0.1400	0.2700	-15.6700	0.0380	0.3410	0.0060
10:22:26.024	59820	0.2000	0.4700	-14.4800	0.0370	0.4340	0.0050
10:22:26.046	59840	0.3200	0.5200	-14.1700	0.0350	0.3440	-0.0050
10:22:26.066	59860	0.2400	0.4300	-15.0000	0.0500	0.4330	0.0050
10:22:26.085	59880	-0.0900	0.5100	-16.5400	0.0420	0.3850	0.0060
10:22:26.105	59900	0.5600	0.3100	-13.3100	0.0380	0.4230	-0.0120
10:22:26.124	59920	0.3600	0.2300	-15.6400	0.0390	0.4010	-0.0010
10:22:26.145	59940	-0.0900	0.2100	-12.7900	0.0400	0.3330	-0.0070
10:22:26.165	59960	0.1900	0.4200	-14.9400	0.0440	0.4190	-0.0040
10:22:26.185	59980	-0.0300	0.3300	-14.7700	0.0310	0.3690	0.0050
10:22:26.204	60000	0.0200	0.7700	-14.3300	0.0200	0.4470	-0.0080
10:22:26.224	60020	-0.4400	0.5500	-14.7800	0.0310	0.3900	-0.0070
10:22:26.245	60040	0.7000	0.3800	-14.4600	0.0360	0.4060	0.0020
10:22:26.264	60060	0.3200	0.2700	-13.5800	0.0160	0.4120	-0.0120
10:22:26.285	60080	0.0500	0.6000	-14.7300	0.0180	0.3470	-0.0030
10:22:26.305	60100	0.5300	0.1700	-16.3100	0.0320	0.4330	0.0140
10:22:26.325	60120	0.1700	0.7500	-12.0700	0.0170	0.3620	-0.0190
10:22:26.345	60140	0.4600	0.3900	-13.2000	0.0230	0.4150	-0.0110
10:22:26.364	60160	0.1300	0.2600	-15.2600	0.0180	0.4040	0.0100
10:22:26.386	60180	0.6500	0.2400	-13.8400	0.0020	0.3720	0.0090
10:22:26.406	60200	0.4000	0.3300	-14.6400	0.0400	0.4220	0.0030
10:22:26.426	60220	0.5700	0.5900	-12.6400	0.0290	0.3630	-0.0080
10:22:26.444	60240	0.4200	0.3300	-13.8300	0.0350	0.4270	-0.0100
10:22:26.465	60260	0.0700	0.2100	-14.7000	0.0340	0.3810	0.0100
10:22:26.484	60280	0.8700	0.3000	-14.2700	0.0530	0.4060	-0.0040
10:22:26.506	60300	0.5300	-0.0400	-15.0400	0.0370	0.4150	-0.0040
10:22:26.525	60320	0.3100	0.2400	-13.9000	0.0410	0.3450	-0.0130
10:22:26.545	60340	0.3500	0.8800	-14.7700	0.0690	0.4620	-0.0070
10:22:26.567	60360	0.1100	0.4700	-15.2700	0.0350	0.3400	0.0060
10:22:26.586	60380	0.1100	0.3700	-13.7900	0.0250	0.4360	-0.0110
10:22:26.605	60400	0.6200	0.3200	-13.7900	0.0290	0.3890	-0.0140
10:22:26.625	60420	0.3900	0.3200	-14.4500	0.0140	0.3970	-0.0060
10:22:26.645	60440	0.3000	0.3000	-15.3400	0.0250	0.4260	-0.0010
10:22:26.664	60460	-0.1600	0.3000	-15.3600	0.0180	0.4010	0.0070
10:22:26.686	60480	0.9000	0.7800	-13.8700	0.0380	0.4370	0.0050
10:22:26.707	60500	0.0700	0.5700	-14.3600	0.0100	0.3690	0.0020
10:22:26.727	60520	0.7200	0.5200	-13.7000	0.0190	0.3770	-0.0060
10:22:26.745	60540	0.6500	0.5000	-13.5800	0.0260	0.3980	-0.0050
10:22:26.765	60560	-0.1700	0.2800	-13.3800	0.0150	0.3500	-0.0040
10:22:26.784	60580	0.3100	0.1200	-14.7100	0.0190	0.4550	-0.0060
10:22:26.806	60600	-0.1800	0.4400	-13.0800	0.0250	0.3740	-0.0130
10:22:26.827	60620	0.0200	0.3400	-13.7500	0.0300	0.4560	-0.0170
10:22:26.845	60640	-0.0600	0.3600	-16.0200	0.0190	0.3910	0.0020
10:22:26.866	60660	0.3300	0.2200	-16.4700	0.0300	0.3690	0.0120
10:22:26.885	60680	0.5400	0.3700	-15.6300	0.0380	0.4240	0.0000
10:22:26.905	60700	-0.3500	0.7500	-14.0900	0.0500	0.3440	-0.0090
10:22:26.927	60720	0.8200	0.2400	-14.9700	0.0430	0.4170	0.0040
10:22:26.945	60740	0.4400	0.2700	-14.1900	0.0480	0.3710	0.0030
10:22:26.965	60760	0.3600	0.3400	-14.8000	0.0460	0.4330	-0.0010
10:22:26.986	60780	0.2700	0.6000	-13.7700	0.0300	0.4130	-0.0110
10:22:27.006	60800	0.1100	0.4700	-13.4100	0.0350	0.3450	-0.0120
10:22:27.025	60820	0.2200	0.2600	-14.5000	0.0150	0.3840	-0.0080
10:22:27.047	60840	0.8200	0.5900	-13.0300	0.0270	0.3500	-0.0070
10:22:27.066	60860	1.1300	0.5000	-13.1700	0.0340	0.3990	-0.0070
10:22:27.085	60880	-0.2400	0.7700	-11.7800	0.0260	0.3210	-0.0080
10:22:27.106	60900	0.5700	0.7400	-13.7100	0.0450	0.4010	-0.0030
10:22:27.126	60920	0.5100	0.2900	-15.1200	0.0210	0.4160	-0.0010
10:22:27.146	60940	-0.6900	0.4600	-13.9200	0.0110	0.3950	-0.0100
10:22:27.167	60960	1.0800	0.3200	-14.7300	0.0170	0.4160	0.0030
10:22:27.186	60980	-0.2100	0.5300	-14.9200	-0.0010	0.3470	-0.0080
10:22:27.206	61000	0.4100	0.2000	-13.9800	0.0180	0.4260	-0.0070
10:22:27.226	61020	0.1400	0.3200	-15.3100	0.0260	0.4030	-0.0050
10:22:27.245	61040	0.0700	0.2300	-13.6500	0.0340	0.3330	-0.0100
10:22:27.265	61060	0.5600	0.4400	-15.5700	0.0380	0.4420	0.0030
10:22:27.285	61080	-0.0200	0.3200	-11.9000	0.0290	0.2840	-0.0040
10:22:27.306	61100	0.2000	0.1800	-15.6200	0.0310	0.4620	-0.0040
10:22:27.326	61120	0.2500	0.5200	-14.7900	0.0340	0.3710	0.0010
10:22:27.346	61140	0.7200	0.1400	-14.7200	0.0490	0.3920	-0.0040
10:22:27.365	61160	0.5800	0.5000	-14.1100	0.0600	0.4100	0.0040
10:22:27.387	61180	0.1200	0.5500	-14.1000	0.0370	0.3630	-0.0100
10:22:27.406	61200	0.0300	0.3300	-14.3400	0.0370	0.4510	-0.0130
10:22:27.427	61220	0.2300	0.5800	-14.5600	0.0270	0.3510	0.0080
10:22:27.446	61240	0.5200	0.8000	-14.5100	0.0380	0.4010	-0.0060
10:22:27.466	61260	0.3200	0.3600	-13.6900	0.0360	0.3670	-0.0010
10:22:27.486	61280	0.4000	0.1300	-14.4700	0.0120	0.4260	-0.0140
10:22:27.507	61300	0.1900	0.4800	-14.8100	0.0300	0.4220	-0.0020
10:22:27.526	61320	-0.4200	0.2400	-13.9100	0.0160	0.3710	-0.0040
10:22:27.546	61340	0.8200	0.6700	-13.5700	0.0270	0.4360	-0.0060
10:22:27.566	61360	0.3000	0.3000	-12.7700	0.0160	0.3290	-0.0060
10:22:27.586	61380	1.2000	0.1500	-13.8800	0.0400	0.3710	-0.0010
10:22:27.605	61400	0.2800	0.2000	-14.8000	0.0060	0.4140	0.0030
10:22:27.625	61420	-0.0700	0.8500	-12.2300	0.0270	0.3380	-0.0120
10:22:27.646	61440	0.9700	0.0800	-14.9800	0.0300	0.4710	0.0040
10:22:27.667	61460	0.2600	0.4800	-11.8200	0.0390	0.3370	-0.0260
10:22:27.685	61480	0.9700	0.3900	-14.2600	0.0480	0.4030	0.0020
10:22:27.705	61500	0.4800	0.2700	-15.1100	0.0300	0.3800	0.0000
10:22:27.725	61520	0.1800	0.0400	-15.6700	0.0360	0.4020	0.0060
10:22:27.746	61540	0.4800	0.3700	-15.4500	0.0370	0.4300	0.0040
10:22:27.766	61560	0.6700	0.5300	-13.9600	0.0490	0.3490	0.0030
10:22:27.786	61580	0.3700	0.4200	-14.5000	0.0590	0.4260	0.0040
10:22:27.806	61600	0.0500	0.6800	-13.2200	0.0580	0.3640	-0.0010
10:22:27.826	61620	0.6100	0.2900	-15.4200	0.0430	0.3960	0.0090
10:22:27.846	61640	0.0500	0.1400	-14.7200	0.0290	0.3670	0.0100
10:22:27.866	61660	0.1100	0.3200	-13.5500	0.0270	0.3550	-0.0060
10:22:27.885	61680	0.6000	0.2700	-15.4600	0.0220	0.4400	-0.0090
10:22:27.905	61700	0.1200	0.3400	-13.8900	0.0260	0.3460	-0.0090
10:22:27.926	61720	1.0100	0.4400	-13.9600	0.0310	0.4050	-0.0020
10:22:27.947	61740	0.1000	0.1600	-14.8700	0.0230	0.3510	0.0030
10:22:27.967	61760	0.3500	0.3000	-14.1000	0.0060	0.4030	0.0020
10:22:27.987	61780	0.4400	0.3600	-12.4400	0.0100	0.4100	-0.0120
10:22:28.007	61800	0.1700	0.3100	-13.8100	0.0240	0.3700	-0.0040
10:22:28.027	61820	0.3700	0.3600	-14.4300	0.0140	0.4490	-0.0050
10:22:28.047	61840	0.0000	0.1300	-14.2800	0.0210	0.3330	-0.0060
10:22:28.066	61860	0.4700	0.4500	-13.5000	0.0310	0.3860	-0.0080
10:22:28.086	61880	0.4000	0.1300	-14.8000	0.0140	0.3660	-0.0020
10:22:28.107	61900	0.7300	0.2500	-13.9800	0.0250	0.3530	-0.0060
10:22:28.127	61920	0.2700	0.3300	-14.8100	0.0410	0.4210	0.0020
10:22:28.147	61940	0.5100	0.0500	-13.1100	0.0280	0.3090	-0.0140
10:22:28.167	61960	0.6300	0.2600	-14.5800	0.0320	0.3880	-0.0050
10:22:28.187	61980	-0.1800	0.3000	-15.3600	0.0440	0.3560	-0.0040
10:22:28.206	62000	0.7800	0.2800	-13.7400	0.0410	0.3580	-0.0010
10:22:28.227	62020	0.3400	0.5800	-15.6200	0.0610	0.4150	0.0070
10:22:28.247	62040	-0.0300	0.4100	-12.7800	0.0340	0.3470	-0.0030
10:22:28.266	62060	0.2300	0.2600	-16.3500	0.0250	0.4250	0.0040
10:22:28.287	62080	0.0900	0.2600	-14.4900	0.0240	0.3890	-0.0070
10:22:28.307	62100	0.6900	0.3000	-13.7500	0.0310	0.4240	-0.0140
10:22:28.326	62120	0.0600	0.4400	-13.5000	0.0370	0.3570	0.0020
10:22:28.347	62140	0.6300	0.4100	-12.2700	0.0150	0.3730	-0.0080
10:22:28.367	62160	0.7600	0.6300	-12.4000	0.0250	0.4080	-0.0120
10:22:28.387	62180	0.1300	0.6200	-14.0000	0.0130	0.3920	-0.0070
10:22:28.407	62200	1.0300	0.1300	-16.2700	0.0220	0.4250	0.0020
10:22:28.427	62220	-0.1300	0.3000	-14.7600	0.0250	0.3580	0.0080
10:22:28.446	62240	0.8400	0.2600	-15.7300	0.0220	0.3940	-0.0010
10:22:28.467	62260	0.6100	0.5800	-13.9800	0.0390	0.3580	-0.0050
10:22:28.487	62280	1.0800	0.5100	-12.1900	0.0430	0.3740	-0.0140
10:22:28.507	62300	0.1300	0.3300	-13.0000	0.0170	0.4250	-0.0120
10:22:28.527	62320	-0.0200	0.6500	-11.6000	0.0340	0.3280	-0.0230
10:22:28.546	62340	0.9500	0.1600	-14.5800	0.0310	0.4560	-0.0060
10:22:28.567	62360	0.0400	0.7400	-13.2300	0.0420	0.3820	-0.0250
10:22:28.588	62380	0.9400	0.0200	-15.3100	0.0430	0.4220	0.0160
10:22:28.607	62400	0.0000	0.0100	-16.3300	0.0240	0.4130	-0.0020
10:22:28.628	62420	0.3200	0.2400	-14.0600	0.0470	0.3160	-0.0010
10:22:28.647	62440	-0.0500	0.3900	-15.3800	0.0330	0.4380	0.0030
10:22:28.666	62460	0.2400	0.3800	-13.5100	0.0230	0.3580	0.0000
10:22:28.686	62480	0.2400	0.5200	-15.2700	0.0160	0.4110	-0.0040
10:22:28.707	62500	0.1800	0.3600	-12.2100	0.0340	0.3470	-0.0070
10:22:28.727	62520	1.1800	0.7100	-13.5900	0.0360	0.4630	-0.0020
10:22:28.747	62540	0.9600	0.2900	-14.1200	0.0190	0.4080	0.0100
10:22:28.767	62560	0.3900	0.0500	-14.1300	0.0070	0.3220	-0.0010
10:22:28.787	62580	1.0800	0.3200	-14.5800	0.0080	0.4270	0.0050
10:22:28.807	62600	0.4100	0.5400	-15.3000	0.0090	0.3530	0.0130
10:22:28.826	62620	0.5500	0.4100	-14.3900	0.0310	0.3940	0.0000
10:22:28.847	62640	0.5800	0.3100	-13.6000	0.0110	0.3940	-0.0050
10:22:28.867	62660	1.0400	0.6000	-12.6500	0.0340	0.3520	-0.0080
10:22:28.887	62680	1.3400	0.2400	-14.5800	0.0270	0.4510	-0.0030
10:22:28.907	62700	0.2700	0.0700	-12.0900	0.0170	0.2980	-0.0020
10:22:28.928	62720	0.7600	-0.1200	-15.5700	0.0280	0.3600	0.0220
10:22:28.947	62740	0.7100	0.4400	-15.4500	0.0240	0.4440	0.0060
10:22:28.968	62760	0.9200	0.0800	-14.0900	0.0350	0.3590	-0.0030
10:22:28.987	62780	-0.3600	0.6000	-15.2800	0.0420	0.3740	-0.0050
10:22:29.007	62800	0.8100	0.1400	-12.7400	0.0500	0.3380	-0.0110
10:22:29.027	62820	0.4900	0.5100	-14.5900	0.0400	0.3860	-0.0120
10:22:29.046	62840	0.3100	0.4800	-12.9200	0.0430	0.3680	-0.0160
10:22:29.068	62860	0.5400	0.6700	-14.6000	0.0350	0.4200	-0.0010
10:22:29.088	62880	0.7000	0.3300	-14.4900	0.0260	0.3640	0.0040
10:22:29.107	62900	0.9000	0.4000	-14.0400	0.0240	0.3830	-0.0110
10:22:29.126	62920	0.0000	0.5700	-14.3200	0.0410	0.4090	-0.0050
10:22:29.148	62940	0.6000	0.2100	-13.2800	0.0300	0.3170	0.0060
10:22:29.168	62960	0.3600	0.4700	-15.7500	0.0290	0.4700	0.0010
10:22:29.189	62980	0.7100	0.2300	-13.9400	0.0110	0.3390	0.0000
10:22:29.208	63000	0.6700	0.7500	-12.6900	0.0250	0.3840	-0.0060
10:22:29.227	63020	0.1200	0.1400	-16.7700	0.0110	0.4000	0.0130
10:22:29.248	63040	0.5600	0.4800	-13.1200	0.0390	0.3290	0.0080
10:22:29.267	63060	0.3600	0.6200	-17.5000	0.0290	0.4460	0.0040
10:22:29.288	63080	-0.0900	0.0900	-15.8200	0.0100	0.3420	0.0150
10:22:29.308	63100	0.7200	0.5200	-15.6500	0.0400	0.4060	0.0010
10:22:29.327	63120	0.4500	0.4200	-13.8700	0.0320	0.3400	-0.0120
10:22:29.348	63140	0.1400	-0.3800	-16.8300	0.0240	0.3560	0.0160
10:22:29.367	63160	0.8500	0.5800	-12.7500	0.0320	0.4030	-0.0060
10:22:29.387	63180	-0.1400	0.4200	-13.9200	0.0450	0.3500	-0.0060
10:22:29.409	63200	0.6900	0.6200	-14.9700	0.0460	0.4460	-0.0100
10:22:29.427	63220	0.3600	0.1200	-14.2700	0.0380	0.3460	-0.0020
10:22:29.449	63240	0.6900	0.3900	-13.5900	0.0480	0.3800	-0.0160
10:22:29.468	63260	0.4700	0.5000	-14.0500	0.0370	0.3750	-0.0060
10:22:29.487	63280	1.0900	0.4500	-13.6300	0.0260	0.3600	-0.0020
10:22:29.506	63300	0.1700	0.2000	-15.3000	0.0190	0.4160	-0.0020
10:22:29.528	63320	-0.0100	0.3400	-14.2800	0.0320	0.3280	0.0000
10:22:29.546	63340	0.4200	-0.0200	-16.2500	0.0260	0.4560	0.0110
10:22:29.568	63360	0.6600	0.6400	-13.2800	0.0110	0.3210	-0.0040
10:22:29.588	63380	0.8200	0.7500	-12.6900	0.0270	0.3660	-0.0100
10:22:29.606	63400	0.7500	0.6500	-13.4200	0.0210	0.4000	-0.0120
10:22:29.629	63420	-0.0800	0.5100	-12.9700	0.0080	0.3780	-0.0080
10:22:29.647	63440	0.0500	0.1400	-14.9400	0.0120	0.4470	-0.0010
10:22:29.668	63460	-0.2300	0.5500	-14.7400	0.0220	0.3430	0.0040
10:22:29.687	63480	0.4000	0.7800	-14.0500	0.0250	0.4360	0.0000
10:22:29.708	63500	0.4300	0.6100	-14.7200	0.0320	0.3950	-0.0050
10:22:29.727	63520	1.1100	-0.1200	-13.9300	0.0390	0.3670	-0.0040
10:22:29.749	63540	1.0100	0.4400	-13.6100	0.0350	0.4220	-0.0040
10:22:29.768	63560	0.3300	0.2700	-14.6700	0.0190	0.3380	0.0100
10:22:29.787	63580	0.4900	0.2500	-15.1600	0.0380	0.4080	-0.0010
10:22:29.808	63600	-0.4300	0.8900	-15.2300	0.0360	0.3910	-0.0110
10:22:29.827	63620	0.7300	-0.1500	-14.6200	0.0360	0.3900	-0.0010
10:22:29.849	63640	0.7700	0.5800	-15.0600	0.0480	0.4380	-0.0020
10:22:29.868	63660	-0.2400	0.5300	-14.3600	0.0530	0.3390	-0.0030
10:22:29.888	63680	0.9000	0.0100	-16.8200	0.0340	0.4350	0.0180
10:22:29.909	63700	0.0600	0.3000	-16.1400	0.0180	0.3700	0.0090
10:22:29.928	63720	0.1500	0.2200	-16.8600	0.0210	0.4270	-0.0020
10:22:29.947	63740	0.1500	0.4900	-16.8200	0.0470	0.4200	0.0070
10:22:29.968	63760	0.7600	0.4500	-13.8000	0.0340	0.3380	-0.0090
10:22:29.988	63780	0.1700	0.0400	-15.9200	0.0180	0.4330	-0.0060
10:22:30.007	63800	0.2900	0.2800	-14.8900	0.0160	0.3810	0.0140
10:22:30.027	63820	0.8300	0.6600	-15.6100	0.0230	0.4390	-0.0010
10:22:30.048	63840	0.6000	0.5800	-12.6700	0.0170	0.3380	-0.0040
10:22:30.068	63860	0.5800	0.1500	-15.5200	0.0220	0.4120	0.0050
10:22:30.088	63880	0.2900	0.4500	-13.5100	0.0160	0.4050	-0.0020
10:22:30.109	63900	0.5300	0.3000	-13.7100	0.0170	0.3440	0.0000
10:22:30.127	63920	0.8300	0.0900	-15.6300	0.0330	0.4310	0.0050
10:22:30.148	63940	0.1100	0.2800	-12.9300	0.0290	0.3680	-0.0050
10:22:30.169	63960	0.8400	0.1200	-15.6200	0.0250	0.4660	0.0130
10:22:30.188	63980	0.1400	0.5400	-14.7400	0.0270	0.4030	-0.0010
10:22:30.208	64000	0.8100	0.4400	-12.6300	0.0350	0.3400	-0.0070
10:22:30.228	64020	0.0300	0.4000	-14.5800	0.0420	0.4040	-0.0130
10:22:30.250	64040	0.5800	-0.0900	-14.6000	0.0370	0.3440	0.0060
10:22:30.268	64060	-0.2600	0.2900	-15.6700	0.0390	0.4300	-0.0010
10:22:30.288	64080	0.3400	-0.0200	-14.3700	0.0410	0.3640	0.0040
10:22:30.308	64100	0.3700	0.3400	-13.1200	0.0250	0.4000	-0.0120
10:22:30.327	64120	0.3900	0.3700	-15.3500	0.0120	0.3890	-0.0030
10:22:30.348	64140	0.3200	0.2600	-13.8100	0.0310	0.3590	-0.0010
10:22:30.368	64160	0.5000	0.1400	-14.7500	0.0450	0.4420	0.0050
10:22:30.389	64180	0.4900	0.5000	-13.9800	0.0240	0.3980	-0.0020
10:22:30.409	64200	0.9300	0.3900	-16.7800	0.0160	0.4350	0.0020
10:22:30.428	64220	0.3300	0.2900	-14.1900	0.0130	0.3300	0.0010
10:22:30.448	64240	0.6000	0.2200	-14.4000	0.0040	0.3890	-0.0030
10:22:30.468	64260	0.7200	0.2500	-15.6400	0.0200	0.4230	0.0180
10:22:30.488	64280	0.1900	0.0400	-15.7500	0.0030	0.3650	0.0090
10:22:30.509	64300	0.6500	0.0700	-17.1100	0.0300	0.4430	0.0050
10:22:30.530	64320	0.1600	0.3300	-12.2200	0.0250	0.3390	-0.0070
10:22:30.549	64340	0.3700	0.2800	-13.7900	0.0230	0.4030	-0.0050
10:22:30.568	64360	0.3600	0.3400	-14.6800	0.0210	0.3960	0.0030
10:22:30.587	64380	0.5000	0.1700	-15.4700	0.0430	0.4060	0.0050
10:22:30.609	64400	0.6900	0.2900	-14.7000	0.0320	0.4470	-0.0060
10:22:30.630	64420	0.4300	0.2200	-14.0100	0.0390	0.3640	-0.0070
10:22:30.648	64440	0.0800	0.1600	-16.4900	0.0350	0.4450	0.0000
10:22:30.670	64460	0.0100	0.7200	-13.5300	0.0420	0.3600	-0.0110
10:22:30.688	64480	0.9300	0.0100	-13.6300	0.0430	0.3750	-0.0010
10:22:30.710	64500	0.4000	0.7000	-12.8800	0.0350	0.4100	-0.0180
10:22:30.729	64520	-0.1800	0.3000	-12.2600	0.0370	0.3370	-0.0110
10:22:30.748	64540	-0.1500	0.5300	-15.8900	0.0370	0.4510	0.0120
10:22:30.769	64560	0.2400	0.3600	-13.8900	0.0170	0.3650	-0.0070
10:22:30.789	64580	-0.0200	0.5000	-15.0500	0.0320	0.4070	0.0010
10:22:30.808	64600	0.1200	0.6100	-16.3600	0.0350	0.3550	0.0020
10:22:30.829	64620	0.8700	0.2200	-14.7600	0.0030	0.3980	0.0010
10:22:30.849	64640	0.4400	0.4400	-15.5800	0.0090	0.4320	-0.0020
10:22:30.869	64660	0.1300	0.7100	-15.0600	0.0290	0.3200	0.0060
10:22:30.888	64680	0.3000	0.1400	-15.6500	0.0140	0.4640	-0.0060
10:22:30.910	64700	-0.9500	0.5300	-14.8600	0.0080	0.3970	-0.0130
10:22:30.930	64720	0.2500	0.0800	-14.4000	0.0050	0.4120	-0.0050
10:22:30.948	64740	0.1900	0.3200	-14.1000	0.0330	0.3750	0.0020
10:22:30.970	64760	0.0900	0.2500	-13.0900	0.0420	0.3480	-0.0170
10:22:30.989	64780	0.6400	0.3300	-14.1500	0.0330	0.4210	-0.0080
10:22:31.010	64800	0.0600	0.2900	-14.4400	0.0190	0.3780	-0.0010
10:22:31.029	64820	0.4400	0.2100	-16.1800	0.0380	0.4440	-0.0020
10:22:31.048	64840	0.5000	0.1700	-15.4800	0.0240	0.3590	0.0070
10:22:31.069	64860	0.8400	0.5600	-12.0900	0.0440	0.3810	-0.0150
10:22:31.090	64880	0.3400	0.3000	-15.5500	0.0430	0.3770	0.0020
10:22:31.108	64900	0.0800	0.3100	-15.0900	0.0410	0.3740	0.0080
10:22:31.129	64920	0.3200	0.5700	-16.2700	0.0470	0.4310	-0.0060
10:22:31.149	64940	0.2100	0.5400	-13.0500	0.0340	0.3370	-0.0140
10:22:31.169	64960	0.3400	0.8100	-13.0000	0.0320	0.4280	-0.0120
10:22:31.189	64980	0.1000	0.1900	-14.9500	0.0220	0.3810	0.0120
10:22:31.210	65000	0.5200	0.2400	-14.0200	0.0300	0.3790	-0.0050
10:22:31.228	65020	0.6700	0.7200	-13.8500	0.0410	0.4150	0.0030
10:22:31.250	65040	-0.2600	0.2300	-13.3800	0.0070	0.3480	-0.0020
10:22:31.269	65060	0.6600	0.3400	-13.3400	0.0100	0.4560	-0.0080
10:22:31.289	65080	0.1400	0.5600	-13.2000	0.0160	0.4070	0.0020
10:22:31.309	65100	0.7700	0.0100	-15.1500	0.0180	0.3910	0.0010
10:22:31.328	65120	1.3400	0.4700	-15.0300	0.0280	0.3830	-0.0020
10:22:31.349	65140	0.7400	0.1700	-14.5500	0.0210	0.3650	0.0050
10:22:31.369	65160	0.6100	0.2100	-15.2900	0.0240	0.4070	0.0010
10:22:31.389	65180	0.4100	0.1700	-13.4400	0.0170	0.3740	-0.0110
10:22:31.409	65200	0.6200	0.2300	-14.0700	0.0390	0.4260	-0.0100
10:22:31.430	65220	0.4300	0.3200	-14.5500	0.0290	0.3870	-0.0050
10:22:31.450	65240	0.7700	0.3900	-13.7600	0.0300	0.3880	-0.0020
10:22:31.469	65260	0.6400	0.8300	-14.1100	0.0490	0.4150	-0.0010
10:22:31.489	65280	0.5000	0.2400	-14.6900	0.0440	0.3170	0.0100
10:22:31.510	65300	0.4500	0.6300	-14.6800	0.0500	0.4330	-0.0070
10:22:31.528	65320	0.7100	0.0900	-13.9200	0.0380	0.3390	-0.0020
10:22:31.549	65340	0.5400	0.3700	-14.5500	0.0330	0.3710	-0.0040
10:22:31.569	65360	0.1800	0.4700	-14.1700	0.0300	0.3640	0.0020
10:22:31.590	65380	0.7800	0.0900	-15.6200	0.0200	0.3830	0.0040
10:22:31.609	65400	0.4800	0.6900	-16.0800	0.0350	0.4160	0.0010
10:22:31.628	65420	-0.1300	0.5000	-14.3200	0.0300	0.3450	0.0040
10:22:31.648	65440	1.0200	0.6100	-13.7900	0.0250	0.4260	0.0010
10:22:31.669	65460	0.1700	0.6700	-12.0700	0.0220	0.3640	-0.0120
10:22:31.688	65480	0.6400	0.5100	-13.8500	0.0090	0.3870	-0.0060
10:22:31.710	65500	0.4300	0.4100	-13.8100	0.0140	0.4380	0.0010
10:22:31.729	65520	-0.1300	0.2200	-14.4100	0.0130	0.3380	0.0010
10:22:31.749	4	0.2900	0.2700	-15.6300	0.0120	0.4610	0.0040
10:22:31.768	24	0.1800	0.7500	-14.1100	0.0410	0.3740	-0.0040
10:22:31.789	44	0.7900	0.3700	-14.7900	0.0300	0.3890	0.0010
10:22:31.808	64	-0.0200	0.2200	-14.7800	0.0040	0.4160	-0.0060
10:22:31.829	84	0.2900	0.0100	-14.9500	0.0430	0.3620	0.0080
10:22:31.848	104	0.4600	-0.0400	-15.0100	0.0290	0.4450	-0.0010
10:22:31.868	124	0.2300	0.4200	-15.6500	0.0550	0.3290	0.0020
10:22:31.890	144	0.4500	0.2600	-15.4500	0.0520	0.4300	0.0150
10:22:31.909	164	0.4300	0.6200	-15.1900	0.0500	0.3780	-0.0020
10:22:31.928	184	0.2500	0.1100	-15.6100	0.0330	0.3990	0.0190
10:22:31.950	204	0.7800	0.2000	-17.0200	0.0420	0.4230	0.0140
10:22:31.970	224	0.5800	0.4100	-13.8100	0.0280	0.3630	0.0020
10:22:31.989	244	0.4300	0.7000	-14.3000	0.0440	0.3870	-0.0110
10:22:32.009	264	0.0900	0.1700	-15.3300	0.0280	0.3630	0.0100
10:22:32.030	284	0.3800	0.5500	-15.4700	0.0510	0.4330	-0.0010
10:22:32.050	304	0.1300	0.4000	-13.9200	0.0130	0.3600	-0.0060
10:22:32.070	324	0.8100	0.4500	-14.4200	0.0310	0.3710	0.0130
10:22:32.089	344	0.3500	0.4800	-14.6900	0.0370	0.4080	-0.0050
10:22:32.111	364	-0.1400	0.1900	-13.7000	0.0120	0.3430	0.0020
10:22:32.129	384	0.7500	0.2500	-13.7400	0.0210	0.4080	-0.0230
10:22:32.150	404	-0.0300	0.4800	-15.9100	0.0150	0.3670	0.0080
10:22:32.170	424	1.0000	0.2900	-15.0700	0.0180	0.4000	0.0000
10:22:32.190	444	0.9100	0.4400	-14.2100	0.0290	0.4250	-0.0120
10:22:32.209	464	0.5800	-0.1700	-15.4300	0.0340	0.3720	0.0060
10:22:32.231	484	0.1400	0.5300	-15.5400	0.0420	0.4300	0.0000
10:22:32.250	504	-0.0700	0.4600	-14.5600	0.0290	0.3470	-0.0050
10:22:32.270	524	0.2800	0.1500	-15.1600	0.0420	0.4350	-0.0010
10:22:32.291	544	0.2500	0.4800	-14.9300	0.0410	0.3860	-0.0010
10:22:32.310	564	0.4200	0.2400	-14.1700	0.0470	0.3930	-0.0010
10:22:32.330	584	0.7100	0.3400	-14.2900	0.0420	0.3950	0.0020
10:22:32.350	604	0.5200	0.1800	-14.0000	0.0340	0.3490	-0.0010
10:22:32.369	624	0.5200	0.4100	-14.4900	0.0330	0.4370	-0.0020
10:22:32.389	644	0.3400	0.3800	-13.0700	0.0300	0.3420	-0.0150
10:22:32.409	664	0.5200	0.3000	-15.1700	0.0140	0.4360	0.0060
10:22:32.430	684	0.2600	0.3900	-15.7300	0.0290	0.3970	-0.0070
10:22:32.450	704	0.2200	0.1500	-15.4200	0.0190	0.4100	-0.0010
10:22:32.470	724	0.8600	0.2100	-14.7500	0.0270	0.4270	0.0080
10:22:32.489	744	0.3500	0.3400	-13.6400	0.0180	0.3440	0.0060
10:22:32.510	764	0.7600	0.5400	-13.1900	0.0120	0.4040	-0.0160
10:22:32.530	784	0.3500	0.3600	-13.9500	0.0050	0.3530	-0.0080
10:22:32.550	804	0.4100	0.7500	-13.5900	0.0390	0.3840	0.0060
10:22:32.570	824	-0.0700	0.4300	-14.4000	-0.0050	0.4020	-0.0040
10:22:32.591	844	0.1600	0.5700	-12.7800	0.0350	0.3430	-0.0110
10:22:32.609	864	0.4500	0.1800	-14.3300	0.0280	0.4360	-0.0050
10:22:32.630	884	0.3600	0.5600	-13.0800	0.0250	0.3470	0.0010
10:22:32.651	904	0.4200	0.1700	-14.6600	0.0380	0.4330	-0.0040
10:22:32.670	924	0.1000	0.1900	-15.3600	0.0200	0.4350	0.0010
10:22:32.689	944	0.3000	0.3900	-13.1600	0.0460	0.3780	-0.0090
10:22:32.711	964	0.2300	0.4400	-15.2400	0.0470	0.4320	0.0000
10:22:32.729	984	0.5400	0.1000	-14.6600	0.0440	0.3200	0.0000
10:22:32.749	1004	0.3000	0.3500	-14.2300	0.0440	0.4300	-0.0040
10:22:32.770	1024	-0.1800	-0.0200	-15.0900	0.0350	0.3770	0.0070
10:22:32.789	1044	0.6300	0.2200	-15.3800	0.0360	0.4130	0.0160
10:22:32.810	1064	0.3700	0.3200	-14.9800	0.0250	0.3810	-0.0030
10:22:32.829	1084	0.2900	0.3000	-14.7000	0.0260	0.3710	-0.0040
10:22:32.851	1104	0.8400	0.5400	-14.1800	0.0390	0.4210	-0.0100
10:22:32.871	1124	-0.0500	0.6000	-13.0800	0.0360	0.3390	-0.0100
10:22:32.889	1144	0.8000	0.3500	-13.0000	0.0400	0.4210	-0.0050
10:22:32.909	1164	0.1000	0.3300	-13.9900	0.0040	0.4010	-0.0050
10:22:32.931	1184	1.0000	0.9200	-13.5000	0.0280	0.3560	-0.0010
10:22:32.950	1204	0.2900	0.1500	-15.1600	0.0270	0.4360	0.0020
10:22:32.970	1224	0.2300	0.2100	-15.3000	0.0180	0.3400	0.0010
10:22:32.990	1244	0.9500	0.3800	-15.1000	0.0330	0.3980	0.0060
10:22:33.010	1264	-0.3200	0.4400	-15.1000	0.0370	0.3670	-0.0020
10:22:33.030	1284	0.8900	-0.0400	-14.4600	0.0310	0.4190	-0.0080
10:22:33.050	1304	0.6600	0.0700	-13.9400	0.0220	0.3810	0.0010
10:22:33.069	1324	0.0800	0.3700	-13.1700	0.0260	0.3570	-0.0030
10:22:33.089	1344	0.6000	0.4600	-13.1800	0.0390	0.4040	-0.0080
10:22:33.110	1364	-0.3300	0.1000	-12.9100	0.0220	0.3970	-0.0170
10:22:33.132	1384	0.3000	0.4700	-13.8500	0.0510	0.4160	-0.0110
10:22:33.151	1404	0.3700	0.4300	-14.3200	0.0320	0.4050	0.0060
10:22:33.171	1424	0.5100	0.1400	-13.6400	0.0290	0.3510	0.0040
10:22:33.191	1444	0.6200	0.3400	-15.8700	0.0300	0.3990	0.0080
10:22:33.210	1464	0.2500	0.5000	-14.9700	0.0350	0.3910	-0.0030
10:22:33.231	1484	0.6000	0.4800	-14.9200	0.0230	0.4200	-0.0060
10:22:33.251	1504	0.4300	-0.0200	-13.7500	0.0280	0.3540	-0.0040
10:22:33.272	1524	0.8800	0.5900	-13.5500	0.0330	0.4140	-0.0010
10:22:33.291	1544	-0.0400	0.6100	-14.6600	0.0360	0.3450	-0.0010
10:22:33.310	1564	0.7800	0.2900	-14.1100	0.0080	0.3860	0.0110
10:22:33.331	1584	-0.1800	0.1300	-15.3200	0.0030	0.4470	0.0050
10:22:33.349	1604	0.2700	0.3600	-14.7700	0.0200	0.3610	0.0040
10:22:33.369	1624	0.6000	0.5900	-14.4600	0.0180	0.4310	-0.0010
10:22:33.391	1644	0.4300	0.3600	-15.1100	0.0060	0.3580	0.0090
10:22:33.410	1664	0.4300	-0.0200	-14.1300	0.0020	0.4280	0.0000
10:22:33.430	1684	0.6600	0.5100	-13.5200	0.0410	0.3970	-0.0170
10:22:33.451	1704	0.8400	0.2800	-14.0700	0.0390	0.3400	0.0120
10:22:33.470	1724	0.7400	0.3600	-14.3300	0.0440	0.4260	0.0040
10:22:33.490	1744	0.2100	0.5500	-14.0500	0.0280	0.3440	-0.0070
10:22:33.509	1764	0.0500	0.1200	-15.3500	0.0510	0.4270	0.0030
10:22:33.530	1784	0.7400	0.7800	-13.5700	0.0490	0.3780	-0.0100
10:22:33.550	1804	0.6600	0.2600	-12.6900	0.0420	0.3440	-0.0100
10:22:33.571	1824	0.6300	0.5000	-17.1700	0.0460	0.4320	0.0130
10:22:33.590	1844	0.2900	0.2800	-14.2800	0.0490	0.3730	0.0030
10:22:33.610	1864	0.2900	0.6400	-14.8300	0.0380	0.4240	-0.0010
10:22:33.631	1884	0.3400	0.3600	-12.9700	0.0290	0.3380	-0.0100
10:22:33.650	1904	0.9900	-0.1600	-15.6500	0.0190	0.4120	0.0100
10:22:33.671	1924	-0.4100	0.4300	-15.2000	0.0350	0.3660	0.0020
10:22:33.691	1944	-0.0600	0.3000	-13.9800	0.0120	0.3830	-0.0120
10:22:33.710	1964	0.6000	0.4600	-13.9900	0.0200	0.4370	-0.0080
10:22:33.731	1984	0.0900	0.8700	-12.4800	0.0150	0.3460	-0.0110
10:22:33.750	2004	0.9100	0.3100	-14.3700	0.0090	0.4190	0.0010
10:22:33.772	2024	0.0300	0.7500	-14.4300	0.0150	0.3900	-0.0130
10:22:33.790	2044	0.5000	0.6500	-12.4600	0.0030	0.3530	-0.0160
10:22:33.810	2064	0.1500	0.1300	-16.6600	-0.0030	0.4520	0.0030
10:22:33.831	2084	0.4200	0.4300	-14.0700	0.0220	0.3250	-0.0040
10:22:33.851	2104	0.3300	0.4700	-14.0900	0.0440	0.4280	-0.0070
10:22:33.872	2124	-0.0700	0.0900	-15.9900	0.0290	0.3830	-0.0080
10:22:33.890	2144	1.0100	0.1200	-13.9200	0.0280	0.3930	0.0010
10:22:33.910	2164	-0.0600	0.9500	-14.8000	0.0370	0.4020	-0.0110
10:22:33.930	2184	0.7400	0.2900	-14.2100	0.0430	0.3440	0.0080
10:22:33.952	2204	0.6200	0.4100	-13.8300	0.0440	0.4320	-0.0220
10:22:33.971	2224	0.2500	0.4400	-14.7600	0.0520	0.3290	0.0100
10:22:33.990	2244	0.5500	0.4400	-13.0500	0.0370	0.4070	-0.0190
10:22:34.011	2264	0.5300	0.2700	-12.3500	0.0450	0.3580	0.0030
10:22:34.030	2284	0.5300	0.1600	-14.6900	0.0260	0.3980	0.0010
10:22:34.050	2304	-0.0600	0.3000	-14.8900	0.0140	0.4060	0.0080
10:22:34.070	2324	0.3700	0.0600	-15.6900	0.0290	0.3860	-0.0030
10:22:34.090	2344	0.3900	0.3500	-14.1100	0.0360	0.4210	-0.0070
10:22:34.110	2364	0.0100	0.4100	-13.0200	0.0150	0.3550	-0.0130
10:22:34.130	2384	1.3500	0.4800	-16.0400	0.0230	0.4180	0.0080
10:22:34.151	2404	0.4300	0.5300	-14.2200	0.0170	0.3940	-0.0020
10:22:34.171	2424	0.0700	0.5700	-13.4900	0.0220	0.3370	-0.0180
10:22:34.190	2444	0.7800	0.5700	-14.5700	0.0450	0.3990	0.0050
10:22:34.212	2464	-0.2600	0.3700	-15.0100	0.0180	0.3480	0.0030
10:22:34.231	2484	0.4800	0.2400	-16.0900	0.0090	0.4770	0.0030
10:22:34.251	2504	0.2700	0.2600	-13.6800	0.0170	0.3370	-0.0100
10:22:34.272	2524	0.3500	0.2800	-14.5500	0.0530	0.4010	-0.0010
10:22:34.290	2544	0.4500	0.2800	-16.1400	0.0340	0.3980	0.0030
10:22:34.311	2564	-0.2400	0.5100	-15.2500	0.0360	0.3840	-0.0050
10:22:34.332	2584	0.6600	0.2700	-13.5800	0.0310	0.3940	-0.0060
10:22:34.352	2604	-0.1900	0.4300	-16.6800	0.0580	0.3530	0.0040
10:22:34.372	2624	1.0700	0.6700	-13.6900	0.0420	0.3980	-0.0150
10:22:34.390	2644	0.4000	0.5700	-15.3000	0.0490	0.3650	-0.0040
10:22:34.412	2664	0.0200	0.3800	-13.7400	0.0380	0.3820	-0.0020
10:22:34.432	2684	-0.1800	0.4800	-14.0100	0.0440	0.4310	-0.0070
10:22:34.452	2704	0.1000	-0.0600	-15.8400	0.0260	0.3750	0.0040
10:22:34.470	2724	0.7000	0.1600	-15.5000	0.0250	0.4140	0.0050
10:22:34.491	2744	0.4100	0.3100	-12.8300	0.0430	0.2630	-0.0180
10:22:34.510	2764	0.1300	0.1300	-15.3700	0.0280	0.4230	0.0020
10:22:34.532	2784	0.4700	0.5000	-14.4900	0.0240	0.3910	0.0040
10:22:34.552	2804	0.1000	0.2400	-13.7700	0.0290	0.3630	-0.0030
10:22:34.572	2824	0.3000	0.5100	-15.9000	0.0190	0.3880	0.0070
10:22:34.593	2844	0.5600	0.4800	-14.6900	0.0110	0.3620	-0.0010
10:22:34.611	2864	-0.0300	0.4500	-15.5700	0.0280	0.4580	-0.0030
10:22:34.630	2884	0.1300	-0.4600	-14.6500	0.0140	0.3230	0.0000
10:22:34.652	2904	0.9100	0.1000	-14.3500	0.0230	0.3880	-0.0050
10:22:34.671	2924	0.1500	0.6100	-14.2600	0.0380	0.3870	-0.0030
10:22:34.692	2944	0.0900	0.4200	-14.2200	0.0450	0.3520	-0.0090
10:22:34.712	2964	0.2300	0.4400	-15.4400	0.0330	0.4760	0.0030
10:22:34.731	2984	0.5300	0.0700	-15.4600	0.0140	0.3660	0.0010
10:22:34.752	3004	0.7700	0.1400	-15.2900	0.0500	0.3690	0.0070
10:22:34.772	3024	0.2400	0.3200	-15.0400	0.0480	0.3850	0.0000
10:22:34.793	3044	1.2300	0.2800	-13.9900	0.0560	0.3850	-0.0020
10:22:34.811	3064	0.5100	0.1500	-16.1800	0.0390	0.4370	0.0040
10:22:34.831	3084	-0.2700	0.3800	-14.3000	0.0500	0.3250	0.0100
10:22:34.852	3104	0.9700	0.4700	-14.6800	0.0430	0.3820	-0.0050
10:22:34.872	3124	-0.0500	0.5200	-15.0300	0.0260	0.3980	-0.0120
10:22:34.892	3144	0.5900	0.5300	-12.5600	0.0240	0.3880	-0.0180
10:22:34.912	3164	0.0500	0.2100	-16.0800	0.0220	0.4020	0.0060
10:22:34.932	3184	0.5900	0.1200	-13.9100	0.0260	0.3390	-0.0090
10:22:34.952	3204	0.6700	0.8000	-13.6400	0.0230	0.4360	-0.0050
10:22:34.972	3224	0.3600	0.1800	-14.6700	0.0230	0.3640	0.0060
10:22:34.993	3244	0.4800	0.5100	-15.2400	0.0170	0.4130	0.0000
10:22:35.012	3264	-0.0600	0.2300	-13.8600	0.0070	0.3810	-0.0110
10:22:35.031	3284	0.8500	0.0700	-15.5900	0.0350	0.3680	0.0080
10:22:35.052	3304	1.0000	0.3000	-14.5800	0.0090	0.4100	-0.0010
10:22:35.072	3324	0.2400	0.2900	-15.0100	0.0230	0.3480	0.0090
10:22:35.092	3344	0.4400	0.4100	-15.8100	0.0350	0.4490	0.0000
10:22:35.113	3364	0.4300	0.3700	-14.7000	0.0300	0.3510	-0.0020
10:22:35.132	3384	0.6500	0.4400	-13.1300	0.0180	0.3860	-0.0070
10:22:35.152	3404	0.3200	0.4800	-15.4500	0.0320	0.3990	0.0080
10:22:35.173	3424	0.1700	0.3700	-12.8600	0.0450	0.3330	-0.0120
10:22:35.191	3444	0.7100	0.3000	-13.9100	0.0430	0.4020	-0.0050
10:22:35.213	3464	-0.2300	0.4000	-13.5900	0.0590	0.3360	-0.0090
10:22:35.232	3484	0.3500	-0.0600	-14.8400	0.0480	0.4040	0.0020
10:22:35.252	3504	0.0100	0.1800	-12.7200	0.0350	0.3730	-0.0040
10:22:35.272	3524	0.5600	0.4900	-15.9400	0.0390	0.4190	0.0060
10:22:35.292	3544	-0.2900	0.5900	-15.8800	0.0160	0.3950	-0.0020
10:22:35.312	3564	0.1600	0.1700	-14.2000	0.0300	0.3850	0.0050
10:22:35.332	3584	0.6400	0.3700	-16.0800	0.0320	0.4080	-0.0030
