# Supplementary material for: A slanted castor wheel enables pushing manual wheelchairs from the side to improve social interaction
Source: PLoS One. 2024 Sep 12;19(9):e0307759. doi: 10.1371/journal.pone.0307759 (PMC11392412; doi:10.1371/journal.pone.0307759)
Supplement: S1 File — Contains the data collected during the validation experiments and the code for calculating the reaction forces for a castor wheel using the vector equations and the cosine approximation. 4TU.ResearchData repository: https://doi.org/10.4121/82afa4e1-bdf1-4bf4-8682-32e62f6c3d68, GitLab repository: https://gitlab.tudelft.nl/ziggy/evaluation_paper. (ZIP) [file pone.0307759.s002.zip › S2 File - Experimental data and the MATLAB code for calculations of the castor wheel/Data/Test7_31-5-2022/0rad_3.4kg_7.txt]

TimeStamp	SampleCounter	Fx(N)	Fy(N)	Fz(N)	Tx(Nm)	Ty(Nm)	Tz(Nm)
10:21:06.702	46096	0.6600	0.5500	-30.3600	0.0700	0.8030	-0.0050
10:21:06.723	46116	2.0700	-0.0300	-32.0900	0.0330	0.9900	-0.0050
10:21:06.742	46136	0.5300	0.6200	-34.2000	0.0620	0.9660	0.0040
10:21:06.763	46156	0.3200	0.2600	-29.4600	0.0520	0.8070	-0.0150
10:21:06.784	46176	1.3000	0.5600	-38.5800	0.0650	1.1510	0.0110
10:21:06.802	46196	-0.1300	0.4400	-29.8200	0.0830	0.7850	-0.0100
10:21:06.822	46216	2.0900	0.3000	-34.2900	0.0590	1.1030	-0.0080
10:21:06.842	46236	0.1600	0.7800	-31.9200	0.0830	0.8800	-0.0070
10:21:06.863	46256	1.2700	0.4800	-32.3300	0.0730	0.9350	-0.0160
10:21:06.883	46276	1.1500	0.8500	-35.8000	0.1030	1.0230	0.0060
10:21:06.902	46296	0.3800	0.1200	-30.4700	0.0780	0.7400	0.0060
10:21:06.923	46316	1.0300	0.5300	-37.3500	0.0830	1.1160	-0.0010
10:21:06.943	46336	-0.0600	0.4400	-31.1500	0.0960	0.8100	-0.0110
10:21:06.963	46356	1.9700	0.2500	-33.9800	0.0500	1.0760	-0.0050
10:21:06.983	46376	0.2000	0.6600	-35.6200	0.0850	0.9030	0.0140
10:21:07.002	46396	0.6100	0.4400	-31.2100	0.0540	0.8840	-0.0060
10:21:07.023	46416	0.6600	0.7100	-37.0700	0.0660	1.1120	0.0010
10:21:07.044	46436	-0.0100	0.7300	-30.5100	0.0640	0.7600	-0.0090
10:21:07.063	46456	1.6500	0.3400	-39.1100	0.0440	1.1540	0.0260
10:21:07.084	46476	0.0600	0.3900	-33.7800	0.0580	0.8170	0.0100
10:21:07.102	46496	1.6100	0.2400	-35.5700	0.0500	1.0050	0.0090
10:21:07.123	46516	0.8800	0.6000	-32.6300	0.0590	0.9660	0.0010
10:21:07.143	46536	-0.1600	0.3300	-30.7900	0.0510	0.7700	-0.0100
10:21:07.163	46556	1.3100	0.1400	-39.8400	0.0560	1.1420	0.0250
10:21:07.183	46576	-0.2200	0.7400	-32.3700	0.0660	0.7780	-0.0050
10:21:07.203	46596	1.9400	0.2700	-35.5100	0.0550	1.0870	-0.0040
10:21:07.224	46616	0.4500	0.4100	-30.8100	0.0600	0.8890	0.0010
10:21:07.244	46636	0.7800	0.2000	-32.3000	0.0620	0.8960	-0.0050
10:21:07.263	46656	1.4200	0.8300	-37.7400	0.0790	1.0520	0.0120
10:21:07.283	46676	0.1200	0.3400	-32.1100	0.0790	0.8040	0.0030
10:21:07.305	46696	1.3100	0.5800	-39.4900	0.1050	1.1780	0.0120
10:21:07.323	46716	-1.3300	0.4700	-33.9300	0.1110	0.7850	-0.0010
10:21:07.342	46736	1.3000	0.2500	-35.2500	0.0830	1.0390	-0.0060
10:21:07.364	46756	0.7800	0.7300	-34.4600	0.0930	0.9970	-0.0070
10:21:07.383	46776	0.8800	0.1100	-32.4900	0.0770	0.8310	0.0040
10:21:07.403	46796	0.3700	0.4600	-38.6500	0.0650	1.1130	0.0100
10:21:07.424	46816	-0.2800	0.8900	-29.2600	0.0580	0.7530	-0.0190
10:21:07.442	46836	2.4700	0.2700	-37.3500	0.0550	1.1280	0.0080
10:21:07.464	46856	-0.2700	0.5900	-32.1100	0.0570	0.8490	-0.0030
10:21:07.483	46876	1.6300	0.2500	-33.6300	0.0460	0.9790	0.0040
10:21:07.503	46896	0.8600	0.8800	-33.7500	0.0570	1.0090	-0.0030
10:21:07.523	46916	-0.1900	0.8700	-29.3000	0.0540	0.7530	-0.0130
10:21:07.543	46936	1.0700	0.2500	-40.2200	0.0500	1.1850	0.0110
10:21:07.563	46956	-0.9600	0.8800	-32.8400	0.0690	0.7740	-0.0140
10:21:07.584	46976	2.1500	0.6100	-37.3400	0.0500	1.1410	0.0060
10:21:07.604	46996	1.1700	0.5400	-31.3700	0.0670	0.9610	-0.0010
10:21:07.624	47016	2.7900	0.4400	-30.4700	0.0580	0.9500	0.0040
10:21:07.644	47036	1.7200	0.4500	-35.3500	0.0630	1.1020	0.0100
10:21:07.664	47056	-0.1900	0.6800	-28.2100	0.0770	0.6830	-0.0170
10:21:07.684	47076	1.7300	0.3000	-41.3200	0.0800	1.1760	0.0360
10:21:07.704	47096	0.2900	0.5600	-30.5900	0.0730	0.7920	0.0030
10:21:07.723	47116	2.4300	0.2900	-34.6600	0.0750	1.1030	0.0090
10:21:07.744	47136	0.9700	0.5900	-32.2400	0.0980	0.9160	0.0040
10:21:07.763	47156	1.0000	0.3100	-32.3600	0.0860	0.8510	0.0070
10:21:07.785	47176	2.0500	0.6200	-38.9200	0.0960	1.1330	0.0190
10:21:07.804	47196	-0.5300	0.5400	-29.6000	0.0740	0.6800	0.0030
10:21:07.824	47216	2.3200	0.4500	-39.3900	0.0700	1.2270	0.0180
10:21:07.844	47236	-0.1800	0.3200	-31.2000	0.0770	0.7400	0.0000
10:21:07.863	47256	1.7100	0.3500	-30.8100	0.0570	0.9250	-0.0050
10:21:07.883	47276	1.0600	0.6800	-36.6200	0.0600	1.0540	0.0000
10:21:07.903	47296	-0.0300	0.5500	-29.8800	0.0450	0.7460	-0.0140
10:21:07.924	47316	1.5400	0.1400	-40.3000	0.0440	1.1990	0.0050
10:21:07.944	47336	0.0800	0.2100	-29.2200	0.0380	0.7190	-0.0060
10:21:07.964	47356	3.2300	0.2200	-35.7500	0.0580	1.1060	0.0190
10:21:07.984	47376	1.0000	0.3900	-33.2100	0.0640	0.9300	0.0080
10:21:08.003	47396	0.9900	0.2400	-30.5300	0.0590	0.7750	0.0040
10:21:08.024	47416	1.6300	0.6400	-39.2200	0.0620	1.1640	0.0150
10:21:08.043	47436	-0.1700	0.5900	-29.8900	0.0820	0.7060	-0.0010
10:21:08.064	47456	1.4300	0.1500	-39.1700	0.0470	1.1950	0.0010
10:21:08.083	47476	0.0500	0.5800	-31.1600	0.0730	0.8210	-0.0090
10:21:08.103	47496	1.3700	0.2000	-32.7500	0.0640	1.0020	-0.0040
10:21:08.124	47516	0.4600	0.0800	-37.8200	0.0670	1.0530	0.0180
10:21:08.144	47536	-0.3100	0.4800	-28.6600	0.0880	0.6950	-0.0180
10:21:08.164	47556	1.9000	0.1600	-41.2400	0.1030	1.1940	0.0280
10:21:08.184	47576	-0.3800	0.3100	-30.1200	0.0870	0.7710	-0.0070
10:21:08.204	47596	1.3500	0.4500	-36.3600	0.0810	1.0930	-0.0020
10:21:08.224	47616	0.6900	0.8200	-32.1800	0.0630	0.8740	-0.0020
10:21:08.244	47636	1.0000	0.3100	-31.8000	0.0520	0.8680	0.0030
10:21:08.264	47656	1.6300	0.4400	-35.0400	0.0570	1.0880	0.0080
10:21:08.283	47676	0.7500	0.4000	-28.2000	0.0600	0.7320	-0.0070
10:21:08.304	47696	1.8700	0.4900	-40.4000	0.0370	1.2250	0.0070
10:21:08.323	47716	-0.5600	0.9200	-32.1300	0.0690	0.7910	-0.0150
10:21:08.343	47736	1.5700	0.1500	-33.4700	0.0380	0.9920	-0.0100
10:21:08.363	47756	1.4800	0.7800	-35.1100	0.0540	0.9830	0.0030
10:21:08.384	47776	0.7500	0.2700	-31.5200	0.0440	0.7760	0.0040
10:21:08.404	47796	1.1200	0.5000	-39.1600	0.0400	1.1680	0.0050
10:21:08.424	47816	-0.2900	0.2200	-31.3500	0.0630	0.7070	0.0030
10:21:08.445	47836	1.5300	0.2800	-39.3100	0.0610	1.1490	0.0060
10:21:08.464	47856	-0.0600	0.6900	-33.8100	0.0740	0.9060	-0.0100
10:21:08.484	47876	0.1600	0.2800	-31.2600	0.0600	0.8600	-0.0140
10:21:08.505	47896	0.7700	0.6700	-40.6300	0.0620	1.1830	0.0180
10:21:08.525	47916	0.2400	0.5300	-29.2100	0.0700	0.7130	-0.0100
10:21:08.544	47936	1.1600	0.4300	-41.4600	0.0710	1.1860	0.0100
10:21:08.563	47956	-0.8200	0.6900	-31.4400	0.0930	0.7920	-0.0210
10:21:08.584	47976	1.1500	0.2300	-36.8800	0.0900	0.9720	0.0070
10:21:08.605	47996	0.1500	0.5700	-35.8400	0.0880	1.0370	-0.0080
10:21:08.624	48016	0.7200	0.2800	-30.2700	0.0760	0.8040	-0.0100
10:21:08.644	48036	0.5300	0.3400	-39.4200	0.0580	1.1330	0.0160
10:21:08.663	48056	-0.2100	0.1000	-31.0400	0.0400	0.7860	-0.0100
10:21:08.686	48076	1.8100	0.4100	-38.8500	0.0570	1.1420	0.0140
10:21:08.704	48096	0.0500	0.8600	-33.4800	0.0570	0.8790	0.0040
10:21:08.725	48116	1.5100	0.4700	-30.8900	0.0320	0.9160	-0.0020
10:21:08.744	48136	1.2900	0.5000	-36.7600	0.0490	1.0830	0.0070
10:21:08.764	48156	0.3600	0.2000	-31.7800	0.0420	0.7800	0.0040
10:21:08.785	48176	1.2400	0.4400	-39.8100	0.0420	1.1790	0.0100
10:21:08.805	48196	-0.5800	0.7100	-30.9200	0.0460	0.7250	-0.0210
10:21:08.825	48216	2.0100	0.2500	-37.0300	0.0390	1.0570	0.0050
10:21:08.844	48236	0.6600	0.7200	-33.9400	0.0700	0.9520	-0.0090
10:21:08.865	48256	0.6700	0.4100	-31.1600	0.0580	0.8170	-0.0100
10:21:08.885	48276	0.7700	0.4000	-40.4000	0.0630	1.1590	0.0030
10:21:08.905	48296	-0.4500	0.2600	-31.7300	0.0570	0.7710	-0.0080
10:21:08.924	48316	1.4800	0.2100	-37.4800	0.0630	1.1410	0.0060
10:21:08.945	48336	-0.1800	0.6400	-33.9100	0.0780	0.8490	0.0040
10:21:08.966	48356	1.4300	0.1800	-34.6900	0.0670	0.9880	0.0030
10:21:08.986	48376	1.0300	0.5800	-36.6800	0.0960	1.0420	0.0040
10:21:09.004	48396	0.2600	0.2700	-31.2700	0.0970	0.7900	-0.0010
10:21:09.026	48416	1.0400	0.1300	-40.1800	0.0830	1.1470	0.0020
10:21:09.044	48436	-1.3800	0.6800	-32.2900	0.0810	0.7570	-0.0070
10:21:09.064	48456	1.2200	0.2900	-38.4900	0.0520	1.1400	0.0060
10:21:09.084	48476	-0.3300	0.6200	-33.8400	0.0780	0.9070	0.0060
10:21:09.105	48496	1.2300	0.2300	-32.1100	0.0550	0.9030	-0.0050
10:21:09.124	48516	0.8500	0.5600	-38.0600	0.0530	1.0650	0.0060
10:21:09.143	48536	-0.4400	0.8000	-29.8300	0.0400	0.7670	-0.0200
10:21:09.164	48556	1.4900	0.6700	-38.6900	0.0410	1.2120	0.0030
10:21:09.184	48576	0.1200	0.3400	-31.1400	0.0620	0.8580	0.0030
10:21:09.205	48596	1.8400	-0.0200	-34.7300	0.0470	1.0140	0.0110
10:21:09.225	48616	1.2700	0.7300	-34.5600	0.0550	0.9560	0.0080
10:21:09.245	48636	0.5400	0.2900	-31.2600	0.0570	0.8010	-0.0070
10:21:09.265	48656	1.3000	0.7800	-37.4000	0.0630	1.1780	-0.0010
10:21:09.286	48676	-0.2100	0.4500	-30.1100	0.0550	0.7280	-0.0090
10:21:09.304	48696	2.2100	0.2200	-34.1600	0.0370	1.0860	-0.0060
10:21:09.325	48716	0.9200	0.7000	-30.4900	0.0770	0.9030	-0.0130
10:21:09.345	48736	1.6100	0.2700	-30.6900	0.0570	0.8990	-0.0030
10:21:09.365	48756	0.5600	0.6900	-36.3900	0.0820	1.0840	0.0090
10:21:09.384	48776	-0.2600	-0.0200	-32.8000	0.0880	0.7850	0.0120
10:21:09.405	48796	1.2200	0.4500	-39.5500	0.1030	1.1480	0.0170
10:21:09.426	48816	0.4400	0.7700	-32.6100	0.1110	0.8350	-0.0070
10:21:09.444	48836	2.1400	-0.0400	-32.6500	0.0590	1.0180	-0.0050
10:21:09.464	48856	0.5900	0.7300	-34.7700	0.0780	0.9350	0.0220
10:21:09.485	48876	0.2600	0.3700	-30.6200	0.0430	0.8230	-0.0200
10:21:09.504	48896	0.3600	0.5500	-39.2100	0.0450	1.1720	0.0120
10:21:09.525	48916	-0.5500	0.1800	-31.4700	0.0560	0.7350	0.0000
10:21:09.546	48936	1.6600	0.5700	-36.9200	0.0310	1.1530	-0.0030
10:21:09.565	48956	0.1400	0.3000	-34.8200	0.0580	0.9210	0.0030
10:21:09.584	48976	1.3700	0.3000	-31.8900	0.0530	0.8770	0.0040
10:21:09.605	48996	0.6500	0.4900	-37.7900	0.0690	1.0410	0.0060
10:21:09.626	49016	-0.0700	0.4400	-32.9800	0.0500	0.8140	-0.0030
10:21:09.644	49036	1.6800	0.1800	-38.7400	0.0340	1.1690	0.0070
10:21:09.664	49056	-0.1300	0.5400	-31.3200	0.0450	0.7790	-0.0040
10:21:09.685	49076	1.6900	0.1900	-34.0500	0.0480	1.0230	0.0000
10:21:09.704	49096	0.3300	0.3900	-35.3700	0.0650	0.9580	-0.0010
10:21:09.726	49116	0.4300	0.1900	-33.8000	0.0560	0.8670	-0.0070
10:21:09.744	49136	1.4300	0.7000	-36.1900	0.0780	1.1090	0.0110
10:21:09.764	49156	0.5200	0.2700	-30.6800	0.0760	0.8170	0.0050
10:21:09.785	49176	1.6800	0.6600	-37.0700	0.0810	1.1420	0.0040
10:21:09.805	49196	-0.7700	0.6000	-32.7700	0.1020	0.8090	0.0020
10:21:09.825	49216	0.7800	0.2600	-34.2600	0.0860	0.9740	-0.0010
10:21:09.845	49236	0.3600	0.7200	-35.6900	0.0860	1.0290	-0.0020
10:21:09.865	49256	0.2300	0.3800	-31.2000	0.0790	0.7940	-0.0110
10:21:09.885	49276	1.6700	0.7800	-38.9700	0.0580	1.1500	0.0110
10:21:09.905	49296	-0.3800	0.4700	-30.1300	0.0580	0.7330	-0.0230
10:21:09.925	49316	1.9900	0.3400	-37.4200	0.0580	1.1080	0.0030
10:21:09.945	49336	-0.0600	1.0700	-34.6200	0.0410	0.9170	-0.0020
10:21:09.965	49356	1.6000	0.4600	-31.6400	0.0460	0.8670	-0.0070
10:21:09.985	49376	1.3400	0.6600	-36.4900	0.0600	1.0970	0.0110
10:21:10.004	49396	0.5900	0.4100	-30.1800	0.0520	0.7640	-0.0090
10:21:10.024	49416	2.4100	0.3000	-39.5300	0.0500	1.1600	0.0160
10:21:10.045	49436	0.3800	0.5200	-29.9100	0.0640	0.7900	-0.0050
10:21:10.066	49456	2.4100	0.3100	-33.0500	0.0440	0.9810	0.0010
10:21:10.086	49476	0.2700	0.9100	-33.2900	0.0710	0.9170	0.0060
10:21:10.106	49496	0.1600	-0.0700	-33.1300	0.0330	0.8410	0.0010
10:21:10.126	49516	1.8000	0.7500	-38.4000	0.0590	1.1890	0.0020
10:21:10.144	49536	-0.3400	0.2500	-29.7100	0.0500	0.7150	-0.0060
10:21:10.166	49556	1.7900	-0.0600	-38.6000	0.0580	1.1530	0.0110
10:21:10.186	49576	0.3100	0.2900	-33.5200	0.0900	0.8500	0.0070
10:21:10.205	49596	1.4600	0.1000	-34.0900	0.0760	0.9830	0.0040
10:21:10.226	49616	1.3400	0.8300	-36.0800	0.1060	1.0430	0.0160
10:21:10.246	49636	0.0000	0.2900	-31.3400	0.0880	0.7510	-0.0050
10:21:10.265	49656	1.5200	0.7000	-38.3600	0.0730	1.1530	0.0070
10:21:10.286	49676	0.2600	0.7600	-28.2100	0.0770	0.7410	-0.0100
10:21:10.306	49696	1.8800	0.0800	-35.8100	0.0290	1.0920	0.0050
10:21:10.326	49716	0.0000	0.7300	-34.2400	0.0680	0.9110	-0.0010
10:21:10.346	49736	0.3900	-0.0500	-33.9700	0.0440	0.8810	0.0060
10:21:10.367	49756	0.8300	0.3700	-39.8900	0.0510	1.1870	0.0120
10:21:10.386	49776	-0.7800	0.3200	-32.2700	0.0480	0.7190	-0.0060
10:21:10.405	49796	0.8700	0.2000	-38.6900	0.0210	1.1460	0.0030
10:21:10.426	49816	0.5200	0.5900	-29.9400	0.0660	0.8130	-0.0140
10:21:10.446	49836	2.2400	-0.0300	-32.4200	0.0460	0.9880	0.0030
10:21:10.466	49856	0.8800	0.5700	-35.7600	0.0440	0.9880	0.0160
10:21:10.486	49876	0.1100	0.7900	-29.8400	0.0530	0.7550	-0.0110
10:21:10.506	49896	1.6000	0.4500	-40.2600	0.0450	1.1770	0.0170
10:21:10.526	49916	-0.2300	0.5200	-32.6900	0.0720	0.7190	-0.0020
10:21:10.546	49936	2.4000	0.6200	-34.7600	0.0630	1.0630	-0.0010
10:21:10.566	49956	0.9000	0.5800	-32.4600	0.0670	0.9090	0.0050
10:21:10.586	49976	0.9100	0.1800	-31.7400	0.0610	0.8520	-0.0070
10:21:10.605	49996	1.1700	0.6300	-34.7800	0.0830	1.1010	-0.0070
10:21:10.626	50016	-0.4200	0.5600	-30.5700	0.0820	0.7400	-0.0050
10:21:10.646	50036	1.7800	0.1500	-41.7800	0.0860	1.1680	0.0320
10:21:10.666	50056	0.6400	0.6000	-30.1100	0.0850	0.7850	-0.0080
10:21:10.686	50076	2.0600	0.3300	-33.7300	0.0700	0.9780	0.0040
10:21:10.706	50096	0.2200	1.0700	-33.7900	0.0710	0.9320	0.0010
10:21:10.726	50116	0.6100	0.6600	-32.0500	0.0610	0.8580	0.0110
10:21:10.745	50136	1.4800	0.3700	-39.0700	0.0700	1.1620	0.0280
10:21:10.765	50156	0.1300	0.7200	-29.2500	0.0620	0.7190	-0.0150
10:21:10.785	50176	2.5400	0.5000	-37.0900	0.0550	1.1570	0.0040
10:21:10.806	50196	0.2000	0.5200	-32.9000	0.0580	0.8550	0.0100
10:21:10.827	50216	0.8900	0.2900	-34.2500	0.0420	0.9430	0.0060
10:21:10.847	50236	0.9500	0.3100	-38.3600	0.0550	1.0810	0.0060
10:21:10.867	50256	-0.1000	0.0100	-30.8500	0.0420	0.7370	-0.0030
10:21:10.886	50276	1.6200	0.3500	-38.1100	0.0460	1.1530	-0.0020
10:21:10.906	50296	0.3800	0.6100	-30.4000	0.0480	0.7780	-0.0060
10:21:10.926	50316	1.2200	0.2000	-34.9300	0.0580	1.0870	-0.0060
10:21:10.946	50336	0.4300	0.3900	-36.4700	0.0840	0.9200	-0.0030
10:21:10.966	50356	0.4700	0.2400	-31.7900	0.0580	0.8280	0.0010
10:21:10.986	50376	1.1900	0.2500	-39.4500	0.0550	1.1660	0.0080
10:21:11.007	50396	-0.5300	0.6200	-30.0200	0.0870	0.7390	-0.0030
10:21:11.027	50416	1.5300	0.9400	-36.4600	0.0830	1.1460	-0.0100
10:21:11.046	50436	-0.3800	0.8000	-33.4900	0.1090	0.8040	0.0070
10:21:11.067	50456	0.6600	0.2300	-34.9800	0.0860	0.9250	0.0020
10:21:11.086	50476	0.3000	0.6500	-38.9200	0.1040	1.0620	0.0030
10:21:11.107	50496	0.3100	0.0500	-31.9500	0.0430	0.7740	0.0050
10:21:11.125	50516	1.1500	0.6300	-38.5100	0.0570	1.1620	0.0130
10:21:11.147	50536	0.1300	0.6700	-29.1700	0.0580	0.7110	-0.0140
10:21:11.167	50556	2.0700	0.0900	-37.7600	0.0470	1.1280	0.0140
10:21:11.186	50576	0.2600	0.4500	-32.3200	0.0620	0.9010	-0.0100
10:21:11.206	50596	0.8500	0.4200	-31.3900	0.0500	0.8550	-0.0060
10:21:11.227	50616	1.1200	0.2000	-40.0200	0.0350	1.1680	0.0170
10:21:11.246	50636	-0.4700	0.4300	-30.3900	0.0450	0.7530	-0.0150
10:21:11.266	50656	1.6400	0.2700	-37.0800	0.0310	1.1860	-0.0040
10:21:11.287	50676	-0.0400	0.4600	-31.9000	0.0420	0.8230	-0.0040
10:21:11.306	50696	1.1000	0.6900	-32.3700	0.0450	0.9500	-0.0150
10:21:11.327	50716	0.3400	0.8300	-33.4100	0.0540	1.0220	-0.0120
10:21:11.346	50736	-0.7200	0.1700	-33.2000	0.0610	0.8260	-0.0020
10:21:11.365	50756	0.8000	0.6600	-40.9400	0.0670	1.1970	0.0080
10:21:11.385	50776	0.9000	0.4900	-29.7600	0.0750	0.7630	-0.0080
10:21:11.406	50796	1.9600	0.3600	-35.5400	0.0740	1.1140	0.0070
10:21:11.426	50816	0.6300	0.5500	-33.3200	0.0770	0.9060	0.0050
10:21:11.447	50836	0.9900	0.1800	-33.1800	0.0900	0.8920	0.0020
10:21:11.467	50856	0.9000	0.4900	-38.2400	0.0980	1.1030	0.0170
10:21:11.487	50876	-0.1500	0.4500	-28.4400	0.0930	0.7260	-0.0240
10:21:11.507	50896	1.5300	0.5600	-38.2300	0.0830	1.1610	0.0060
10:21:11.527	50916	-0.2000	0.7200	-30.8200	0.0760	0.7350	-0.0060
10:21:11.545	50936	2.2400	0.4600	-32.8400	0.0620	1.0110	0.0040
10:21:11.567	50956	0.3400	0.3700	-37.0800	0.0630	0.9980	0.0080
10:21:11.587	50976	1.1600	0.2700	-28.1800	0.0470	0.7670	-0.0190
10:21:11.607	50996	0.5900	0.6600	-39.6300	0.0580	1.1540	0.0130
10:21:11.626	51016	-0.6800	0.4400	-30.9200	0.0490	0.7720	-0.0050
10:21:11.646	51036	1.9500	0.3300	-36.5500	0.0430	1.1150	-0.0020
10:21:11.668	51056	0.1200	0.8800	-30.4400	0.0700	0.8970	-0.0070
10:21:11.686	51076	1.8900	0.3000	-30.7100	0.0380	0.9200	0.0020
10:21:11.706	51096	1.1500	0.3000	-38.3600	0.0390	1.0740	0.0200
10:21:11.728	51116	-0.3800	0.3000	-29.6100	0.0480	0.7450	-0.0150
10:21:11.747	51136	1.8700	0.1200	-40.1900	0.0670	1.1320	0.0240
10:21:11.767	51156	-0.1100	0.2000	-30.4900	0.0610	0.8040	-0.0180
10:21:11.786	51176	1.8000	0.0500	-32.2200	0.0550	1.0200	-0.0010
10:21:11.807	51196	0.4000	0.9100	-35.2400	0.0850	0.9780	0.0090
10:21:11.828	51216	0.5700	0.2500	-31.6200	0.0720	0.8670	-0.0010
10:21:11.848	51236	1.3600	0.2700	-37.7400	0.0770	1.1190	0.0080
10:21:11.867	51256	-0.4600	0.3400	-32.0600	0.0930	0.7410	0.0020
10:21:11.887	51276	2.1800	0.1300	-35.8500	0.0820	1.1230	0.0130
10:21:11.908	51296	0.0800	0.4200	-32.8000	0.1010	0.8810	-0.0140
10:21:11.927	51316	0.8400	0.4500	-32.3500	0.0980	0.9510	-0.0060
10:21:11.947	51336	-0.2000	0.8500	-36.8100	0.0660	1.0330	0.0120
10:21:11.967	51356	0.0100	0.3000	-31.1200	0.0470	0.8460	-0.0150
10:21:11.986	51376	1.7400	0.3900	-37.4900	0.0610	1.1400	0.0110
10:21:12.007	51396	-0.1500	0.6100	-32.5500	0.0700	0.8100	0.0030
10:21:12.027	51416	1.9700	0.3300	-35.5700	0.0360	1.0730	0.0080
10:21:12.047	51436	0.7700	0.6500	-34.0800	0.0570	0.9520	0.0010
10:21:12.068	51456	0.8000	0.2200	-32.0000	0.0450	0.8970	-0.0110
10:21:12.087	51476	1.1600	0.7300	-37.0500	0.0680	1.1090	0.0030
10:21:12.107	51496	-0.8100	0.3000	-32.4000	0.0340	0.7580	-0.0120
10:21:12.127	51516	1.3300	0.3000	-40.8300	0.0310	1.1730	0.0140
10:21:12.147	51536	-0.2600	0.5500	-32.1600	0.0620	0.8460	0.0000
10:21:12.168	51556	1.1200	0.3400	-33.7000	0.0480	0.9770	0.0010
10:21:12.186	51576	-0.1800	0.6100	-36.2200	0.0600	1.0540	0.0050
10:21:12.207	51596	0.2200	0.0300	-30.8600	0.0480	0.8430	-0.0130
10:21:12.228	51616	1.0100	0.7800	-39.6000	0.0770	1.1420	0.0100
10:21:12.247	51636	-0.2500	0.5400	-33.5500	0.0810	0.7670	-0.0050
10:21:12.266	51656	1.1300	0.1600	-38.5900	0.0850	1.1070	0.0080
10:21:12.288	51676	-0.0400	0.9300	-33.9500	0.0940	0.9150	-0.0100
10:21:12.308	51696	0.8300	0.4500	-29.9100	0.0900	0.8770	-0.0180
10:21:12.327	51716	0.7600	0.7700	-34.9800	0.0860	1.0610	0.0020
10:21:12.346	51736	-0.9300	0.2500	-33.3700	0.0620	0.8250	-0.0020
10:21:12.367	51756	1.4800	0.3300	-38.9300	0.0460	1.1650	0.0130
10:21:12.386	51776	-0.7100	0.1100	-33.3400	0.0620	0.7860	-0.0010
10:21:12.406	51796	1.8100	0.1300	-35.4900	0.0510	1.0830	0.0030
10:21:12.426	51816	0.3500	0.8100	-33.7100	0.0720	0.9620	-0.0010
10:21:12.448	51836	1.1000	0.5300	-31.7000	0.0480	0.8370	0.0020
10:21:12.467	51856	1.2500	0.3700	-36.8800	0.0460	1.1410	0.0120
10:21:12.487	51876	-0.2100	0.2300	-30.9900	0.0500	0.7490	-0.0020
10:21:12.507	51896	2.5900	-0.0200	-37.4700	0.0280	1.1550	0.0110
10:21:12.527	51916	0.6100	0.1600	-31.4300	0.0660	0.8500	0.0010
10:21:12.547	51936	0.8000	0.2700	-30.7000	0.0490	0.8970	-0.0200
10:21:12.568	51956	1.1400	0.5700	-33.4800	0.0600	1.0430	-0.0030
10:21:12.586	51976	-0.5800	0.6400	-31.1100	0.0650	0.7880	-0.0180
10:21:12.609	51996	1.6800	0.3500	-38.4800	0.0610	1.1110	0.0080
10:21:12.626	52016	-0.7300	0.3500	-32.0300	0.0700	0.8070	-0.0020
10:21:12.646	52036	1.7400	0.1500	-35.2800	0.0490	1.0460	-0.0040
10:21:12.668	52056	0.9000	0.7700	-32.1600	0.0790	0.9250	-0.0020
10:21:12.686	52076	1.1300	-0.1300	-30.9300	0.0710	0.8340	0.0000
10:21:12.707	52096	1.7900	0.4200	-37.8800	0.0960	1.1030	0.0170
10:21:12.729	52116	-0.4600	0.5900	-29.7900	0.0930	0.7480	-0.0150
10:21:12.749	52136	2.6600	0.3500	-36.9400	0.0860	1.0740	0.0140
10:21:12.768	52156	0.0800	0.5600	-32.3000	0.0950	0.8420	0.0160
10:21:12.788	52176	1.5300	0.3900	-31.9100	0.0540	0.9780	-0.0040
10:21:12.808	52196	1.3100	0.8500	-33.7000	0.0690	1.0090	-0.0030
10:21:12.829	52216	-0.3300	0.4000	-31.1800	0.0540	0.7890	-0.0120
10:21:12.848	52236	1.2900	0.3900	-40.6900	0.0540	1.1870	0.0140
10:21:12.867	52256	-0.4900	0.6900	-31.0300	0.0540	0.8000	-0.0030
10:21:12.888	52276	1.5500	0.4700	-35.1100	0.0440	1.1060	-0.0110
10:21:12.907	52296	0.4900	0.5000	-32.7000	0.0670	0.8910	0.0020
10:21:12.927	52316	0.8500	0.3000	-31.6500	0.0390	0.8800	0.0020
10:21:12.947	52336	1.4000	0.4400	-37.8000	0.0430	1.1300	0.0090
10:21:12.969	52356	-0.3600	0.6400	-32.0900	0.0630	0.7430	-0.0080
10:21:12.988	52376	1.7000	0.5400	-38.6600	0.0600	1.1310	0.0130
10:21:13.008	52396	-0.1000	0.1800	-32.6600	0.0790	0.8130	0.0010
10:21:13.027	52416	1.3200	0.5000	-33.3400	0.0590	0.9600	-0.0170
10:21:13.049	52436	1.1700	0.8400	-34.4800	0.0540	0.9860	0.0040
10:21:13.066	52456	0.9800	0.1200	-31.3300	0.0690	0.7930	0.0070
10:21:13.088	52476	1.2600	0.4300	-39.6700	0.0670	1.1840	0.0200
10:21:13.108	52496	-1.4100	0.7600	-31.1600	0.1040	0.6970	-0.0050
10:21:13.129	52516	1.6900	0.3300	-37.8500	0.0830	1.0960	0.0070
10:21:13.149	52536	0.6600	0.6400	-32.3400	0.1120	0.8650	-0.0020
10:21:13.169	52556	1.3500	0.2300	-31.9600	0.0760	0.8830	0.0020
10:21:13.187	52576	1.1100	0.4800	-37.1400	0.0540	1.0480	0.0020
10:21:13.208	52596	0.1700	0.1700	-29.6700	0.0580	0.7420	0.0020
10:21:13.229	52616	1.8000	0.3000	-38.0200	0.0550	1.2000	0.0020
10:21:13.247	52636	-0.6100	0.4300	-32.8800	0.0590	0.8040	0.0020
10:21:13.269	52656	1.9400	0.3100	-34.6500	0.0560	1.0440	0.0100
10:21:13.288	52676	0.7400	0.9300	-34.3100	0.0550	0.9780	0.0060
10:21:13.308	52696	0.6900	0.1000	-32.7300	0.0460	0.8290	0.0000
10:21:13.328	52716	0.4200	0.4400	-39.4500	0.0530	1.1950	0.0060
10:21:13.347	52736	-0.9400	0.7300	-30.9800	0.0450	0.6940	-0.0060
10:21:13.367	52756	1.7000	0.0700	-40.3700	0.0270	1.1340	0.0220
10:21:13.389	52776	0.6000	0.7800	-31.2900	0.0670	0.8760	-0.0050
10:21:13.407	52796	0.9700	0.1700	-34.2000	0.0580	0.9090	0.0060
10:21:13.429	52816	0.2100	0.3800	-39.5100	0.0700	1.0780	0.0020
10:21:13.449	52836	-0.1300	0.1600	-31.8900	0.0490	0.7740	-0.0120
10:21:13.468	52856	1.6800	0.4500	-40.0200	0.0680	1.1880	0.0230
10:21:13.488	52876	0.1600	0.7500	-27.7700	0.0910	0.7680	-0.0110
10:21:13.508	52896	1.4400	0.5400	-35.2700	0.1030	1.0410	0.0010
10:21:13.529	52916	0.7600	0.5100	-34.3900	0.1140	0.9440	0.0100
10:21:13.547	52936	-0.0600	-0.1000	-30.8000	0.0850	0.8460	-0.0250
10:21:13.567	52956	1.8500	0.2300	-37.1300	0.0810	1.1400	0.0000
10:21:13.588	52976	0.0300	0.5200	-30.7700	0.0720	0.7350	0.0040
10:21:13.608	52996	1.7900	0.4300	-38.2900	0.0540	1.1020	0.0210
10:21:13.630	53016	0.1800	1.0200	-31.5000	0.0770	0.7820	-0.0080
10:21:13.647	53036	1.0300	0.0600	-35.7400	0.0460	0.9940	0.0120
10:21:13.668	53056	0.5100	0.2300	-36.6600	0.0480	1.0410	0.0050
10:21:13.689	53076	0.5000	-0.0400	-32.5500	0.0430	0.7620	0.0080
10:21:13.709	53096	1.0600	0.6000	-40.2000	0.0350	1.2390	0.0050
10:21:13.728	53116	0.0000	0.6900	-29.9700	0.0560	0.7460	-0.0090
10:21:13.748	53136	2.5900	0.2300	-34.1100	0.0410	1.0570	-0.0090
10:21:13.768	53156	0.8100	0.3600	-31.1100	0.0580	0.8970	0.0040
10:21:13.788	53176	0.5100	0.4700	-29.3500	0.0420	0.8320	-0.0020
10:21:13.807	53196	1.4900	0.5900	-39.6900	0.0650	1.1540	0.0120
10:21:13.827	53216	-0.0300	0.3700	-30.4700	0.0740	0.7260	-0.0100
10:21:13.847	53236	2.0700	0.2400	-37.8300	0.0600	1.1230	0.0170
10:21:13.867	53256	0.4200	0.3000	-31.1400	0.0650	0.8460	-0.0040
10:21:13.888	53276	1.9300	0.3500	-31.8800	0.0560	0.9650	-0.0010
10:21:13.908	53296	0.6100	0.6800	-36.7800	0.0740	1.0180	0.0130
10:21:13.928	53316	0.2700	0.3800	-30.3200	0.0770	0.8120	-0.0030
10:21:13.949	53336	1.2300	0.2900	-39.3100	0.0980	1.1360	0.0130
10:21:13.967	53356	-0.0500	0.0700	-29.8700	0.0920	0.7700	-0.0120
10:21:13.989	53376	1.8300	0.4200	-35.9700	0.0890	1.0800	0.0040
10:21:14.008	53396	-0.1100	0.6700	-32.5400	0.0790	0.8580	0.0020
10:21:14.028	53416	1.7700	0.2700	-31.8600	0.0330	0.8950	-0.0070
10:21:14.049	53436	1.0800	0.6600	-35.6000	0.0560	1.0870	0.0050
10:21:14.069	53456	-0.1700	0.8000	-27.7800	0.0490	0.7390	-0.0150
10:21:14.090	53476	1.6000	0.5400	-38.0000	0.0560	1.1910	0.0100
10:21:14.108	53496	-0.0100	0.4600	-32.1600	0.0640	0.8260	-0.0020
10:21:14.128	53516	1.8500	0.0200	-34.2700	0.0400	1.0220	-0.0080
10:21:14.148	53536	0.4900	0.9600	-33.5600	0.0630	0.9540	-0.0040
10:21:14.169	53556	0.6700	0.2400	-30.5300	0.0390	0.7900	0.0040
10:21:14.190	53576	1.4300	0.9900	-37.2400	0.0400	1.1590	0.0090
10:21:14.210	53596	-0.5600	0.2900	-30.5800	0.0450	0.7660	-0.0070
10:21:14.229	53616	1.6400	0.4100	-37.6600	0.0640	1.1270	0.0110
10:21:14.249	53636	-0.0100	0.5900	-33.2300	0.0670	0.9020	-0.0020
10:21:14.269	53656	1.6200	0.0100	-33.4700	0.0640	0.9550	0.0060
10:21:14.290	53676	0.8900	0.7800	-36.8900	0.0810	1.0460	0.0100
10:21:14.309	53696	0.3900	0.4700	-31.1100	0.0770	0.7720	0.0070
10:21:14.329	53716	1.1000	0.8900	-40.8600	0.0990	1.2250	0.0190
10:21:14.348	53736	-1.0400	0.7500	-33.7700	0.1080	0.8040	-0.0110
10:21:14.369	53756	2.0700	0.2200	-35.4700	0.0850	1.0530	0.0130
10:21:14.387	53776	0.4100	0.8500	-33.3700	0.1190	0.9360	-0.0040
10:21:14.409	53796	0.6400	0.3700	-29.9100	0.0870	0.8260	-0.0030
10:21:14.429	53816	0.6300	0.6700	-38.6800	0.0680	1.0970	0.0100
10:21:14.449	53836	-0.6000	0.1000	-30.9300	0.0550	0.7690	-0.0090
10:21:14.469	53856	2.1100	0.2700	-39.0300	0.0570	1.1420	0.0140
10:21:14.488	53876	-0.2000	0.3000	-32.0700	0.0410	0.8440	-0.0100
10:21:14.509	53896	2.3100	0.2800	-31.5200	0.0300	0.9950	-0.0120
10:21:14.529	53916	0.9200	0.7400	-35.8700	0.0530	1.0420	0.0010
10:21:14.550	53936	0.1600	0.3600	-30.2300	0.0540	0.7860	-0.0040
10:21:14.568	53956	1.1500	0.5800	-36.2800	0.0510	1.1340	-0.0050
10:21:14.588	53976	-0.9500	0.7200	-32.0300	0.0620	0.7750	-0.0080
10:21:14.609	53996	1.6100	0.2200	-36.2600	0.0170	1.0730	0.0090
10:21:14.628	54016	0.1100	1.0000	-34.3500	0.0670	0.9020	0.0040
10:21:14.649	54036	1.6900	0.2300	-32.8200	0.0650	0.8940	0.0000
10:21:14.668	54056	0.6000	0.3700	-36.6200	0.0750	1.1040	0.0090
10:21:14.688	54076	0.0300	0.2000	-32.5700	0.0720	0.7680	0.0030
10:21:14.709	54096	1.3000	0.6500	-39.9800	0.0660	1.2100	0.0030
10:21:14.729	54116	-0.5800	0.6000	-31.5000	0.0870	0.7790	-0.0050
10:21:14.750	54136	1.8500	0.2400	-35.9300	0.0940	1.0260	0.0060
10:21:14.769	54156	0.4600	0.8800	-36.6200	0.0880	0.9920	0.0090
10:21:14.789	54176	-0.1900	0.2400	-33.1600	0.0890	0.8190	0.0100
10:21:14.810	54196	0.7500	0.6100	-42.3400	0.0830	1.2790	0.0140
10:21:14.829	54216	-0.9200	0.4400	-31.6600	0.0840	0.7750	-0.0210
10:21:14.849	54236	1.8300	0.2600	-36.6500	0.0580	1.0680	0.0090
10:21:14.868	54256	0.0100	0.9100	-33.3700	0.0900	0.8770	-0.0090
10:21:14.888	54276	1.7600	0.1600	-36.8000	0.0530	1.0450	0.0080
10:21:14.908	54296	0.2100	0.5100	-38.0200	0.0590	1.0500	0.0150
10:21:14.928	54316	0.2700	0.2600	-30.7500	0.0550	0.7890	-0.0040
10:21:14.949	54336	1.0700	0.2900	-38.0200	0.0240	1.1460	0.0100
10:21:14.970	54356	0.4300	-0.0700	-31.2100	0.0400	0.7810	0.0000
10:21:14.989	54376	1.8000	-0.1700	-36.0200	0.0320	1.0990	-0.0050
10:21:15.009	54396	-0.3600	0.5500	-32.2200	0.0440	0.7730	0.0040
10:21:15.029	54416	1.1900	0.2700	-33.1700	0.0350	0.9550	-0.0020
10:21:15.049	54436	1.0400	0.5200	-35.9900	0.0610	1.0710	0.0060
10:21:15.069	54456	-0.3000	0.3400	-30.6400	0.0510	0.7230	-0.0180
10:21:15.089	54476	2.1700	0.6700	-37.3600	0.0640	1.1480	0.0070
10:21:15.109	54496	-0.3400	0.6800	-30.4600	0.0790	0.8200	-0.0090
10:21:15.130	54516	1.8900	0.1300	-35.6300	0.0550	1.0710	0.0030
10:21:15.149	54536	0.6900	0.6800	-34.4900	0.0950	0.9440	0.0020
10:21:15.168	54556	0.1400	0.0500	-32.0800	0.0750	0.8210	-0.0050
10:21:15.190	54576	1.1700	0.3000	-39.9800	0.0840	1.1770	0.0120
10:21:15.209	54596	-0.1100	0.7200	-32.0100	0.1050	0.7300	-0.0060
10:21:15.229	54616	1.8600	0.4900	-38.0200	0.0740	1.1380	0.0000
10:21:15.249	54636	0.3400	1.0900	-29.1900	0.0770	0.8020	-0.0170
10:21:15.269	54656	2.2200	0.2700	-32.5300	0.0350	0.9370	0.0100
10:21:15.289	54676	1.8000	0.8500	-36.3100	0.0710	1.0820	0.0140
10:21:15.310	54696	-0.2400	0.1100	-30.9200	0.0550	0.7570	0.0010
10:21:15.330	54716	1.8100	0.2300	-39.5000	0.0440	1.1970	0.0050
10:21:15.350	54736	0.4400	0.5300	-29.9200	0.0670	0.7790	0.0020
10:21:15.369	54756	1.9700	0.2400	-35.0400	0.0590	1.0240	0.0090
10:21:15.390	54776	0.4000	0.8800	-31.5300	0.0580	0.9210	-0.0050
10:21:15.410	54796	0.7300	0.1600	-29.3600	0.0490	0.7860	-0.0140
10:21:15.429	54816	1.0600	0.2400	-39.6200	0.0430	1.1840	0.0040
10:21:15.450	54836	-0.6300	0.6600	-31.3000	0.0670	0.7120	-0.0030
10:21:15.468	54856	1.9300	0.4500	-38.5300	0.0800	1.1310	0.0060
10:21:15.490	54876	0.3800	0.6100	-30.9300	0.0830	0.8050	-0.0150
10:21:15.511	54896	1.6600	0.3300	-33.5900	0.0660	0.9230	0.0140
10:21:15.529	54916	0.9300	0.3800	-37.3100	0.0550	1.1060	0.0090
10:21:15.550	54936	-0.5500	0.5700	-31.3700	0.0670	0.7600	-0.0070
10:21:15.570	54956	0.9700	0.7700	-40.0800	0.0800	1.1960	0.0050
10:21:15.590	54976	-0.8700	0.7800	-32.5200	0.1030	0.7540	-0.0160
10:21:15.610	54996	1.3300	0.3200	-35.7800	0.0920	1.0530	-0.0050
10:21:15.629	55016	0.4200	0.5700	-33.7400	0.0760	0.9520	-0.0250
10:21:15.650	55036	1.0200	-0.0100	-31.6900	0.0600	0.8790	0.0060
10:21:15.671	55056	0.9200	0.6800	-38.0000	0.0510	1.1100	0.0070
10:21:15.690	55076	0.1100	0.3000	-30.1100	0.0580	0.7220	-0.0110
10:21:15.710	55096	1.8100	0.7300	-39.2900	0.0590	1.1990	0.0120
10:21:15.729	55116	0.0700	0.1300	-33.2300	0.0600	0.7860	0.0100
10:21:15.750	55136	1.5400	0.2800	-31.1500	0.0450	0.9550	-0.0180
10:21:15.771	55156	1.6100	0.9700	-33.7100	0.0450	1.0410	0.0050
10:21:15.791	55176	0.3000	-0.0400	-31.6900	0.0340	0.7700	0.0090
10:21:15.810	55196	1.5200	-0.0400	-40.1000	0.0290	1.2010	0.0190
10:21:15.830	55216	-0.5000	0.6700	-30.3000	0.0500	0.7380	-0.0150
10:21:15.849	55236	2.0100	0.7800	-34.7000	0.0520	1.0970	-0.0030
10:21:15.870	55256	0.1000	0.6100	-33.1500	0.0760	0.9320	0.0000
10:21:15.890	55276	0.8800	0.5500	-30.0300	0.0640	0.8140	-0.0160
10:21:15.909	55296	1.1100	0.6300	-39.0800	0.0730	1.1500	0.0080
10:21:15.929	55316	-0.3100	0.8700	-30.3200	0.0700	0.7640	0.0030
10:21:15.951	55336	1.7600	0.5200	-37.3100	0.0580	1.1420	0.0020
10:21:15.969	55356	-0.1900	0.4900	-32.5200	0.0750	0.8060	0.0020
10:21:15.990	55376	1.3200	0.0900	-33.9600	0.0730	1.0260	-0.0050
10:21:16.010	55396	0.9400	0.7500	-34.8700	0.1040	1.0160	-0.0050
10:21:16.030	55416	0.3800	0.4200	-30.2200	0.1030	0.8060	-0.0050
10:21:16.050	55436	1.1400	0.5400	-40.3900	0.0880	1.1900	0.0120
10:21:16.070	55456	-0.3100	0.3100	-29.8100	0.0720	0.7370	-0.0100
10:21:16.090	55476	1.8400	0.4200	-36.0900	0.0570	1.1370	0.0070
10:21:16.109	55496	0.3000	0.2600	-32.6600	0.0720	0.8550	-0.0030
10:21:16.131	55516	1.1400	0.3700	-30.6700	0.0620	0.9040	-0.0040
10:21:16.150	55536	1.0100	0.6000	-37.5600	0.0680	1.1120	0.0090
10:21:16.171	55556	-0.5200	0.2300	-29.9500	0.0560	0.7250	-0.0070
10:21:16.191	55576	1.3200	0.1600	-37.7600	0.0190	1.1810	0.0030
10:21:16.210	55596	0.0400	0.6100	-29.7000	0.0520	0.7750	-0.0060
10:21:16.231	55616	2.7400	0.0600	-33.8500	0.0390	1.0630	0.0160
10:21:16.251	55636	1.1200	0.6300	-31.2600	0.0530	0.9150	0.0050
10:21:16.270	55656	0.9500	-0.1900	-31.0200	0.0500	0.8020	0.0130
10:21:16.291	55676	1.4800	0.3600	-38.6600	0.0660	1.1660	0.0150
10:21:16.309	55696	-0.3800	0.3400	-29.6600	0.0690	0.7260	-0.0070
10:21:16.329	55716	2.3300	0.6000	-35.8400	0.0500	1.1210	0.0170
10:21:16.349	55736	0.7000	0.5800	-32.5900	0.0750	0.8500	0.0120
10:21:16.371	55756	1.6300	0.2100	-30.5300	0.0610	0.9170	-0.0070
10:21:16.390	55776	0.8500	0.9100	-35.1700	0.0800	1.0890	0.0000
10:21:16.410	55796	-0.0400	0.4100	-29.2600	0.0840	0.7060	0.0010
10:21:16.429	55816	1.9500	0.3200	-39.6300	0.1010	1.2150	0.0250
10:21:16.450	55836	-0.0700	0.5800	-30.5600	0.0970	0.7660	-0.0130
10:21:16.472	55856	1.4800	0.1000	-33.2000	0.0680	1.0540	-0.0020
10:21:16.492	55876	0.8700	0.8300	-33.0300	0.0850	0.8880	0.0000
10:21:16.510	55896	0.7000	0.3400	-30.7100	0.0430	0.8330	0.0060
10:21:16.530	55916	1.3700	0.0600	-39.8500	0.0620	1.1340	0.0320
10:21:16.550	55936	-0.4300	0.5600	-31.0900	0.0590	0.7600	0.0060
10:21:16.571	55956	2.2000	0.2700	-38.4600	0.0480	1.1970	0.0230
10:21:16.589	55976	0.3100	0.3800	-32.1000	0.0720	0.8800	0.0000
10:21:16.610	55996	1.1400	0.3500	-31.2300	0.0500	0.8810	-0.0050
10:21:16.631	56016	0.8200	0.5000	-37.0400	0.0580	1.0730	0.0060
10:21:16.650	56036	-0.1400	0.4700	-31.9300	0.0350	0.7820	0.0020
10:21:16.671	56056	1.5900	0.3600	-40.0700	0.0370	1.2090	0.0080
10:21:16.692	56076	0.2600	0.6900	-29.8800	0.0460	0.7840	-0.0180
10:21:16.710	56096	1.8300	0.2900	-34.3200	0.0540	1.0460	0.0050
10:21:16.731	56116	0.3800	0.5000	-35.6100	0.0870	0.9170	0.0040
10:21:16.751	56136	0.4000	0.2300	-29.9600	0.0710	0.8350	-0.0160
10:21:16.772	56156	1.9400	0.1500	-39.5100	0.0610	1.1620	0.0270
10:21:16.791	56176	-0.0200	0.9600	-29.3600	0.0930	0.7410	-0.0090
10:21:16.810	56196	1.7200	0.6400	-38.7100	0.0870	1.1520	0.0180
10:21:16.830	56216	-0.4800	0.8600	-32.8900	0.1090	0.8520	-0.0110
10:21:16.852	56236	1.1000	-0.2700	-34.4900	0.0780	0.9400	0.0090
10:21:16.872	56256	0.5300	0.4000	-38.4400	0.0880	1.0810	0.0140
10:21:16.891	56276	0.4400	0.3000	-32.0000	0.0690	0.8080	-0.0050
10:21:16.911	56296	1.3300	0.9600	-38.4600	0.0740	1.1380	0.0110
10:21:16.931	56316	-0.4000	0.7200	-32.2000	0.0710	0.7480	0.0030
10:21:16.950	56336	1.1700	0.3100	-38.4100	0.0440	1.0990	0.0050
10:21:16.971	56356	-0.0400	0.6900	-35.2400	0.0650	0.9150	0.0080
10:21:16.991	56376	1.3200	0.4800	-30.1100	0.0550	0.8770	-0.0140
10:21:17.011	56396	1.5300	0.3700	-37.9800	0.0440	1.1270	0.0070
10:21:17.031	56416	-0.3100	0.0600	-30.8100	0.0470	0.7810	-0.0060
10:21:17.051	56436	1.3800	-0.1200	-40.1500	0.0500	1.2050	0.0160
10:21:17.070	56456	-0.7900	0.6600	-31.1200	0.0720	0.7690	-0.0220
10:21:17.091	56476	1.4800	0.4000	-32.8300	0.0270	0.9690	-0.0060
10:21:17.111	56496	0.4000	0.5600	-36.4800	0.0580	1.0270	0.0000
10:21:17.130	56516	0.7900	0.5000	-29.9200	0.0700	0.8290	-0.0160
10:21:17.151	56536	1.4500	0.5200	-39.3500	0.0700	1.1800	0.0190
10:21:17.171	56556	0.1500	0.7200	-28.7500	0.0750	0.7560	-0.0180
10:21:17.190	56576	1.6300	0.3200	-37.7200	0.0720	1.1280	0.0170
10:21:17.210	56596	-0.0600	0.7600	-32.4600	0.0940	0.8730	-0.0110
10:21:17.230	56616	1.4300	0.1800	-31.9500	0.0860	0.9040	-0.0070
10:21:17.251	56636	0.4800	0.4200	-38.5000	0.0860	1.0790	0.0070
10:21:17.271	56656	-0.2300	0.3000	-31.3300	0.1050	0.7740	-0.0080
10:21:17.291	56676	1.4800	0.4600	-38.1100	0.0860	1.1460	0.0070
10:21:17.310	56696	-0.4400	0.5700	-30.7900	0.0700	0.8110	-0.0050
10:21:17.330	56716	2.0800	0.6100	-34.6800	0.0580	1.0640	-0.0110
10:21:17.351	56736	0.6600	0.5400	-34.0800	0.0700	0.9140	0.0020
10:21:17.372	56756	1.0700	0.5900	-30.2700	0.0530	0.8390	-0.0130
10:21:17.390	56776	0.9500	0.3500	-39.4200	0.0460	1.1480	0.0150
10:21:17.410	56796	-0.5400	0.4500	-30.1400	0.0390	0.7030	-0.0070
10:21:17.430	56816	1.6600	0.5800	-38.4800	0.0340	1.2000	0.0010
10:21:17.452	56836	-0.5400	0.5400	-29.4900	0.0580	0.8370	-0.0040
10:21:17.470	56856	1.8000	0.5800	-30.8600	0.0300	0.9250	-0.0120
10:21:17.490	56876	1.0200	0.7900	-35.3800	0.0550	1.0800	0.0120
10:21:17.511	56896	-0.2300	0.5300	-27.9400	0.0530	0.7440	-0.0150
10:21:17.531	56916	1.8300	0.3300	-38.7700	0.0470	1.1620	0.0090
10:21:17.550	56936	-0.1000	0.8300	-30.7600	0.0680	0.7740	0.0010
10:21:17.571	56956	1.9900	-0.1400	-33.0600	0.0420	1.0360	-0.0020
10:21:17.590	56976	0.8200	0.9900	-32.0800	0.0690	0.9740	-0.0120
10:21:17.610	56996	0.9000	0.3800	-29.3000	0.0760	0.8660	-0.0120
10:21:17.630	57016	1.0500	0.9800	-37.3800	0.0950	1.1040	0.0160
10:21:17.652	57036	0.1600	-0.1700	-34.0200	0.0730	0.7800	0.0130
10:21:17.670	57056	1.8600	0.4800	-39.1800	0.0890	1.1600	0.0260
10:21:17.692	57076	-0.1600	0.8500	-30.7000	0.1070	0.8720	-0.0220
10:21:17.710	57096	2.1200	0.2600	-30.4800	0.0600	0.9620	-0.0120
10:21:17.732	57116	0.4200	0.5600	-34.8800	0.0570	0.9780	0.0150
10:21:17.752	57136	0.5100	0.3700	-31.6300	0.0520	0.8310	-0.0020
10:21:17.772	57156	1.7800	0.3400	-39.3700	0.0620	1.1520	0.0190
10:21:17.790	57176	-0.7200	0.4200	-31.1800	0.0470	0.7590	-0.0060
10:21:17.811	57196	2.2000	0.2600	-36.2800	0.0400	1.1040	-0.0010
10:21:17.830	57216	-0.1600	0.6800	-32.5900	0.0520	0.9130	-0.0110
10:21:17.852	57236	0.6300	0.5400	-31.3500	0.0520	0.8740	-0.0080
10:21:17.872	57256	1.0100	0.3200	-36.4300	0.0580	1.1070	0.0090
10:21:17.891	57276	-0.2100	0.2500	-32.9300	0.0340	0.7780	0.0010
10:21:17.911	57296	1.4600	0.4600	-38.4400	0.0390	1.1650	0.0050
10:21:17.931	57316	-0.6400	0.5200	-30.9000	0.0610	0.7830	-0.0150
10:21:17.952	57336	1.2800	0.3400	-34.4100	0.0430	1.0020	-0.0110
10:21:17.971	57356	-0.2300	0.5400	-38.4700	0.0590	0.9990	0.0080
10:21:17.992	57376	-0.0600	0.2600	-30.5100	0.0490	0.8360	-0.0240
10:21:18.011	57396	1.0600	0.5200	-38.0000	0.0580	1.1450	0.0060
10:21:18.031	57416	0.0000	0.3700	-30.4100	0.0800	0.7490	-0.0040
10:21:18.052	57436	2.0600	0.4200	-38.8000	0.0940	1.1610	0.0140
10:21:18.073	57456	-0.5700	0.2100	-34.1300	0.1150	0.8470	0.0130
10:21:18.092	57476	0.6800	0.0600	-34.5200	0.0930	0.9310	-0.0070
10:21:18.111	57496	0.8000	0.2900	-39.4500	0.0930	1.0540	0.0200
10:21:18.132	57516	0.2000	0.4600	-29.8300	0.0670	0.7770	0.0040
10:21:18.152	57536	1.5200	0.6500	-39.0700	0.0720	1.1530	0.0170
10:21:18.171	57556	-0.4000	0.4600	-32.1000	0.0660	0.7570	0.0090
10:21:18.192	57576	1.6000	0.2200	-37.3200	0.0580	1.1150	0.0150
10:21:18.212	57596	1.1700	0.8800	-34.0000	0.0620	0.9050	0.0050
10:21:18.232	57616	1.1300	0.2300	-32.1200	0.0470	0.8820	0.0130
10:21:18.251	57636	1.9500	0.4700	-37.1600	0.0450	1.1350	0.0080
10:21:18.272	57656	0.7200	0.2200	-30.0400	0.0470	0.7440	-0.0080
10:21:18.291	57676	1.9500	0.0800	-37.8400	0.0370	1.1960	0.0070
10:21:18.312	57696	-0.3600	0.5000	-33.5200	0.0700	0.8380	-0.0050
10:21:18.332	57716	1.2000	0.2300	-34.5300	0.0450	0.9610	-0.0060
10:21:18.352	57736	0.9200	0.5100	-35.0700	0.0730	1.0430	-0.0060
10:21:18.372	57756	0.4600	0.1900	-29.9600	0.0780	0.8140	-0.0160
10:21:18.391	57776	1.3100	0.3600	-39.4300	0.0830	1.1740	0.0200
10:21:18.411	57796	0.1600	0.6300	-28.6200	0.0790	0.7150	-0.0100
10:21:18.433	57816	2.6400	0.0600	-35.6500	0.0670	1.1470	0.0140
10:21:18.451	57836	-0.0700	0.8100	-31.9200	0.1030	0.8820	-0.0030
10:21:18.472	57856	0.9600	0.3200	-30.7200	0.0980	0.8400	-0.0040
10:21:18.492	57876	1.8400	0.6000	-36.2600	0.1030	1.1040	0.0060
10:21:18.511	57896	-0.0500	0.4500	-31.0900	0.1100	0.7470	-0.0070
10:21:18.531	57916	2.2100	0.0900	-36.4800	0.0810	1.1630	-0.0070
10:21:18.552	57936	0.4100	0.9200	-28.8400	0.0810	0.7630	-0.0010
10:21:18.571	57956	2.0700	0.2900	-33.1600	0.0430	1.0330	0.0010
10:21:18.592	57976	0.2800	0.7700	-34.5700	0.0710	0.9870	0.0000
10:21:18.611	57996	0.6000	0.5600	-29.0200	0.0530	0.7810	-0.0120
10:21:18.632	58016	1.4700	1.0800	-38.8700	0.0590	1.1930	0.0040
10:21:18.652	58036	-0.2400	0.4900	-30.7300	0.0580	0.7370	-0.0010
10:21:18.671	58056	2.1000	0.6000	-39.2400	0.0520	1.1310	0.0190
10:21:18.692	58076	0.4200	0.6300	-32.0700	0.0740	0.8740	0.0010
10:21:18.711	58096	1.2800	-0.0400	-30.9600	0.0390	0.8890	-0.0020
10:21:18.732	58116	1.3000	0.5100	-38.6300	0.0400	1.1160	0.0010
10:21:18.752	58136	-0.4000	0.5100	-28.9000	0.0580	0.7180	-0.0180
10:21:18.772	58156	0.7800	0.3300	-40.9200	0.0490	1.1800	0.0170
10:21:18.792	58176	-0.0400	0.3900	-31.6500	0.0710	0.8050	0.0030
10:21:18.811	58196	1.8800	0.5700	-34.1600	0.0620	1.0040	0.0020
10:21:18.832	58216	0.3700	0.6900	-35.0800	0.0690	1.0130	0.0030
10:21:18.852	58236	0.1600	0.3200	-30.7300	0.0500	0.8010	-0.0110
10:21:18.872	58256	0.7700	0.7200	-38.2400	0.0750	1.1510	-0.0010
10:21:18.893	58276	-0.8100	0.6900	-30.5600	0.1000	0.7440	-0.0200
10:21:18.913	58296	1.8000	0.2900	-39.2000	0.0930	1.1580	0.0090
10:21:18.932	58316	0.6300	0.5000	-32.3900	0.0920	0.9140	-0.0020
10:21:18.952	58336	0.7800	0.4100	-32.7900	0.0880	0.9100	0.0020
10:21:18.972	58356	0.4100	0.8200	-36.4000	0.0790	1.0010	0.0050
10:21:18.991	58376	0.4200	0.3000	-30.6600	0.0580	0.7840	-0.0130
10:21:19.013	58396	2.0900	0.2100	-40.5600	0.0620	1.1610	0.0300
10:21:19.033	58416	-0.6900	0.3200	-31.6200	0.0590	0.7740	0.0030
10:21:19.053	58436	1.9100	0.2800	-34.4000	0.0450	1.0910	-0.0050
10:21:19.071	58456	0.4500	0.5000	-34.0500	0.0670	0.9350	0.0060
10:21:19.091	58476	0.6800	0.4600	-32.3700	0.0630	0.8600	-0.0120
10:21:19.113	58496	1.4500	0.2900	-38.1100	0.0620	1.1430	0.0000
10:21:19.133	58516	0.1700	0.4300	-31.1400	0.0540	0.7280	-0.0060
10:21:19.153	58536	2.0600	0.2300	-37.1200	0.0360	1.1720	0.0030
10:21:19.173	58556	0.6300	0.2400	-31.4400	0.0750	0.8200	-0.0070
10:21:19.192	58576	1.7700	0.0700	-32.3800	0.0530	0.9380	-0.0110
10:21:19.213	58596	0.9800	1.0000	-35.7100	0.0970	1.0410	0.0080
10:21:19.232	58616	0.5200	0.2900	-31.9700	0.0810	0.7890	0.0060
10:21:19.253	58636	1.4700	0.3600	-41.8700	0.0920	1.1970	0.0340
10:21:19.273	58656	-0.6000	0.5100	-32.1400	0.0720	0.7290	-0.0020
10:21:19.292	58676	1.3200	0.5600	-36.2900	0.0880	1.0890	-0.0080
10:21:19.314	58696	0.4900	0.7700	-32.7600	0.1010	0.9290	0.0000
10:21:19.333	58716	0.8700	0.1500	-29.7600	0.0880	0.8210	0.0030
10:21:19.353	58736	1.4700	0.5200	-38.9600	0.0880	1.1160	0.0200
10:21:19.372	58756	-0.2500	0.2400	-30.8600	0.0750	0.7290	-0.0080
10:21:19.394	58776	1.2800	0.2500	-38.9800	0.0600	1.1600	0.0140
10:21:19.412	58796	-0.7000	1.1000	-31.1800	0.0670	0.7520	-0.0160
10:21:19.433	58816	2.0400	0.3200	-32.8900	0.0500	1.0040	-0.0110
10:21:19.454	58836	0.6400	0.4700	-35.0400	0.0580	1.0110	0.0050
10:21:19.472	58856	0.8200	0.6000	-29.4000	0.0410	0.7950	-0.0130
10:21:19.494	58876	1.4600	0.8000	-37.2200	0.0520	1.1510	-0.0070
10:21:19.513	58896	-0.3800	0.5800	-32.0500	0.0580	0.7680	-0.0100
10:21:19.531	58916	2.6000	0.1000	-35.3600	0.0490	1.1130	0.0050
10:21:19.552	58936	0.0900	0.9200	-31.6000	0.0750	0.8670	0.0050
10:21:19.574	58956	1.1000	0.1500	-31.5400	0.0490	0.8790	0.0000
10:21:19.592	58976	0.9400	0.3600	-36.2300	0.0660	1.0760	0.0000
10:21:19.612	58996	0.0000	0.2300	-31.2100	0.0740	0.7400	-0.0030
10:21:19.633	59016	1.6400	0.4200	-36.3500	0.0800	1.1400	-0.0050
10:21:19.652	59036	-0.1400	0.7000	-31.7300	0.0610	0.8230	-0.0090
10:21:19.673	59056	1.8900	0.0900	-33.6800	0.0690	1.0120	0.0190
10:21:19.694	59076	0.4400	0.8700	-34.0400	0.0910	0.9840	0.0020
10:21:19.712	59096	0.7100	0.0600	-30.9000	0.0840	0.7710	-0.0010
10:21:19.734	59116	1.1200	0.6900	-36.8200	0.1030	1.1610	-0.0130
10:21:19.753	59136	-0.4300	0.4500	-32.1100	0.1030	0.8020	-0.0010
10:21:19.772	59156	1.3300	0.4500	-35.0800	0.0710	1.0650	-0.0200
10:21:19.793	59176	0.8000	0.8600	-31.1700	0.0790	0.8350	0.0020
10:21:19.813	59196	1.6800	0.5200	-30.0900	0.0390	0.9950	-0.0150
10:21:19.832	59216	1.5500	0.5100	-35.9600	0.0870	1.0250	0.0110
10:21:19.853	59236	0.0600	0.2700	-32.2200	0.0610	0.7770	-0.0080
10:21:19.874	59256	1.4500	0.5200	-39.0400	0.0500	1.1650	0.0060
10:21:19.893	59276	-0.2000	0.5100	-33.0000	0.0480	0.8270	0.0020
10:21:19.913	59296	1.5800	0.4800	-33.4400	0.0500	1.0100	-0.0090
10:21:19.934	59316	0.1900	0.4300	-34.6000	0.0580	0.9400	0.0080
10:21:19.953	59336	0.6600	0.5100	-29.7100	0.0480	0.8600	-0.0250
10:21:19.973	59356	1.1400	0.7400	-37.7400	0.0390	1.1230	0.0040
10:21:19.993	59376	-0.8400	0.3000	-31.6000	0.0580	0.7340	-0.0180
10:21:20.012	59396	2.1300	0.0400	-37.0000	0.0550	1.1110	0.0030
10:21:20.033	59416	1.0400	0.8300	-29.1800	0.0830	0.8540	-0.0140
10:21:20.053	59436	1.4600	0.3700	-32.7800	0.0630	0.9390	0.0100
10:21:20.073	59456	0.6700	0.5400	-35.6000	0.0730	1.0100	-0.0050
10:21:20.093	59476	-0.0600	0.3900	-32.0600	0.0710	0.7770	-0.0110
10:21:20.112	59496	1.3700	0.1500	-41.0900	0.0710	1.1550	0.0310
10:21:20.133	59516	-1.0700	0.7700	-32.4900	0.1100	0.7310	-0.0170
10:21:20.153	59536	1.7000	0.0800	-35.0400	0.0710	0.9980	0.0000
10:21:20.172	59556	0.7800	0.8600	-34.9000	0.1030	0.9400	0.0090
10:21:20.194	59576	0.4500	0.0900	-31.2800	0.0600	0.9030	-0.0020
10:21:20.214	59596	1.3000	0.7800	-37.6200	0.0700	1.0720	0.0120
10:21:20.232	59616	-0.2700	0.1900	-33.0200	0.0670	0.8000	0.0040
10:21:20.254	59636	1.6100	0.1700	-40.2800	0.0660	1.1860	0.0210
10:21:20.274	59656	-0.1500	0.9100	-31.1600	0.0730	0.7920	-0.0040
10:21:20.294	59676	1.7500	0.2200	-33.3500	0.0350	0.9700	-0.0060
10:21:20.313	59696	1.3800	0.5200	-35.7500	0.0580	1.0480	0.0120
10:21:20.333	59716	0.6600	0.0400	-32.8100	0.0310	0.8180	0.0110
10:21:20.352	59736	1.3700	0.3100	-39.2700	0.0500	1.1820	0.0050
10:21:20.374	59756	-0.3100	0.4400	-29.7800	0.0590	0.7300	-0.0210
10:21:20.393	59776	1.3800	0.2300	-37.3400	0.0420	1.1210	0.0030
10:21:20.413	59796	0.5600	0.3700	-33.0200	0.0620	0.8800	0.0020
10:21:20.435	59816	0.5600	0.0600	-33.9400	0.0590	0.9110	-0.0100
10:21:20.454	59836	0.6800	0.3700	-37.2400	0.0670	1.0860	0.0020
10:21:20.473	59856	0.5200	0.6200	-31.8900	0.0790	0.7550	-0.0070
10:21:20.495	59876	1.4500	0.2700	-38.4900	0.0670	1.1370	0.0050
10:21:20.514	59896	-0.7300	0.3000	-32.6900	0.0760	0.8010	-0.0020
10:21:20.535	59916	1.6300	0.1000	-33.4200	0.0780	1.0520	0.0000
10:21:20.554	59936	1.9100	0.7600	-32.8800	0.1030	0.9920	0.0000
10:21:20.573	59956	0.3400	0.1500	-31.7000	0.1060	0.8440	0.0010
10:21:20.594	59976	0.9600	0.4100	-39.2300	0.0860	1.1050	0.0070
10:21:20.614	59996	0.0700	0.7700	-29.3900	0.0610	0.7850	-0.0050
10:21:20.634	60016	1.8800	0.5500	-35.8500	0.0580	1.0980	0.0080
10:21:20.654	60036	-0.4600	0.7400	-33.1600	0.0730	0.8570	0.0000
10:21:20.674	60056	0.7200	0.3000	-33.8600	0.0590	0.9910	0.0000
10:21:20.694	60076	0.5000	0.7000	-36.8300	0.0650	1.0680	0.0040
10:21:20.714	60096	-0.4200	0.1600	-32.1100	0.0460	0.7950	0.0030
10:21:20.735	60116	1.8500	0.3100	-39.2000	0.0410	1.1720	0.0140
10:21:20.754	60136	-0.1300	0.9500	-29.2400	0.0670	0.7650	-0.0180
10:21:20.774	60156	1.8900	0.2100	-36.6800	0.0440	1.0800	0.0110
10:21:20.795	60176	0.3000	0.6800	-34.0100	0.0660	0.9300	-0.0020
10:21:20.814	60196	0.5900	0.2200	-33.9700	0.0510	0.8490	-0.0020
10:21:20.834	60216	0.9100	0.4700	-37.5100	0.0560	1.1390	-0.0010
10:21:20.855	60236	-0.2800	0.1800	-30.9100	0.0590	0.7490	-0.0090
10:21:20.874	60256	2.3000	0.5400	-37.2900	0.0700	1.1290	0.0070
10:21:20.894	60276	0.2600	0.4600	-30.0400	0.0870	0.8460	-0.0020
10:21:20.914	60296	1.4100	0.3700	-32.8900	0.0710	0.9910	-0.0080
10:21:20.934	60316	0.9800	0.8800	-33.8800	0.0900	0.9970	0.0000
10:21:20.953	60336	-0.0400	0.2800	-31.6000	0.0910	0.7690	-0.0030
10:21:20.973	60356	1.4700	0.0800	-39.8500	0.1000	1.1660	0.0160
10:21:20.994	60376	-0.0800	0.2900	-29.5300	0.0960	0.7590	-0.0160
10:21:21.013	60396	2.1700	0.2100	-35.7300	0.0730	1.0790	0.0040
10:21:21.033	60416	0.5600	0.7100	-32.1000	0.0790	0.8850	0.0090
10:21:21.055	60436	1.2500	0.3700	-30.4200	0.0550	0.9060	-0.0010
10:21:21.074	60456	1.0100	0.4100	-37.5200	0.0520	1.1010	0.0100
10:21:21.094	60476	-0.6600	0.3900	-32.2300	0.0620	0.7700	0.0040
10:21:21.114	60496	1.8200	0.1500	-39.8100	0.0430	1.1820	0.0210
10:21:21.133	60516	0.4800	0.5600	-31.8600	0.0600	0.8040	0.0090
10:21:21.154	60536	1.4900	0.1000	-36.8000	0.0500	0.9620	0.0080
10:21:21.175	60556	0.5000	0.8200	-35.9300	0.0660	1.0040	0.0040
10:21:21.194	60576	0.2700	-0.0600	-32.6800	0.0480	0.8350	0.0020
10:21:21.214	60596	1.4300	0.5200	-37.8100	0.0360	1.1660	0.0010
10:21:21.235	60616	-1.0000	0.8200	-31.3600	0.0730	0.7480	0.0000
10:21:21.254	60636	1.4900	0.4000	-38.7300	0.0580	1.1540	-0.0050
10:21:21.274	60656	0.2100	0.5300	-32.9500	0.0880	0.8600	-0.0030
10:21:21.293	60676	0.2200	0.4700	-31.7100	0.0620	0.8960	-0.0160
10:21:21.313	60696	0.7500	0.7600	-36.5500	0.0680	1.0940	0.0050
10:21:21.335	60716	0.0700	0.2700	-32.2700	0.0740	0.7450	0.0030
10:21:21.354	60736	1.3700	0.6600	-39.7100	0.1030	1.2160	0.0110
10:21:21.374	60756	-1.1100	0.8600	-31.6100	0.1120	0.7710	-0.0180
10:21:21.393	60776	1.1400	0.0700	-35.5300	0.0810	1.0300	-0.0090
10:21:21.414	60796	0.8600	0.6700	-36.6700	0.0980	1.0110	0.0050
10:21:21.434	60816	1.1200	0.0700	-31.6700	0.0810	0.8040	0.0050
10:21:21.453	60836	0.8100	0.5800	-39.4900	0.0630	1.1160	0.0120
10:21:21.474	60856	-0.7400	0.6500	-30.7200	0.0730	0.7350	-0.0070
10:21:21.494	60876	1.6400	0.3900	-38.2100	0.0470	1.1970	-0.0010
10:21:21.514	60896	0.8300	0.3900	-31.1900	0.0810	0.8270	0.0030
10:21:21.533	60916	2.0700	0.0700	-30.9600	0.0610	0.9380	0.0010
10:21:21.554	60936	1.4100	0.9700	-37.5100	0.0610	1.0390	0.0080
10:21:21.573	60956	0.0100	0.1700	-33.3700	0.0530	0.7970	0.0030
10:21:21.593	60976	0.7900	0.1200	-41.1600	0.0540	1.1900	0.0070
10:21:21.614	60996	-0.0900	0.4000	-30.4400	0.0440	0.7670	-0.0100
10:21:21.633	61016	1.8900	0.2700	-35.5500	0.0390	1.0770	-0.0030
10:21:21.655	61036	0.6900	0.8800	-33.7000	0.0740	0.9250	0.0060
10:21:21.674	61056	0.2800	0.1300	-31.8500	0.0610	0.8300	-0.0170
10:21:21.693	61076	1.2500	0.7100	-39.9400	0.0820	1.1600	0.0080
10:21:21.715	61096	-0.6700	0.7000	-29.6700	0.0870	0.7070	-0.0120
10:21:21.734	61116	1.4900	0.4400	-40.9300	0.0730	1.2240	0.0150
10:21:21.755	61136	-0.3000	0.9900	-34.0200	0.1010	0.8240	-0.0020
10:21:21.776	61156	1.3500	0.0700	-33.7500	0.0860	0.9810	0.0000
10:21:21.795	61176	0.5600	1.1200	-36.6500	0.1120	1.0300	0.0140
10:21:21.816	61196	0.0100	0.3000	-31.5100	0.0890	0.7730	-0.0090
10:21:21.835	61216	1.5900	0.2600	-37.8000	0.0790	1.1340	-0.0010
10:21:21.855	61236	-0.4800	0.5200	-31.9400	0.0690	0.7980	-0.0090
10:21:21.876	61256	1.4300	0.0800	-38.0200	0.0540	1.1220	0.0120
10:21:21.895	61276	-0.4600	0.4400	-34.9600	0.0760	0.8960	0.0090
10:21:21.915	61296	1.0000	0.1400	-31.9300	0.0460	0.8990	-0.0110
10:21:21.935	61316	1.3300	0.6000	-39.5500	0.0550	1.1370	0.0270
10:21:21.955	61336	-0.0800	0.3900	-33.0800	0.0470	0.7720	-0.0080
10:21:21.975	61356	1.6400	0.4500	-41.1700	0.0390	1.2280	0.0180
10:21:21.994	61376	0.9900	0.4500	-32.0100	0.0590	0.8410	0.0020
10:21:22.015	61396	3.8200	-0.0600	-31.5600	0.0410	1.1150	0.0090
10:21:22.034	61416	1.3000	1.1800	-29.3800	0.0650	0.9610	-0.0090
10:21:22.055	61436	0.4400	0.3400	-29.1500	0.0610	0.7190	-0.0040
10:21:22.076	61456	1.4300	0.4600	-39.5500	0.0670	1.1690	0.0210
10:21:22.095	61476	1.1000	0.5700	-29.9100	0.0860	0.7870	-0.0030
10:21:22.115	61496	2.4500	0.1600	-36.7800	0.0660	1.1300	0.0160
10:21:22.136	61516	0.4500	0.7400	-32.2700	0.0920	0.8830	0.0050
10:21:22.154	61536	1.8100	0.3200	-32.0800	0.0620	0.9590	-0.0010
10:21:22.175	61556	0.8600	0.9600	-35.3800	0.1140	1.0350	-0.0010
10:21:22.195	61576	0.4900	0.2800	-27.4700	0.0770	0.6700	-0.0160
10:21:22.216	61596	2.2100	0.6700	-38.8600	0.1080	1.2290	0.0110
10:21:22.236	61616	0.1400	0.6700	-30.1300	0.1140	0.7600	-0.0060
10:21:22.255	61636	1.7700	0.2000	-32.2100	0.0810	1.0170	-0.0060
10:21:22.274	61656	0.1600	1.2800	-33.5300	0.0920	0.9430	-0.0030
10:21:22.296	61676	1.3800	0.2800	-30.9100	0.0380	0.8820	-0.0170
10:21:22.315	61696	1.0800	0.6100	-38.1400	0.0780	1.1150	0.0170
10:21:22.335	61716	-0.4800	0.3000	-30.7500	0.0390	0.7070	0.0050
10:21:22.355	61736	2.7200	0.2500	-40.0500	0.0420	1.2110	0.0270
10:21:22.375	61756	-0.0800	0.4200	-32.3100	0.0490	0.8550	-0.0040
10:21:22.395	61776	1.6000	0.4400	-29.4900	0.0520	0.8650	-0.0200
10:21:22.416	61796	0.9900	0.5400	-36.6100	0.0650	1.0340	0.0040
10:21:22.436	61816	-0.2000	0.4100	-30.6900	0.0250	0.7730	-0.0190
10:21:22.455	61836	1.2900	0.5500	-41.6100	0.0540	1.2110	0.0180
10:21:22.475	61856	-0.5900	0.3900	-33.2200	0.0710	0.7600	-0.0010
10:21:22.494	61876	1.6300	0.2900	-36.7100	0.0640	1.0760	-0.0050
10:21:22.515	61896	0.1800	0.7200	-33.3200	0.0790	0.9580	-0.0100
10:21:22.535	61916	0.6000	0.2400	-32.9300	0.0660	0.8630	0.0120
10:21:22.556	61936	1.0100	0.2100	-40.0900	0.0600	1.1480	0.0110
10:21:22.576	61956	-0.3500	0.3000	-31.5600	0.0740	0.7770	-0.0230
10:21:22.594	61976	1.2800	0.4600	-39.8600	0.0900	1.1800	0.0150
10:21:22.614	61996	-0.3700	0.6200	-32.7900	0.1140	0.8150	-0.0150
10:21:22.635	62016	1.7800	0.0600	-34.5700	0.0890	0.9610	0.0020
10:21:22.656	62036	0.8500	0.7400	-34.6300	0.0950	1.0210	0.0050
10:21:22.674	62056	0.6400	-0.2100	-30.4300	0.0570	0.7770	-0.0020
10:21:22.696	62076	0.9000	0.5200	-40.4600	0.0670	1.1610	0.0150
10:21:22.715	62096	-0.2900	0.6900	-30.4400	0.0700	0.7130	-0.0210
10:21:22.736	62116	2.5300	0.4500	-37.1200	0.0580	1.1400	0.0060
10:21:22.755	62136	-0.2100	0.8300	-30.7100	0.0640	0.9180	-0.0150
10:21:22.775	62156	1.4900	0.3100	-31.1500	0.0410	0.8900	-0.0040
10:21:22.794	62176	1.8300	1.0700	-33.9200	0.0340	1.0500	-0.0050
10:21:22.816	62196	0.0700	0.5800	-31.4700	0.0610	0.7600	-0.0130
10:21:22.836	62216	1.2900	0.2300	-40.9300	0.0430	1.2130	0.0030
10:21:22.856	62236	-1.0700	0.7200	-31.9000	0.0560	0.7810	-0.0210
10:21:22.876	62256	1.3900	0.2800	-34.0100	0.0480	0.9810	0.0010
10:21:22.895	62276	0.4900	0.7100	-35.1500	0.0680	1.0130	-0.0040
10:21:22.916	62296	0.7500	-0.1700	-31.8600	0.0620	0.8410	0.0030
10:21:22.935	62316	1.0400	0.6500	-39.8200	0.0720	1.1450	0.0080
10:21:22.956	62336	-0.0200	0.9100	-29.6100	0.0730	0.7350	-0.0180
10:21:22.976	62356	1.1900	0.1900	-38.4200	0.0670	1.1360	0.0010
10:21:22.996	62376	-0.1400	0.6900	-34.0800	0.1090	0.8680	0.0100
10:21:23.016	62396	1.6200	-0.0100	-31.7900	0.0680	0.9460	-0.0110
10:21:23.036	62416	1.5000	0.5500	-36.2700	0.1120	1.0540	0.0060
10:21:23.055	62436	-0.1100	0.0700	-32.2400	0.0920	0.8180	-0.0040
10:21:23.075	62456	1.5300	0.1300	-38.9100	0.0780	1.1360	0.0100
10:21:23.097	62476	-0.3200	0.4100	-33.0900	0.0730	0.7930	-0.0070
10:21:23.115	62496	1.5300	0.4900	-34.9500	0.0580	1.0510	-0.0010
10:21:23.137	62516	0.5700	0.7400	-34.1900	0.0690	0.8830	0.0060
10:21:23.157	62536	1.5000	0.1300	-32.1300	0.0440	0.9380	-0.0060
10:21:23.176	62556	1.5000	0.5400	-35.9900	0.0550	1.0670	0.0180
10:21:23.196	62576	-0.4300	0.6500	-32.4800	0.0520	0.7120	0.0030
10:21:23.216	62596	1.3700	-0.0100	-39.7100	0.0210	1.1620	0.0170
10:21:23.236	62616	0.4800	0.3000	-32.8000	0.0390	0.8330	0.0110
10:21:23.257	62636	1.6400	0.3200	-31.3700	0.0290	0.9620	-0.0190
10:21:23.277	62656	0.7000	0.6200	-36.5500	0.0440	1.0220	0.0130
10:21:23.295	62676	0.3600	-0.0600	-33.1900	0.0520	0.7850	0.0110
10:21:23.317	62696	1.5000	0.7300	-39.3800	0.0680	1.1320	0.0060
10:21:23.335	62716	-0.2700	0.5900	-29.9900	0.0700	0.7540	-0.0120
10:21:23.357	62736	2.3300	0.1500	-36.7800	0.0460	1.1260	0.0040
10:21:23.375	62756	0.1300	0.9200	-32.8200	0.0650	0.9110	-0.0020
10:21:23.397	62776	1.4500	0.1900	-31.7500	0.0570	0.8740	0.0010
10:21:23.416	62796	1.7100	0.3100	-39.0800	0.0790	1.1250	0.0090
10:21:23.437	62816	-0.5000	0.4200	-32.4800	0.0990	0.7360	0.0010
10:21:23.457	62836	1.6100	0.6900	-39.6400	0.0980	1.1700	0.0040
10:21:23.477	62856	0.1600	0.5000	-30.9000	0.1030	0.8180	-0.0080
10:21:23.496	62876	1.7300	0.0900	-34.8800	0.0740	1.0070	0.0070
10:21:23.516	62896	0.0300	0.7300	-34.0300	0.0700	0.9210	0.0040
10:21:23.536	62916	1.0300	0.3500	-30.4700	0.0550	0.8200	-0.0070
10:21:23.555	62936	1.3700	0.3800	-40.0900	0.0580	1.1930	0.0240
10:21:23.576	62956	-0.6200	0.3000	-31.6200	0.0620	0.7320	0.0030
10:21:23.595	62976	2.0500	-0.0200	-39.8600	0.0390	1.1530	0.0190
10:21:23.615	62996	0.1800	0.7800	-31.9800	0.0740	0.8420	0.0030
10:21:23.636	63016	1.1900	0.1800	-33.3800	0.0510	0.9230	-0.0060
10:21:23.656	63036	1.2300	0.5700	-36.9700	0.0700	1.0720	0.0080
10:21:23.676	63056	-0.5500	0.6000	-31.3100	0.0440	0.7070	-0.0170
10:21:23.697	63076	1.0200	0.9000	-39.3200	0.0370	1.1880	0.0080
10:21:23.716	63096	0.0100	0.4500	-30.5700	0.0610	0.7470	0.0060
10:21:23.736	63116	1.9100	0.2800	-34.6500	0.0730	1.0320	0.0100
10:21:23.757	63136	0.6900	0.2600	-34.0300	0.0720	0.9590	-0.0110
10:21:23.776	63156	-0.0500	0.5900	-32.6200	0.0460	0.8370	-0.0150
10:21:23.797	63176	0.8000	0.5000	-40.4700	0.0750	1.1680	0.0170
10:21:23.817	63196	-0.4400	0.7600	-30.3700	0.0870	0.7420	-0.0040
10:21:23.835	63216	1.7700	0.6000	-36.8200	0.0930	1.1250	0.0030
10:21:23.855	63236	0.1800	0.6500	-31.6600	0.1130	0.8530	-0.0010
10:21:23.875	63256	0.3600	0.2700	-32.5200	0.0890	0.9140	-0.0030
10:21:23.896	63276	0.5500	0.5000	-37.4600	0.0870	1.0840	-0.0010
10:21:23.915	63296	0.4800	0.2400	-29.8700	0.0740	0.7680	-0.0140
10:21:23.936	63316	1.0700	0.8700	-40.0800	0.0610	1.1870	0.0100
10:21:23.955	63336	-0.7000	0.8300	-32.1100	0.0660	0.7780	-0.0050
10:21:23.977	63356	2.2800	0.3500	-34.9000	0.0620	1.0450	-0.0010
10:21:23.996	63376	0.1400	0.6900	-34.2800	0.0590	0.9540	0.0030
10:21:24.016	63396	0.5900	0.2900	-32.0700	0.0460	0.8370	-0.0030
10:21:24.035	63416	0.9500	0.8800	-36.8100	0.0390	1.1520	0.0010
10:21:24.056	63436	0.0900	0.2800	-30.6300	0.0480	0.7430	-0.0090
10:21:24.076	63456	2.1100	0.0700	-37.9000	0.0500	1.1730	0.0080
10:21:24.097	63476	-0.1100	0.6700	-32.1100	0.0560	0.8320	0.0050
10:21:24.115	63496	1.3000	0.7200	-32.9400	0.0370	0.9300	-0.0060
10:21:24.136	63516	1.0000	0.3600	-33.8000	0.0580	0.9920	-0.0080
10:21:24.157	63536	0.8600	0.0700	-30.8500	0.0650	0.8050	0.0000
10:21:24.175	63556	1.4700	0.3000	-39.2000	0.0620	1.1780	0.0140
10:21:24.197	63576	-0.3900	0.3800	-31.0900	0.0790	0.7690	-0.0040
10:21:24.216	63596	1.6500	0.4800	-36.8700	0.0780	1.0890	-0.0030
10:21:24.235	63616	0.2800	0.9200	-33.1900	0.1010	0.9020	0.0050
10:21:24.256	63636	1.0400	-0.1300	-31.3100	0.0730	0.8630	0.0000
10:21:24.278	63656	0.4600	0.4400	-38.7400	0.0960	1.1360	0.0150
10:21:24.297	63676	0.0700	0.3600	-31.8800	0.0930	0.7280	-0.0140
10:21:24.316	63696	1.1700	0.5100	-40.0300	0.0860	1.1830	0.0160
10:21:24.336	63716	-0.5900	0.3400	-31.6800	0.0600	0.7780	-0.0060
10:21:24.356	63736	1.9500	0.1900	-34.7100	0.0520	1.0160	-0.0040
10:21:24.377	63756	0.2500	0.9600	-34.5000	0.0620	0.9920	-0.0140
10:21:24.397	63776	0.7300	0.3000	-29.7400	0.0580	0.7760	-0.0090
10:21:24.416	63796	1.7000	0.4000	-39.7900	0.0560	1.2190	0.0150
10:21:24.437	63816	-0.0300	0.8300	-29.5600	0.0630	0.7340	-0.0100
10:21:24.457	63836	1.8100	0.1700	-35.8400	0.0380	1.1110	0.0080
10:21:24.476	63856	0.1100	0.4900	-33.9900	0.0750	0.8480	0.0160
10:21:24.497	63876	1.3400	-0.0300	-31.5500	0.0360	0.8870	-0.0090
10:21:24.516	63896	1.3700	0.3100	-38.1600	0.0480	1.0950	0.0160
10:21:24.537	63916	-0.3800	0.4200	-28.8400	0.0510	0.7060	-0.0090
10:21:24.557	63936	1.1400	0.2000	-38.4100	0.0470	1.1410	0.0010
10:21:24.577	63956	0.1800	0.4200	-33.4700	0.0640	0.8170	0.0040
10:21:24.597	63976	1.8800	-0.0900	-35.0400	0.0380	1.0650	0.0030
10:21:24.617	63996	0.2500	0.5700	-34.9400	0.0750	0.9720	0.0070
10:21:24.637	64016	0.4900	0.1800	-30.8500	0.0750	0.8000	0.0040
10:21:24.657	64036	1.7700	0.5600	-40.1600	0.0840	1.1860	0.0210
10:21:24.677	64056	-0.2900	0.1600	-31.6300	0.1000	0.6960	-0.0010
10:21:24.697	64076	2.2400	0.4100	-37.1000	0.0850	1.1110	0.0060
10:21:24.716	64096	-0.0200	0.7000	-32.4100	0.0940	0.8750	-0.0090
10:21:24.736	64116	1.6100	-0.1700	-31.8300	0.0680	0.9040	0.0130
10:21:24.757	64136	0.6800	0.8000	-38.8700	0.0810	1.0970	0.0140
10:21:24.777	64156	-0.0100	0.4500	-32.9300	0.0620	0.7510	0.0000
10:21:24.797	64176	1.2200	0.5500	-40.4000	0.0650	1.1980	0.0160
10:21:24.817	64196	-0.1800	0.5300	-32.7900	0.0500	0.7790	-0.0100
10:21:24.837	64216	2.3400	0.4500	-33.1700	0.0380	1.0330	-0.0020
10:21:24.858	64236	0.9500	0.8000	-33.0600	0.0580	0.9390	-0.0090
10:21:24.876	64256	0.5500	0.6100	-30.4300	0.0490	0.7930	-0.0150
10:21:24.897	64276	0.3700	0.7500	-39.3700	0.0450	1.1710	0.0020
10:21:24.917	64296	-0.9800	0.4400	-33.8800	0.0530	0.7400	-0.0120
10:21:24.937	64316	1.9900	0.2500	-38.9200	0.0470	1.1790	0.0150
10:21:24.957	64336	0.2200	0.8300	-32.7700	0.0750	0.8020	0.0010
10:21:24.976	64356	1.4400	0.1200	-34.2100	0.0580	0.9420	0.0020
10:21:24.997	64376	0.3900	0.1500	-36.6200	0.0620	1.0760	0.0110
10:21:25.018	64396	0.0800	0.2500	-31.2000	0.0660	0.7930	-0.0100
10:21:25.037	64416	1.4500	0.5200	-39.1700	0.0770	1.1900	0.0130
10:21:25.057	64436	-0.4100	0.8900	-30.0000	0.0820	0.7490	-0.0050
10:21:25.079	64456	2.1500	0.1900	-35.9200	0.0870	1.0610	0.0020
10:21:25.097	64476	0.2700	0.8800	-32.8300	0.1060	0.9240	-0.0120
10:21:25.118	64496	0.5500	0.4300	-32.3800	0.0950	0.8550	-0.0150
10:21:25.139	64516	1.2600	0.5600	-38.0600	0.0960	1.1550	0.0180
10:21:25.157	64536	0.6900	0.2700	-31.7600	0.0850	0.7380	0.0130
10:21:25.178	64556	1.1200	0.4100	-38.9700	0.0710	1.1610	0.0230
10:21:25.199	64576	-0.6600	0.5600	-32.2000	0.0650	0.7530	-0.0050
10:21:25.217	64596	2.0000	0.2000	-36.3300	0.0500	1.0710	0.0050
10:21:25.238	64616	0.9600	0.3800	-35.4600	0.0510	0.9730	0.0170
10:21:25.256	64636	0.4100	0.2700	-29.9000	0.0310	0.8160	-0.0150
10:21:25.277	64656	1.6500	0.3400	-37.1100	0.0250	1.1470	-0.0010
10:21:25.297	64676	0.1600	0.1400	-30.2300	0.0370	0.7850	-0.0110
10:21:25.316	64696	2.4100	-0.1600	-37.5800	0.0490	1.1480	0.0190
10:21:25.339	64716	0.0300	0.6100	-30.8600	0.0700	0.8300	-0.0060
10:21:25.357	64736	1.0800	0.4700	-30.9300	0.0530	0.9030	0.0080
10:21:25.377	64756	0.9100	0.5600	-39.0100	0.0730	1.0940	0.0150
10:21:25.397	64776	0.2100	0.3000	-31.9100	0.0680	0.7690	0.0000
10:21:25.419	64796	1.8300	0.3600	-37.7800	0.0570	1.1260	0.0100
10:21:25.439	64816	-0.3600	0.8600	-30.4500	0.0820	0.7980	-0.0160
10:21:25.459	64836	1.2100	0.5700	-36.3500	0.0770	1.0500	0.0060
10:21:25.478	64856	0.4800	1.0000	-33.8800	0.0870	0.9530	-0.0050
10:21:25.498	64876	1.0600	-0.0500	-30.9400	0.0860	0.8040	-0.0030
10:21:25.517	64896	2.0800	0.1900	-37.3600	0.0870	1.1390	0.0170
10:21:25.538	64916	0.7600	0.4900	-31.2500	0.1070	0.7790	0.0050
10:21:25.558	64936	1.6600	0.3700	-37.3000	0.0790	1.1070	0.0090
10:21:25.579	64956	0.7700	0.5700	-32.2400	0.0860	0.8140	0.0160
10:21:25.598	64976	2.6600	0.4200	-32.0300	0.0590	0.9680	-0.0070
10:21:25.617	64996	0.6100	1.1200	-34.8100	0.0830	1.0080	0.0060
10:21:25.639	65016	0.0700	0.0200	-30.2700	0.0480	0.7790	-0.0100
10:21:25.657	65036	1.8200	0.4200	-37.9100	0.0540	1.1910	-0.0020
10:21:25.678	65056	-0.3500	0.8800	-31.7700	0.0640	0.8100	-0.0140
10:21:25.699	65076	2.0100	0.1100	-35.2600	0.0430	1.0540	-0.0010
10:21:25.717	65096	-0.3300	0.4900	-33.0200	0.0610	0.9010	0.0020
10:21:25.738	65116	0.4200	0.3400	-32.2700	0.0590	0.8730	-0.0120
10:21:25.758	65136	0.5000	0.2200	-38.7800	0.0490	1.1310	0.0050
10:21:25.778	65156	-0.4300	0.3900	-31.1900	0.0590	0.7390	-0.0150
10:21:25.798	65176	2.0600	0.5600	-35.1900	0.0640	1.0990	-0.0120
10:21:25.817	65196	0.0800	0.6600	-32.2000	0.0560	0.8470	0.0090
10:21:25.838	65216	1.6900	0.1600	-34.8900	0.0540	0.9900	-0.0070
10:21:25.859	65236	1.2600	0.6300	-35.0800	0.0680	1.0140	0.0100
10:21:25.879	65256	0.5900	0.3300	-29.2100	0.0620	0.7800	-0.0100
10:21:25.898	65276	1.7200	0.4800	-40.3600	0.0870	1.1490	0.0210
10:21:25.919	65296	-0.8800	0.7900	-29.8400	0.1100	0.6770	-0.0170
10:21:25.938	65316	1.6500	0.2700	-35.4400	0.0850	1.0810	-0.0050
10:21:25.957	65336	0.4800	0.6600	-33.9200	0.0980	0.9290	-0.0030
10:21:25.979	65356	1.7700	0.3900	-31.4400	0.0670	0.8660	-0.0080
10:21:25.997	65376	0.5800	0.7800	-36.0100	0.0660	1.0230	0.0030
10:21:26.017	65396	-0.1700	0.0700	-31.6500	0.0540	0.7830	0.0050
10:21:26.038	65416	2.4500	0.2900	-38.8900	0.0640	1.1880	0.0210
10:21:26.058	65436	-0.3700	0.7700	-32.1100	0.0600	0.7860	0.0080
10:21:26.078	65456	2.5300	0.2100	-33.0100	0.0320	0.9920	0.0010
10:21:26.098	65476	1.0700	0.7900	-35.2100	0.0540	1.0230	0.0060
10:21:26.118	65496	0.0700	0.6200	-31.4900	0.0520	0.8070	-0.0130
10:21:26.137	65516	1.4400	0.1200	-39.3700	0.0450	1.1510	0.0090
10:21:26.159	0	-0.0200	0.4300	-31.5400	0.0500	0.7700	-0.0070
10:21:26.177	20	1.6300	0.0600	-35.4600	0.0340	1.1070	-0.0020
10:21:26.198	40	0.5200	0.7900	-32.1800	0.0690	0.8750	-0.0020
10:21:26.219	60	0.6600	0.3200	-33.3300	0.0580	0.9280	-0.0010
10:21:26.238	80	0.8600	0.8800	-39.2500	0.0870	1.0870	0.0110
10:21:26.258	100	-0.2200	0.4000	-30.2600	0.0690	0.7420	-0.0110
10:21:26.278	120	1.9900	0.1300	-37.2300	0.0660	1.1390	0.0120
10:21:26.299	140	-0.2400	0.9700	-29.5000	0.1030	0.7690	-0.0090
10:21:26.318	160	1.9000	0.0500	-37.9200	0.1000	1.0970	0.0070
10:21:26.337	180	0.0500	0.9100	-34.4200	0.1100	0.9420	-0.0020
10:21:26.359	200	0.2800	0.3700	-33.0200	0.0930	0.8440	-0.0110
10:21:26.377	220	1.0700	0.3200	-37.2200	0.0870	1.1000	0.0050
10:21:26.397	240	-0.5900	0.3100	-31.7400	0.0670	0.7650	-0.0130
10:21:26.418	260	1.2100	0.3200	-39.1900	0.0360	1.1530	-0.0020
10:21:26.439	280	-0.5100	0.6600	-33.1900	0.0670	0.8130	-0.0020
10:21:26.458	300	1.9800	0.3100	-32.9700	0.0500	0.9990	-0.0020
10:21:26.479	320	1.0900	0.5900	-35.5300	0.0500	1.0620	0.0010
10:21:26.499	340	-0.6100	0.2900	-31.6800	0.0570	0.7850	-0.0010
10:21:26.518	360	1.2600	0.3300	-40.6700	0.0350	1.2060	0.0040
10:21:26.540	380	0.0800	0.6000	-31.1100	0.0630	0.7560	-0.0030
10:21:26.558	400	2.5500	0.7200	-34.5700	0.0570	1.0610	-0.0010
10:21:26.578	420	0.2000	0.5200	-33.1100	0.0630	0.9320	0.0070
10:21:26.598	440	0.7400	0.3100	-30.6400	0.0590	0.8620	0.0050
10:21:26.619	460	1.3400	0.5400	-37.9800	0.0690	1.1310	0.0140
10:21:26.640	480	-0.3300	0.7300	-29.8200	0.0840	0.7490	-0.0050
10:21:26.659	500	1.5700	-0.0200	-39.4900	0.0580	1.1720	0.0160
10:21:26.677	520	0.0800	0.3100	-31.7300	0.0770	0.8400	-0.0040
10:21:26.700	540	2.1300	0.3500	-32.3500	0.0720	0.9700	0.0080
10:21:26.719	560	0.7700	0.5000	-35.7000	0.0770	0.9920	0.0150
10:21:26.738	580	0.0900	0.2800	-32.5300	0.0730	0.7580	0.0030
10:21:26.759	600	1.6300	0.1000	-39.3900	0.0880	1.1510	0.0130
10:21:26.777	620	-0.2200	0.3000	-31.1800	0.1060	0.8070	-0.0050
10:21:26.798	640	2.0000	0.1600	-36.4500	0.0780	1.1040	0.0070
10:21:26.819	660	0.7600	0.1500	-33.9200	0.0730	0.9130	0.0110
10:21:26.839	680	1.9000	0.1000	-33.7700	0.0440	0.8910	0.0130
10:21:26.860	700	1.2700	0.6300	-37.3400	0.0670	1.0880	0.0120
10:21:26.878	720	-0.4500	0.2900	-28.3700	0.0460	0.6920	-0.0150
10:21:26.897	740	1.6200	0.3200	-40.3700	0.0380	1.2560	0.0170
10:21:26.918	760	0.3100	1.0600	-30.6100	0.0710	0.8090	-0.0090
10:21:26.940	780	1.6100	0.2700	-33.3500	0.0600	0.9690	-0.0010
10:21:26.960	800	0.8900	0.4900	-33.6300	0.0590	0.9560	0.0020
10:21:26.978	820	-0.5200	0.6000	-32.1600	0.0460	0.8070	-0.0130
10:21:26.999	840	0.8800	0.3600	-39.7100	0.0510	1.1980	0.0110
10:21:27.020	860	-1.1100	0.7100	-30.7100	0.0680	0.7570	-0.0110
10:21:27.040	880	1.4300	0.3800	-36.2800	0.0590	1.1180	-0.0110
10:21:27.059	900	0.2400	0.3000	-32.9400	0.0810	0.8880	0.0070
10:21:27.080	920	0.8200	-0.0100	-32.9400	0.0500	0.9000	0.0040
10:21:27.100	940	0.7900	0.6600	-37.2300	0.0730	1.1260	0.0060
10:21:27.118	960	0.0800	0.3900	-32.8400	0.0840	0.7180	0.0110
10:21:27.139	980	1.6000	0.3500	-38.4200	0.0840	1.1890	0.0120
10:21:27.158	1000	-1.1300	0.8500	-31.4600	0.1170	0.7890	-0.0110
10:21:27.179	1020	1.4400	0.3200	-34.6800	0.0980	0.9790	0.0080
10:21:27.199	1040	0.3700	0.6900	-34.7800	0.0960	0.9980	-0.0060
10:21:27.219	1060	-0.0500	0.3800	-31.3800	0.0870	0.7910	-0.0060
10:21:27.239	1080	0.2500	0.6400	-39.6900	0.0530	1.1240	0.0110
10:21:27.259	1100	-0.2800	0.2700	-31.4200	0.0560	0.7410	-0.0120
10:21:27.280	1120	2.5400	0.4500	-37.6000	0.0590	1.1950	0.0090
10:21:27.299	1140	-0.0400	0.5100	-32.3100	0.0550	0.8310	-0.0120
10:21:27.319	1160	1.7500	0.0000	-31.8400	0.0390	0.9190	-0.0030
10:21:27.338	1180	1.0400	0.6500	-35.6200	0.0410	1.1030	-0.0010
10:21:27.360	1200	-0.4400	0.3400	-30.0500	0.0430	0.7870	-0.0170
10:21:27.379	1220	1.1500	0.1600	-39.8000	0.0350	1.1770	0.0150
10:21:27.399	1240	-0.7300	0.4700	-32.0200	0.0420	0.7710	-0.0130
10:21:27.418	1260	2.2100	-0.0500	-36.6900	0.0400	1.0530	-0.0010
10:21:27.439	1280	1.3300	0.5500	-31.3400	0.0750	0.9230	-0.0090
10:21:27.458	1300	0.7500	0.1500	-30.2400	0.0600	0.8250	-0.0160
10:21:27.478	1320	1.1600	0.5700	-39.8400	0.0700	1.1600	0.0110
10:21:27.499	1340	-0.6900	0.2900	-29.9200	0.0690	0.6980	-0.0070
10:21:27.518	1360	1.2700	0.5400	-39.2200	0.0620	1.1950	0.0130
10:21:27.539	1380	-0.3600	0.8800	-33.4900	0.0920	0.8650	0.0060
10:21:27.560	1400	1.3600	0.1700	-33.5200	0.0790	0.9610	-0.0050
10:21:27.578	1420	1.4300	0.6600	-37.5700	0.1080	1.0670	0.0270
10:21:27.599	1440	0.0000	0.1800	-32.1500	0.0910	0.7560	0.0020
10:21:27.620	1460	1.4600	0.3000	-40.4300	0.0830	1.1630	0.0230
10:21:27.639	1480	-0.0200	0.9600	-30.3300	0.0770	0.7480	-0.0170
10:21:27.660	1500	1.6300	0.4900	-35.7500	0.0710	1.0780	0.0080
10:21:27.680	1520	-0.0400	0.6500	-35.4100	0.0770	0.9370	0.0110
10:21:27.699	1540	1.7500	0.4500	-30.7300	0.0660	0.8600	-0.0060
10:21:27.720	1560	1.4500	0.3400	-38.6600	0.0510	1.1500	0.0200
10:21:27.738	1580	-0.8500	0.1900	-32.6600	0.0520	0.7200	-0.0020
10:21:27.760	1600	1.3200	0.4400	-40.1600	0.0350	1.1210	0.0020
10:21:27.779	1620	0.6800	0.4800	-30.4400	0.0590	0.8540	-0.0120
10:21:27.798	1640	2.3300	0.2800	-32.0400	0.0410	0.9710	-0.0080
10:21:27.819	1660	0.0300	0.7500	-34.8500	0.0530	0.9900	0.0060
10:21:27.839	1680	0.3700	0.4400	-30.6000	0.0520	0.8040	-0.0080
10:21:27.859	1700	2.0100	0.3200	-39.4700	0.0480	1.1330	0.0270
10:21:27.879	1720	0.9500	0.3300	-29.5500	0.0600	0.7460	0.0000
10:21:27.898	1740	1.9700	0.0100	-35.2600	0.0690	1.0680	0.0090
10:21:27.920	1760	0.0800	0.8900	-33.2400	0.0850	0.8900	-0.0060
10:21:27.940	1780	1.1500	0.3400	-31.9800	0.0650	0.9270	0.0050
10:21:27.958	1800	1.2800	0.6200	-35.3200	0.0870	1.0440	0.0100
10:21:27.980	1820	0.2200	-0.1200	-31.3400	0.0770	0.7530	0.0110
10:21:27.999	1840	1.8500	0.5600	-38.7300	0.1040	1.1300	0.0210
10:21:28.021	1860	0.2300	0.4800	-31.4700	0.0920	0.8170	-0.0040
10:21:28.038	1880	1.5500	0.2900	-32.9000	0.0700	0.9990	0.0010
10:21:28.058	1900	0.6100	0.5700	-33.2300	0.0750	0.9150	0.0000
10:21:28.080	1920	1.0600	0.3300	-32.4100	0.0430	0.8950	0.0050
10:21:28.101	1940	1.1900	0.6000	-38.8900	0.0780	1.1270	0.0100
10:21:28.119	1960	-0.5900	0.4500	-31.4200	0.0460	0.7750	-0.0030
10:21:28.139	1980	1.9100	0.4600	-38.8500	0.0330	1.1380	0.0090
10:21:28.159	2000	-0.2200	0.7600	-31.7700	0.0570	0.8760	0.0010
10:21:28.181	2020	1.2500	0.2500	-33.6500	0.0420	0.9190	0.0000
10:21:28.200	2040	0.7600	0.7300	-36.1200	0.0570	1.0470	0.0050
10:21:28.220	2060	-0.5000	0.4200	-32.4200	0.0440	0.7930	-0.0100
10:21:28.240	2080	1.8100	0.5700	-38.5500	0.0290	1.1830	0.0110
10:21:28.259	2100	-0.5900	0.3000	-31.9200	0.0560	0.7850	-0.0020
10:21:28.281	2120	2.2600	0.5900	-34.7800	0.0550	1.0400	0.0000
10:21:28.300	2140	0.4400	0.5400	-35.3400	0.0700	0.9730	-0.0010
10:21:28.321	2160	0.7100	0.5700	-31.4100	0.0610	0.8850	-0.0110
10:21:28.341	2180	0.9300	0.2600	-36.9400	0.0680	1.0780	0.0000
10:21:28.359	2200	-0.4200	0.7100	-30.3400	0.0820	0.7950	-0.0160
10:21:28.381	2220	1.6200	0.2500	-40.2500	0.0810	1.1580	0.0230
10:21:28.400	2240	-0.8600	0.5800	-33.6900	0.1150	0.8580	0.0000
10:21:28.421	2260	1.2400	0.0500	-32.9200	0.0890	0.9310	0.0020
10:21:28.440	2280	1.2200	0.9400	-33.9200	0.0920	1.0370	0.0010
10:21:28.459	2300	0.1000	0.1600	-31.4000	0.0550	0.8220	0.0060
10:21:28.481	2320	0.5600	0.6800	-37.1400	0.0620	1.1290	0.0030
10:21:28.499	2340	-0.0500	0.7200	-30.7200	0.0670	0.7770	-0.0080
10:21:28.521	2360	2.1300	0.4500	-36.0100	0.0480	1.1320	-0.0020
10:21:28.540	2380	-0.1800	0.7300	-33.6200	0.0580	0.8970	-0.0040
10:21:28.560	2400	1.2500	0.3000	-30.4400	0.0490	0.8640	0.0080
10:21:28.580	2420	1.9800	0.8400	-37.6000	0.0410	1.1400	0.0220
10:21:28.600	2440	0.2800	0.4300	-31.0600	0.0660	0.7530	-0.0150
10:21:28.619	2460	1.6300	0.2600	-39.2200	0.0440	1.1510	0.0130
10:21:28.640	2480	-0.4700	0.6700	-31.2600	0.0660	0.8070	-0.0110
10:21:28.660	2500	1.7400	0.1400	-30.6800	0.0410	0.9870	-0.0060
10:21:28.680	2520	0.6200	0.5500	-34.9000	0.0600	0.9700	-0.0060
10:21:28.701	2540	-0.1500	0.6200	-31.2300	0.0740	0.8190	-0.0190
10:21:28.720	2560	0.9500	0.7600	-39.3100	0.0850	1.1960	0.0000
10:21:28.740	2580	-0.2700	0.0800	-31.5500	0.0670	0.7750	-0.0010
10:21:28.759	2600	2.0200	0.0000	-36.1300	0.0690	1.1230	0.0230
10:21:28.779	2620	-0.1300	0.9100	-32.4400	0.1080	0.8800	0.0120
10:21:28.800	2640	1.3400	0.4700	-30.7100	0.0820	0.9130	-0.0070
10:21:28.820	2660	1.1900	0.5500	-36.5400	0.0980	1.0600	0.0120
10:21:28.840	2680	-0.0500	0.1000	-31.4700	0.0980	0.7780	-0.0190
10:21:28.859	2700	1.2900	0.3500	-37.9300	0.0890	1.1350	0.0120
10:21:28.879	2720	0.3600	0.3500	-31.3300	0.0700	0.7880	-0.0040
10:21:28.900	2740	2.0400	0.2500	-35.4300	0.0800	1.0810	0.0100
10:21:28.919	2760	0.5500	0.5700	-34.3900	0.0780	0.9000	0.0140
10:21:28.940	2780	0.6900	0.3800	-29.9100	0.0580	0.8550	-0.0110
10:21:28.960	2800	1.7000	0.5400	-35.8900	0.0460	1.0890	0.0020
10:21:28.980	2820	-0.3200	0.1900	-31.9100	0.0390	0.7210	-0.0090
10:21:29.000	2840	1.1000	0.3500	-39.9300	0.0270	1.1700	0.0120
10:21:29.020	2860	0.4000	0.5400	-31.9500	0.0600	0.8360	0.0040
10:21:29.040	2880	2.1600	0.2400	-32.3900	0.0440	0.9410	0.0040
10:21:29.061	2900	0.5000	0.5000	-36.3300	0.0370	1.0050	0.0060
10:21:29.079	2920	0.0300	0.1400	-32.0700	0.0650	0.7930	0.0070
10:21:29.099	2940	1.9200	0.4000	-39.9100	0.0630	1.1820	0.0160
10:21:29.119	2960	-0.3400	0.8100	-28.8800	0.0770	0.7490	-0.0090
10:21:29.141	2980	2.0900	0.5600	-35.6200	0.0730	1.0610	0.0070
10:21:29.161	3000	0.6600	1.1800	-32.6800	0.0770	0.9310	-0.0090
10:21:29.180	3020	0.5100	0.4500	-33.6800	0.0630	0.9420	0.0000
10:21:29.202	3040	1.3600	0.8400	-41.0000	0.0780	1.2020	0.0140
10:21:29.222	3060	-1.1200	0.3000	-28.9900	0.0750	0.7090	-0.0280
10:21:29.241	3080	1.4500	0.2800	-36.9700	0.0710	1.1000	0.0170
10:21:29.259	3100	0.2800	0.9200	-30.7700	0.1170	0.8680	-0.0160
10:21:29.282	3120	2.0700	0.2700	-35.1900	0.0830	1.0600	-0.0010
10:21:29.299	3140	0.3100	0.8100	-34.5200	0.0610	0.9380	-0.0110
10:21:29.320	3160	0.8400	0.5400	-31.0000	0.0630	0.8380	-0.0080
10:21:29.340	3180	1.2500	0.0600	-39.3400	0.0470	1.1520	0.0200
10:21:29.360	3200	-0.4500	0.8600	-30.1000	0.0600	0.7360	-0.0140
10:21:29.380	3220	1.2600	0.4500	-37.5200	0.0450	1.1360	0.0030
10:21:29.402	3240	-0.8500	1.0200	-33.0100	0.0580	0.8000	-0.0130
10:21:29.420	3260	0.6500	0.1300	-34.5900	0.0350	0.9730	-0.0020
10:21:29.442	3280	0.2600	0.4100	-37.8500	0.0440	1.0740	0.0100
10:21:29.460	3300	-0.5500	0.3800	-32.6000	0.0490	0.7480	0.0060
10:21:29.482	3320	0.9400	0.4300	-40.8500	0.0470	1.2270	0.0140
10:21:29.500	3340	-0.4100	0.2700	-31.8100	0.0560	0.7730	-0.0040
10:21:29.520	3360	1.5300	0.4500	-37.1300	0.0740	1.0740	-0.0060
10:21:29.540	3380	0.0200	0.4300	-33.9800	0.0710	0.9320	-0.0080
10:21:29.561	3400	-0.1500	0.5200	-30.9400	0.0620	0.8670	-0.0270
10:21:29.580	3420	0.7000	0.3200	-42.0800	0.0640	1.1920	0.0250
10:21:29.601	3440	-0.7500	0.8200	-30.6600	0.0840	0.7410	-0.0100
10:21:29.620	3460	1.6400	0.3500	-40.5300	0.0800	1.2330	0.0150
10:21:29.640	3480	-0.1800	0.6000	-32.8400	0.0990	0.8150	-0.0070
10:21:29.660	3500	1.1500	0.0800	-31.1600	0.0830	0.8900	-0.0020
10:21:29.681	3520	1.6200	0.5200	-34.7300	0.0830	1.0390	-0.0100
10:21:29.700	3540	0.4100	0.3100	-29.7800	0.0650	0.7580	-0.0100
10:21:29.722	3560	0.9300	0.3000	-40.8000	0.0640	1.1380	0.0150
10:21:29.740	3580	0.0500	0.5900	-31.8200	0.0590	0.7830	-0.0090
10:21:29.760	3600	1.9600	0.2300	-35.4500	0.0490	1.1290	-0.0120
10:21:29.782	3620	0.5100	0.7600	-32.3000	0.0640	0.8860	-0.0010
10:21:29.800	3640	0.5000	0.0100	-32.3300	0.0580	0.8640	0.0170
10:21:29.820	3660	1.2700	0.8000	-36.5200	0.0390	1.1500	0.0040
10:21:29.840	3680	-0.2400	0.4800	-30.5000	0.0540	0.7650	-0.0110
10:21:29.861	3700	1.8000	0.7600	-36.9000	0.0480	1.1800	-0.0080
10:21:29.880	3720	0.1700	0.5100	-30.7000	0.0440	0.7730	0.0010
10:21:29.900	3740	1.5800	0.2400	-34.6700	0.0390	1.0050	0.0180
10:21:29.921	3760	0.6200	0.8100	-34.4600	0.0800	1.0410	0.0080
10:21:29.941	3780	0.1900	0.1700	-31.4700	0.0660	0.7790	-0.0050
10:21:29.961	3800	1.9000	0.3600	-40.7200	0.0710	1.2060	0.0110
10:21:29.980	3820	-0.1800	0.7200	-29.7700	0.0820	0.7340	-0.0010
10:21:30.000	3840	1.9000	0.5500	-36.8600	0.0520	1.1490	0.0020
10:21:30.020	3860	0.2100	0.7400	-32.6600	0.0710	0.9100	0.0030
10:21:30.040	3880	1.5600	0.2800	-29.6400	0.0680	0.8680	-0.0080
10:21:30.060	3900	1.9000	0.6100	-36.2500	0.1020	1.0820	0.0130
10:21:30.081	3920	0.2000	0.5800	-28.9000	0.0930	0.7610	-0.0230
10:21:30.100	3940	1.3400	0.5000	-37.3800	0.0850	1.1420	-0.0070
10:21:30.121	3960	0.0600	0.6100	-30.1900	0.0620	0.8140	-0.0040
10:21:30.141	3980	2.0500	0.5600	-33.8800	0.0520	1.0130	0.0010
10:21:30.161	4000	0.6200	0.3500	-35.5700	0.0710	0.9710	0.0100
10:21:30.182	4020	0.7500	0.2100	-30.4200	0.0430	0.8020	0.0020
10:21:30.200	4040	1.1700	0.4800	-37.9800	0.0520	1.1800	0.0150
10:21:30.221	4060	-0.2700	0.3000	-32.3200	0.0400	0.7710	-0.0040
10:21:30.240	4080	2.0100	0.3800	-37.5300	0.0370	1.1210	0.0100
10:21:30.261	4100	0.2600	0.5000	-31.9200	0.0680	0.8460	-0.0050
10:21:30.280	4120	1.9800	0.4100	-28.8200	0.0260	0.8840	-0.0260
10:21:30.300	4140	1.2700	0.6500	-35.9900	0.0480	1.0800	0.0050
10:21:30.322	4160	-0.3600	0.1900	-30.7200	0.0460	0.7420	-0.0070
10:21:30.341	4180	1.7000	0.3500	-38.6900	0.0450	1.1570	0.0130
10:21:30.360	4200	-0.3000	0.4800	-33.4000	0.0820	0.8080	-0.0030
10:21:30.380	4220	1.7300	0.2300	-33.8100	0.0510	0.9920	0.0040
10:21:30.402	4240	1.6100	0.8100	-36.2000	0.0700	1.0210	0.0220
10:21:30.422	4260	1.3600	0.1400	-30.4100	0.0710	0.8270	0.0060
10:21:30.441	4280	1.1600	0.7600	-38.2200	0.0910	1.1240	0.0190
10:21:30.460	4300	-0.4200	0.1300	-30.1800	0.0970	0.7040	-0.0090
10:21:30.483	4320	1.5900	0.3900	-36.2600	0.0840	1.1340	0.0080
10:21:30.501	4340	0.7000	0.8000	-31.6500	0.1020	0.8460	0.0000
10:21:30.522	4360	1.7900	0.2900	-30.3500	0.0660	0.9280	-0.0130
10:21:30.541	4380	0.8600	0.9100	-34.7400	0.0660	1.0490	-0.0020
10:21:30.561	4400	0.1800	0.1000	-29.8400	0.0380	0.7720	0.0010
10:21:30.580	4420	1.2600	0.5400	-37.2700	0.0510	1.1710	0.0100
10:21:30.602	4440	-0.5000	0.2400	-31.0400	0.0430	0.7740	-0.0030
10:21:30.621	4460	2.5000	0.8100	-33.2000	0.0440	1.0980	-0.0100
10:21:30.641	4480	1.0600	0.8600	-31.6400	0.0570	0.9080	0.0020
10:21:30.663	4500	1.0000	0.3900	-29.0800	0.0490	0.8310	-0.0140
10:21:30.683	4520	0.5900	0.3000	-38.4900	0.0430	1.1270	0.0060
10:21:30.700	4540	-0.5900	0.3700	-30.1700	0.0360	0.7520	-0.0200
10:21:30.723	4560	2.0000	0.1300	-37.6000	0.0290	1.2270	0.0070
10:21:30.743	4580	0.2900	0.4600	-32.6600	0.0640	0.8150	0.0160
10:21:30.762	4600	1.1500	-0.0100	-33.1400	0.0440	0.9770	-0.0030
10:21:30.782	4620	0.9200	0.7000	-35.5800	0.0800	1.0420	0.0100
10:21:30.802	4640	0.1100	0.2400	-32.6100	0.0480	0.8090	0.0030
10:21:30.821	4660	1.2700	0.5900	-38.4000	0.0720	1.1440	0.0130
10:21:30.841	4680	-0.9100	0.5400	-32.2800	0.0830	0.7220	-0.0050
10:21:30.863	4700	1.7400	0.4000	-36.8000	0.0910	1.1090	0.0090
10:21:30.881	4720	0.2400	0.8500	-32.8800	0.1100	0.9030	0.0080
10:21:30.901	4740	0.4000	0.1500	-32.3700	0.0920	0.8620	-0.0010
10:21:30.921	4760	0.3800	0.4400	-39.6700	0.0860	1.0640	0.0190
10:21:30.940	4780	-0.3700	0.3800	-31.8700	0.0610	0.8070	-0.0120
10:21:30.962	4800	1.6400	0.4300	-36.7300	0.0680	1.1480	-0.0050
10:21:30.982	4820	-0.5800	0.5500	-31.2900	0.0760	0.7540	0.0070
10:21:31.002	4840	1.6400	0.1800	-33.2400	0.0470	1.0070	-0.0030
10:21:31.022	4860	0.4100	1.2500	-35.4000	0.0710	1.0020	0.0010
10:21:31.042	4880	0.0900	0.4200	-32.6800	0.0540	0.8020	0.0020
10:21:31.062	4900	1.6700	0.5500	-39.6400	0.0390	1.1800	0.0230
10:21:31.082	4920	0.4700	0.4200	-29.4900	0.0400	0.7620	-0.0080
10:21:31.102	4940	2.2000	-0.3200	-39.4500	0.0420	1.1650	0.0290
10:21:31.122	4960	0.5200	0.3200	-31.5000	0.0600	0.8330	-0.0050
10:21:31.143	4980	1.3500	0.3900	-31.9100	0.0450	0.8890	-0.0010
10:21:31.163	5000	1.5900	0.1900	-37.7000	0.0640	1.1080	0.0140
10:21:31.182	5020	0.0600	0.5200	-30.0200	0.0660	0.7980	-0.0220
10:21:31.203	5040	1.8500	0.7100	-38.2500	0.0610	1.1690	0.0100
10:21:31.222	5060	0.2900	0.6400	-31.4000	0.0820	0.7660	0.0130
10:21:31.242	5080	2.1200	0.2200	-33.9200	0.0680	1.0520	0.0030
10:21:31.262	5100	-0.0900	0.6500	-33.7700	0.0870	0.9190	-0.0100
10:21:31.282	5120	1.2000	0.0000	-31.1000	0.0840	0.8440	0.0070
10:21:31.301	5140	2.1400	0.6100	-38.7500	0.1140	1.1420	0.0310
10:21:31.322	5160	-0.3700	0.7000	-30.5400	0.0980	0.7700	-0.0070
10:21:31.342	5180	1.0700	0.3300	-40.2600	0.0910	1.1490	0.0090
10:21:31.362	5200	0.0800	0.4400	-32.1700	0.0690	0.8170	-0.0020
10:21:31.382	5220	1.8900	-0.2000	-33.2700	0.0350	0.9910	-0.0020
10:21:31.403	5240	0.8200	0.7000	-33.9900	0.0700	1.0020	-0.0010
10:21:31.421	5260	0.0900	0.7800	-29.8900	0.0660	0.7900	-0.0140
10:21:31.442	5280	1.9000	0.7300	-38.9400	0.0590	1.1880	0.0180
10:21:31.462	5300	0.1800	0.5200	-30.3100	0.0420	0.7590	-0.0060
10:21:31.481	5320	1.7600	0.2100	-37.2100	0.0320	1.1030	0.0030
10:21:31.501	5340	0.7700	0.7200	-31.7300	0.0580	0.8930	-0.0110
10:21:31.521	5360	1.5200	0.2600	-30.6300	0.0480	0.8540	0.0020
10:21:31.544	5380	1.6000	0.6100	-39.0300	0.0370	1.1500	0.0140
10:21:31.561	5400	-0.6600	0.2300	-29.7900	0.0550	0.7420	-0.0040
10:21:31.582	5420	1.6800	0.3800	-39.4700	0.0690	1.1920	0.0060
10:21:31.601	5440	-0.2700	0.4500	-31.0100	0.0710	0.8070	-0.0130
10:21:31.621	5460	0.6500	0.2900	-34.2500	0.0590	0.9850	0.0010
10:21:31.642	5480	0.0600	0.5400	-38.0100	0.0650	1.0420	0.0040
10:21:31.662	5500	0.2100	0.3300	-30.2900	0.0780	0.7960	-0.0040
10:21:31.684	5520	2.1100	0.6200	-38.9100	0.0870	1.1820	0.0220
10:21:31.703	5540	-0.9300	0.5100	-30.8900	0.0920	0.7170	-0.0230
10:21:31.722	5560	1.1900	0.3900	-35.4200	0.0750	1.1040	-0.0070
10:21:31.743	5580	0.3400	0.8600	-33.4500	0.0960	0.9430	-0.0080
10:21:31.761	5600	0.8400	0.2700	-32.7700	0.0810	0.9170	0.0000
10:21:31.783	5620	0.5200	0.8800	-36.8600	0.0520	1.0160	-0.0040
10:21:31.803	5640	0.1900	0.3300	-30.2100	0.0660	0.7570	-0.0040
10:21:31.822	5660	1.8100	0.3600	-40.7100	0.0640	1.2380	0.0230
10:21:31.842	5680	-0.1200	0.7400	-29.8700	0.0560	0.7660	-0.0090
10:21:31.864	5700	1.6500	-0.0200	-34.4500	0.0450	1.0320	0.0060
10:21:31.883	5720	0.3300	0.5800	-33.3900	0.0430	1.0150	-0.0100
10:21:31.904	5740	0.5200	0.4200	-30.2900	0.0530	0.7900	-0.0040
10:21:31.921	5760	0.8600	0.3800	-40.0500	0.0540	1.2030	0.0150
10:21:31.941	5780	-0.4600	0.6900	-31.2400	0.0490	0.7230	-0.0040
10:21:31.964	5800	2.5800	0.5400	-36.3800	0.0440	1.1200	0.0130
10:21:31.982	5820	1.0300	0.5400	-32.5600	0.0670	0.8810	0.0190
10:21:32.003	5840	1.1000	0.6700	-29.1800	0.0570	0.8910	-0.0320
10:21:32.023	5860	0.4200	0.7500	-39.3100	0.0660	1.1150	0.0080
10:21:32.044	5880	-0.1900	0.3800	-31.3200	0.0670	0.7440	-0.0160
10:21:32.063	5900	1.7400	0.7300	-42.4100	0.0820	1.2020	0.0320
10:21:32.083	5920	0.3600	0.4100	-31.5700	0.0930	0.7720	0.0060
10:21:32.104	5940	2.1900	0.4500	-34.2300	0.0950	1.0390	0.0080
10:21:32.123	5960	0.7100	0.5000	-33.8000	0.1020	0.9590	0.0080
10:21:32.142	5980	-0.1500	0.6700	-29.6100	0.0990	0.8290	-0.0200
10:21:32.162	6000	0.5900	0.1400	-40.5000	0.0850	1.1170	0.0180
10:21:32.184	6020	-0.4000	0.5500	-31.3600	0.0800	0.7340	0.0070
10:21:32.203	6040	1.1800	0.5700	-39.7700	0.0540	1.1730	0.0070
10:21:32.224	6060	-0.2100	0.8200	-31.4500	0.0740	0.7810	-0.0110
10:21:32.243	6080	1.8400	0.1000	-34.1900	0.0570	0.9890	0.0190
10:21:32.262	6100	0.5600	0.9200	-34.5000	0.0640	1.0670	0.0080
10:21:32.283	6120	0.0900	0.4800	-30.6800	0.0330	0.7730	-0.0070
10:21:32.301	6140	1.4800	0.6400	-39.6000	0.0390	1.1950	0.0120
10:21:32.323	6160	-0.4300	0.1000	-31.4500	0.0500	0.7500	-0.0030
10:21:32.343	6180	1.9600	-0.0400	-35.9200	0.0290	1.0880	-0.0070
10:21:32.363	6200	0.1000	0.8400	-34.2800	0.0610	0.9040	-0.0010
10:21:32.383	6220	1.1800	0.3100	-32.3800	0.0440	0.8630	0.0030
10:21:32.403	6240	1.2900	0.5900	-36.0600	0.0740	1.1080	-0.0050
10:21:32.423	6260	0.1600	0.2900	-29.8300	0.0730	0.7190	-0.0180
10:21:32.443	6280	1.7200	0.4900	-37.4900	0.0730	1.1820	-0.0050
10:21:32.463	6300	0.3900	0.2800	-31.8000	0.0900	0.8080	0.0160
10:21:32.482	6320	1.1600	0.3400	-34.2000	0.0760	1.0410	-0.0030
10:21:32.502	6340	0.5800	0.9300	-33.6300	0.0880	0.9860	-0.0080
10:21:32.523	6360	0.7200	-0.0800	-30.9900	0.0610	0.7590	-0.0020
10:21:32.544	6380	1.3200	0.6400	-39.5100	0.0920	1.1700	0.0140
10:21:32.564	6400	0.0000	0.4500	-30.6000	0.1130	0.7260	-0.0080
10:21:32.583	6420	1.7400	0.0800	-37.9700	0.0890	1.1180	0.0140
10:21:32.602	6440	0.1600	0.5400	-32.7700	0.0700	0.8610	0.0020
10:21:32.622	6460	2.0400	0.2200	-31.3200	0.0540	0.9730	-0.0020
10:21:32.642	6480	1.6300	0.6900	-35.0100	0.0710	1.0670	0.0060
10:21:32.663	6500	0.5700	0.3700	-29.4800	0.0430	0.7300	-0.0070
10:21:32.683	6520	2.1800	0.0500	-39.8300	0.0460	1.1870	0.0150
10:21:32.704	6540	-0.5000	0.5700	-32.8300	0.0630	0.8180	-0.0070
10:21:32.724	6560	1.8000	-0.0300	-33.9100	0.0580	0.9920	0.0030
10:21:32.742	6580	0.7600	0.3000	-34.0100	0.0700	0.9540	0.0010
10:21:32.763	6600	0.7800	0.2600	-30.7100	0.0440	0.8290	-0.0080
10:21:32.783	6620	1.1200	0.2900	-41.0700	0.0410	1.2010	0.0260
10:21:32.803	6640	-0.6300	0.3300	-30.1400	0.0570	0.7190	-0.0080
10:21:32.823	6660	1.8100	0.1200	-37.6000	0.0480	1.1530	-0.0010
10:21:32.843	6680	-0.3800	0.6200	-32.2100	0.0830	0.8910	-0.0080
10:21:32.864	6700	0.7500	0.3200	-31.0600	0.0410	0.9120	-0.0200
10:21:32.882	6720	0.4100	0.5000	-36.6300	0.0630	1.0810	0.0090
10:21:32.902	6740	0.4600	0.1600	-30.3700	0.0730	0.7890	0.0080
10:21:32.924	6760	2.1300	0.3700	-37.5700	0.0780	1.1560	0.0150
10:21:32.942	6780	-0.9000	0.5400	-30.5100	0.1010	0.7320	-0.0080
10:21:32.964	6800	1.9700	0.2400	-34.0000	0.0840	1.0170	0.0080
10:21:32.985	6820	0.6700	0.9300	-32.4000	0.1130	0.9390	-0.0030
10:21:33.003	6840	1.7200	0.1900	-28.8400	0.0760	0.8150	-0.0040
10:21:33.024	6860	0.7700	0.4600	-38.2500	0.0630	1.0850	0.0130
10:21:33.044	6880	-0.3500	0.3800	-31.7600	0.0460	0.8020	-0.0030
10:21:33.064	6900	1.3300	0.0200	-39.2800	0.0580	1.1850	0.0150
10:21:33.083	6920	-0.4000	1.0700	-31.8900	0.0720	0.8030	-0.0120
10:21:33.104	6940	1.7800	0.3100	-32.5800	0.0490	0.9660	-0.0040
10:21:33.124	6960	1.2900	0.6600	-35.3500	0.0280	1.0670	0.0020
10:21:33.144	6980	0.2500	0.3500	-29.6700	0.0580	0.7960	-0.0110
10:21:33.163	7000	0.5000	0.6600	-40.8400	0.0540	1.1820	0.0050
10:21:33.183	7020	-0.7700	0.3500	-32.6000	0.0570	0.7560	-0.0050
10:21:33.203	7040	1.7700	0.2900	-34.6900	0.0430	1.1030	-0.0030
10:21:33.222	7060	0.3700	0.8500	-34.2800	0.0730	0.9030	-0.0020
10:21:33.245	7080	0.8100	0.4200	-33.0200	0.0660	0.8640	-0.0080
10:21:33.265	7100	1.1500	0.6100	-40.5100	0.0880	1.1490	0.0180
10:21:33.285	7120	-0.3200	0.6500	-31.8900	0.0710	0.7850	-0.0110
10:21:33.303	7140	1.8700	0.4000	-36.4300	0.0680	1.1300	0.0020
10:21:33.324	7160	-0.1900	0.5300	-30.3000	0.0840	0.8230	-0.0050
10:21:33.344	7180	1.8000	0.4700	-32.7500	0.1100	1.0040	0.0030
10:21:33.363	7200	0.3300	0.5700	-36.6000	0.1050	1.0130	0.0090
10:21:33.385	7220	0.1400	0.2700	-30.6800	0.1070	0.7910	0.0000
10:21:33.404	7240	1.2800	0.3800	-39.6000	0.0840	1.1430	0.0090
10:21:33.425	7260	-0.2300	0.3800	-32.6900	0.0810	0.7600	0.0090
10:21:33.444	7280	1.8100	0.3600	-37.8200	0.0690	1.0940	0.0100
10:21:33.463	7300	-0.9000	0.7300	-32.4300	0.0770	0.8660	-0.0100
10:21:33.483	7320	1.4500	0.2200	-32.5000	0.0530	0.9450	-0.0100
10:21:33.505	7340	1.6000	0.7200	-35.9700	0.0630	1.0840	0.0110
10:21:33.523	7360	0.4200	0.2100	-30.8600	0.0490	0.7820	-0.0060
10:21:33.545	7380	1.7300	0.6400	-39.2400	0.0390	1.1880	0.0130
10:21:33.565	7400	0.2300	0.5600	-29.4000	0.0650	0.8030	-0.0150
10:21:33.584	7420	2.8000	0.0300	-31.8900	0.0500	1.0330	-0.0030
10:21:33.603	7440	0.7400	0.3600	-34.1500	0.0650	0.9500	0.0100
10:21:33.625	7460	0.3300	0.4000	-30.0500	0.0720	0.7840	-0.0070
10:21:33.645	7480	1.2900	0.2800	-39.4600	0.0780	1.1440	0.0170
10:21:33.664	7500	-0.2700	0.7300	-31.9400	0.0780	0.7360	-0.0050
10:21:33.684	7520	2.4100	0.4500	-36.5400	0.0680	1.1090	0.0050
10:21:33.704	7540	0.8500	0.4300	-30.9300	0.0770	0.8170	0.0060
10:21:33.725	7560	1.8100	0.2500	-31.7800	0.0600	0.9240	0.0110
10:21:33.743	7580	1.3900	0.9200	-33.1100	0.0780	1.0040	-0.0020
10:21:33.764	7600	0.4400	0.2500	-28.3800	0.0870	0.7370	-0.0040
10:21:33.785	7620	1.3400	0.4600	-37.4900	0.0800	1.1830	0.0010
10:21:33.805	7640	0.0900	0.8900	-29.1500	0.0940	0.7860	-0.0120
10:21:33.824	7660	1.8300	0.3400	-33.4000	0.0920	1.0240	0.0020
10:21:33.845	7680	0.4900	0.5800	-32.1500	0.0670	0.9100	0.0080
10:21:33.864	7700	1.9300	0.3600	-29.0400	0.0520	0.9050	-0.0060
10:21:33.885	7720	0.9000	0.4700	-39.3400	0.0630	1.1200	0.0150
10:21:33.903	7740	-0.5000	0.3000	-32.1500	0.0380	0.7690	-0.0110
10:21:33.924	7760	2.5400	0.7300	-36.1700	0.0480	1.1780	0.0030
10:21:33.944	7780	-0.0200	0.7200	-32.6100	0.0680	0.8310	0.0100
10:21:33.964	7800	1.4600	0.4000	-32.6600	0.0490	0.9490	-0.0150
10:21:33.984	7820	1.0200	0.5800	-36.3100	0.0690	0.9790	0.0160
10:21:34.004	7840	0.3200	0.4400	-30.4300	0.0480	0.7510	-0.0150
10:21:34.024	7860	1.0800	0.2700	-38.9600	0.0420	1.1780	0.0120
10:21:34.044	7880	-0.3400	0.4800	-31.4200	0.0660	0.7580	-0.0050
10:21:34.063	7900	1.9700	0.4400	-35.3800	0.0660	1.1110	0.0000
10:21:34.085	7920	0.3000	0.5200	-34.8700	0.0720	0.9310	0.0070
10:21:34.104	7940	0.1300	0.4700	-33.2500	0.0610	0.8820	0.0030
10:21:34.123	7960	0.5500	0.5900	-39.7200	0.0670	1.1510	0.0090
10:21:34.144	7980	-0.0800	0.4800	-31.5300	0.0620	0.7710	-0.0050
10:21:34.163	8000	1.4900	0.4900	-38.7400	0.0820	1.1660	0.0050
10:21:34.184	8020	-0.9100	0.8200	-31.2200	0.1030	0.7920	-0.0110
10:21:34.203	8040	1.2800	0.2500	-32.7100	0.0860	1.0240	-0.0080
10:21:34.224	8060	0.8200	0.4400	-35.7000	0.0830	0.9910	-0.0020
10:21:34.243	8080	0.0900	0.3600	-33.0400	0.0600	0.8510	-0.0010
10:21:34.265	8100	0.2400	0.6800	-40.2900	0.0460	1.1460	0.0120
10:21:34.286	8120	-0.2800	0.3600	-31.4800	0.0490	0.7430	-0.0040
10:21:34.305	8140	2.2800	0.2700	-37.7500	0.0610	1.1430	0.0150
10:21:34.325	8160	-0.6200	0.5900	-31.7900	0.0640	0.8830	-0.0200
10:21:34.343	8180	0.6600	0.1700	-31.1000	0.0430	0.9370	-0.0070
10:21:34.364	8200	1.8700	0.7200	-35.2600	0.0470	1.0780	0.0090
10:21:34.384	8220	0.0700	0.4800	-30.9200	0.0470	0.7670	-0.0070
10:21:34.405	8240	1.9200	0.7700	-37.8700	0.0400	1.1600	-0.0030
10:21:34.425	8260	0.4300	0.3600	-28.7700	0.0490	0.7610	0.0030
10:21:34.445	8280	2.1000	0.1900	-34.5600	0.0340	1.0560	0.0030
10:21:34.465	8300	0.7800	0.5800	-34.5500	0.0760	0.9170	0.0030
10:21:34.485	8320	0.7500	-0.1200	-31.4800	0.0530	0.8310	0.0000
10:21:34.505	8340	0.8400	0.3200	-40.7800	0.0690	1.1750	0.0210
10:21:34.524	8360	-0.1500	0.4400	-30.3700	0.0640	0.7130	-0.0010
10:21:34.545	8380	1.8600	0.2700	-37.0300	0.0630	1.1400	0.0030
10:21:34.565	8400	-0.0800	0.4600	-31.8600	0.0860	0.8160	-0.0150
10:21:34.585	8420	2.0100	-0.1000	-31.9400	0.0820	0.9300	-0.0070
10:21:34.605	8440	1.9400	0.4600	-36.2600	0.0870	1.0780	0.0100
10:21:34.624	8460	-0.3900	0.7000	-31.6300	0.1080	0.7740	-0.0040
10:21:34.645	8480	1.1900	0.3500	-40.1200	0.0920	1.1730	0.0030
10:21:34.666	8500	-0.3000	0.7500	-30.4800	0.0740	0.7350	0.0000
10:21:34.684	8520	1.8900	0.5900	-36.5500	0.0750	1.0910	0.0040
10:21:34.705	8540	0.7000	0.8600	-33.4500	0.0740	0.9300	-0.0060
10:21:34.725	8560	0.4600	0.2100	-31.0700	0.0460	0.8630	-0.0070
10:21:34.744	8580	1.4400	0.7500	-36.8800	0.0580	1.1320	0.0140
10:21:34.766	8600	-0.2000	0.2600	-29.1500	0.0440	0.7100	-0.0100
10:21:34.786	8620	1.6800	0.6700	-40.2000	0.0390	1.1820	0.0120
10:21:34.804	8640	0.1800	0.7500	-32.0000	0.0650	0.8090	0.0050
10:21:34.824	8660	1.8300	0.0100	-32.8400	0.0430	0.9660	-0.0020
10:21:34.844	8680	1.1400	0.5500	-35.6300	0.0620	1.0220	-0.0030
10:21:34.864	8700	0.1800	0.3300	-30.6200	0.0550	0.7470	-0.0030
10:21:34.885	8720	1.4600	0.2700	-39.8400	0.0600	1.1840	0.0060
10:21:34.905	8740	-0.3000	0.4800	-30.0100	0.0670	0.7430	-0.0110
10:21:34.925	8760	2.2400	0.1700	-34.2600	0.0640	1.0590	0.0070
10:21:34.945	8780	0.4700	0.6100	-32.5000	0.0650	0.9320	-0.0030
10:21:34.965	8800	0.8500	0.6100	-30.8500	0.0700	0.8830	-0.0060
10:21:34.986	8820	0.8600	0.7700	-37.3300	0.0840	1.0900	0.0020
10:21:35.004	8840	-0.0400	0.3100	-30.9700	0.0940	0.7270	-0.0150
10:21:35.025	8860	1.9300	0.6400	-36.6700	0.0910	1.1350	-0.0020
10:21:35.044	8880	0.5600	0.2200	-32.3800	0.1070	0.8500	0.0030
10:21:35.066	8900	1.2200	0.3800	-34.5500	0.0950	0.9850	0.0090
10:21:35.086	8920	0.3900	0.6700	-35.0800	0.0650	0.9670	0.0030
10:21:35.106	8940	0.6900	0.2800	-31.3600	0.0420	0.8260	0.0020
10:21:35.127	8960	2.1200	0.8000	-37.2600	0.0750	1.1340	0.0170
10:21:35.146	8980	-0.4100	0.2200	-31.6200	0.0630	0.7450	-0.0110
10:21:35.164	9000	1.2800	0.2300	-38.6300	0.0510	1.1700	0.0120
10:21:35.184	9020	0.3900	0.5500	-35.3200	0.0540	0.9010	0.0010
10:21:35.204	9040	0.9600	0.6200	-32.2000	0.0770	0.9350	-0.0080
10:21:35.226	9060	0.8600	0.2900	-38.1100	0.0580	1.0850	0.0090
10:21:35.246	9080	-0.0200	0.1500	-32.9500	0.0270	0.7860	0.0020
10:21:35.265	9100	1.7100	0.3400	-39.7400	0.0530	1.2020	0.0130
10:21:35.286	9120	-0.3700	0.7600	-30.7100	0.0670	0.8000	-0.0130
10:21:35.305	9140	1.3800	0.4100	-32.9900	0.0460	1.0540	-0.0120
10:21:35.326	9160	0.7000	0.3400	-34.0900	0.0730	0.9660	-0.0010
10:21:35.345	9180	0.5700	0.5800	-31.7600	0.0680	0.8290	-0.0140
10:21:35.364	9200	0.8700	0.3500	-39.7300	0.0780	1.1540	0.0250
10:21:35.385	9220	0.0900	0.5500	-30.0700	0.0690	0.7450	-0.0100
10:21:35.405	9240	1.7800	0.6100	-37.1300	0.1020	1.1210	0.0080
10:21:35.426	9260	0.1600	0.2500	-33.0700	0.1060	0.8720	-0.0060
10:21:35.446	9280	1.4300	0.0500	-33.3300	0.0950	0.8880	0.0070
10:21:35.465	9300	0.4900	0.4500	-37.9300	0.0830	1.0540	-0.0080
10:21:35.484	9320	0.2400	0.5000	-29.4800	0.0750	0.7570	-0.0140
10:21:35.506	9340	0.9000	0.3300	-39.0700	0.0690	1.1510	0.0210
10:21:35.525	9360	-0.6800	0.7700	-31.6100	0.0680	0.7600	-0.0100
10:21:35.546	9380	1.4100	0.1400	-39.3200	0.0520	1.1370	0.0240
10:21:35.564	9400	0.2300	0.9000	-33.9200	0.0770	0.9520	0.0000
10:21:35.586	9420	1.1100	0.7100	-29.4700	0.0500	0.8430	-0.0100
10:21:35.605	9440	1.4100	0.2700	-38.1900	0.0350	1.1420	0.0120
10:21:35.627	9460	-0.3700	0.4600	-31.2300	0.0580	0.7300	-0.0060
10:21:35.645	9480	1.2700	0.4000	-38.1700	0.0490	1.1560	-0.0080
10:21:35.666	9500	0.3400	0.6300	-32.3400	0.0800	0.8420	0.0000
10:21:35.685	9520	1.5400	0.5000	-33.0700	0.0580	0.9350	0.0020
10:21:35.706	9540	0.9300	0.7200	-34.9500	0.0630	1.0220	-0.0020
10:21:35.724	9560	0.0200	0.1000	-31.1300	0.0600	0.8160	-0.0090
10:21:35.744	9580	1.6700	0.3200	-39.1200	0.0490	1.1850	0.0010
10:21:35.764	9600	-0.0900	1.0100	-31.3400	0.0850	0.7650	-0.0080
10:21:35.785	9620	1.4600	0.3700	-35.6500	0.0700	1.0790	0.0090
10:21:35.806	9640	0.4200	0.9600	-32.6600	0.0950	0.9030	-0.0170
10:21:35.826	9660	2.0700	0.0600	-30.1200	0.0750	0.8680	-0.0020
10:21:35.846	9680	1.2200	0.8600	-33.9600	0.1050	1.0570	-0.0060
10:21:35.867	9700	-0.1500	0.4500	-31.1400	0.0900	0.7720	-0.0120
10:21:35.885	9720	1.5900	0.2200	-39.1100	0.0800	1.1590	0.0100
10:21:35.907	9740	0.4100	0.4900	-30.4700	0.0830	0.7560	-0.0060
10:21:35.925	9760	1.9800	0.6300	-32.8900	0.0650	1.0410	0.0010
10:21:35.946	9780	0.6100	0.9100	-34.6500	0.0940	0.9670	0.0010
10:21:35.966	9800	0.9500	0.2800	-30.8400	0.0550	0.8390	-0.0030
10:21:35.987	9820	1.3900	0.5500	-37.2600	0.0590	1.1180	0.0060
10:21:36.006	9840	-0.1600	0.7300	-29.4300	0.0650	0.7520	-0.0160
10:21:36.025	9860	1.9900	0.3800	-35.4500	0.0470	1.1060	-0.0040
10:21:36.046	9880	1.0700	0.5400	-32.1800	0.0820	0.8960	0.0120
10:21:36.066	9900	1.1900	0.7300	-31.9900	0.0620	0.9260	-0.0040
10:21:36.087	9920	1.1800	0.7500	-35.0700	0.0580	1.0190	-0.0060
10:21:36.105	9940	-0.0900	0.4300	-30.3300	0.0590	0.7760	-0.0100
10:21:36.125	9960	1.4400	0.2300	-39.6200	0.0530	1.1780	0.0120
10:21:36.147	9980	-0.4100	0.4900	-31.0600	0.0790	0.8240	-0.0110
10:21:36.165	10000	1.8500	0.7300	-33.2700	0.0590	1.0630	-0.0110
10:21:36.186	10020	0.3400	0.6500	-34.1800	0.0670	0.9650	0.0020
10:21:36.206	10040	1.2200	0.3100	-31.5900	0.0690	0.8780	0.0020
10:21:36.226	10060	1.1100	0.3400	-35.8000	0.0930	1.0630	0.0160
10:21:36.246	10080	-0.5100	-0.0900	-32.9900	0.0800	0.7690	0.0010
10:21:36.266	10100	1.2800	0.4500	-37.0600	0.0890	1.1280	0.0070
10:21:36.286	10120	0.2200	0.5500	-33.3500	0.1090	0.8800	0.0080
10:21:36.306	10140	1.4600	0.1400	-31.4500	0.0720	0.9360	-0.0060
10:21:36.325	10160	1.1400	0.9500	-35.2000	0.0710	0.9500	0.0110
10:21:36.345	10180	0.9700	0.4800	-31.2100	0.0570	0.8490	-0.0060
10:21:36.366	10200	1.9400	0.5500	-38.1000	0.0690	1.1460	0.0110
10:21:36.386	10220	0.4700	0.4500	-30.8800	0.0660	0.8420	-0.0100
10:21:36.405	10240	3.3800	0.1800	-33.7700	0.0420	1.2050	0.0110
10:21:36.425	10260	0.9700	0.5800	-29.6500	0.0550	0.8590	-0.0050
10:21:36.448	10280	1.1700	0.2700	-30.5000	0.0520	0.8350	-0.0040
10:21:36.466	10300	0.8900	0.6200	-36.9000	0.0660	1.0550	-0.0050
10:21:36.486	10320	0.6400	0.0200	-31.0300	0.0420	0.8010	-0.0100
10:21:36.506	10340	2.2300	0.5500	-38.5200	0.0320	1.1690	0.0140
10:21:36.527	10360	0.2600	0.5600	-29.7400	0.0750	0.7710	-0.0050
10:21:36.545	10380	2.1600	0.3100	-34.5800	0.0770	1.0270	-0.0040
10:21:36.565	10400	0.3300	0.6500	-34.2200	0.0930	0.9440	0.0030
10:21:36.586	10420	0.4000	0.0300	-31.0800	0.0640	0.7730	-0.0060
10:21:36.605	10440	1.7900	0.5800	-37.8200	0.0770	1.2370	0.0010
10:21:36.625	10460	-0.2400	0.5500	-28.2500	0.0700	0.7020	-0.0060
10:21:36.646	10480	1.5700	0.5300	-36.3100	0.0990	1.0720	0.0060
10:21:36.666	10500	0.0000	0.4100	-34.5100	0.1010	0.8680	-0.0010
10:21:36.686	10520	0.8300	0.0300	-31.4600	0.0780	0.9400	-0.0130
10:21:36.706	10540	0.9100	0.4500	-37.8600	0.0810	1.0770	0.0000
10:21:36.725	10560	0.5000	0.0500	-30.1500	0.0620	0.7500	-0.0050
10:21:36.746	10580	1.9000	0.5900	-39.6000	0.0670	1.1700	0.0120
10:21:36.766	10600	-0.1200	0.7100	-29.7600	0.0720	0.7660	-0.0050
10:21:36.786	10620	2.4800	0.0700	-35.1500	0.0420	1.0530	0.0090
10:21:36.805	10640	0.8100	0.8200	-34.3200	0.0710	0.9380	0.0150
10:21:36.825	10660	1.0400	0.2100	-32.4100	0.0350	0.8680	0.0030
10:21:36.847	10680	0.6900	0.3900	-39.8500	0.0470	1.1900	0.0080
10:21:36.866	10700	-0.3400	0.5600	-31.0400	0.0540	0.7320	-0.0080
10:21:36.886	10720	1.9700	-0.0100	-40.2600	0.0510	1.1790	0.0130
10:21:36.907	10740	-0.1600	0.4200	-31.0100	0.0510	0.8370	-0.0100
10:21:36.926	10760	1.6700	0.5800	-30.5300	0.0470	0.9240	-0.0160
10:21:36.945	10780	0.7700	0.4500	-36.7700	0.0680	1.0270	0.0130
10:21:36.967	10800	0.0000	0.1200	-31.8700	0.0680	0.8000	-0.0050
10:21:36.987	10820	1.3200	0.6800	-38.2600	0.0690	1.1880	-0.0080
