# Supplementary material for: A slanted castor wheel enables pushing manual wheelchairs from the side to improve social interaction
Source: PLoS One. 2024 Sep 12;19(9):e0307759. doi: 10.1371/journal.pone.0307759 (PMC11392412; doi:10.1371/journal.pone.0307759)
Supplement: S1 File — Contains the data collected during the validation experiments and the code for calculating the reaction forces for a castor wheel using the vector equations and the cosine approximation. 4TU.ResearchData repository: https://doi.org/10.4121/82afa4e1-bdf1-4bf4-8682-32e62f6c3d68, GitLab repository: https://gitlab.tudelft.nl/ziggy/evaluation_paper. (ZIP) [file pone.0307759.s002.zip › S2 File - Experimental data and the MATLAB code for calculations of the castor wheel/Data/Test7_31-5-2022/0rad_5.4kg_7.txt]

TimeStamp	SampleCounter	Fx(N)	Fy(N)	Fz(N)	Tx(Nm)	Ty(Nm)	Tz(Nm)
10:19:35.311	20312	0.1900	0.6800	-46.3700	0.1150	1.2300	-0.0070
10:19:35.331	20332	3.4000	0.5500	-50.0300	0.1070	1.5990	-0.0060
10:19:35.351	20352	0.4200	0.4800	-51.1800	0.1600	1.4640	0.0130
10:19:35.372	20372	0.0300	0.4400	-48.6100	0.1230	1.2760	0.0020
10:19:35.392	20392	1.7400	0.3700	-59.2100	0.1520	1.7650	0.0150
10:19:35.412	20412	-0.4500	0.4000	-47.1600	0.1040	1.2190	0.0020
10:19:35.431	20432	1.2400	0.8300	-57.5500	0.1070	1.7180	-0.0110
10:19:35.451	20452	-1.0200	0.3200	-51.0100	0.0910	1.2920	0.0170
10:19:35.470	20472	2.1100	0.1000	-53.1500	0.0680	1.5830	0.0100
10:19:35.492	20492	1.3600	0.6900	-56.6000	0.0930	1.5840	0.0340
10:19:35.510	20512	0.0200	0.5600	-47.8600	0.0450	1.2100	-0.0120
10:19:35.532	20532	1.9700	0.6400	-59.8300	0.0780	1.7660	0.0160
10:19:35.552	20552	0.2900	0.3000	-47.5700	0.0620	1.2460	0.0070
10:19:35.572	20572	2.9300	0.1300	-51.0800	0.0540	1.6890	-0.0110
10:19:35.593	20592	0.3800	0.3400	-49.0400	0.0760	1.3560	0.0120
10:19:35.611	20612	1.6000	0.2900	-48.3700	0.0530	1.3720	-0.0070
10:19:35.632	20632	1.3200	0.8000	-54.2200	0.1180	1.6790	0.0070
10:19:35.652	20652	-0.4100	1.1000	-46.2000	0.0750	1.1850	-0.0150
10:19:35.672	20672	2.8900	0.6100	-56.0400	0.1030	1.7510	0.0110
10:19:35.692	20692	0.2100	0.4000	-46.5700	0.0880	1.2450	0.0140
10:19:35.712	20712	3.2800	0.4900	-52.9700	0.1100	1.5930	0.0040
10:19:35.732	20732	0.8700	1.0000	-49.9500	0.1270	1.3840	0.0190
10:19:35.750	20752	1.3800	0.6700	-48.8200	0.1050	1.3330	-0.0010
10:19:35.772	20772	1.7200	0.4900	-58.5500	0.1830	1.7060	0.0270
10:19:35.791	20792	-0.4400	0.6200	-48.5000	0.1370	1.2280	0.0110
10:19:35.811	20812	1.7400	0.3800	-57.0800	0.1380	1.7690	-0.0060
10:19:35.832	20832	0.0600	0.3000	-45.5500	0.1160	1.1870	0.0070
10:19:35.851	20852	3.5000	0.5900	-50.9000	0.0790	1.5810	0.0050
10:19:35.870	20872	0.5500	0.9100	-52.2400	0.1200	1.4850	0.0230
10:19:35.893	20892	0.3900	0.5600	-48.4200	0.0740	1.2710	0.0040
10:19:35.912	20912	1.9700	0.5900	-61.1200	0.0930	1.8290	0.0170
10:19:35.933	20932	-1.1200	0.9400	-48.8600	0.0740	1.1730	0.0020
10:19:35.951	20952	3.1500	0.6500	-57.3600	0.0720	1.7780	-0.0020
10:19:35.972	20972	1.2300	0.0400	-47.1700	0.0730	1.3050	0.0230
10:19:35.993	20992	2.1700	0.4800	-50.0700	0.0530	1.4520	-0.0090
10:19:36.013	21012	0.8900	0.5100	-57.4400	0.1050	1.6230	0.0210
10:19:36.033	21032	-0.6100	0.5200	-46.3500	0.0650	1.1830	-0.0040
10:19:36.052	21052	2.0700	0.7400	-61.3600	0.1250	1.8230	0.0110
10:19:36.071	21072	-0.7200	0.6100	-46.6700	0.0790	1.1730	-0.0060
10:19:36.092	21092	2.8400	0.3000	-52.7200	0.0670	1.6760	-0.0060
10:19:36.111	21112	0.6400	0.5900	-51.2600	0.1070	1.4450	0.0290
10:19:36.132	21132	0.9700	0.8500	-46.7600	0.0810	1.3160	-0.0100
10:19:36.152	21152	1.4100	1.1600	-59.1500	0.1250	1.7140	0.0220
10:19:36.172	21172	-0.5300	0.8800	-46.9800	0.1160	1.1150	-0.0120
10:19:36.193	21192	2.3900	0.9100	-58.9000	0.1500	1.8240	0.0090
10:19:36.211	21212	0.2700	-0.0800	-46.1400	0.1170	1.2600	-0.0040
10:19:36.233	21232	3.8400	0.2400	-48.4600	0.1100	1.5230	-0.0010
10:19:36.253	21252	1.0200	0.6200	-51.4300	0.1420	1.4690	0.0230
10:19:36.272	21272	0.1500	0.5900	-50.4400	0.0670	1.3170	0.0010
10:19:36.292	21292	0.4700	1.0000	-60.3400	0.1260	1.7980	0.0050
10:19:36.311	21312	-1.3500	1.0300	-47.2800	0.0700	1.1560	-0.0050
10:19:36.332	21332	3.1500	0.4000	-57.9600	0.0770	1.8290	0.0140
10:19:36.351	21352	0.4000	0.2200	-49.1900	0.0740	1.3580	0.0240
10:19:36.372	21372	2.0700	0.2200	-48.8900	0.0600	1.4790	-0.0110
10:19:36.392	21392	0.9500	0.6400	-56.0400	0.1250	1.6030	0.0190
10:19:36.412	21412	-1.4500	0.6500	-50.8100	0.0770	1.2280	0.0020
10:19:36.433	21432	1.8900	0.9000	-61.0900	0.1000	1.8190	-0.0050
10:19:36.452	21452	0.0400	0.2400	-46.9200	0.0790	1.1360	0.0070
10:19:36.472	21472	3.0600	0.2200	-54.5700	0.0860	1.6920	0.0010
10:19:36.492	21492	-0.0800	0.4300	-49.3400	0.1060	1.4410	0.0030
10:19:36.512	21512	0.9200	0.4500	-48.1600	0.0840	1.2980	-0.0060
10:19:36.532	21532	1.3400	0.8800	-57.3800	0.1310	1.7080	0.0270
10:19:36.551	21552	-0.2200	0.6400	-48.2700	0.0960	1.1630	0.0150
10:19:36.572	21572	2.5000	1.0400	-59.4700	0.1420	1.8390	0.0050
10:19:36.591	21592	-0.8500	0.8200	-47.0800	0.1390	1.1750	0.0000
10:19:36.612	21612	2.4600	0.5000	-50.3600	0.1110	1.5150	-0.0120
10:19:36.632	21632	1.2200	0.6500	-53.2600	0.1520	1.5640	0.0310
10:19:36.653	21652	0.3900	0.3600	-47.7100	0.0950	1.2430	-0.0150
10:19:36.672	21672	0.7600	0.8400	-58.9700	0.1190	1.7480	0.0060
10:19:36.692	21692	-1.0900	0.5600	-47.0500	0.0690	1.1510	-0.0090
10:19:36.711	21712	2.8400	0.5600	-57.3600	0.0900	1.7970	0.0090
10:19:36.732	21732	-0.1000	0.1800	-47.6800	0.0700	1.2420	0.0140
10:19:36.751	21752	2.2500	0.2000	-50.2100	0.0410	1.4700	-0.0020
10:19:36.773	21772	1.4200	0.2900	-56.1800	0.0490	1.6930	0.0270
10:19:36.794	21792	-0.5000	0.6400	-47.3900	0.0400	1.2170	-0.0240
10:19:36.813	21812	1.9000	0.9400	-58.6800	0.0740	1.8250	-0.0020
10:19:36.832	21832	-0.8000	0.4300	-46.0000	0.0570	1.1510	-0.0090
10:19:36.853	21852	3.0200	0.2200	-55.0000	0.0630	1.6460	0.0130
10:19:36.872	21872	0.3200	0.4000	-50.9000	0.0880	1.4480	0.0120
10:19:36.892	21892	1.3600	0.4200	-48.7200	0.0750	1.3120	-0.0230
10:19:36.913	21912	0.9500	0.8300	-58.2500	0.1170	1.7510	0.0150
10:19:36.934	21932	-0.5700	0.4800	-45.8500	0.0770	1.2070	-0.0090
10:19:36.952	21952	2.1700	0.8400	-59.8000	0.1250	1.8060	0.0120
10:19:36.973	21972	0.0500	0.3400	-48.3200	0.1040	1.2540	0.0210
10:19:36.993	21992	3.0400	0.2400	-51.5900	0.1220	1.5760	0.0040
10:19:37.013	22012	0.6800	0.7400	-51.8300	0.1550	1.5230	0.0260
10:19:37.033	22032	0.1000	0.3100	-49.2000	0.1260	1.2630	0.0020
10:19:37.053	22052	1.2800	0.9200	-60.4600	0.1710	1.7950	0.0060
10:19:37.072	22072	-0.0600	0.2300	-48.1000	0.0940	1.1950	0.0110
10:19:37.092	22092	3.2300	0.7400	-55.8100	0.0890	1.7640	0.0010
10:19:37.111	22112	-0.1300	0.4100	-48.1400	0.1050	1.3040	0.0050
10:19:37.132	22132	2.0800	0.2300	-49.1800	0.0700	1.4730	-0.0010
10:19:37.153	22152	0.9200	0.9700	-57.5400	0.1090	1.6410	0.0250
10:19:37.174	22172	-0.9200	0.5700	-50.7200	0.0560	1.2530	0.0090
10:19:37.193	22192	2.3500	0.6800	-61.7900	0.0890	1.8080	0.0100
10:19:37.214	22212	0.0200	0.1700	-46.9400	0.0640	1.2180	0.0090
10:19:37.233	22232	3.7000	0.6100	-48.7100	0.0740	1.6070	-0.0290
10:19:37.254	22252	0.7800	0.4600	-49.8600	0.0960	1.3990	0.0220
10:19:37.274	22272	0.9100	0.5500	-49.0100	0.0790	1.3120	-0.0080
10:19:37.292	22292	1.1300	1.0100	-56.4500	0.1230	1.7220	0.0040
10:19:37.312	22312	-0.3400	0.4200	-48.5500	0.0700	1.1990	0.0120
10:19:37.334	22332	3.5700	0.2300	-56.9200	0.0890	1.7700	0.0140
10:19:37.352	22352	0.5900	0.5700	-45.2900	0.0920	1.2740	0.0100
10:19:37.373	22372	2.5100	0.6800	-51.5700	0.1000	1.5160	0.0020
10:19:37.393	22392	0.3100	0.8100	-52.5900	0.1430	1.5200	0.0140
10:19:37.414	22412	0.3300	0.3700	-47.9900	0.1040	1.2720	-0.0040
10:19:37.433	22432	2.3300	0.8400	-59.4700	0.1670	1.8360	0.0170
10:19:37.454	22452	0.2800	0.1800	-45.8300	0.1190	1.1550	0.0100
10:19:37.473	22472	2.9600	0.1800	-55.4300	0.1250	1.6740	0.0150
10:19:37.494	22492	0.6300	0.7000	-47.7200	0.1300	1.2960	0.0090
10:19:37.515	22512	2.0200	0.6000	-47.7300	0.0710	1.4630	-0.0080
10:19:37.534	22532	1.2800	0.7800	-55.9600	0.1210	1.6420	0.0260
10:19:37.554	22552	-0.9100	0.7400	-46.5000	0.0630	1.1730	-0.0100
10:19:37.573	22572	3.2000	0.9700	-58.3200	0.0870	1.8470	0.0110
10:19:37.593	22592	0.0900	0.6400	-45.2500	0.0680	1.2120	0.0090
10:19:37.614	22612	2.9800	0.3300	-51.9400	0.0830	1.5690	0.0020
10:19:37.632	22632	1.1500	0.4700	-52.0700	0.1170	1.4570	0.0300
10:19:37.654	22652	0.0200	-0.0700	-49.6200	0.0360	1.2660	-0.0070
10:19:37.674	22672	1.8400	0.5200	-58.3900	0.0790	1.8260	0.0020
10:19:37.692	22692	-0.7700	0.2900	-46.4200	0.0520	1.1810	-0.0020
10:19:37.714	22712	2.5500	0.5600	-56.1800	0.0940	1.7340	0.0030
10:19:37.732	22732	-0.1200	0.3000	-48.6000	0.0900	1.3230	0.0130
10:19:37.754	22752	1.6900	0.4600	-52.1700	0.0600	1.5030	0.0040
10:19:37.772	22772	1.0200	0.9600	-56.7400	0.1240	1.6220	0.0280
10:19:37.794	22792	-0.7500	0.7100	-49.4400	0.0840	1.2300	0.0120
10:19:37.814	22812	1.6900	1.0900	-59.7300	0.1480	1.8190	-0.0010
10:19:37.832	22832	-1.0600	0.5100	-48.7400	0.1110	1.1900	0.0000
10:19:37.853	22852	2.1600	0.6700	-54.7300	0.1250	1.6360	0.0060
10:19:37.874	22872	0.8200	0.4800	-50.7100	0.1410	1.4620	0.0140
10:19:37.892	22892	0.7900	0.7600	-47.2100	0.1000	1.3200	-0.0190
10:19:37.914	22912	0.6900	1.1400	-59.2300	0.1400	1.6780	0.0250
10:19:37.934	22932	-1.2000	0.5700	-48.8100	0.0670	1.1860	0.0010
10:19:37.955	22952	2.5700	0.5800	-57.2200	0.0670	1.8440	-0.0130
10:19:37.973	22972	-0.2000	0.6400	-49.3600	0.0670	1.2780	0.0150
10:19:37.994	22992	2.5700	0.6800	-53.1500	0.0670	1.5870	0.0020
10:19:38.013	23012	1.4000	0.7800	-54.4800	0.0770	1.5420	0.0300
10:19:38.033	23032	0.3300	0.2700	-48.7700	0.0280	1.2490	-0.0070
10:19:38.053	23052	2.4700	0.5500	-60.6800	0.1000	1.8420	0.0110
10:19:38.074	23072	-1.1500	0.7000	-44.9300	0.0480	1.1590	-0.0100
10:19:38.093	23092	3.1600	0.4700	-52.9000	0.0620	1.7310	-0.0050
10:19:38.112	23112	0.5600	0.2700	-47.1800	0.0920	1.3560	0.0100
10:19:38.134	23132	2.3000	0.1700	-49.1300	0.0690	1.4040	0.0090
10:19:38.153	23152	1.1500	0.7400	-58.6600	0.1280	1.6920	0.0270
10:19:38.172	23172	-0.5400	0.7700	-46.0100	0.0760	1.1610	0.0010
10:19:38.193	23192	2.4300	0.5300	-57.1700	0.1130	1.7980	0.0030
10:19:38.212	23212	-0.0600	0.7400	-44.7300	0.1060	1.1680	0.0040
10:19:38.234	23232	3.3100	0.4100	-50.9800	0.1210	1.6570	-0.0050
10:19:38.252	23252	1.0600	0.5500	-52.8500	0.1580	1.5000	0.0300
10:19:38.272	23272	-0.4900	0.5900	-50.4100	0.1370	1.2670	-0.0010
10:19:38.293	23292	1.0800	0.6500	-62.1300	0.1540	1.8120	0.0100
10:19:38.313	23312	-0.7600	0.1700	-46.0500	0.0800	1.1330	-0.0070
10:19:38.333	23332	2.0500	0.8900	-58.9600	0.0780	1.8120	0.0000
10:19:38.353	23352	-0.3100	0.5700	-47.3300	0.1030	1.2820	0.0100
10:19:38.373	23372	2.1200	0.4700	-49.7600	0.0610	1.4950	0.0070
10:19:38.393	23392	1.4500	0.8700	-56.5000	0.0780	1.7100	0.0290
10:19:38.413	23412	-0.9100	0.5700	-48.6800	0.0570	1.1800	0.0030
10:19:38.435	23432	1.5700	0.6300	-63.2600	0.0710	1.8810	0.0150
10:19:38.454	23452	0.2400	0.3900	-45.4900	0.0690	1.1840	0.0000
10:19:38.473	23472	3.8600	0.1900	-50.2100	0.0630	1.6490	-0.0100
10:19:38.493	23492	0.7300	0.7800	-50.2300	0.1120	1.4030	0.0180
10:19:38.514	23512	0.8500	-0.0400	-48.1700	0.0750	1.2820	-0.0070
10:19:38.534	23532	1.0800	0.5400	-58.5400	0.1150	1.7070	0.0090
10:19:38.554	23552	-0.4400	0.3800	-46.8900	0.0650	1.1720	-0.0060
10:19:38.574	23572	2.8000	0.7700	-58.8400	0.1110	1.8030	0.0090
10:19:38.594	23592	-0.0300	0.2700	-46.7000	0.0700	1.2610	0.0080
10:19:38.615	23612	3.2400	0.3600	-50.6300	0.0930	1.5100	0.0070
10:19:38.633	23632	1.4400	0.6700	-53.3800	0.1240	1.5550	0.0310
10:19:38.655	23652	0.5500	0.2100	-46.0000	0.0830	1.1960	-0.0010
10:19:38.674	23672	1.6200	0.6100	-61.4400	0.1620	1.8420	0.0240
10:19:38.693	23692	-0.7100	0.6100	-45.9100	0.1250	1.1910	-0.0100
10:19:38.714	23712	3.6300	0.5200	-53.2600	0.1310	1.6560	-0.0110
10:19:38.735	23732	1.3700	0.3000	-45.3500	0.1330	1.2610	0.0170
10:19:38.755	23752	2.4300	0.1200	-49.2800	0.0860	1.4710	0.0120
10:19:38.775	23772	1.3300	0.8000	-57.9300	0.1260	1.6380	0.0230
10:19:38.794	23792	-0.2500	0.9200	-46.6500	0.0660	1.1590	-0.0120
10:19:38.814	23812	2.4700	0.7300	-60.3600	0.0850	1.8710	0.0230
10:19:38.834	23832	-0.2400	0.7300	-47.4400	0.0580	1.2080	-0.0020
10:19:38.856	23852	2.9200	0.2700	-52.7900	0.0750	1.6040	-0.0050
10:19:38.875	23872	0.7700	0.4700	-51.6500	0.1030	1.4670	0.0280
10:19:38.895	23892	0.1400	0.5400	-50.2200	0.0600	1.3390	-0.0100
10:19:38.914	23912	1.6100	0.5300	-62.9400	0.0870	1.8240	0.0310
10:19:38.934	23932	-1.1000	0.4300	-49.1900	0.0580	1.1490	-0.0020
10:19:38.955	23952	2.0700	0.3100	-57.8200	0.0730	1.7630	-0.0080
10:19:38.974	23972	0.1900	0.4200	-50.2100	0.0750	1.3860	0.0080
10:19:38.993	23992	1.6600	0.5200	-52.1900	0.0710	1.4390	-0.0100
10:19:39.014	24012	0.2700	0.6900	-56.2200	0.1090	1.6500	0.0060
10:19:39.034	24032	0.2700	0.5700	-46.2600	0.0630	1.2170	0.0020
10:19:39.054	24052	1.8000	1.1900	-59.7600	0.1470	1.8300	0.0070
10:19:39.075	24072	-0.9600	0.3100	-47.1400	0.1190	1.2220	0.0070
10:19:39.095	24092	2.8100	0.4100	-52.1500	0.1210	1.6130	-0.0120
10:19:39.114	24112	1.0700	0.5900	-52.3000	0.1380	1.4970	0.0290
10:19:39.135	24132	0.8900	0.5100	-48.8700	0.0950	1.2870	-0.0030
10:19:39.155	24152	0.6000	0.8600	-58.6100	0.1370	1.6350	0.0140
10:19:39.174	24172	-0.5700	0.4700	-48.0900	0.0590	1.2120	-0.0180
10:19:39.194	24192	2.9000	0.6700	-56.2400	0.0910	1.8120	-0.0010
10:19:39.213	24212	0.3400	0.6000	-47.6400	0.0570	1.2890	0.0090
10:19:39.234	24232	2.2800	0.1800	-51.1900	0.0460	1.5040	0.0030
10:19:39.254	24252	1.8800	0.5700	-54.4000	0.0600	1.5730	0.0220
10:19:39.274	24272	0.9500	0.6500	-47.5000	0.0380	1.2760	-0.0080
10:19:39.294	24292	2.2900	0.7700	-58.1200	0.0910	1.7950	-0.0060
10:19:39.314	24312	-0.8800	0.5400	-46.7700	0.0500	1.1440	-0.0060
10:19:39.334	24332	3.4600	0.3300	-53.3100	0.0630	1.6780	-0.0070
10:19:39.354	24352	0.9500	0.2200	-50.4500	0.0940	1.3980	0.0350
10:19:39.375	24372	1.6300	0.1000	-49.5600	0.0670	1.3540	0.0000
10:19:39.395	24392	1.3300	1.2200	-57.0600	0.1280	1.6670	0.0160
10:19:39.415	24412	0.0800	0.7100	-47.0700	0.0870	1.1700	-0.0030
10:19:39.435	24432	2.4900	0.9700	-57.1600	0.1230	1.8100	-0.0020
10:19:39.453	24452	-0.5200	0.6800	-47.9200	0.1190	1.2350	0.0160
10:19:39.475	24472	3.0100	0.4300	-51.7900	0.1280	1.5980	-0.0060
10:19:39.495	24492	0.7200	0.7600	-51.3300	0.1610	1.5000	0.0110
10:19:39.515	24512	0.3500	0.3700	-50.0100	0.1340	1.2880	0.0010
10:19:39.535	24532	1.5200	0.6000	-59.5700	0.1630	1.8000	0.0220
10:19:39.555	24552	-0.8200	0.3400	-46.5200	0.1100	1.1790	0.0030
10:19:39.573	24572	2.2900	0.6600	-57.2600	0.1080	1.7990	0.0040
10:19:39.594	24592	-0.2300	0.2700	-50.4000	0.0920	1.3060	0.0220
10:19:39.614	24612	2.3700	0.5300	-50.1600	0.0690	1.5020	0.0040
10:19:39.635	24632	1.6900	0.8000	-54.6800	0.0970	1.6220	0.0300
10:19:39.654	24652	-0.5400	0.5500	-47.1100	0.0390	1.1980	-0.0100
10:19:39.675	24672	1.7500	0.5100	-61.4400	0.0890	1.8290	0.0100
10:19:39.693	24692	-0.0700	0.2900	-46.3400	0.0780	1.2260	0.0050
10:19:39.714	24712	3.5900	0.2400	-52.5000	0.0870	1.6280	-0.0030
10:19:39.735	24732	1.1700	0.2000	-50.3800	0.1020	1.3720	0.0350
10:19:39.755	24752	1.2300	-0.2300	-50.7500	0.0540	1.3380	0.0060
10:19:39.775	24772	1.3800	0.9600	-57.6000	0.1290	1.6600	0.0140
10:19:39.795	24792	-1.4300	0.5300	-48.4400	0.0590	1.2280	-0.0030
10:19:39.815	24812	2.6500	0.5900	-54.9300	0.0960	1.7340	-0.0030
10:19:39.836	24832	0.1800	0.4100	-47.2300	0.1030	1.2750	0.0230
10:19:39.855	24852	2.5100	0.5600	-52.4600	0.0940	1.5810	-0.0020
10:19:39.873	24872	1.1100	0.5100	-53.3500	0.1530	1.4880	0.0270
10:19:39.895	24892	0.6200	0.2500	-48.9200	0.1080	1.2660	0.0070
10:19:39.915	24912	1.8600	0.4900	-57.6000	0.1670	1.7410	0.0050
10:19:39.936	24932	-0.5000	0.5700	-46.8300	0.1160	1.2810	-0.0070
10:19:39.955	24952	2.2000	0.8100	-57.3000	0.1390	1.7590	0.0040
10:19:39.975	24972	0.3100	1.0200	-52.1500	0.1190	1.4590	0.0120
10:19:39.996	24992	2.2700	0.6500	-50.6700	0.0780	1.4960	-0.0080
10:19:40.016	25012	1.0600	0.6300	-53.3900	0.1280	1.5010	0.0210
10:19:40.034	25032	0.0700	0.4800	-49.0900	0.0820	1.2610	0.0100
10:19:40.055	25052	2.9800	0.6500	-60.4300	0.1130	1.9340	0.0180
10:19:40.076	25072	-0.1200	0.7100	-47.0300	0.0720	1.2470	-0.0040
10:19:40.095	25092	2.0800	0.6400	-56.0600	0.0870	1.6210	0.0080
10:19:40.116	25112	1.2500	0.3100	-50.6300	0.1030	1.3750	0.0220
10:19:40.136	25132	0.7100	0.5400	-51.7100	0.0550	1.3580	-0.0100
10:19:40.156	25152	1.0600	0.8200	-59.8000	0.1090	1.7140	0.0100
10:19:40.176	25172	-2.2800	0.4600	-47.2300	0.0490	1.0640	-0.0050
10:19:40.195	25192	2.2200	0.9800	-60.7400	0.0650	1.8830	-0.0140
10:19:40.215	25212	-0.1100	0.4700	-49.0100	0.0930	1.3560	0.0040
10:19:40.235	25232	1.1100	0.5500	-49.5600	0.0700	1.4800	-0.0060
10:19:40.256	25252	0.8800	0.3700	-58.9600	0.0980	1.6790	0.0400
10:19:40.275	25272	-0.0600	0.5600	-46.5800	0.0690	1.1730	-0.0060
10:19:40.295	25292	1.9600	1.0000	-62.0300	0.1480	1.9120	0.0110
10:19:40.315	25312	-1.1700	0.4100	-44.9700	0.1200	1.1160	-0.0100
10:19:40.334	25332	2.2100	0.3500	-56.2400	0.1260	1.6730	0.0090
10:19:40.354	25352	0.0000	0.4000	-54.7200	0.1370	1.4860	0.0190
10:19:40.376	25372	0.7700	0.1800	-48.6100	0.0970	1.3090	-0.0080
10:19:40.394	25392	0.7300	0.5900	-64.2000	0.1480	1.8010	0.0340
10:19:40.414	25412	-0.6700	0.2100	-48.2900	0.0710	1.1210	-0.0040
10:19:40.436	25432	2.9100	0.8900	-56.2400	0.0750	1.8220	-0.0020
10:19:40.456	25452	0.4800	0.3000	-48.7000	0.0740	1.2610	0.0210
10:19:40.475	25472	2.6500	0.2800	-50.5800	0.0480	1.5160	-0.0050
10:19:40.494	25492	1.4200	0.8500	-52.8700	0.0780	1.5750	0.0150
10:19:40.515	25512	1.0000	0.1000	-48.4600	0.0430	1.2630	0.0050
10:19:40.535	25532	1.8200	0.7500	-59.6500	0.1020	1.7970	0.0140
10:19:40.556	25552	-0.1100	0.3900	-45.4300	0.0520	1.1320	-0.0050
10:19:40.575	25572	3.0100	0.2300	-56.5800	0.0790	1.6940	0.0190
10:19:40.595	25592	0.8500	0.4600	-48.8000	0.1080	1.3340	0.0160
10:19:40.615	25612	0.9200	0.5600	-48.4500	0.0830	1.4240	-0.0160
10:19:40.636	25632	1.0500	0.8700	-59.9000	0.1340	1.7520	0.0180
10:19:40.654	25652	-0.1300	0.5800	-44.7300	0.0740	1.1270	-0.0160
10:19:40.676	25672	2.6500	0.8900	-59.4800	0.1210	1.8410	0.0210
10:19:40.694	25692	0.0400	0.5300	-47.5800	0.1070	1.1950	0.0170
10:19:40.715	25712	2.8600	0.3700	-51.7100	0.1010	1.6050	0.0000
10:19:40.736	25732	0.3300	0.9200	-52.6200	0.1510	1.5370	0.0110
10:19:40.755	25752	-0.5500	0.0700	-49.7100	0.1150	1.2960	-0.0050
10:19:40.775	25772	1.3900	0.7900	-61.7300	0.1620	1.8000	0.0140
10:19:40.796	25792	-0.6700	0.2800	-46.3100	0.0840	1.1350	0.0010
10:19:40.814	25812	2.9400	0.3700	-57.0100	0.0840	1.7690	-0.0020
10:19:40.836	25832	-0.2000	0.5800	-48.4800	0.0940	1.3010	-0.0010
10:19:40.856	25852	2.9100	0.4000	-47.3700	0.0630	1.4320	-0.0030
10:19:40.876	25872	1.3800	0.8000	-57.0300	0.0950	1.7000	0.0240
10:19:40.895	25892	-0.8600	0.4800	-49.7200	0.0710	1.1450	0.0070
10:19:40.915	25912	2.0300	0.4900	-60.4500	0.0700	1.8230	0.0110
10:19:40.935	25932	0.0000	0.7500	-45.4500	0.0680	1.2410	-0.0100
10:19:40.956	25952	3.5300	0.3600	-52.0200	0.0720	1.5890	-0.0010
10:19:40.977	25972	0.5700	0.7400	-49.1900	0.0840	1.4320	0.0180
10:19:40.997	25992	1.2400	0.6900	-45.0300	0.0550	1.2780	-0.0170
10:19:41.015	26012	1.4000	0.7700	-59.3300	0.1060	1.7560	0.0100
10:19:41.035	26032	-1.2500	0.2800	-48.9900	0.0690	1.1850	0.0030
10:19:41.057	26052	3.1000	0.7900	-55.3500	0.0980	1.7230	-0.0020
10:19:41.076	26072	1.1800	0.1300	-48.8900	0.0770	1.3150	0.0260
10:19:41.096	26092	2.5400	0.1200	-50.7000	0.1020	1.5400	0.0120
10:19:41.117	26112	0.8400	0.7900	-52.8200	0.1380	1.5000	0.0250
10:19:41.136	26132	-0.3900	0.2600	-50.4000	0.1010	1.2300	-0.0010
10:19:41.156	26152	2.0300	0.8200	-60.5900	0.1730	1.8180	0.0080
10:19:41.177	26172	-0.3900	0.3600	-48.0600	0.1130	1.2240	0.0060
10:19:41.196	26192	2.8200	0.4100	-51.3100	0.1290	1.6430	-0.0100
10:19:41.215	26212	0.4700	0.6600	-50.9200	0.1290	1.3700	0.0270
10:19:41.235	26232	2.0300	0.2400	-49.5100	0.0880	1.4470	0.0120
10:19:41.257	26252	1.4800	0.6200	-57.5900	0.1270	1.7520	0.0330
10:19:41.275	26272	-0.5200	0.5000	-48.2300	0.0760	1.1540	0.0120
10:19:41.296	26292	3.1600	0.8000	-58.9300	0.0830	1.8430	0.0160
10:19:41.315	26312	0.0600	0.6500	-44.9200	0.0820	1.2290	-0.0050
10:19:41.336	26332	2.4300	0.2900	-49.9400	0.0620	1.5500	-0.0060
10:19:41.356	26352	1.3300	0.7100	-50.2400	0.1050	1.4850	0.0070
10:19:41.377	26372	0.6100	0.3900	-48.5900	0.0590	1.2720	0.0000
10:19:41.397	26392	2.1700	0.9500	-60.3500	0.1190	1.8750	0.0060
10:19:41.417	26412	-0.6100	0.8200	-44.2800	0.0690	1.0850	-0.0060
10:19:41.435	26432	2.8500	0.3100	-53.6100	0.0740	1.7500	-0.0040
10:19:41.455	26452	0.6200	0.3600	-47.2900	0.0930	1.3340	0.0090
10:19:41.477	26472	1.7500	0.5900	-48.8200	0.0880	1.4160	-0.0050
10:19:41.497	26492	1.4200	0.7100	-59.0800	0.1170	1.6810	0.0380
10:19:41.516	26512	0.2100	0.2100	-46.6700	0.0680	1.1700	-0.0050
10:19:41.537	26532	2.5100	0.8200	-58.6500	0.1340	1.8070	0.0140
10:19:41.555	26552	-0.2400	0.5000	-46.1100	0.1190	1.1540	0.0090
10:19:41.577	26572	2.7100	0.1000	-52.3200	0.1280	1.5410	0.0080
10:19:41.597	26592	1.0000	0.5900	-52.3200	0.1420	1.4920	0.0170
10:19:41.616	26612	0.2200	0.3100	-48.8400	0.1050	1.2410	-0.0090
10:19:41.635	26632	1.3300	0.5200	-60.7200	0.1220	1.7610	0.0230
10:19:41.655	26652	-0.7100	0.3700	-47.5300	0.0790	1.1510	-0.0010
10:19:41.675	26672	3.1000	0.4900	-57.5600	0.0840	1.7830	0.0130
10:19:41.697	26692	-0.2600	0.2500	-48.7600	0.0680	1.2710	0.0110
10:19:41.717	26712	2.2400	0.0800	-51.9100	0.0500	1.5090	0.0080
10:19:41.736	26732	1.2400	0.9200	-55.0700	0.0720	1.6470	0.0110
10:19:41.757	26752	0.2600	0.3500	-48.3300	0.0400	1.2640	-0.0080
10:19:41.776	26772	2.8400	0.7100	-55.9700	0.0860	1.7690	-0.0060
10:19:41.796	26792	-0.5500	0.1700	-47.0800	0.0440	1.2080	0.0050
10:19:41.816	26812	2.8700	0.3600	-52.9300	0.0630	1.6500	-0.0110
10:19:41.836	26832	0.2400	0.5800	-51.1600	0.1140	1.4070	0.0280
10:19:41.856	26852	1.2700	0.0900	-49.2800	0.0630	1.3490	-0.0020
10:19:41.877	26872	1.7500	0.6900	-56.3500	0.1300	1.7430	0.0170
10:19:41.897	26892	-0.7900	0.5100	-47.0800	0.0600	1.1920	0.0000
10:19:41.917	26912	2.7200	0.6900	-56.5100	0.1160	1.7720	0.0090
10:19:41.937	26932	0.4800	0.1800	-46.6200	0.1020	1.2560	0.0100
10:19:41.955	26952	3.1000	0.0900	-50.5100	0.0980	1.5590	-0.0080
10:19:41.976	26972	0.7000	0.6000	-53.6700	0.1690	1.5540	0.0230
10:19:41.996	26992	-0.2300	0.6000	-48.4500	0.1120	1.2410	-0.0140
10:19:42.016	27012	1.4700	0.5700	-60.3800	0.1720	1.8000	0.0010
10:19:42.038	27032	-0.6600	0.8300	-47.5700	0.1140	1.1580	-0.0040
10:19:42.057	27052	2.7800	0.4900	-56.3200	0.1050	1.7490	-0.0050
10:19:42.075	27072	0.1100	0.0300	-50.2400	0.1000	1.3620	0.0170
10:19:42.096	27092	1.7800	0.2500	-47.4600	0.0580	1.4050	-0.0110
10:19:42.115	27112	0.8300	0.9200	-58.8200	0.0870	1.7300	0.0180
10:19:42.136	27132	-1.7900	0.4500	-49.4600	0.0530	1.1560	-0.0130
10:19:42.156	27152	2.6100	0.7600	-60.5800	0.0680	1.8630	-0.0060
10:19:42.178	27172	-0.1000	0.6700	-47.0400	0.0720	1.2500	0.0040
10:19:42.197	27192	3.0300	0.1700	-51.6200	0.0590	1.5680	0.0010
10:19:42.217	27212	1.0400	0.5300	-52.0300	0.1080	1.5150	0.0260
10:19:42.237	27232	0.5000	0.2400	-49.3100	0.0640	1.2700	-0.0090
10:19:42.257	27252	1.6200	0.9300	-59.2900	0.1440	1.7610	0.0050
10:19:42.277	27272	-1.4200	0.8200	-46.9000	0.0790	1.1350	-0.0090
10:19:42.297	27292	3.4600	0.4400	-53.9700	0.0910	1.7290	-0.0050
10:19:42.317	27312	0.8300	0.5500	-47.2000	0.1040	1.3500	0.0130
10:19:42.337	27332	2.3200	0.8500	-49.8100	0.0880	1.4510	0.0040
10:19:42.357	27352	0.6300	1.1700	-54.1600	0.1490	1.5840	0.0170
10:19:42.377	27372	-0.4700	0.7200	-48.4800	0.0850	1.2320	-0.0060
10:19:42.397	27392	2.0900	0.7600	-58.0100	0.1600	1.7350	0.0030
10:19:42.417	27412	-0.3200	0.6300	-48.6400	0.1110	1.2210	0.0060
10:19:42.437	27432	2.9800	0.7200	-53.6500	0.1200	1.6340	-0.0100
10:19:42.457	27452	0.7200	0.2100	-50.5500	0.1260	1.3810	0.0280
10:19:42.478	27472	1.3200	0.1400	-49.8500	0.0670	1.3700	0.0040
10:19:42.498	27492	1.9900	0.9300	-58.8800	0.1170	1.7780	0.0340
10:19:42.517	27512	-0.9400	0.3800	-49.6000	0.0560	1.1880	0.0130
10:19:42.537	27532	2.6100	0.7800	-58.3800	0.0620	1.7900	0.0140
10:19:42.557	27552	-0.2500	0.1800	-47.4600	0.0670	1.2940	0.0070
10:19:42.579	27572	2.1600	0.2500	-51.8600	0.0580	1.5350	0.0050
10:19:42.598	27592	0.7600	0.7500	-56.5100	0.0960	1.6090	0.0160
10:19:42.617	27612	-0.9900	0.3000	-49.4400	0.0620	1.1760	-0.0110
10:19:42.637	27632	2.1600	0.4700	-61.2400	0.0970	1.8430	0.0090
10:19:42.658	27652	-0.4700	0.4700	-45.7200	0.0600	1.1630	-0.0080
10:19:42.676	27672	3.2400	0.9000	-53.4200	0.0850	1.6830	0.0080
10:19:42.697	27692	0.6900	0.1100	-49.7200	0.1010	1.3990	0.0180
10:19:42.716	27712	0.6900	-0.0100	-51.2900	0.0630	1.3620	0.0030
10:19:42.737	27732	1.9600	0.7300	-57.1800	0.1290	1.7200	0.0200
10:19:42.757	27752	0.0100	0.2600	-47.8500	0.0910	1.2390	0.0110
10:19:42.777	27772	2.4700	0.4100	-58.7000	0.1390	1.8340	0.0070
10:19:42.798	27792	0.0800	0.2000	-47.9700	0.1230	1.2070	0.0040
10:19:42.817	27812	1.6600	0.2500	-53.2200	0.1230	1.5450	0.0010
10:19:42.838	27832	0.3500	0.8800	-55.0900	0.1630	1.5770	0.0160
10:19:42.858	27852	-0.0600	0.3800	-49.9000	0.1010	1.2600	-0.0070
10:19:42.877	27872	1.2600	0.3500	-62.5600	0.1410	1.7640	0.0260
10:19:42.897	27892	-0.8500	0.8000	-48.2000	0.0810	1.1550	0.0130
10:19:42.917	27912	3.1900	0.6000	-57.5100	0.0730	1.8070	0.0110
10:19:42.937	27932	-0.1800	0.6900	-49.0000	0.0830	1.3440	0.0170
10:19:42.957	27952	0.9200	0.4100	-49.6100	0.0520	1.4020	-0.0100
10:19:42.976	27972	1.5300	0.5000	-57.4300	0.0740	1.6860	0.0290
10:19:42.997	27992	-0.3500	0.4000	-49.1200	0.0480	1.2170	0.0020
10:19:43.017	28012	2.4600	0.4400	-58.9300	0.0810	1.8180	0.0140
10:19:43.037	28032	-0.3000	0.5500	-44.3500	0.0610	1.1340	-0.0040
10:19:43.057	28052	3.1700	0.3700	-51.4500	0.0740	1.5960	0.0030
10:19:43.077	28072	0.9500	0.6000	-50.6300	0.1100	1.4720	0.0340
10:19:43.097	28092	0.6000	0.3800	-48.2300	0.0790	1.2790	-0.0050
10:19:43.116	28112	1.7000	0.7200	-59.1500	0.1220	1.7950	0.0140
10:19:43.139	28132	-0.0600	0.5100	-46.7800	0.0790	1.1790	0.0010
10:19:43.157	28152	2.3900	0.5800	-57.5400	0.0950	1.8060	0.0010
10:19:43.178	28172	-0.1600	0.4800	-46.3500	0.1080	1.2730	0.0080
10:19:43.197	28192	3.3300	0.2000	-47.1400	0.0970	1.5090	-0.0040
10:19:43.218	28212	1.2000	0.6900	-52.7400	0.1630	1.5710	0.0280
10:19:43.238	28232	-0.7200	0.6200	-46.6200	0.1170	1.1600	0.0030
10:19:43.258	28252	1.7700	0.7100	-60.2700	0.1480	1.8720	-0.0060
10:19:43.278	28272	-0.8600	0.5700	-45.7700	0.0950	1.1460	-0.0020
10:19:43.297	28292	3.5200	0.2000	-53.7800	0.0820	1.7190	0.0010
10:19:43.318	28312	0.6100	0.4300	-47.6400	0.1050	1.3600	0.0070
10:19:43.338	28332	1.7500	0.5700	-49.5300	0.0810	1.3320	0.0020
10:19:43.357	28352	1.9100	1.1000	-57.4500	0.0870	1.7300	0.0220
10:19:43.378	28372	-0.5600	0.2200	-47.1100	0.0240	1.1800	-0.0080
10:19:43.398	28392	2.5900	0.7300	-61.1100	0.0950	1.8530	0.0060
10:19:43.417	28412	0.3100	0.0200	-45.3400	0.0700	1.1970	0.0050
10:19:43.439	28432	3.2800	-0.3000	-51.0400	0.0610	1.5820	0.0030
10:19:43.459	28452	0.6700	0.9100	-53.0400	0.1070	1.5770	0.0140
10:19:43.477	28472	-0.4900	0.3400	-49.1400	0.0780	1.2140	-0.0040
10:19:43.498	28492	1.2600	0.8200	-62.2900	0.1130	1.8180	0.0080
10:19:43.517	28512	-0.9700	0.3000	-47.8800	0.0770	1.1790	-0.0030
10:19:43.538	28532	2.8200	0.5700	-56.5800	0.0860	1.7480	0.0020
10:19:43.558	28552	0.0300	0.5900	-47.8400	0.1020	1.3410	0.0050
10:19:43.577	28572	2.1400	0.1600	-49.9500	0.0810	1.4280	0.0110
10:19:43.599	28592	1.2000	0.5800	-57.8600	0.1350	1.7180	0.0360
10:19:43.617	28612	-1.4000	0.8000	-47.2700	0.1040	1.1190	-0.0090
10:19:43.637	28632	1.8400	0.8100	-58.6000	0.1340	1.7530	-0.0080
10:19:43.658	28652	0.1200	0.3200	-46.4000	0.1250	1.2380	0.0040
10:19:43.677	28672	3.1000	0.0700	-53.2400	0.1190	1.6220	0.0020
10:19:43.697	28692	0.4300	0.7000	-52.1600	0.1480	1.4150	0.0260
10:19:43.718	28712	1.5100	0.5800	-49.1000	0.0790	1.3170	0.0100
10:19:43.737	28732	2.0500	1.2200	-57.3500	0.1160	1.7680	0.0140
10:19:43.758	28752	-0.6900	1.0500	-46.4200	0.0650	1.1600	-0.0050
10:19:43.778	28772	3.0900	0.6900	-55.2800	0.0810	1.7550	0.0000
10:19:43.797	28792	0.5100	0.2300	-46.4800	0.0580	1.2750	0.0130
10:19:43.818	28812	2.1000	0.3400	-49.5200	0.0630	1.4820	-0.0010
10:19:43.838	28832	0.4300	0.6900	-56.0600	0.1300	1.5970	0.0170
10:19:43.858	28852	-0.8800	0.3500	-49.7000	0.0580	1.2060	-0.0150
10:19:43.879	28872	2.6300	0.8400	-61.9800	0.1050	1.8190	0.0200
10:19:43.898	28892	-0.2700	0.5000	-47.9100	0.0720	1.1590	0.0130
10:19:43.918	28912	2.9400	0.2100	-54.0700	0.0790	1.5890	-0.0030
10:19:43.938	28932	0.5900	0.1200	-51.6800	0.0980	1.4380	0.0300
10:19:43.959	28952	0.5300	0.2400	-49.7700	0.0550	1.3700	-0.0170
10:19:43.978	28972	1.6000	0.8900	-58.9400	0.1360	1.7550	0.0200
10:19:43.999	28992	-1.2600	0.8500	-46.2700	0.0880	1.1250	-0.0120
10:19:44.018	29012	2.3900	0.8300	-59.4500	0.1370	1.8220	0.0060
10:19:44.038	29032	-0.1900	0.3000	-47.7600	0.1210	1.2700	0.0080
10:19:44.058	29052	1.4300	-0.0400	-53.6800	0.1010	1.4510	0.0020
10:19:44.077	29072	1.0500	0.6400	-56.4700	0.1440	1.6050	0.0130
10:19:44.098	29092	-0.0400	0.3600	-48.3100	0.0930	1.2450	-0.0180
10:19:44.119	29112	0.6600	0.8800	-61.0600	0.1280	1.7740	0.0070
10:19:44.138	29132	-1.0600	0.7900	-47.1700	0.0650	1.1720	-0.0140
10:19:44.158	29152	2.6800	0.5400	-57.5000	0.0790	1.7630	-0.0040
10:19:44.179	29172	0.3900	0.8500	-49.5300	0.0840	1.3530	0.0140
10:19:44.198	29192	1.2900	0.3900	-49.4700	0.0490	1.3860	0.0000
10:19:44.218	29212	1.3100	0.9700	-58.1200	0.0890	1.7170	0.0220
10:19:44.239	29232	-0.5000	0.4400	-46.6900	0.0400	1.2090	-0.0160
10:19:44.259	29252	3.0200	0.7300	-57.5400	0.0750	1.7980	-0.0130
10:19:44.279	29272	-0.1000	0.1000	-46.0900	0.0570	1.2530	0.0070
10:19:44.297	29292	3.4500	0.1500	-50.6700	0.0610	1.5920	0.0020
10:19:44.318	29312	1.0700	0.3800	-50.8200	0.1240	1.4710	0.0230
10:19:44.338	29332	0.5000	0.2200	-48.3300	0.0680	1.3050	-0.0040
10:19:44.357	29352	1.5200	0.9500	-58.7800	0.1390	1.7970	0.0050
10:19:44.377	29372	-0.7400	0.6900	-45.9900	0.0930	1.2090	-0.0090
10:19:44.398	29392	3.1600	0.6600	-53.1300	0.1110	1.7470	-0.0170
10:19:44.417	29412	0.0700	0.4600	-47.4600	0.1200	1.2840	0.0150
10:19:44.438	29432	2.5300	0.6000	-49.0700	0.0950	1.4530	0.0050
10:19:44.457	29452	1.2200	1.2700	-52.8600	0.1700	1.6100	0.0110
10:19:44.477	29472	-0.3200	0.5000	-48.4000	0.1050	1.2250	-0.0080
10:19:44.498	29492	2.1900	0.7200	-58.6800	0.1440	1.7810	0.0070
10:19:44.517	29512	0.4100	0.1700	-45.4700	0.0950	1.1690	0.0030
10:19:44.539	29532	3.3500	0.3600	-52.9000	0.0950	1.6990	0.0000
10:19:44.558	29552	0.7000	0.2300	-51.2500	0.1090	1.3920	0.0230
10:19:44.578	29572	1.0800	0.4500	-47.8900	0.0740	1.3710	-0.0040
10:19:44.600	29592	1.6600	0.5500	-59.5200	0.1000	1.8160	0.0230
10:19:44.619	29612	-1.0900	0.8200	-47.0000	0.0590	1.1500	0.0010
10:19:44.640	29632	3.4900	0.2100	-57.4400	0.0670	1.8290	0.0010
10:19:44.658	29652	0.6800	0.3800	-44.4100	0.0780	1.2170	0.0000
10:19:44.678	29672	2.5500	0.4100	-49.9500	0.0610	1.4910	-0.0120
10:19:44.700	29692	1.0400	0.8800	-55.5900	0.1050	1.6180	0.0180
10:19:44.717	29712	0.1500	0.2500	-46.6700	0.0630	1.2160	-0.0120
10:19:44.739	29732	1.9900	1.0100	-58.5100	0.1170	1.7940	0.0110
10:19:44.757	29752	-0.4000	0.7300	-44.9300	0.0650	1.1360	-0.0100
10:19:44.779	29772	2.9100	0.4600	-54.1900	0.0920	1.6700	0.0060
10:19:44.798	29792	1.4100	0.7900	-47.1500	0.0910	1.4310	0.0200
10:19:44.819	29812	1.9400	0.2900	-47.8600	0.0740	1.4060	0.0060
10:19:44.839	29832	1.2700	0.7400	-57.0900	0.1490	1.7440	0.0290
10:19:44.859	29852	-1.0500	0.4500	-48.3100	0.0950	1.1830	0.0030
10:19:44.877	29872	2.7200	0.3000	-55.8300	0.1210	1.7350	0.0010
10:19:44.898	29892	0.5600	0.3300	-47.1200	0.1240	1.2550	0.0160
10:19:44.918	29912	2.5200	0.5000	-51.1400	0.1150	1.5380	0.0070
10:19:44.939	29932	0.2200	0.4100	-54.5700	0.1150	1.4620	0.0330
10:19:44.959	29952	1.2400	0.3700	-48.4100	0.0680	1.2860	-0.0030
10:19:44.979	29972	2.3700	0.8800	-60.5700	0.1130	1.8590	0.0290
10:19:44.999	29992	-0.6300	0.9900	-45.1600	0.0650	1.1220	0.0000
10:19:45.020	30012	2.7700	0.2800	-55.6600	0.0620	1.7420	0.0070
10:19:45.038	30032	0.5500	0.5900	-47.2400	0.0400	1.3570	-0.0030
10:19:45.059	30052	1.7200	0.8900	-51.3800	0.0500	1.4990	-0.0070
10:19:45.079	30072	0.9300	0.4600	-57.5100	0.0990	1.6250	0.0100
10:19:45.100	30092	-0.5200	0.2000	-47.6300	0.0460	1.1830	-0.0140
10:19:45.119	30112	2.0700	1.1600	-62.2700	0.0920	1.8730	0.0020
10:19:45.139	30132	0.1400	0.4700	-47.5100	0.0700	1.2000	0.0090
10:19:45.159	30152	2.1800	0.0500	-53.0500	0.0850	1.5770	0.0070
10:19:45.179	30172	0.7400	0.6200	-56.1900	0.1130	1.5500	0.0370
10:19:45.198	30192	0.0300	0.4200	-50.0200	0.0760	1.3050	-0.0190
10:19:45.219	30212	1.3900	0.9000	-59.4200	0.1400	1.7650	0.0030
10:19:45.239	30232	-1.0900	0.4600	-45.4400	0.0780	1.1460	-0.0130
10:19:45.258	30252	3.4500	0.6500	-56.6500	0.1330	1.8120	0.0060
10:19:45.279	30272	0.6000	0.2700	-48.8900	0.1390	1.2680	0.0320
10:19:45.298	30292	1.3400	0.3800	-47.9700	0.1070	1.3910	-0.0210
10:19:45.320	30312	1.7100	0.5200	-56.3200	0.1380	1.6530	0.0160
10:19:45.339	30332	0.0900	0.3000	-45.6800	0.0660	1.2230	-0.0120
10:19:45.358	30352	1.5900	0.8800	-60.8000	0.1360	1.8270	0.0030
10:19:45.380	30372	-0.7500	0.4000	-46.8600	0.0670	1.1450	0.0060
10:19:45.400	30392	3.2600	0.2000	-55.0700	0.0780	1.6770	0.0130
10:19:45.419	30412	0.8600	0.5900	-51.5500	0.0640	1.4570	0.0400
10:19:45.439	30432	0.8700	0.4100	-49.6900	0.0420	1.2900	-0.0090
10:19:45.458	30452	1.2600	1.1000	-56.9100	0.0750	1.7720	0.0040
10:19:45.479	30472	-0.8300	0.5900	-49.9300	0.0420	1.2100	0.0080
10:19:45.498	30492	2.3900	0.7900	-56.8000	0.0690	1.7530	-0.0130
10:19:45.519	30512	-0.1800	0.0500	-48.2700	0.0750	1.2230	0.0140
10:19:45.539	30532	2.1500	0.4000	-52.5100	0.0880	1.5490	0.0040
10:19:45.558	30552	0.9000	0.6000	-54.1400	0.1290	1.5550	0.0270
10:19:45.578	30572	-0.2400	-0.1600	-47.2800	0.0820	1.1950	-0.0130
10:19:45.598	30592	2.7300	0.4600	-59.5400	0.1070	1.8420	0.0180
10:19:45.618	30612	0.1900	0.7100	-43.9400	0.0870	1.1640	-0.0030
10:19:45.639	30632	2.9800	0.2900	-56.3500	0.0880	1.7530	0.0110
10:19:45.659	30652	0.2200	0.6500	-47.9600	0.1320	1.2830	0.0160
10:19:45.679	30672	2.6500	0.0900	-48.6500	0.1050	1.3840	0.0140
10:19:45.700	30692	1.8500	0.6900	-55.9700	0.1790	1.7430	0.0130
10:19:45.719	30712	-0.6500	0.4800	-48.0600	0.1390	1.1590	0.0050
10:19:45.739	30732	1.9000	0.5800	-57.3800	0.1570	1.7650	-0.0040
10:19:45.761	30752	0.2700	0.1400	-45.9500	0.0860	1.1600	0.0130
10:19:45.779	30772	3.2500	0.4300	-52.6200	0.0900	1.6560	-0.0050
10:19:45.800	30792	0.5500	0.5900	-54.2600	0.1220	1.4740	0.0300
10:19:45.819	30812	0.6700	0.2700	-47.1300	0.0600	1.2570	-0.0060
10:19:45.839	30832	2.6200	0.8700	-59.6500	0.1110	1.8490	0.0250
10:19:45.860	30852	-0.8900	0.5500	-48.1200	0.0590	1.1650	0.0030
10:19:45.880	30872	2.7000	1.0300	-55.3400	0.0830	1.7700	-0.0180
10:19:45.900	30892	0.5400	0.4000	-46.7600	0.0820	1.3200	0.0010
10:19:45.920	30912	2.1900	0.0500	-48.6400	0.0430	1.4040	0.0090
10:19:45.940	30932	1.2000	0.4700	-56.8800	0.0940	1.6690	0.0160
10:19:45.959	30952	0.2300	0.4200	-49.7900	0.0630	1.2090	0.0070
10:19:45.980	30972	1.7700	0.7200	-60.9700	0.1170	1.7710	0.0150
10:19:45.999	30992	-0.6700	0.7900	-47.8700	0.0730	1.2190	-0.0050
10:19:46.019	31012	2.7500	0.3400	-54.0400	0.0840	1.5900	-0.0070
10:19:46.040	31032	0.5500	0.4700	-52.8800	0.1060	1.4960	0.0310
10:19:46.060	31052	0.9600	0.9800	-49.6200	0.0760	1.3830	-0.0020
10:19:46.080	31072	1.5700	0.7100	-59.1000	0.1450	1.7400	0.0210
10:19:46.100	31092	-1.5200	0.4100	-49.9700	0.1070	1.1670	-0.0060
10:19:46.119	31112	2.4200	0.5000	-58.3200	0.1360	1.7430	0.0010
10:19:46.141	31132	-0.0800	0.2900	-49.9100	0.1310	1.3700	0.0100
10:19:46.159	31152	1.5100	0.0800	-51.9500	0.1040	1.5090	0.0110
10:19:46.180	31172	0.3000	0.6500	-55.8300	0.1180	1.5450	0.0220
10:19:46.199	31192	0.3100	0.6600	-47.5000	0.0670	1.2990	-0.0060
10:19:46.219	31212	1.9400	0.8600	-59.1400	0.0960	1.8270	0.0040
10:19:46.239	31232	-0.5700	0.7700	-45.3700	0.0780	1.1500	0.0160
10:19:46.261	31252	3.3000	0.3400	-54.8800	0.0580	1.6990	0.0010
10:19:46.280	31272	1.2800	0.1900	-48.1200	0.0590	1.4760	0.0120
10:19:46.300	31292	2.0500	0.4600	-48.2000	0.0600	1.3990	-0.0010
10:19:46.319	31312	1.3400	0.5400	-55.7700	0.1100	1.6900	0.0150
10:19:46.339	31332	-1.3400	0.8000	-45.8500	0.0670	1.1600	-0.0190
10:19:46.359	31352	2.4700	0.6300	-59.6100	0.0960	1.8170	-0.0010
10:19:46.380	31372	0.5100	0.3200	-47.3800	0.0750	1.2500	0.0120
10:19:46.400	31392	2.2600	-0.1700	-51.6300	0.0910	1.5020	0.0110
10:19:46.421	31412	1.0200	0.7000	-54.1700	0.0940	1.5840	0.0110
10:19:46.439	31432	-0.1200	0.2200	-49.6100	0.0590	1.2750	-0.0050
10:19:46.460	31452	1.4100	0.8300	-59.4500	0.1310	1.7590	0.0150
10:19:46.480	31472	-0.7200	0.5000	-46.4400	0.0840	1.1880	0.0050
10:19:46.500	31492	3.7300	0.8400	-55.0800	0.1450	1.7700	-0.0030
10:19:46.520	31512	0.2000	0.4000	-48.4300	0.1360	1.3690	0.0150
10:19:46.540	31532	0.9800	0.2200	-48.9700	0.1320	1.2970	0.0020
10:19:46.561	31552	1.2500	0.5700	-56.9000	0.1370	1.7420	0.0030
10:19:46.579	31572	-0.1300	-0.2200	-47.9400	0.0740	1.2070	-0.0060
10:19:46.599	31592	1.0700	0.5300	-60.4300	0.1270	1.8070	-0.0010
10:19:46.621	31612	-1.3300	0.7400	-46.9100	0.0880	1.2060	-0.0020
10:19:46.639	31632	3.6700	0.3600	-52.0300	0.0730	1.6860	-0.0050
10:19:46.661	31652	1.0400	0.8200	-51.9900	0.1000	1.4990	0.0310
10:19:46.679	31672	0.1500	0.2700	-51.5900	0.0630	1.2900	0.0070
10:19:46.699	31692	1.5300	0.7300	-59.5500	0.1060	1.8060	0.0180
10:19:46.719	31712	0.1200	0.2300	-44.7100	0.0460	1.2160	-0.0090
10:19:46.740	31732	2.8900	0.4500	-55.2100	0.0790	1.7440	0.0030
10:19:46.759	31752	-0.0500	-0.0500	-48.0200	0.0990	1.2520	0.0250
10:19:46.781	31772	2.2800	0.5400	-52.7400	0.0850	1.5380	0.0140
10:19:46.799	31792	0.5000	0.8900	-55.0400	0.1240	1.5840	0.0320
10:19:46.822	31812	0.0400	0.3400	-48.8800	0.0760	1.2590	-0.0070
10:19:46.840	31832	2.6700	0.4100	-57.8100	0.1180	1.7530	0.0110
10:19:46.860	31852	-0.1300	0.4000	-46.7300	0.0770	1.2050	0.0100
10:19:46.882	31872	3.0100	0.5400	-54.7700	0.1110	1.7160	0.0080
10:19:46.900	31892	0.3900	0.5600	-48.0200	0.1340	1.3180	0.0120
10:19:46.919	31912	1.6800	-0.0300	-49.5500	0.1050	1.3880	0.0160
10:19:46.940	31932	0.7400	0.6100	-56.9200	0.1640	1.6900	0.0110
10:19:46.959	31952	-0.7500	0.3200	-48.6200	0.1200	1.2350	0.0030
10:19:46.981	31972	1.7500	0.4800	-57.7400	0.1260	1.8020	-0.0140
10:19:47.001	31992	-0.3900	0.7100	-46.8400	0.1050	1.2240	0.0000
10:19:47.020	32012	2.8400	0.0200	-53.5700	0.0780	1.6400	0.0140
10:19:47.041	32032	0.6300	0.7000	-54.5400	0.1290	1.4510	0.0380
10:19:47.061	32052	0.7200	0.5900	-48.3000	0.0670	1.3210	0.0000
10:19:47.080	32072	2.3100	0.5500	-60.8600	0.1010	1.8200	0.0300
10:19:47.100	32092	-0.9900	0.8400	-46.4000	0.0690	1.1280	-0.0100
10:19:47.120	32112	2.2000	0.4900	-57.7200	0.0980	1.7580	-0.0030
10:19:47.139	32132	1.1400	0.4400	-47.9800	0.0980	1.3180	0.0080
10:19:47.160	32152	2.2900	0.7600	-50.9800	0.0610	1.5110	-0.0120
10:19:47.182	32172	1.6900	0.7000	-60.7200	0.1210	1.8300	0.0260
10:19:47.201	32192	0.3500	0.4200	-44.9200	0.0660	1.1610	-0.0030
10:19:47.221	32212	1.0200	0.6700	-55.8900	0.1100	1.6790	-0.0150
10:19:47.241	32232	-0.8400	0.9100	-50.0100	0.1040	1.3070	0.0010
10:19:47.262	32252	3.0600	0.2200	-55.5600	0.1020	1.7180	0.0050
10:19:47.281	32272	0.9800	0.3400	-49.9300	0.1030	1.4820	0.0120
10:19:47.301	32292	1.3100	0.2300	-48.5200	0.0750	1.3720	0.0030
10:19:47.321	32312	0.6500	1.1000	-56.7900	0.1380	1.6600	-0.0010
10:19:47.343	32332	-1.5600	0.3700	-51.7700	0.0890	1.2370	0.0100
10:19:47.361	32352	2.0800	0.0800	-61.7600	0.1290	1.7100	0.0130
10:19:47.380	32372	-1.6800	0.5400	-53.0100	0.1260	1.2670	0.0150
10:19:47.400	32392	1.6400	0.5100	-59.0500	0.1010	1.6480	0.0030
10:19:47.422	32412	1.0300	0.5000	-51.9900	0.1390	1.4120	0.0130
10:19:47.441	32432	0.3600	0.1000	-48.9400	0.0880	1.2630	0.0040
10:19:47.461	32452	2.7200	0.4600	-63.8500	0.1070	1.9270	0.0320
10:19:47.480	32472	-1.6900	0.7800	-44.6000	0.0880	1.0900	-0.0190
10:19:47.500	32492	3.2900	0.4900	-57.1700	0.0620	1.7970	0.0070
10:19:47.522	32512	0.5700	0.5700	-49.3900	0.0940	1.2930	0.0350
10:19:47.541	32532	1.3400	-0.1300	-54.8900	0.0320	1.5420	0.0190
10:19:47.560	32552	0.6300	0.5500	-59.5900	0.1100	1.7090	0.0140
10:19:47.583	32572	-0.7900	0.4700	-46.5200	0.0560	1.1100	0.0070
10:19:47.601	32592	3.2700	0.7800	-61.3500	0.0870	1.9760	0.0110
10:19:47.620	32612	0.3000	0.1500	-42.8800	0.1000	1.1010	0.0090
10:19:47.641	32632	2.3800	0.2600	-51.5900	0.0740	1.5590	-0.0030
10:19:47.661	32652	1.6100	0.6300	-54.6900	0.1190	1.5500	0.0270
10:19:47.681	32672	-0.2200	0.4200	-51.6700	0.0880	1.2820	0.0050
10:19:47.700	32692	1.4100	0.8000	-61.6500	0.1050	1.8480	0.0130
10:19:47.720	32712	0.1000	0.3800	-45.4900	0.1120	1.0960	0.0040
10:19:47.740	32732	3.1500	0.5700	-56.9800	0.1360	1.7920	0.0040
10:19:47.762	32752	0.2100	0.4400	-48.3400	0.1550	1.2560	0.0110
10:19:47.781	32772	1.6400	0.1900	-47.0700	0.1160	1.3220	-0.0190
10:19:47.801	32792	1.4300	0.4600	-57.5100	0.1540	1.7100	0.0110
10:19:47.820	32812	-0.6500	0.3300	-49.2400	0.1170	1.1900	-0.0080
10:19:47.842	32832	1.6300	0.8700	-58.8800	0.1260	1.8050	-0.0130
10:19:47.861	32852	-0.8200	0.4000	-44.7000	0.0830	1.1410	-0.0060
10:19:47.882	32872	3.2300	0.0000	-53.9000	0.0690	1.6970	-0.0080
10:19:47.901	32892	0.6900	0.6100	-50.5500	0.0990	1.5040	0.0220
10:19:47.922	32912	0.2100	0.5500	-49.3500	0.0580	1.2740	-0.0010
10:19:47.941	32932	1.3300	0.6100	-63.5000	0.0720	1.8550	0.0340
10:19:47.961	32952	-0.2700	0.4000	-47.5300	0.0430	1.2160	-0.0170
10:19:47.981	32972	3.7400	0.3600	-52.9300	0.0650	1.7170	-0.0200
10:19:48.001	32992	0.1400	0.0000	-46.8000	0.0690	1.2500	0.0230
10:19:48.021	33012	2.2400	0.2000	-49.6000	0.0560	1.4390	-0.0050
10:19:48.041	33032	1.3500	0.3600	-54.6700	0.1040	1.6000	0.0280
10:19:48.061	33052	0.1300	0.1800	-47.6300	0.0860	1.2370	0.0070
10:19:48.082	33072	2.6400	0.6300	-57.9600	0.1200	1.8160	0.0080
10:19:48.100	33092	0.3500	0.4600	-46.5000	0.0770	1.2180	0.0080
10:19:48.120	33112	3.2800	0.5800	-52.1200	0.1030	1.6340	-0.0030
10:19:48.140	33132	1.3300	0.4200	-50.1000	0.1230	1.4140	0.0280
10:19:48.160	33152	1.3000	0.0900	-46.7100	0.0980	1.3440	-0.0070
10:19:48.181	33172	1.8500	0.7400	-57.0300	0.1620	1.7270	0.0150
10:19:48.201	33192	-0.5500	0.5700	-44.4400	0.1320	1.1400	-0.0060
10:19:48.220	33212	2.5700	0.8000	-56.6500	0.1460	1.7880	-0.0010
10:19:48.242	33232	0.3100	0.1400	-46.5400	0.0990	1.1950	0.0000
10:19:48.261	33252	3.2200	0.2100	-49.4700	0.0800	1.5490	0.0020
10:19:48.280	33272	1.4600	0.8100	-52.0700	0.1060	1.5720	0.0050
10:19:48.301	33292	0.9000	0.3800	-47.8900	0.0510	1.2330	0.0050
10:19:48.320	33312	2.0000	0.8500	-60.4500	0.1000	1.8360	0.0210
10:19:48.342	33332	-1.4100	0.5600	-48.0400	0.0590	1.1810	0.0110
10:19:48.361	33352	3.6200	0.3400	-54.2700	0.0860	1.7200	0.0050
10:19:48.382	33372	0.7900	0.3200	-47.8200	0.0820	1.3520	0.0090
10:19:48.403	33392	1.3600	0.2200	-46.6200	0.0690	1.3480	-0.0110
10:19:48.422	33412	2.0000	0.4700	-59.0900	0.1160	1.7210	0.0290
10:19:48.442	33432	0.1700	0.3500	-45.7000	0.0750	1.1370	-0.0020
10:19:48.460	33452	2.8200	1.0000	-55.8000	0.1110	1.7710	-0.0130
10:19:48.480	33472	-0.4400	0.4300	-47.0700	0.0920	1.2370	0.0030
10:19:48.500	33492	2.5000	0.4600	-52.0000	0.0840	1.5510	-0.0040
10:19:48.521	33512	1.0300	0.7000	-53.9100	0.1120	1.5630	0.0270
10:19:48.541	33532	0.5500	0.4600	-48.2700	0.0720	1.2390	0.0080
10:19:48.563	33552	1.6200	1.3700	-59.9600	0.1480	1.8010	0.0170
10:19:48.581	33572	-1.0500	0.2000	-48.8500	0.0960	1.1600	0.0040
10:19:48.602	33592	3.0900	0.4800	-54.1700	0.1250	1.6860	-0.0160
10:19:48.621	33612	0.1200	0.4900	-47.6000	0.1270	1.3300	0.0070
10:19:48.642	33632	1.7200	0.1200	-49.4200	0.1070	1.4280	-0.0030
10:19:48.661	33652	0.9500	0.8300	-54.9000	0.1370	1.5930	0.0230
10:19:48.681	33672	0.1000	0.7000	-47.5100	0.0690	1.1710	-0.0090
10:19:48.702	33692	2.7200	0.7300	-60.0300	0.0870	1.8660	0.0090
10:19:48.722	33712	-0.1800	0.5100	-44.4400	0.0540	1.1500	0.0090
10:19:48.742	33732	2.6200	0.5400	-51.4400	0.0530	1.5830	0.0020
10:19:48.763	33752	1.2600	0.5300	-49.8100	0.0750	1.4350	0.0120
10:19:48.781	33772	1.3200	0.3900	-51.0700	0.0530	1.4010	0.0110
10:19:48.801	33792	1.1200	0.7000	-59.5000	0.1150	1.7320	0.0130
10:19:48.821	33812	-1.3800	0.5700	-47.9500	0.0660	1.1290	-0.0030
10:19:48.841	33832	2.9800	0.3300	-58.8200	0.0770	1.7890	0.0090
10:19:48.861	33852	0.6900	0.1700	-46.4400	0.0760	1.2780	0.0030
10:19:48.881	33872	1.3400	0.1600	-52.1800	0.0670	1.4910	0.0000
10:19:48.903	33892	0.2300	0.5200	-57.9800	0.1210	1.6280	0.0200
10:19:48.921	33912	-0.3200	0.5900	-48.2100	0.0840	1.2960	-0.0130
10:19:48.942	33932	2.4200	0.9800	-58.4700	0.1240	1.8140	-0.0020
10:19:48.961	33952	-0.4100	0.3900	-47.8800	0.0950	1.1810	0.0170
10:19:48.981	33972	2.7500	0.4400	-56.0300	0.1250	1.7100	0.0150
10:19:49.002	33992	0.7300	1.2000	-49.4100	0.1540	1.3820	0.0130
10:19:49.021	34012	0.3400	0.3100	-49.9100	0.1240	1.3480	-0.0180
10:19:49.042	34032	1.4500	0.3700	-59.3000	0.1670	1.7200	0.0100
10:19:49.061	34052	0.0900	0.1300	-47.5900	0.0840	1.1830	-0.0030
10:19:49.082	34072	2.5500	0.8500	-59.3200	0.1130	1.8450	-0.0020
10:19:49.103	34092	-0.6200	0.5100	-49.5700	0.1080	1.1980	0.0160
10:19:49.121	34112	2.7300	0.0900	-51.7800	0.0590	1.5620	-0.0020
10:19:49.141	34132	1.5200	1.0300	-55.4400	0.0720	1.6060	0.0370
10:19:49.161	34152	-0.1400	0.6300	-46.9700	0.0300	1.2140	-0.0160
10:19:49.183	34172	1.9500	0.8800	-59.8700	0.0670	1.8430	0.0010
10:19:49.203	34192	0.0900	0.3500	-46.5100	0.0590	1.1950	0.0030
10:19:49.223	34212	3.6100	-0.0800	-54.6400	0.0560	1.7300	-0.0070
10:19:49.242	34232	0.2600	0.2600	-50.7700	0.1080	1.3860	0.0310
10:19:49.261	34252	1.5800	-0.0400	-47.5900	0.0630	1.3410	-0.0060
10:19:49.282	34272	2.3000	0.3000	-56.8200	0.1100	1.6600	0.0320
10:19:49.303	34292	-0.1000	0.5700	-48.4800	0.0750	1.1850	0.0120
10:19:49.322	34312	2.1600	0.4000	-59.0100	0.1060	1.7730	0.0080
10:19:49.342	34332	-0.2900	0.3700	-48.4800	0.0980	1.2600	0.0180
10:19:49.361	34352	2.9300	0.2800	-49.0500	0.1070	1.5980	-0.0060
10:19:49.383	34372	1.4000	0.9200	-48.5200	0.1350	1.4650	0.0110
10:19:49.403	34392	1.1600	0.0500	-50.1600	0.0920	1.2380	0.0060
10:19:49.422	34412	2.2500	1.0300	-55.9200	0.1540	1.7240	0.0060
10:19:49.442	34432	0.2100	0.6000	-46.8900	0.1220	1.1770	0.0060
10:19:49.462	34452	2.5700	0.2300	-54.6300	0.1250	1.7600	-0.0100
10:19:49.481	34472	0.8400	0.5200	-45.4200	0.1230	1.2280	0.0150
10:19:49.502	34492	3.2000	0.3000	-49.3600	0.0800	1.4900	0.0060
10:19:49.522	34512	1.3000	0.5100	-56.5800	0.1100	1.6170	0.0300
10:19:49.542	34532	-0.7900	0.4500	-47.0200	0.0650	1.1680	-0.0040
10:19:49.563	34552	2.9300	1.0600	-60.2300	0.1030	1.8610	0.0040
10:19:49.581	34572	-0.1400	0.3500	-46.4200	0.0770	1.1800	0.0000
10:19:49.604	34592	2.4000	0.4500	-54.6300	0.0890	1.6170	-0.0030
10:19:49.622	34612	0.3300	0.2200	-50.8200	0.1090	1.4050	0.0040
10:19:49.642	34632	1.3200	-0.0400	-51.4700	0.0560	1.3470	-0.0060
10:19:49.662	34652	1.9500	0.6900	-59.2500	0.1140	1.8240	0.0160
10:19:49.683	34672	-1.4400	0.5800	-47.3600	0.0640	1.1550	-0.0060
10:19:49.703	34692	2.3900	0.5200	-58.8600	0.0930	1.7740	0.0010
10:19:49.722	34712	0.5200	0.1800	-49.8600	0.0810	1.3160	0.0220
10:19:49.743	34732	1.1600	0.3900	-52.0500	0.0810	1.5280	-0.0030
10:19:49.764	34752	0.5800	0.9500	-57.5100	0.1340	1.5690	0.0290
10:19:49.783	34772	0.3000	0.9600	-48.7000	0.0830	1.2490	-0.0080
10:19:49.803	34792	1.9800	1.0900	-60.2700	0.1480	1.8910	0.0000
10:19:49.823	34812	-1.4700	0.5400	-47.0800	0.1370	1.0980	0.0100
10:19:49.844	34832	2.3200	0.6200	-54.7700	0.1380	1.6110	-0.0060
10:19:49.863	34852	0.3800	-0.0100	-52.2000	0.1220	1.4230	0.0240
10:19:49.883	34872	1.4200	0.2600	-49.4600	0.1190	1.3450	-0.0010
10:19:49.904	34892	0.6600	0.9100	-58.3000	0.1450	1.6810	0.0020
10:19:49.922	34912	-0.6100	0.5900	-49.0200	0.0620	1.1940	0.0150
10:19:49.944	34932	3.3800	0.7100	-58.0900	0.0840	1.8570	-0.0040
10:19:49.962	34952	0.5600	0.6500	-44.4900	0.0610	1.2420	0.0010
10:19:49.983	34972	2.9700	-0.2400	-50.3400	0.0460	1.5220	0.0070
10:19:50.004	34992	0.9700	0.9800	-51.4500	0.0750	1.5300	0.0290
10:19:50.023	35012	0.9200	0.6500	-48.2200	0.0380	1.3010	-0.0030
10:19:50.043	35032	1.8900	1.0000	-57.8600	0.1030	1.8230	-0.0150
10:19:50.063	35052	-0.5000	0.7000	-44.0100	0.0510	1.1390	-0.0050
10:19:50.084	35072	3.3700	0.5100	-54.0800	0.0890	1.7470	0.0040
10:19:50.104	35092	1.1500	0.2400	-48.0600	0.1030	1.3230	0.0230
10:19:50.123	35112	1.5800	0.3600	-47.5200	0.0840	1.3930	-0.0150
10:19:50.143	35132	1.0500	0.8600	-58.2300	0.1340	1.6940	0.0270
10:19:50.163	35152	-1.0700	0.8400	-46.3700	0.0740	1.2150	-0.0160
10:19:50.183	35172	2.0100	0.7300	-59.8700	0.1140	1.8190	0.0050
10:19:50.204	35192	-0.9300	0.3900	-47.3500	0.1140	1.1490	0.0170
10:19:50.222	35212	3.5200	0.6300	-54.0600	0.1190	1.6400	0.0030
10:19:50.244	35232	0.8600	0.6400	-52.2600	0.1590	1.4470	0.0280
10:19:50.263	35252	0.2200	0.3000	-48.6900	0.1220	1.2430	-0.0020
10:19:50.285	35272	1.4700	0.5400	-61.0700	0.1390	1.8220	0.0090
10:19:50.303	35292	-0.7900	0.2800	-46.3600	0.0910	1.1520	-0.0020
10:19:50.324	35312	2.1600	0.7800	-58.2200	0.0920	1.8110	-0.0140
10:19:50.343	35332	-0.8800	0.3000	-51.6200	0.0950	1.2770	0.0120
10:19:50.364	35352	2.2900	0.3500	-51.2200	0.0580	1.5230	-0.0030
10:19:50.383	35372	1.4900	0.5000	-55.2500	0.0890	1.6580	0.0400
10:19:50.405	35392	-0.6300	0.6800	-47.5500	0.0600	1.1380	-0.0010
10:19:50.422	35412	1.6300	0.2300	-64.1000	0.0750	1.8700	0.0130
10:19:50.442	35432	-0.1100	0.5700	-45.8000	0.0630	1.2010	0.0100
10:19:50.465	35452	2.8500	0.4200	-52.9900	0.0800	1.6730	-0.0220
10:19:50.483	35472	0.1700	0.1800	-53.3300	0.0990	1.3880	0.0290
10:19:50.504	35492	0.8800	0.2700	-50.1300	0.0720	1.3320	-0.0020
10:19:50.524	35512	1.2400	0.5300	-60.7700	0.1340	1.7810	0.0350
10:19:50.543	35532	-0.9300	0.5700	-46.7700	0.0780	1.1190	-0.0050
10:19:50.564	35552	2.8900	0.9100	-57.9900	0.1100	1.7820	0.0050
10:19:50.582	35572	0.2800	0.1600	-47.8200	0.0840	1.3050	0.0110
10:19:50.604	35592	3.0200	0.6800	-50.8500	0.0960	1.5740	-0.0010
10:19:50.623	35612	1.6000	0.8200	-50.5300	0.1450	1.5070	0.0170
10:19:50.642	35632	1.2800	0.2200	-45.7500	0.0930	1.2240	-0.0030
10:19:50.663	35652	2.8700	0.7100	-60.1000	0.1630	1.8520	0.0190
10:19:50.684	35672	-0.2900	0.5700	-45.1000	0.1150	1.1890	-0.0050
10:19:50.704	35692	2.3400	0.0400	-55.1300	0.1280	1.6950	-0.0070
10:19:50.724	35712	0.7300	0.1800	-47.5100	0.1180	1.2900	0.0180
10:19:50.743	35732	2.3600	0.3800	-48.8000	0.0900	1.4590	-0.0040
10:19:50.763	35752	1.2200	0.5700	-55.3800	0.1310	1.6560	0.0180
10:19:50.782	35772	-0.4800	0.4900	-46.0800	0.0700	1.1220	-0.0020
10:19:50.803	35792	3.6800	0.8300	-60.8600	0.0870	1.9050	0.0110
10:19:50.824	35812	-0.1700	0.3000	-46.8000	0.0670	1.1850	0.0060
10:19:50.843	35832	2.1600	0.3000	-52.6900	0.0670	1.5390	-0.0040
10:19:50.863	35852	1.2800	0.3200	-53.0400	0.0910	1.4780	0.0210
10:19:50.884	35872	0.7500	0.1800	-49.2700	0.0570	1.2640	-0.0060
10:19:50.904	35892	2.0200	0.4500	-59.3900	0.0870	1.8090	0.0060
10:19:50.924	35912	-0.5700	0.3500	-44.2000	0.0620	1.1080	0.0030
10:19:50.942	35932	2.5400	-0.0700	-55.6600	0.0830	1.7720	0.0020
10:19:50.963	35952	0.4800	0.5100	-51.2000	0.1030	1.3470	0.0210
10:19:50.982	35972	1.5600	0.1200	-50.4900	0.0780	1.4010	0.0030
10:19:51.004	35992	0.8400	0.6000	-59.3000	0.1350	1.6790	0.0290
10:19:51.022	36012	-0.1200	0.8000	-47.8700	0.0800	1.1900	-0.0030
10:19:51.043	36032	2.1500	0.7500	-62.9400	0.1500	1.8660	0.0270
10:19:51.063	36052	-1.1500	0.4800	-47.6900	0.1340	1.1570	0.0070
10:19:51.082	36072	1.8300	0.4900	-52.7800	0.1240	1.5930	-0.0120
10:19:51.104	36092	1.0900	0.5900	-52.2800	0.1460	1.5490	0.0190
10:19:51.123	36112	0.7000	0.2100	-48.4800	0.0910	1.2540	-0.0110
10:19:51.143	36132	0.0200	0.7100	-59.6800	0.1350	1.7280	0.0090
10:19:51.164	36152	-0.6400	0.3500	-49.0400	0.0660	1.1820	0.0070
10:19:51.184	36172	3.2100	0.4500	-59.6600	0.0770	1.8440	0.0090
10:19:51.205	36192	-0.4400	0.6100	-48.6600	0.0680	1.2920	0.0110
10:19:51.223	36212	1.8200	0.3500	-51.6200	0.0570	1.4770	0.0000
10:19:51.245	36232	1.6800	0.6500	-56.3300	0.0660	1.6760	0.0280
10:19:51.264	36252	-0.3600	0.5800	-49.1200	0.0520	1.2700	-0.0110
10:19:51.284	36272	2.9300	0.7900	-57.2200	0.0980	1.7930	-0.0060
10:19:51.304	36292	-0.1300	0.0700	-46.8500	0.0700	1.1230	0.0120
10:19:51.324	36312	3.1700	0.4600	-52.4900	0.0760	1.6370	-0.0170
10:19:51.344	36332	0.6000	0.5500	-51.2100	0.1030	1.4340	0.0210
10:19:51.364	36352	0.5400	0.0300	-50.7100	0.0810	1.3570	-0.0080
10:19:51.383	36372	1.4400	0.7400	-60.2000	0.1340	1.7590	0.0180
10:19:51.404	36392	-0.4300	0.5600	-46.9500	0.0820	1.1960	-0.0060
10:19:51.424	36412	3.0200	0.7300	-57.9500	0.1090	1.7700	0.0020
10:19:51.445	36432	-0.4000	0.5200	-47.4300	0.1180	1.2530	0.0120
10:19:51.464	36452	2.9000	-0.1200	-50.0800	0.0970	1.4820	-0.0070
10:19:51.484	36472	1.6300	0.7400	-53.8900	0.1530	1.5670	0.0190
10:19:51.503	36492	0.8500	0.2800	-49.6700	0.1340	1.2540	0.0140
10:19:51.524	36512	1.7900	0.2900	-60.9800	0.1660	1.7940	0.0160
10:19:51.544	36532	0.0200	0.5200	-45.7200	0.0840	1.1430	-0.0020
10:19:51.565	36552	3.0900	0.5000	-54.4500	0.1020	1.7500	-0.0110
10:19:51.584	36572	-0.1900	0.3500	-46.7300	0.1190	1.3240	0.0100
10:19:51.605	36592	1.5700	0.1800	-48.7500	0.0850	1.4050	-0.0020
10:19:51.623	36612	1.9500	0.9700	-58.0200	0.1080	1.7270	0.0220
10:19:51.645	36632	-1.1400	0.6800	-49.2400	0.0730	1.1600	-0.0040
10:19:51.663	36652	2.5000	0.9600	-60.7900	0.0950	1.8190	-0.0030
10:19:51.685	36672	0.5200	0.3000	-46.5600	0.0740	1.2170	0.0110
10:19:51.705	36692	3.2900	0.2800	-49.1700	0.0580	1.5420	-0.0070
10:19:51.723	36712	1.3600	0.4400	-51.1000	0.0850	1.4950	0.0360
10:19:51.744	36732	0.9700	0.7000	-48.9900	0.0800	1.2880	0.0020
10:19:51.765	36752	1.8500	0.3400	-60.2700	0.1190	1.7230	0.0290
10:19:51.783	36772	-0.5900	0.5400	-47.7000	0.0810	1.1900	-0.0010
10:19:51.805	36792	3.2300	0.3700	-54.6700	0.0990	1.6900	-0.0020
10:19:51.824	36812	0.7100	0.2200	-47.7900	0.1020	1.3030	0.0140
10:19:51.844	36832	3.0400	0.6900	-48.6200	0.0940	1.4530	0.0030
10:19:51.863	36852	0.6900	0.7800	-56.6700	0.1420	1.6090	0.0420
10:19:51.884	36872	-0.9500	0.7300	-49.4800	0.1060	1.1930	0.0020
10:19:51.905	36892	2.5000	0.4700	-57.4900	0.1380	1.8070	0.0070
10:19:51.925	36912	-0.3200	0.4800	-45.9300	0.1260	1.2390	0.0050
10:19:51.943	36932	2.6100	0.0100	-52.2800	0.1250	1.5590	0.0000
10:19:51.965	36952	0.1900	0.4900	-48.8800	0.1330	1.3750	0.0140
10:19:51.985	36972	1.5400	0.2500	-50.3300	0.0560	1.3510	0.0080
10:19:52.004	36992	1.6000	0.8900	-58.2700	0.1070	1.7570	0.0160
10:19:52.025	37012	-1.1400	0.4800	-48.9000	0.0630	1.1460	0.0010
10:19:52.043	37032	3.4200	1.2300	-55.9600	0.0860	1.7780	-0.0070
10:19:52.064	37052	0.8000	0.4400	-47.3800	0.0660	1.3360	0.0190
10:19:52.084	37072	1.3300	0.1600	-50.9500	0.0570	1.4740	-0.0020
10:19:52.104	37092	0.4800	0.3500	-56.9700	0.0970	1.5940	0.0170
10:19:52.124	37112	0.0000	0.2500	-50.7700	0.0480	1.2850	0.0030
10:19:52.144	37132	2.0900	1.1100	-59.3200	0.1000	1.8060	-0.0040
10:19:52.163	37152	-0.1500	0.3000	-45.5500	0.0580	1.1600	-0.0070
10:19:52.186	37172	2.9700	0.2000	-52.7100	0.0780	1.6630	-0.0150
10:19:52.205	37192	0.5800	0.6800	-52.0200	0.1010	1.4530	0.0180
10:19:52.225	37212	0.4700	0.4000	-51.9800	0.0780	1.3760	-0.0040
10:19:52.243	37232	0.1900	0.9700	-59.2200	0.1190	1.7500	0.0050
10:19:52.264	37252	-1.0200	0.3000	-48.8600	0.0840	1.1760	0.0100
10:19:52.285	37272	3.2600	0.8000	-59.1200	0.1410	1.8190	0.0030
10:19:52.304	37292	-0.3800	0.5100	-47.9400	0.1320	1.2180	0.0110
10:19:52.326	37312	1.4600	0.2100	-50.5700	0.1220	1.4810	-0.0140
10:19:52.345	37332	1.3300	0.6300	-57.3600	0.1440	1.6090	0.0310
10:19:52.365	37352	-0.0800	0.4200	-49.3100	0.0960	1.2660	-0.0040
10:19:52.385	37372	1.6100	0.9000	-60.0400	0.1300	1.7690	0.0010
10:19:52.403	37392	-0.3900	0.5600	-45.6100	0.0870	1.1480	0.0030
10:19:52.426	37412	3.5500	0.4900	-54.2100	0.0840	1.7700	0.0120
10:19:52.444	37432	0.1100	0.3200	-49.7700	0.0770	1.3530	0.0230
10:19:52.465	37452	0.6900	0.3600	-49.9800	0.0400	1.4160	-0.0070
10:19:52.485	37472	1.4200	1.2100	-58.5500	0.0920	1.7530	0.0130
10:19:52.504	37492	-0.7000	0.7400	-46.0900	0.0410	1.1600	-0.0190
10:19:52.525	37512	2.7400	0.1400	-57.5700	0.0790	1.7790	0.0020
10:19:52.545	37532	0.3500	0.3900	-45.7200	0.0730	1.1940	0.0030
10:19:52.565	37552	3.3800	0.2500	-50.1200	0.0540	1.5600	-0.0030
10:19:52.585	37572	1.1200	0.4900	-51.3100	0.1070	1.4760	0.0340
10:19:52.605	37592	-0.0900	0.1900	-49.9200	0.0820	1.2920	0.0090
10:19:52.624	37612	2.4900	0.4900	-62.1700	0.1140	1.8250	0.0170
10:19:52.644	37632	0.0600	0.6100	-45.0800	0.0700	1.1420	0.0050
10:19:52.665	37652	3.3500	0.3600	-56.9200	0.0950	1.7580	-0.0010
10:19:52.685	37672	0.7100	0.3600	-48.4400	0.1220	1.3050	0.0170
10:19:52.705	37692	2.1500	-0.0500	-47.3500	0.0930	1.4240	-0.0100
10:19:52.726	37712	1.1000	0.4700	-55.2500	0.1700	1.6580	0.0170
10:19:52.744	37732	-0.3400	-0.0400	-47.2500	0.1180	1.1580	-0.0040
10:19:52.764	37752	1.8900	0.4600	-61.2700	0.1440	1.8560	0.0020
10:19:52.786	37772	-0.2100	0.5800	-44.6900	0.1170	1.1510	0.0070
10:19:52.807	37792	2.5400	0.5500	-53.6900	0.0940	1.6870	-0.0050
10:19:52.826	37812	0.4100	0.6700	-51.1000	0.1210	1.4210	0.0190
10:19:52.845	37832	1.5700	-0.0300	-49.0700	0.0720	1.2970	0.0110
10:19:52.866	37852	1.4300	0.6600	-61.1900	0.0870	1.8370	0.0170
10:19:52.885	37872	-1.5500	0.4100	-45.8500	0.0450	1.0970	-0.0080
10:19:52.904	37892	2.6700	0.2400	-57.1100	0.0780	1.8280	-0.0160
10:19:52.925	37912	1.3700	-0.3400	-47.5800	0.0740	1.2960	0.0410
10:19:52.944	37932	2.1800	-0.0200	-48.6200	0.0610	1.4750	-0.0100
10:19:52.965	37952	0.4500	0.8800	-58.5800	0.0920	1.6720	0.0300
10:19:52.986	37972	-0.0400	0.4300	-46.0400	0.0580	1.1960	-0.0090
10:19:53.006	37992	2.7400	0.7700	-59.3900	0.1090	1.7940	0.0110
10:19:53.027	38012	-0.5700	0.0600	-47.7700	0.0720	1.2010	0.0140
10:19:53.045	38032	1.6600	0.6500	-56.6200	0.0830	1.6450	-0.0040
10:19:53.065	38052	0.4500	0.5800	-55.1300	0.1000	1.4720	0.0390
10:19:53.086	38072	1.1600	0.3200	-47.6300	0.0840	1.3380	-0.0120
10:19:53.105	38092	1.4700	1.0000	-57.0200	0.1620	1.7300	0.0050
10:19:53.124	38112	-1.3900	0.4300	-47.6700	0.1030	1.1300	0.0020
10:19:53.146	38132	1.2300	0.8800	-59.6000	0.1390	1.7860	-0.0080
10:19:53.165	38152	0.0000	-0.3100	-50.9800	0.1160	1.3460	0.0210
10:19:53.185	38172	2.0100	0.2200	-52.2700	0.1140	1.5470	0.0020
10:19:53.205	38192	0.1100	0.5900	-53.5200	0.1260	1.4760	0.0140
10:19:53.225	38212	0.9900	0.4100	-48.9500	0.0540	1.3070	-0.0070
10:19:53.245	38232	2.0400	0.9900	-58.7300	0.1300	1.8260	0.0130
10:19:53.264	38252	-0.8600	0.6000	-48.3400	0.0740	1.1800	0.0180
10:19:53.286	38272	3.1000	0.3900	-55.4600	0.0700	1.7550	0.0090
10:19:53.305	38292	0.8100	0.4200	-50.6800	0.0790	1.4170	0.0300
10:19:53.325	38312	1.1000	0.4700	-51.5200	0.0670	1.4340	-0.0040
10:19:53.344	38332	0.9600	0.2700	-59.4700	0.1010	1.6670	0.0070
10:19:53.365	38352	-0.7800	0.5600	-47.7400	0.0610	1.1530	-0.0220
10:19:53.385	38372	2.7100	0.7200	-59.7700	0.0960	1.8030	0.0110
10:19:53.407	38392	-0.1900	0.5200	-46.2000	0.0780	1.2490	0.0080
10:19:53.425	38412	2.5700	0.1900	-52.7400	0.0860	1.5360	-0.0020
10:19:53.445	38432	0.4500	0.4000	-56.2400	0.1150	1.5520	0.0300
10:19:53.466	38452	0.0200	0.7200	-48.4300	0.0820	1.2750	-0.0080
10:19:53.486	38472	1.2400	1.1700	-59.9000	0.1310	1.7520	0.0160
10:19:53.504	38492	-0.0300	0.7500	-44.7300	0.0840	1.1550	-0.0010
10:19:53.527	38512	3.0100	1.0400	-56.1400	0.1260	1.7700	-0.0030
10:19:53.546	38532	0.3300	0.3700	-48.4600	0.1350	1.3210	0.0060
10:19:53.565	38552	1.3200	-0.1000	-51.6200	0.1400	1.4120	0.0130
10:19:53.587	38572	0.8800	0.8000	-55.9100	0.1520	1.6790	0.0120
10:19:53.606	38592	-0.6300	0.2300	-48.4700	0.0900	1.2180	-0.0150
10:19:53.625	38612	1.2200	0.6100	-61.8000	0.1120	1.8100	0.0010
10:19:53.646	38632	-0.6300	0.2600	-46.9400	0.0780	1.1700	0.0080
10:19:53.666	38652	3.4200	0.3400	-55.2100	0.0740	1.7050	0.0110
10:19:53.686	38672	0.5200	0.4500	-50.9100	0.0880	1.4370	0.0370
10:19:53.707	38692	0.6400	0.5200	-47.8200	0.0480	1.3180	-0.0080
10:19:53.726	38712	1.8400	1.2900	-59.4800	0.0810	1.7990	0.0220
10:19:53.746	38732	-0.6900	0.4700	-47.8700	0.0540	1.1900	0.0000
10:19:53.765	38752	2.7400	0.3700	-55.9100	0.0610	1.7220	-0.0150
10:19:53.786	38772	0.0000	0.0200	-47.1300	0.0740	1.2570	0.0070
10:19:53.807	38792	2.3700	0.3200	-50.6900	0.0700	1.5240	0.0000
10:19:53.825	38812	0.8500	0.7700	-53.8500	0.1250	1.5540	0.0180
10:19:53.847	38832	-0.1700	-0.0200	-50.6200	0.0640	1.2420	0.0180
10:19:53.866	38852	2.7900	0.4700	-59.9800	0.1180	1.9170	0.0160
10:19:53.886	38872	0.6600	0.6600	-44.0400	0.0980	1.1720	0.0000
10:19:53.906	38892	3.6500	0.5400	-50.2900	0.1250	1.6130	-0.0070
10:19:53.925	38912	0.7200	0.4500	-50.0700	0.1210	1.3670	0.0290
10:19:53.947	38932	1.7600	0.4900	-48.5600	0.1050	1.3630	-0.0060
10:19:53.966	38952	1.1600	0.5400	-59.3000	0.1750	1.7110	0.0160
10:19:53.986	38972	-0.6200	0.5900	-46.0500	0.1270	1.1500	-0.0040
10:19:54.005	38992	2.6100	0.6300	-57.9800	0.1430	1.8100	0.0010
10:19:54.027	39012	0.6500	0.1800	-47.3500	0.0990	1.2200	0.0210
10:19:54.047	39032	1.9100	0.0300	-51.1100	0.0850	1.5360	-0.0010
10:19:54.065	39052	0.3900	0.8000	-54.3900	0.1140	1.5390	0.0190
10:19:54.087	39072	0.1800	0.3700	-47.3100	0.0740	1.2930	0.0020
10:19:54.107	39092	2.0900	0.7500	-60.7900	0.1050	1.8430	0.0190
10:19:54.127	39112	-1.1900	0.2900	-50.6700	0.0560	1.2080	0.0170
10:19:54.146	39132	2.6100	0.3600	-58.6600	0.0890	1.7490	0.0080
10:19:54.166	39152	0.1200	0.0700	-50.3500	0.0740	1.3620	0.0280
10:19:54.185	39172	1.4500	0.2100	-48.6700	0.0460	1.4170	-0.0030
10:19:54.206	39192	0.9200	1.0100	-57.0200	0.1030	1.6790	0.0290
10:19:54.226	39212	-0.9100	0.7000	-50.0400	0.0660	1.2240	-0.0110
10:19:54.245	39232	1.2200	0.9300	-60.2400	0.1210	1.7900	0.0050
10:19:54.265	39252	-0.9000	0.5700	-48.8200	0.0840	1.2220	0.0100
10:19:54.286	39272	2.5400	0.3400	-53.4800	0.0940	1.6030	-0.0040
10:19:54.307	39292	1.1300	0.8200	-53.0000	0.1180	1.5260	0.0300
10:19:54.325	39312	1.0600	0.6800	-49.2200	0.0880	1.3180	-0.0070
10:19:54.347	39332	1.9700	1.0200	-59.3700	0.1440	1.7230	0.0240
10:19:54.365	39352	0.0400	0.3600	-47.8900	0.1020	1.2640	0.0030
10:19:54.386	39372	4.8100	0.5100	-56.9800	0.1360	1.8960	0.0100
10:19:54.405	39392	0.7500	0.3300	-44.3400	0.1260	1.2360	0.0010
10:19:54.427	39412	2.1500	0.4200	-49.0800	0.1080	1.4670	-0.0160
10:19:54.446	39432	1.0200	0.8800	-54.5400	0.1370	1.5120	0.0250
10:19:54.466	39452	1.4300	0.3400	-47.7300	0.0720	1.3290	-0.0120
10:19:54.486	39472	2.6500	0.9100	-56.4700	0.1130	1.7780	0.0020
10:19:54.505	39492	-0.7100	0.6700	-45.7600	0.0640	1.1380	0.0070
10:19:54.525	39512	2.7600	0.6700	-56.2300	0.0960	1.7210	0.0040
10:19:54.545	39532	0.4300	0.4100	-52.0900	0.0790	1.4010	0.0210
10:19:54.565	39552	1.1900	0.6000	-47.4500	0.0660	1.3420	-0.0200
10:19:54.585	39572	0.5700	0.8400	-60.9700	0.1250	1.7850	0.0170
10:19:54.606	39592	-0.8200	0.1300	-48.6500	0.0490	1.1980	-0.0130
10:19:54.626	39612	3.0200	0.4900	-58.8800	0.0790	1.7780	0.0000
10:19:54.645	39632	-0.0600	0.6100	-49.1600	0.0770	1.2640	0.0250
10:19:54.666	39652	2.9100	0.3700	-54.1400	0.0890	1.5690	-0.0020
10:19:54.687	39672	0.6600	0.3200	-55.0700	0.1180	1.5490	0.0250
10:19:54.708	39692	1.0700	0.4500	-48.4800	0.0750	1.3120	0.0060
10:19:54.725	39712	1.4600	1.2200	-58.0500	0.1530	1.7430	0.0100
10:19:54.747	39732	-0.8400	0.4100	-47.6100	0.0710	1.1980	-0.0010
10:19:54.765	39752	3.5000	0.5900	-53.0300	0.1210	1.7600	-0.0090
10:19:54.786	39772	0.4900	0.3200	-46.3900	0.1260	1.2550	0.0080
10:19:54.808	39792	1.6100	0.1500	-50.7600	0.1170	1.4630	-0.0040
10:19:54.825	39812	1.0800	0.5200	-57.5100	0.1610	1.6510	0.0080
10:19:54.847	39832	-0.2800	0.2400	-47.5600	0.1120	1.1600	-0.0140
10:19:54.865	39852	1.5300	0.7900	-60.3700	0.1350	1.7910	-0.0110
10:19:54.886	39872	-1.4800	0.2100	-48.5500	0.0840	1.1750	-0.0040
10:19:54.907	39892	2.9800	0.2500	-53.9100	0.0650	1.7110	0.0030
10:19:54.927	39912	0.5800	0.5500	-52.5700	0.0820	1.4510	0.0320
10:19:54.946	39932	0.5700	0.7400	-50.7500	0.0740	1.3330	-0.0030
10:19:54.966	39952	1.7200	0.8200	-60.7500	0.0880	1.7910	0.0220
10:19:54.988	39972	0.1200	-0.1000	-48.2400	0.0350	1.1910	0.0080
10:19:55.006	39992	3.3000	0.2700	-58.0300	0.0630	1.7850	0.0050
10:19:55.027	40012	0.2900	0.2600	-44.0000	0.0850	1.2200	0.0020
10:19:55.047	40032	2.2800	0.1500	-48.7800	0.0720	1.4910	0.0020
10:19:55.067	40052	0.8800	0.7900	-56.8500	0.1560	1.6070	0.0290
10:19:55.087	40072	-0.5900	0.5100	-50.2500	0.0850	1.1730	-0.0020
10:19:55.106	40092	3.0600	0.3000	-58.3800	0.0980	1.8250	0.0070
10:19:55.126	40112	0.8900	-0.0400	-46.4800	0.0940	1.2150	0.0230
10:19:55.146	40132	3.2700	0.5500	-52.3100	0.0930	1.6390	0.0050
10:19:55.166	40152	0.8300	0.6200	-48.4500	0.1280	1.3430	0.0240
10:19:55.187	40172	2.0800	0.5400	-47.0700	0.0950	1.3690	0.0000
10:19:55.206	40192	1.9500	0.8100	-59.7600	0.1750	1.7640	0.0240
10:19:55.227	40212	-1.0000	0.5000	-47.6100	0.1050	1.1570	-0.0070
10:19:55.247	40232	2.8600	0.2800	-58.2300	0.1210	1.7630	-0.0080
10:19:55.267	40252	0.2000	0.4600	-44.9400	0.0850	1.2330	-0.0070
10:19:55.289	40272	2.9600	0.1500	-51.6700	0.0740	1.5910	0.0070
10:19:55.307	40292	1.2400	0.5100	-52.3700	0.1120	1.5460	0.0220
10:19:55.327	40312	0.1500	0.4900	-47.7700	0.0690	1.2460	0.0030
10:19:55.346	40332	1.9800	0.6200	-62.4900	0.0780	1.8810	0.0210
10:19:55.367	40352	-1.0500	0.4700	-48.7100	0.0660	1.1740	0.0130
10:19:55.387	40372	2.7500	0.6600	-56.8100	0.0770	1.7070	0.0030
10:19:55.406	40392	0.9200	0.1000	-48.6300	0.0890	1.3290	0.0180
10:19:55.427	40412	1.9300	0.6400	-50.1800	0.0660	1.4210	-0.0030
10:19:55.448	40432	1.5400	0.6900	-57.1100	0.1080	1.7140	0.0120
10:19:55.467	40452	-1.2500	0.2500	-47.4300	0.0570	1.1780	-0.0020
10:19:55.486	40472	2.1800	0.3000	-58.8500	0.1050	1.7960	0.0130
10:19:55.508	40492	0.4400	0.0100	-49.1600	0.0960	1.2640	0.0280
10:19:55.526	40512	2.4300	0.5800	-54.6000	0.0820	1.5970	-0.0030
10:19:55.548	40532	0.9700	0.5600	-53.7900	0.1120	1.5030	0.0310
10:19:55.567	40552	1.3500	0.4500	-45.7600	0.0910	1.1870	-0.0060
10:19:55.587	40572	2.2600	0.8100	-59.9300	0.1270	1.8300	0.0250
10:19:55.608	40592	-1.2100	0.6100	-48.1800	0.1030	1.1300	0.0030
10:19:55.626	40612	1.8900	0.4800	-54.4900	0.1130	1.6780	-0.0160
10:19:55.647	40632	0.1700	0.4200	-50.0700	0.1220	1.3820	-0.0010
10:19:55.666	40652	2.2600	-0.0200	-50.1200	0.0890	1.4220	-0.0040
10:19:55.688	40672	1.0000	1.1200	-53.8200	0.1420	1.6130	-0.0010
10:19:55.706	40692	-0.1100	0.2900	-47.4400	0.0460	1.2260	-0.0060
10:19:55.727	40712	2.6900	0.6700	-60.2900	0.0900	1.8790	0.0200
10:19:55.747	40732	-0.8400	0.7400	-48.3800	0.0590	1.2170	0.0070
10:19:55.767	40752	2.9500	0.6800	-53.6800	0.0630	1.5820	0.0070
10:19:55.789	40772	1.2300	0.8800	-52.8100	0.0820	1.5160	0.0350
10:19:55.808	40792	0.9000	0.8300	-49.7400	0.0640	1.3330	0.0030
10:19:55.827	40812	0.8500	0.7500	-61.4900	0.0950	1.8280	0.0110
10:19:55.847	40832	-1.5700	0.3700	-47.6000	0.0420	1.1170	-0.0130
10:19:55.866	40852	3.0400	0.5700	-58.8500	0.0740	1.8200	-0.0060
10:19:55.887	40872	-0.3700	-0.0300	-50.5700	0.0900	1.3050	0.0220
10:19:55.909	40892	1.7800	-0.0500	-52.0600	0.0690	1.4650	0.0080
10:19:55.927	40912	0.9800	1.3400	-58.6500	0.0930	1.7230	0.0070
10:19:55.948	40932	-0.8200	0.6800	-47.9500	0.0620	1.1970	-0.0130
10:19:55.966	40952	1.4400	1.0200	-62.5500	0.1210	1.8490	0.0060
10:19:55.987	40972	-0.8200	0.3000	-46.6600	0.0950	1.1830	-0.0050
10:19:56.007	40992	3.5400	0.3600	-54.4100	0.1020	1.7530	-0.0040
10:19:56.028	41012	0.3700	0.5500	-50.4200	0.1590	1.4500	0.0220
10:19:56.046	41032	-0.4000	0.4600	-48.3500	0.1270	1.2580	-0.0050
10:19:56.067	41052	1.1300	0.3600	-61.6700	0.1760	1.8040	0.0180
10:19:56.087	41072	0.1300	0.1600	-48.5200	0.0960	1.1820	-0.0050
10:19:56.107	41092	1.9500	0.5500	-58.7000	0.1030	1.8150	-0.0100
10:19:56.127	41112	-0.2200	0.3600	-47.4100	0.1000	1.2390	0.0030
10:19:56.146	41132	2.5200	-0.1500	-51.6300	0.0570	1.5780	0.0020
10:19:56.167	41152	0.7700	1.0700	-56.9500	0.0990	1.6500	0.0290
10:19:56.187	41172	-1.3700	0.4000	-50.5200	0.0580	1.2080	-0.0030
10:19:56.208	41192	1.4100	0.9500	-62.5200	0.0870	1.8350	0.0110
10:19:56.228	41212	0.0300	0.3100	-46.6400	0.0570	1.2290	-0.0060
10:19:56.248	41232	3.5000	0.2500	-51.3600	0.0610	1.6570	-0.0080
10:19:56.267	41252	0.2400	0.4200	-51.6800	0.0840	1.3630	0.0130
10:19:56.288	41272	1.4200	0.3700	-49.3900	0.0510	1.3610	-0.0080
10:19:56.306	41292	1.4600	0.5100	-58.0800	0.1170	1.7410	0.0210
10:19:56.328	41312	-1.3700	0.7500	-47.4800	0.0800	1.1690	-0.0190
10:19:56.348	41332	2.4200	0.2000	-58.6400	0.1000	1.7440	0.0120
10:19:56.368	41352	0.5500	0.3900	-47.2900	0.0880	1.2930	0.0070
10:19:56.389	41372	2.7700	0.2900	-51.1000	0.0790	1.6030	0.0010
10:19:56.409	41392	1.1400	0.7200	-52.3600	0.1260	1.4550	0.0290
10:19:56.427	41412	0.7600	0.5200	-47.9600	0.0860	1.2410	-0.0020
10:19:56.447	41432	2.2300	0.6000	-59.1300	0.1600	1.7820	0.0210
10:19:56.468	41452	-0.6900	0.4600	-46.9400	0.1340	1.1830	0.0010
10:19:56.487	41472	2.6600	0.5000	-55.1300	0.1320	1.7270	-0.0090
10:19:56.507	41492	0.6400	0.3800	-47.3100	0.1210	1.3030	0.0120
10:19:56.528	41512	2.9000	0.4300	-46.5800	0.0750	1.4650	-0.0030
10:19:56.548	41532	1.4600	0.8200	-54.6200	0.1260	1.6240	0.0160
10:19:56.568	41552	-0.3400	0.7400	-45.1300	0.0610	1.1500	-0.0180
10:19:56.587	41572	2.9500	0.5500	-60.2400	0.0860	1.8870	0.0050
10:19:56.607	41592	-0.5000	0.3700	-46.5000	0.0520	1.2210	0.0110
10:19:56.627	41612	2.3800	0.5700	-53.1800	0.0640	1.6240	-0.0070
10:19:56.647	41632	0.8400	0.5400	-53.3000	0.0800	1.4730	0.0230
10:19:56.668	41652	0.3200	0.5600	-48.0000	0.0560	1.2990	-0.0130
10:19:56.689	41672	1.6300	0.7700	-62.0300	0.0890	1.8140	0.0150
10:19:56.708	41692	-1.4500	0.3600	-47.0600	0.0500	1.1610	-0.0010
10:19:56.729	41712	1.9900	0.9900	-56.5900	0.0780	1.7660	-0.0150
10:19:56.749	41732	0.0000	0.3100	-49.5500	0.0870	1.3460	0.0100
10:19:56.769	41752	1.4900	0.0100	-52.4000	0.0780	1.4700	-0.0020
10:19:56.788	41772	0.7500	0.5200	-57.9400	0.1210	1.6470	0.0260
10:19:56.808	41792	0.1400	0.7800	-45.1200	0.0680	1.2020	-0.0250
10:19:56.828	41812	2.2400	0.6900	-60.0900	0.1490	1.8230	0.0110
10:19:56.848	41832	-1.3200	0.3600	-44.9200	0.1150	1.1530	-0.0090
10:19:56.868	41852	2.0700	0.5500	-54.8200	0.1200	1.6070	0.0030
10:19:56.887	41872	0.3500	0.5600	-54.3200	0.1400	1.5350	0.0190
10:19:56.909	41892	0.5100	0.3000	-49.2400	0.1010	1.3240	-0.0040
10:19:56.927	41912	0.9600	0.6800	-59.2900	0.1370	1.6740	0.0090
10:19:56.947	41932	-0.3800	0.1900	-48.3300	0.0570	1.1880	-0.0020
10:19:56.969	41952	3.1400	0.3700	-59.4300	0.0800	1.8260	0.0120
10:19:56.988	41972	-0.0200	0.3900	-49.3900	0.0660	1.2860	0.0160
10:19:57.008	41992	2.7600	0.1600	-49.6900	0.0450	1.4680	0.0080
10:19:57.027	42012	1.3900	0.6500	-54.8300	0.0680	1.6240	0.0380
10:19:57.048	42032	0.1100	0.4600	-48.0100	0.0500	1.3080	-0.0090
10:19:57.069	42052	1.7600	0.9300	-58.8300	0.1120	1.7740	-0.0070
10:19:57.088	42072	-0.9000	0.3100	-49.1700	0.0380	1.2030	0.0090
10:19:57.108	42092	2.9600	0.0200	-55.1300	0.0660	1.7180	-0.0030
10:19:57.129	42112	0.3000	0.4500	-48.5400	0.1200	1.3410	0.0220
10:19:57.148	42132	0.4700	0.5600	-49.8900	0.0780	1.3370	-0.0070
10:19:57.168	42152	2.2400	0.7200	-58.3800	0.1290	1.7170	0.0260
10:19:57.189	42172	-0.0800	0.3700	-48.4000	0.0680	1.2160	0.0090
10:19:57.207	42192	2.8500	0.8700	-59.6400	0.1220	1.8130	0.0160
10:19:57.227	42212	0.1000	0.6500	-44.5100	0.1000	1.1550	0.0040
10:19:57.247	42232	3.9000	0.3400	-49.0600	0.0950	1.5830	-0.0060
10:19:57.269	42252	1.8100	0.8700	-51.3200	0.1560	1.4740	0.0320
10:19:57.287	42272	-0.1600	0.2700	-48.8000	0.1160	1.2530	-0.0020
10:19:57.308	42292	1.7400	0.4800	-60.8400	0.1490	1.8120	0.0140
10:19:57.328	42312	-0.3900	0.0900	-47.4600	0.0870	1.1880	0.0100
10:19:57.348	42332	2.8700	0.4600	-56.9200	0.0870	1.8070	0.0030
10:19:57.369	42352	-0.2300	0.7600	-48.5300	0.0990	1.2480	0.0040
10:19:57.389	42372	2.3900	0.1100	-49.7200	0.0580	1.4820	0.0120
10:19:57.407	42392	1.6700	0.4400	-57.8600	0.1010	1.7010	0.0380
10:19:57.428	42412	-1.0400	0.5000	-48.4400	0.0610	1.1570	0.0130
10:19:57.448	42432	2.4100	0.7100	-62.4700	0.0890	1.8460	0.0070
10:19:57.468	42452	-0.7000	0.5600	-46.2800	0.0580	1.2540	0.0040
10:19:57.489	42472	3.3200	0.3000	-55.4000	0.0580	1.6240	0.0030
10:19:57.509	42492	0.5600	0.8300	-52.0100	0.1050	1.4830	0.0140
10:19:57.529	42512	0.7800	0.5000	-48.9200	0.0500	1.3160	-0.0120
10:19:57.549	42532	1.7400	0.6100	-58.6800	0.1160	1.7970	0.0090
10:19:57.569	42552	-0.7200	0.3700	-45.8800	0.0680	1.1140	-0.0050
10:19:57.590	42572	2.5500	0.5100	-59.1500	0.0910	1.7920	-0.0020
10:19:57.608	42592	0.1700	0.5600	-49.5500	0.0810	1.3550	0.0120
10:19:57.629	42612	1.9400	-0.0200	-52.6300	0.0750	1.5160	0.0160
10:19:57.648	42632	1.1300	0.7500	-56.1100	0.1380	1.5590	0.0250
10:19:57.668	42652	0.1500	0.5200	-48.5400	0.0910	1.1700	0.0040
10:19:57.689	42672	2.3600	0.6700	-60.9500	0.1620	1.8090	0.0120
10:19:57.708	42692	-0.6800	0.3000	-47.7300	0.1160	1.2300	0.0020
10:19:57.729	42712	3.1500	0.3900	-52.7300	0.1290	1.6710	-0.0110
10:19:57.749	42732	0.2600	0.4900	-51.8000	0.1410	1.4110	0.0290
10:19:57.769	42752	1.5700	0.3700	-50.9700	0.0860	1.4020	0.0130
10:19:57.789	42772	1.7400	0.9000	-57.6100	0.1340	1.7000	0.0290
10:19:57.809	42792	-0.0500	0.3300	-46.6700	0.0600	1.1740	0.0040
10:19:57.830	42812	3.0000	0.3400	-58.5800	0.0660	1.8310	0.0090
10:19:57.849	42832	0.3800	0.2500	-45.0900	0.0360	1.2200	-0.0020
10:19:57.869	42852	2.8100	0.3100	-51.0400	0.0580	1.5490	-0.0090
10:19:57.889	42872	1.8400	0.6600	-51.0400	0.1010	1.5330	0.0110
10:19:57.910	42892	0.1900	0.3500	-47.5300	0.0690	1.2620	0.0040
10:19:57.930	42912	1.5300	0.8100	-59.6600	0.1060	1.7810	0.0050
10:19:57.949	42932	-0.4000	0.0000	-45.1200	0.0640	1.1440	0.0050
10:19:57.969	42952	3.4900	0.2700	-53.9900	0.0890	1.7300	0.0020
10:19:57.990	42972	-0.1300	0.4100	-49.6800	0.1010	1.3440	0.0170
10:19:58.008	42992	1.1800	0.4600	-51.0200	0.0780	1.4000	0.0020
10:19:58.030	43012	1.6200	0.7900	-56.7500	0.1110	1.7190	0.0120
10:19:58.048	43032	-0.2400	1.2300	-46.6400	0.0850	1.1900	-0.0130
10:19:58.070	43052	1.4200	0.7300	-60.4900	0.1530	1.8140	0.0030
10:19:58.088	43072	-0.7900	0.2900	-47.5700	0.1290	1.1690	0.0120
10:19:58.109	43092	1.9800	0.3500	-54.6100	0.1300	1.6070	0.0030
10:19:58.129	43112	-0.1000	0.3900	-55.1400	0.1460	1.5310	0.0290
10:19:58.149	43132	-0.1500	0.0100	-51.3500	0.0860	1.3290	0.0010
10:19:58.168	43152	0.7600	0.8500	-61.4200	0.1200	1.7790	0.0130
10:19:58.188	43172	-0.8100	0.1600	-47.3400	0.0640	1.1510	0.0010
10:19:58.209	43192	2.9800	0.4700	-57.6600	0.0670	1.8700	0.0020
10:19:58.229	43212	0.0200	0.3200	-50.0500	0.0840	1.3080	0.0270
10:19:58.249	43232	2.2800	0.1000	-49.3300	0.0560	1.4080	0.0020
10:19:58.269	43252	1.5300	0.6300	-57.2500	0.0760	1.6920	0.0340
10:19:58.290	43272	-0.6700	0.0900	-49.2000	0.0560	1.2300	-0.0020
10:19:58.310	43292	1.8900	0.4400	-58.1900	0.0860	1.8060	-0.0080
10:19:58.329	43312	-0.3900	0.1900	-46.8100	0.0720	1.2220	0.0030
10:19:58.350	43332	3.0300	0.4300	-55.3800	0.0800	1.6500	0.0060
10:19:58.368	43352	0.6700	0.4500	-52.3800	0.1070	1.4340	-0.0010
10:19:58.389	43372	0.5000	0.7600	-48.5100	0.0870	1.2930	-0.0170
10:19:58.409	43392	2.4400	0.4200	-59.5000	0.1350	1.7940	0.0160
10:19:58.428	43412	-0.2000	0.4400	-44.6500	0.0720	1.1590	-0.0030
10:19:58.448	43432	2.7500	0.7700	-54.5200	0.1130	1.7380	0.0000
10:19:58.468	43452	-0.1100	0.2500	-47.6900	0.1110	1.2780	0.0250
10:19:58.490	43472	2.8100	-0.0200	-50.8100	0.1060	1.4620	0.0170
10:19:58.509	43492	1.7500	0.6400	-56.2400	0.1690	1.6350	0.0350
10:19:58.530	43512	0.0900	0.8300	-45.9500	0.1420	1.2040	-0.0160
10:19:58.548	43532	2.5200	0.3500	-61.0200	0.1620	1.8110	0.0060
10:19:58.570	43552	-0.3900	0.3900	-44.8500	0.0850	1.1100	0.0010
10:19:58.589	43572	2.9900	0.3900	-53.7100	0.0880	1.6950	-0.0100
10:19:58.611	43592	0.4100	0.3600	-50.0300	0.1220	1.4080	0.0170
10:19:58.628	43612	1.6600	0.2400	-49.3200	0.0650	1.4040	0.0080
10:19:58.649	43632	1.8000	0.5400	-58.7200	0.0970	1.7950	0.0190
10:19:58.669	43652	-0.9400	0.3400	-48.8300	0.0670	1.1530	0.0120
10:19:58.689	43672	2.0200	0.9100	-59.5700	0.0920	1.7910	0.0010
10:19:58.710	43692	-0.4200	0.3400	-46.9600	0.0880	1.2430	0.0030
10:19:58.730	43712	2.5000	0.0100	-51.2900	0.0580	1.5290	0.0110
10:19:58.751	43732	1.1800	0.4500	-54.9100	0.0840	1.5810	0.0300
10:19:58.771	43752	0.0300	0.2800	-47.7700	0.0530	1.2050	-0.0030
10:19:58.790	43772	1.0100	1.0400	-59.4300	0.0940	1.8080	0.0000
10:19:58.809	43792	-0.6900	0.7700	-46.6900	0.0730	1.1680	-0.0080
10:19:58.829	43812	2.8500	0.5000	-55.0400	0.0920	1.6890	-0.0010
10:19:58.849	43832	0.5800	0.3200	-47.4600	0.0940	1.4000	0.0080
10:19:58.869	43852	1.9800	0.3300	-47.4600	0.0840	1.4000	0.0000
10:19:58.889	43872	1.2100	0.7900	-58.7000	0.1470	1.6840	0.0250
10:19:58.911	43892	-1.8500	0.6500	-49.0200	0.1040	1.1380	-0.0050
10:19:58.931	43912	2.3300	0.8900	-60.6800	0.1700	1.7860	-0.0060
10:19:58.950	43932	-0.1100	0.3600	-49.4800	0.0930	1.2980	0.0070
10:19:58.970	43952	2.6200	0.1300	-51.3700	0.0900	1.5790	-0.0080
10:19:58.989	43972	0.6000	0.5500	-52.2200	0.1270	1.4230	0.0210
10:19:59.009	43992	0.1600	0.3500	-49.9600	0.0750	1.3230	-0.0050
10:19:59.031	44012	1.2100	0.8900	-61.7800	0.1230	1.8420	0.0250
10:19:59.049	44032	-1.5300	0.6600	-49.8700	0.0490	1.1990	-0.0030
10:19:59.070	44052	3.1600	0.5100	-56.0300	0.0750	1.7300	0.0070
10:19:59.090	44072	1.0700	0.4400	-46.2000	0.0610	1.3120	0.0060
10:19:59.110	44092	1.7200	0.2500	-52.8500	0.0570	1.4890	0.0110
10:19:59.131	44112	0.7300	0.5100	-55.7900	0.1140	1.6180	0.0090
10:19:59.150	44132	-0.3200	0.0700	-50.4600	0.0510	1.2120	0.0090
10:19:59.171	44152	2.2300	0.7600	-58.8000	0.0920	1.8420	-0.0050
10:19:59.190	44172	-0.5500	0.2000	-46.7800	0.0780	1.1990	-0.0020
10:19:59.210	44192	1.7600	0.2400	-51.9900	0.0830	1.6020	-0.0200
10:19:59.230	44212	0.8000	0.5500	-54.1100	0.1140	1.5410	0.0170
10:19:59.250	44232	-0.0500	0.2900	-49.8300	0.0790	1.2850	-0.0050
10:19:59.270	44252	1.1000	0.6800	-61.5400	0.1300	1.7840	0.0130
10:19:59.290	44272	-0.7300	0.6500	-48.4800	0.0920	1.1660	0.0040
10:19:59.311	44292	3.2300	0.7100	-56.8300	0.1460	1.7510	0.0060
10:19:59.330	44312	0.4500	0.5500	-48.0700	0.1330	1.3590	0.0130
10:19:59.350	44332	1.2700	0.6000	-49.2900	0.1270	1.3860	-0.0130
10:19:59.370	44352	1.2000	0.3900	-57.1800	0.1580	1.6080	0.0120
10:19:59.391	44372	-0.1100	0.5900	-47.8700	0.0900	1.2450	-0.0040
10:19:59.409	44392	1.3100	0.7700	-59.6000	0.1060	1.7970	-0.0160
10:19:59.431	44412	-0.6500	0.8700	-46.9100	0.0550	1.1860	0.0010
10:19:59.450	44432	2.8600	-0.0500	-53.4000	0.0480	1.6970	0.0020
10:19:59.470	44452	0.6400	0.6500	-50.5800	0.0920	1.4510	0.0250
10:19:59.490	44472	0.4600	0.8400	-48.0500	0.0490	1.2980	-0.0110
10:19:59.510	44492	1.7900	0.6700	-59.2900	0.0870	1.7860	0.0260
10:19:59.529	44512	0.2500	0.3100	-47.6700	0.0340	1.2370	0.0000
10:19:59.550	44532	3.3800	0.6000	-56.9600	0.0820	1.7780	-0.0040
10:19:59.571	44552	0.3900	-0.3000	-48.4900	0.0680	1.2690	0.0250
10:19:59.590	44572	1.8200	0.2700	-48.9200	0.0670	1.4540	-0.0090
10:19:59.610	44592	1.1500	0.8500	-55.5000	0.1170	1.5910	0.0290
10:19:59.631	44612	-0.0800	0.3500	-49.2100	0.0730	1.2520	-0.0130
10:19:59.651	44632	1.6800	0.9600	-57.3700	0.1180	1.8010	-0.0060
10:19:59.670	44652	-0.4800	1.0200	-43.8600	0.0860	1.1850	-0.0120
10:19:59.690	44672	3.6700	0.3300	-54.2700	0.1060	1.6760	0.0100
10:19:59.709	44692	0.1800	0.4500	-50.1800	0.1190	1.3980	0.0220
10:19:59.732	44712	0.8300	0.2900	-49.1400	0.0800	1.3500	-0.0080
10:19:59.750	44732	1.6000	0.6500	-58.5000	0.1590	1.7070	0.0210
10:19:59.770	44752	-0.2300	0.5100	-47.3800	0.1260	1.1720	-0.0060
10:19:59.790	44772	2.3400	0.3800	-59.7200	0.1330	1.8390	-0.0040
10:19:59.810	44792	0.1700	0.4100	-46.5700	0.1010	1.2480	0.0100
10:19:59.829	44812	3.5600	0.2000	-50.6800	0.0870	1.5500	-0.0010
10:19:59.850	44832	1.0900	0.9000	-52.9700	0.1260	1.4830	0.0210
10:19:59.870	44852	0.3400	0.4600	-45.8500	0.0500	1.1890	-0.0080
10:19:59.891	44872	3.1700	0.8400	-59.3100	0.1010	1.8740	0.0160
10:19:59.910	44892	-0.1000	0.5400	-45.9600	0.0570	1.1520	0.0070
10:19:59.931	44912	3.0800	0.5900	-56.1600	0.0780	1.6930	0.0190
10:19:59.952	44932	1.0200	0.3800	-48.8100	0.0850	1.3770	0.0090
10:19:59.969	44952	1.9700	-0.1000	-50.4600	0.0520	1.3800	0.0080
10:19:59.991	44972	1.1200	0.6800	-59.5200	0.1040	1.7070	0.0150
10:20:00.009	44992	-0.4500	0.5000	-45.1100	0.0580	1.1620	-0.0040
10:20:00.031	45012	2.2400	0.6900	-56.9900	0.1110	1.7920	-0.0130
10:20:00.050	45032	-0.4600	0.5000	-48.0300	0.0900	1.2530	-0.0010
10:20:00.070	45052	1.9800	0.5400	-55.3100	0.0860	1.6000	-0.0060
10:20:00.092	45072	0.3600	0.7300	-52.8100	0.1310	1.5350	0.0250
10:20:00.111	45092	0.3800	0.1200	-51.3000	0.0750	1.2800	0.0030
10:20:00.131	45112	1.5900	1.0800	-60.2100	0.1420	1.7360	0.0250
10:20:00.150	45132	-0.8200	0.4400	-47.7300	0.1080	1.2190	0.0000
10:20:00.171	45152	2.4500	0.6100	-55.9800	0.1360	1.7000	0.0010
10:20:00.191	45172	0.2500	0.4100	-50.0200	0.1270	1.3190	0.0240
10:20:00.211	45192	1.6200	0.4400	-52.0000	0.1100	1.5070	-0.0070
10:20:00.230	45212	0.7000	0.4100	-56.9600	0.1350	1.5920	0.0170
10:20:00.252	45232	-0.0600	0.2600	-48.1100	0.0740	1.2570	-0.0030
10:20:00.270	45252	2.9700	0.6600	-59.4000	0.1010	1.8590	0.0050
10:20:00.291	45272	-0.7600	0.6300	-46.7300	0.0830	1.1350	0.0100
10:20:00.310	45292	2.4700	-0.0100	-55.9800	0.0500	1.7060	0.0060
10:20:00.331	45312	1.0900	0.6500	-51.1400	0.0910	1.4280	0.0140
10:20:00.350	45332	1.3600	0.2500	-50.1200	0.0510	1.3950	0.0020
10:20:00.370	45352	1.5300	0.5900	-59.6600	0.1060	1.7300	0.0150
10:20:00.390	45372	-0.4600	0.5300	-46.0000	0.0630	1.1620	-0.0010
10:20:00.411	45392	2.8800	0.6600	-57.9800	0.0900	1.8100	0.0110
10:20:00.430	45412	0.1600	0.2400	-47.0000	0.0950	1.2390	0.0230
10:20:00.451	45432	2.0000	-0.1200	-53.1300	0.0790	1.5100	0.0030
10:20:00.471	45452	1.0400	1.0700	-55.3200	0.1150	1.6030	0.0110
10:20:00.490	45472	-0.1700	0.2200	-47.3600	0.0700	1.2100	-0.0040
10:20:00.510	45492	2.3200	0.7500	-59.0400	0.1200	1.8050	0.0020
10:20:00.531	45512	0.1200	0.4900	-45.5400	0.0820	1.1580	0.0100
10:20:00.550	45532	3.6700	0.5300	-52.4300	0.1110	1.7020	-0.0070
10:20:00.572	45552	0.5000	0.2300	-48.9400	0.1420	1.3890	0.0090
10:20:00.591	45572	0.5800	0.5400	-49.2200	0.1340	1.3210	-0.0050
10:20:00.611	45592	1.3000	0.3000	-59.8400	0.1650	1.7520	0.0210
10:20:00.631	45612	-0.0900	0.2700	-47.9000	0.0960	1.1840	-0.0030
10:20:00.652	45632	2.5100	0.7600	-60.6500	0.1050	1.8260	0.0080
10:20:00.670	45652	-0.3300	0.4600	-48.8600	0.0900	1.2330	0.0130
10:20:00.691	45672	2.4800	0.1300	-52.9100	0.0590	1.5950	0.0030
10:20:00.712	45692	0.5900	0.5200	-57.1100	0.0810	1.6080	0.0370
10:20:00.731	45712	-0.1900	0.8000	-47.3300	0.0540	1.2210	-0.0090
10:20:00.750	45732	1.5800	0.8300	-60.5300	0.0650	1.8090	0.0020
10:20:00.770	45752	0.1800	-0.0400	-46.9900	0.0530	1.2270	0.0000
10:20:00.791	45772	3.1500	0.0800	-53.8000	0.0680	1.7390	-0.0090
10:20:00.812	45792	0.5800	0.1200	-50.9600	0.0850	1.3120	0.0290
10:20:00.830	45812	2.2500	0.2500	-48.8300	0.0620	1.3570	0.0060
10:20:00.851	45832	1.2400	0.6600	-57.2000	0.1190	1.6830	0.0180
10:20:00.871	45852	-0.4400	0.3400	-48.0600	0.0710	1.1700	0.0010
10:20:00.891	45872	2.2900	0.2900	-60.2700	0.1090	1.7980	0.0160
10:20:00.911	45892	0.0000	0.2100	-48.0600	0.0750	1.2250	0.0190
10:20:00.931	45912	3.0600	0.3200	-52.6400	0.0950	1.6600	0.0120
10:20:00.952	45932	1.4400	0.9000	-50.3200	0.1280	1.4850	0.0200
10:20:00.970	45952	0.6100	0.2100	-47.0500	0.1030	1.2590	-0.0080
10:20:00.990	45972	2.2400	0.3000	-59.9300	0.1680	1.7700	0.0160
10:20:01.011	45992	-0.0800	0.3600	-45.4300	0.1140	1.2050	-0.0150
10:20:01.032	46012	3.1000	0.3200	-56.9800	0.1520	1.7890	-0.0100
10:20:01.052	46032	0.6000	0.2800	-46.3100	0.1070	1.2180	0.0080
10:20:01.070	46052	2.6500	0.0400	-48.6900	0.0730	1.4830	-0.0040
10:20:01.090	46072	0.9300	0.6800	-56.5000	0.1280	1.6320	0.0260
10:20:01.112	46092	-0.6200	0.5400	-48.9100	0.0690	1.1800	-0.0020
10:20:01.131	46112	1.8000	0.6600	-63.8600	0.1010	1.8820	0.0260
10:20:01.152	46132	-0.0300	0.2800	-45.6600	0.0640	1.1930	0.0050
10:20:01.171	46152	3.2400	0.1300	-53.2700	0.0610	1.6850	-0.0030
10:20:01.191	46172	0.6700	0.2000	-49.0600	0.0940	1.3520	0.0100
10:20:01.212	46192	0.9900	0.3100	-48.0000	0.0550	1.3540	-0.0170
10:20:01.232	46212	1.8200	0.3400	-60.7900	0.0970	1.8340	0.0140
10:20:01.252	46232	-0.9300	0.6500	-44.7900	0.0780	1.0850	-0.0110
10:20:01.272	46252	2.7400	0.8200	-58.3300	0.1260	1.7960	0.0000
10:20:01.292	46272	0.4500	-0.1300	-48.2100	0.1000	1.2470	0.0070
10:20:01.312	46292	2.3800	0.2500	-52.2300	0.0880	1.5170	-0.0030
10:20:01.331	46312	1.5800	0.8200	-53.4900	0.1290	1.5590	0.0200
10:20:01.351	46332	0.5800	0.4500	-45.5900	0.0700	1.2420	-0.0040
10:20:01.371	46352	1.5300	1.0100	-59.4300	0.1450	1.8160	0.0080
10:20:01.393	46372	-1.0600	0.3600	-48.0400	0.1080	1.1470	0.0100
10:20:01.411	46392	2.3200	0.6300	-56.4000	0.1280	1.6800	0.0020
10:20:01.432	46412	1.4900	0.1100	-50.5000	0.1280	1.4020	0.0400
10:20:01.452	46432	1.8500	0.2600	-48.1100	0.1020	1.3860	0.0050
10:20:01.471	46452	1.0400	0.4400	-57.1300	0.1430	1.6180	0.0240
10:20:01.492	46472	-0.7000	0.3300	-47.4200	0.0790	1.1890	-0.0050
10:20:01.512	46492	2.8400	1.0200	-59.2700	0.1030	1.8830	-0.0050
10:20:01.531	46512	-0.6600	0.8200	-49.0900	0.0680	1.2220	0.0160
10:20:01.551	46532	3.2500	0.2700	-52.0000	0.0700	1.5600	0.0120
10:20:01.572	46552	2.3800	0.7700	-54.2500	0.0690	1.6640	0.0290
10:20:01.592	46572	0.5500	0.4100	-48.5900	0.0380	1.3560	-0.0170
10:20:01.612	46592	2.0200	0.2700	-56.3700	0.1000	1.7330	0.0260
10:20:01.632	46612	-1.3800	0.6100	-47.3700	0.0720	1.1360	0.0120
10:20:01.652	46632	2.8400	0.6200	-57.8500	0.1030	1.8450	-0.0010
10:20:01.672	46652	0.3700	0.1800	-48.5900	0.0900	1.3180	0.0150
10:20:01.692	46672	2.1000	0.6900	-49.7900	0.0930	1.5280	-0.0100
10:20:01.711	46692	1.1100	0.5000	-54.4500	0.1070	1.5610	0.0230
10:20:01.733	46712	0.8500	0.2600	-47.3400	0.0690	1.2570	0.0000
10:20:01.752	46732	2.6900	0.9400	-57.7300	0.1400	1.7470	0.0150
10:20:01.773	46752	-0.6200	0.2000	-41.2600	0.0810	0.9940	0.0010
10:20:01.793	46772	5.2000	0.0000	-55.6800	0.1120	1.8390	0.0170
10:20:01.811	46792	0.9300	0.3700	-47.0900	0.1400	1.3610	0.0120
10:20:01.832	46812	0.4300	-0.0200	-47.7800	0.1180	1.2460	-0.0070
10:20:01.852	46832	1.8300	0.4100	-61.0800	0.1270	1.8380	0.0130
10:20:01.872	46852	-0.8200	0.4300	-44.4400	0.0990	1.1250	-0.0190
10:20:01.892	46872	2.4200	0.4400	-59.5900	0.1020	1.8240	0.0030
10:20:01.914	46892	-0.8200	0.6300	-46.1300	0.1060	1.1740	-0.0050
10:20:01.932	46912	3.0500	0.1500	-53.0200	0.0800	1.5830	0.0190
10:20:01.952	46932	1.1600	1.1600	-54.8700	0.1190	1.5720	0.0280
10:20:01.971	46952	-0.3300	0.3500	-47.8400	0.0450	1.1960	-0.0030
10:20:01.993	46972	1.2700	0.6800	-62.2800	0.0760	1.8670	-0.0010
10:20:02.013	46992	-1.0200	0.8200	-48.8900	0.0480	1.2450	0.0000
10:20:02.031	47012	3.6500	0.1900	-51.1600	0.0610	1.6470	-0.0120
10:20:02.053	47032	1.3500	0.2800	-48.0000	0.0890	1.3820	0.0160
10:20:02.071	47052	1.6700	0.0500	-49.2600	0.0510	1.3810	0.0040
10:20:02.092	47072	1.3800	0.6300	-57.7600	0.1260	1.6720	0.0200
10:20:02.111	47092	-0.5800	0.1700	-48.7600	0.0660	1.1980	-0.0010
10:20:02.133	47112	2.9300	0.4400	-58.5300	0.1080	1.7970	0.0020
10:20:02.153	47132	0.1600	0.3500	-48.2800	0.0880	1.2840	0.0020
10:20:02.173	47152	2.6600	0.2700	-50.2800	0.0890	1.5270	0.0040
10:20:02.193	47172	1.2400	0.5800	-52.2900	0.1260	1.5210	0.0200
10:20:02.213	47192	0.3100	0.1900	-48.3600	0.0950	1.2800	-0.0040
10:20:02.232	47212	1.4400	0.6400	-59.3500	0.1560	1.7220	0.0140
10:20:02.252	47232	-1.0100	0.3300	-49.7700	0.1000	1.2420	0.0000
10:20:02.273	47252	2.8000	0.3100	-55.9300	0.1200	1.7410	-0.0010
10:20:02.292	47272	-0.0300	0.2700	-47.2500	0.1230	1.2780	0.0220
10:20:02.311	47292	2.4000	0.0800	-49.2400	0.0630	1.4790	-0.0040
10:20:02.332	47312	1.2600	0.8700	-54.9700	0.1140	1.6100	0.0190
10:20:02.353	47332	-0.6000	0.3200	-49.6300	0.0570	1.2250	-0.0080
10:20:02.373	47352	1.7600	0.6400	-60.8600	0.0790	1.8740	0.0140
10:20:02.391	47372	-0.5300	0.6600	-46.3800	0.0520	1.2130	-0.0130
10:20:02.411	47392	3.5800	0.3300	-54.3300	0.0760	1.6580	0.0050
10:20:02.432	47412	0.9200	0.6800	-50.6300	0.1210	1.4320	0.0100
10:20:02.452	47432	0.3000	-0.0400	-50.2400	0.0500	1.2940	-0.0040
10:20:02.474	47452	1.7000	0.4000	-62.0700	0.1140	1.8130	0.0180
10:20:02.494	47472	-1.3700	0.4900	-49.1500	0.0810	1.1880	0.0100
10:20:02.511	47492	2.2400	0.5900	-59.2900	0.1110	1.7620	0.0030
10:20:02.531	47512	-0.2900	0.3000	-51.2500	0.0850	1.3290	0.0100
10:20:02.552	47532	1.5000	0.2000	-51.8000	0.0760	1.4590	-0.0060
10:20:02.574	47552	1.2200	0.5000	-57.9800	0.1150	1.6130	0.0400
10:20:02.592	47572	0.0400	0.7700	-47.7800	0.0770	1.2330	0.0000
10:20:02.612	47592	1.5000	0.6600	-61.6600	0.1420	1.8150	0.0120
10:20:02.634	47612	-0.6700	0.5800	-47.3500	0.1080	1.1650	-0.0060
10:20:02.653	47632	2.5800	0.3300	-55.3800	0.1430	1.6400	0.0010
10:20:02.673	47652	0.1900	0.4100	-53.2400	0.1340	1.5190	0.0140
10:20:02.692	47672	0.4800	0.3000	-50.2300	0.0880	1.3410	-0.0190
10:20:02.712	47692	0.1300	0.4200	-59.9000	0.1320	1.6290	0.0070
10:20:02.732	47712	-0.5600	0.0600	-48.8000	0.0640	1.2070	-0.0010
10:20:02.752	47732	2.5300	0.8400	-61.6100	0.1050	1.8760	0.0020
10:20:02.772	47752	-1.2200	1.0100	-47.6700	0.0680	1.2730	-0.0080
10:20:02.793	47772	1.5500	0.0300	-53.2600	0.0440	1.5050	-0.0040
10:20:02.813	47792	1.6300	0.8200	-54.1700	0.0780	1.5960	0.0260
10:20:02.833	47812	0.0300	0.7400	-51.1700	0.0770	1.3290	-0.0070
10:20:02.852	47832	1.4300	0.1200	-60.0700	0.0920	1.7650	0.0040
10:20:02.874	47852	-1.0000	0.5900	-45.0600	0.0540	1.1550	-0.0050
10:20:02.894	47872	3.3200	0.5000	-56.5300	0.0650	1.7840	-0.0010
10:20:02.914	47892	0.2900	0.3800	-50.7200	0.1050	1.3360	0.0250
10:20:02.934	47912	0.8400	0.4500	-50.9300	0.0920	1.3410	-0.0070
10:20:02.953	47932	2.2700	0.5700	-58.3700	0.1000	1.7950	0.0100
10:20:02.973	47952	0.0800	0.5800	-45.5800	0.0860	1.1730	-0.0120
10:20:02.993	47972	2.6400	0.4100	-58.7700	0.1050	1.7890	0.0070
10:20:03.013	47992	-0.1400	0.5900	-44.7400	0.1240	1.1470	-0.0060
10:20:03.033	48012	3.9900	0.5000	-49.9900	0.1330	1.5820	-0.0010
10:20:03.052	48032	1.1100	0.6300	-50.9500	0.1700	1.4880	0.0220
10:20:03.074	48052	0.1600	0.2200	-47.4600	0.1390	1.2480	-0.0090
10:20:03.092	48072	2.3700	0.6400	-60.6200	0.1760	1.8760	0.0110
10:20:03.114	48092	-0.2800	0.4600	-45.8400	0.0900	1.0980	0.0060
10:20:03.134	48112	3.5700	0.7800	-54.4000	0.1030	1.7350	-0.0150
10:20:03.153	48132	0.0300	0.6700	-48.1900	0.1070	1.3240	0.0130
10:20:03.173	48152	2.2100	0.3400	-48.8700	0.0780	1.4450	0.0090
10:20:03.194	48172	1.5400	0.6000	-58.2200	0.0900	1.7230	0.0170
10:20:03.214	48192	-0.7200	0.3100	-48.0200	0.0510	1.1440	0.0080
10:20:03.235	48212	2.9100	0.6200	-60.6800	0.0960	1.9090	-0.0050
10:20:03.254	48232	0.4300	0.5100	-44.4700	0.0580	1.1910	-0.0050
10:20:03.273	48252	2.7000	0.1100	-50.4400	0.0730	1.5620	-0.0150
10:20:03.293	48272	1.5200	0.5900	-51.4600	0.0920	1.5030	0.0240
10:20:03.314	48292	0.5000	0.5900	-47.4100	0.0560	1.2520	-0.0220
10:20:03.334	48312	1.2400	1.0100	-58.9800	0.1310	1.7580	0.0130
10:20:03.354	48332	-0.7100	0.3100	-45.2000	0.0770	1.1710	-0.0160
10:20:03.373	48352	3.4300	0.1500	-54.3500	0.0860	1.7570	-0.0050
10:20:03.394	48372	1.4600	0.3600	-46.0700	0.0910	1.3310	0.0120
10:20:03.414	48392	2.3900	0.3300	-48.0100	0.0920	1.4190	0.0070
10:20:03.434	48412	1.0700	0.9400	-55.0200	0.1360	1.6200	0.0190
10:20:03.454	48432	0.0100	0.5700	-46.9800	0.1070	1.1900	-0.0080
10:20:03.473	48452	1.7700	0.6700	-59.3800	0.1670	1.7660	0.0040
10:20:03.494	48472	-0.2300	0.4200	-47.0800	0.1210	1.2010	-0.0010
10:20:03.514	48492	3.3200	0.3100	-53.3500	0.1300	1.6510	0.0000
10:20:03.533	48512	1.3700	0.2400	-49.4100	0.1220	1.3920	0.0250
10:20:03.553	48532	1.0300	0.6000	-50.1500	0.0850	1.3410	0.0110
10:20:03.574	48552	1.4000	1.0000	-60.2500	0.1390	1.7490	0.0160
10:20:03.593	48572	-0.6900	0.4300	-46.9300	0.0580	1.1670	-0.0040
10:20:03.613	48592	3.5800	0.8900	-54.4700	0.0660	1.7850	-0.0200
10:20:03.634	48612	0.2100	0.5700	-46.1200	0.0720	1.2820	0.0110
10:20:03.654	48632	1.8400	0.4500	-52.4800	0.0740	1.5310	-0.0010
10:20:03.672	48652	1.1300	0.4000	-58.4400	0.1170	1.6240	0.0320
10:20:03.693	48672	-0.5200	0.2200	-48.9600	0.0630	1.2600	-0.0110
10:20:03.713	48692	1.8000	0.7900	-60.6100	0.1040	1.8150	0.0050
10:20:03.735	48712	-0.1700	0.1200	-47.5900	0.0580	1.2090	0.0090
10:20:03.755	48732	2.4500	0.5200	-56.9800	0.0900	1.7120	0.0120
10:20:03.772	48752	-0.4100	0.4200	-52.6800	0.1020	1.4680	0.0070
10:20:03.794	48772	0.2100	0.2500	-50.1200	0.0650	1.3430	-0.0120
10:20:03.812	48792	1.3500	0.8800	-60.5800	0.1410	1.7760	0.0250
10:20:03.834	48812	-0.5500	0.8700	-48.2800	0.0900	1.1650	-0.0040
10:20:03.854	48832	2.5800	0.6000	-59.9300	0.1540	1.8370	0.0150
10:20:03.874	48852	-0.3700	0.2600	-48.4300	0.1360	1.2340	0.0130
10:20:03.893	48872	1.8300	0.3000	-51.5600	0.1220	1.5260	-0.0150
10:20:03.915	48892	0.9300	0.7200	-57.3000	0.1650	1.6200	0.0220
10:20:03.934	48912	-0.1800	0.1600	-49.8800	0.1030	1.2310	0.0050
10:20:03.955	48932	1.4100	0.7900	-59.7000	0.1510	1.7710	0.0020
10:20:03.974	48952	-0.6100	0.4700	-50.8900	0.0820	1.1540	0.0170
10:20:03.994	48972	3.3000	0.6400	-54.2700	0.0750	1.7050	-0.0140
10:20:04.015	48992	1.0100	0.6100	-49.5500	0.0980	1.3740	0.0210
10:20:04.034	49012	1.3600	0.2600	-49.4200	0.0510	1.4030	-0.0010
10:20:04.053	49032	1.3400	0.6700	-60.2800	0.0860	1.7100	0.0260
10:20:04.074	49052	-0.0200	0.0600	-48.3400	0.0420	1.2140	0.0010
10:20:04.095	49072	3.2000	0.5500	-57.3800	0.0860	1.8350	-0.0020
10:20:04.115	49092	-0.5500	0.6900	-46.5700	0.0730	1.1700	-0.0010
10:20:04.134	49112	2.3700	0.5200	-52.2300	0.0750	1.5690	-0.0050
10:20:04.152	49132	0.7800	0.5300	-52.7500	0.0970	1.5370	0.0330
10:20:04.174	49152	0.7900	0.5300	-47.6500	0.0570	1.3130	-0.0090
10:20:04.194	49172	2.2100	0.7100	-59.3800	0.1170	1.7830	0.0130
10:20:04.215	49192	-0.8500	0.2700	-46.9200	0.0680	1.1480	0.0050
10:20:04.235	49212	3.5600	0.8200	-54.7600	0.1160	1.7370	0.0050
10:20:04.254	49232	0.6600	0.3700	-47.1300	0.1120	1.3170	0.0120
10:20:04.274	49252	2.0700	0.3400	-48.4200	0.1230	1.4370	0.0030
10:20:04.294	49272	1.8500	0.5600	-54.7500	0.1660	1.6090	0.0220
10:20:04.315	49292	0.0900	0.3600	-47.0300	0.1240	1.1720	0.0030
10:20:04.334	49312	2.1300	0.6100	-59.0700	0.1580	1.8100	-0.0090
10:20:04.353	49332	-0.3500	0.4600	-45.7400	0.1180	1.1870	0.0040
10:20:04.374	49352	2.9900	0.1200	-54.6200	0.0940	1.6510	0.0050
10:20:04.394	49372	0.2200	0.5000	-52.5000	0.1170	1.4000	0.0190
10:20:04.414	49392	1.3500	0.2200	-50.7600	0.0710	1.3350	0.0060
10:20:04.434	49412	1.1700	1.0500	-59.9200	0.1060	1.7990	0.0250
10:20:04.454	49432	-2.4600	0.4800	-48.9300	0.0590	1.1510	-0.0070
10:20:04.474	49452	2.1400	0.6300	-59.2000	0.0840	1.8420	-0.0160
10:20:04.495	49472	0.1200	0.0300	-48.0200	0.0860	1.2390	0.0060
10:20:04.514	49492	2.6900	0.0200	-49.1800	0.0600	1.4730	-0.0040
10:20:04.534	49512	1.2100	1.0100	-55.3500	0.1200	1.6070	0.0260
10:20:04.555	49532	0.1700	0.3800	-47.8200	0.0670	1.2250	-0.0120
10:20:04.573	49552	2.1900	0.6400	-60.8200	0.1130	1.7860	0.0230
10:20:04.595	49572	-0.8800	0.5100	-47.3800	0.0830	1.1440	0.0090
10:20:04.615	49592	2.8500	0.4300	-53.1500	0.0750	1.6680	-0.0190
10:20:04.633	49612	0.9200	0.4500	-51.7500	0.0880	1.4480	0.0280
10:20:04.655	49632	2.1000	-0.0500	-51.6400	0.0760	1.4090	0.0230
10:20:04.674	49652	1.6800	0.9700	-57.8500	0.1590	1.7010	0.0260
10:20:04.693	49672	-0.5900	0.2800	-46.0000	0.0980	1.1200	0.0020
10:20:04.714	49692	2.8800	0.7400	-55.1100	0.1440	1.7390	-0.0090
10:20:04.734	49712	0.4100	0.6600	-45.8400	0.1320	1.2630	0.0040
10:20:04.755	49732	2.2300	0.0400	-51.2400	0.1230	1.5270	0.0030
10:20:04.776	49752	-0.1400	0.6500	-54.4500	0.1300	1.5030	0.0110
10:20:04.794	49772	1.0400	0.3100	-49.3100	0.0870	1.3220	0.0040
10:20:04.813	49792	2.7300	0.6200	-59.8200	0.1190	1.8260	0.0200
10:20:04.835	49812	-0.5200	0.4600	-46.4300	0.0580	1.1330	0.0030
10:20:04.853	49832	2.8400	0.3700	-55.1600	0.0660	1.7050	-0.0010
10:20:04.875	49852	1.1100	0.2800	-48.4500	0.0590	1.3690	0.0230
10:20:04.895	49872	2.3500	0.5700	-50.3900	0.0680	1.4880	-0.0040
10:20:04.916	49892	1.0200	0.7100	-54.8300	0.1180	1.5960	0.0090
10:20:04.934	49912	-0.7800	0.3500	-49.4600	0.0610	1.1910	0.0000
10:20:04.954	49932	3.3600	0.5200	-60.1300	0.1010	1.8590	0.0140
10:20:04.975	49952	0.5000	0.3100	-45.1500	0.0910	1.1950	0.0030
10:20:04.994	49972	1.7400	0.1600	-53.2500	0.0900	1.5980	-0.0100
10:20:05.016	49992	0.1800	0.4100	-54.7100	0.1220	1.5580	0.0190
10:20:05.033	50012	0.4800	0.3500	-49.5000	0.0950	1.3130	-0.0070
10:20:05.055	50032	0.7200	1.1400	-60.2600	0.1430	1.7720	0.0040
10:20:05.073	50052	-1.6900	0.6500	-47.1400	0.1050	1.1250	0.0000
10:20:05.094	50072	2.1700	0.9100	-59.0900	0.1410	1.8460	0.0050
10:20:05.115	50092	0.4900	0.5200	-49.9300	0.1480	1.3310	0.0230
10:20:05.134	50112	1.4100	0.3700	-51.8400	0.1350	1.4580	0.0060
10:20:05.154	50132	0.5700	0.8800	-56.5600	0.1500	1.5970	0.0010
10:20:05.174	50152	0.0100	0.3900	-48.4200	0.0930	1.2490	-0.0140
10:20:05.196	50172	1.5300	0.8900	-61.5300	0.1400	1.8650	0.0090
10:20:05.216	50192	-2.2100	0.5100	-48.4000	0.0900	1.1270	0.0060
10:20:05.235	50212	3.5800	0.6100	-54.2300	0.0730	1.7000	-0.0020
10:20:05.255	50232	1.0500	0.6100	-51.2900	0.0890	1.4430	0.0290
10:20:05.275	50252	0.6600	0.1400	-51.3600	0.0490	1.3340	0.0030
