# Supplementary material for: A slanted castor wheel enables pushing manual wheelchairs from the side to improve social interaction
Source: PLoS One. 2024 Sep 12;19(9):e0307759. doi: 10.1371/journal.pone.0307759 (PMC11392412; doi:10.1371/journal.pone.0307759)
Supplement: S1 File — Contains the data collected during the validation experiments and the code for calculating the reaction forces for a castor wheel using the vector equations and the cosine approximation. 4TU.ResearchData repository: https://doi.org/10.4121/82afa4e1-bdf1-4bf4-8682-32e62f6c3d68, GitLab repository: https://gitlab.tudelft.nl/ziggy/evaluation_paper. (ZIP) [file pone.0307759.s002.zip › S2 File - Experimental data and the MATLAB code for calculations of the castor wheel/Data/Test7_31-5-2022/0rad_7.4kg_7.txt]

TimeStamp	SampleCounter	Fx(N)	Fy(N)	Fz(N)	Tx(Nm)	Ty(Nm)	Tz(Nm)
10:17:20.606	16784	4.4400	0.9800	-70.1300	0.0840	2.2810	0.0040
10:17:20.626	16804	0.4100	1.3400	-65.0800	0.0980	1.8320	0.0250
10:17:20.647	16824	1.5000	0.7600	-69.0300	0.0620	1.9350	0.0090
10:17:20.666	16844	2.3500	1.3000	-77.0600	0.0900	2.3550	0.0510
10:17:20.686	16864	-1.1700	0.9500	-64.1700	0.0640	1.5810	-0.0020
10:17:20.706	16884	3.8500	1.2700	-75.5500	0.0680	2.4370	0.0120
10:17:20.727	16904	-0.1900	0.7300	-62.9200	0.0500	1.7050	0.0110
10:17:20.745	16924	3.3100	0.4000	-71.9400	0.0510	2.1170	0.0160
10:17:20.767	16944	0.8000	1.0800	-71.6800	0.0600	2.0290	0.0320
10:17:20.786	16964	-0.7700	0.8700	-67.2600	0.0680	1.8100	-0.0070
10:17:20.806	16984	2.7900	0.9300	-77.5400	0.0930	2.3900	0.0370
10:17:20.826	17004	-0.8100	0.9000	-61.7500	0.0940	1.6060	-0.0100
10:17:20.847	17024	3.7500	1.1700	-74.3500	0.0910	2.3180	0.0050
10:17:20.866	17044	-0.0100	0.8700	-65.2100	0.1130	1.7720	0.0220
10:17:20.888	17064	2.7500	0.8400	-70.3600	0.0910	2.0460	0.0020
10:17:20.907	17084	1.8800	1.5200	-73.9400	0.1300	2.1290	0.0530
10:17:20.927	17104	-1.2100	1.1500	-66.2400	0.1210	1.6640	-0.0020
10:17:20.947	17124	3.4400	0.9300	-78.3000	0.1270	2.4470	0.0310
10:17:20.967	17144	-0.7200	0.6100	-62.3300	0.1240	1.6300	0.0030
10:17:20.986	17164	3.3600	0.2700	-72.2200	0.1100	2.2180	0.0110
10:17:21.007	17184	0.6200	1.1300	-65.5600	0.1210	1.8130	0.0390
10:17:21.026	17204	1.3300	0.4400	-68.4600	0.0820	1.9060	0.0060
10:17:21.047	17224	2.2800	1.3000	-74.2700	0.0910	2.3160	0.0280
10:17:21.066	17244	-0.7900	0.6900	-63.7600	0.0840	1.5850	0.0040
10:17:21.086	17264	4.6100	0.9800	-76.4200	0.0660	2.4630	0.0390
10:17:21.108	17284	0.1100	0.8700	-61.7500	0.0670	1.6290	0.0110
10:17:21.125	17304	2.8800	0.4500	-71.7600	0.0680	2.2000	0.0100
10:17:21.147	17324	0.5000	1.2600	-70.8100	0.0760	1.9800	0.0290
10:17:21.168	17344	0.1200	0.4700	-65.9300	0.0450	1.7380	-0.0110
10:17:21.185	17364	2.9000	0.9600	-78.6800	0.0490	2.4020	0.0300
10:17:21.207	17384	-0.8600	0.8000	-61.5100	0.0780	1.5450	0.0120
10:17:21.225	17404	4.3400	0.4300	-75.0600	0.0820	2.3790	0.0260
10:17:21.246	17424	-0.1000	0.7600	-66.8900	0.1160	1.8040	0.0360
10:17:21.267	17444	2.4000	0.8300	-69.5400	0.1020	2.0280	0.0010
10:17:21.285	17464	1.8300	0.9200	-72.2200	0.1140	2.1380	0.0320
10:17:21.307	17484	0.3100	0.7100	-64.8200	0.1250	1.7020	0.0170
10:17:21.328	17504	3.3700	0.4700	-80.5600	0.1410	2.4450	0.0550
10:17:21.347	17524	-1.3600	1.0400	-63.7900	0.1490	1.5840	0.0010
10:17:21.366	17544	3.0100	1.1100	-74.0300	0.1360	2.2590	0.0170
10:17:21.385	17564	0.6800	0.7300	-66.5800	0.1130	1.8580	0.0140
10:17:21.406	17584	1.3100	0.6300	-67.3400	0.1000	1.9180	0.0000
10:17:21.428	17604	1.4900	1.2700	-73.3100	0.0880	2.1990	0.0150
10:17:21.446	17624	-0.3000	0.3800	-64.0400	0.0820	1.6200	0.0000
10:17:21.466	17644	4.4000	0.5700	-79.8800	0.0670	2.5560	0.0470
10:17:21.486	17664	-0.5500	1.1500	-61.7700	0.0670	1.6090	0.0120
10:17:21.505	17684	3.1100	0.9000	-70.2800	0.0640	2.1700	0.0130
10:17:21.528	17704	1.5800	0.8500	-67.8500	0.0520	1.9900	0.0350
10:17:21.546	17724	0.8300	1.0600	-64.9100	0.0780	1.8440	-0.0010
10:17:21.567	17744	3.2100	1.1600	-76.8200	0.0620	2.3310	0.0300
10:17:21.587	17764	-0.2400	0.3400	-61.0500	0.0560	1.5500	-0.0030
10:17:21.607	17784	4.4300	0.6000	-74.4900	0.0710	2.4030	0.0250
10:17:21.627	17804	-0.1500	0.7800	-63.8100	0.0950	1.7330	0.0250
10:17:21.647	17824	1.7500	0.4500	-69.5900	0.0780	1.9940	-0.0050
10:17:21.666	17844	2.5400	0.8700	-74.6500	0.0920	2.2110	0.0360
10:17:21.686	17864	-0.0200	0.9900	-62.8600	0.0980	1.6380	-0.0030
10:17:21.707	17884	3.2300	0.7700	-76.5200	0.1010	2.4130	0.0260
10:17:21.727	17904	-0.7800	0.6500	-64.0000	0.1200	1.6220	0.0310
10:17:21.747	17924	3.9300	0.5900	-70.6500	0.1240	2.2850	0.0150
10:17:21.768	17944	0.8300	0.7500	-67.3500	0.1400	1.8830	0.0320
10:17:21.788	17964	1.2300	0.9400	-64.2900	0.1160	1.7850	-0.0080
10:17:21.807	17984	2.5800	1.2400	-78.2400	0.1350	2.3600	0.0370
10:17:21.828	18004	-0.9900	0.7900	-66.7900	0.0940	1.6440	0.0110
10:17:21.848	18024	3.5900	1.1100	-75.7500	0.0960	2.3610	0.0080
10:17:21.868	18044	0.0000	0.7100	-63.5200	0.0910	1.6790	0.0250
10:17:21.887	18064	3.8900	0.5200	-71.6300	0.0580	2.2150	0.0130
10:17:21.907	18084	1.6000	1.0800	-70.6200	0.0770	2.0700	0.0420
10:17:21.927	18104	-0.8500	1.1500	-67.2100	0.0580	1.7480	0.0010
10:17:21.946	18124	2.7300	1.0200	-80.2700	0.0400	2.4270	0.0270
10:17:21.966	18144	-0.1900	0.9300	-61.7100	0.0630	1.6400	-0.0070
10:17:21.988	18164	4.0700	0.6700	-71.5400	0.0530	2.2850	0.0170
10:17:22.007	18184	0.5000	1.2200	-62.1100	0.0660	1.7500	0.0060
10:17:22.027	18204	1.5900	0.6000	-71.1900	0.0770	1.9980	0.0010
10:17:22.048	18224	2.4300	1.0400	-72.9400	0.0820	2.2040	0.0350
10:17:22.068	18244	-1.0000	1.1000	-63.2000	0.0910	1.6200	-0.0040
10:17:22.089	18264	3.8800	0.5900	-77.7800	0.0830	2.4630	0.0310
10:17:22.107	18284	0.2900	0.9300	-62.7300	0.1110	1.6820	0.0250
10:17:22.128	18304	3.9100	0.3500	-71.6300	0.1050	2.1850	0.0220
10:17:22.148	18324	0.7200	1.1000	-65.4800	0.1330	1.8670	0.0320
10:17:22.167	18344	0.7800	0.7000	-66.4200	0.1240	1.8100	0.0050
10:17:22.188	18364	3.0300	1.1800	-77.2200	0.1330	2.3400	0.0310
10:17:22.206	18384	-1.2900	0.9100	-60.9100	0.1190	1.5850	-0.0030
10:17:22.228	18404	4.2500	0.9100	-76.0400	0.1160	2.4030	0.0240
10:17:22.248	18424	-0.0900	0.9300	-61.4000	0.1170	1.6550	0.0150
10:17:22.267	18444	3.6600	0.8100	-68.6200	0.0720	2.0920	0.0100
10:17:22.288	18464	1.7600	1.0800	-71.3800	0.1110	2.0820	0.0440
10:17:22.307	18484	-0.0700	0.7000	-62.8500	0.0670	1.7080	-0.0090
10:17:22.327	18504	3.9200	0.9700	-79.2600	0.0620	2.5260	0.0440
10:17:22.348	18524	-0.7400	0.5000	-61.7800	0.0690	1.5640	0.0150
10:17:22.369	18544	3.7700	0.8400	-71.8300	0.0640	2.2520	0.0060
10:17:22.388	18564	0.4400	1.3400	-68.6200	0.0840	1.9220	0.0310
10:17:22.407	18584	0.5300	0.4300	-71.2500	0.0470	1.9170	-0.0020
10:17:22.428	18604	1.8800	1.2800	-76.4400	0.0700	2.2590	0.0410
10:17:22.448	18624	-0.7000	1.1100	-63.3500	0.0900	1.6450	-0.0110
10:17:22.468	18644	3.4100	0.7700	-76.9100	0.0950	2.3630	0.0260
10:17:22.489	18664	-0.2700	1.1100	-63.3700	0.1080	1.6800	0.0200
10:17:22.508	18684	2.2300	0.5700	-72.6200	0.0930	2.1710	-0.0010
10:17:22.528	18704	0.9700	0.9400	-70.1600	0.1090	2.0230	0.0270
10:17:22.547	18724	0.4400	0.8400	-66.5600	0.1050	1.8310	0.0010
10:17:22.568	18744	2.4200	0.9500	-76.7700	0.1240	2.3450	0.0320
10:17:22.587	18764	-1.1700	0.8500	-63.1300	0.1140	1.5640	-0.0080
10:17:22.607	18784	4.1700	0.8700	-74.6600	0.1170	2.3950	0.0120
10:17:22.629	18804	-0.1100	1.3400	-64.6700	0.1500	1.8040	0.0210
10:17:22.648	18824	1.4200	0.3000	-70.5700	0.1120	1.9720	0.0090
10:17:22.666	18844	0.3200	1.1000	-74.8900	0.1150	2.1380	0.0220
10:17:22.688	18864	0.1500	0.7100	-67.7500	0.0870	1.7590	0.0010
10:17:22.707	18884	4.2400	1.0400	-75.7800	0.0830	2.4550	0.0190
10:17:22.729	18904	-1.0000	0.7700	-61.3900	0.0750	1.5680	0.0110
10:17:22.748	18924	3.6900	0.7400	-71.3100	0.0500	2.2350	0.0100
10:17:22.766	18944	0.8500	1.2600	-67.6100	0.0540	1.9420	0.0330
10:17:22.787	18964	0.7400	0.6300	-69.3700	0.0550	1.9170	-0.0110
10:17:22.807	18984	2.8300	1.1100	-74.9200	0.0590	2.3300	0.0320
10:17:22.827	19004	-0.7600	0.4400	-62.9600	0.0510	1.5860	0.0000
10:17:22.847	19024	4.0700	1.0100	-74.9000	0.0650	2.3700	0.0170
10:17:22.867	19044	-0.1400	0.8700	-61.2600	0.0780	1.6870	0.0060
10:17:22.886	19064	2.9200	0.6800	-70.7100	0.0710	2.0960	0.0140
10:17:22.906	19084	1.4200	1.2500	-72.7000	0.1190	2.1280	0.0450
10:17:22.929	19104	0.2000	0.7100	-65.8400	0.1030	1.7590	-0.0010
10:17:22.948	19124	2.5100	1.2200	-76.8300	0.1040	2.3930	0.0260
10:17:22.967	19144	-1.1400	1.2500	-63.9600	0.1260	1.5880	0.0080
10:17:22.989	19164	4.7200	0.8300	-72.8800	0.1270	2.3420	0.0280
10:17:23.007	19184	-0.0500	0.9900	-64.2800	0.1330	1.7720	0.0200
10:17:23.028	19204	0.7800	0.5800	-68.8200	0.1360	1.9550	0.0010
10:17:23.048	19224	1.1700	0.8800	-77.3900	0.1380	2.2780	0.0320
10:17:23.068	19244	-1.4300	0.3000	-66.5300	0.0910	1.6650	-0.0130
10:17:23.088	19264	3.2800	1.2900	-79.4300	0.1070	2.4190	0.0320
10:17:23.108	19284	-0.9600	1.1200	-62.3600	0.1000	1.6340	-0.0090
10:17:23.127	19304	3.5200	0.6700	-71.6600	0.0770	2.2100	0.0120
10:17:23.149	19324	0.7500	1.1500	-68.2700	0.0850	1.9790	0.0400
10:17:23.167	19344	-0.1700	0.8700	-69.0900	0.0650	1.8460	0.0020
10:17:23.187	19364	2.6700	1.3100	-78.7500	0.0560	2.4060	0.0420
10:17:23.208	19384	-0.3800	0.9100	-62.3600	0.0580	1.6480	-0.0010
10:17:23.229	19404	4.8700	0.5600	-69.8900	0.0420	2.3420	0.0050
10:17:23.249	19424	-0.1800	1.0600	-61.2700	0.0670	1.7150	0.0090
10:17:23.268	19444	2.3200	0.9100	-72.0700	0.0730	2.0450	0.0180
10:17:23.288	19464	1.9900	0.7500	-71.9000	0.0710	2.1500	0.0330
10:17:23.308	19484	0.0300	0.4700	-65.2300	0.0670	1.6840	0.0050
10:17:23.328	19504	4.1400	1.0100	-76.0500	0.0800	2.4220	0.0290
10:17:23.347	19524	-0.2900	0.6300	-61.5800	0.0790	1.6190	0.0030
10:17:23.370	19544	3.9900	1.0000	-71.4600	0.1020	2.2440	0.0060
10:17:23.388	19564	0.6700	1.5000	-61.8900	0.1270	1.8070	0.0130
10:17:23.408	19584	1.7700	0.7100	-65.6400	0.1020	1.9090	-0.0070
10:17:23.428	19604	2.8700	1.2500	-75.0700	0.1290	2.2690	0.0370
10:17:23.449	19624	-0.7200	0.9000	-61.3800	0.1100	1.5870	-0.0140
10:17:23.468	19644	4.9100	0.8200	-77.0500	0.1100	2.4430	0.0350
10:17:23.488	19664	0.2300	0.8500	-60.7700	0.0850	1.5510	0.0140
10:17:23.509	19684	3.5200	0.5500	-72.2600	0.0800	2.1990	0.0160
10:17:23.527	19704	0.5100	1.1300	-70.0300	0.1150	2.0110	0.0300
10:17:23.550	19724	0.8500	0.4600	-64.2900	0.0710	1.7840	-0.0060
10:17:23.569	19744	3.9500	1.0700	-77.3400	0.0570	2.5020	0.0400
10:17:23.589	19764	-1.1500	0.7200	-62.0900	0.0740	1.5480	-0.0010
10:17:23.607	19784	4.4900	0.6300	-72.7600	0.0710	2.3630	0.0100
10:17:23.628	19804	0.2700	0.9400	-61.3200	0.0760	1.7500	0.0040
10:17:23.648	19824	1.5800	0.4500	-70.9200	0.0700	2.0040	0.0130
10:17:23.668	19844	2.1500	1.3500	-77.4400	0.0820	2.1950	0.0520
10:17:23.689	19864	-1.0400	0.9500	-66.0500	0.0730	1.6970	-0.0210
10:17:23.709	19884	2.9900	1.2900	-76.8200	0.0830	2.3610	0.0330
10:17:23.729	19904	-1.4200	0.8100	-62.3500	0.0990	1.6170	-0.0020
10:17:23.748	19924	3.4200	0.5000	-73.3100	0.0800	2.2210	0.0150
10:17:23.769	19944	0.9200	1.2000	-68.1600	0.1130	1.9640	0.0380
10:17:23.787	19964	1.0700	1.1800	-68.1400	0.1170	1.8720	0.0070
10:17:23.807	19984	1.7100	1.4100	-77.4700	0.1310	2.3450	0.0390
10:17:23.829	20004	-1.8600	0.7900	-64.9500	0.1220	1.5720	0.0000
10:17:23.849	20024	3.3600	1.0200	-77.8000	0.1360	2.4070	0.0280
10:17:23.867	20044	-0.9000	1.0700	-63.2500	0.1250	1.6490	0.0080
10:17:23.889	20064	3.1800	0.3700	-72.2900	0.1060	2.1630	0.0220
10:17:23.908	20084	0.4300	0.9300	-70.2900	0.1010	2.0190	0.0250
10:17:23.928	20104	0.4700	0.4600	-65.5300	0.0760	1.7690	0.0020
10:17:23.948	20124	2.9000	1.2100	-79.6800	0.0840	2.5180	0.0390
10:17:23.969	20144	-1.7600	0.7400	-62.2100	0.0720	1.5080	0.0010
10:17:23.988	20164	5.2700	0.9700	-73.9900	0.0530	2.4050	0.0180
10:17:24.009	20184	0.4400	1.0000	-61.9400	0.0640	1.7900	0.0220
10:17:24.029	20204	1.7400	0.7400	-69.8200	0.0710	1.9860	-0.0020
10:17:24.049	20224	2.1500	1.2700	-76.8400	0.0760	2.2870	0.0460
10:17:24.070	20244	-1.0500	1.0400	-64.2200	0.0660	1.6680	-0.0150
10:17:24.087	20264	5.0100	1.0400	-82.3200	0.0660	2.7320	0.0270
10:17:24.109	20284	-0.9600	0.8000	-61.5000	0.0800	1.6070	0.0080
10:17:24.129	20304	2.6300	0.8100	-68.3000	0.0740	2.0730	0.0010
10:17:24.148	20324	0.2200	1.3700	-72.4900	0.1210	2.0760	0.0280
10:17:24.168	20344	1.1400	0.8800	-71.9000	0.1160	1.9720	0.0010
10:17:24.189	20364	2.4300	1.4300	-75.9600	0.1170	2.2980	0.0290
10:17:24.210	20384	-0.4900	1.0400	-63.4400	0.1160	1.6530	0.0030
10:17:24.230	20404	3.0100	1.0600	-76.2200	0.1310	2.3080	0.0030
10:17:24.249	20424	-1.7200	1.2300	-67.6500	0.1230	1.7300	-0.0010
10:17:24.268	20444	2.3600	0.5700	-72.8000	0.1110	2.0520	0.0050
10:17:24.290	20464	-1.0500	1.2000	-76.0900	0.1280	1.9970	0.0360
10:17:24.308	20484	-1.0800	0.7100	-75.0300	0.1100	1.8870	-0.0040
10:17:24.329	20504	2.8200	0.8600	-79.1000	0.0880	2.4430	0.0300
10:17:24.349	20524	-1.4500	0.8000	-60.1300	0.0900	1.4790	0.0070
10:17:24.369	20544	4.1300	0.9500	-76.5800	0.0830	2.4360	0.0080
10:17:24.389	20564	-0.6200	1.0800	-65.8200	0.0760	1.8150	0.0120
10:17:24.409	20584	0.7700	0.6500	-72.0600	0.0590	1.9930	0.0010
10:17:24.429	20604	1.4200	1.0600	-75.1100	0.0680	2.2090	0.0330
10:17:24.450	20624	-0.4400	0.5700	-68.4200	0.0520	1.7800	0.0000
10:17:24.470	20644	4.4100	0.8000	-76.4700	0.0560	2.4680	0.0120
10:17:24.489	20664	-0.0400	0.7200	-58.4500	0.0620	1.4860	-0.0030
10:17:24.509	20684	3.2700	0.6100	-72.0700	0.0720	2.1800	0.0100
10:17:24.529	20704	1.7600	1.0800	-70.6500	0.0840	2.0750	0.0370
10:17:24.550	20724	0.1900	0.7100	-60.5800	0.0890	1.6560	-0.0160
10:17:24.569	20744	3.8300	0.9700	-75.6800	0.0810	2.4160	0.0350
10:17:24.590	20764	-0.7800	1.0500	-63.9800	0.1080	1.6480	0.0040
10:17:24.609	20784	4.0600	1.1900	-73.3900	0.1170	2.3270	0.0120
10:17:24.629	20804	0.6100	0.6800	-63.2600	0.1090	1.7190	0.0270
10:17:24.649	20824	2.7400	0.5300	-66.4200	0.1080	1.9300	0.0010
10:17:24.671	20844	2.7600	1.2300	-75.0500	0.1630	2.2540	0.0440
10:17:24.690	20864	-0.2600	0.3500	-63.4400	0.1310	1.6420	0.0010
10:17:24.710	20884	3.7600	0.8800	-76.8100	0.1370	2.3400	0.0290
10:17:24.730	20904	-1.2100	1.2300	-63.2400	0.1140	1.6510	0.0030
10:17:24.748	20924	4.2300	0.5000	-73.8000	0.0920	2.3150	0.0040
10:17:24.769	20944	0.7300	0.7700	-65.3200	0.1030	1.7750	0.0200
10:17:24.788	20964	1.2100	0.5200	-67.2600	0.0810	1.8670	0.0050
10:17:24.810	20984	3.4800	1.3300	-78.6100	0.0710	2.4720	0.0550
10:17:24.830	21004	-1.3500	1.0500	-63.9600	0.0750	1.5590	0.0020
10:17:24.850	21024	3.0800	0.9200	-74.7100	0.0490	2.3500	0.0010
10:17:24.870	21044	-0.4700	0.7900	-65.0900	0.0590	1.8180	0.0100
10:17:24.890	21064	2.4600	0.6300	-69.8900	0.0380	2.1010	-0.0150
10:17:24.911	21084	1.2100	1.3800	-70.8100	0.0640	2.0680	0.0280
10:17:24.928	21104	-0.6100	0.5100	-65.3600	0.0620	1.7100	-0.0070
10:17:24.948	21124	3.7600	0.9500	-77.1800	0.0800	2.4380	0.0320
10:17:24.971	21144	-0.6900	0.4300	-62.4200	0.0930	1.6220	0.0200
10:17:24.989	21164	3.0000	0.7400	-75.0100	0.0880	2.2520	0.0220
10:17:25.008	21184	0.7200	1.2900	-66.8800	0.1030	1.9230	0.0220
10:17:25.030	21204	1.2600	0.9300	-68.9500	0.1040	1.9690	0.0060
10:17:25.049	21224	2.1300	1.1500	-72.4300	0.1060	2.2500	0.0320
10:17:25.070	21244	-1.1200	0.7400	-63.5900	0.1270	1.5900	-0.0060
10:17:25.089	21264	3.6900	1.0100	-76.1000	0.1260	2.3730	0.0160
10:17:25.109	21284	-0.1000	0.6000	-64.2000	0.1320	1.7220	0.0230
10:17:25.130	21304	2.5500	0.5600	-71.5400	0.1080	2.0680	0.0130
10:17:25.148	21324	0.7900	1.3400	-71.1400	0.1110	2.0370	0.0210
10:17:25.170	21344	0.4700	0.5200	-66.2600	0.0840	1.7730	0.0100
10:17:25.191	21364	4.1300	0.9200	-76.5200	0.0930	2.4310	0.0400
10:17:25.209	21384	-0.8100	0.9600	-61.0300	0.0790	1.5610	0.0020
10:17:25.229	21404	4.2400	0.9700	-73.7800	0.0680	2.3090	0.0180
10:17:25.250	21424	0.6700	0.8700	-66.0100	0.0580	1.8570	0.0280
10:17:25.270	21444	1.8300	0.5900	-70.6100	0.0460	2.0110	0.0210
10:17:25.288	21464	2.3200	1.2200	-73.8900	0.0690	2.2140	0.0310
10:17:25.310	21484	-0.4900	0.8300	-63.7400	0.0590	1.6560	-0.0180
10:17:25.329	21504	4.5100	0.9500	-76.6700	0.0620	2.4280	0.0280
10:17:25.348	21524	-0.0300	0.9800	-59.0600	0.0780	1.6130	0.0030
10:17:25.370	21544	3.0700	0.2900	-70.9200	0.0720	2.1840	0.0070
10:17:25.390	21564	1.2600	1.3000	-68.8400	0.1150	2.0180	0.0250
10:17:25.408	21584	0.3500	0.7700	-66.0600	0.1050	1.8070	-0.0050
10:17:25.429	21604	3.2000	1.0100	-76.1000	0.1220	2.3280	0.0370
10:17:25.450	21624	-0.8800	0.8400	-61.4800	0.1140	1.5740	-0.0140
10:17:25.469	21644	4.6100	0.6400	-74.5100	0.1240	2.3480	0.0240
10:17:25.491	21664	0.7200	1.2400	-61.5300	0.1450	1.7000	0.0090
10:17:25.511	21684	1.7400	0.6300	-67.1000	0.1210	2.0120	0.0030
10:17:25.530	21704	1.9400	0.5100	-73.7600	0.1160	2.2070	0.0290
10:17:25.550	21724	-0.0700	1.0300	-61.5500	0.1000	1.6780	-0.0180
10:17:25.569	21744	3.5600	0.9200	-78.1200	0.1000	2.4330	0.0240
10:17:25.589	21764	-1.3400	0.8200	-62.0400	0.0940	1.5710	0.0070
10:17:25.609	21784	4.6500	0.8400	-72.1600	0.0620	2.3140	0.0060
10:17:25.632	21804	0.7400	1.4300	-65.3000	0.0840	1.8720	0.0430
10:17:25.650	21824	0.5800	0.6200	-67.5200	0.0550	1.8430	0.0060
10:17:25.669	21844	2.8800	1.1200	-77.1000	0.0710	2.3850	0.0320
10:17:25.691	21864	-0.0400	0.5800	-63.2400	0.0510	1.6670	-0.0010
10:17:25.710	21884	4.5700	0.5500	-74.6000	0.0510	2.3310	0.0100
10:17:25.730	21904	-0.5300	1.1400	-61.9100	0.0650	1.6740	0.0150
10:17:25.751	21924	2.5500	0.7400	-70.6800	0.0710	2.0770	-0.0070
10:17:25.771	21944	1.6500	0.9500	-70.4400	0.0880	2.0310	0.0310
10:17:25.789	21964	-0.2300	0.6100	-67.0100	0.0940	1.7460	-0.0040
10:17:25.811	21984	3.2300	0.6400	-77.7400	0.0790	2.4190	0.0240
10:17:25.830	22004	-0.3700	0.6900	-62.4800	0.0910	1.6600	0.0080
10:17:25.851	22024	4.1700	0.9000	-73.3600	0.1180	2.3080	0.0150
10:17:25.870	22044	0.3300	1.1500	-63.2100	0.1130	1.7300	0.0250
10:17:25.889	22064	1.9300	0.2600	-69.1800	0.0950	1.9210	0.0150
10:17:25.909	22084	2.7100	1.3600	-74.1900	0.1360	2.2830	0.0350
10:17:25.931	22104	-1.0200	0.6000	-64.1400	0.1310	1.6390	0.0170
10:17:25.951	22124	3.6600	0.6100	-77.6900	0.1180	2.4840	0.0170
10:17:25.972	22144	0.4400	0.4000	-63.0900	0.1160	1.5910	0.0300
10:17:25.991	22164	4.1800	0.4300	-69.4500	0.0730	2.2140	0.0020
10:17:26.010	22184	0.9300	1.1100	-66.9500	0.1120	1.9800	0.0230
10:17:26.031	22204	0.9900	0.4100	-65.1300	0.0770	1.7170	0.0000
10:17:26.051	22224	4.7800	0.9200	-77.0000	0.0570	2.5100	0.0400
10:17:26.071	22244	-0.1300	0.8900	-61.8500	0.0630	1.5900	0.0090
10:17:26.090	22264	3.9200	0.8200	-73.4800	0.0670	2.3180	0.0150
10:17:26.110	22284	0.1400	0.7200	-64.4100	0.0700	1.8190	0.0060
10:17:26.131	22304	1.3200	0.7700	-68.5300	0.0580	1.9680	-0.0010
10:17:26.150	22324	1.4900	1.1100	-77.8900	0.0750	2.3030	0.0460
10:17:26.172	22344	-0.3600	0.5100	-65.8200	0.0820	1.6650	-0.0020
10:17:26.192	22364	3.9600	0.7800	-75.8600	0.0890	2.3820	0.0260
10:17:26.210	22384	-0.2900	0.4700	-62.6400	0.0920	1.6500	0.0000
10:17:26.232	22404	1.9900	0.7200	-73.4700	0.1000	2.1670	0.0050
10:17:26.251	22424	0.7800	1.3600	-69.7300	0.1120	2.0230	0.0240
10:17:26.271	22444	1.5000	0.3300	-68.7400	0.1030	1.8670	0.0040
10:17:26.290	22464	2.5200	1.4300	-76.8900	0.1320	2.3320	0.0300
10:17:26.311	22484	-1.7200	0.7400	-64.7300	0.1230	1.6040	-0.0060
10:17:26.329	22504	4.3000	0.4300	-74.9100	0.1140	2.3670	0.0230
10:17:26.349	22524	0.0200	0.8400	-63.8600	0.1250	1.7420	0.0180
10:17:26.370	22544	2.4900	0.4900	-71.5000	0.1140	2.0670	0.0070
10:17:26.390	22564	1.4000	1.1800	-71.2800	0.1230	2.0360	0.0260
10:17:26.412	22584	0.5100	0.4400	-65.5700	0.0890	1.7510	0.0000
10:17:26.431	22604	4.1800	1.1700	-77.7700	0.0980	2.4980	0.0400
10:17:26.451	22624	-0.7200	0.9300	-59.8700	0.0850	1.5180	-0.0010
10:17:26.470	22644	4.1200	0.6300	-74.3000	0.0710	2.3450	0.0260
10:17:26.491	22664	0.4900	1.5900	-62.9400	0.0620	1.8660	0.0220
10:17:26.511	22684	0.6400	0.4200	-71.5100	0.0560	1.9270	0.0060
10:17:26.530	22704	1.9400	0.9500	-77.3800	0.0530	2.3190	0.0300
10:17:26.550	22724	-0.6200	0.6000	-64.6200	0.0550	1.6390	0.0030
10:17:26.571	22744	4.0800	0.7600	-74.5100	0.0640	2.4000	0.0210
10:17:26.589	22764	-0.4600	0.9100	-59.2300	0.0820	1.6180	-0.0100
10:17:26.611	22784	3.4300	0.3900	-71.4500	0.0870	2.1380	0.0070
10:17:26.629	22804	0.8200	1.3600	-70.8800	0.1010	2.1300	0.0210
10:17:26.650	22824	-0.0600	0.6200	-65.7100	0.0850	1.7620	-0.0190
10:17:26.671	22844	2.4300	1.3600	-77.9100	0.0970	2.3760	0.0270
10:17:26.691	22864	-0.5300	0.6400	-61.8200	0.0950	1.5860	-0.0010
10:17:26.711	22884	4.3300	0.7200	-75.6900	0.1210	2.3890	0.0240
10:17:26.730	22904	-0.0700	1.0400	-63.2700	0.1360	1.7200	0.0120
10:17:26.751	22924	1.0200	0.3800	-69.8500	0.1320	1.9530	0.0120
10:17:26.772	22944	1.8400	1.0700	-74.4000	0.1320	2.2600	0.0310
10:17:26.791	22964	-0.5900	0.3500	-66.3100	0.1040	1.6820	0.0000
10:17:26.811	22984	2.8300	1.1000	-75.6000	0.1140	2.3780	0.0100
10:17:26.831	23004	-1.6600	0.9200	-61.9700	0.0950	1.5820	-0.0050
10:17:26.851	23024	4.7500	0.7400	-72.4200	0.0840	2.3290	0.0100
10:17:26.870	23044	0.8200	1.2300	-67.7700	0.0890	1.9720	0.0360
10:17:26.890	23064	0.4500	0.9900	-65.8100	0.0470	1.7920	0.0000
10:17:26.910	23084	2.7100	1.2800	-77.5900	0.0570	2.3720	0.0370
10:17:26.932	23104	-0.5500	0.8900	-64.1000	0.0500	1.6500	0.0030
10:17:26.951	23124	3.8300	1.0300	-73.2900	0.0540	2.3350	0.0080
10:17:26.971	23144	0.1200	1.0100	-61.5400	0.0690	1.6830	0.0070
10:17:26.990	23164	2.9600	0.4900	-71.5800	0.0760	2.1010	-0.0020
10:17:27.011	23184	1.9000	0.8800	-71.5000	0.0730	2.0970	0.0470
10:17:27.032	23204	-0.2200	0.5800	-64.9700	0.0810	1.7290	-0.0050
10:17:27.050	23224	3.6500	0.8700	-77.2100	0.0780	2.4220	0.0280
10:17:27.070	23244	-0.5100	0.6900	-61.6600	0.0810	1.6150	0.0130
10:17:27.090	23264	3.8600	0.7000	-73.0500	0.0870	2.2630	0.0210
10:17:27.111	23284	-0.0800	1.3700	-61.9100	0.1320	1.8140	0.0060
10:17:27.131	23304	0.5500	1.0000	-67.3000	0.1220	1.8890	-0.0110
10:17:27.151	23324	2.8600	1.2800	-73.8300	0.1150	2.2740	0.0350
10:17:27.171	23344	-0.5600	0.7000	-63.3500	0.1290	1.6210	0.0110
10:17:27.191	23364	4.4400	0.7200	-75.1200	0.1090	2.3740	0.0220
10:17:27.212	23384	0.1900	0.7200	-60.7700	0.1060	1.5910	0.0240
10:17:27.232	23404	3.2100	0.9500	-69.8700	0.0710	2.1970	-0.0030
10:17:27.252	23424	0.6100	1.5000	-69.7400	0.1030	2.0890	0.0300
10:17:27.271	23444	0.3100	0.6100	-67.6000	0.0750	1.7590	0.0030
10:17:27.292	23464	3.9900	1.1200	-77.3700	0.0580	2.4230	0.0370
10:17:27.312	23484	-0.5600	0.8000	-61.3100	0.0690	1.5810	0.0050
10:17:27.331	23504	3.7700	0.2400	-74.2500	0.0660	2.3330	0.0080
10:17:27.350	23524	0.1700	0.9500	-63.7200	0.0700	1.7480	0.0150
10:17:27.372	23544	1.0000	0.7000	-69.6800	0.0530	1.9770	-0.0050
10:17:27.391	23564	1.9400	0.6300	-76.3900	0.0580	2.2590	0.0460
10:17:27.411	23584	-0.7300	0.3900	-66.7100	0.0810	1.7230	0.0020
10:17:27.433	23604	3.7400	0.7100	-77.0400	0.0770	2.3730	0.0280
10:17:27.451	23624	-1.0600	0.8500	-63.3400	0.0890	1.6390	0.0060
10:17:27.471	23644	2.6700	0.7800	-72.5100	0.0850	2.1800	-0.0020
10:17:27.492	23664	1.3300	0.8000	-69.8300	0.1110	1.9910	0.0470
10:17:27.510	23684	0.5500	0.9400	-68.1300	0.1000	1.8870	-0.0050
10:17:27.532	23704	2.5900	1.1000	-75.5400	0.1460	2.2860	0.0370
10:17:27.552	23724	-0.9700	0.6800	-62.8400	0.1390	1.6050	-0.0010
10:17:27.572	23744	3.8900	0.8000	-75.6800	0.1370	2.3520	0.0230
10:17:27.591	23764	-1.0400	0.7700	-64.6200	0.1430	1.7620	0.0070
10:17:27.612	23784	1.6400	0.8400	-71.7400	0.1180	2.0840	-0.0140
10:17:27.633	23804	0.9000	0.8800	-73.1100	0.1200	2.1010	0.0370
10:17:27.651	23824	-0.1900	0.8000	-66.0600	0.0870	1.7470	-0.0130
10:17:27.673	23844	3.3100	1.1100	-78.2900	0.0900	2.4910	0.0280
10:17:27.691	23864	-1.2900	0.8200	-60.3400	0.0760	1.5540	-0.0040
10:17:27.712	23884	4.1500	0.6200	-74.4200	0.0710	2.3320	0.0220
10:17:27.732	23904	0.4100	1.2600	-64.5100	0.0660	1.8560	0.0240
10:17:27.753	23924	0.6200	0.5300	-68.7500	0.0690	1.9110	0.0050
10:17:27.771	23944	2.8000	0.9500	-73.5400	0.0490	2.2830	0.0300
10:17:27.792	23964	-0.2000	0.8300	-63.8900	0.0670	1.6400	-0.0100
10:17:27.811	23984	3.9500	0.4800	-76.5300	0.0540	2.4400	0.0200
10:17:27.832	24004	0.3100	0.5500	-60.2800	0.0860	1.6360	0.0140
10:17:27.851	24024	2.7900	0.3800	-69.1900	0.0960	2.0680	0.0070
10:17:27.872	24044	1.5100	1.1000	-71.0000	0.1160	2.0990	0.0310
10:17:27.892	24064	0.6300	0.9300	-64.8300	0.1030	1.7640	-0.0060
10:17:27.911	24084	2.7500	1.1200	-77.3400	0.1160	2.3660	0.0270
10:17:27.932	24104	-0.7000	0.6800	-61.2700	0.1160	1.5450	0.0060
10:17:27.951	24124	4.6100	0.3800	-74.0000	0.1270	2.3330	0.0250
10:17:27.971	24144	-0.0300	1.1800	-64.3400	0.1450	1.8150	0.0120
10:17:27.992	24164	1.7500	0.4700	-67.7600	0.1330	1.8900	-0.0010
10:17:28.012	24184	2.1400	0.5000	-77.6000	0.1180	2.2950	0.0510
10:17:28.031	24204	-1.3400	0.7900	-64.8100	0.1030	1.6510	-0.0070
10:17:28.051	24224	2.8900	0.9700	-76.4000	0.0980	2.3690	0.0130
10:17:28.072	24244	-1.1000	0.9900	-63.4200	0.1020	1.6500	-0.0040
10:17:28.091	24264	3.9400	1.0300	-70.9500	0.0680	2.2410	0.0040
10:17:28.112	24284	0.4500	1.2200	-66.7600	0.0720	1.9650	0.0250
10:17:28.131	24304	0.1100	0.2900	-68.4900	0.0490	1.8560	0.0000
10:17:28.151	24324	2.2200	1.1500	-78.7700	0.0630	2.3900	0.0300
10:17:28.172	24344	-0.9900	0.4700	-65.2100	0.0560	1.6420	0.0050
10:17:28.192	24364	4.3800	0.5700	-74.5400	0.0550	2.3990	0.0190
10:17:28.211	24384	0.3000	0.9000	-62.2500	0.0550	1.7550	0.0170
10:17:28.231	24404	1.4200	0.5800	-69.6300	0.0590	1.9960	-0.0060
10:17:28.253	24424	2.0900	1.3000	-72.9900	0.0960	2.2180	0.0370
10:17:28.272	24444	-0.8400	0.9200	-65.4300	0.1050	1.6450	0.0010
10:17:28.293	24464	3.6800	0.8500	-76.8100	0.0870	2.4290	0.0180
10:17:28.311	24484	-0.0800	0.8800	-62.0400	0.1050	1.6780	0.0110
10:17:28.332	24504	2.9000	0.5600	-72.5800	0.0960	2.2270	0.0040
10:17:28.353	24524	0.4400	1.1200	-67.3300	0.1290	1.9170	0.0320
10:17:28.372	24544	0.6400	0.7200	-69.0600	0.1320	1.8400	0.0040
10:17:28.392	24564	3.1800	0.8500	-76.6600	0.1380	2.3450	0.0270
10:17:28.413	24584	-0.0500	0.5900	-60.7400	0.1290	1.6220	0.0040
10:17:28.433	24604	4.2500	0.7300	-72.7900	0.1380	2.2980	0.0210
10:17:28.452	24624	-0.2300	0.7400	-61.4800	0.1160	1.6960	0.0050
10:17:28.471	24644	2.3400	0.6500	-71.8100	0.1020	2.0960	0.0110
10:17:28.492	24664	1.4900	1.1900	-74.3200	0.1260	2.1340	0.0490
10:17:28.512	24684	-0.3100	0.3700	-65.4700	0.0700	1.6990	-0.0020
10:17:28.533	24704	4.2600	1.0300	-78.2500	0.0730	2.4920	0.0390
10:17:28.554	24724	-0.3600	0.7700	-59.6100	0.0710	1.5910	0.0030
10:17:28.574	24744	3.5000	0.4000	-74.5100	0.0700	2.2510	0.0230
10:17:28.592	24764	0.9800	0.4400	-67.4600	0.0560	1.8940	0.0240
10:17:28.612	24784	1.2100	0.4800	-65.7300	0.0650	1.8720	-0.0120
10:17:28.632	24804	2.3300	1.2500	-74.9400	0.0560	2.3040	0.0290
10:17:28.651	24824	-0.9800	0.6800	-64.6700	0.0660	1.6630	-0.0070
10:17:28.672	24844	3.5800	1.1000	-74.4700	0.1000	2.3180	0.0140
10:17:28.691	24864	-0.2800	1.1700	-64.9200	0.1150	1.7360	0.0230
10:17:28.711	24884	2.5400	0.5000	-71.6300	0.0940	2.0780	0.0100
10:17:28.731	24904	1.1800	1.4200	-68.5600	0.1140	2.0810	0.0080
10:17:28.752	24924	1.1700	0.6400	-67.1300	0.1130	1.8070	0.0170
10:17:28.772	24944	2.8300	1.1300	-75.6400	0.1170	2.3530	0.0300
10:17:28.794	24964	-1.2900	0.8500	-63.2700	0.1320	1.5790	0.0030
10:17:28.813	24984	3.7500	0.7700	-74.4400	0.1310	2.2900	0.0270
10:17:28.832	25004	0.3300	0.9800	-66.6000	0.1340	1.8520	0.0270
10:17:28.851	25024	1.2100	0.7800	-68.7100	0.1080	1.9490	-0.0030
10:17:28.873	25044	1.8300	0.9400	-74.1900	0.1240	2.2140	0.0380
10:17:28.894	25064	-0.7600	0.5500	-64.0900	0.0990	1.6500	-0.0060
10:17:28.912	25084	4.8300	0.7200	-76.6800	0.0740	2.5000	0.0360
10:17:28.932	25104	-0.6800	1.2200	-61.0000	0.0660	1.6650	-0.0030
10:17:28.953	25124	2.9300	0.3900	-70.1900	0.0510	2.1690	-0.0010
10:17:28.972	25144	1.3200	1.3500	-68.5500	0.0610	2.0170	0.0270
10:17:28.991	25164	0.6000	0.2100	-66.4700	0.0400	1.8090	0.0120
10:17:29.012	25184	3.5300	0.6100	-75.2000	0.0540	2.3770	0.0210
10:17:29.032	25204	-0.8200	0.4600	-62.1300	0.0440	1.5670	0.0030
10:17:29.053	25224	3.6900	0.5100	-75.4500	0.0630	2.2980	0.0270
10:17:29.073	25244	0.3900	0.3800	-65.3600	0.0610	1.8010	0.0280
10:17:29.093	25264	2.1200	0.5600	-68.6500	0.0820	1.9760	0.0070
10:17:29.112	25284	2.1900	1.1200	-74.5800	0.0910	2.2120	0.0290
10:17:29.132	25304	-0.0300	0.6400	-64.8800	0.1100	1.6800	-0.0040
10:17:29.153	25324	2.8000	1.1000	-77.8300	0.1020	2.3790	0.0300
10:17:29.173	25344	-1.0200	0.6100	-63.9300	0.1090	1.6450	0.0040
10:17:29.192	25364	3.4800	1.0500	-72.0000	0.1230	2.2200	0.0080
10:17:29.211	25384	0.9900	1.0800	-66.1700	0.1280	1.9360	0.0230
10:17:29.232	25404	0.5500	0.9100	-66.7700	0.1430	1.8230	-0.0090
10:17:29.253	25424	2.5600	0.9300	-78.5600	0.1010	2.4040	0.0310
10:17:29.274	25444	-0.7700	0.8500	-60.9600	0.1120	1.5540	-0.0020
10:17:29.291	25464	4.1200	0.6600	-77.4900	0.1080	2.4230	0.0280
10:17:29.313	25484	-0.5200	0.6300	-64.5800	0.1020	1.7180	0.0120
10:17:29.334	25504	2.5600	0.6500	-71.5100	0.0770	2.1170	0.0060
10:17:29.354	25524	1.8500	0.8900	-71.9800	0.0750	2.1180	0.0390
10:17:29.373	25544	-0.1500	0.8000	-65.4100	0.0550	1.7340	-0.0170
10:17:29.393	25564	3.1500	1.1600	-76.3300	0.0550	2.4010	0.0160
10:17:29.413	25584	-0.2200	0.7800	-64.0800	0.0510	1.6690	0.0070
10:17:29.433	25604	4.2300	0.5600	-70.4900	0.0560	2.1810	0.0090
10:17:29.454	25624	0.8600	0.8200	-65.0000	0.0650	1.9000	0.0200
10:17:29.472	25644	1.3400	0.3500	-69.1900	0.0810	1.9100	0.0070
10:17:29.493	25664	2.6900	1.3100	-73.6800	0.1040	2.2100	0.0370
10:17:29.512	25684	-0.4600	0.7200	-62.8000	0.1000	1.6230	-0.0050
10:17:29.534	25704	3.6800	0.7600	-76.4900	0.0790	2.3830	0.0350
10:17:29.552	25724	0.1700	0.8200	-62.4700	0.0990	1.7270	0.0120
10:17:29.574	25744	3.1300	0.6700	-70.0700	0.0990	2.1220	0.0130
10:17:29.595	25764	0.6600	1.5400	-72.0400	0.1340	2.0680	0.0320
10:17:29.612	25784	-1.0300	0.5500	-67.6600	0.1190	1.7510	-0.0110
10:17:29.634	25804	3.0300	1.1300	-78.1000	0.1390	2.3860	0.0280
10:17:29.653	25824	-0.6100	0.6200	-63.3500	0.1280	1.6360	0.0160
10:17:29.674	25844	3.9500	0.2800	-74.1700	0.1290	2.3300	0.0100
10:17:29.692	25864	0.2000	0.9700	-64.1400	0.1120	1.7740	0.0220
10:17:29.712	25884	2.0300	0.5800	-69.9000	0.0990	2.0260	0.0030
10:17:29.734	25904	1.8800	1.4900	-74.2100	0.1180	2.1990	0.0400
10:17:29.753	25924	-1.0300	0.7300	-64.8000	0.0880	1.6890	-0.0070
10:17:29.773	25944	4.4100	0.5300	-77.2900	0.0590	2.4820	0.0370
10:17:29.794	25964	0.1800	0.4200	-59.5400	0.0610	1.6010	0.0070
10:17:29.814	25984	4.0600	0.4500	-69.8100	0.0650	2.2260	0.0100
10:17:29.834	26004	0.7000	1.0500	-67.3700	0.0660	1.9410	0.0140
10:17:29.852	26024	-0.3500	0.7800	-66.0300	0.0580	1.7470	-0.0150
10:17:29.874	26044	2.6000	1.2400	-79.5800	0.0760	2.4030	0.0350
10:17:29.893	26064	-1.0100	1.1000	-63.7400	0.0750	1.6280	-0.0040
10:17:29.914	26084	3.3800	0.6800	-73.6300	0.0780	2.3400	0.0060
10:17:29.935	26104	-0.2400	0.6700	-65.0300	0.1110	1.7530	0.0260
10:17:29.954	26124	2.3600	0.5500	-69.4200	0.0950	2.0350	0.0050
10:17:29.973	26144	1.4700	1.1600	-75.7800	0.1090	2.1820	0.0380
10:17:29.993	26164	-0.5400	0.4400	-67.4900	0.1080	1.7300	0.0150
10:17:30.013	26184	3.5400	0.9300	-78.5600	0.1410	2.4510	0.0290
10:17:30.032	26204	-1.0100	0.6700	-63.2500	0.1310	1.6060	0.0160
10:17:30.054	26224	2.8500	0.4200	-71.8300	0.1240	2.1510	0.0110
10:17:30.073	26244	0.8700	1.0500	-66.8600	0.1250	1.9340	0.0180
10:17:30.094	26264	0.5500	0.8300	-69.5900	0.1130	1.8850	0.0030
10:17:30.114	26284	1.3100	1.1600	-76.4600	0.0940	2.2810	0.0150
10:17:30.133	26304	-0.7200	0.6200	-66.4300	0.0880	1.6450	0.0080
10:17:30.153	26324	4.4700	0.9600	-78.4700	0.0810	2.4530	0.0270
10:17:30.173	26344	-0.0900	1.0600	-62.9900	0.0790	1.6680	0.0150
10:17:30.194	26364	2.9500	0.2000	-72.3900	0.0520	2.1120	0.0210
10:17:30.214	26384	1.7600	1.2200	-69.7000	0.0680	2.0570	0.0340
10:17:30.234	26404	-0.2000	0.5000	-68.6700	0.0580	1.7920	0.0000
10:17:30.254	26424	2.6800	0.6600	-78.8900	0.0590	2.4330	0.0220
10:17:30.275	26444	-1.3400	0.5500	-62.6800	0.0500	1.5570	0.0010
10:17:30.295	26464	4.3200	0.8000	-76.2000	0.0660	2.3300	0.0230
10:17:30.315	26484	0.5200	1.0200	-63.4500	0.0830	1.8280	0.0190
10:17:30.333	26504	1.0200	0.8000	-67.9800	0.0860	1.8920	-0.0110
10:17:30.355	26524	2.6000	0.9300	-74.8400	0.0840	2.2830	0.0220
10:17:30.373	26544	-0.4600	0.5300	-64.3000	0.0950	1.6870	-0.0020
10:17:30.393	26564	3.0800	0.7900	-76.1100	0.1110	2.4470	0.0250
10:17:30.412	26584	-0.3100	0.4800	-61.1700	0.1230	1.6560	0.0210
10:17:30.435	26604	4.3900	0.7000	-68.6000	0.1340	2.1510	0.0030
10:17:30.455	26624	1.4600	1.1700	-68.3500	0.1610	1.9750	0.0390
10:17:30.474	26644	0.0500	0.8900	-66.1600	0.1470	1.7660	0.0010
10:17:30.494	26664	3.2200	0.8500	-78.5800	0.1500	2.3890	0.0330
10:17:30.513	26684	-1.2900	0.8700	-61.5200	0.1010	1.5410	-0.0030
10:17:30.535	26704	4.3000	0.9200	-75.3000	0.1040	2.3980	0.0180
10:17:30.553	26724	-0.1700	1.0300	-64.1000	0.1120	1.7090	0.0130
10:17:30.574	26744	2.7300	0.6700	-70.1900	0.0730	2.0390	0.0030
10:17:30.594	26764	2.0700	0.7700	-74.4700	0.0700	2.2460	0.0410
10:17:30.614	26784	-0.5300	0.4600	-64.8400	0.0540	1.6670	0.0040
10:17:30.634	26804	3.6700	0.9500	-75.6300	0.0550	2.4520	0.0190
10:17:30.654	26824	-0.5500	0.6500	-62.6900	0.0370	1.5760	0.0140
10:17:30.674	26844	3.7700	0.5600	-71.2700	0.0530	2.2180	-0.0020
10:17:30.693	26864	0.2900	0.9900	-67.1000	0.0550	1.9390	0.0240
10:17:30.714	26884	0.3000	0.4200	-69.3400	0.0700	1.8420	-0.0110
10:17:30.733	26904	2.1600	1.4400	-75.9400	0.0950	2.3000	0.0330
10:17:30.754	26924	-0.4900	0.3000	-62.7300	0.0940	1.6380	-0.0070
10:17:30.775	26944	3.8400	0.7600	-75.4900	0.0990	2.3490	0.0280
10:17:30.794	26964	0.0600	0.5300	-64.5500	0.1110	1.7160	0.0110
10:17:30.814	26984	3.2400	0.5500	-68.8900	0.0950	2.1360	0.0000
10:17:30.835	27004	1.2500	1.2200	-69.2900	0.1450	1.9920	0.0310
10:17:30.854	27024	-0.6900	0.9500	-66.1600	0.1290	1.7220	-0.0080
10:17:30.875	27044	2.8400	1.0500	-78.4900	0.1440	2.4220	0.0310
10:17:30.894	27064	-0.8400	0.5200	-63.6900	0.1250	1.5900	-0.0040
10:17:30.914	27084	4.2300	0.8500	-75.8500	0.1170	2.3040	0.0140
10:17:30.934	27104	-0.4500	0.9600	-64.2100	0.1050	1.7380	0.0180
10:17:30.954	27124	2.3000	0.4100	-68.3800	0.0890	1.9930	0.0010
10:17:30.974	27144	1.9600	1.1600	-74.6600	0.0990	2.2460	0.0400
10:17:30.995	27164	-0.3500	1.0400	-64.0000	0.0780	1.6340	-0.0130
10:17:31.015	27184	4.8300	0.5200	-79.5100	0.0600	2.5390	0.0380
10:17:31.034	27204	-0.9400	0.9400	-60.4100	0.0710	1.5970	0.0000
10:17:31.054	27224	3.1800	0.3800	-74.7400	0.0760	2.1810	0.0130
10:17:31.074	27244	1.2100	0.6800	-70.3200	0.0740	1.9910	0.0370
10:17:31.096	27264	0.2600	0.6400	-67.9200	0.0650	1.7890	0.0000
10:17:31.115	27284	2.5400	1.0300	-79.3400	0.0720	2.4260	0.0430
10:17:31.134	27304	-0.9600	0.5900	-62.4200	0.0650	1.5770	0.0020
10:17:31.154	27324	3.6600	0.6900	-76.7000	0.0710	2.3670	0.0180
10:17:31.174	27344	-0.1300	0.8500	-65.7500	0.1100	1.7780	0.0300
10:17:31.195	27364	2.3200	0.7800	-69.7000	0.0920	2.0710	0.0060
10:17:31.215	27384	1.3800	0.8500	-74.5900	0.1170	2.1430	0.0450
10:17:31.235	27404	-0.3100	0.5300	-66.6500	0.1200	1.6790	0.0040
10:17:31.254	27424	3.7300	0.9700	-79.6900	0.1380	2.5300	0.0410
10:17:31.274	27444	-1.7100	0.8700	-65.1400	0.1300	1.6060	0.0070
10:17:31.294	27464	4.6900	0.7900	-77.0500	0.1380	2.5050	0.0110
10:17:31.314	27484	0.6400	0.7700	-66.2000	0.1300	1.8610	0.0210
10:17:31.334	27504	0.8300	0.3800	-65.7900	0.1100	1.7790	-0.0120
10:17:31.355	27524	1.4000	1.3200	-77.6400	0.1620	2.3220	0.0290
10:17:31.375	27544	-0.1700	0.8100	-67.5200	0.0970	1.7810	-0.0120
10:17:31.394	27564	4.3800	0.5900	-77.1600	0.0840	2.5000	0.0190
10:17:31.414	27584	-0.8800	0.9600	-62.4800	0.1010	1.6610	0.0070
10:17:31.434	27604	2.3700	0.8300	-71.6800	0.0540	2.1080	0.0000
10:17:31.455	27624	-0.1100	1.3600	-73.1100	0.0690	2.0440	0.0360
10:17:31.474	27644	-0.0700	0.6200	-68.5800	0.0630	1.8570	-0.0100
10:17:31.493	27664	0.1100	1.1000	-79.0100	0.0580	2.2600	0.0170
10:17:31.515	27684	-2.1600	1.0800	-70.5500	0.0740	1.6900	-0.0080
10:17:31.534	27704	4.4500	0.7900	-77.0400	0.0630	2.3920	0.0220
10:17:31.556	27724	-0.0500	0.9600	-60.5200	0.0800	1.6480	0.0190
10:17:31.574	27744	0.9900	0.4900	-75.3400	0.0990	2.0670	0.0040
10:17:31.596	27764	1.3300	0.5600	-75.8500	0.0990	2.2230	0.0360
10:17:31.614	27784	0.0600	0.6500	-66.2900	0.0900	1.7570	-0.0150
10:17:31.633	27804	3.3000	1.0400	-75.4500	0.1190	2.3430	0.0150
10:17:31.654	27824	-1.3000	0.4700	-65.4900	0.1110	1.6650	0.0180
10:17:31.675	27844	3.4800	0.8600	-74.5100	0.1360	2.3150	0.0090
10:17:31.694	27864	1.1000	1.0700	-65.1700	0.1600	1.8740	0.0400
10:17:31.714	27884	0.8700	0.8700	-65.5200	0.1390	1.8340	-0.0060
10:17:31.735	27904	3.2000	1.0900	-76.9400	0.1290	2.4230	0.0340
10:17:31.755	27924	-0.3400	0.6900	-60.3500	0.0760	1.5100	0.0030
10:17:31.774	27944	4.1100	0.6100	-75.8300	0.0940	2.3720	0.0240
10:17:31.794	27964	-0.5800	0.7300	-67.4100	0.1100	1.7660	0.0230
10:17:31.814	27984	2.5000	0.3500	-70.5000	0.0740	2.1160	0.0110
10:17:31.834	28004	2.3000	1.1100	-71.9900	0.0780	2.1740	0.0290
10:17:31.854	28024	-0.4200	0.7100	-63.8400	0.0580	1.6690	-0.0070
10:17:31.876	28044	3.7100	0.5200	-78.9700	0.0580	2.4670	0.0260
10:17:31.895	28064	0.1600	0.6200	-61.8800	0.0640	1.6250	0.0070
10:17:31.914	28084	3.6600	0.2700	-70.9800	0.0640	2.1550	0.0040
10:17:31.934	28104	0.6100	0.8600	-70.3100	0.0810	1.9610	0.0320
10:17:31.955	28124	0.9900	0.5300	-70.2800	0.0910	1.9490	-0.0090
10:17:31.975	28144	2.5700	0.7500	-74.5900	0.0960	2.1690	0.0430
10:17:31.995	28164	-0.7900	0.6400	-62.6100	0.0990	1.6390	-0.0210
10:17:32.015	28184	3.9300	0.6300	-76.5100	0.0890	2.4150	0.0320
10:17:32.035	28204	0.2700	0.9800	-64.5600	0.1040	1.7340	0.0210
10:17:32.054	28224	2.7300	0.9000	-71.4300	0.1190	2.0880	0.0120
10:17:32.075	28244	1.3000	1.6000	-68.8800	0.1180	2.0830	0.0100
10:17:32.094	28264	-0.1000	0.8200	-68.0500	0.1200	1.7590	-0.0020
10:17:32.114	28284	3.5200	1.0200	-75.2100	0.1380	2.2960	0.0250
10:17:32.135	28304	-0.8300	0.6100	-61.7800	0.1170	1.5950	0.0110
10:17:32.155	28324	4.2300	0.0300	-75.5900	0.1030	2.3840	0.0170
10:17:32.174	28344	0.3800	0.9100	-62.6600	0.1130	1.7620	0.0310
10:17:32.194	28364	2.1000	0.9300	-68.6900	0.0840	1.9530	0.0000
10:17:32.214	28384	2.4300	1.2700	-73.4000	0.1180	2.2700	0.0390
10:17:32.234	28404	-0.6900	0.7000	-63.4800	0.0700	1.6360	-0.0060
10:17:32.255	28424	5.0300	1.0100	-72.6000	0.0690	2.4570	0.0150
10:17:32.275	28444	0.2300	0.7700	-59.8100	0.0620	1.5970	0.0210
10:17:32.295	28464	3.0600	0.8200	-72.4400	0.0580	2.1950	0.0050
10:17:32.314	28484	1.4800	0.6600	-69.1800	0.0620	2.0440	0.0220
10:17:32.336	28504	0.3900	0.4900	-64.8700	0.0440	1.7820	-0.0260
10:17:32.355	28524	3.0400	0.9100	-78.2600	0.0530	2.4050	0.0230
10:17:32.376	28544	-0.8800	0.8300	-61.4700	0.0750	1.5500	-0.0160
10:17:32.396	28564	4.1500	0.9600	-69.5700	0.0770	2.2950	-0.0090
10:17:32.415	28584	0.0700	0.7600	-65.8600	0.1040	1.8520	0.0250
10:17:32.434	28604	1.4300	0.4100	-71.5300	0.0940	1.9590	0.0020
10:17:32.456	28624	1.5200	1.2800	-74.9900	0.1060	2.2560	0.0190
10:17:32.475	28644	0.1100	0.7400	-63.5600	0.1080	1.6900	-0.0010
10:17:32.497	28664	3.9600	0.7300	-76.1900	0.1300	2.4650	0.0270
10:17:32.517	28684	-0.8600	1.1600	-62.8700	0.1690	1.6330	0.0160
10:17:32.537	28704	3.2400	0.4000	-70.2300	0.1410	2.1480	0.0090
10:17:32.556	28724	1.5600	0.9200	-68.3500	0.1400	1.9790	0.0340
10:17:32.576	28744	0.5000	0.6000	-66.7600	0.1150	1.8360	-0.0110
10:17:32.595	28764	2.0900	0.7700	-76.2200	0.1270	2.3100	0.0210
10:17:32.616	28784	-1.2200	0.3900	-64.7100	0.0830	1.6350	0.0040
10:17:32.636	28804	4.6000	0.6100	-74.7900	0.0680	2.4570	0.0090
10:17:32.655	28824	-0.5400	1.0400	-62.4200	0.0850	1.6800	0.0120
10:17:32.676	28844	1.9100	1.0200	-71.1900	0.0680	2.0230	0.0080
10:17:32.695	28864	1.9900	1.0700	-72.2300	0.0580	2.1510	0.0360
10:17:32.715	28884	0.4900	0.2300	-67.4300	0.0510	1.7600	0.0010
10:17:32.735	28904	4.4800	0.9400	-76.2800	0.0660	2.3570	0.0290
10:17:32.755	28924	0.1600	0.6900	-59.5700	0.0740	1.5600	0.0160
10:17:32.775	28944	3.6300	0.6800	-74.5300	0.0630	2.2910	0.0280
10:17:32.796	28964	1.3400	0.9200	-64.3000	0.0850	1.8410	0.0110
10:17:32.814	28984	1.6900	0.7200	-66.7700	0.0840	1.8850	-0.0050
10:17:32.835	29004	3.0200	0.8300	-73.8500	0.0920	2.2920	0.0320
10:17:32.856	29024	-0.3500	0.7800	-61.3600	0.1040	1.6150	0.0090
10:17:32.877	29044	4.1900	0.7100	-77.2100	0.1110	2.4080	0.0190
10:17:32.896	29064	0.1300	0.9300	-61.2300	0.1150	1.6310	0.0100
10:17:32.916	29084	3.6100	0.4600	-70.6400	0.1240	2.0910	0.0170
10:17:32.936	29104	1.1300	1.3300	-72.6200	0.1440	2.0700	0.0400
10:17:32.954	29124	0.2400	0.3400	-64.2300	0.1190	1.7000	-0.0060
10:17:32.976	29144	3.7100	0.8000	-76.9300	0.1290	2.4720	0.0170
10:17:32.995	29164	-1.3500	0.9300	-60.4200	0.1030	1.5390	-0.0090
10:17:33.014	29184	3.6600	0.9100	-74.1200	0.0980	2.2890	0.0070
10:17:33.035	29204	0.3900	0.7700	-67.0800	0.0960	1.8790	0.0110
10:17:33.056	29224	1.7000	0.7900	-67.1300	0.0830	1.9690	0.0060
10:17:33.075	29244	2.3300	1.3700	-74.2000	0.0730	2.2970	0.0240
10:17:33.094	29264	-1.1900	0.7700	-64.7500	0.0700	1.6130	-0.0060
10:17:33.116	29284	3.6300	0.8600	-78.6000	0.0590	2.4340	0.0250
10:17:33.137	29304	-0.4600	0.6600	-63.8100	0.0480	1.6950	0.0220
10:17:33.154	29324	3.2700	0.1100	-73.3300	0.0510	2.1570	0.0090
10:17:33.176	29344	1.4800	1.3200	-68.7200	0.0880	2.0020	0.0380
10:17:33.196	29364	0.8200	0.5600	-68.5100	0.0820	1.7960	0.0150
10:17:33.215	29384	2.7600	0.8800	-77.6000	0.0860	2.3350	0.0310
10:17:33.235	29404	-0.7400	0.2400	-62.6800	0.0960	1.5550	0.0100
10:17:33.256	29424	4.1100	0.8700	-74.7500	0.0870	2.3630	0.0060
10:17:33.277	29444	0.8700	0.8800	-63.2700	0.1020	1.7850	0.0180
10:17:33.296	29464	2.1600	0.5600	-68.7200	0.0950	1.9780	-0.0010
10:17:33.317	29484	1.4700	1.4900	-74.1200	0.1210	2.1370	0.0400
10:17:33.335	29504	-1.3400	0.7700	-66.0300	0.1280	1.6820	-0.0120
10:17:33.357	29524	3.7600	0.6400	-81.6400	0.1480	2.4610	0.0450
10:17:33.376	29544	-0.3900	0.2600	-62.3600	0.1340	1.5920	0.0150
10:17:33.398	29564	3.6500	0.4300	-71.4100	0.1180	2.2270	0.0070
10:17:33.416	29584	1.0700	1.1100	-65.5100	0.1290	1.8570	0.0260
10:17:33.436	29604	0.7700	0.8200	-68.1100	0.1030	1.8560	0.0040
10:17:33.456	29624	2.3800	0.9100	-78.0300	0.0880	2.4130	0.0300
10:17:33.477	29644	-0.3600	0.6800	-62.7100	0.0770	1.6460	-0.0080
10:17:33.497	29664	4.6900	0.7200	-72.6200	0.0620	2.3940	0.0070
10:17:33.517	29684	0.7800	1.1000	-58.5500	0.0600	1.6880	0.0040
10:17:33.537	29704	3.0100	0.7500	-67.9600	0.0660	2.0670	-0.0030
10:17:33.556	29724	1.5200	0.8700	-71.4400	0.0610	2.1020	0.0310
10:17:33.577	29744	-0.6800	0.5400	-66.0600	0.0590	1.7170	-0.0110
10:17:33.595	29764	3.8400	0.5400	-79.1100	0.0580	2.4520	0.0450
10:17:33.617	29784	-0.2700	0.5900	-62.0300	0.0840	1.5850	0.0090
10:17:33.637	29804	4.2100	0.4700	-71.9500	0.0800	2.2420	0.0100
10:17:33.656	29824	0.6600	0.4600	-65.4600	0.1030	1.8970	0.0130
10:17:33.675	29844	0.7900	0.6900	-68.1600	0.1000	1.9040	-0.0060
10:17:33.696	29864	1.9800	1.6900	-74.9600	0.1330	2.2680	0.0330
10:17:33.716	29884	-1.2900	0.9900	-63.6700	0.1370	1.6370	0.0020
10:17:33.736	29904	3.3900	1.0700	-78.5900	0.1520	2.4240	0.0230
10:17:33.756	29924	-0.3100	0.5600	-63.0300	0.1280	1.6430	0.0200
10:17:33.776	29944	3.5500	0.5700	-69.4100	0.1290	2.0910	0.0110
10:17:33.796	29964	0.8900	1.5200	-69.4800	0.1460	1.9990	0.0260
10:17:33.817	29984	0.4100	0.1900	-68.6900	0.1100	1.8160	0.0020
10:17:33.837	30004	2.5500	1.0400	-77.4100	0.1130	2.3830	0.0150
10:17:33.857	30024	-1.5400	0.7100	-64.9200	0.1030	1.5770	-0.0080
10:17:33.877	30044	3.7800	0.9000	-75.9600	0.0600	2.4230	0.0070
10:17:33.896	30064	0.3100	0.8100	-64.6600	0.0770	1.7910	0.0260
10:17:33.915	30084	1.6900	0.5300	-71.7800	0.0390	2.0280	0.0120
10:17:33.937	30104	1.1700	1.3400	-75.1600	0.0610	2.1980	0.0350
10:17:33.956	30124	-0.5800	0.7200	-67.5500	0.0590	1.7360	-0.0040
10:17:33.977	30144	3.6900	0.6800	-76.3200	0.0540	2.3820	0.0200
10:17:33.996	30164	-0.3800	0.8300	-60.6500	0.0510	1.6140	0.0040
10:17:34.016	30184	2.7400	0.5700	-73.7400	0.0760	2.2060	0.0150
10:17:34.037	30204	1.6200	1.1800	-66.8700	0.1040	1.9240	0.0280
10:17:34.056	30224	1.2900	0.4300	-65.4700	0.0720	1.8600	-0.0130
10:17:34.077	30244	4.1300	0.4700	-73.0800	0.0940	2.3160	0.0230
10:17:34.096	30264	-0.1500	1.0500	-58.1900	0.0980	1.6210	-0.0210
10:17:34.117	30284	4.1700	1.0500	-73.3500	0.1010	2.3510	0.0230
10:17:34.137	30304	-0.0900	1.1300	-62.3200	0.1120	1.7030	0.0080
10:17:34.156	30324	2.5200	0.8400	-71.5400	0.1380	2.0760	0.0060
10:17:34.176	30344	1.3600	1.2300	-72.6500	0.1500	2.1190	0.0430
10:17:34.195	30364	0.5000	0.3700	-65.0900	0.1250	1.6870	0.0050
10:17:34.215	30384	3.9800	0.7300	-77.5300	0.1240	2.4260	0.0410
10:17:34.237	30404	-1.0000	1.1900	-59.1400	0.1080	1.5330	-0.0020
10:17:34.256	30424	4.1900	0.4500	-73.5200	0.0990	2.3090	0.0180
10:17:34.277	30444	0.5600	0.9000	-66.8000	0.1030	1.8640	0.0240
10:17:34.296	30464	1.0700	0.3100	-69.9700	0.0580	1.9320	0.0090
10:17:34.317	30484	1.8400	1.3200	-78.8000	0.0860	2.3420	0.0450
10:17:34.337	30504	-0.9600	1.0800	-64.5300	0.0720	1.6570	-0.0110
10:17:34.356	30524	3.8300	1.0000	-76.1800	0.0640	2.3770	0.0080
10:17:34.376	30544	-0.1700	0.4600	-63.7700	0.0450	1.7080	0.0190
10:17:34.396	30564	2.8100	0.4000	-71.0100	0.0420	2.1130	0.0080
10:17:34.416	30584	0.9000	1.0900	-71.8200	0.0680	2.0700	0.0340
10:17:34.437	30604	-0.3700	0.7700	-67.9900	0.0810	1.7690	-0.0100
10:17:34.457	30624	2.6700	0.9000	-78.5900	0.0830	2.4040	0.0330
10:17:34.477	30644	-0.9300	0.7700	-62.0800	0.1030	1.6210	-0.0110
10:17:34.497	30664	3.6300	0.3000	-74.1900	0.0940	2.2320	0.0190
10:17:34.517	30684	0.9600	0.9600	-64.9100	0.1170	1.8540	0.0230
10:17:34.537	30704	1.8000	0.4400	-69.8600	0.1080	1.9700	0.0170
10:17:34.557	30724	1.6500	1.4400	-74.0800	0.1340	2.1870	0.0310
10:17:34.577	30744	-1.3900	1.1300	-65.6900	0.1360	1.6510	-0.0110
10:17:34.598	30764	3.5600	0.8000	-76.6200	0.1300	2.3750	0.0150
10:17:34.617	30784	-0.1200	0.7400	-61.4100	0.1110	1.6860	0.0050
10:17:34.639	30804	3.5100	0.5100	-71.9000	0.1180	2.1940	0.0110
10:17:34.657	30824	0.0000	1.5700	-65.7200	0.1320	1.8320	0.0170
10:17:34.677	30844	1.2100	0.3000	-67.9500	0.0740	1.8570	0.0090
10:17:34.697	30864	3.3800	1.0600	-78.6700	0.0840	2.4390	0.0420
10:17:34.717	30884	-0.9300	1.0600	-63.3900	0.0860	1.6240	-0.0060
10:17:34.737	30904	4.9100	0.7800	-73.7100	0.0630	2.3800	0.0080
10:17:34.757	30924	1.0800	1.0700	-60.0000	0.0730	1.7040	0.0210
10:17:34.778	30944	2.6500	0.8400	-68.7900	0.0790	2.0650	-0.0070
10:17:34.797	30964	0.9400	1.0200	-72.6900	0.0650	2.1290	0.0240
10:17:34.817	30984	-1.3100	0.6600	-65.2500	0.0530	1.7030	-0.0160
10:17:34.838	31004	3.1700	0.6600	-79.2700	0.0700	2.4620	0.0320
10:17:34.858	31024	-0.4700	0.9900	-62.2900	0.0860	1.6310	0.0080
10:17:34.877	31044	3.4500	0.5500	-73.4200	0.1000	2.2180	0.0070
10:17:34.896	31064	0.7500	0.4000	-68.8800	0.1040	1.9110	0.0350
10:17:34.918	31084	1.3100	0.6000	-69.2700	0.1050	1.9470	0.0000
10:17:34.937	31104	1.7300	1.5700	-77.0200	0.1340	2.2930	0.0350
10:17:34.958	31124	-1.2000	0.5100	-63.9200	0.1260	1.5740	0.0070
10:17:34.978	31144	4.5400	0.5000	-76.0500	0.1160	2.4190	0.0300
10:17:34.998	31164	0.2800	1.0600	-63.0900	0.1410	1.7120	0.0100
10:17:35.017	31184	2.5400	0.5700	-70.5000	0.1180	2.0550	0.0020
10:17:35.037	31204	2.0200	0.6600	-71.1500	0.1170	2.1020	0.0370
10:17:35.057	31224	0.4800	0.6500	-65.3800	0.1320	1.7310	0.0080
10:17:35.077	31244	2.4900	0.8900	-79.0500	0.1230	2.3630	0.0340
10:17:35.097	31264	-1.8100	1.1200	-60.7700	0.1130	1.5930	-0.0160
10:17:35.118	31284	4.5400	0.7500	-72.3300	0.0880	2.3530	0.0140
10:17:35.137	31304	0.5900	1.1600	-64.5100	0.0790	1.8360	0.0230
10:17:35.158	31324	0.8700	1.0400	-68.7700	0.0570	1.9390	-0.0020
10:17:35.178	31344	1.9100	0.9300	-76.6300	0.0520	2.2750	0.0400
10:17:35.199	31364	0.1200	0.3900	-64.0900	0.0450	1.6900	-0.0020
10:17:35.217	31384	4.4100	0.4200	-75.0800	0.0500	2.4470	0.0170
10:17:35.237	31404	-0.2600	1.0000	-61.0300	0.0600	1.6190	0.0020
10:17:35.257	31424	2.6200	0.9900	-71.6200	0.0560	2.1420	-0.0070
10:17:35.278	31444	1.4800	1.2500	-69.2700	0.0980	2.0380	0.0220
10:17:35.297	31464	0.2200	0.3100	-65.3900	0.0780	1.7490	-0.0060
10:17:35.316	31484	3.6000	0.8100	-76.9700	0.1100	2.3730	0.0370
10:17:35.336	31504	0.0800	0.6700	-62.1600	0.0850	1.6270	0.0050
10:17:35.357	31524	3.9500	0.9000	-75.2300	0.1140	2.3990	0.0220
10:17:35.378	31544	-0.0500	0.8600	-63.6500	0.1180	1.7010	0.0230
10:17:35.396	31564	2.3800	0.3800	-69.1600	0.1030	2.0230	-0.0030
10:17:35.416	31584	2.2900	1.5500	-73.3300	0.1530	2.2190	0.0310
10:17:35.436	31604	-0.5400	0.3400	-65.3000	0.1360	1.6430	0.0090
10:17:35.457	31624	3.7000	0.6800	-79.6000	0.1450	2.4170	0.0290
10:17:35.478	31644	-0.7700	0.8200	-59.7800	0.1220	1.5530	-0.0090
10:17:35.497	31664	3.5600	0.6000	-73.1800	0.1040	2.2450	0.0230
10:17:35.516	31684	0.8300	1.1700	-68.1000	0.1200	1.9400	0.0260
10:17:35.537	31704	0.3200	0.5300	-68.4100	0.0810	1.8640	-0.0040
10:17:35.558	31724	2.6700	0.6900	-79.6400	0.0660	2.4440	0.0470
10:17:35.578	31744	-1.3100	0.7200	-64.0600	0.0700	1.5850	0.0050
10:17:35.599	31764	4.4600	1.0600	-75.2900	0.0730	2.3500	0.0170
10:17:35.617	31784	1.3100	0.2500	-63.6600	0.0740	1.8180	0.0200
10:17:35.637	31804	1.9700	0.7300	-69.3200	0.0680	1.9560	0.0050
10:17:35.657	31824	1.9800	0.6300	-74.4600	0.0690	2.2120	0.0450
10:17:35.678	31844	-0.5300	0.6800	-66.0700	0.1000	1.7180	-0.0030
10:17:35.697	31864	2.9500	0.9000	-74.4100	0.0920	2.3380	0.0100
10:17:35.717	31884	-0.1400	0.5000	-63.4900	0.1150	1.6720	0.0140
10:17:35.739	31904	2.5400	0.7000	-73.2000	0.1160	2.1960	0.0040
10:17:35.758	31924	0.7900	1.0300	-68.3200	0.1190	1.9320	0.0210
10:17:35.778	31944	0.4600	0.9600	-68.6500	0.1010	1.8800	-0.0030
10:17:35.798	31964	2.1600	1.4500	-77.5600	0.1370	2.3260	0.0310
10:17:35.818	31984	-1.2500	0.7700	-65.5300	0.1310	1.6420	0.0070
10:17:35.839	32004	4.4100	0.7600	-74.5500	0.1190	2.3290	0.0170
10:17:35.858	32024	0.5100	0.8200	-63.2400	0.1340	1.7620	0.0080
10:17:35.878	32044	2.7100	0.4000	-69.3800	0.1070	2.0610	-0.0060
10:17:35.899	32064	1.2900	1.2600	-72.0900	0.1290	2.0590	0.0220
10:17:35.919	32084	-0.1500	0.3000	-65.3100	0.0870	1.7510	0.0010
10:17:35.938	32104	4.0600	0.5600	-79.5900	0.1000	2.4840	0.0400
10:17:35.958	32124	-0.4400	0.3600	-60.2800	0.0840	1.5970	0.0070
10:17:35.978	32144	4.5600	0.2000	-73.7500	0.0580	2.2680	0.0190
10:17:35.999	32164	1.5500	0.9700	-66.1700	0.0650	1.8900	0.0360
10:17:36.019	32184	1.5300	1.0500	-65.4000	0.0650	1.8980	-0.0190
10:17:36.038	32204	1.7500	0.7100	-73.8900	0.0490	2.3010	0.0100
10:17:36.058	32224	-0.4800	0.3400	-64.0200	0.0590	1.5750	-0.0040
10:17:36.077	32244	4.6300	0.8400	-76.4200	0.0600	2.4390	0.0250
10:17:36.100	32264	-0.3400	0.3300	-62.2500	0.0910	1.6740	0.0120
10:17:36.118	32284	3.1400	0.3100	-70.2800	0.0980	2.0730	0.0110
10:17:36.139	32304	1.6100	1.1000	-72.1300	0.1080	2.1150	0.0290
10:17:36.158	32324	0.7400	0.3300	-65.4200	0.1150	1.7500	-0.0020
10:17:36.178	32344	2.9500	0.6200	-79.2300	0.1220	2.4110	0.0470
10:17:36.199	32364	-0.6600	0.3500	-62.0500	0.1070	1.5210	0.0120
10:17:36.219	32384	5.1100	0.9400	-73.8800	0.1330	2.3250	0.0140
10:17:36.238	32404	0.1700	1.4900	-66.2700	0.1400	1.8300	0.0270
10:17:36.259	32424	0.7300	0.6900	-68.1400	0.1400	1.8780	-0.0060
10:17:36.279	32444	2.2900	1.0500	-74.2400	0.1420	2.2630	0.0240
10:17:36.299	32464	0.0700	0.8600	-63.1200	0.1110	1.6590	-0.0070
10:17:36.319	32484	3.4500	0.8900	-77.3000	0.1040	2.3990	0.0150
10:17:36.340	32504	-1.7400	1.2200	-64.2200	0.1060	1.6050	0.0010
10:17:36.359	32524	3.9700	0.3100	-73.9000	0.0640	2.2530	0.0010
10:17:36.378	32544	0.9600	0.8300	-70.6200	0.0780	1.9920	0.0400
10:17:36.398	32564	-0.0100	0.3700	-68.0400	0.0520	1.8080	0.0050
10:17:36.419	32584	2.2400	1.1500	-77.1800	0.0580	2.3710	0.0360
10:17:36.438	32604	-0.6300	0.5400	-67.0500	0.0520	1.7190	0.0090
10:17:36.457	32624	4.2100	0.8200	-74.8100	0.0770	2.2900	0.0130
10:17:36.478	32644	0.1500	0.6800	-63.6900	0.0740	1.6950	0.0220
10:17:36.498	32664	2.4200	0.5600	-71.5700	0.0890	2.0470	0.0010
10:17:36.518	32684	2.2800	1.1300	-72.2400	0.1010	2.1650	0.0320
10:17:36.538	32704	-0.3500	0.2700	-65.5100	0.1110	1.6470	-0.0020
10:17:36.557	32724	3.8400	0.8500	-75.3200	0.0980	2.3440	0.0190
10:17:36.577	32744	0.3600	0.7300	-62.2900	0.0930	1.6660	0.0200
10:17:36.597	32764	3.7500	0.5700	-72.3600	0.1090	2.2140	0.0220
10:17:36.620	32784	0.3400	1.1100	-64.7600	0.1310	1.8310	0.0170
10:17:36.639	32804	0.8700	0.8900	-66.9300	0.1160	1.8370	-0.0080
10:17:36.660	32824	3.0400	0.8200	-76.1300	0.1370	2.3210	0.0390
10:17:36.680	32844	-0.3800	0.6800	-63.6000	0.1470	1.6540	0.0040
10:17:36.699	32864	4.1500	0.8700	-74.5900	0.1230	2.3200	0.0270
10:17:36.720	32884	-0.0100	0.3200	-60.8100	0.1040	1.6420	0.0070
10:17:36.738	32904	3.1500	0.5700	-68.9000	0.0940	2.1120	-0.0080
10:17:36.760	32924	1.3500	0.9100	-72.9100	0.1100	2.0770	0.0370
10:17:36.779	32944	0.0000	0.7800	-66.8200	0.0860	1.7310	-0.0070
10:17:36.799	32964	3.9400	1.1100	-79.0800	0.0790	2.5130	0.0250
10:17:36.819	32984	-0.9100	0.8900	-62.4300	0.0710	1.6460	0.0110
10:17:36.839	33004	3.3400	0.5800	-75.3500	0.0700	2.2800	0.0240
10:17:36.858	33024	0.7300	0.3000	-66.4100	0.0670	1.8640	0.0260
10:17:36.879	33044	0.8100	0.2900	-69.9500	0.0710	1.9480	-0.0010
10:17:36.899	33064	2.0100	1.3500	-75.5900	0.0720	2.2410	0.0300
10:17:36.918	33084	-1.7100	1.0700	-66.9300	0.0910	1.6530	-0.0040
10:17:36.938	33104	3.3200	0.5800	-76.2500	0.0690	2.3860	0.0190
10:17:36.959	33124	-0.4000	0.8800	-65.0700	0.1200	1.7120	0.0100
10:17:36.980	33144	1.8700	0.6400	-70.7300	0.1010	2.1090	-0.0120
10:17:36.998	33164	1.8300	0.8300	-69.9000	0.1320	1.9900	0.0380
10:17:37.018	33184	0.9100	0.6000	-67.4700	0.1050	1.8350	0.0080
10:17:37.038	33204	3.0800	0.8000	-76.8800	0.1520	2.3890	0.0350
10:17:37.060	33224	-2.0300	0.8500	-61.4800	0.1410	1.5240	-0.0130
10:17:37.080	33244	2.8400	0.7800	-75.5000	0.1440	2.3370	0.0080
10:17:37.100	33264	0.7000	0.9100	-65.9300	0.1300	1.8550	0.0270
10:17:37.119	33284	2.0800	0.3700	-69.6600	0.1120	1.9620	0.0000
10:17:37.139	33304	1.0400	0.9900	-73.8000	0.1290	2.1250	0.0410
10:17:37.159	33324	-0.4400	0.3000	-65.5700	0.0960	1.6620	0.0090
10:17:37.178	33344	3.9100	0.7400	-81.4200	0.0970	2.5270	0.0270
10:17:37.199	33364	-1.1100	0.8800	-61.1900	0.0800	1.5700	-0.0070
10:17:37.218	33384	4.2000	0.7500	-72.9800	0.0740	2.2490	0.0170
10:17:37.239	33404	1.3600	1.0700	-66.2000	0.0590	1.9500	0.0260
10:17:37.259	33424	0.1700	0.3900	-67.1000	0.0470	1.8580	-0.0130
10:17:37.279	33444	3.6300	1.0400	-75.8700	0.0610	2.3490	0.0170
10:17:37.298	33464	-1.2100	0.9200	-60.0200	0.0610	1.5430	-0.0270
10:17:37.320	33484	4.2800	0.7600	-77.2300	0.0610	2.4260	0.0180
10:17:37.338	33504	-0.2300	0.8100	-64.0400	0.0960	1.7530	0.0200
10:17:37.360	33524	1.7800	0.4500	-69.2200	0.1030	2.0110	-0.0050
10:17:37.378	33544	2.3500	0.8000	-74.8400	0.1090	2.2030	0.0350
10:17:37.400	33564	-0.1900	0.8900	-61.7800	0.1120	1.6800	-0.0160
10:17:37.418	33584	2.6600	1.0500	-77.0600	0.1370	2.3670	0.0230
10:17:37.441	33604	-1.2000	1.1900	-65.1100	0.1200	1.6500	0.0090
10:17:37.460	33624	3.3400	1.1700	-74.1600	0.1490	2.2990	0.0130
10:17:37.480	33644	0.2000	0.9400	-67.1100	0.1370	1.8650	0.0090
10:17:37.501	33664	0.8100	0.3900	-68.2800	0.1290	1.8820	0.0070
10:17:37.520	33684	2.6900	1.1700	-78.0000	0.1550	2.3220	0.0360
10:17:37.540	33704	-0.8100	0.6200	-63.7500	0.1160	1.5690	-0.0090
10:17:37.559	33724	3.5500	0.4300	-77.7500	0.0910	2.4090	0.0260
10:17:37.580	33744	-1.0600	1.4900	-62.2900	0.1160	1.6390	-0.0060
10:17:37.599	33764	3.4200	0.5500	-71.1500	0.0740	2.1720	0.0010
10:17:37.618	33784	1.8300	1.1800	-71.1200	0.0780	2.1040	0.0370
10:17:37.639	33804	-0.3700	0.6000	-67.2000	0.0660	1.7340	-0.0010
10:17:37.658	33824	2.5400	1.1700	-78.8600	0.0580	2.4660	0.0290
10:17:37.679	33844	-0.4000	0.7900	-65.9500	0.0670	1.6660	0.0130
10:17:37.698	33864	4.6700	0.5200	-72.8800	0.0640	2.3010	0.0110
10:17:37.720	33884	0.6300	0.9400	-65.0700	0.0670	1.7750	0.0350
10:17:37.740	33904	0.8500	0.6200	-70.9700	0.0740	1.9920	0.0010
10:17:37.759	33924	2.3000	1.1000	-74.7800	0.0840	2.2080	0.0260
10:17:37.780	33944	-1.3800	0.7900	-66.8400	0.1110	1.6700	0.0010
10:17:37.799	33964	4.3900	0.7700	-77.6000	0.0870	2.3960	0.0320
10:17:37.820	33984	0.5900	0.4800	-61.9300	0.0830	1.7010	0.0120
10:17:37.840	34004	4.2100	0.8000	-71.5300	0.1160	2.1780	0.0160
10:17:37.859	34024	0.0900	1.2600	-66.8700	0.1140	1.9050	0.0280
10:17:37.880	34044	0.2500	0.9900	-66.1500	0.1090	1.7990	-0.0160
10:17:37.899	34064	2.8800	1.2500	-77.4800	0.1330	2.3820	0.0360
10:17:37.920	34084	-1.9000	0.6100	-62.4700	0.1330	1.5730	-0.0080
10:17:37.939	34104	4.1900	0.9000	-75.0500	0.1300	2.3420	0.0030
10:17:37.958	34124	0.2200	0.7200	-60.4000	0.1220	1.6580	0.0060
10:17:37.980	34144	3.8000	0.2800	-69.7300	0.0930	2.1090	0.0030
10:17:37.999	34164	1.4300	0.9800	-70.7300	0.1180	2.1600	0.0240
10:17:38.020	34184	0.4100	0.3300	-63.7800	0.1020	1.6810	-0.0060
10:17:38.038	34204	5.1600	0.8900	-76.7300	0.0840	2.4930	0.0410
10:17:38.058	34224	-0.9200	0.9200	-62.7900	0.0920	1.5980	0.0140
10:17:38.078	34244	3.1600	0.6400	-74.8700	0.0760	2.2840	0.0140
10:17:38.100	34264	0.3300	0.7100	-67.5800	0.0710	1.9020	0.0230
10:17:38.121	34284	0.7700	0.9400	-68.0900	0.0610	1.8780	-0.0190
10:17:38.140	34304	1.5900	1.6300	-76.7900	0.0700	2.3520	0.0170
10:17:38.159	34324	-1.2500	0.5300	-64.4200	0.0790	1.5910	-0.0110
10:17:38.179	34344	3.2600	0.5600	-77.4600	0.0950	2.3990	0.0030
10:17:38.200	34364	-1.0100	0.9800	-63.9700	0.1230	1.7100	0.0070
10:17:38.218	34384	2.0400	0.6200	-73.8700	0.1040	2.1470	0.0000
10:17:38.240	34404	0.9200	1.3300	-73.0600	0.1350	2.0730	0.0300
10:17:38.260	34424	-0.5400	0.7400	-68.9100	0.1190	1.8050	-0.0050
10:17:38.279	34444	2.4300	1.4500	-81.2700	0.1550	2.4560	0.0380
10:17:38.298	34464	-1.9400	0.8800	-64.0200	0.1410	1.5520	0.0090
10:17:38.320	34484	3.9600	0.5900	-76.5500	0.1570	2.3010	0.0110
10:17:38.341	34504	-0.3000	0.6600	-67.0400	0.1240	1.8040	0.0240
10:17:38.360	34524	1.2700	0.6900	-71.4200	0.1020	2.0190	0.0000
10:17:38.380	34544	1.1100	1.1100	-74.7000	0.1460	2.1790	0.0230
10:17:38.400	34564	-0.1900	0.3600	-65.9000	0.0940	1.6550	0.0050
10:17:38.419	34584	3.8400	0.8300	-80.4700	0.1070	2.5680	0.0380
10:17:38.440	34604	-0.6500	0.6400	-62.8800	0.0960	1.5730	0.0140
10:17:38.460	34624	4.2700	0.5100	-72.5000	0.0710	2.2600	0.0070
10:17:38.480	34644	1.5000	1.3000	-69.0900	0.0790	2.0560	0.0360
10:17:38.499	34664	2.7300	0.8500	-70.2000	0.0770	2.1550	0.0030
10:17:38.521	34684	3.1600	0.4400	-72.3500	0.0690	2.2530	0.0300
10:17:38.540	34704	-0.9700	0.6500	-59.0600	0.0640	1.4230	0.0010
10:17:38.560	34724	4.3300	0.6500	-79.9300	0.0980	2.5560	0.0330
10:17:38.580	34744	0.6900	0.5400	-64.6600	0.0930	1.7750	0.0140
10:17:38.599	34764	3.2700	0.3500	-69.9000	0.1160	2.0180	0.0070
10:17:38.620	34784	1.9800	0.9600	-71.3100	0.1340	2.2160	0.0280
10:17:38.641	34804	-1.1900	0.8100	-64.1900	0.1290	1.6700	-0.0260
10:17:38.661	34824	1.7000	1.0900	-81.6600	0.1250	2.4170	0.0200
10:17:38.680	34844	-1.0200	0.7100	-64.0800	0.1160	1.5690	0.0110
10:17:38.700	34864	2.5800	1.3600	-77.5100	0.1590	2.3030	0.0310
10:17:38.720	34884	-1.2700	1.1600	-73.6300	0.1490	2.0060	0.0200
10:17:38.740	34904	1.6600	0.7400	-65.0200	0.1270	1.8860	-0.0050
10:17:38.759	34924	1.6200	0.9000	-76.7800	0.1360	2.2420	0.0390
10:17:38.781	34944	-1.1600	0.7100	-70.6800	0.1240	1.7700	0.0000
10:17:38.801	34964	3.1400	0.9700	-77.3600	0.1320	2.3340	0.0040
10:17:38.820	34984	-0.4700	0.7300	-64.8100	0.1180	1.7340	0.0020
10:17:38.840	35004	3.1700	0.5300	-69.9500	0.0990	2.0670	-0.0140
10:17:38.860	35024	0.7900	1.1600	-74.6100	0.1050	2.1080	0.0390
10:17:38.881	35044	0.4500	0.6900	-68.4300	0.0650	1.8060	-0.0040
10:17:38.900	35064	3.0400	0.7400	-73.1100	0.0550	2.2450	0.0270
10:17:38.919	35084	0.1600	0.5400	-64.5100	0.0560	1.7240	0.0120
10:17:38.940	35104	4.2700	0.4800	-74.2200	0.0550	2.3010	0.0190
10:17:38.960	35124	0.1400	1.0400	-63.3800	0.0800	1.7250	0.0150
10:17:38.981	35144	1.4900	0.5300	-70.8300	0.0600	1.9890	0.0040
10:17:39.000	35164	1.7600	0.8000	-76.4000	0.0890	2.2850	0.0360
10:17:39.020	35184	-0.3800	0.4700	-63.4700	0.0900	1.6680	-0.0080
10:17:39.042	35204	4.0300	0.4400	-73.3700	0.0850	2.3230	0.0170
10:17:39.060	35224	0.4700	0.5800	-61.9900	0.0970	1.7170	0.0090
10:17:39.080	35244	3.3400	0.3400	-75.5200	0.1120	2.2120	0.0200
10:17:39.100	35264	1.2600	0.8900	-67.5700	0.1240	1.9780	0.0160
10:17:39.120	35284	-0.5400	0.4100	-68.4300	0.1250	1.7650	0.0100
10:17:39.140	35304	3.3700	1.2100	-79.3400	0.1620	2.4190	0.0280
10:17:39.160	35324	0.3300	0.7000	-62.5800	0.1410	1.6220	0.0240
10:17:39.182	35344	3.4500	0.9300	-71.0000	0.1430	2.2320	0.0010
10:17:39.200	35364	-0.3800	0.8200	-63.3600	0.1110	1.7150	0.0110
10:17:39.219	35384	3.0800	0.5900	-69.0700	0.0940	2.0970	0.0060
10:17:39.240	35404	1.9200	0.9700	-74.1300	0.1000	2.2240	0.0390
10:17:39.259	35424	-0.5200	0.7800	-64.6800	0.0860	1.6170	-0.0040
10:17:39.280	35444	4.9000	0.7800	-77.2500	0.0690	2.4940	0.0290
10:17:39.300	35464	0.6300	0.5100	-60.7900	0.0630	1.6460	0.0090
10:17:39.320	35484	2.8800	0.6500	-68.5900	0.0850	2.1400	-0.0080
10:17:39.340	35504	0.8800	0.6400	-70.3100	0.0820	1.9210	0.0340
10:17:39.362	35524	0.7200	0.4000	-70.0500	0.0500	1.9040	-0.0070
10:17:39.381	35544	2.6200	0.7500	-75.3800	0.0620	2.3570	0.0350
10:17:39.402	35564	-0.9700	0.4300	-63.1700	0.0580	1.5850	-0.0060
10:17:39.420	35584	4.4000	0.4400	-73.2500	0.0650	2.3320	0.0080
10:17:39.440	35604	0.4300	0.8700	-65.2800	0.1080	1.8200	0.0260
10:17:39.460	35624	1.7800	0.6800	-68.4800	0.0970	2.0150	0.0050
10:17:39.481	35644	1.6900	1.1300	-72.7800	0.1110	2.1600	0.0430
10:17:39.501	35664	-0.2500	0.7400	-68.8100	0.1180	1.8080	-0.0040
10:17:39.520	35684	3.6000	0.9500	-78.2800	0.1440	2.4200	0.0380
10:17:39.541	35704	-0.6800	0.5800	-63.6500	0.1390	1.6120	0.0140
10:17:39.561	35724	3.2400	0.7800	-71.9600	0.1390	2.1760	0.0030
10:17:39.581	35744	0.6600	0.9200	-68.1400	0.1390	1.9340	0.0200
10:17:39.601	35764	0.7500	0.4700	-69.2400	0.1130	1.8900	-0.0030
10:17:39.621	35784	2.2600	0.7000	-76.7000	0.1240	2.2890	0.0320
10:17:39.640	35804	-1.1900	0.5900	-64.9100	0.0880	1.6410	-0.0020
10:17:39.661	35824	4.5500	1.0100	-75.7300	0.0840	2.5020	0.0120
10:17:39.680	35844	-0.2900	0.7900	-59.5800	0.0780	1.6680	0.0030
10:17:39.700	35864	3.1400	0.7400	-69.7900	0.0710	2.0950	0.0160
10:17:39.721	35884	1.9900	1.2700	-71.8400	0.0650	2.1440	0.0340
10:17:39.740	35904	0.3900	0.7900	-62.6200	0.0480	1.7200	-0.0080
10:17:39.760	35924	3.9700	0.4300	-75.2300	0.0540	2.3870	0.0270
10:17:39.782	35944	-0.2200	0.8900	-61.0300	0.0580	1.6180	-0.0040
10:17:39.800	35964	3.8600	0.8000	-72.8400	0.0850	2.2690	0.0160
10:17:39.822	35984	0.9000	0.8800	-63.8400	0.0930	1.8050	0.0260
10:17:39.840	36004	1.8200	0.3400	-65.6600	0.0890	1.9160	-0.0060
10:17:39.861	36024	2.4700	1.1100	-75.7500	0.1130	2.3090	0.0290
10:17:39.881	36044	-1.1700	0.5700	-64.3400	0.0980	1.6900	-0.0040
10:17:39.900	36064	3.7300	0.8700	-77.5300	0.1100	2.3910	0.0340
10:17:39.920	36084	-0.1600	0.9100	-64.0500	0.1260	1.6620	0.0290
10:17:39.941	36104	3.4100	1.0100	-71.1700	0.1260	2.1690	-0.0040
10:17:39.962	36124	1.1200	1.1600	-68.8000	0.1250	1.9950	0.0140
10:17:39.982	36144	0.5700	0.5000	-68.3800	0.1210	1.8120	0.0060
10:17:40.001	36164	2.8700	0.7500	-78.4200	0.1390	2.3730	0.0340
10:17:40.022	36184	-0.6900	1.1000	-62.5800	0.1120	1.5980	0.0090
10:17:40.041	36204	4.1500	0.7700	-74.9600	0.1060	2.3410	0.0140
10:17:40.063	36224	-0.7800	1.1300	-63.9600	0.1140	1.7590	0.0000
10:17:40.080	36244	1.9800	0.5800	-71.6800	0.0830	2.0440	-0.0010
10:17:40.100	36264	2.7700	1.4400	-75.2800	0.0910	2.2760	0.0390
10:17:40.123	36284	-1.1300	0.8800	-65.7400	0.0600	1.6500	-0.0080
10:17:40.140	36304	2.8400	1.1200	-80.5400	0.0780	2.4270	0.0280
10:17:40.162	36324	-0.2600	0.6500	-62.6400	0.0590	1.6260	0.0030
10:17:40.180	36344	3.1100	0.3500	-73.5100	0.0700	2.1760	0.0110
10:17:40.201	36364	0.3500	0.9000	-72.0500	0.0970	2.0240	0.0420
10:17:40.220	36384	-0.4300	0.5800	-68.6200	0.0750	1.8140	-0.0070
10:17:40.241	36404	3.0400	0.7700	-75.5800	0.0880	2.3490	0.0170
10:17:40.261	36424	-0.7100	0.5200	-62.8100	0.0990	1.6190	-0.0040
10:17:40.281	36444	3.1200	0.6600	-74.3100	0.1000	2.3080	0.0140
10:17:40.300	36464	-0.2500	0.9200	-66.8800	0.1080	1.7980	0.0200
10:17:40.320	36484	1.9300	0.7900	-69.8400	0.1110	2.0530	-0.0040
10:17:40.341	36504	1.2500	1.1700	-75.1500	0.1440	2.1550	0.0390
10:17:40.362	36524	-0.8200	0.8000	-66.8800	0.1330	1.7050	-0.0100
10:17:40.381	36544	3.7500	0.6200	-76.5500	0.1290	2.3600	0.0340
10:17:40.402	36564	0.0600	0.4500	-64.2200	0.1160	1.6800	0.0160
10:17:40.422	36584	3.1800	0.4600	-74.1000	0.1300	2.2860	0.0150
10:17:40.441	36604	-0.4900	0.6000	-67.1500	0.1050	1.7910	0.0210
10:17:40.460	36624	1.6600	0.5200	-68.5700	0.0810	1.9370	-0.0030
10:17:40.481	36644	2.7800	0.8800	-76.3300	0.0880	2.4070	0.0380
10:17:40.501	36664	-0.7200	0.7400	-62.2200	0.0810	1.6030	0.0020
10:17:40.520	36684	4.8100	0.6200	-75.8800	0.0650	2.4370	0.0320
10:17:40.541	36704	0.4500	1.1300	-59.4200	0.0610	1.7020	-0.0020
10:17:40.560	36724	3.0900	-0.0200	-71.3500	0.0760	2.1180	0.0100
10:17:40.581	36744	1.3100	1.1900	-68.8200	0.0810	2.0580	0.0170
10:17:40.601	36764	-0.1800	0.4900	-64.0200	0.0640	1.7230	-0.0060
10:17:40.621	36784	3.5300	1.0000	-78.4100	0.0640	2.4810	0.0260
10:17:40.640	36804	-0.8300	0.6400	-62.1400	0.0900	1.5790	-0.0040
10:17:40.662	36824	3.1300	0.5400	-72.6100	0.1020	2.2610	0.0000
10:17:40.681	36844	1.0500	1.2700	-65.3500	0.1070	1.9100	0.0150
10:17:40.701	36864	1.2200	0.4300	-67.6700	0.1150	1.9000	0.0130
10:17:40.721	36884	1.8300	0.8500	-75.4300	0.1110	2.2690	0.0300
10:17:40.741	36904	-0.0900	0.6700	-62.2300	0.1050	1.6480	-0.0050
10:17:40.761	36924	3.4800	0.8700	-76.9200	0.1340	2.5010	0.0300
10:17:40.781	36944	-0.5000	0.7800	-63.7900	0.1270	1.6710	0.0160
10:17:40.802	36964	2.4500	0.6300	-69.2300	0.1330	2.0570	0.0070
10:17:40.821	36984	1.5700	0.9600	-72.0200	0.1300	2.0700	0.0380
10:17:40.841	37004	-0.1400	0.4400	-68.3300	0.1120	1.8010	0.0040
10:17:40.861	37024	1.9100	1.0400	-78.6400	0.1250	2.3560	0.0190
10:17:40.883	37044	-1.3800	0.7700	-64.9300	0.1060	1.6150	-0.0040
10:17:40.902	37064	4.6000	0.3800	-77.1900	0.0850	2.4520	0.0170
10:17:40.921	37084	-0.3500	0.8100	-65.5000	0.0950	1.7580	0.0190
10:17:40.944	37104	1.6900	0.2100	-70.7800	0.0580	1.9730	0.0090
10:17:40.961	37124	3.0600	0.8600	-74.3200	0.0640	2.2210	0.0470
10:17:40.983	37144	-0.4100	0.3000	-66.0500	0.0540	1.7760	-0.0010
10:17:41.002	37164	3.5400	1.0600	-74.4800	0.0590	2.3850	0.0020
10:17:41.022	37184	-0.3600	0.4500	-62.1300	0.0550	1.5960	0.0050
10:17:41.042	37204	3.9000	0.2900	-73.5400	0.0630	2.2130	0.0200
10:17:41.062	37224	1.2100	1.0500	-66.9700	0.0830	1.9680	0.0080
10:17:41.083	37244	0.8100	0.6000	-66.6300	0.0890	1.8120	-0.0110
10:17:41.103	37264	3.0000	0.7500	-77.0900	0.0870	2.3510	0.0280
10:17:41.122	37284	0.4500	0.7300	-62.8800	0.1100	1.6780	0.0090
10:17:41.142	37304	4.4400	1.2800	-72.4900	0.1210	2.3090	0.0130
10:17:41.162	37324	-0.4300	1.2400	-64.3700	0.1340	1.6870	0.0210
10:17:41.183	37344	2.0400	0.4900	-72.2500	0.1400	2.0330	0.0140
10:17:41.202	37364	1.8100	1.0000	-73.1800	0.1550	2.1530	0.0400
10:17:41.222	37384	-0.4100	0.6000	-65.7300	0.1380	1.6700	0.0030
10:17:41.242	37404	3.8200	0.9000	-77.7800	0.1220	2.3810	0.0310
10:17:41.261	37424	-0.2400	0.4200	-62.5300	0.0950	1.5580	-0.0010
10:17:41.283	37444	4.8200	0.4400	-69.9100	0.0910	2.2950	0.0070
10:17:41.302	37464	0.2200	0.9700	-64.5800	0.1100	1.8100	0.0220
10:17:41.323	37484	1.2900	0.4800	-69.2100	0.0770	1.9490	0.0070
10:17:41.343	37504	2.9400	1.2100	-76.0400	0.0590	2.3680	0.0400
10:17:41.363	37524	-0.0400	1.0400	-62.8300	0.0510	1.6340	-0.0100
10:17:41.382	37544	4.0600	1.1500	-73.5700	0.0600	2.3310	0.0020
10:17:41.403	37564	0.4300	0.7400	-61.8900	0.0510	1.7190	0.0220
10:17:41.423	37584	2.9800	0.6400	-69.5500	0.0520	2.0950	-0.0030
10:17:41.442	37604	0.3600	1.2900	-71.8700	0.0660	2.0950	0.0290
10:17:41.463	37624	0.0800	0.8800	-66.9900	0.0900	1.7800	-0.0070
10:17:41.482	37644	2.7800	0.8900	-77.2500	0.0790	2.3950	0.0210
10:17:41.502	37664	-1.0500	0.7600	-64.4300	0.1120	1.6460	0.0070
10:17:41.522	37684	3.0200	0.7600	-75.7500	0.1120	2.2500	0.0120
10:17:41.542	37704	0.5000	0.7100	-66.8700	0.1150	1.8950	0.0320
10:17:41.562	37724	0.8200	0.7700	-68.7500	0.1120	1.9570	0.0100
10:17:41.583	37744	1.6400	0.6800	-77.6600	0.1150	2.2280	0.0510
10:17:41.602	37764	-1.3400	0.5900	-68.8900	0.1280	1.6520	0.0100
10:17:41.621	37784	2.8700	0.9700	-78.9400	0.1420	2.3960	0.0270
10:17:41.644	37804	-1.0900	0.7500	-66.0800	0.1440	1.7100	0.0140
10:17:41.663	37824	2.8400	0.9700	-72.3800	0.1220	2.1590	0.0050
10:17:41.683	37844	0.6300	0.9200	-66.9300	0.1020	1.9300	0.0090
10:17:41.703	37864	0.5700	0.5800	-67.9800	0.0890	1.8350	0.0060
10:17:41.722	37884	3.0600	0.8400	-78.0300	0.1040	2.4430	0.0350
10:17:41.743	37904	-1.0900	0.6300	-63.7500	0.0840	1.6260	0.0000
10:17:41.762	37924	3.9500	0.7400	-76.1100	0.0680	2.4000	0.0120
10:17:41.781	37944	0.6100	0.6800	-64.3900	0.0550	1.8010	0.0290
10:17:41.801	37964	1.1400	0.3900	-70.3800	0.0630	1.9880	-0.0040
10:17:41.823	37984	1.4300	0.8500	-75.1400	0.0680	2.1910	0.0310
10:17:41.843	38004	-0.1800	0.7700	-65.4800	0.0670	1.6950	-0.0070
10:17:41.862	38024	3.0000	0.9700	-77.5300	0.0670	2.4020	0.0140
10:17:41.883	38044	-0.7700	0.7700	-64.7000	0.0920	1.6120	0.0040
10:17:41.901	38064	3.5400	0.5200	-71.8700	0.1040	2.2150	0.0080
10:17:41.923	38084	1.5000	1.0300	-67.5200	0.1180	2.0130	0.0190
10:17:41.943	38104	0.9400	0.4200	-66.7800	0.0980	1.7900	0.0020
10:17:41.963	38124	2.8700	0.7500	-77.5100	0.1420	2.3310	0.0580
10:17:41.981	38144	-0.4000	0.6900	-63.5100	0.1110	1.6430	-0.0080
10:17:42.004	38164	4.6400	0.5300	-74.9300	0.1590	2.3500	0.0360
10:17:42.024	38184	-0.3700	0.3500	-63.6900	0.1440	1.7230	0.0140
10:17:42.042	38204	1.6400	0.4100	-68.0200	0.1420	1.9550	0.0070
10:17:42.063	38224	1.7700	1.1500	-72.3200	0.1330	2.2080	0.0210
10:17:42.082	38244	-0.1900	0.7400	-66.3200	0.1260	1.7280	-0.0020
10:17:42.102	38264	2.7800	0.8200	-76.1600	0.1210	2.3000	0.0140
10:17:42.123	38284	-0.7600	1.0400	-62.4100	0.1190	1.6650	-0.0080
10:17:42.144	38304	4.5300	0.6100	-73.9700	0.0850	2.3410	0.0090
10:17:42.163	38324	0.1700	1.0800	-67.6200	0.1160	1.8270	0.0450
10:17:42.182	38344	0.1600	0.7400	-70.9600	0.0630	1.9290	0.0000
10:17:42.203	38364	2.9500	1.0400	-75.1600	0.0480	2.3650	0.0180
10:17:42.223	38384	-0.1400	1.1100	-61.6400	0.0440	1.6710	-0.0150
10:17:42.243	38404	4.6300	0.9800	-72.6500	0.0500	2.3410	0.0210
10:17:42.264	38424	0.1100	0.9400	-60.8400	0.0700	1.6600	0.0100
10:17:42.283	38444	2.7000	0.6800	-72.7200	0.0880	2.1290	0.0050
10:17:42.302	38464	1.0900	1.0700	-68.7500	0.0930	2.0260	0.0230
10:17:42.323	38484	-0.1400	0.9600	-65.5500	0.0980	1.7460	-0.0130
10:17:42.344	38504	3.5400	0.9400	-77.9200	0.1090	2.3990	0.0350
10:17:42.363	38524	-0.2000	0.7400	-61.2200	0.0880	1.6410	-0.0040
10:17:42.383	38544	4.5000	0.7800	-72.4300	0.1200	2.2930	0.0090
10:17:42.404	38564	0.1300	1.0800	-63.9400	0.1280	1.7800	0.0180
10:17:42.424	38584	1.5700	0.4500	-69.5200	0.1200	1.9480	0.0030
10:17:42.444	38604	2.5500	1.0800	-75.7500	0.1620	2.2680	0.0420
10:17:42.463	38624	-0.8200	0.7100	-65.6600	0.1540	1.6540	0.0050
10:17:42.485	38644	3.3400	0.6400	-77.1400	0.1400	2.3890	0.0120
10:17:42.504	38664	-0.0700	0.9100	-60.8000	0.1140	1.6180	0.0070
10:17:42.524	38684	3.5500	0.2200	-73.5700	0.0860	2.2390	0.0160
10:17:42.542	38704	0.7400	1.2800	-69.0400	0.1150	1.9590	0.0270
10:17:42.564	38724	0.7400	0.3600	-66.7800	0.0670	1.7950	-0.0030
10:17:42.584	38744	3.5200	0.9200	-79.0800	0.0850	2.4930	0.0290
10:17:42.603	38764	-1.0500	0.2800	-60.7400	0.0590	1.5530	0.0020
10:17:42.623	38784	4.4600	0.5800	-75.4800	0.0690	2.3580	0.0200
10:17:42.644	38804	0.3600	0.6800	-65.2500	0.1000	1.8120	0.0290
10:17:42.663	38824	1.3600	0.7600	-70.2300	0.0690	2.0030	-0.0080
10:17:42.684	38844	1.9800	0.8500	-73.8200	0.0620	2.1770	0.0210
10:17:42.702	38864	-0.6100	0.7000	-64.9300	0.0770	1.6660	-0.0210
10:17:42.722	38884	3.6800	0.7100	-77.9900	0.1000	2.3690	0.0240
10:17:42.744	38904	-0.2900	1.0500	-62.6300	0.1100	1.6750	0.0040
10:17:42.763	38924	2.3600	0.9300	-73.1500	0.1130	2.2030	0.0010
10:17:42.784	38944	1.0000	1.2900	-67.5500	0.1170	1.9650	0.0280
10:17:42.804	38964	1.4000	0.4400	-68.3900	0.1040	1.8480	0.0040
10:17:42.824	38984	2.9400	1.2200	-76.6700	0.1390	2.3510	0.0450
10:17:42.843	39004	-1.2800	0.9400	-64.7400	0.1420	1.6030	0.0040
10:17:42.864	39024	3.7900	0.9500	-75.3800	0.1360	2.3130	0.0180
10:17:42.882	39044	0.1800	0.5700	-66.3800	0.1440	1.7670	0.0360
10:17:42.903	39064	2.4600	0.4700	-70.1100	0.1350	1.9720	0.0100
10:17:42.923	39084	1.6000	1.3300	-73.7800	0.1320	2.1220	0.0340
10:17:42.944	39104	-0.6300	0.1400	-67.4000	0.0790	1.7120	0.0050
10:17:42.963	39124	3.7100	0.9200	-79.9800	0.0990	2.4970	0.0230
10:17:42.985	39144	-1.1500	1.1500	-62.5700	0.0900	1.6210	0.0000
10:17:43.004	39164	3.6300	0.7300	-71.9600	0.0490	2.2260	0.0000
10:17:43.025	39184	1.3800	1.0900	-66.8600	0.0580	1.9530	0.0340
10:17:43.043	39204	0.3200	0.7300	-69.6900	0.0590	1.9070	0.0070
10:17:43.065	39224	2.6900	0.6600	-75.8000	0.0560	2.2930	0.0270
10:17:43.083	39244	-0.2500	0.5900	-63.8600	0.0570	1.6180	-0.0030
10:17:43.104	39264	4.5300	0.9200	-75.2000	0.0650	2.3930	0.0210
10:17:43.123	39284	-0.3000	0.6300	-60.4100	0.0660	1.6590	0.0010
10:17:43.144	39304	2.2900	0.5200	-69.9400	0.0800	2.0270	0.0020
10:17:43.164	39324	1.6300	0.9000	-74.7300	0.1190	2.2010	0.0320
10:17:43.183	39344	-0.4100	0.6300	-66.0700	0.1020	1.6970	0.0010
10:17:43.204	39364	3.3400	0.9500	-77.2700	0.1120	2.3740	0.0240
10:17:43.224	39384	-0.5100	0.6600	-62.5400	0.1100	1.6140	0.0090
10:17:43.243	39404	4.1600	0.8600	-72.9700	0.1240	2.3070	0.0130
10:17:43.263	39424	0.4200	0.8800	-65.8000	0.1420	1.8110	0.0360
10:17:43.285	39444	1.3400	0.5100	-69.6400	0.1450	1.8940	0.0200
10:17:43.305	39464	1.8300	1.0300	-78.1600	0.1360	2.3500	0.0340
10:17:43.324	39484	-1.6800	0.2600	-66.4500	0.1050	1.6210	-0.0020
10:17:43.343	39504	3.3500	0.8100	-77.5700	0.1100	2.4350	0.0120
10:17:43.364	39524	-0.7700	0.7100	-64.7200	0.1100	1.6940	0.0140
10:17:43.384	39544	3.2800	0.4200	-71.6800	0.0760	2.1750	0.0070
10:17:43.403	39564	1.0000	1.0300	-71.8400	0.1070	2.0600	0.0370
10:17:43.422	39584	-0.4600	0.1900	-67.6000	0.0400	1.7510	-0.0110
10:17:43.443	39604	3.5800	0.8200	-80.8100	0.0670	2.4390	0.0340
10:17:43.464	39624	0.1300	0.9800	-62.0100	0.0650	1.5900	-0.0030
10:17:43.483	39644	4.2700	0.4500	-72.4500	0.0580	2.2440	0.0100
10:17:43.504	39664	0.8000	0.6500	-65.3500	0.0510	1.8460	0.0210
10:17:43.524	39684	1.4100	0.3700	-71.0300	0.0670	1.9900	0.0050
10:17:43.545	39704	2.7800	0.8000	-74.9900	0.0800	2.2340	0.0490
10:17:43.564	39724	-0.3600	0.7100	-62.7000	0.0830	1.6480	-0.0060
10:17:43.585	39744	3.7800	0.7900	-75.8700	0.0810	2.3750	0.0180
10:17:43.604	39764	0.2600	0.7900	-61.1600	0.0970	1.6890	0.0080
10:17:43.623	39784	3.2500	0.7000	-70.0900	0.1060	2.1820	0.0070
10:17:43.644	39804	1.1900	1.1100	-67.6800	0.1280	1.9840	0.0310
10:17:43.664	39824	0.7700	0.7900	-65.3800	0.1180	1.7450	-0.0040
10:17:43.684	39844	2.9600	1.1500	-76.7600	0.1390	2.3520	0.0240
10:17:43.704	39864	-0.8800	0.6800	-61.1900	0.1270	1.5990	0.0020
10:17:43.723	39884	4.8700	0.4300	-74.5500	0.1310	2.3720	0.0250
10:17:43.745	39904	0.3600	0.7300	-65.1400	0.1180	1.7250	0.0240
10:17:43.765	39924	2.3900	0.3200	-68.5100	0.0940	1.9700	0.0110
10:17:43.784	39944	1.9500	1.2300	-75.4300	0.1140	2.2400	0.0460
10:17:43.805	39964	-0.3500	0.6500	-66.9800	0.0800	1.7200	0.0000
10:17:43.824	39984	4.3100	0.5700	-78.0800	0.0520	2.4670	0.0320
10:17:43.845	40004	-0.6300	1.2700	-61.3200	0.0690	1.5930	0.0130
10:17:43.864	40024	3.4900	0.7700	-73.6100	0.0630	2.2470	0.0050
10:17:43.885	40044	1.2200	0.8800	-69.3300	0.0650	1.9900	0.0320
10:17:43.904	40064	0.0700	0.0000	-68.8900	0.0640	1.8000	0.0020
10:17:43.923	40084	2.3800	0.8900	-79.3200	0.0730	2.3840	0.0400
10:17:43.944	40104	-0.7500	0.7900	-63.5800	0.0790	1.6260	-0.0100
10:17:43.965	40124	3.7700	0.6500	-73.8500	0.0950	2.2900	0.0080
10:17:43.985	40144	-0.1900	0.9600	-64.5500	0.1020	1.7630	0.0050
10:17:44.005	40164	2.5400	0.7200	-68.4600	0.1130	2.0610	-0.0060
10:17:44.023	40184	1.9500	0.8300	-72.4500	0.1250	2.1550	0.0290
10:17:44.045	40204	-0.2000	0.5900	-65.3900	0.1310	1.6980	0.0070
10:17:44.065	40224	3.0100	0.8400	-79.1100	0.1300	2.4720	0.0380
10:17:44.083	40244	-0.7300	0.8600	-65.0100	0.1530	1.6250	0.0190
10:17:44.104	40264	2.9500	0.4700	-73.6200	0.1470	2.1920	0.0020
10:17:44.125	40284	1.0000	1.0900	-67.7300	0.1560	1.9450	0.0240
10:17:44.145	40304	0.4700	0.5700	-69.8100	0.1240	1.9080	-0.0050
10:17:44.166	40324	2.0300	0.8000	-77.5300	0.1300	2.2610	0.0160
10:17:44.184	40344	-0.9900	0.9100	-64.5300	0.1050	1.6300	-0.0050
10:17:44.204	40364	3.9000	0.6300	-78.9600	0.1010	2.4670	0.0300
10:17:44.223	40384	-0.1100	1.0500	-64.0900	0.0910	1.6540	0.0090
10:17:44.245	40404	3.3400	0.3900	-70.2200	0.0630	2.1280	0.0020
10:17:44.264	40424	1.6900	1.1900	-69.6700	0.0580	2.0870	0.0290
10:17:44.285	40444	0.0900	0.6300	-66.1200	0.0590	1.7660	-0.0190
10:17:44.305	40464	3.8000	0.6100	-76.2200	0.0660	2.3800	0.0310
10:17:44.325	40484	-0.1600	1.0200	-61.0700	0.0740	1.6080	0.0060
10:17:44.346	40504	4.0400	0.6400	-75.3100	0.0860	2.3230	0.0160
10:17:44.365	40524	0.3400	0.5300	-67.2600	0.0920	1.8120	0.0240
10:17:44.384	40544	1.1500	0.2900	-69.2800	0.1020	1.9480	-0.0030
10:17:44.404	40564	1.9600	1.2000	-73.1600	0.1040	2.2250	0.0230
10:17:44.423	40584	0.1800	0.8200	-64.8500	0.1150	1.7030	0.0120
10:17:44.445	40604	3.5300	1.0200	-78.1800	0.1360	2.4420	0.0250
10:17:44.463	40624	-1.3000	0.7300	-63.0900	0.1250	1.6240	0.0160
10:17:44.483	40644	3.6100	0.5200	-72.0500	0.1350	2.2190	0.0100
10:17:44.506	40664	1.4100	0.8500	-70.8800	0.1530	2.0530	0.0420
10:17:44.525	40684	0.3100	0.8200	-65.2400	0.1460	1.7460	0.0040
10:17:44.545	40704	2.9000	1.2000	-77.2700	0.1500	2.3500	0.0240
10:17:44.563	40724	-0.6200	0.3200	-62.7400	0.1090	1.5900	0.0010
10:17:44.583	40744	4.3800	0.7700	-73.4800	0.1090	2.3870	0.0090
10:17:44.604	40764	-0.0300	0.9400	-62.8500	0.1150	1.7390	0.0090
10:17:44.624	40784	3.2900	0.5400	-69.9000	0.0740	2.0390	-0.0010
10:17:44.644	40804	2.2000	1.2300	-74.9600	0.0940	2.2690	0.0380
10:17:44.666	40824	-1.3300	0.6500	-65.1600	0.0510	1.6900	-0.0110
10:17:44.685	40844	3.2400	0.8800	-76.6200	0.0730	2.3960	0.0180
10:17:44.705	40864	-0.5200	0.5500	-63.2600	0.0600	1.6540	0.0130
10:17:44.724	40884	3.5600	0.5900	-71.2800	0.0750	2.2160	-0.0050
10:17:44.744	40904	1.2200	0.8500	-67.9600	0.0680	1.9660	0.0250
10:17:44.765	40924	0.5800	0.6800	-69.9600	0.0870	1.8740	-0.0110
10:17:44.784	40944	2.4700	0.9900	-75.7900	0.0980	2.2850	0.0310
10:17:44.806	40964	-1.4300	0.9000	-61.9500	0.0910	1.5920	-0.0300
10:17:44.825	40984	3.9300	0.5900	-77.0800	0.1040	2.3510	0.0200
10:17:44.845	41004	-0.2700	0.7400	-64.8900	0.0900	1.7840	0.0240
10:17:44.866	41024	2.5500	0.7100	-71.3000	0.1270	2.1270	0.0140
10:17:44.886	41044	1.5200	1.1600	-70.1600	0.1260	2.0590	0.0320
10:17:44.905	41064	-0.5100	0.8400	-66.0100	0.1230	1.7440	-0.0160
10:17:44.925	41084	3.6200	0.7300	-79.7300	0.1510	2.4480	0.0350
10:17:44.946	41104	-0.9900	0.9300	-61.5600	0.1240	1.5740	0.0070
10:17:44.965	41124	4.1200	0.6600	-74.5800	0.1440	2.3030	0.0110
10:17:44.985	41144	-0.0100	0.7400	-64.6900	0.1250	1.7710	0.0240
10:17:45.005	41164	1.2600	0.5900	-69.6000	0.0880	1.9630	0.0070
10:17:45.025	41184	1.9700	0.9800	-76.0900	0.1020	2.2960	0.0420
10:17:45.044	41204	-0.6200	0.9900	-65.8300	0.0800	1.6420	0.0000
10:17:45.067	41224	4.4600	0.9400	-75.7400	0.0550	2.4790	0.0150
10:17:45.087	41244	-0.4200	0.8400	-61.6100	0.0720	1.6400	0.0120
10:17:45.106	41264	3.1900	0.6100	-71.5600	0.0690	2.1800	-0.0020
10:17:45.126	41284	1.4800	1.0200	-69.4000	0.0690	2.0590	0.0230
10:17:45.146	41304	-0.3000	0.6000	-67.2500	0.0630	1.7620	-0.0150
10:17:45.165	41324	2.8600	0.9900	-77.5000	0.0680	2.3440	0.0260
10:17:45.186	41344	-0.4900	0.5500	-63.0400	0.0820	1.6480	0.0010
10:17:45.205	41364	3.7100	0.5100	-73.5900	0.1030	2.3210	0.0030
10:17:45.225	41384	0.0100	0.8200	-66.0600	0.1260	1.8160	0.0180
10:17:45.246	41404	1.1600	0.8300	-73.9300	0.1370	1.9720	0.0170
10:17:45.266	41424	2.0600	0.9000	-75.2200	0.1240	2.2680	0.0340
10:17:45.287	41444	-0.2100	0.7800	-65.6900	0.1240	1.6800	0.0000
10:17:45.306	41464	4.0000	0.6000	-77.2500	0.1500	2.3880	0.0450
10:17:45.326	41484	0.0900	0.9300	-61.5000	0.1480	1.6440	0.0100
10:17:45.344	41504	3.2200	0.5200	-73.6300	0.1530	2.1650	0.0180
10:17:45.367	41524	0.4500	1.0300	-69.8200	0.1480	1.9270	0.0310
10:17:45.385	41544	0.5500	0.5200	-69.8900	0.1190	1.8930	0.0050
10:17:45.406	41564	1.4900	0.7700	-77.7000	0.1260	2.3390	0.0200
10:17:45.425	41584	-0.9200	0.5700	-64.5700	0.1060	1.6360	-0.0070
10:17:45.445	41604	4.7400	0.7500	-77.7100	0.0980	2.4730	0.0140
10:17:45.465	41624	-0.0200	0.7400	-62.6700	0.0830	1.6470	0.0200
10:17:45.484	41644	3.2700	0.6700	-71.1100	0.0720	2.1100	-0.0010
10:17:45.504	41664	1.6300	1.1600	-71.6200	0.0580	2.1180	0.0380
10:17:45.526	41684	-0.1300	0.5300	-67.4700	0.0570	1.7610	0.0030
10:17:45.545	41704	3.5500	1.2000	-77.5100	0.0560	2.4590	0.0150
10:17:45.565	41724	-0.9300	1.0300	-60.2500	0.0700	1.5440	0.0000
10:17:45.586	41744	4.3000	0.5300	-75.9300	0.0810	2.3210	0.0150
10:17:45.605	41764	0.1900	0.7800	-65.4800	0.0910	1.7690	0.0250
10:17:45.625	41784	2.0100	0.2300	-69.7100	0.0900	1.9610	-0.0010
10:17:45.646	41804	2.5900	0.9800	-75.2600	0.1090	2.2670	0.0330
10:17:45.666	41824	-0.2700	0.2400	-63.7100	0.0930	1.7200	0.0040
10:17:45.685	41844	5.3100	1.4200	-75.3300	0.1270	2.5210	0.0290
10:17:45.705	41864	1.6400	1.0700	-60.0600	0.1140	1.8000	0.0090
10:17:45.726	41884	4.3200	0.8200	-67.5600	0.1240	2.1080	0.0170
10:17:45.746	41904	1.1000	1.1900	-65.0100	0.1450	1.8640	0.0230
10:17:45.766	41924	1.1900	0.5600	-66.8100	0.1610	1.8870	-0.0040
10:17:45.786	41944	3.5900	0.7400	-77.4100	0.1260	2.4680	0.0300
10:17:45.806	41964	-0.0700	0.7500	-62.1000	0.1200	1.6140	0.0010
10:17:45.825	41984	4.3800	0.7600	-71.4200	0.1080	2.2950	0.0190
10:17:45.847	42004	-0.3100	0.6800	-64.1500	0.1300	1.7500	0.0160
10:17:45.865	42024	3.0700	0.2200	-71.1100	0.0950	2.1270	0.0060
10:17:45.885	42044	1.1100	1.0800	-67.9800	0.0860	1.9500	0.0290
10:17:45.905	42064	1.4100	0.6500	-66.5400	0.0530	1.8880	0.0080
10:17:45.926	42084	3.4200	0.8200	-76.4800	0.0830	2.3920	0.0240
10:17:45.947	42104	0.3300	0.3800	-57.9900	0.0580	1.4950	0.0080
10:17:45.966	42124	4.1300	0.2800	-72.1600	0.0600	2.2400	0.0140
10:17:45.985	42144	1.4100	1.1500	-68.2200	0.0610	2.0190	0.0270
10:17:46.005	42164	0.4100	0.7200	-65.7400	0.0750	1.8050	-0.0210
10:17:46.026	42184	3.6300	1.1800	-72.1700	0.0960	2.2730	0.0200
10:17:46.046	42204	-0.3500	0.1800	-60.7700	0.0930	1.6180	-0.0090
10:17:46.066	42224	3.6600	0.6600	-75.2700	0.1050	2.3460	0.0070
10:17:46.086	42244	0.5000	0.9000	-63.4000	0.0930	1.7570	0.0220
10:17:46.105	42264	2.4100	0.5600	-68.4900	0.0980	1.9410	0.0180
10:17:46.127	42284	1.4200	1.5100	-77.5300	0.1340	2.1980	0.0440
10:17:46.147	42304	-1.4000	0.9700	-66.5500	0.1230	1.7080	-0.0180
10:17:46.166	42324	3.0300	1.3500	-73.9800	0.1440	2.3100	0.0130
10:17:46.186	42344	-0.6200	0.9600	-63.5900	0.1450	1.6710	0.0040
10:17:46.206	42364	3.4600	0.6400	-73.9500	0.1380	2.2270	0.0080
10:17:46.227	42384	0.6200	1.4200	-66.9200	0.1130	1.8940	0.0270
10:17:46.247	42404	0.5800	0.7000	-68.8900	0.0970	1.8330	0.0100
10:17:46.266	42424	2.3700	1.2000	-79.2000	0.0990	2.4130	0.0360
10:17:46.285	42444	-0.8800	0.8100	-67.0600	0.0710	1.6880	-0.0010
10:17:46.306	42464	4.8000	0.8000	-72.9400	0.0590	2.3270	0.0200
10:17:46.327	42484	0.7900	0.7300	-61.5000	0.0580	1.7340	0.0140
10:17:46.346	42504	2.3700	0.5700	-72.2700	0.0620	2.1010	0.0110
10:17:46.368	42524	2.1500	1.0300	-72.3800	0.0610	2.1510	0.0290
10:17:46.385	42544	-0.2900	0.5000	-65.1100	0.0590	1.7000	-0.0060
10:17:46.407	42564	3.1200	0.9200	-79.5000	0.0700	2.3960	0.0270
10:17:46.426	42584	-0.4800	0.7400	-63.3200	0.0760	1.6610	-0.0110
10:17:46.447	42604	3.8500	0.6900	-71.1800	0.0900	2.2050	0.0040
10:17:46.466	42624	1.2100	0.7700	-67.7700	0.1160	1.8800	0.0330
10:17:46.487	42644	1.5200	0.7800	-68.7200	0.1090	1.8980	0.0130
10:17:46.507	42664	1.8200	0.9500	-77.5500	0.1230	2.2790	0.0330
10:17:46.528	42684	-0.8200	0.3300	-63.2900	0.1040	1.6060	-0.0020
10:17:46.547	42704	3.7200	1.2700	-76.8700	0.1380	2.4360	0.0140
10:17:46.566	42724	-0.5200	0.8100	-65.8800	0.1400	1.6880	0.0120
10:17:46.587	42744	2.6700	0.7000	-71.1200	0.1500	2.0580	0.0150
10:17:46.605	42764	1.1800	0.5500	-71.8100	0.1210	2.0910	0.0390
10:17:46.626	42784	-0.6400	0.8200	-67.6500	0.1040	1.8040	-0.0160
10:17:46.645	42804	2.1700	0.9200	-78.9800	0.1340	2.4100	0.0150
10:17:46.666	42824	-2.0700	0.7100	-65.2800	0.1040	1.5920	-0.0030
10:17:46.686	42844	4.1400	0.5900	-77.8400	0.0910	2.3880	0.0350
10:17:46.707	42864	0.4200	1.2000	-67.3400	0.1000	1.8410	0.0300
10:17:46.727	42884	1.0400	0.7800	-66.3200	0.0580	1.9120	-0.0160
10:17:46.745	42904	2.9800	0.6900	-75.5800	0.0620	2.2830	0.0390
10:17:46.767	42924	-0.7000	0.4400	-66.7700	0.0560	1.7170	0.0050
10:17:46.787	42944	3.7700	0.5300	-75.2800	0.0570	2.3760	0.0140
10:17:46.806	42964	-0.3800	0.3600	-64.2600	0.0630	1.6170	0.0240
10:17:46.826	42984	3.3900	0.6800	-71.3800	0.0690	2.1600	0.0040
10:17:46.846	43004	1.5400	0.9600	-69.1000	0.0710	1.9980	0.0290
10:17:46.866	43024	0.6100	0.3600	-64.6200	0.0850	1.7620	-0.0160
10:17:46.887	43044	4.1100	0.9000	-73.2700	0.0930	2.2670	0.0240
10:17:46.906	43064	-0.2100	0.7600	-64.6100	0.0820	1.6870	0.0130
10:17:46.926	43084	4.1600	0.6600	-75.4100	0.1090	2.3780	0.0220
10:17:46.946	43104	-0.1800	0.9800	-64.4500	0.1150	1.6820	0.0210
10:17:46.967	43124	1.6200	0.8800	-70.3100	0.1170	2.0160	-0.0040
10:17:46.987	43144	2.4600	1.2600	-73.3300	0.1370	2.1840	0.0320
10:17:47.006	43164	-0.5500	0.4800	-63.3800	0.1140	1.6410	-0.0130
10:17:47.028	43184	3.8700	0.4300	-77.6300	0.1400	2.3540	0.0220
10:17:47.048	43204	-0.5200	0.5300	-63.3200	0.0930	1.6120	0.0130
10:17:47.066	43224	3.8100	0.8600	-73.1500	0.0990	2.3380	0.0010
10:17:47.086	43244	0.5000	0.7300	-68.7000	0.1130	1.8760	0.0310
10:17:47.106	43264	1.0900	1.0100	-67.4900	0.0920	1.8250	-0.0030
10:17:47.126	43284	2.6200	0.8700	-80.9400	0.0850	2.4890	0.0480
10:17:47.147	43304	-1.3200	0.7600	-64.2600	0.0790	1.6010	0.0000
10:17:47.167	43324	3.1100	0.6000	-76.5800	0.0730	2.3610	0.0150
10:17:47.188	43344	0.2700	0.7300	-67.4700	0.0740	1.8260	0.0180
10:17:47.207	43364	2.1000	0.3800	-71.5500	0.0580	2.0420	0.0010
10:17:47.228	43384	1.5900	1.0900	-74.3900	0.0970	2.1230	0.0340
10:17:47.248	43404	-0.8200	1.2600	-67.0100	0.0830	1.7540	-0.0200
10:17:47.268	43424	3.4800	0.8500	-78.9400	0.0830	2.3910	0.0170
10:17:47.288	43444	-1.3100	0.6800	-65.0400	0.1010	1.6570	0.0060
10:17:47.306	43464	2.2300	0.7000	-74.9000	0.0940	2.2370	0.0080
10:17:47.326	43484	1.3300	1.1400	-69.1100	0.1200	1.9920	0.0190
10:17:47.347	43504	1.6400	0.5000	-67.0000	0.1110	1.8830	-0.0010
10:17:47.368	43524	1.6700	1.5000	-74.8300	0.1420	2.2570	0.0230
10:17:47.387	43544	-1.3400	0.8400	-67.0700	0.1270	1.6410	0.0070
10:17:47.406	43564	4.2400	0.3800	-76.8200	0.1330	2.4230	0.0260
10:17:47.427	43584	-0.4700	0.7400	-63.8300	0.1360	1.7090	0.0170
10:17:47.447	43604	2.4700	0.7500	-71.3700	0.1310	2.0250	0.0090
10:17:47.468	43624	1.0400	1.2100	-70.7100	0.1260	2.0900	0.0110
10:17:47.486	43644	-0.1000	0.8000	-67.2900	0.1090	1.8140	-0.0090
10:17:47.506	43664	3.8000	0.9000	-76.8500	0.1020	2.4450	0.0260
10:17:47.527	43684	-0.5300	0.6900	-62.3300	0.0870	1.5780	0.0090
10:17:47.548	43704	4.7800	0.6200	-73.5200	0.0800	2.3270	0.0100
10:17:47.567	43724	1.0700	1.3500	-64.5600	0.0800	1.8150	0.0240
10:17:47.587	43744	0.9000	0.8400	-68.4600	0.0700	1.9420	-0.0180
10:17:47.606	43764	2.1300	0.9400	-74.2800	0.0570	2.2740	0.0230
10:17:47.628	43784	-0.3800	0.6500	-63.5400	0.0590	1.6350	-0.0130
10:17:47.646	43804	3.9200	0.5300	-78.0900	0.0830	2.4210	0.0350
10:17:47.667	43824	-0.9800	0.8500	-61.9600	0.0890	1.6240	0.0100
10:17:47.687	43844	3.1400	0.3800	-71.4900	0.0900	2.1280	0.0010
10:17:47.707	43864	1.7300	1.3600	-70.6300	0.1140	2.0870	0.0170
10:17:47.728	43884	0.1100	0.6600	-66.5300	0.1200	1.7720	-0.0030
10:17:47.747	43904	3.1800	1.1400	-77.0600	0.1250	2.3480	0.0360
10:17:47.767	43924	-0.3000	0.6600	-62.8500	0.1170	1.6160	0.0080
10:17:47.786	43944	4.2000	0.8500	-73.3700	0.1530	2.3450	0.0180
10:17:47.808	43964	-0.3800	0.9200	-65.1200	0.1410	1.7680	0.0200
10:17:47.828	43984	1.7500	0.6300	-67.4400	0.1420	1.9380	-0.0090
10:17:47.846	44004	2.4000	0.9400	-73.4600	0.1400	2.2300	0.0290
10:17:47.868	44024	-0.4500	0.5300	-63.5600	0.1110	1.5900	-0.0040
10:17:47.889	44044	3.4200	0.8900	-77.8700	0.1080	2.4120	0.0140
10:17:47.907	44064	-1.2300	0.5500	-64.8500	0.0940	1.6730	0.0100
10:17:47.927	44084	2.9700	0.7000	-75.8100	0.0850	2.2720	0.0070
10:17:47.947	44104	0.8700	0.9600	-71.1300	0.0870	2.0030	0.0350
10:17:47.966	44124	0.4800	0.5900	-67.6700	0.0660	1.8220	-0.0040
10:17:47.988	44144	2.6200	1.3400	-76.4600	0.0580	2.3730	0.0240
10:17:48.006	44164	-0.4800	0.8200	-64.0000	0.0620	1.6530	0.0020
10:17:48.026	44184	3.6100	1.0100	-74.9800	0.0530	2.3420	0.0100
10:17:48.049	44204	-0.4200	1.0400	-64.1900	0.0590	1.7780	0.0130
10:17:48.068	44224	1.8000	0.6900	-70.1000	0.0820	2.0390	-0.0070
10:17:48.087	44244	2.2100	0.9400	-72.9800	0.1030	2.0920	0.0340
10:17:48.107	44264	-0.0100	0.6200	-64.2500	0.0940	1.7300	-0.0140
10:17:48.127	44284	4.5600	0.4400	-75.2100	0.1020	2.4310	0.0260
10:17:48.148	44304	0.0600	0.9400	-59.4800	0.1280	1.6170	0.0080
10:17:48.167	44324	3.7900	0.7900	-74.7300	0.1160	2.2630	0.0220
10:17:48.187	44344	0.2900	1.3700	-67.4100	0.1380	1.8570	0.0340
10:17:48.207	44364	1.4100	0.6900	-68.3200	0.1200	1.9100	0.0020
10:17:48.226	44384	2.3700	1.3800	-73.4400	0.1430	2.2740	0.0300
10:17:48.249	44404	-0.2400	0.4100	-63.0500	0.1200	1.5960	-0.0010
10:17:48.268	44424	5.2400	0.5200	-75.0700	0.1220	2.4030	0.0170
10:17:48.286	44444	0.2000	0.6000	-61.6700	0.0870	1.6480	0.0090
10:17:48.306	44464	3.4000	0.4400	-69.3100	0.0800	2.0910	-0.0030
10:17:48.328	44484	1.7800	1.0200	-70.8500	0.1130	2.0740	0.0380
10:17:48.348	44504	0.4400	0.8900	-65.9600	0.0790	1.7770	0.0020
10:17:48.369	44524	4.1700	0.6000	-77.2700	0.0660	2.4850	0.0280
10:17:48.388	44544	-0.1900	0.7000	-61.1800	0.0880	1.5660	0.0090
10:17:48.407	44564	3.4000	0.8100	-72.8000	0.0630	2.2950	0.0030
10:17:48.427	44584	0.5100	0.8200	-64.2800	0.0660	1.8450	0.0100
10:17:48.447	44604	0.7300	0.2900	-70.2000	0.0670	1.9100	-0.0070
10:17:48.467	44624	1.3400	0.7900	-78.3900	0.0810	2.2520	0.0360
10:17:48.487	44644	-0.7200	0.9600	-66.8000	0.0850	1.6790	-0.0060
10:17:48.507	44664	3.1700	0.7500	-78.7200	0.0870	2.3850	0.0320
10:17:48.527	44684	-0.8000	0.4100	-65.6700	0.0890	1.6980	0.0130
10:17:48.548	44704	2.4800	0.5300	-73.1100	0.1120	2.0950	0.0130
10:17:48.568	44724	1.9100	1.3800	-70.0400	0.1140	2.0600	0.0280
10:17:48.587	44744	0.0300	0.9400	-68.1000	0.1090	1.8160	-0.0020
10:17:48.607	44764	2.2300	1.4400	-78.7800	0.1480	2.3850	0.0340
10:17:48.629	44784	-1.6200	0.6000	-65.8600	0.1320	1.6320	0.0060
10:17:48.648	44804	3.4800	0.8100	-73.5100	0.1380	2.2670	0.0080
10:17:48.668	44824	0.2000	1.0500	-65.7300	0.1370	1.7870	0.0120
10:17:48.688	44844	1.6200	0.4800	-70.2300	0.1040	2.0000	0.0070
10:17:48.707	44864	1.4500	0.8400	-73.3700	0.1170	2.1270	0.0280
10:17:48.728	44884	-0.1000	0.3900	-64.8200	0.0920	1.7040	-0.0130
10:17:48.749	44904	4.1500	0.9800	-76.8700	0.0840	2.4700	0.0240
10:17:48.769	44924	-0.7900	1.1900	-61.9600	0.0830	1.6420	0.0110
10:17:48.789	44944	3.4900	0.5000	-72.3400	0.0610	2.2220	0.0150
10:17:48.809	44964	1.3400	1.2200	-67.3900	0.0600	1.9620	0.0280
10:17:48.827	44984	1.1600	0.2500	-70.1700	0.0590	1.9270	0.0120
10:17:48.847	45004	3.5300	0.6700	-74.5900	0.0800	2.2820	0.0230
10:17:48.870	45024	-0.1700	0.7400	-60.9700	0.0720	1.5520	0.0000
10:17:48.887	45044	3.6700	0.3700	-76.9300	0.0700	2.3800	0.0170
10:17:48.909	45064	0.1100	0.8800	-64.4000	0.0990	1.8000	0.0060
10:17:48.928	45084	2.1500	0.4000	-69.9500	0.0860	2.0100	0.0050
10:17:48.949	45104	1.8200	0.8800	-72.1900	0.0960	2.2010	0.0180
10:17:48.969	45124	0.0600	0.7300	-61.8100	0.0950	1.6890	-0.0100
10:17:48.988	45144	3.9700	0.9000	-77.8100	0.1290	2.4250	0.0340
10:17:49.007	45164	-0.7900	0.8700	-62.7100	0.1360	1.6300	0.0020
10:17:49.029	45184	3.9400	0.3200	-71.9100	0.1290	2.2050	0.0280
10:17:49.047	45204	1.4900	1.0800	-67.8000	0.1570	1.9620	0.0370
10:17:49.068	45224	1.6700	0.6300	-66.7800	0.1610	1.8460	0.0080
10:17:49.088	45244	1.8300	0.9700	-76.7400	0.1440	2.3100	0.0190
10:17:49.109	45264	-1.2200	0.6400	-62.3000	0.1220	1.5530	0.0000
10:17:49.129	45284	4.4100	0.7400	-78.2700	0.1140	2.4790	0.0140
10:17:49.148	45304	-1.3400	0.8500	-64.7500	0.1080	1.6710	-0.0100
10:17:49.169	45324	2.7700	0.2200	-72.1600	0.0810	2.1110	-0.0040
10:17:49.188	45344	2.1500	1.1600	-72.1800	0.0720	2.1430	0.0360
10:17:49.209	45364	-0.1600	0.7500	-64.6400	0.0550	1.7630	-0.0060
10:17:49.229	45384	3.2600	0.5200	-81.2000	0.0650	2.4710	0.0490
10:17:49.247	45404	-0.6500	0.7500	-64.1400	0.0500	1.6440	0.0150
10:17:49.270	45424	4.4300	0.3800	-72.4200	0.0840	2.2340	0.0220
10:17:49.290	45444	0.6500	0.7600	-67.2000	0.0730	1.8930	0.0330
10:17:49.307	45464	0.7400	0.7000	-68.4300	0.0700	1.8810	-0.0150
10:17:49.329	45484	2.2700	0.9300	-74.9100	0.0890	2.2590	0.0300
10:17:49.349	45504	0.1500	0.3400	-64.2200	0.0700	1.7020	-0.0020
10:17:49.368	45524	3.8600	0.6100	-76.7500	0.1150	2.3890	0.0170
10:17:49.388	45544	-0.2900	1.0000	-62.1000	0.1020	1.6570	0.0010
10:17:49.409	45564	2.9200	0.7700	-70.0200	0.1130	2.1370	0.0020
10:17:49.429	45584	0.8900	1.3400	-71.5500	0.1220	2.0920	0.0270
10:17:49.447	45604	-0.7000	0.7000	-69.1200	0.1140	1.7790	-0.0050
10:17:49.468	45624	2.5600	0.9400	-78.5900	0.1250	2.3730	0.0300
10:17:49.488	45644	-0.3700	0.8800	-63.0000	0.1180	1.6390	0.0030
10:17:49.509	45664	4.1600	0.5700	-74.7300	0.1370	2.3490	0.0170
10:17:49.527	45684	0.1800	1.1100	-64.6800	0.1170	1.7280	0.0220
10:17:49.549	45704	2.3900	0.3400	-67.6800	0.0870	1.9900	-0.0030
10:17:49.568	45724	1.8800	1.2800	-72.3100	0.0980	2.2670	0.0180
10:17:49.588	45744	-0.8200	0.8200	-64.6400	0.0800	1.6430	-0.0040
10:17:49.610	45764	4.4300	0.8300	-77.8100	0.0860	2.4600	0.0320
10:17:49.627	45784	0.0000	0.5800	-61.2300	0.0710	1.6470	-0.0010
10:17:49.648	45804	3.1600	0.5200	-71.1700	0.0610	2.1730	-0.0090
10:17:49.667	45824	1.0700	0.8100	-67.7300	0.0740	1.9950	0.0290
10:17:49.689	45844	-0.0700	0.5200	-67.0700	0.0780	1.8040	0.0020
10:17:49.709	45864	3.0600	0.7800	-78.6900	0.0710	2.4210	0.0390
10:17:49.729	45884	-0.3400	0.3400	-63.6200	0.0850	1.6600	0.0080
10:17:49.749	45904	3.5500	0.5800	-71.0400	0.0970	2.2440	0.0020
10:17:49.768	45924	0.5600	0.7000	-66.0000	0.1010	1.8260	0.0180
10:17:49.788	45944	1.5600	0.7800	-70.2000	0.1060	2.0200	0.0070
10:17:49.809	45964	1.1200	1.0500	-73.7900	0.1210	2.1440	0.0270
10:17:49.828	45984	-0.3300	0.6900	-63.0700	0.1180	1.6900	-0.0220
10:17:49.848	46004	4.2300	0.5800	-77.8200	0.1450	2.4530	0.0380
10:17:49.869	46024	-1.2400	0.6300	-62.3100	0.1400	1.6040	0.0200
10:17:49.889	46044	2.9900	0.6500	-72.2900	0.1480	2.1810	0.0080
10:17:49.910	46064	0.5800	1.0000	-68.2900	0.1340	1.9540	0.0200
10:17:49.930	46084	0.8100	0.8600	-68.1000	0.1380	1.8650	-0.0020
10:17:49.949	46104	2.3800	1.2000	-75.1700	0.1300	2.2850	0.0110
10:17:49.969	46124	-0.8400	0.3800	-63.9000	0.1020	1.5950	0.0100
10:17:49.989	46144	4.7200	0.6100	-76.8900	0.0910	2.4370	0.0180
10:17:50.009	46164	-0.4600	0.7400	-66.1100	0.0940	1.7510	0.0150
10:17:50.031	46184	1.9600	0.4700	-72.3800	0.0750	2.0180	0.0040
10:17:50.048	46204	1.9400	0.9700	-73.7100	0.0630	2.1780	0.0390
10:17:50.069	46224	0.1400	0.6400	-65.7300	0.0630	1.7530	-0.0060
10:17:50.089	46244	3.9000	0.8000	-76.8400	0.0760	2.3990	0.0280
10:17:50.110	46264	-0.3400	0.5700	-60.6300	0.0440	1.6000	0.0010
10:17:50.129	46284	3.7500	0.7700	-73.5100	0.0660	2.2730	0.0190
10:17:50.150	46304	1.1000	0.9000	-66.5200	0.0910	1.8980	0.0340
10:17:50.168	46324	1.3900	0.6000	-65.9700	0.0840	1.8500	0.0050
10:17:50.190	46344	3.2700	0.8700	-74.7500	0.0890	2.3570	0.0290
10:17:50.209	46364	-0.6000	0.8500	-63.1900	0.1020	1.6050	0.0040
10:17:50.230	46384	3.5100	0.7500	-75.6200	0.1090	2.4180	0.0210
10:17:50.249	46404	-0.7500	1.2000	-61.1900	0.1140	1.6540	-0.0030
10:17:50.270	46424	3.0800	0.6100	-70.1500	0.1130	2.0900	0.0100
10:17:50.291	46444	2.1300	1.0700	-71.1500	0.1430	2.1460	0.0470
10:17:50.309	46464	-0.5600	0.6900	-65.8800	0.1430	1.7100	0.0070
10:17:50.329	46484	2.8600	0.8500	-79.7800	0.1390	2.4450	0.0320
10:17:50.349	46504	-1.4800	0.8400	-63.2600	0.1100	1.6030	0.0020
10:17:50.369	46524	3.7900	0.3300	-76.2800	0.0970	2.3470	0.0120
10:17:50.390	46544	-0.3100	1.0100	-62.1400	0.1020	1.7940	-0.0060
10:17:50.410	46564	1.6700	0.5400	-69.3700	0.0740	1.9660	0.0030
10:17:50.430	46584	2.0800	1.1100	-78.7100	0.0710	2.3570	0.0330
10:17:50.449	46604	-0.5700	0.7700	-64.1200	0.0510	1.6400	-0.0140
10:17:50.469	46624	3.4400	1.1400	-78.4900	0.0690	2.4060	0.0150
10:17:50.489	46644	0.0000	0.9800	-62.4200	0.0750	1.6690	0.0020
10:17:50.509	46664	3.0000	0.4700	-73.4800	0.0600	2.1780	0.0120
10:17:50.530	46684	1.1700	0.8900	-69.4200	0.0640	2.0220	0.0290
10:17:50.549	46704	-0.1200	0.3700	-67.2000	0.0720	1.7860	-0.0050
10:17:50.570	46724	3.0700	0.7000	-78.0600	0.0850	2.3650	0.0340
10:17:50.590	46744	-0.7900	0.7800	-64.6400	0.0820	1.6820	-0.0090
10:17:50.610	46764	3.4500	0.5500	-75.8000	0.1010	2.3190	0.0100
10:17:50.629	46784	0.3200	0.8400	-64.2700	0.1070	1.8050	0.0130
10:17:50.651	46804	2.1400	1.1100	-68.5900	0.1080	2.0190	0.0010
10:17:50.669	46824	1.7300	1.3900	-75.6400	0.1310	2.2020	0.0430
10:17:50.690	46844	-1.9600	0.5300	-67.4700	0.1160	1.6480	-0.0010
10:17:50.710	46864	3.4300	0.5600	-79.4400	0.1500	2.4010	0.0300
10:17:50.729	46884	-0.3800	0.6400	-63.8700	0.1190	1.6560	0.0070
10:17:50.750	46904	2.7100	0.3500	-74.1400	0.1160	2.2240	0.0160
10:17:50.769	46924	1.0400	1.4400	-66.0300	0.1180	1.8880	0.0210
10:17:50.790	46944	1.0400	0.6900	-66.7700	0.0950	1.8540	-0.0040
