# Supplementary material for: A slanted castor wheel enables pushing manual wheelchairs from the side to improve social interaction
Source: PLoS One. 2024 Sep 12;19(9):e0307759. doi: 10.1371/journal.pone.0307759 (PMC11392412; doi:10.1371/journal.pone.0307759)
Supplement: S1 File — Contains the data collected during the validation experiments and the code for calculating the reaction forces for a castor wheel using the vector equations and the cosine approximation. 4TU.ResearchData repository: https://doi.org/10.4121/82afa4e1-bdf1-4bf4-8682-32e62f6c3d68, GitLab repository: https://gitlab.tudelft.nl/ziggy/evaluation_paper. (ZIP) [file pone.0307759.s002.zip › S2 File - Experimental data and the MATLAB code for calculations of the castor wheel/Data/Test8_31-5-2022/0.05rad_1.4kg_8.txt]

TimeStamp	SampleCounter	Fx(N)	Fy(N)	Fz(N)	Tx(Nm)	Ty(Nm)	Tz(Nm)
14:16:23.928	21108	0.3000	0.6300	-14.0200	-0.0480	0.3820	0.0160
14:16:23.949	21128	0.2600	0.1000	-14.2200	-0.0680	0.3970	0.0110
14:16:23.967	21148	0.6600	0.2100	-15.6300	-0.0680	0.3880	0.0250
14:16:23.988	21168	0.3900	0.4400	-13.2100	-0.0390	0.4030	0.0130
14:16:24.009	21188	0.6600	0.6900	-15.1200	-0.0450	0.4240	0.0230
14:16:24.029	21208	-0.2900	0.6500	-13.8700	-0.0250	0.3830	0.0120
14:16:24.049	21228	0.5400	0.7100	-14.9800	-0.0260	0.4120	0.0060
14:16:24.067	21248	0.0200	0.9100	-15.3700	-0.0320	0.4090	0.0180
14:16:24.088	21268	0.2500	0.5400	-15.2900	-0.0420	0.3720	0.0130
14:16:24.108	21288	-0.0700	0.4800	-14.4500	-0.0460	0.3950	0.0210
14:16:24.129	21308	0.1100	0.8200	-13.0600	-0.0610	0.3450	0.0100
14:16:24.148	21328	0.3900	0.6100	-15.6400	-0.0410	0.4170	0.0120
14:16:24.168	21348	0.0000	0.5200	-14.6500	-0.0550	0.3640	0.0200
14:16:24.188	21368	-0.2000	0.7200	-14.2700	-0.0590	0.3810	0.0140
14:16:24.209	21388	0.2600	0.4800	-15.0900	-0.0370	0.3850	0.0190
14:16:24.230	21408	-0.0600	0.4200	-14.0800	-0.0580	0.3340	0.0190
14:16:24.249	21428	0.9800	0.4600	-15.6700	-0.0500	0.3890	0.0200
14:16:24.269	21448	0.2300	0.5600	-13.1100	-0.0580	0.3560	0.0100
14:16:24.289	21468	0.7100	0.2200	-15.1200	-0.0630	0.4100	0.0230
14:16:24.310	21488	0.5900	0.7200	-15.5700	-0.0460	0.4010	0.0310
14:16:24.329	21508	0.1500	0.7300	-14.2800	-0.0520	0.3730	0.0160
14:16:24.349	21528	0.2300	0.4800	-15.4300	-0.0530	0.3970	0.0120
14:16:24.369	21548	-0.3600	0.3400	-15.6200	-0.0510	0.3610	0.0230
14:16:24.389	21568	0.2500	0.3200	-16.0000	-0.0540	0.4310	0.0310
14:16:24.409	21588	0.2600	0.4200	-14.7200	-0.0470	0.3780	0.0120
14:16:24.428	21608	0.4400	0.2700	-15.7400	-0.0480	0.4230	0.0280
14:16:24.449	21628	0.8200	0.4400	-14.5100	-0.0510	0.4340	0.0190
14:16:24.469	21648	0.4300	0.6800	-11.8900	-0.0500	0.3030	0.0100
14:16:24.487	21668	0.8800	0.3300	-16.6500	-0.0500	0.4340	0.0280
14:16:24.507	21688	0.3000	0.7500	-14.2800	-0.0280	0.3990	0.0180
14:16:24.529	21708	0.7500	0.4100	-15.0400	-0.0480	0.4650	0.0150
14:16:24.550	21728	0.4700	0.3600	-14.9200	-0.0470	0.4400	0.0200
14:16:24.569	21748	0.1400	0.5200	-14.8900	-0.0600	0.4220	0.0070
14:16:24.589	21768	0.2400	1.0200	-13.6200	-0.0490	0.4050	0.0180
14:16:24.609	21788	0.5900	0.5600	-13.5500	-0.0560	0.3400	0.0130
14:16:24.629	21808	0.3000	0.5000	-15.4900	-0.0650	0.4090	0.0200
14:16:24.649	21828	-0.1200	0.5200	-15.9200	-0.0650	0.4030	0.0280
14:16:24.669	21848	-0.3000	0.5900	-16.3500	-0.0740	0.4070	0.0190
14:16:24.690	21868	-0.0200	0.5500	-16.0400	-0.0600	0.3510	0.0280
14:16:24.709	21888	0.3000	0.5000	-14.5000	-0.0560	0.3420	0.0170
14:16:24.729	21908	0.5000	0.4300	-14.7600	-0.0480	0.4460	0.0160
14:16:24.749	21928	-0.1600	0.8700	-13.8500	-0.0550	0.3410	0.0110
14:16:24.769	21948	0.1800	0.2400	-16.0000	-0.0570	0.4080	0.0190
14:16:24.789	21968	0.0100	0.7000	-14.0700	-0.0470	0.3370	0.0110
14:16:24.809	21988	0.5300	0.4200	-15.4500	-0.0440	0.4030	0.0200
14:16:24.830	22008	0.8100	0.2800	-16.4500	-0.0490	0.4060	0.0330
14:16:24.850	22028	0.7800	0.2500	-12.6400	-0.0530	0.3420	0.0060
14:16:24.869	22048	0.7100	0.5200	-15.7100	-0.0410	0.4390	0.0180
14:16:24.889	22068	-0.4700	0.4000	-15.0900	-0.0510	0.3510	0.0270
14:16:24.909	22088	0.8100	0.7900	-13.9000	-0.0470	0.4390	0.0050
14:16:24.930	22108	0.6700	0.5500	-14.5000	-0.0490	0.3730	0.0240
14:16:24.949	22128	0.2100	0.3400	-13.8600	-0.0590	0.3420	0.0180
14:16:24.969	22148	0.2600	0.5800	-14.1800	-0.0470	0.3850	0.0080
14:16:24.990	22168	-0.0500	0.6300	-13.3000	-0.0590	0.3520	0.0100
14:16:25.009	22188	0.4600	0.8000	-14.7800	-0.0590	0.4430	0.0240
14:16:25.029	22208	0.2200	0.5700	-14.5100	-0.0490	0.3770	0.0160
14:16:25.050	22228	0.9800	0.5100	-14.2300	-0.0600	0.4290	0.0190
14:16:25.069	22248	0.1800	0.5400	-15.9700	-0.0610	0.4240	0.0190
14:16:25.090	22268	0.1800	0.3400	-14.2600	-0.0630	0.3670	0.0170
14:16:25.109	22288	0.2400	0.5900	-17.1700	-0.0540	0.4460	0.0360
14:16:25.129	22308	-0.6000	0.4900	-14.1900	-0.0490	0.3420	0.0220
14:16:25.150	22328	0.9700	0.5200	-14.7800	-0.0520	0.4260	0.0180
14:16:25.170	22348	0.2800	0.5500	-12.7700	-0.0610	0.3210	0.0120
14:16:25.190	22368	1.0100	0.2000	-13.5600	-0.0660	0.3900	0.0080
14:16:25.209	22388	0.5200	0.8400	-14.3900	-0.0510	0.4250	0.0150
14:16:25.230	22408	0.0800	0.6500	-14.0700	-0.0500	0.3840	0.0110
14:16:25.248	22428	-0.0100	0.4000	-15.8200	-0.0470	0.4140	0.0230
14:16:25.269	22448	-0.1800	0.5900	-15.3200	-0.0500	0.3550	0.0190
14:16:25.288	22468	0.2500	0.5500	-17.0000	-0.0570	0.4300	0.0290
14:16:25.309	22488	0.5200	0.5600	-15.3100	-0.0440	0.4230	0.0220
14:16:25.330	22508	-0.1700	0.7200	-15.3400	-0.0480	0.3400	0.0180
14:16:25.350	22528	0.3600	0.6900	-15.8000	-0.0390	0.4080	0.0200
14:16:25.369	22548	0.2700	0.5500	-13.7000	-0.0560	0.3780	0.0070
14:16:25.389	22568	0.2600	0.2700	-15.4900	-0.0580	0.4060	0.0210
14:16:25.408	22588	-0.6000	0.5400	-14.8300	-0.0460	0.3610	0.0260
14:16:25.430	22608	0.4300	0.6400	-13.8800	-0.0570	0.3590	0.0150
14:16:25.449	22628	0.4300	0.5100	-14.0900	-0.0600	0.3640	0.0050
14:16:25.469	22648	0.0100	0.5500	-13.6100	-0.0620	0.3530	0.0100
14:16:25.489	22668	0.3500	0.6300	-15.6700	-0.0620	0.4310	0.0280
14:16:25.508	22688	0.7000	0.1100	-15.3900	-0.0640	0.3760	0.0240
14:16:25.528	22708	1.0400	0.7600	-15.4900	-0.0690	0.4370	0.0270
14:16:25.549	22728	0.1800	0.4400	-15.5700	-0.0560	0.4050	0.0220
14:16:25.568	22748	0.9400	0.6200	-15.0800	-0.0490	0.3690	0.0230
14:16:25.589	22768	-0.2000	0.5400	-14.7900	-0.0490	0.4190	0.0260
14:16:25.609	22788	0.2200	0.2100	-14.4000	-0.0680	0.3620	0.0090
14:16:25.630	22808	0.5100	0.4700	-14.8200	-0.0500	0.3840	0.0260
14:16:25.651	22828	0.2900	0.6700	-15.6900	-0.0430	0.3940	0.0220
14:16:25.668	22848	0.4900	0.4200	-14.2600	-0.0490	0.4250	0.0260
14:16:25.690	22868	0.3000	0.7100	-14.0000	-0.0390	0.3820	0.0230
14:16:25.709	22888	0.3400	0.1900	-13.2900	-0.0580	0.3620	0.0110
14:16:25.730	22908	0.7200	0.3200	-15.3600	-0.0420	0.4070	0.0250
14:16:25.749	22928	0.2000	0.5600	-13.1100	-0.0500	0.3460	0.0050
14:16:25.770	22948	0.0600	0.6600	-15.9300	-0.0520	0.4110	0.0130
14:16:25.790	22968	-0.1500	0.5000	-14.2700	-0.0580	0.3640	0.0140
14:16:25.810	22988	0.3900	0.5800	-15.4400	-0.0510	0.3820	0.0180
14:16:25.829	23008	0.4100	0.6400	-16.2500	-0.0530	0.4130	0.0300
14:16:25.850	23028	-0.0400	0.3300	-13.7300	-0.0530	0.3630	0.0120
14:16:25.871	23048	0.2600	0.6900	-14.6000	-0.0460	0.4400	0.0120
14:16:25.890	23068	0.2600	0.2800	-15.0200	-0.0620	0.4030	0.0190
14:16:25.911	23088	0.6700	0.5100	-14.9700	-0.0580	0.4250	0.0250
14:16:25.931	23108	-0.0600	0.3200	-14.8900	-0.0590	0.3690	0.0190
14:16:25.951	23128	0.4400	0.5900	-12.8200	-0.0550	0.3580	0.0030
14:16:25.971	23148	0.1800	0.6600	-13.0500	-0.0680	0.4420	0.0020
14:16:25.991	23168	0.0000	0.8700	-13.7800	-0.0460	0.3620	0.0120
14:16:26.010	23188	0.0000	0.4300	-15.7700	-0.0520	0.4010	0.0140
14:16:26.031	23208	-0.1700	0.6400	-14.2200	-0.0540	0.3750	0.0180
14:16:26.051	23228	0.4300	0.3800	-15.4700	-0.0510	0.4060	0.0260
14:16:26.070	23248	0.3800	0.3000	-15.5900	-0.0500	0.4120	0.0190
14:16:26.089	23268	0.7200	0.7600	-13.6500	-0.0500	0.3450	0.0050
14:16:26.111	23288	0.4300	0.5800	-14.4400	-0.0410	0.4340	0.0110
14:16:26.130	23308	-0.0100	0.4400	-13.2200	-0.0510	0.3200	0.0120
14:16:26.149	23328	0.1700	0.4500	-14.4300	-0.0510	0.4140	0.0130
14:16:26.170	23348	-0.0800	0.7500	-14.3100	-0.0540	0.3770	0.0150
14:16:26.191	23368	0.4400	0.3900	-14.0800	-0.0540	0.3670	0.0080
14:16:26.210	23388	0.4100	0.2700	-14.9600	-0.0540	0.3560	0.0240
14:16:26.229	23408	0.2900	0.3100	-12.4700	-0.0720	0.3210	0.0060
14:16:26.250	23428	0.1500	0.4700	-17.1400	-0.0670	0.4570	0.0330
14:16:26.270	23448	0.0900	0.7500	-13.8500	-0.0490	0.3430	0.0210
14:16:26.290	23468	0.8900	0.3100	-14.7700	-0.0570	0.4240	0.0130
14:16:26.311	23488	0.0300	0.4900	-15.1500	-0.0630	0.3950	0.0160
14:16:26.329	23508	0.1200	0.8100	-14.3200	-0.0540	0.4050	0.0150
14:16:26.350	23528	-0.1200	0.4400	-17.1200	-0.0610	0.4650	0.0300
14:16:26.371	23548	-0.2300	0.6000	-15.8800	-0.0570	0.4170	0.0150
14:16:26.390	23568	-0.1800	0.7800	-16.7200	-0.0580	0.4210	0.0190
14:16:26.410	23588	-0.6900	0.4400	-13.0400	-0.0570	0.3250	0.0060
14:16:26.429	23608	0.7700	0.4900	-14.1800	-0.0680	0.4560	0.0070
14:16:26.451	23628	0.8100	0.6500	-15.2500	-0.0470	0.4590	0.0160
14:16:26.469	23648	-0.0300	0.6400	-12.8700	-0.0420	0.3850	0.0120
14:16:26.491	23668	-0.0600	0.0000	-16.1700	-0.0500	0.4670	0.0270
14:16:26.512	23688	0.6200	0.4700	-13.0900	-0.0520	0.3370	0.0080
14:16:26.530	23708	0.1600	0.3600	-14.7000	-0.0540	0.4310	0.0000
14:16:26.549	23728	-1.0500	0.5600	-15.0800	-0.0400	0.3510	0.0060
14:16:26.571	23748	-0.2300	0.7300	-14.2100	-0.0500	0.3140	0.0070
14:16:26.589	23768	-0.0100	0.6100	-15.1400	-0.0530	0.4130	0.0090
14:16:26.609	23788	0.4800	0.3100	-15.3100	-0.0670	0.3460	0.0230
14:16:26.631	23808	0.6300	0.6400	-14.2400	-0.0540	0.4220	0.0090
14:16:26.650	23828	-0.3800	0.8900	-14.3900	-0.0530	0.3420	0.0200
14:16:26.669	23848	0.7100	0.4400	-15.0400	-0.0600	0.3910	0.0250
14:16:26.691	23868	0.3200	0.7400	-14.6100	-0.0500	0.3880	0.0170
14:16:26.709	23888	1.2000	0.7900	-12.6000	-0.0530	0.3640	0.0070
14:16:26.730	23908	0.7900	0.5100	-15.7500	-0.0580	0.4430	0.0320
14:16:26.751	23928	0.1300	0.7600	-13.4800	-0.0620	0.3650	0.0210
14:16:26.770	23948	0.6700	0.5800	-15.2300	-0.0630	0.4430	0.0260
14:16:26.790	23968	0.1300	0.6100	-14.2600	-0.0570	0.3950	0.0170
14:16:26.810	23988	0.6400	0.6500	-13.3400	-0.0590	0.3710	0.0100
14:16:26.830	24008	0.5800	0.4700	-14.8400	-0.0500	0.4000	0.0170
14:16:26.851	24028	0.5900	0.0600	-14.5700	-0.0540	0.3730	0.0220
14:16:26.871	24048	0.8000	0.6900	-13.8500	-0.0530	0.4110	0.0180
14:16:26.889	24068	-0.1000	0.5400	-15.7100	-0.0450	0.3790	0.0170
14:16:26.909	24088	0.3600	0.7000	-14.6600	-0.0510	0.4200	0.0090
14:16:26.932	24108	0.1200	0.4900	-15.0600	-0.0550	0.3840	0.0170
14:16:26.951	24128	0.5600	0.3500	-14.0700	-0.0480	0.3580	0.0090
14:16:26.971	24148	0.4900	0.6900	-14.4400	-0.0350	0.4340	0.0190
14:16:26.992	24168	0.2600	0.3000	-13.9300	-0.0520	0.3510	0.0210
14:16:27.011	24188	0.6500	0.4000	-14.7500	-0.0580	0.4560	0.0170
14:16:27.032	24208	0.4100	0.4900	-15.0500	-0.0470	0.4060	0.0180
14:16:27.050	24228	0.4200	0.2200	-12.7500	-0.0640	0.3470	0.0090
14:16:27.072	24248	0.6300	0.7100	-16.1400	-0.0560	0.4300	0.0260
14:16:27.091	24268	0.2900	0.4500	-14.0400	-0.0560	0.3520	0.0080
14:16:27.110	24288	0.3400	0.6300	-15.0900	-0.0610	0.4240	0.0140
14:16:27.131	24308	-0.3800	0.5200	-14.5200	-0.0650	0.3880	0.0100
14:16:27.152	24328	-0.2300	0.7300	-14.8800	-0.0580	0.3640	0.0190
14:16:27.170	24348	-0.0200	0.8200	-13.9100	-0.0570	0.3600	0.0060
14:16:27.191	24368	0.0900	0.5200	-13.9300	-0.0550	0.3610	0.0200
14:16:27.211	24388	-0.0300	0.7600	-14.3000	-0.0590	0.4490	0.0100
14:16:27.231	24408	0.6700	0.7600	-13.1000	-0.0690	0.3290	0.0070
14:16:27.250	24428	-0.1500	0.3600	-15.0500	-0.0530	0.4080	0.0260
14:16:27.272	24448	-0.5400	0.1400	-15.3100	-0.0620	0.3560	0.0070
14:16:27.290	24468	0.3600	0.6100	-13.5500	-0.0550	0.3690	0.0100
14:16:27.311	24488	0.2600	0.7800	-14.1000	-0.0450	0.4280	0.0150
14:16:27.332	24508	0.8200	0.5900	-13.5400	-0.0360	0.3630	0.0050
14:16:27.351	24528	0.5600	0.1500	-15.0600	-0.0510	0.4550	0.0210
14:16:27.371	24548	0.4200	0.8900	-12.5800	-0.0520	0.3300	-0.0020
14:16:27.392	24568	0.5800	0.6200	-15.7600	-0.0440	0.3880	0.0250
14:16:27.410	24588	0.3500	0.5600	-16.1500	-0.0530	0.3870	0.0260
14:16:27.430	24608	0.3700	0.8100	-13.7700	-0.0440	0.3780	0.0090
14:16:27.452	24628	0.2500	0.7000	-15.0700	-0.0550	0.4290	0.0210
14:16:27.471	24648	0.7900	0.6500	-11.7000	-0.0580	0.3260	0.0110
14:16:27.490	24668	0.6400	0.2400	-16.2500	-0.0720	0.4540	0.0300
14:16:27.513	24688	0.7300	0.6000	-13.4400	-0.0520	0.3560	0.0150
14:16:27.531	24708	0.5700	0.5700	-13.7200	-0.0550	0.3920	0.0200
14:16:27.552	24728	0.2700	0.7400	-13.8300	-0.0480	0.4140	0.0080
14:16:27.571	24748	0.5800	0.7900	-14.7400	-0.0510	0.4070	0.0180
14:16:27.591	24768	0.5800	0.6100	-16.6500	-0.0790	0.4100	0.0210
14:16:27.613	24788	-0.3400	0.6100	-13.9000	-0.0510	0.3630	0.0080
14:16:27.631	24808	0.1200	0.5800	-14.7200	-0.0570	0.4040	0.0130
14:16:27.652	24828	-0.3500	0.7600	-14.6100	-0.0380	0.3530	0.0170
14:16:27.670	24848	0.7100	0.4300	-14.1300	-0.0530	0.3810	0.0130
14:16:27.691	24868	0.0900	0.1900	-16.0600	-0.0450	0.4270	0.0140
14:16:27.713	24888	0.1200	0.6500	-13.2300	-0.0580	0.3520	0.0110
14:16:27.731	24908	0.0700	0.4900	-16.6800	-0.0540	0.3740	0.0170
14:16:27.750	24928	0.0400	0.8600	-13.1000	-0.0360	0.3590	0.0090
14:16:27.770	24948	0.4600	0.3500	-16.3000	-0.0400	0.4210	0.0380
14:16:27.791	24968	0.3900	0.5900	-15.5800	-0.0470	0.4060	0.0260
14:16:27.811	24988	-0.3500	0.7100	-14.3500	-0.0580	0.3800	0.0150
14:16:27.831	25008	-0.0800	0.6000	-15.0400	-0.0430	0.4470	0.0070
14:16:27.852	25028	0.3700	-0.0500	-14.2900	-0.0570	0.3530	0.0170
14:16:27.871	25048	0.6200	0.2600	-13.9800	-0.0570	0.4340	0.0170
14:16:27.892	25068	0.4200	0.5200	-14.2100	-0.0560	0.3530	0.0210
14:16:27.911	25088	1.0300	0.6100	-15.2100	-0.0510	0.4020	0.0230
14:16:27.931	25108	0.6500	0.3300	-15.3600	-0.0610	0.3940	0.0250
14:16:27.951	25128	-0.0500	0.6800	-13.5100	-0.0550	0.3350	0.0110
14:16:27.970	25148	0.3300	0.3000	-16.2400	-0.0550	0.3940	0.0320
14:16:27.991	25168	-0.0100	0.3200	-13.8800	-0.0670	0.3950	0.0230
14:16:28.011	25188	1.2600	0.2300	-15.1100	-0.0720	0.4030	0.0190
14:16:28.031	25208	0.1100	0.6000	-15.0200	-0.0540	0.4040	0.0220
14:16:28.051	25228	1.0700	0.3500	-13.6700	-0.0600	0.3570	0.0230
14:16:28.072	25248	0.2200	0.4900	-14.2600	-0.0640	0.4260	0.0090
14:16:28.091	25268	0.2600	0.4300	-13.9600	-0.0580	0.3160	0.0120
14:16:28.110	25288	0.5700	0.4600	-14.8400	-0.0560	0.4000	0.0100
14:16:28.131	25308	-0.0600	0.9200	-14.5500	-0.0430	0.4370	0.0110
14:16:28.153	25328	0.6800	0.6500	-12.8900	-0.0460	0.3970	0.0060
14:16:28.171	25348	0.8500	0.2200	-16.4300	-0.0430	0.4050	0.0280
14:16:28.192	25368	0.1700	0.4100	-12.3300	-0.0450	0.3340	0.0130
14:16:28.212	25388	0.5200	0.4800	-15.5100	-0.0470	0.4290	0.0160
14:16:28.233	25408	0.5700	0.4000	-13.6700	-0.0540	0.3650	0.0140
14:16:28.252	25428	0.8800	0.6000	-13.7300	-0.0550	0.4220	0.0060
14:16:28.271	25448	-0.4200	0.6900	-13.4100	-0.0440	0.3890	0.0020
14:16:28.292	25468	0.2400	0.4300	-12.7300	-0.0780	0.3550	0.0030
14:16:28.312	25488	1.0500	0.4700	-14.3000	-0.0620	0.4380	0.0090
14:16:28.332	25508	0.0600	0.4800	-14.3600	-0.0450	0.3780	0.0200
14:16:28.351	25528	0.3600	0.4500	-15.3300	-0.0590	0.4240	0.0240
14:16:28.372	25548	0.3800	0.8700	-13.3400	-0.0530	0.3720	0.0120
14:16:28.392	25568	0.4200	0.7700	-14.8400	-0.0590	0.3550	0.0190
14:16:28.412	25588	0.2300	0.5400	-15.5000	-0.0580	0.4160	0.0280
14:16:28.432	25608	0.4500	0.5200	-13.7800	-0.0480	0.3280	0.0160
14:16:28.452	25628	0.0900	0.6200	-14.6800	-0.0550	0.4040	0.0160
14:16:28.472	25648	0.0900	0.7600	-13.2300	-0.0470	0.3460	0.0080
14:16:28.491	25668	0.0500	0.0300	-16.3700	-0.0690	0.4140	0.0230
14:16:28.511	25688	-0.4800	0.1400	-14.9100	-0.0690	0.3710	0.0160
14:16:28.532	25708	0.6100	0.5200	-15.1500	-0.0370	0.3540	0.0240
14:16:28.552	25728	-0.1200	0.8100	-15.9400	-0.0510	0.4080	0.0180
14:16:28.572	25748	0.5100	0.3500	-13.6500	-0.0620	0.3750	0.0180
14:16:28.592	25768	0.6200	0.3500	-16.7300	-0.0460	0.4450	0.0220
14:16:28.612	25788	0.1200	0.4200	-15.1400	-0.0500	0.3790	0.0220
14:16:28.631	25808	0.4200	0.4300	-14.3600	-0.0440	0.4100	0.0190
14:16:28.652	25828	0.1500	0.4400	-13.8500	-0.0570	0.3940	0.0090
14:16:28.672	25848	0.6900	0.3400	-14.4000	-0.0480	0.3580	0.0180
14:16:28.692	25868	0.4200	0.7700	-15.7500	-0.0460	0.4470	0.0170
14:16:28.713	25888	0.2500	0.8300	-10.7200	-0.0570	0.3120	-0.0070
14:16:28.732	25908	0.4200	0.3600	-17.2100	-0.0500	0.4310	0.0330
14:16:28.752	25928	0.2300	0.5400	-13.8000	-0.0460	0.3390	0.0170
14:16:28.771	25948	0.8100	0.7300	-14.0600	-0.0590	0.3680	0.0160
14:16:28.792	25968	1.1400	0.2500	-15.9400	-0.0720	0.4500	0.0280
14:16:28.812	25988	0.6200	0.0400	-14.1000	-0.0620	0.3740	0.0270
14:16:28.832	26008	1.0100	0.7000	-14.5900	-0.0580	0.4160	0.0140
14:16:28.852	26028	-0.1000	0.2500	-14.8900	-0.0500	0.3290	0.0140
14:16:28.871	26048	0.4300	0.6300	-15.4500	-0.0570	0.4340	0.0170
14:16:28.892	26068	0.4900	0.6000	-13.0700	-0.0670	0.3540	0.0070
14:16:28.911	26088	0.0900	0.5600	-12.5900	-0.0550	0.4150	0.0060
14:16:28.933	26108	0.3400	0.2200	-15.0000	-0.0540	0.4340	0.0190
14:16:28.953	26128	0.8300	0.1500	-14.3900	-0.0610	0.3340	0.0270
14:16:28.971	26148	0.9300	0.3300	-14.5600	-0.0330	0.3890	0.0160
14:16:28.991	26168	0.0900	0.3900	-15.1400	-0.0470	0.3360	0.0170
14:16:29.012	26188	0.3500	0.6700	-15.1900	-0.0460	0.4010	0.0170
14:16:29.031	26208	0.3400	0.6000	-14.6100	-0.0420	0.4490	0.0190
14:16:29.052	26228	0.2100	0.4500	-14.7600	-0.0360	0.3770	0.0090
14:16:29.072	26248	0.3100	0.5600	-15.3000	-0.0420	0.4010	0.0240
14:16:29.093	26268	0.2000	0.6000	-13.2000	-0.0420	0.3500	0.0130
14:16:29.113	26288	0.6500	0.3200	-15.9100	-0.0620	0.4200	0.0160
14:16:29.134	26308	-0.1800	0.7200	-14.7000	-0.0490	0.3640	0.0190
14:16:29.154	26328	0.0500	0.7800	-14.9000	-0.0630	0.3860	0.0100
14:16:29.173	26348	0.1200	0.8300	-15.6500	-0.0440	0.4090	0.0110
14:16:29.193	26368	0.5100	0.5900	-15.4200	-0.0530	0.3670	0.0280
14:16:29.211	26388	-0.0100	0.3400	-15.5600	-0.0700	0.3980	0.0290
14:16:29.232	26408	0.1900	0.2200	-13.5800	-0.0740	0.3410	0.0020
14:16:29.251	26428	1.2300	0.6400	-13.1900	-0.0740	0.3950	0.0050
14:16:29.271	26448	0.4400	0.4300	-15.5200	-0.0610	0.4070	0.0190
14:16:29.293	26468	0.4200	0.4400	-14.8100	-0.0610	0.3700	0.0240
14:16:29.312	26488	0.1700	0.2800	-16.1500	-0.0620	0.4330	0.0240
14:16:29.333	26508	0.3600	0.3600	-13.9600	-0.0720	0.3410	0.0160
14:16:29.352	26528	0.9600	0.1000	-15.1600	-0.0620	0.4360	0.0170
14:16:29.372	26548	-0.3700	0.6000	-14.1700	-0.0380	0.3830	0.0190
14:16:29.391	26568	0.6900	0.6200	-13.8500	-0.0560	0.3450	0.0120
14:16:29.412	26588	0.0600	0.7600	-14.5000	-0.0400	0.4100	-0.0010
14:16:29.431	26608	0.1800	0.4800	-13.6700	-0.0400	0.3060	0.0100
14:16:29.452	26628	0.6600	0.5700	-14.6600	-0.0400	0.4110	0.0240
14:16:29.473	26648	0.4900	0.5200	-12.9800	-0.0510	0.3470	0.0060
14:16:29.493	26668	0.5000	0.6900	-13.6100	-0.0400	0.3870	0.0120
14:16:29.512	26688	0.0700	0.8700	-14.3100	-0.0370	0.4210	0.0170
14:16:29.531	26708	0.5200	0.4800	-13.8000	-0.0640	0.3780	0.0170
14:16:29.552	26728	0.1700	0.4100	-16.1800	-0.0590	0.3930	0.0300
14:16:29.573	26748	0.1500	-0.0400	-14.6700	-0.0430	0.3420	0.0110
14:16:29.593	26768	0.7500	0.5400	-16.4300	-0.0480	0.4150	0.0350
14:16:29.613	26788	0.4900	0.7500	-15.8200	-0.0420	0.3640	0.0230
14:16:29.632	26808	0.5700	0.7100	-14.9900	-0.0660	0.3710	0.0170
14:16:29.653	26828	-0.2800	0.7800	-14.2700	-0.0590	0.3970	0.0140
14:16:29.673	26848	0.4600	0.8000	-14.3800	-0.0610	0.3370	0.0080
14:16:29.693	26868	0.7200	0.4500	-15.7500	-0.0610	0.4400	0.0260
14:16:29.714	26888	0.0400	0.6200	-14.6700	-0.0590	0.3550	0.0200
14:16:29.733	26908	1.1500	0.4700	-14.2700	-0.0490	0.4240	0.0140
14:16:29.753	26928	-0.3700	0.5100	-15.0900	-0.0470	0.3970	0.0200
14:16:29.774	26948	0.3500	0.3000	-14.3800	-0.0490	0.3560	0.0190
14:16:29.794	26968	0.4300	0.5400	-14.1400	-0.0430	0.4830	0.0070
14:16:29.813	26988	0.8100	0.4300	-13.3900	-0.0430	0.3240	0.0130
14:16:29.832	27008	1.3100	0.5100	-15.4800	-0.0420	0.4260	0.0220
14:16:29.854	27028	0.5000	0.6000	-12.2800	-0.0550	0.3720	-0.0080
14:16:29.873	27048	0.3000	0.2400	-15.0300	-0.0530	0.4030	0.0170
14:16:29.893	27068	0.2200	0.3200	-16.1600	-0.0310	0.4210	0.0240
14:16:29.913	27088	-0.0400	0.4300	-13.8100	-0.0620	0.3780	0.0120
14:16:29.933	27108	-0.0200	0.4100	-14.6900	-0.0510	0.4330	0.0080
14:16:29.952	27128	0.5500	0.4600	-14.3100	-0.0540	0.3380	0.0130
14:16:29.972	27148	0.6600	0.5500	-17.3100	-0.0520	0.4460	0.0250
14:16:29.993	27168	0.1700	0.5000	-14.6100	-0.0590	0.3570	0.0240
14:16:30.012	27188	0.8300	0.6900	-13.2500	-0.0540	0.3800	0.0100
14:16:30.032	27208	0.9600	0.7600	-14.8600	-0.0510	0.4550	0.0260
14:16:30.055	27228	0.1600	0.3200	-15.4700	-0.0520	0.3610	0.0210
14:16:30.073	27248	0.7200	0.6900	-14.6300	-0.0600	0.4700	0.0190
14:16:30.093	27268	0.1900	0.1700	-15.2100	-0.0510	0.3310	0.0220
14:16:30.113	27288	0.2000	0.5400	-14.4700	-0.0540	0.3920	0.0170
14:16:30.132	27308	0.5400	0.3100	-16.8000	-0.0500	0.4030	0.0260
14:16:30.154	27328	1.0100	0.4700	-13.2300	-0.0410	0.3590	0.0160
14:16:30.173	27348	0.1700	0.2700	-15.1500	-0.0480	0.4280	0.0160
14:16:30.194	27368	0.2000	0.2100	-15.0500	-0.0460	0.3770	0.0240
14:16:30.214	27388	0.2700	0.5100	-13.5000	-0.0500	0.3970	0.0020
14:16:30.233	27408	-0.1600	1.0300	-12.7000	-0.0380	0.3400	-0.0010
14:16:30.254	27428	0.0000	0.4000	-13.4400	-0.0620	0.3940	0.0110
14:16:30.273	27448	0.6100	0.3500	-13.7700	-0.0410	0.3780	0.0090
14:16:30.292	27468	0.4500	0.3500	-14.5900	-0.0570	0.3810	0.0160
14:16:30.313	27488	0.0600	0.4200	-16.4800	-0.0450	0.3980	0.0360
14:16:30.333	27508	-0.1700	0.3900	-14.2400	-0.0590	0.3760	0.0150
14:16:30.354	27528	0.2500	0.5100	-16.0000	-0.0550	0.4360	0.0220
14:16:30.372	27548	-0.2700	0.4600	-14.3700	-0.0510	0.3640	0.0150
14:16:30.394	27568	0.8200	0.5400	-15.8300	-0.0610	0.4100	0.0290
14:16:30.413	27588	0.4400	0.7700	-14.6700	-0.0560	0.4190	0.0230
14:16:30.433	27608	-0.2100	0.1500	-13.8900	-0.0580	0.3420	0.0120
14:16:30.454	27628	0.2300	0.6000	-14.5100	-0.0560	0.4080	0.0090
14:16:30.473	27648	0.2600	0.6000	-14.0800	-0.0640	0.3710	0.0100
14:16:30.494	27668	0.2800	0.5200	-14.3600	-0.0560	0.4190	0.0230
14:16:30.514	27688	0.4300	0.6700	-14.5900	-0.0430	0.3980	0.0200
14:16:30.534	27708	0.1900	0.4700	-12.8800	-0.0540	0.3280	0.0070
14:16:30.554	27728	0.8000	0.3500	-16.1800	-0.0410	0.4150	0.0300
14:16:30.572	27748	0.0900	0.6500	-13.9700	-0.0480	0.3840	0.0210
14:16:30.592	27768	-0.1800	0.3900	-13.9300	-0.0580	0.3880	0.0050
14:16:30.612	27788	0.2700	0.6500	-14.4000	-0.0490	0.3950	0.0090
14:16:30.633	27808	0.6700	0.6800	-13.7400	-0.0530	0.4120	0.0140
14:16:30.653	27828	0.4000	0.2200	-16.4000	-0.0340	0.4540	0.0220
14:16:30.672	27848	0.5800	0.4300	-13.8300	-0.0410	0.3330	0.0190
14:16:30.694	27868	0.6500	0.7800	-16.2100	-0.0430	0.4180	0.0220
14:16:30.713	27888	0.5100	0.3100	-14.9500	-0.0500	0.3560	0.0250
14:16:30.733	27908	0.7300	0.4400	-14.1800	-0.0430	0.3990	0.0180
14:16:30.755	27928	0.2400	0.4700	-15.9900	-0.0560	0.4050	0.0230
14:16:30.774	27948	0.2700	0.4200	-12.2300	-0.0510	0.3790	0.0100
14:16:30.792	27968	0.7700	0.2700	-15.9500	-0.0540	0.4530	0.0280
14:16:30.812	27988	0.1600	0.8200	-14.1000	-0.0480	0.3590	0.0140
14:16:30.834	28008	0.0900	0.5800	-15.5400	-0.0420	0.4600	0.0130
14:16:30.854	28028	0.3900	0.5400	-16.0500	-0.0700	0.4050	0.0200
14:16:30.874	28048	0.3400	0.2400	-14.1300	-0.0790	0.4020	0.0270
14:16:30.895	28068	0.4800	0.6900	-13.8700	-0.0590	0.4110	0.0060
14:16:30.914	28088	0.0500	0.2100	-13.4300	-0.0510	0.3430	0.0190
14:16:30.935	28108	0.7000	0.6500	-15.8800	-0.0510	0.4340	0.0220
14:16:30.955	28128	-0.0800	0.3800	-14.5000	-0.0580	0.3680	0.0230
14:16:30.974	28148	0.0700	0.4100	-14.5400	-0.0680	0.4050	0.0100
14:16:30.993	28168	-0.0300	0.4400	-14.6900	-0.0570	0.3620	0.0160
14:16:31.015	28188	0.2100	0.3300	-12.2000	-0.0650	0.3370	0.0060
14:16:31.032	28208	0.5100	0.5600	-15.4000	-0.0510	0.4410	0.0130
14:16:31.053	28228	-0.1100	0.5300	-14.4400	-0.0480	0.3460	0.0160
14:16:31.074	28248	0.7500	0.2600	-17.3000	-0.0520	0.4460	0.0340
14:16:31.094	28268	-0.1700	1.0400	-13.8100	-0.0230	0.3690	0.0050
14:16:31.114	28288	-0.1800	0.4000	-13.9500	-0.0370	0.3710	0.0100
14:16:31.133	28308	0.5100	0.5000	-15.6900	-0.0300	0.3770	0.0210
14:16:31.154	28328	0.2500	0.7700	-13.9300	-0.0430	0.3680	0.0220
14:16:31.175	28348	0.5800	0.6300	-15.3300	-0.0510	0.4570	0.0120
14:16:31.195	28368	0.2900	0.5000	-15.5000	-0.0620	0.3520	0.0190
14:16:31.213	28388	0.0500	0.2400	-15.9500	-0.0610	0.4290	0.0190
14:16:31.234	28408	0.3900	0.4200	-14.9500	-0.0490	0.3700	0.0280
14:16:31.254	28428	0.9800	0.2100	-15.7500	-0.0590	0.3620	0.0200
14:16:31.274	28448	0.5600	0.3300	-14.1200	-0.0690	0.4290	0.0130
14:16:31.294	28468	0.3700	0.4100	-14.6500	-0.0630	0.3600	0.0210
14:16:31.315	28488	0.8900	0.6600	-15.5700	-0.0640	0.4480	0.0230
14:16:31.334	28508	0.2200	0.4100	-14.3000	-0.0420	0.3700	0.0220
14:16:31.354	28528	0.6600	0.5000	-14.3500	-0.0660	0.3960	0.0210
14:16:31.373	28548	0.1200	0.7700	-13.8300	-0.0410	0.4140	0.0110
14:16:31.394	28568	0.9300	0.5700	-13.5600	-0.0540	0.3280	0.0110
14:16:31.414	28588	0.5700	0.1100	-15.9200	-0.0580	0.4480	0.0190
14:16:31.433	28608	-0.0500	0.5500	-14.7100	-0.0520	0.3590	0.0170
14:16:31.453	28628	0.5100	0.5800	-15.6200	-0.0430	0.4220	0.0140
14:16:31.475	28648	-0.1200	0.3800	-14.7000	-0.0490	0.3720	0.0090
14:16:31.494	28668	0.3800	0.3300	-14.3800	-0.0470	0.3270	0.0090
14:16:31.513	28688	0.7700	0.8600	-13.5400	-0.0310	0.4360	0.0120
14:16:31.534	28708	0.6500	0.7700	-15.4200	-0.0320	0.3770	0.0150
14:16:31.553	28728	1.6600	0.7600	-14.3700	-0.0420	0.4710	0.0140
14:16:31.574	28748	0.6300	0.5400	-14.1700	-0.0510	0.3970	0.0170
14:16:31.595	28768	0.8300	0.3300	-14.3100	-0.0590	0.3790	0.0120
14:16:31.613	28788	-0.1000	0.4400	-15.3900	-0.0590	0.3930	0.0220
14:16:31.635	28808	0.3100	0.1900	-15.2200	-0.0630	0.3770	0.0240
14:16:31.653	28828	0.3700	0.4800	-15.5700	-0.0580	0.4220	0.0250
14:16:31.675	28848	0.3500	0.4100	-14.3700	-0.0620	0.3710	0.0180
14:16:31.695	28868	0.5500	0.0500	-17.2000	-0.0610	0.3900	0.0320
14:16:31.715	28888	0.1700	0.5200	-14.3100	-0.0530	0.3420	0.0120
14:16:31.733	28908	0.9600	0.4900	-14.6200	-0.0600	0.3400	0.0210
14:16:31.753	28928	0.5600	0.4400	-13.7200	-0.0540	0.3810	0.0140
14:16:31.773	28948	0.4200	0.7000	-13.0000	-0.0550	0.3680	0.0090
14:16:31.795	28968	0.2700	0.6900	-14.4000	-0.0630	0.4280	0.0090
14:16:31.814	28988	0.1300	0.3600	-14.9700	-0.0490	0.3560	0.0170
14:16:31.835	29008	0.6300	0.2900	-13.8300	-0.0590	0.3720	0.0120
14:16:31.854	29028	0.3300	0.6700	-13.7900	-0.0480	0.4170	0.0180
14:16:31.873	29048	1.1900	0.3000	-13.5100	-0.0660	0.4020	0.0150
14:16:31.895	29068	0.6600	0.3700	-15.0400	-0.0470	0.4250	0.0230
14:16:31.914	29088	0.4600	0.5400	-14.3100	-0.0460	0.3130	0.0060
14:16:31.934	29108	0.4000	0.6700	-16.0600	-0.0250	0.4150	0.0250
14:16:31.954	29128	-0.1300	0.5700	-12.7700	-0.0530	0.3700	-0.0060
14:16:31.974	29148	1.1700	0.5000	-13.6200	-0.0500	0.3620	0.0110
14:16:31.995	29168	0.4000	0.8200	-12.9700	-0.0410	0.4050	0.0100
14:16:32.015	29188	0.7900	0.6000	-13.7800	-0.0580	0.3550	0.0160
14:16:32.034	29208	0.6500	0.8300	-15.8900	-0.0450	0.4310	0.0220
14:16:32.054	29228	0.3900	0.6500	-13.3900	-0.0480	0.3440	0.0240
14:16:32.074	29248	0.0700	0.5700	-13.7200	-0.0560	0.4170	0.0120
14:16:32.096	29268	0.0300	0.4400	-16.1400	-0.0530	0.4210	0.0310
14:16:32.114	29288	0.3900	0.7100	-12.9900	-0.0500	0.3320	0.0130
14:16:32.135	29308	0.4300	0.6500	-16.8000	-0.0560	0.4670	0.0270
14:16:32.156	29328	0.6200	0.3500	-13.4100	-0.0460	0.3480	0.0160
14:16:32.175	29348	0.8200	0.7900	-15.7200	-0.0450	0.4420	0.0150
14:16:32.195	29368	0.0100	0.0600	-14.8800	-0.0530	0.3820	0.0250
14:16:32.215	29388	0.0600	0.9900	-13.8000	-0.0550	0.4070	0.0100
14:16:32.234	29408	-0.1400	0.7700	-15.7800	-0.0640	0.4050	0.0160
14:16:32.256	29428	-0.0400	0.5900	-14.4500	-0.0400	0.3720	0.0200
14:16:32.276	29448	0.0400	0.6400	-14.1800	-0.0320	0.3890	0.0160
14:16:32.295	29468	0.3300	0.4300	-13.4400	-0.0510	0.3550	0.0110
14:16:32.315	29488	0.2500	0.5600	-16.2400	-0.0570	0.4470	0.0280
14:16:32.335	29508	-0.2500	0.7100	-17.2500	-0.0400	0.4040	0.0220
14:16:32.355	29528	-0.3800	0.6100	-16.1300	-0.0410	0.4060	0.0190
14:16:32.375	29548	-0.3300	0.9500	-15.0500	-0.0530	0.4590	0.0070
14:16:32.395	29568	0.0000	0.5100	-12.9200	-0.0600	0.3400	0.0070
14:16:32.417	29588	-0.0300	0.6200	-15.8100	-0.0460	0.4320	0.0190
14:16:32.436	29608	0.3000	0.3300	-14.8700	-0.0510	0.3730	0.0200
14:16:32.457	29628	0.1000	0.2600	-16.2500	-0.0560	0.4100	0.0310
14:16:32.475	29648	-0.1400	0.6700	-15.3000	-0.0540	0.4070	0.0260
14:16:32.495	29668	0.4300	0.3000	-14.0300	-0.0660	0.3860	0.0150
14:16:32.515	29688	0.6600	0.7400	-14.5500	-0.0730	0.4180	0.0120
14:16:32.535	29708	0.2800	0.5400	-13.1400	-0.0640	0.3960	0.0090
14:16:32.554	29728	1.1500	0.4000	-15.3600	-0.0670	0.4530	0.0260
14:16:32.575	29748	0.4300	0.3600	-14.6000	-0.0610	0.3680	0.0310
14:16:32.596	29768	1.0100	0.3800	-13.6900	-0.0710	0.4210	0.0140
14:16:32.616	29788	0.8100	0.7400	-15.8000	-0.0370	0.4290	0.0200
14:16:32.635	29808	1.1500	0.4600	-14.0800	-0.0490	0.3460	0.0170
14:16:32.654	29828	1.0400	0.2700	-15.9100	-0.0440	0.4020	0.0150
14:16:32.676	29848	0.3900	0.3500	-15.9500	-0.0550	0.3810	0.0250
14:16:32.696	29868	0.7800	0.4600	-15.0600	-0.0450	0.3980	0.0130
14:16:32.715	29888	-0.2100	0.3300	-16.5400	-0.0450	0.3770	0.0180
14:16:32.735	29908	0.6400	0.2900	-14.4600	-0.0530	0.3770	0.0240
14:16:32.757	29928	-0.2000	0.4300	-15.3300	-0.0530	0.4610	0.0200
14:16:32.775	29948	0.0800	0.2500	-15.0300	-0.0510	0.3610	0.0240
14:16:32.796	29968	0.4800	0.2800	-14.9400	-0.0530	0.4400	0.0160
14:16:32.815	29988	0.0900	0.5900	-15.1900	-0.0520	0.3790	0.0270
14:16:32.835	30008	0.0700	0.4000	-14.4800	-0.0540	0.3980	0.0070
14:16:32.855	30028	-0.1400	0.5800	-15.9400	-0.0540	0.3950	0.0140
14:16:32.876	30048	0.5300	1.0800	-13.0100	-0.0510	0.3510	0.0030
14:16:32.895	30068	0.6300	0.5700	-15.2800	-0.0610	0.4310	0.0200
14:16:32.914	30088	0.0300	0.4800	-15.2000	-0.0630	0.3810	0.0210
14:16:32.935	30108	0.4500	0.5200	-15.7000	-0.0650	0.4120	0.0120
14:16:32.955	30128	0.2300	0.3800	-14.7200	-0.0680	0.3680	0.0230
14:16:32.977	30148	0.3900	0.5800	-14.0800	-0.0590	0.3610	0.0110
14:16:32.995	30168	0.6500	0.2000	-17.9000	-0.0530	0.4460	0.0350
14:16:33.015	30188	0.7900	0.7000	-12.8900	-0.0550	0.3290	0.0160
14:16:33.036	30208	-0.0900	0.3600	-14.5200	-0.0550	0.4440	0.0140
14:16:33.055	30228	-0.7500	0.3500	-16.0400	-0.0620	0.3860	0.0170
14:16:33.075	30248	0.3200	0.3000	-14.9700	-0.0600	0.3690	0.0220
14:16:33.094	30268	0.4300	0.5800	-14.2400	-0.0520	0.4030	0.0130
14:16:33.116	30288	0.6300	0.5000	-13.2900	-0.0360	0.3570	0.0150
14:16:33.134	30308	0.7900	0.1100	-16.8600	-0.0380	0.4340	0.0310
14:16:33.156	30328	-0.2300	0.3900	-14.3700	-0.0510	0.3160	0.0170
14:16:33.175	30348	0.3800	0.5400	-14.9700	-0.0280	0.4260	0.0300
14:16:33.197	30368	-0.5400	0.5200	-14.6400	-0.0450	0.3770	0.0170
14:16:33.215	30388	0.6400	0.6600	-13.5300	-0.0480	0.3610	0.0110
14:16:33.236	30408	0.1200	0.5400	-15.1600	-0.0520	0.4140	0.0180
14:16:33.257	30428	0.4900	0.4600	-14.1300	-0.0670	0.3620	0.0080
14:16:33.276	30448	0.4300	0.6100	-14.7000	-0.0600	0.4150	0.0080
14:16:33.295	30468	0.1000	0.4100	-15.2700	-0.0670	0.3770	0.0230
14:16:33.315	30488	0.1700	0.2000	-14.6400	-0.0560	0.4600	0.0120
14:16:33.335	30508	0.2500	0.5100	-15.5400	-0.0610	0.4080	0.0170
14:16:33.356	30528	0.3300	0.6600	-14.3400	-0.0630	0.4090	0.0150
14:16:33.377	30548	0.3400	0.5400	-15.2400	-0.0610	0.4340	0.0110
14:16:33.396	30568	0.7000	0.5600	-14.1700	-0.0540	0.3500	0.0200
14:16:33.414	30588	1.0100	0.6300	-15.5400	-0.0610	0.4870	0.0160
14:16:33.435	30608	0.3500	0.7100	-12.6900	-0.0510	0.3700	0.0190
14:16:33.457	30628	0.4000	0.7300	-13.5900	-0.0520	0.3940	0.0070
14:16:33.477	30648	0.1000	0.7300	-14.9800	-0.0460	0.4020	0.0210
14:16:33.496	30668	0.3600	0.7000	-12.5000	-0.0430	0.3590	0.0080
14:16:33.516	30688	0.0000	0.4200	-14.9300	-0.0460	0.4340	0.0140
14:16:33.536	30708	0.3200	0.1900	-13.8800	-0.0380	0.3390	0.0190
14:16:33.556	30728	1.1900	0.4300	-13.2700	-0.0550	0.4470	0.0120
14:16:33.576	30748	1.1800	0.6300	-13.9900	-0.0330	0.3710	0.0220
14:16:33.597	30768	0.7800	0.3800	-14.3300	-0.0430	0.3770	0.0130
14:16:33.616	30788	0.5200	0.4900	-14.0700	-0.0390	0.4050	0.0100
14:16:33.637	30808	-0.1700	0.3200	-13.8300	-0.0500	0.3190	0.0080
14:16:33.656	30828	0.3100	0.7800	-13.8600	-0.0390	0.4130	0.0160
14:16:33.677	30848	0.1900	0.4800	-15.3700	-0.0450	0.3330	0.0300
14:16:33.696	30868	0.5300	0.3100	-15.8700	-0.0570	0.4070	0.0210
14:16:33.716	30888	0.2400	0.6300	-15.0300	-0.0480	0.4210	0.0180
14:16:33.736	30908	0.7200	0.2800	-13.7800	-0.0480	0.3440	0.0160
14:16:33.756	30928	1.0800	0.1200	-14.4400	-0.0520	0.3890	0.0230
14:16:33.775	30948	1.0800	0.2400	-13.9800	-0.0610	0.4200	0.0220
14:16:33.795	30968	1.2000	0.8400	-14.8300	-0.0600	0.4620	0.0210
14:16:33.817	30988	0.3100	0.7100	-13.8300	-0.0460	0.3810	0.0160
14:16:33.837	31008	0.1500	0.4800	-14.2600	-0.0650	0.3550	0.0190
14:16:33.856	31028	0.3700	0.5700	-14.1300	-0.0420	0.3740	0.0100
14:16:33.875	31048	0.5300	0.5700	-13.7200	-0.0400	0.3450	0.0140
14:16:33.897	31068	0.1400	0.4700	-15.9500	-0.0360	0.4200	0.0150
14:16:33.916	31088	-0.1200	0.4100	-15.3900	-0.0590	0.3670	0.0190
14:16:33.936	31108	0.4700	0.5700	-14.2400	-0.0460	0.4120	0.0140
14:16:33.955	31128	-0.0100	0.4100	-15.8800	-0.0420	0.3910	0.0230
14:16:33.977	31148	0.2800	0.6600	-12.4500	-0.0350	0.3420	0.0080
14:16:33.997	31168	0.9200	0.6600	-15.9100	-0.0380	0.4170	0.0070
14:16:34.016	31188	0.1900	0.4900	-14.0700	-0.0600	0.3750	0.0060
14:16:34.037	31208	0.3000	0.4000	-14.1600	-0.0500	0.3900	0.0060
14:16:34.055	31228	0.2900	0.6100	-14.6800	-0.0480	0.3830	0.0100
14:16:34.077	31248	0.8400	0.7800	-13.2100	-0.0400	0.3930	0.0070
14:16:34.097	31268	0.2200	0.7800	-15.6000	-0.0400	0.3930	0.0150
14:16:34.115	31288	-0.1700	0.4000	-13.0700	-0.0560	0.3440	0.0080
14:16:34.137	31308	0.1600	0.4400	-14.5400	-0.0560	0.4540	0.0160
14:16:34.157	31328	-0.0600	0.6900	-15.3600	-0.0560	0.3800	0.0260
14:16:34.176	31348	-0.3500	0.8600	-13.8200	-0.0580	0.4060	0.0090
14:16:34.197	31368	-0.1300	0.3400	-14.3200	-0.0690	0.3490	0.0230
14:16:34.217	31388	0.4000	0.1900	-14.8500	-0.0590	0.3310	0.0230
14:16:34.236	31408	0.6000	0.6100	-16.4900	-0.0450	0.4380	0.0250
14:16:34.257	31428	0.2600	0.4900	-14.6400	-0.0510	0.3430	0.0270
14:16:34.276	31448	-0.2600	0.2800	-16.5500	-0.0580	0.4460	0.0290
14:16:34.297	31468	-0.2600	0.4400	-12.8000	-0.0510	0.3530	-0.0020
14:16:34.316	31488	0.8900	0.1200	-13.5000	-0.0510	0.3810	0.0210
14:16:34.336	31508	0.8000	0.4500	-14.5400	-0.0500	0.4280	0.0110
14:16:34.356	31528	0.8600	0.1000	-14.7500	-0.0450	0.3780	0.0200
14:16:34.378	31548	0.3300	0.6300	-14.1400	-0.0490	0.4220	0.0010
14:16:34.396	31568	0.4100	0.4700	-13.4900	-0.0560	0.3310	0.0090
14:16:34.416	31588	0.7800	0.2600	-15.1500	-0.0430	0.3770	0.0210
14:16:34.435	31608	0.5100	0.5300	-16.1100	-0.0590	0.3940	0.0240
14:16:34.456	31628	0.5700	0.3100	-14.7600	-0.0540	0.3740	0.0140
14:16:34.476	31648	0.0600	0.4000	-15.8700	-0.0590	0.4030	0.0310
14:16:34.496	31668	0.1900	0.9400	-13.2100	-0.0620	0.3530	0.0070
14:16:34.516	31688	0.7700	0.2800	-15.4000	-0.0620	0.4180	0.0220
14:16:34.536	31708	0.2400	0.7600	-13.0000	-0.0490	0.3280	0.0120
14:16:34.555	31728	0.2600	0.4300	-13.8700	-0.0600	0.3970	0.0140
14:16:34.578	31748	0.2700	0.7300	-15.4300	-0.0600	0.4320	0.0080
14:16:34.596	31768	-0.0600	0.3100	-14.3400	-0.0710	0.3600	0.0120
14:16:34.618	31788	-0.0500	0.5600	-15.4800	-0.0710	0.4430	0.0100
14:16:34.637	31808	-0.4500	0.5500	-13.8700	-0.0620	0.3450	0.0160
14:16:34.656	31828	0.4400	0.5700	-15.8900	-0.0650	0.4230	0.0180
14:16:34.678	31848	0.2500	0.6700	-15.5300	-0.0520	0.3960	0.0210
14:16:34.697	31868	0.0300	0.6400	-13.5800	-0.0490	0.3800	0.0110
14:16:34.716	31888	0.5300	0.6400	-16.4200	-0.0400	0.4420	0.0120
14:16:34.736	31908	0.1100	0.8500	-13.6300	-0.0470	0.3440	0.0020
14:16:34.757	31928	-0.3300	0.4000	-14.7100	-0.0470	0.3980	0.0100
14:16:34.778	31948	-0.1100	0.7800	-15.6000	-0.0450	0.3450	0.0240
14:16:34.796	31968	0.3000	0.7600	-13.0100	-0.0470	0.4260	0.0030
14:16:34.817	31988	0.6700	0.8500	-14.1300	-0.0350	0.3870	0.0180
14:16:34.837	32008	0.0100	0.5400	-16.1300	-0.0550	0.3730	0.0250
14:16:34.857	32028	0.6900	0.5300	-16.2200	-0.0450	0.3990	0.0350
14:16:34.876	32048	0.7600	0.7200	-14.0500	-0.0540	0.3460	0.0130
14:16:34.896	32068	0.4500	0.4500	-14.4100	-0.0590	0.4220	0.0130
14:16:34.917	32088	0.1700	0.7400	-12.9600	-0.0500	0.3820	0.0090
14:16:34.937	32108	-0.3200	0.7500	-13.1700	-0.0540	0.4040	0.0020
14:16:34.957	32128	0.1700	0.8100	-15.2100	-0.0540	0.4000	0.0160
14:16:34.978	32148	0.4000	0.8200	-12.3400	-0.0510	0.3360	0.0060
14:16:34.997	32168	1.0700	0.7300	-14.7800	-0.0630	0.4110	0.0170
14:16:35.017	32188	0.6000	0.6000	-12.6200	-0.0670	0.3550	0.0150
14:16:35.037	32208	0.4900	0.8000	-14.9600	-0.0430	0.3830	0.0200
14:16:35.057	32228	-0.0800	0.7800	-15.6400	-0.0410	0.4270	0.0260
14:16:35.077	32248	0.2900	0.6500	-13.7300	-0.0600	0.3970	0.0160
14:16:35.097	32268	0.1300	0.3600	-15.9800	-0.0510	0.4120	0.0260
14:16:35.119	32288	0.3300	0.1700	-13.1100	-0.0590	0.3200	0.0140
14:16:35.136	32308	0.8400	0.4500	-14.2700	-0.0400	0.3870	0.0090
14:16:35.156	32328	0.2700	0.3900	-13.5500	-0.0510	0.3580	0.0120
14:16:35.177	32348	0.6300	0.4800	-15.2100	-0.0540	0.4570	0.0190
14:16:35.196	32368	-0.1900	0.4500	-15.7500	-0.0450	0.4170	0.0200
14:16:35.217	32388	0.6500	0.7700	-11.5900	-0.0490	0.3250	-0.0090
14:16:35.238	32408	0.2400	0.7600	-13.1800	-0.0410	0.4040	0.0080
14:16:35.257	32428	0.5200	0.5400	-13.0200	-0.0550	0.3520	0.0030
14:16:35.277	32448	0.7900	0.4600	-14.0800	-0.0580	0.4370	0.0110
14:16:35.298	32468	-0.1400	0.4500	-15.5800	-0.0590	0.3930	0.0220
14:16:35.317	32488	0.1700	0.2500	-14.6700	-0.0570	0.3690	0.0180
14:16:35.337	32508	0.2500	0.6400	-15.5200	-0.0640	0.4620	0.0130
14:16:35.357	32528	0.3300	0.5800	-14.4000	-0.0550	0.3850	0.0170
14:16:35.379	32548	0.9500	0.5300	-17.0200	-0.0520	0.4550	0.0270
14:16:35.398	32568	-0.0300	0.6900	-13.4500	-0.0500	0.3590	0.0150
14:16:35.417	32588	0.2100	0.3800	-13.9500	-0.0630	0.3840	0.0130
14:16:35.438	32608	0.0400	0.8700	-15.4100	-0.0560	0.3940	0.0240
14:16:35.457	32628	0.8900	0.4600	-13.5000	-0.0430	0.3400	0.0140
14:16:35.478	32648	-0.0700	0.3200	-15.1900	-0.0540	0.4120	0.0230
14:16:35.496	32668	-0.3700	0.6900	-14.0600	-0.0380	0.3590	0.0130
14:16:35.517	32688	0.2500	0.4500	-15.4800	-0.0500	0.4250	0.0260
14:16:35.537	32708	-0.7000	0.4100	-15.3900	-0.0630	0.3770	0.0100
14:16:35.557	32728	0.5400	0.7000	-13.7100	-0.0410	0.3730	0.0070
14:16:35.577	32748	0.5800	0.4400	-15.8000	-0.0390	0.4420	0.0280
14:16:35.596	32768	0.6800	0.7400	-12.0800	-0.0480	0.3530	0.0040
14:16:35.617	32788	0.2700	0.4600	-14.8300	-0.0370	0.4190	0.0100
14:16:35.637	32808	0.1100	0.3600	-12.7500	-0.0520	0.3730	-0.0020
14:16:35.659	32828	0.7400	0.2800	-16.7600	-0.0340	0.3690	0.0260
14:16:35.677	32848	0.5100	0.8400	-15.9500	-0.0310	0.4160	0.0260
14:16:35.697	32868	-0.0700	0.1900	-14.4500	-0.0510	0.3210	0.0270
14:16:35.718	32888	-0.0500	0.4900	-14.2900	-0.0530	0.3970	0.0180
14:16:35.737	32908	0.2400	0.3600	-14.0700	-0.0690	0.3580	0.0080
14:16:35.758	32928	0.1500	0.4900	-15.7800	-0.0560	0.4300	0.0200
14:16:35.779	32948	-0.0600	0.7700	-13.7400	-0.0560	0.3640	0.0010
14:16:35.797	32968	0.7900	0.2800	-15.4500	-0.0570	0.3810	0.0170
14:16:35.819	32988	0.7200	0.2000	-16.5700	-0.0790	0.4140	0.0200
14:16:35.838	33008	0.0700	0.6500	-14.4300	-0.0580	0.3690	0.0150
14:16:35.857	33028	-0.0100	0.5300	-16.5300	-0.0650	0.4670	0.0300
14:16:35.879	33048	0.0400	0.4300	-14.8900	-0.0570	0.3390	0.0230
14:16:35.897	33068	-0.0900	0.2300	-16.7700	-0.0740	0.4270	0.0250
14:16:35.918	33088	0.9500	0.6700	-13.6800	-0.0520	0.4040	0.0080
14:16:35.938	33108	1.1100	0.6000	-14.1500	-0.0680	0.4140	0.0170
14:16:35.957	33128	0.8900	0.4800	-15.0500	-0.0370	0.4450	0.0160
14:16:35.978	33148	0.0500	0.5100	-12.8100	-0.0590	0.3310	0.0020
14:16:35.997	33168	0.6300	0.5900	-16.1000	-0.0420	0.3950	0.0290
14:16:36.018	33188	-0.4200	0.6700	-14.6600	-0.0530	0.3520	0.0120
14:16:36.038	33208	0.6600	0.2900	-14.2300	-0.0500	0.4130	0.0060
14:16:36.058	33228	0.3000	0.1800	-16.3500	-0.0630	0.4360	0.0230
14:16:36.078	33248	0.0400	0.2800	-16.1600	-0.0480	0.3840	0.0260
14:16:36.099	33268	0.1800	0.6000	-15.9600	-0.0560	0.4300	0.0280
14:16:36.118	33288	0.5900	0.6800	-14.8100	-0.0420	0.3740	0.0280
14:16:36.137	33308	-0.2100	0.6200	-16.0800	-0.0570	0.4010	0.0180
14:16:36.157	33328	0.0800	0.7200	-15.4400	-0.0580	0.3550	0.0220
14:16:36.179	33348	0.8100	0.4800	-15.2300	-0.0670	0.4240	0.0140
14:16:36.198	33368	0.6600	0.5200	-15.1800	-0.0510	0.4060	0.0040
14:16:36.218	33388	-0.0600	0.6500	-13.5700	-0.0520	0.3710	0.0060
14:16:36.239	33408	0.3000	0.6500	-15.2200	-0.0740	0.4190	0.0240
14:16:36.260	33428	0.5200	0.9200	-14.8800	-0.0630	0.3770	0.0230
14:16:36.277	33448	0.9900	0.6500	-14.9200	-0.0760	0.4200	0.0270
14:16:36.298	33468	0.3900	0.9000	-15.1100	-0.0600	0.4370	0.0260
14:16:36.318	33488	0.3200	0.6300	-12.7100	-0.0490	0.3600	0.0180
14:16:36.339	33508	0.8000	0.3200	-15.1700	-0.0550	0.4500	0.0150
14:16:36.359	33528	0.5100	0.6100	-13.3300	-0.0460	0.3390	0.0080
14:16:36.378	33548	0.3300	0.3500	-14.8000	-0.0500	0.4340	0.0110
14:16:36.399	33568	0.3500	0.2900	-16.6200	-0.0590	0.4170	0.0220
14:16:36.418	33588	0.7800	0.2500	-14.6400	-0.0440	0.4180	0.0270
14:16:36.438	33608	0.4500	0.4900	-14.9300	-0.0530	0.3910	0.0170
14:16:36.459	33628	0.6600	0.6500	-13.9400	-0.0430	0.3260	0.0190
14:16:36.478	33648	0.8200	0.6900	-15.1500	-0.0340	0.3950	0.0160
14:16:36.500	33668	0.3900	0.4300	-14.9000	-0.0500	0.3420	0.0260
14:16:36.518	33688	0.2500	0.5000	-16.0500	-0.0620	0.4720	0.0200
14:16:36.538	33708	0.3600	0.7600	-14.7700	-0.0470	0.3940	0.0120
14:16:36.559	33728	0.4700	0.1100	-13.9700	-0.0630	0.3770	0.0170
14:16:36.578	33748	0.4800	0.5700	-18.0400	-0.0660	0.4090	0.0360
14:16:36.598	33768	0.1500	0.4000	-12.8500	-0.0560	0.3360	0.0180
14:16:36.619	33788	0.4100	0.8400	-16.0700	-0.0530	0.4750	0.0250
14:16:36.637	33808	0.1000	0.8000	-15.7400	-0.0540	0.3610	0.0150
14:16:36.658	33828	0.1400	0.6000	-15.1600	-0.0550	0.3910	0.0140
14:16:36.679	33848	0.1500	0.3300	-16.3100	-0.0650	0.4100	0.0290
14:16:36.697	33868	0.5300	0.5400	-12.6400	-0.0430	0.3130	0.0010
14:16:36.719	33888	0.7400	0.4600	-15.3600	-0.0620	0.4100	0.0150
14:16:36.738	33908	0.1700	0.5800	-15.0000	-0.0470	0.3600	0.0210
14:16:36.759	33928	0.5900	0.7300	-13.8300	-0.0510	0.4070	0.0020
14:16:36.778	33948	0.4100	0.1800	-17.4600	-0.0370	0.4120	0.0360
14:16:36.798	33968	-0.1400	0.1500	-12.3600	-0.0470	0.3860	0.0100
14:16:36.818	33988	0.6900	0.5800	-16.0600	-0.0400	0.4240	0.0240
14:16:36.838	34008	0.8600	0.3200	-13.2300	-0.0460	0.3330	0.0130
14:16:36.858	34028	0.6000	0.4000	-15.2600	-0.0570	0.4350	0.0180
14:16:36.878	34048	-0.6000	0.9000	-13.5400	-0.0380	0.3850	0.0000
14:16:36.898	34068	0.3500	0.7200	-14.5800	-0.0360	0.3460	0.0170
14:16:36.919	34088	0.0000	0.7700	-14.5300	-0.0470	0.3920	0.0120
14:16:36.940	34108	0.3600	0.5600	-13.7700	-0.0490	0.3450	0.0100
14:16:36.959	34128	0.0100	0.6500	-17.1000	-0.0580	0.4470	0.0350
14:16:36.979	34148	0.1000	0.7200	-12.8700	-0.0470	0.3050	0.0130
14:16:36.998	34168	0.3600	0.7400	-15.9700	-0.0610	0.3960	0.0180
14:16:37.018	34188	0.0400	0.5900	-15.6000	-0.0530	0.3770	0.0160
14:16:37.039	34208	0.2100	0.0800	-16.1000	-0.0560	0.3780	0.0310
14:16:37.059	34228	0.7100	0.3300	-16.2100	-0.0620	0.4340	0.0220
14:16:37.078	34248	0.1100	0.2200	-14.8000	-0.0790	0.3460	0.0130
14:16:37.100	34268	0.3600	0.6300	-14.3900	-0.0680	0.4330	0.0200
14:16:37.119	34288	0.7800	0.7700	-14.4700	-0.0440	0.3750	0.0230
14:16:37.138	34308	0.0000	0.5500	-15.1300	-0.0580	0.3650	0.0170
14:16:37.159	34328	0.5900	0.4000	-14.1000	-0.0430	0.4020	0.0120
14:16:37.178	34348	0.1900	0.5200	-14.5200	-0.0590	0.3910	0.0080
14:16:37.198	34368	-0.0600	0.6600	-15.4100	-0.0470	0.4060	0.0160
14:16:37.218	34388	0.1400	0.7700	-14.0800	-0.0560	0.3580	0.0060
14:16:37.239	34408	0.5500	0.5400	-15.8000	-0.0440	0.3970	0.0060
14:16:37.259	34428	0.2800	0.3700	-16.4400	-0.0530	0.3620	0.0310
14:16:37.279	34448	0.4200	0.5800	-14.3800	-0.0420	0.4070	0.0030
14:16:37.298	34468	0.9600	0.5400	-15.3200	-0.0390	0.4450	0.0240
14:16:37.319	34488	-0.2000	0.2400	-15.1900	-0.0510	0.3760	0.0300
14:16:37.339	34508	0.4000	0.3000	-15.0600	-0.0560	0.4290	0.0140
14:16:37.358	34528	0.2000	0.4900	-15.5700	-0.0590	0.3860	0.0150
14:16:37.378	34548	0.7900	0.7500	-14.6000	-0.0540	0.3920	0.0170
14:16:37.399	34568	0.0200	0.4300	-17.2400	-0.0450	0.4180	0.0320
14:16:37.421	34588	0.8200	0.6100	-16.0800	-0.0500	0.3760	0.0160
14:16:37.438	34608	0.7900	0.7800	-14.8500	-0.0680	0.4590	0.0150
14:16:37.459	34628	0.8300	0.5200	-13.8200	-0.0580	0.3630	0.0040
14:16:37.478	34648	0.4100	0.5000	-13.0300	-0.0500	0.4000	0.0060
14:16:37.499	34668	0.3300	0.6100	-13.5500	-0.0590	0.3640	0.0110
14:16:37.518	34688	0.5400	0.5500	-14.8200	-0.0720	0.3890	0.0100
14:16:37.538	34708	0.2600	0.4700	-17.5400	-0.0540	0.4530	0.0350
14:16:37.558	34728	0.3900	0.4400	-13.0200	-0.0540	0.3600	0.0130
14:16:37.578	34748	0.5000	0.4100	-15.7900	-0.0550	0.4400	0.0250
14:16:37.600	34768	0.0400	0.5900	-14.9900	-0.0480	0.3620	0.0230
14:16:37.619	34788	0.6200	0.5100	-14.5500	-0.0460	0.3890	0.0140
14:16:37.639	34808	0.2700	0.7700	-13.9800	-0.0390	0.3690	0.0070
14:16:37.660	34828	0.6800	0.4500	-14.1000	-0.0410	0.3790	0.0160
14:16:37.679	34848	0.3100	0.1800	-14.0700	-0.0490	0.4220	0.0160
14:16:37.698	34868	-0.0600	0.4000	-14.6000	-0.0390	0.3110	0.0300
14:16:37.719	34888	0.2200	0.4800	-16.4800	-0.0370	0.4070	0.0220
14:16:37.739	34908	0.0700	0.2100	-14.3800	-0.0550	0.3870	0.0140
14:16:37.758	34928	0.3700	0.4400	-16.1200	-0.0510	0.3820	0.0290
14:16:37.778	34948	-0.0800	0.4600	-15.6700	-0.0390	0.3970	0.0230
14:16:37.800	34968	0.4700	0.5500	-15.9600	-0.0560	0.3830	0.0200
14:16:37.820	34988	0.2700	0.3700	-15.6900	-0.0500	0.4240	0.0290
14:16:37.840	35008	-0.0400	0.5800	-14.9200	-0.0550	0.3750	0.0190
14:16:37.858	35028	0.0300	0.9600	-15.3600	-0.0490	0.4110	0.0070
14:16:37.880	35048	-0.0300	0.2300	-13.9000	-0.0470	0.3840	0.0120
14:16:37.899	35068	0.7100	0.6400	-14.6000	-0.0520	0.3900	0.0230
14:16:37.919	35088	-0.2900	0.6800	-15.5800	-0.0630	0.3990	0.0210
14:16:37.940	35108	-0.3700	0.1600	-12.0000	-0.0670	0.3410	0.0120
14:16:37.960	35128	0.2700	0.6200	-16.4000	-0.0490	0.4340	0.0140
14:16:37.979	35148	0.0400	0.9100	-12.3800	-0.0530	0.3590	-0.0010
14:16:37.999	35168	0.5100	0.6900	-12.4000	-0.0430	0.3660	-0.0060
14:16:38.019	35188	0.1900	0.6400	-15.2000	-0.0560	0.3660	0.0220
14:16:38.038	35208	0.0100	0.3300	-14.8500	-0.0500	0.3590	0.0220
14:16:38.059	35228	0.0400	0.8100	-15.5000	-0.0450	0.4040	0.0120
14:16:38.080	35248	0.0400	0.2100	-14.3500	-0.0550	0.3070	0.0110
14:16:38.099	35268	0.2100	0.4200	-15.2400	-0.0500	0.4170	0.0200
14:16:38.118	35288	-0.2800	0.9400	-14.2500	-0.0240	0.3700	0.0090
14:16:38.140	35308	0.6200	0.7100	-14.3100	-0.0400	0.3690	0.0190
14:16:38.159	35328	0.5300	0.3700	-15.3400	-0.0530	0.4200	0.0260
14:16:38.180	35348	0.4000	0.3600	-13.8800	-0.0580	0.3640	0.0210
14:16:38.199	35368	0.0300	0.6300	-17.7500	-0.0510	0.4330	0.0200
14:16:38.220	35388	0.5700	1.1400	-13.0700	-0.0570	0.3580	0.0170
14:16:38.239	35408	0.2900	0.7400	-14.7800	-0.0510	0.3990	0.0190
14:16:38.259	35428	0.0100	0.4800	-13.1800	-0.0520	0.3280	0.0150
14:16:38.280	35448	0.3000	0.3500	-15.3500	-0.0730	0.3620	0.0200
14:16:38.300	35468	0.8100	0.4700	-15.4900	-0.0550	0.4440	0.0230
14:16:38.320	35488	0.4100	0.0300	-15.4900	-0.0720	0.3530	0.0150
14:16:38.340	35508	0.6700	0.3100	-15.9400	-0.0740	0.4390	0.0190
14:16:38.360	35528	0.4700	0.1400	-15.5300	-0.0610	0.3320	0.0330
14:16:38.380	35548	0.7200	0.7300	-14.2100	-0.0410	0.3860	0.0110
14:16:38.400	35568	0.5300	0.5200	-14.1900	-0.0560	0.4090	0.0190
14:16:38.420	35588	0.6500	0.4000	-14.8000	-0.0460	0.3870	0.0160
14:16:38.439	35608	1.1400	0.6200	-14.7000	-0.0470	0.4520	0.0110
14:16:38.459	35628	0.0500	0.7500	-13.9500	-0.0420	0.3470	0.0150
14:16:38.481	35648	0.4700	0.6800	-15.1800	-0.0360	0.4350	0.0170
14:16:38.499	35668	0.0600	0.6500	-14.0100	-0.0290	0.3520	0.0120
14:16:38.519	35688	0.0800	0.2000	-15.7600	-0.0530	0.4210	0.0260
14:16:38.540	35708	0.4400	0.4200	-15.3100	-0.0460	0.4440	0.0180
14:16:38.560	35728	-0.0300	0.6900	-14.1500	-0.0530	0.3880	0.0140
14:16:38.580	35748	-0.1800	0.5700	-15.0100	-0.0460	0.4020	0.0150
14:16:38.599	35768	0.2800	0.7000	-14.7100	-0.0510	0.3730	0.0160
14:16:38.620	35788	0.6600	0.4000	-14.3100	-0.0440	0.4040	0.0230
14:16:38.640	35808	-0.1700	0.2900	-16.2400	-0.0600	0.3910	0.0280
14:16:38.658	35828	0.2400	0.3200	-13.3700	-0.0540	0.3660	0.0110
14:16:38.680	35848	0.4000	0.4400	-15.6500	-0.0480	0.4340	0.0220
14:16:38.700	35868	0.1900	0.5500	-14.1700	-0.0520	0.3770	0.0270
14:16:38.720	35888	-0.0300	0.8400	-15.4700	-0.0580	0.3970	0.0160
14:16:38.740	35908	-0.3300	0.2200	-14.6900	-0.0750	0.3440	0.0090
14:16:38.760	35928	0.0900	0.3700	-15.7400	-0.0540	0.3760	0.0230
14:16:38.780	35948	0.4600	0.5800	-15.2200	-0.0590	0.4160	0.0100
14:16:38.801	35968	0.0800	0.8200	-14.6700	-0.0470	0.3310	0.0160
14:16:38.820	35988	0.3100	-0.0100	-18.4000	-0.0530	0.4240	0.0360
14:16:38.840	36008	0.5700	0.3200	-14.5300	-0.0440	0.3620	0.0180
14:16:38.860	36028	0.6400	0.4900	-14.0900	-0.0540	0.4020	0.0100
14:16:38.880	36048	0.0800	0.6400	-14.0400	-0.0400	0.3840	0.0090
14:16:38.901	36068	0.2200	0.5900	-15.5500	-0.0600	0.3800	0.0120
14:16:38.920	36088	0.8700	0.1600	-16.4300	-0.0440	0.4790	0.0290
14:16:38.941	36108	0.1900	0.5000	-13.6400	-0.0450	0.3510	0.0200
14:16:38.961	36128	0.2800	0.7400	-15.0300	-0.0260	0.4620	0.0190
14:16:38.980	36148	-0.1700	0.7700	-14.3900	-0.0520	0.3390	0.0160
14:16:39.000	36168	0.8400	0.5100	-13.8800	-0.0570	0.3840	0.0240
14:16:39.020	36188	0.2100	0.8800	-15.0500	-0.0420	0.3910	0.0120
14:16:39.040	36208	0.3700	0.4600	-14.9700	-0.0620	0.3720	0.0190
14:16:39.061	36228	0.3200	0.6100	-15.6800	-0.0550	0.4170	0.0220
14:16:39.081	36248	-0.0400	0.5500	-12.9100	-0.0660	0.3450	0.0060
14:16:39.100	36268	0.5900	0.3400	-15.6400	-0.0410	0.3900	0.0240
14:16:39.119	36288	0.2500	0.6200	-15.2600	-0.0610	0.3800	0.0200
14:16:39.140	36308	0.1700	0.7900	-12.6600	-0.0630	0.3700	0.0000
14:16:39.161	36328	0.1100	0.5300	-16.7700	-0.0710	0.4320	0.0280
14:16:39.182	36348	0.3000	0.4700	-13.0800	-0.0540	0.3470	0.0130
14:16:39.200	36368	0.6300	0.6000	-14.4200	-0.0560	0.4270	0.0100
14:16:39.220	36388	0.4400	0.6300	-14.0100	-0.0510	0.3910	0.0080
14:16:39.240	36408	0.5100	0.7600	-12.3600	-0.0590	0.4090	-0.0130
14:16:39.262	36428	0.3800	0.3800	-16.7900	-0.0680	0.3950	0.0190
14:16:39.280	36448	0.1600	-0.0600	-14.6800	-0.0570	0.3660	0.0070
14:16:39.301	36468	0.5700	0.5800	-15.4500	-0.0380	0.4430	0.0130
14:16:39.319	36488	0.2000	0.8400	-13.7100	-0.0370	0.3340	0.0230
14:16:39.340	36508	0.4700	0.6100	-15.1100	-0.0490	0.3930	0.0090
14:16:39.359	36528	-0.3300	0.5200	-14.4300	-0.0430	0.3630	0.0170
14:16:39.381	36548	0.3000	0.2600	-16.6300	-0.0590	0.4090	0.0320
14:16:39.400	36568	0.6500	0.6300	-13.8000	-0.0410	0.4170	0.0160
14:16:39.421	36588	0.2800	0.2000	-14.8400	-0.0540	0.3190	0.0280
14:16:39.439	36608	1.0500	0.5600	-15.1300	-0.0460	0.4210	0.0080
14:16:39.461	36628	0.0500	0.8100	-14.3200	-0.0540	0.3360	0.0010
14:16:39.481	36648	0.4700	0.3700	-14.5900	-0.0590	0.4030	0.0160
14:16:39.500	36668	0.4300	0.7900	-14.5200	-0.0540	0.4080	0.0150
14:16:39.521	36688	0.2900	0.2900	-14.0600	-0.0670	0.3760	0.0190
14:16:39.540	36708	0.7500	0.2400	-14.4600	-0.0750	0.4300	0.0140
14:16:39.561	36728	-0.1700	0.5000	-14.8000	-0.0670	0.3380	0.0090
14:16:39.579	36748	0.6700	0.3100	-15.2700	-0.0750	0.4420	0.0170
14:16:39.600	36768	0.2100	0.3400	-16.0200	-0.0550	0.3900	0.0160
14:16:39.621	36788	0.6400	0.3500	-14.1700	-0.0680	0.3750	0.0150
14:16:39.640	36808	0.0900	0.2700	-15.5400	-0.0540	0.3870	0.0320
14:16:39.659	36828	0.2200	0.5100	-14.2100	-0.0570	0.3690	0.0100
14:16:39.681	36848	0.9100	0.2400	-16.2300	-0.0710	0.4360	0.0220
14:16:39.700	36868	0.5300	0.6100	-15.0300	-0.0480	0.3780	0.0250
14:16:39.721	36888	0.3100	0.5300	-15.0400	-0.0500	0.3840	0.0120
14:16:39.740	36908	-0.1900	0.6100	-15.4300	-0.0490	0.3670	0.0120
14:16:39.760	36928	0.3700	0.6700	-13.9300	-0.0440	0.3890	0.0060
14:16:39.781	36948	0.2400	0.3300	-15.4500	-0.0430	0.3940	0.0250
14:16:39.799	36968	-0.1700	0.6900	-16.3000	-0.0330	0.3700	0.0220
14:16:39.820	36988	-0.0800	0.8900	-13.7000	-0.0470	0.3900	0.0030
14:16:39.840	37008	0.1700	0.4500	-14.3000	-0.0530	0.3480	0.0150
14:16:39.861	37028	0.5700	0.2500	-15.7200	-0.0670	0.4280	0.0240
14:16:39.882	37048	-0.2400	0.3700	-16.5700	-0.0620	0.4220	0.0270
14:16:39.901	37068	0.7700	0.3700	-14.8200	-0.0470	0.4090	0.0240
14:16:39.921	37088	0.3600	0.2000	-15.5900	-0.0540	0.4470	0.0230
14:16:39.942	37108	0.6900	0.6000	-13.4600	-0.0570	0.3250	0.0200
14:16:39.961	37128	0.3700	0.8100	-15.1500	-0.0450	0.3680	0.0160
14:16:39.981	37148	-0.1500	0.3700	-14.6700	-0.0720	0.3900	0.0120
14:16:40.000	37168	0.3000	0.5100	-12.4500	-0.0560	0.3840	0.0010
14:16:40.020	37188	0.3100	0.8100	-16.7800	-0.0530	0.4380	0.0210
14:16:40.040	37208	0.5400	0.3700	-12.2700	-0.0660	0.3610	0.0060
14:16:40.062	37228	0.8400	0.0500	-15.2100	-0.0600	0.4200	0.0190
14:16:40.081	37248	0.6600	0.5800	-14.1400	-0.0540	0.3310	0.0150
14:16:40.101	37268	0.7200	0.4700	-14.8900	-0.0510	0.3820	0.0240
14:16:40.121	37288	0.5100	0.1000	-15.6300	-0.0680	0.4190	0.0180
14:16:40.140	37308	0.2400	0.2000	-14.3200	-0.0460	0.3560	0.0130
14:16:40.161	37328	0.3300	0.4300	-16.2100	-0.0300	0.4230	0.0220
14:16:40.181	37348	0.2100	0.4000	-15.8300	-0.0420	0.3440	0.0270
14:16:40.200	37368	0.1600	0.4400	-14.9800	-0.0430	0.4100	0.0130
14:16:40.221	37388	-0.1000	0.4500	-15.2300	-0.0420	0.3840	0.0230
14:16:40.241	37408	0.9800	0.1300	-16.2500	-0.0360	0.4130	0.0320
14:16:40.261	37428	0.0100	0.3500	-16.3000	-0.0410	0.4220	0.0280
14:16:40.281	37448	0.8700	0.8000	-13.4800	-0.0350	0.3820	0.0160
14:16:40.300	37468	0.6100	0.3100	-16.3000	-0.0630	0.4710	0.0300
14:16:40.322	37488	0.3800	0.1900	-14.0900	-0.0560	0.3540	0.0170
14:16:40.341	37508	0.7100	0.5100	-13.4800	-0.0540	0.4210	0.0070
14:16:40.363	37528	-0.2100	0.3900	-13.6000	-0.0570	0.3490	0.0050
14:16:40.382	37548	0.3100	0.5100	-15.3500	-0.0580	0.4200	0.0290
14:16:40.401	37568	0.1000	0.6300	-16.5700	-0.0630	0.4650	0.0320
14:16:40.422	37588	0.0900	0.4200	-13.7900	-0.0480	0.3290	0.0170
14:16:40.441	37608	0.8100	0.2600	-16.1700	-0.0680	0.4080	0.0270
14:16:40.461	37628	-0.1200	0.5300	-13.7800	-0.0440	0.3540	0.0170
14:16:40.481	37648	0.6500	0.7300	-13.8400	-0.0510	0.4130	0.0030
14:16:40.501	37668	0.2800	0.6300	-14.5300	-0.0370	0.3840	0.0270
14:16:40.521	37688	-0.0100	0.5200	-13.8800	-0.0550	0.3600	0.0140
14:16:40.540	37708	0.8100	0.5700	-15.7900	-0.0410	0.4240	0.0110
14:16:40.562	37728	-0.1600	0.5700	-14.0500	-0.0350	0.3440	0.0110
14:16:40.583	37748	0.2300	0.5800	-16.2500	-0.0400	0.4000	0.0190
14:16:40.602	37768	0.0000	0.3900	-14.5400	-0.0440	0.3730	0.0130
14:16:40.621	37788	-0.2900	0.5700	-14.8000	-0.0580	0.3690	0.0140
14:16:40.641	37808	0.3800	0.8600	-16.4600	-0.0340	0.4330	0.0220
14:16:40.660	37828	0.0400	0.4900	-14.7700	-0.0570	0.3730	0.0260
14:16:40.682	37848	0.0900	0.5200	-15.3200	-0.0500	0.4100	0.0170
14:16:40.701	37868	-0.0900	0.6100	-14.0800	-0.0510	0.3070	0.0170
14:16:40.721	37888	0.6200	0.3200	-15.8200	-0.0570	0.4590	0.0220
14:16:40.741	37908	0.1200	0.8800	-14.8500	-0.0430	0.4160	0.0170
14:16:40.760	37928	1.2400	0.5100	-16.0800	-0.0640	0.4260	0.0230
14:16:40.781	37948	1.1300	0.6900	-15.5500	-0.0640	0.4440	0.0120
14:16:40.803	37968	-0.5900	0.2900	-15.1700	-0.0670	0.3210	0.0190
14:16:40.821	37988	0.6800	0.6400	-12.3900	-0.0770	0.4620	-0.0040
14:16:40.843	38008	0.7000	1.0800	-13.2200	-0.0270	0.4110	0.0120
14:16:40.861	38028	0.3700	0.7300	-14.0400	-0.0490	0.3950	0.0140
14:16:40.880	38048	1.1900	0.5400	-14.3400	-0.0250	0.4530	0.0160
14:16:40.901	38068	0.7500	0.3400	-13.9500	-0.0650	0.3570	0.0140
14:16:40.920	38088	-0.0200	0.2800	-16.4900	-0.0460	0.4960	0.0360
14:16:40.943	38108	-0.6700	0.4900	-14.8400	-0.0420	0.4000	0.0070
14:16:40.962	38128	-0.7700	0.5300	-15.5000	-0.0440	0.4120	0.0140
14:16:40.981	38148	-0.7100	0.5900	-14.5300	-0.0350	0.3360	0.0120
14:16:41.000	38168	-0.0100	0.3800	-15.1700	-0.0540	0.3560	0.0170
14:16:41.023	38188	0.8800	0.6100	-15.2200	-0.0480	0.4610	0.0140
14:16:41.041	38208	0.6700	0.5900	-13.9900	-0.0420	0.3970	0.0180
14:16:41.061	38228	0.4800	0.2100	-16.5800	-0.0460	0.4380	0.0270
14:16:41.081	38248	0.0500	0.2300	-14.7100	-0.0510	0.3360	0.0200
14:16:41.101	38268	1.3800	0.5600	-13.8800	-0.0610	0.3870	0.0130
14:16:41.122	38288	0.3900	0.3100	-15.1800	-0.0570	0.4120	0.0220
14:16:41.142	38308	0.2800	0.3800	-15.2900	-0.0570	0.3610	0.0280
14:16:41.161	38328	0.8700	0.7500	-13.9200	-0.0590	0.4510	0.0070
14:16:41.183	38348	0.1800	0.3800	-13.3400	-0.0700	0.3570	0.0070
14:16:41.202	38368	0.4300	0.7800	-13.5900	-0.0570	0.3590	0.0070
14:16:41.222	38388	0.3100	0.2800	-15.1400	-0.0720	0.3770	0.0160
14:16:41.241	38408	1.2800	0.2400	-13.5900	-0.0680	0.3510	0.0150
14:16:41.261	38428	0.2900	0.4300	-16.5000	-0.0680	0.4220	0.0280
14:16:41.283	38448	-0.1200	0.3500	-13.6700	-0.0600	0.3550	0.0120
14:16:41.303	38468	0.8400	0.3100	-15.8000	-0.0500	0.4160	0.0280
14:16:41.323	38488	-0.1000	0.5700	-13.0900	-0.0650	0.3580	0.0020
14:16:41.341	38508	0.7000	0.5000	-15.3200	-0.0380	0.3770	0.0240
14:16:41.363	38528	0.6800	0.4500	-15.0500	-0.0480	0.4180	0.0150
14:16:41.381	38548	-0.0800	0.0300	-14.8600	-0.0480	0.3750	0.0260
14:16:41.402	38568	0.4200	0.3000	-15.9600	-0.0310	0.4400	0.0230
14:16:41.423	38588	0.5800	0.3600	-15.1400	-0.0390	0.3490	0.0180
14:16:41.441	38608	0.4600	0.4300	-14.4100	-0.0430	0.3730	0.0170
14:16:41.461	38628	-0.0200	0.1900	-15.0600	-0.0330	0.4020	0.0240
14:16:41.481	38648	0.4900	0.5700	-14.3700	-0.0450	0.4290	0.0300
14:16:41.501	38668	0.2800	0.8100	-15.0400	-0.0400	0.4150	0.0130
14:16:41.521	38688	0.0800	0.7100	-13.3300	-0.0610	0.3350	0.0120
14:16:41.542	38708	0.3000	0.6200	-15.7900	-0.0410	0.3980	0.0210
14:16:41.562	38728	0.0100	0.7600	-12.7900	-0.0630	0.3550	0.0080
14:16:41.582	38748	0.4700	0.3000	-15.6300	-0.0580	0.4280	0.0250
14:16:41.603	38768	0.4800	0.6900	-14.2100	-0.0580	0.4390	0.0130
14:16:41.621	38788	0.4700	0.4900	-14.3300	-0.0620	0.3720	0.0210
14:16:41.643	38808	0.1100	0.3200	-16.4400	-0.0560	0.4120	0.0220
14:16:41.662	38828	-0.0400	0.6900	-14.2100	-0.0430	0.3430	0.0170
14:16:41.682	38848	0.8300	0.6000	-15.8600	-0.0620	0.4100	0.0160
14:16:41.703	38868	0.2700	0.3100	-15.1800	-0.0510	0.3510	0.0180
14:16:41.722	38888	0.5200	0.7400	-13.4200	-0.0640	0.4070	-0.0080
14:16:41.742	38908	1.1000	0.4500	-15.5900	-0.0500	0.4250	0.0280
14:16:41.761	38928	-0.2300	0.5800	-13.5900	-0.0550	0.3240	0.0060
14:16:41.782	38948	0.9500	0.4600	-13.5200	-0.0340	0.3980	0.0060
14:16:41.801	38968	-0.3400	0.5400	-15.1400	-0.0440	0.3560	0.0240
14:16:41.821	38988	0.3400	0.2900	-15.4800	-0.0620	0.4180	0.0150
14:16:41.843	39008	0.8200	0.5700	-15.7100	-0.0440	0.4080	0.0290
14:16:41.862	39028	0.1500	0.4200	-13.5400	-0.0600	0.3620	0.0120
14:16:41.882	39048	0.3800	0.2700	-15.1400	-0.0650	0.4200	0.0160
14:16:41.902	39068	0.5500	0.5200	-13.6800	-0.0620	0.3560	0.0130
14:16:41.921	39088	0.8300	0.4700	-17.6300	-0.0520	0.4390	0.0400
14:16:41.944	39108	-0.2000	0.6600	-14.5900	-0.0660	0.3650	0.0120
14:16:41.963	39128	0.3500	0.4700	-14.0600	-0.0510	0.3710	0.0140
14:16:41.983	39148	0.2300	0.9100	-14.0200	-0.0540	0.3860	0.0110
14:16:42.001	39168	0.6500	0.4400	-14.7800	-0.0610	0.3750	0.0150
14:16:42.023	39188	0.7800	0.8500	-13.5100	-0.0490	0.4020	0.0110
14:16:42.042	39208	0.5200	0.2000	-15.3600	-0.0670	0.3940	0.0240
14:16:42.062	39228	0.5200	0.4300	-14.8800	-0.0750	0.4140	0.0220
14:16:42.083	39248	0.3800	0.2200	-16.7600	-0.0560	0.4080	0.0190
14:16:42.103	39268	0.6500	0.5500	-13.7100	-0.0630	0.3720	0.0190
14:16:42.122	39288	0.0600	0.5500	-15.7800	-0.0530	0.4070	0.0110
14:16:42.144	39308	0.6700	0.5800	-14.1500	-0.0650	0.3230	0.0080
14:16:42.162	39328	0.7100	0.4800	-13.9200	-0.0520	0.4430	0.0110
14:16:42.181	39348	-0.1000	0.5000	-15.1300	-0.0570	0.3910	0.0100
14:16:42.202	39368	0.3900	0.7200	-13.9700	-0.0290	0.4080	0.0150
14:16:42.223	39388	0.4900	0.6800	-14.1900	-0.0320	0.4070	0.0090
14:16:42.243	39408	0.6300	0.4900	-15.2000	-0.0570	0.3490	0.0250
14:16:42.261	39428	0.8300	0.3000	-14.7600	-0.0480	0.4140	0.0160
14:16:42.284	39448	0.5700	0.8100	-13.0200	-0.0490	0.3860	0.0020
14:16:42.302	39468	0.6200	0.6600	-15.1900	-0.0450	0.4760	0.0210
14:16:42.323	39488	-0.1000	0.2600	-16.0400	-0.0550	0.3980	0.0270
14:16:42.343	39508	0.5900	0.3700	-13.7100	-0.0720	0.4040	0.0080
14:16:42.361	39528	0.1600	0.7700	-15.2700	-0.0380	0.3470	0.0180
14:16:42.383	39548	0.1400	0.7400	-11.7600	-0.0410	0.3430	0.0030
14:16:42.403	39568	-0.2300	0.9000	-15.3900	-0.0650	0.3850	0.0210
14:16:42.423	39588	0.4000	0.2600	-15.2800	-0.0560	0.3550	0.0250
14:16:42.444	39608	0.0200	0.8200	-14.6300	-0.0700	0.3550	0.0040
14:16:42.463	39628	0.2900	0.6700	-15.9200	-0.0510	0.3860	0.0300
14:16:42.484	39648	0.1200	0.4500	-13.2200	-0.0570	0.3480	0.0170
14:16:42.503	39668	0.5300	0.3100	-16.5700	-0.0590	0.4630	0.0170
14:16:42.523	39688	0.3700	0.4800	-14.1400	-0.0500	0.3690	0.0060
14:16:42.542	39708	0.5200	0.4900	-15.1400	-0.0420	0.4040	0.0150
14:16:42.562	39728	-0.0400	0.7800	-14.1900	-0.0510	0.3730	0.0080
14:16:42.584	39748	0.3900	0.3300	-13.7000	-0.0440	0.3470	0.0080
14:16:42.604	39768	0.4600	0.5300	-14.2000	-0.0460	0.4350	0.0170
14:16:42.622	39788	0.5100	0.5100	-12.5800	-0.0310	0.3150	0.0080
14:16:42.643	39808	0.0800	0.4800	-15.9300	-0.0480	0.4410	0.0230
14:16:42.663	39828	-0.4600	0.7900	-13.9100	-0.0370	0.3570	0.0060
14:16:42.683	39848	0.6800	0.0900	-15.7100	-0.0500	0.4040	0.0240
14:16:42.704	39868	0.1200	0.6500	-14.1500	-0.0530	0.3810	0.0090
14:16:42.724	39888	0.8300	0.3800	-14.1700	-0.0440	0.3560	0.0060
14:16:42.744	39908	0.2400	0.4700	-15.8100	-0.0390	0.4370	0.0320
14:16:42.762	39928	0.1500	0.3500	-13.4900	-0.0630	0.3490	0.0090
14:16:42.783	39948	0.2100	0.4400	-16.1500	-0.0630	0.4250	0.0170
14:16:42.803	39968	0.0300	0.6100	-13.8300	-0.0510	0.3630	0.0190
14:16:42.822	39988	0.2900	0.1100	-14.9100	-0.0670	0.3750	0.0110
14:16:42.842	40008	0.8700	0.4900	-17.0300	-0.0480	0.4280	0.0340
14:16:42.863	40028	0.0200	0.0900	-14.6400	-0.0630	0.3770	0.0260
14:16:42.885	40048	0.4500	0.6300	-16.0000	-0.0570	0.4480	0.0290
14:16:42.902	40068	-0.1600	0.3100	-15.4700	-0.0560	0.3400	0.0220
14:16:42.922	40088	0.8200	0.3800	-15.2800	-0.0700	0.4250	0.0170
14:16:42.943	40108	0.6300	0.5700	-13.4700	-0.0650	0.4160	0.0160
14:16:42.963	40128	0.7700	0.2100	-12.9400	-0.0490	0.3480	0.0050
14:16:42.983	40148	0.5400	0.6000	-14.3300	-0.0420	0.4450	0.0140
14:16:43.002	40168	0.6200	0.6900	-13.6400	-0.0480	0.3660	0.0090
14:16:43.023	40188	0.5100	0.6900	-15.0400	-0.0460	0.4130	0.0100
14:16:43.043	40208	0.2100	0.6600	-14.3500	-0.0420	0.3210	0.0170
14:16:43.064	40228	0.9200	0.7200	-15.0100	-0.0280	0.4290	0.0250
14:16:43.083	40248	0.5600	0.5800	-14.5700	-0.0460	0.3880	0.0240
14:16:43.104	40268	-0.0900	0.7700	-15.0000	-0.0430	0.3950	0.0190
14:16:43.123	40288	-0.1700	0.9100	-14.5000	-0.0490	0.3930	0.0060
14:16:43.143	40308	-0.0100	0.7200	-12.9500	-0.0560	0.3380	0.0220
14:16:43.162	40328	0.3100	0.3500	-15.2000	-0.0620	0.4300	0.0130
14:16:43.183	40348	0.0300	-0.0600	-14.2400	-0.0700	0.3620	0.0130
14:16:43.204	40368	0.5600	0.2900	-13.5900	-0.0640	0.3980	0.0150
14:16:43.222	40388	0.6400	0.8400	-15.8200	-0.0440	0.3960	0.0230
14:16:43.242	40408	0.2000	0.7300	-13.3200	-0.0520	0.3680	0.0250
14:16:43.263	40428	1.1200	0.4700	-14.7000	-0.0710	0.4440	0.0210
14:16:43.283	40448	-0.2800	0.5900	-14.2400	-0.0590	0.3740	0.0220
14:16:43.304	40468	1.1300	0.5800	-12.8600	-0.0610	0.3820	0.0130
14:16:43.324	40488	0.6500	0.7900	-14.6800	-0.0500	0.4140	0.0130
14:16:43.344	40508	0.8700	0.5500	-13.3800	-0.0650	0.3480	0.0120
14:16:43.363	40528	0.5600	0.4600	-13.6000	-0.0530	0.3810	0.0170
14:16:43.383	40548	0.0500	0.6500	-14.5900	-0.0600	0.3390	0.0100
14:16:43.404	40568	0.0600	0.1400	-14.0400	-0.0620	0.4160	0.0190
14:16:43.422	40588	0.0900	0.5400	-14.9400	-0.0450	0.3900	0.0150
14:16:43.444	40608	0.7600	0.1900	-14.4700	-0.0520	0.4080	0.0280
14:16:43.464	40628	0.1400	0.7000	-15.5000	-0.0430	0.4030	0.0150
14:16:43.483	40648	0.6000	0.5500	-14.3000	-0.0310	0.3240	0.0160
14:16:43.504	40668	0.5600	0.4500	-15.6100	-0.0450	0.4180	0.0160
14:16:43.523	40688	0.2100	0.9800	-13.1400	-0.0530	0.3790	0.0080
14:16:43.543	40708	0.2500	0.4200	-16.2600	-0.0420	0.4390	0.0180
14:16:43.564	40728	0.4900	0.6200	-15.2500	-0.0420	0.3870	0.0140
14:16:43.584	40748	0.2400	0.4700	-13.1300	-0.0710	0.3490	-0.0050
14:16:43.604	40768	0.4400	0.2600	-14.9300	-0.0590	0.4200	0.0170
14:16:43.624	40788	0.2400	0.4600	-14.5900	-0.0560	0.3590	0.0130
14:16:43.644	40808	1.1400	0.3200	-15.9000	-0.0650	0.4480	0.0230
14:16:43.664	40828	-0.0700	0.5800	-13.8600	-0.0560	0.3500	0.0190
14:16:43.684	40848	0.4900	0.3400	-13.7200	-0.0670	0.4090	0.0270
14:16:43.704	40868	0.7900	0.6000	-14.4100	-0.0600	0.3520	0.0300
14:16:43.724	40888	0.2700	0.4300	-13.4300	-0.0570	0.3000	0.0130
14:16:43.744	40908	0.0400	0.4100	-17.2300	-0.0510	0.3830	0.0200
14:16:43.763	40928	-0.2300	0.4400	-13.5400	-0.0710	0.3940	0.0060
14:16:43.784	40948	0.0300	0.4200	-15.5000	-0.0500	0.4120	0.0190
14:16:43.804	40968	-0.3300	0.5800	-15.3900	-0.0440	0.3800	0.0200
14:16:43.824	40988	0.3000	0.5900	-14.3000	-0.0450	0.3650	0.0130
14:16:43.844	41008	0.0200	0.3500	-14.9300	-0.0420	0.4090	0.0220
14:16:43.863	41028	0.5700	0.2900	-13.2500	-0.0550	0.3260	0.0120
14:16:43.884	41048	0.2900	0.4800	-15.4600	-0.0460	0.4490	0.0180
14:16:43.904	41068	-0.0300	0.4200	-15.6100	-0.0190	0.3970	0.0210
14:16:43.923	41088	0.6800	0.5900	-15.0100	-0.0430	0.3900	0.0230
14:16:43.944	41108	-0.0700	0.3800	-16.4500	-0.0480	0.4140	0.0180
14:16:43.963	41128	-0.0800	0.1000	-14.0900	-0.0590	0.3550	0.0160
14:16:43.983	41148	0.0900	0.2000	-14.9800	-0.0630	0.4020	0.0170
14:16:44.004	41168	0.1800	0.7000	-15.8900	-0.0440	0.3700	0.0250
14:16:44.024	41188	0.1900	0.6100	-15.4000	-0.0570	0.4210	0.0180
14:16:44.045	41208	-0.1800	0.4800	-15.3800	-0.0620	0.3850	0.0210
14:16:44.065	41228	1.0600	0.7300	-13.9400	-0.0520	0.3400	0.0100
14:16:44.084	41248	0.9100	0.7100	-16.8200	-0.0450	0.4160	0.0330
14:16:44.104	41268	0.4000	0.7300	-11.3500	-0.0730	0.3840	-0.0050
14:16:44.125	41288	0.3300	0.6300	-15.4100	-0.0670	0.4630	0.0190
14:16:44.145	41308	0.4100	0.5100	-13.9400	-0.0430	0.3740	0.0200
14:16:44.165	41328	0.8600	0.4400	-14.5200	-0.0800	0.4340	0.0140
14:16:44.183	41348	0.9500	0.4000	-13.8500	-0.0430	0.3940	0.0240
14:16:44.203	41368	0.5400	0.2700	-14.0300	-0.0590	0.3800	0.0190
14:16:44.223	41388	1.0400	0.3600	-15.4000	-0.0610	0.4510	0.0140
14:16:44.244	41408	0.5400	0.9000	-12.3600	-0.0320	0.3120	0.0070
14:16:44.265	41428	0.6900	0.5100	-14.5100	-0.0400	0.4290	0.0110
14:16:44.286	41448	0.2500	0.5700	-13.9500	-0.0380	0.4040	0.0140
14:16:44.304	41468	0.5800	0.3600	-14.6200	-0.0520	0.3990	0.0170
14:16:44.323	41488	0.7300	0.2700	-15.6900	-0.0340	0.4400	0.0310
14:16:44.344	41508	0.1100	0.5000	-15.0300	-0.0460	0.3630	0.0190
14:16:44.365	41528	0.9200	0.5900	-13.7500	-0.0570	0.4110	0.0090
14:16:44.384	41548	0.3500	0.8100	-12.7800	-0.0430	0.3640	0.0130
14:16:44.404	41568	0.4700	0.6800	-14.2000	-0.0550	0.4180	0.0110
14:16:44.425	41588	0.3000	0.5800	-17.0700	-0.0500	0.3650	0.0270
14:16:44.443	41608	0.4300	0.3700	-13.7800	-0.0610	0.3990	0.0180
14:16:44.465	41628	0.4500	0.5700	-15.2400	-0.0610	0.3960	0.0180
14:16:44.483	41648	0.1000	0.7400	-12.7600	-0.0530	0.3230	0.0060
14:16:44.505	41668	0.5200	0.7800	-13.8100	-0.0520	0.3810	0.0050
14:16:44.523	41688	0.5300	0.4000	-14.6800	-0.0620	0.3700	0.0320
14:16:44.544	41708	0.8600	0.5200	-13.1600	-0.0610	0.3780	0.0090
14:16:44.564	41728	0.1100	0.6500	-15.5000	-0.0460	0.4100	0.0170
14:16:44.584	41748	0.0000	0.7500	-13.7200	-0.0380	0.3280	0.0160
14:16:44.605	41768	0.6300	0.6500	-15.6500	-0.0470	0.4280	0.0170
14:16:44.624	41788	-0.5100	0.4700	-15.2900	-0.0450	0.3700	0.0150
14:16:44.644	41808	0.4500	0.4400	-15.4700	-0.0570	0.4020	0.0100
14:16:44.664	41828	-0.2500	0.3300	-16.0400	-0.0470	0.3860	0.0260
14:16:44.685	41848	0.6200	0.7800	-14.6800	-0.0290	0.3850	0.0220
14:16:44.705	41868	-0.0500	0.7900	-15.5900	-0.0300	0.4250	0.0150
14:16:44.724	41888	-0.0600	0.1100	-13.0600	-0.0540	0.3250	0.0190
14:16:44.744	41908	0.4000	0.8000	-15.6700	-0.0380	0.4150	0.0230
14:16:44.765	41928	0.2800	0.6100	-14.1200	-0.0500	0.3630	0.0090
14:16:44.786	41948	0.5300	0.1100	-15.1800	-0.0610	0.4180	0.0180
14:16:44.805	41968	0.1900	0.3400	-15.6700	-0.0650	0.3930	0.0210
14:16:44.824	41988	0.3800	0.5400	-14.2400	-0.0580	0.3720	0.0110
14:16:44.845	42008	0.3400	0.7400	-13.8000	-0.0650	0.4400	0.0140
14:16:44.864	42028	0.0900	0.4000	-13.2100	-0.0600	0.3350	0.0080
14:16:44.884	42048	0.7100	0.8500	-15.1800	-0.0670	0.4520	0.0140
14:16:44.906	42068	-0.2000	0.1000	-14.3200	-0.0610	0.3890	0.0200
14:16:44.923	42088	-0.1700	0.4000	-15.5900	-0.0680	0.3740	0.0250
14:16:44.944	42108	0.3200	0.3500	-15.5300	-0.0710	0.4320	0.0260
14:16:44.963	42128	-0.0300	0.3000	-14.0100	-0.0530	0.3250	0.0060
14:16:44.984	42148	0.7100	0.5400	-14.4700	-0.0530	0.4690	0.0190
14:16:45.005	42168	0.0900	0.7600	-14.6900	-0.0440	0.4000	0.0180
14:16:45.026	42188	0.2100	0.4300	-15.3000	-0.0490	0.3810	0.0140
14:16:45.045	42208	0.0800	0.2300	-16.6900	-0.0550	0.4210	0.0220
14:16:45.063	42228	0.0100	0.3300	-14.7500	-0.0580	0.3700	0.0100
14:16:45.086	42248	0.3300	0.2600	-14.9000	-0.0420	0.4420	0.0200
14:16:45.105	42268	-0.0100	0.4100	-13.2800	-0.0400	0.3540	0.0090
14:16:45.125	42288	0.5700	0.6100	-14.2500	-0.0470	0.4320	0.0030
14:16:45.145	42308	0.3000	0.3800	-13.9600	-0.0450	0.4010	0.0160
14:16:45.166	42328	0.6400	0.5700	-13.8800	-0.0420	0.3740	0.0110
14:16:45.185	42348	0.1800	0.5200	-14.8300	-0.0440	0.3990	0.0100
14:16:45.205	42368	0.3400	0.1100	-13.2200	-0.0610	0.3810	0.0060
14:16:45.226	42388	0.6500	0.4500	-16.2500	-0.0460	0.4560	0.0250
14:16:45.246	42408	0.5100	0.1400	-14.1800	-0.0680	0.3120	0.0220
14:16:45.266	42428	0.7300	0.6100	-13.2500	-0.0440	0.3900	0.0050
14:16:45.286	42448	0.0200	0.6600	-14.5400	-0.0630	0.3930	0.0260
14:16:45.305	42468	0.7900	0.2800	-12.9300	-0.0540	0.3480	0.0110
14:16:45.325	42488	0.0500	0.7200	-13.1600	-0.0550	0.4280	0.0130
14:16:45.345	42508	-0.0700	0.3400	-15.0800	-0.0580	0.3990	0.0170
14:16:45.365	42528	0.2100	0.4000	-14.5600	-0.0700	0.4350	0.0160
14:16:45.385	42548	0.0500	0.3800	-15.3400	-0.0600	0.4000	0.0130
14:16:45.405	42568	-0.0800	0.5300	-15.0200	-0.0540	0.3390	0.0090
14:16:45.426	42588	-0.0200	0.6400	-15.8300	-0.0510	0.4170	0.0260
14:16:45.445	42608	0.8400	0.3600	-14.0000	-0.0590	0.4170	0.0140
14:16:45.466	42628	1.0900	0.3700	-15.4600	-0.0440	0.4830	0.0210
14:16:45.485	42648	-0.0700	0.3500	-14.4400	-0.0640	0.3580	0.0100
14:16:45.506	42668	0.5600	0.5100	-15.3500	-0.0420	0.4190	0.0150
14:16:45.525	42688	0.2300	0.8300	-13.4200	-0.0310	0.3500	0.0090
14:16:45.545	42708	0.8900	0.3800	-13.9300	-0.0520	0.3870	0.0220
14:16:45.567	42728	0.4700	0.7800	-14.9800	-0.0320	0.3880	0.0170
14:16:45.587	42748	-0.0700	0.3800	-14.4000	-0.0410	0.3570	0.0190
14:16:45.606	42768	0.4900	0.0900	-15.7900	-0.0630	0.4550	0.0220
14:16:45.626	42788	-0.0100	0.4900	-13.9400	-0.0570	0.3760	0.0140
14:16:45.646	42808	0.6600	0.6300	-14.2400	-0.0510	0.3690	0.0090
14:16:45.665	42828	0.0800	0.7800	-15.2600	-0.0420	0.3840	0.0290
14:16:45.686	42848	0.3000	0.0700	-15.5200	-0.0640	0.3480	0.0230
14:16:45.705	42868	0.8400	0.6700	-14.2600	-0.0630	0.4300	0.0180
14:16:45.725	42888	0.4800	0.3100	-14.8400	-0.0580	0.3640	0.0180
14:16:45.746	42908	0.2800	0.4000	-14.8600	-0.0650	0.3950	0.0200
14:16:45.766	42928	0.4800	0.5600	-14.0700	-0.0640	0.3860	0.0120
14:16:45.786	42948	0.0200	0.7400	-12.7500	-0.0610	0.3860	0.0080
14:16:45.804	42968	0.2600	0.5200	-15.3200	-0.0450	0.4420	0.0140
14:16:45.825	42988	0.3300	0.5000	-14.9000	-0.0560	0.3620	0.0190
14:16:45.844	43008	0.3800	0.4900	-15.3700	-0.0540	0.4220	0.0200
14:16:45.866	43028	0.0800	0.7300	-11.7000	-0.0500	0.3400	0.0050
14:16:45.884	43048	0.8000	0.2100	-15.7500	-0.0590	0.4270	0.0280
14:16:45.904	43068	0.5000	0.4200	-13.5500	-0.0400	0.3680	0.0120
14:16:45.925	43088	0.6600	0.3200	-11.1700	-0.0430	0.3800	0.0090
14:16:45.944	43108	1.0400	0.6900	-13.8300	-0.0450	0.4440	0.0170
14:16:45.966	43128	0.4200	0.5100	-13.2900	-0.0400	0.3500	0.0070
14:16:45.985	43148	0.5500	0.7900	-13.4300	-0.0350	0.4180	0.0090
14:16:46.006	43168	-0.2600	0.5600	-14.4700	-0.0660	0.3780	-0.0030
14:16:46.027	43188	-0.0900	0.3900	-15.1300	-0.0590	0.4030	0.0120
14:16:46.044	43208	0.2100	0.1800	-16.1800	-0.0460	0.4190	0.0220
14:16:46.067	43228	0.5900	0.5800	-12.7500	-0.0610	0.3340	0.0100
14:16:46.086	43248	0.7600	0.7000	-15.1700	-0.0520	0.4650	0.0180
14:16:46.105	43268	0.4000	0.2200	-14.2500	-0.0590	0.3400	0.0140
14:16:46.124	43288	-0.1700	0.2700	-16.4900	-0.0570	0.4270	0.0200
14:16:46.144	43308	0.0200	0.3300	-16.1000	-0.0610	0.3630	0.0310
14:16:46.166	43328	-0.4300	0.2700	-15.3000	-0.0620	0.3630	0.0230
14:16:46.186	43348	0.4200	1.0100	-17.9100	-0.0610	0.4160	0.0260
14:16:46.206	43368	0.2600	0.5600	-13.4000	-0.0540	0.3330	0.0170
14:16:46.227	43388	0.6200	0.4900	-14.7000	-0.0650	0.4150	0.0080
14:16:46.247	43408	0.5900	0.3700	-14.3900	-0.0470	0.3580	0.0220
14:16:46.267	43428	0.6700	0.2700	-15.4200	-0.0690	0.4250	0.0140
14:16:46.285	43448	0.1700	0.6300	-14.7300	-0.0310	0.4090	0.0270
14:16:46.307	43468	0.2000	0.5200	-13.2400	-0.0500	0.3340	0.0010
14:16:46.327	43488	0.6300	0.7500	-14.0200	-0.0330	0.4170	0.0120
14:16:46.347	43508	0.2200	0.4900	-14.2300	-0.0350	0.3470	0.0130
14:16:46.365	43528	0.1600	0.4500	-14.2700	-0.0400	0.4200	0.0080
14:16:46.386	43548	0.6300	0.6400	-14.5200	-0.0360	0.3980	0.0210
14:16:46.406	43568	0.1500	0.3000	-15.3800	-0.0540	0.3970	0.0200
14:16:46.427	43588	0.1000	0.6400	-14.4800	-0.0450	0.3940	0.0130
14:16:46.445	43608	-0.2600	0.2800	-13.5200	-0.0650	0.3650	0.0190
14:16:46.467	43628	0.1300	0.6900	-15.3200	-0.0520	0.4120	0.0240
14:16:46.487	43648	-0.0100	0.3200	-14.0200	-0.0630	0.3550	0.0090
14:16:46.506	43668	0.0300	0.1500	-16.3100	-0.0540	0.4040	0.0320
14:16:46.526	43688	0.2200	0.4400	-15.1500	-0.0510	0.3760	0.0200
14:16:46.547	43708	0.3000	0.3600	-13.5400	-0.0680	0.3480	0.0120
14:16:46.567	43728	0.7200	0.5000	-13.9000	-0.0720	0.4430	0.0110
14:16:46.586	43748	-0.1900	0.3700	-15.1200	-0.0600	0.3770	0.0250
14:16:46.606	43768	0.5300	0.5200	-16.2300	-0.0630	0.4860	0.0270
14:16:46.625	43788	0.0600	0.6000	-15.1200	-0.0520	0.3780	0.0180
14:16:46.646	43808	0.0100	0.6500	-13.2300	-0.0580	0.3500	0.0130
14:16:46.666	43828	0.2200	0.4100	-14.9700	-0.0560	0.4010	0.0250
14:16:46.685	43848	0.8300	0.3500	-13.1900	-0.0580	0.3570	0.0110
14:16:46.706	43868	1.1600	0.6400	-15.6400	-0.0360	0.4750	0.0200
14:16:46.727	43888	0.0000	0.4700	-14.6800	-0.0380	0.3780	0.0120
14:16:46.747	43908	1.2200	0.2300	-12.8200	-0.0530	0.4210	0.0000
14:16:46.766	43928	-0.2400	0.7200	-13.7200	-0.0490	0.4470	-0.0030
14:16:46.787	43948	0.8900	0.5400	-13.8600	-0.0540	0.3970	0.0180
14:16:46.807	43968	0.8200	0.2700	-16.1200	-0.0580	0.4590	0.0330
14:16:46.826	43988	0.5300	0.3200	-15.0300	-0.0540	0.3540	0.0190
14:16:46.845	44008	1.0600	0.2200	-15.2200	-0.0550	0.4270	0.0220
14:16:46.865	44028	0.3600	0.3300	-15.4900	-0.0610	0.4030	0.0300
14:16:46.887	44048	0.4400	0.5600	-13.9800	-0.0600	0.4090	0.0130
14:16:46.907	44068	0.3500	0.4900	-14.0300	-0.0580	0.4390	0.0140
14:16:46.925	44088	0.4800	0.8100	-14.2700	-0.0480	0.3260	0.0080
14:16:46.945	44108	0.6700	0.8900	-15.3100	-0.0540	0.3840	0.0160
14:16:46.965	44128	-0.1500	0.5900	-14.5800	-0.0560	0.3760	0.0260
14:16:46.986	44148	0.8900	0.1400	-13.0800	-0.0580	0.3450	0.0220
14:16:47.007	44168	0.4700	0.3800	-15.4500	-0.0670	0.3670	0.0270
14:16:47.026	44188	0.4800	0.3700	-13.6000	-0.0490	0.3740	0.0100
14:16:47.046	44208	0.8200	0.4800	-16.1900	-0.0660	0.4960	0.0310
14:16:47.067	44228	0.1200	0.3700	-14.9700	-0.0580	0.3620	0.0230
14:16:47.087	44248	0.2200	0.1400	-16.6700	-0.0560	0.4440	0.0260
14:16:47.106	44268	-0.2100	0.4800	-15.0900	-0.0500	0.3480	0.0190
14:16:47.126	44288	0.0000	0.7500	-13.5300	-0.0450	0.3610	0.0030
14:16:47.145	44308	0.6800	0.4500	-15.3600	-0.0490	0.3910	0.0230
14:16:47.167	44328	0.5200	0.2400	-14.1900	-0.0580	0.3650	0.0110
14:16:47.186	44348	0.7600	0.2600	-16.2100	-0.0420	0.4430	0.0250
14:16:47.207	44368	0.0000	0.5200	-13.4200	-0.0450	0.3320	0.0170
14:16:47.225	44388	0.2100	0.3200	-16.0800	-0.0400	0.4390	0.0230
14:16:47.246	44408	-0.2300	0.6200	-14.4100	-0.0500	0.4120	0.0080
14:16:47.266	44428	0.5200	0.6600	-14.2800	-0.0500	0.3800	0.0160
14:16:47.286	44448	0.0500	0.7200	-15.6700	-0.0480	0.3710	0.0240
14:16:47.306	44468	0.2300	0.2900	-13.2400	-0.0660	0.3350	0.0130
14:16:47.325	44488	1.1700	0.8200	-15.5000	-0.0490	0.4360	0.0220
14:16:47.346	44508	0.1100	0.5300	-14.2600	-0.0650	0.3540	0.0130
14:16:47.366	44528	0.5800	0.2700	-14.5600	-0.0550	0.4150	0.0130
14:16:47.386	44548	0.6800	0.3800	-14.9500	-0.0620	0.3850	0.0230
14:16:47.406	44568	0.3900	0.4200	-13.3100	-0.0700	0.3700	0.0110
14:16:47.427	44588	0.2500	0.4700	-15.5300	-0.0680	0.4550	0.0180
14:16:47.447	44608	0.1200	0.5400	-12.6600	-0.0400	0.3730	0.0060
14:16:47.467	44628	0.2700	0.6000	-15.3300	-0.0580	0.4100	0.0200
14:16:47.486	44648	-0.4200	0.5200	-16.1300	-0.0590	0.3490	0.0300
14:16:47.506	44668	0.0800	0.4300	-13.1900	-0.0470	0.3880	0.0120
14:16:47.528	44688	0.0400	0.5200	-15.5500	-0.0400	0.4160	0.0140
14:16:47.546	44708	0.5100	0.2700	-14.4000	-0.0490	0.3460	0.0270
14:16:47.567	44728	0.1400	0.6500	-14.4200	-0.0460	0.4090	0.0050
14:16:47.587	44748	-0.2100	0.6000	-14.2400	-0.0460	0.3570	0.0120
14:16:47.607	44768	0.4900	0.4000	-14.5300	-0.0480	0.3750	0.0160
14:16:47.627	44788	0.2000	0.5300	-14.9500	-0.0420	0.4130	0.0190
14:16:47.647	44808	-0.1000	0.6400	-13.5700	-0.0480	0.4020	0.0090
14:16:47.667	44828	-0.0900	0.6700	-14.4500	-0.0530	0.4500	0.0090
14:16:47.686	44848	0.3700	0.4400	-13.9500	-0.0480	0.3440	0.0100
14:16:47.707	44868	1.0100	0.5000	-13.3500	-0.0370	0.4610	0.0150
14:16:47.727	44888	0.1400	0.7700	-13.2500	-0.0440	0.3450	0.0110
14:16:47.747	44908	0.2800	0.5700	-15.1100	-0.0550	0.4220	0.0240
14:16:47.767	44928	0.1300	0.7600	-15.7000	-0.0560	0.3930	0.0130
14:16:47.788	44948	0.6300	0.4200	-13.2600	-0.0620	0.3660	0.0080
14:16:47.807	44968	1.1500	0.4100	-14.5600	-0.0710	0.4960	0.0270
14:16:47.827	44988	0.4100	0.6300	-13.2600	-0.0530	0.3360	0.0190
14:16:47.848	45008	0.7500	0.3900	-13.5800	-0.0650	0.4300	0.0130
14:16:47.868	45028	0.0400	0.7600	-13.6800	-0.0560	0.4240	0.0170
14:16:47.886	45048	0.5500	0.4800	-15.2300	-0.0660	0.3900	0.0220
14:16:47.907	45068	-0.2500	0.4100	-16.5500	-0.0450	0.4210	0.0170
14:16:47.926	45088	0.6900	0.3500	-13.3100	-0.0500	0.3360	0.0090
14:16:47.949	45108	0.1100	0.6500	-15.5500	-0.0530	0.4740	0.0120
14:16:47.967	45128	-0.2500	0.4600	-16.8000	-0.0450	0.3810	0.0310
14:16:47.987	45148	0.0500	0.6200	-12.7100	-0.0550	0.3440	0.0080
14:16:48.007	45168	0.1600	0.5900	-16.9100	-0.0270	0.4300	0.0220
14:16:48.028	45188	0.0100	0.4800	-13.9700	-0.0460	0.3730	0.0190
14:16:48.047	45208	-0.1100	0.6600	-15.5800	-0.0290	0.4240	0.0170
14:16:48.066	45228	0.2800	0.7700	-14.6900	-0.0450	0.3950	0.0140
14:16:48.086	45248	0.6000	0.7000	-13.7900	-0.0400	0.4010	0.0160
14:16:48.107	45268	0.2500	0.5500	-15.8000	-0.0510	0.3640	0.0290
14:16:48.127	45288	0.2100	0.5600	-12.9600	-0.0500	0.3480	0.0090
14:16:48.148	45308	0.6100	0.2600	-14.2300	-0.0700	0.3410	0.0090
14:16:48.166	45328	0.1100	0.4600	-14.1200	-0.0450	0.3400	0.0130
14:16:48.186	45348	1.2600	1.0000	-13.7700	-0.0420	0.4560	0.0110
14:16:48.207	45368	0.6500	0.8800	-15.7200	-0.0430	0.3890	0.0240
14:16:48.228	45388	0.2200	0.4900	-15.4700	-0.0610	0.3930	0.0250
14:16:48.247	45408	0.0500	0.3800	-15.7800	-0.0610	0.3680	0.0230
14:16:48.267	45428	0.4600	0.3000	-15.2100	-0.0710	0.4190	0.0190
14:16:48.288	45448	-0.3300	0.3200	-16.0700	-0.0550	0.4510	0.0180
14:16:48.307	45468	0.3300	0.2900	-14.6200	-0.0450	0.3400	0.0280
14:16:48.327	45488	1.0700	0.0700	-15.5300	-0.0460	0.4010	0.0190
14:16:48.348	45508	-0.2100	0.2700	-15.2700	-0.0660	0.3550	0.0110
14:16:48.367	45528	0.8900	0.6200	-15.0700	-0.0380	0.3650	0.0250
14:16:48.386	45548	0.7400	0.3300	-15.0900	-0.0410	0.4390	0.0180
14:16:48.406	45568	-0.0200	0.5700	-12.7400	-0.0380	0.3380	0.0040
14:16:48.427	45588	0.1600	0.5200	-15.6200	-0.0360	0.4750	0.0110
14:16:48.447	45608	0.1200	0.4400	-14.2100	-0.0370	0.3220	0.0180
14:16:48.467	45628	0.2300	0.3500	-15.3500	-0.0440	0.4170	0.0110
14:16:48.487	45648	0.1600	0.7400	-15.2300	-0.0420	0.4280	0.0170
14:16:48.507	45668	0.4200	0.4800	-11.8300	-0.0480	0.3610	0.0070
14:16:48.529	45688	0.3400	0.3300	-16.7100	-0.0490	0.4320	0.0300
14:16:48.548	45708	0.5200	0.4300	-14.6300	-0.0570	0.3450	0.0100
14:16:48.568	45728	0.6900	0.5000	-14.6400	-0.0550	0.4320	0.0160
14:16:48.587	45748	0.2700	0.4600	-14.5700	-0.0520	0.3830	0.0220
14:16:48.609	45768	-0.0600	0.2500	-15.1600	-0.0710	0.4340	0.0090
14:16:48.626	45788	0.3800	0.5600	-15.2700	-0.0630	0.4540	0.0150
14:16:48.647	45808	0.1500	0.4700	-13.0800	-0.0590	0.3940	0.0070
14:16:48.667	45828	0.5600	0.9200	-15.1200	-0.0510	0.4190	0.0090
14:16:48.688	45848	0.3500	0.4100	-13.8400	-0.0550	0.3350	0.0110
14:16:48.708	45868	0.2600	0.7600	-13.3000	-0.0600	0.3430	0.0000
14:16:48.726	45888	0.3800	0.3800	-14.1000	-0.0480	0.3550	0.0110
14:16:48.746	45908	0.6400	0.3000	-15.2100	-0.0540	0.3770	0.0170
14:16:48.767	45928	1.1500	0.6500	-14.9800	-0.0350	0.4400	0.0120
14:16:48.787	45948	0.2100	0.7500	-14.6800	-0.0370	0.3340	0.0020
14:16:48.808	45968	0.1600	0.7700	-15.6400	-0.0370	0.4270	0.0110
14:16:48.828	45988	0.4300	0.7100	-12.0700	-0.0360	0.3370	0.0060
14:16:48.848	46008	0.8200	0.6300	-13.4500	-0.0290	0.3620	0.0080
14:16:48.869	46028	0.2100	0.4400	-16.1700	-0.0460	0.4090	0.0190
14:16:48.888	46048	0.2500	0.6800	-12.8400	-0.0490	0.3550	0.0020
14:16:48.909	46068	0.5100	0.6400	-16.1100	-0.0400	0.4670	0.0160
14:16:48.928	46088	0.1500	0.4800	-16.0600	-0.0470	0.3590	0.0240
14:16:48.947	46108	0.6500	0.5100	-15.4700	-0.0540	0.4400	0.0190
14:16:48.968	46128	0.3000	0.4000	-12.8400	-0.0480	0.4060	0.0100
14:16:48.987	46148	0.2800	0.1600	-15.0300	-0.0570	0.4060	0.0170
14:16:49.008	46168	0.2000	0.4600	-15.3800	-0.0630	0.4140	0.0280
14:16:49.028	46188	0.3800	0.8600	-14.8200	-0.0590	0.3870	0.0180
14:16:49.048	46208	0.6800	0.8000	-16.2200	-0.0650	0.4430	0.0190
14:16:49.068	46228	0.0900	0.4500	-14.3600	-0.0660	0.4030	0.0200
14:16:49.088	46248	0.8300	0.3800	-14.2700	-0.0500	0.4060	0.0270
14:16:49.109	46268	0.2800	0.9300	-14.8300	-0.0520	0.3820	0.0090
14:16:49.128	46288	0.6200	0.5600	-14.3500	-0.0570	0.3690	0.0120
14:16:49.149	46308	0.3700	0.3500	-15.5000	-0.0590	0.4110	0.0220
14:16:49.169	46328	0.7500	0.7000	-13.0600	-0.0370	0.3550	0.0130
14:16:49.188	46348	0.6200	0.4900	-13.6100	-0.0460	0.3850	0.0010
14:16:49.208	46368	0.0400	0.4400	-14.9000	-0.0370	0.3860	0.0170
14:16:49.227	46388	0.6500	0.2400	-13.3500	-0.0550	0.3720	0.0050
14:16:49.249	46408	0.5000	0.1200	-14.5700	-0.0420	0.4220	0.0170
14:16:49.269	46428	0.9400	0.5100	-12.9200	-0.0400	0.3200	0.0140
14:16:49.289	46448	0.3200	0.7900	-13.3300	-0.0310	0.4350	0.0000
14:16:49.309	46468	0.6400	0.3700	-14.6400	-0.0480	0.3220	0.0170
14:16:49.329	46488	0.7200	0.4100	-15.8300	-0.0390	0.4330	0.0240
14:16:49.348	46508	0.0100	0.3600	-15.9500	-0.0470	0.3840	0.0200
14:16:49.368	46528	0.5800	0.7300	-13.3000	-0.0480	0.3670	0.0130
14:16:49.390	46548	0.4000	0.7700	-14.6700	-0.0530	0.4270	0.0180
14:16:49.409	46568	-0.0100	0.1200	-14.7400	-0.0670	0.3570	0.0180
14:16:49.429	46588	0.7300	0.6900	-16.6100	-0.0510	0.4870	0.0320
14:16:49.447	46608	0.0700	0.1700	-15.5000	-0.0590	0.3760	0.0210
14:16:49.469	46628	-0.2400	0.3000	-15.9500	-0.0780	0.3990	0.0220
14:16:49.487	46648	-0.1700	0.4200	-15.4600	-0.0520	0.3710	0.0160
14:16:49.510	46668	0.4400	0.2000	-14.8900	-0.0560	0.3370	0.0260
14:16:49.529	46688	0.0000	0.6300	-16.1900	-0.0560	0.3930	0.0110
14:16:49.547	46708	0.5000	0.5100	-15.5500	-0.0470	0.3440	0.0230
14:16:49.570	46728	0.8100	0.3400	-16.0400	-0.0660	0.4010	0.0190
14:16:49.588	46748	0.1700	0.6900	-14.7000	-0.0380	0.3520	0.0040
14:16:49.609	46768	0.4400	0.2300	-13.6500	-0.0560	0.3910	0.0100
14:16:49.628	46788	1.2600	0.7600	-15.9000	-0.0430	0.4510	0.0210
14:16:49.647	46808	0.8200	0.3100	-13.8800	-0.0440	0.3530	0.0080
14:16:49.669	46828	0.5400	0.4400	-14.3200	-0.0210	0.3990	0.0010
14:16:49.688	46848	-0.0900	0.3600	-14.2400	-0.0450	0.3360	0.0170
14:16:49.708	46868	0.3100	0.6300	-15.6300	-0.0360	0.4100	0.0240
14:16:49.728	46888	0.2700	0.8200	-13.7700	-0.0330	0.3850	0.0130
14:16:49.748	46908	0.6600	0.2700	-14.0200	-0.0520	0.3430	0.0170
14:16:49.768	46928	0.1700	0.3900	-14.6500	-0.0390	0.4260	0.0080
14:16:49.788	46948	-0.1400	0.7500	-12.3500	-0.0580	0.3470	0.0010
14:16:49.808	46968	0.2200	0.6300	-16.0900	-0.0590	0.4440	0.0060
14:16:49.830	46988	0.4300	0.4700	-14.5100	-0.0510	0.3810	0.0240
14:16:49.848	47008	0.4000	0.1500	-15.4600	-0.0390	0.3820	0.0240
14:16:49.869	47028	0.4100	0.5000	-13.6900	-0.0690	0.4510	0.0080
14:16:49.890	47048	0.8100	0.6500	-14.8500	-0.0420	0.3860	0.0120
14:16:49.909	47068	0.8300	0.4300	-17.0700	-0.0640	0.4610	0.0280
14:16:49.927	47088	0.2000	0.5100	-13.1500	-0.0340	0.3720	0.0140
14:16:49.947	47108	0.4000	0.3800	-14.2900	-0.0620	0.4180	0.0180
14:16:49.968	47128	0.7700	0.3200	-12.5500	-0.0470	0.4120	0.0060
14:16:49.988	47148	0.8800	0.6300	-14.4300	-0.0530	0.4180	0.0090
14:16:50.009	47168	1.1900	0.4400	-13.8800	-0.0490	0.4690	0.0070
14:16:50.028	47188	-0.2500	0.4100	-13.1800	-0.0610	0.3330	0.0030
14:16:50.049	47208	-0.0700	0.7700	-14.9100	-0.0310	0.4160	0.0260
14:16:50.068	47228	-0.1100	0.4200	-14.5900	-0.0490	0.3370	0.0080
14:16:50.088	47248	0.3800	0.3600	-15.4500	-0.0380	0.3920	0.0280
14:16:50.108	47268	0.3800	0.8500	-15.7300	-0.0380	0.4440	0.0130
14:16:50.128	47288	0.0400	0.7300	-15.0300	-0.0360	0.3070	0.0180
14:16:50.147	47308	0.4700	0.4900	-14.3400	-0.0520	0.4050	0.0020
14:16:50.169	47328	0.6000	0.1000	-16.5100	-0.0560	0.3880	0.0300
14:16:50.188	47348	0.4700	0.3500	-15.0900	-0.0520	0.4440	0.0120
14:16:50.209	47368	0.4300	0.5000	-15.1100	-0.0390	0.3940	0.0140
14:16:50.229	47388	0.5200	0.3200	-13.6400	-0.0550	0.3710	0.0170
14:16:50.249	47408	0.2100	0.5300	-14.7400	-0.0610	0.3800	0.0090
14:16:50.268	47428	-0.1400	0.4700	-14.7100	-0.0670	0.3700	0.0190
14:16:50.288	47448	0.2200	0.3900	-15.8500	-0.0740	0.4050	0.0310
14:16:50.310	47468	0.4800	0.5600	-14.0100	-0.0630	0.3400	0.0060
14:16:50.330	47488	0.6500	0.4600	-13.1000	-0.0660	0.3880	0.0040
14:16:50.348	47508	0.4000	0.4100	-16.4600	-0.0500	0.4480	0.0300
14:16:50.369	47528	0.3700	0.7300	-13.6500	-0.0530	0.3620	0.0110
14:16:50.390	47548	0.3200	0.3400	-17.1400	-0.0470	0.4400	0.0240
14:16:50.410	47568	0.1500	0.2200	-14.4200	-0.0470	0.3500	0.0230
14:16:50.431	47588	0.5900	0.2200	-13.5700	-0.0410	0.3980	0.0060
14:16:50.450	47608	0.1700	0.7500	-14.8300	-0.0450	0.3980	0.0170
14:16:50.468	47628	0.5400	0.4700	-13.2600	-0.0260	0.3690	0.0120
14:16:50.489	47648	0.2000	0.4900	-14.5100	-0.0530	0.4550	0.0030
14:16:50.509	47668	0.3800	0.2800	-13.5100	-0.0350	0.3300	0.0200
14:16:50.529	47688	0.6300	0.6200	-15.9800	-0.0410	0.4680	0.0210
14:16:50.549	47708	0.3600	0.6100	-13.5500	-0.0330	0.3930	0.0110
14:16:50.569	47728	0.8500	0.3900	-13.4900	-0.0600	0.3860	0.0090
14:16:50.589	47748	0.6500	0.8100	-14.5500	-0.0390	0.3880	0.0140
14:16:50.610	47768	0.9800	0.6700	-13.3200	-0.0490	0.3840	0.0100
14:16:50.630	47788	0.5500	0.4600	-15.8500	-0.0560	0.4640	0.0140
14:16:50.650	47808	0.4800	0.7700	-13.9400	-0.0600	0.3460	0.0190
14:16:50.670	47828	0.5600	0.5300	-16.2100	-0.0520	0.4230	0.0220
14:16:50.689	47848	-0.1100	0.5600	-16.1400	-0.0570	0.4090	0.0300
14:16:50.708	47868	0.5400	0.5400	-14.1000	-0.0550	0.3630	0.0220
14:16:50.730	47888	0.4500	0.2000	-16.3000	-0.0570	0.3850	0.0240
14:16:50.750	47908	-0.0100	0.7800	-13.6400	-0.0520	0.3360	0.0010
14:16:50.770	47928	0.4100	0.2200	-15.8300	-0.0630	0.4590	0.0180
14:16:50.789	47948	-0.1100	0.1100	-14.9500	-0.0400	0.4000	0.0270
14:16:50.808	47968	0.6400	0.3100	-15.5600	-0.0590	0.3810	0.0150
14:16:50.830	47988	-0.1100	0.7700	-16.6100	-0.0430	0.4340	0.0090
14:16:50.850	48008	0.7400	0.2800	-14.3100	-0.0440	0.3760	0.0110
14:16:50.868	48028	0.2000	0.5100	-16.0200	-0.0400	0.4240	0.0210
14:16:50.889	48048	0.0400	0.6300	-14.3800	-0.0410	0.3390	0.0150
14:16:50.908	48068	0.8400	0.7800	-13.6700	-0.0520	0.4390	0.0150
14:16:50.930	48088	0.6100	0.5700	-14.5800	-0.0460	0.3930	0.0170
14:16:50.951	48108	0.2100	0.4100	-14.1200	-0.0480	0.3380	0.0090
14:16:50.969	48128	0.5200	0.8200	-15.8100	-0.0400	0.4050	0.0160
14:16:50.989	48148	0.1000	0.3700	-15.1800	-0.0550	0.3830	0.0100
14:16:51.009	48168	0.0700	0.6900	-16.4700	-0.0370	0.4100	0.0230
14:16:51.030	48188	-0.2200	0.6400	-13.2300	-0.0540	0.3370	0.0100
14:16:51.048	48208	1.1100	0.6800	-14.3500	-0.0420	0.4060	0.0200
14:16:51.068	48228	0.7100	0.1600	-15.2100	-0.0520	0.3780	0.0220
14:16:51.091	48248	0.3300	0.1600	-14.9400	-0.0630	0.3910	0.0240
14:16:51.110	48268	0.4800	0.3100	-16.4200	-0.0620	0.4410	0.0220
14:16:51.128	48288	-0.2000	0.3600	-15.3700	-0.0640	0.3430	0.0200
14:16:51.150	48308	0.9200	0.6800	-14.5000	-0.0490	0.4130	0.0150
14:16:51.168	48328	0.6100	0.6000	-16.7100	-0.0290	0.3500	0.0370
14:16:51.190	48348	0.0800	0.1400	-16.2100	-0.0610	0.3700	0.0160
14:16:51.210	48368	0.1800	0.6200	-15.3600	-0.0260	0.3880	0.0250
14:16:51.229	48388	0.1600	0.3400	-14.4500	-0.0650	0.3640	0.0220
14:16:51.249	48408	0.9800	0.4800	-15.0200	-0.0490	0.4440	0.0060
14:16:51.269	48428	-0.0900	0.6200	-13.5500	-0.0470	0.3420	0.0040
14:16:51.290	48448	0.2600	0.5100	-16.3100	-0.0450	0.4300	0.0230
14:16:51.310	48468	0.1400	0.5500	-15.3700	-0.0490	0.3940	0.0170
14:16:51.331	48488	0.3400	0.3300	-13.7300	-0.0360	0.3720	0.0190
14:16:51.350	48508	0.2300	0.2200	-15.7100	-0.0270	0.4330	0.0170
14:16:51.369	48528	0.5000	0.6800	-13.9000	-0.0430	0.3800	0.0100
14:16:51.390	48548	0.7100	0.4900	-15.9800	-0.0600	0.4380	0.0200
14:16:51.409	48568	0.5300	0.8800	-13.8900	-0.0510	0.3720	0.0100
14:16:51.430	48588	1.2500	0.6800	-13.2000	-0.0530	0.4230	0.0030
14:16:51.450	48608	0.6400	0.2800	-15.2300	-0.0670	0.4240	0.0110
14:16:51.470	48628	0.8600	0.7200	-14.4300	-0.0400	0.3570	0.0140
14:16:51.490	48648	0.4400	0.6800	-14.9800	-0.0610	0.4010	0.0100
14:16:51.511	48668	-0.1100	0.3300	-15.9700	-0.0540	0.3730	0.0210
14:16:51.529	48688	0.0500	0.4200	-14.9700	-0.0670	0.3720	0.0180
14:16:51.550	48708	-0.0600	0.6500	-15.1300	-0.0640	0.4180	0.0170
14:16:51.571	48728	0.5700	0.2900	-14.8700	-0.0480	0.3730	0.0220
14:16:51.591	48748	0.5100	0.6800	-16.3300	-0.0490	0.4460	0.0230
14:16:51.611	48768	0.2500	0.5700	-13.5800	-0.0610	0.3700	0.0150
14:16:51.630	48788	0.6000	0.4800	-16.1200	-0.0400	0.4100	0.0240
14:16:51.650	48808	0.0900	0.3700	-14.4400	-0.0590	0.3640	0.0210
14:16:51.671	48828	1.1700	0.2900	-14.0500	-0.0420	0.4050	0.0170
14:16:51.690	48848	0.5300	0.7500	-13.9800	-0.0370	0.4040	0.0120
14:16:51.710	48868	0.8700	0.4600	-13.3300	-0.0400	0.3500	0.0130
14:16:51.731	48888	1.0500	0.4700	-15.3100	-0.0590	0.4910	0.0190
14:16:51.750	48908	0.2600	0.1400	-14.1300	-0.0500	0.3640	0.0170
14:16:51.769	48928	0.2600	0.3500	-14.0300	-0.0490	0.3880	0.0090
14:16:51.790	48948	-0.0100	0.5000	-13.1900	-0.0380	0.3590	0.0030
14:16:51.811	48968	0.1000	0.6100	-11.6300	-0.0550	0.3660	-0.0020
14:16:51.830	48988	-0.2600	0.6700	-14.2400	-0.0410	0.3960	0.0100
14:16:51.850	49008	0.1500	0.6200	-14.1000	-0.0520	0.3360	0.0170
14:16:51.870	49028	0.8100	0.5000	-14.6000	-0.0690	0.4340	0.0170
14:16:51.890	49048	-0.3200	0.6300	-14.0800	-0.0540	0.3690	0.0000
14:16:51.909	49068	0.7200	0.7800	-13.9300	-0.0660	0.4020	0.0020
14:16:51.929	49088	0.0500	0.9300	-14.4100	-0.0430	0.3780	0.0160
14:16:51.950	49108	0.5200	0.6400	-14.3200	-0.0490	0.3280	0.0220
14:16:51.970	49128	0.3600	0.2000	-16.2500	-0.0850	0.4670	0.0250
14:16:51.991	49148	0.4600	0.4300	-14.1800	-0.0460	0.3510	0.0170
14:16:52.010	49168	0.1300	0.6500	-14.2900	-0.0550	0.4050	0.0060
14:16:52.030	49188	0.5700	0.1800	-14.3000	-0.0570	0.3600	0.0180
14:16:52.050	49208	0.4000	0.8100	-14.5000	-0.0410	0.4160	0.0210
14:16:52.070	49228	-0.1500	0.8700	-14.1800	-0.0390	0.4100	0.0130
14:16:52.090	49248	0.2700	0.6600	-13.1500	-0.0540	0.3570	-0.0010
14:16:52.110	49268	0.0900	0.6500	-14.6400	-0.0410	0.3990	0.0060
14:16:52.130	49288	-0.1100	0.4400	-14.6400	-0.0490	0.3560	0.0100
14:16:52.150	49308	1.0200	0.4600	-15.0000	-0.0430	0.4630	0.0130
14:16:52.171	49328	0.9000	0.2700	-13.8100	-0.0340	0.4060	0.0140
14:16:52.191	49348	-0.2100	0.5800	-14.5000	-0.0530	0.3500	0.0120
14:16:52.209	49368	0.3400	0.6000	-15.2000	-0.0440	0.4030	0.0100
14:16:52.230	49388	0.4100	0.3400	-15.6700	-0.0400	0.3550	0.0300
14:16:52.250	49408	1.1900	0.3400	-16.5600	-0.0500	0.4680	0.0330
14:16:52.270	49428	0.2800	0.5100	-13.3400	-0.0430	0.3640	0.0140
14:16:52.290	49448	-0.0200	0.6100	-14.2500	-0.0490	0.3850	0.0130
14:16:52.310	49468	0.4100	0.4600	-16.6400	-0.0480	0.4090	0.0270
14:16:52.332	49488	0.4600	0.5700	-12.6900	-0.0470	0.3720	0.0090
14:16:52.352	49508	0.7400	0.3800	-15.9700	-0.0750	0.4460	0.0260
14:16:52.371	49528	0.2400	0.6800	-14.0000	-0.0680	0.3880	0.0120
14:16:52.391	49548	0.5100	0.4800	-13.1400	-0.0610	0.4250	0.0040
14:16:52.410	49568	0.1200	0.8100	-14.1100	-0.0350	0.4010	0.0210
14:16:52.429	49588	0.5000	0.7400	-14.9200	-0.0570	0.3960	0.0190
14:16:52.451	49608	0.0500	0.2700	-15.3200	-0.0500	0.4040	0.0200
14:16:52.471	49628	0.5100	0.5600	-13.9300	-0.0570	0.3570	0.0080
14:16:52.491	49648	1.0700	0.5400	-14.9200	-0.0380	0.3930	0.0200
14:16:52.510	49668	0.4700	1.0100	-13.0700	-0.0440	0.3660	0.0040
14:16:52.530	49688	0.3900	0.3400	-15.1500	-0.0420	0.4120	0.0130
14:16:52.550	49708	0.0900	0.8000	-13.9700	-0.0390	0.3780	0.0130
14:16:52.570	49728	0.7700	0.6000	-14.1100	-0.0490	0.3530	0.0120
14:16:52.591	49748	0.8500	0.4400	-13.8100	-0.0330	0.3900	0.0130
14:16:52.612	49768	0.1700	0.4500	-15.4900	-0.0310	0.3750	0.0360
14:16:52.632	49788	0.8200	0.5400	-14.8900	-0.0410	0.4350	0.0260
14:16:52.650	49808	0.0300	0.3600	-14.2200	-0.0490	0.4050	0.0160
14:16:52.672	49828	0.5900	0.6500	-11.7100	-0.0510	0.3510	0.0050
14:16:52.691	49848	0.2000	0.5400	-17.3700	-0.0660	0.4380	0.0320
14:16:52.711	49868	0.5400	0.5600	-12.6300	-0.0560	0.3040	0.0070
14:16:52.731	49888	0.7500	0.4800	-14.9600	-0.0550	0.4490	0.0200
14:16:52.751	49908	0.1400	0.3800	-15.0300	-0.0650	0.3880	0.0140
14:16:52.770	49928	0.2000	0.6200	-13.7800	-0.0500	0.3770	0.0030
14:16:52.793	49948	0.2800	0.5900	-16.5100	-0.0480	0.3870	0.0290
14:16:52.812	49968	0.2700	0.5400	-12.3100	-0.0460	0.3150	0.0000
14:16:52.830	49988	0.6100	0.6500	-16.2500	-0.0610	0.4500	0.0270
14:16:52.850	50008	0.5100	0.6400	-13.5000	-0.0470	0.3370	0.0090
14:16:52.870	50028	0.1800	0.0700	-15.8300	-0.0430	0.4260	0.0260
14:16:52.892	50048	0.1000	0.8700	-13.5100	-0.0450	0.3750	0.0010
14:16:52.912	50068	0.4200	0.4600	-13.6800	-0.0470	0.3440	0.0110
14:16:52.930	50088	0.2400	0.2400	-15.2700	-0.0460	0.4430	0.0140
14:16:52.951	50108	0.6700	0.6000	-14.1900	-0.0450	0.3550	0.0150
14:16:52.972	50128	0.5400	0.6100	-15.2100	-0.0390	0.4230	0.0150
14:16:52.992	50148	-0.2200	0.4900	-14.7900	-0.0510	0.3740	0.0150
14:16:53.011	50168	-0.0100	0.6100	-15.6300	-0.0460	0.3980	0.0110
14:16:53.031	50188	-0.0600	0.7300	-15.4800	-0.0490	0.3660	0.0220
14:16:53.051	50208	-0.3900	0.3300	-13.9500	-0.0430	0.3590	0.0120
14:16:53.071	50228	0.0500	0.3300	-16.6300	-0.0470	0.4130	0.0310
14:16:53.090	50248	0.7000	0.6000	-13.0600	-0.0480	0.3340	0.0140
14:16:53.111	50268	1.2200	0.3700	-15.6100	-0.0650	0.5130	0.0310
14:16:53.132	50288	0.6100	0.2400	-13.8200	-0.0550	0.3730	0.0140
14:16:53.152	50308	1.2400	0.5000	-14.6400	-0.0420	0.4290	0.0220
14:16:53.171	50328	0.4300	0.6400	-13.7300	-0.0460	0.4400	0.0230
14:16:53.191	50348	-0.1400	0.7200	-12.4900	-0.0570	0.3490	0.0070
14:16:53.212	50368	0.3300	0.6800	-15.7100	-0.0410	0.3960	0.0200
14:16:53.232	50388	0.1100	0.5200	-14.3700	-0.0440	0.3320	0.0190
14:16:53.250	50408	1.1200	0.3400	-16.8000	-0.0530	0.4200	0.0280
14:16:53.271	50428	0.4800	0.4600	-14.9600	-0.0490	0.4330	0.0240
14:16:53.291	50448	0.2200	0.6200	-13.7000	-0.0480	0.3570	0.0060
14:16:53.312	50468	0.6800	0.0400	-15.4700	-0.0480	0.4160	0.0220
14:16:53.332	50488	0.0300	0.4100	-12.4200	-0.0480	0.3080	0.0040
14:16:53.351	50508	0.0000	0.3800	-13.8400	-0.0430	0.4590	0.0110
14:16:53.371	50528	0.0100	0.6200	-13.0200	-0.0520	0.3750	-0.0020
14:16:53.392	50548	0.3100	0.7300	-14.5200	-0.0310	0.4100	0.0160
14:16:53.413	50568	0.7200	0.6200	-15.0300	-0.0230	0.3920	0.0260
14:16:53.433	50588	0.0800	0.4600	-14.6300	-0.0470	0.3560	0.0210
14:16:53.451	50608	1.4400	0.5100	-13.1000	-0.0520	0.4480	0.0150
14:16:53.470	50628	0.6100	0.1800	-14.3800	-0.0410	0.3710	0.0230
14:16:53.491	50648	1.1200	0.2800	-14.7800	-0.0610	0.4390	0.0190
14:16:53.511	50668	-0.1900	0.7500	-15.8600	-0.0480	0.3760	0.0270
14:16:53.532	50688	0.5000	0.6400	-13.4000	-0.0660	0.3930	0.0100
14:16:53.552	50708	0.3300	0.8700	-15.5700	-0.0470	0.4230	0.0280
14:16:53.571	50728	0.1000	0.8000	-13.8300	-0.0460	0.3810	0.0180
14:16:53.590	50748	0.4600	0.6700	-13.7200	-0.0580	0.3980	0.0130
14:16:53.612	50768	0.7500	0.3800	-13.9700	-0.0620	0.3630	0.0120
14:16:53.631	50788	0.7800	0.6000	-14.3800	-0.0490	0.4210	0.0250
14:16:53.650	50808	-0.1200	0.4800	-14.7800	-0.0590	0.4160	0.0160
14:16:53.671	50828	0.3300	0.3800	-15.0000	-0.0550	0.3510	0.0160
14:16:53.690	50848	0.5900	0.3800	-13.5700	-0.0610	0.4080	0.0170
14:16:53.713	50868	0.3400	0.1100	-14.1300	-0.0700	0.3690	0.0040
14:16:53.732	50888	1.4200	0.2600	-15.0700	-0.0430	0.4590	0.0200
14:16:53.751	50908	0.7500	0.3100	-15.0000	-0.0460	0.3990	0.0200
14:16:53.772	50928	0.7000	0.2600	-14.2300	-0.0490	0.3450	0.0120
14:16:53.791	50948	0.4700	0.5300	-15.1900	-0.0290	0.4110	0.0110
14:16:53.811	50968	0.1400	0.5900	-12.3600	-0.0450	0.3110	0.0040
14:16:53.831	50988	0.2900	0.7200	-14.0900	-0.0460	0.4190	0.0060
14:16:53.852	51008	-0.1600	0.3100	-15.4800	-0.0630	0.3550	0.0110
14:16:53.871	51028	0.7100	0.7500	-14.5000	-0.0450	0.3860	0.0070
14:16:53.893	51048	0.0400	0.2400	-16.1300	-0.0590	0.4040	0.0300
14:16:53.911	51068	0.2600	0.6500	-13.7200	-0.0450	0.3610	0.0090
14:16:53.932	51088	-0.4400	0.5100	-16.7900	-0.0500	0.4310	0.0200
14:16:53.952	51108	0.3400	0.6600	-15.5000	-0.0430	0.3980	0.0310
14:16:53.973	51128	0.4200	0.6000	-16.1000	-0.0550	0.4240	0.0210
14:16:53.991	51148	0.0100	0.2400	-16.0400	-0.0540	0.3490	0.0150
14:16:54.013	51168	0.3300	0.1500	-15.6100	-0.0630	0.3870	0.0180
14:16:54.031	51188	-0.2000	0.3600	-14.9500	-0.0660	0.3940	0.0160
14:16:54.051	51208	0.1500	0.4100	-14.5400	-0.0510	0.3600	0.0190
14:16:54.072	51228	0.8100	0.4800	-14.7900	-0.0570	0.4360	0.0180
14:16:54.092	51248	-0.0300	0.4400	-14.6800	-0.0500	0.3730	0.0140
14:16:54.111	51268	1.0900	0.6600	-14.0500	-0.0400	0.3980	0.0150
14:16:54.131	51288	0.6700	0.5200	-14.5200	-0.0460	0.4040	0.0180
14:16:54.152	51308	0.2600	0.2200	-14.5000	-0.0530	0.3160	0.0170
14:16:54.171	51328	0.8800	0.2600	-16.1200	-0.0420	0.4490	0.0280
14:16:54.191	51348	0.6300	0.5600	-13.3000	-0.0440	0.3470	0.0070
14:16:54.213	51368	0.5100	0.5300	-14.8400	-0.0400	0.4650	0.0170
14:16:54.233	51388	0.3400	0.7600	-15.7100	-0.0320	0.3370	0.0180
14:16:54.251	51408	0.4500	0.3800	-15.5800	-0.0420	0.3960	0.0210
14:16:54.272	51428	-0.1200	0.2000	-15.4500	-0.0430	0.3660	0.0220
14:16:54.291	51448	0.0400	0.4400	-13.4800	-0.0470	0.3320	0.0090
14:16:54.312	51468	0.4600	0.7400	-15.7000	-0.0440	0.4460	0.0270
14:16:54.333	51488	0.0000	0.7500	-14.4900	-0.0520	0.3530	0.0080
14:16:54.352	51508	0.1700	0.5200	-14.7100	-0.0660	0.4080	0.0000
14:16:54.373	51528	0.2200	0.6300	-14.7800	-0.0570	0.3560	0.0180
14:16:54.392	51548	0.5700	0.7300	-13.2400	-0.0530	0.3500	0.0070
14:16:54.413	51568	0.6600	0.3800	-17.2100	-0.0520	0.4150	0.0270
14:16:54.433	51588	0.8000	0.6500	-16.0500	-0.0480	0.3430	0.0360
14:16:54.452	51608	0.4500	0.6300	-14.5600	-0.0610	0.4040	0.0040
14:16:54.473	51628	0.2500	0.7300	-13.5500	-0.0460	0.3820	0.0070
14:16:54.491	51648	0.1700	0.5900	-14.7200	-0.0540	0.3600	0.0130
14:16:54.511	51668	0.2100	0.5800	-14.8200	-0.0310	0.4370	0.0250
14:16:54.532	51688	0.9100	0.4700	-12.4900	-0.0370	0.3690	0.0140
14:16:54.552	51708	0.9300	0.1000	-15.3500	-0.0500	0.4780	0.0130
14:16:54.572	51728	0.3000	0.6000	-14.1900	-0.0430	0.3850	0.0190
14:16:54.592	51748	0.5900	0.5900	-15.5400	-0.0300	0.4230	0.0250
14:16:54.612	51768	-0.1300	0.9500	-14.0800	-0.0430	0.3560	-0.0070
14:16:54.632	51788	0.2400	0.5400	-16.4900	-0.0310	0.3700	0.0280
14:16:54.652	51808	0.2500	0.5100	-13.4900	-0.0340	0.4070	0.0020
14:16:54.672	51828	0.3400	0.2200	-14.7800	-0.0370	0.3440	0.0160
14:16:54.693	51848	0.6400	0.2500	-16.2400	-0.0430	0.4540	0.0200
14:16:54.713	51868	0.2600	0.5300	-14.4300	-0.0540	0.3800	0.0150
14:16:54.733	51888	0.0900	0.6900	-16.8600	-0.0420	0.4330	0.0270
14:16:54.753	51908	0.0400	0.6500	-14.6000	-0.0260	0.3800	0.0230
14:16:54.772	51928	0.2800	0.2500	-15.7200	-0.0620	0.3480	0.0230
14:16:54.793	51948	0.4100	0.5700	-14.9300	-0.0600	0.3920	0.0120
14:16:54.813	51968	0.2800	0.5700	-15.0200	-0.0550	0.3580	0.0200
14:16:54.833	51988	0.3500	0.6500	-15.3900	-0.0490	0.3940	0.0130
14:16:54.852	52008	0.1100	0.4000	-15.5100	-0.0610	0.3590	0.0220
14:16:54.872	52028	0.3300	0.3900	-15.3900	-0.0640	0.3940	0.0200
14:16:54.892	52048	0.1600	0.7800	-14.6500	-0.0370	0.4440	0.0150
14:16:54.913	52068	0.2900	0.5700	-15.3000	-0.0620	0.3530	0.0230
14:16:54.932	52088	0.8300	0.7100	-15.9300	-0.0340	0.4140	0.0270
14:16:54.953	52108	0.9500	0.4000	-14.9600	-0.0390	0.3240	0.0180
14:16:54.971	52128	0.7100	0.0200	-16.6600	-0.0600	0.4300	0.0230
14:16:54.991	52148	0.4600	0.1000	-16.4100	-0.0410	0.4610	0.0190
14:16:55.013	52168	0.8900	0.8300	-12.9700	-0.0350	0.3880	0.0070
14:16:55.032	52188	0.5300	0.2500	-14.6700	-0.0390	0.4250	0.0130
14:16:55.052	52208	0.4600	0.0600	-13.3300	-0.0420	0.3380	0.0190
14:16:55.071	52228	0.9600	0.6200	-16.1000	-0.0310	0.4550	0.0290
14:16:55.092	52248	0.2700	0.5200	-14.0300	-0.0480	0.3700	0.0010
14:16:55.113	52268	0.1600	0.4700	-15.7200	-0.0460	0.4250	0.0200
14:16:55.133	52288	0.7800	0.2300	-13.6300	-0.0510	0.4020	0.0220
14:16:55.152	52308	0.8300	0.1400	-13.7700	-0.0680	0.3170	0.0200
14:16:55.172	52328	1.1000	0.3800	-13.1000	-0.0430	0.4220	0.0190
14:16:55.193	52348	1.0100	0.6700	-14.2900	-0.0340	0.3970	0.0180
14:16:55.213	52368	0.1700	0.3200	-15.6500	-0.0670	0.4190	0.0150
14:16:55.233	52388	0.1600	0.6400	-14.1400	-0.0540	0.3450	0.0240
14:16:55.252	52408	0.0700	0.6600	-14.3100	-0.0620	0.3550	0.0170
14:16:55.274	52428	-0.0100	0.4300	-15.4000	-0.0650	0.4220	0.0160
14:16:55.293	52448	0.0000	0.7800	-12.5200	-0.0490	0.3280	0.0050
14:16:55.314	52468	0.4300	0.2500	-15.9800	-0.0520	0.4210	0.0270
14:16:55.334	52488	0.2500	0.2700	-14.3500	-0.0450	0.3480	0.0190
14:16:55.354	52508	1.4900	0.0300	-15.4600	-0.0650	0.4950	0.0130
14:16:55.374	52528	0.8600	0.7400	-14.4600	-0.0330	0.4330	0.0170
14:16:55.392	52548	0.0200	0.0900	-14.5500	-0.0620	0.3690	0.0070
14:16:55.412	52568	0.1200	0.1200	-15.5500	-0.0510	0.3850	0.0210
14:16:55.434	52588	-0.0800	0.3600	-13.9500	-0.0450	0.3020	0.0130
14:16:55.454	52608	0.3900	0.8400	-13.2700	-0.0410	0.4700	-0.0020
14:16:55.473	52628	-0.1500	1.1000	-14.4900	-0.0210	0.3820	0.0230
14:16:55.493	52648	-0.2600	0.6100	-15.0900	-0.0460	0.3530	0.0130
14:16:55.513	52668	-0.1400	0.5800	-14.3800	-0.0540	0.3900	0.0040
