# Supplementary material for: A slanted castor wheel enables pushing manual wheelchairs from the side to improve social interaction
Source: PLoS One. 2024 Sep 12;19(9):e0307759. doi: 10.1371/journal.pone.0307759 (PMC11392412; doi:10.1371/journal.pone.0307759)
Supplement: S1 File — Contains the data collected during the validation experiments and the code for calculating the reaction forces for a castor wheel using the vector equations and the cosine approximation. 4TU.ResearchData repository: https://doi.org/10.4121/82afa4e1-bdf1-4bf4-8682-32e62f6c3d68, GitLab repository: https://gitlab.tudelft.nl/ziggy/evaluation_paper. (ZIP) [file pone.0307759.s002.zip › S2 File - Experimental data and the MATLAB code for calculations of the castor wheel/Data/Test8_31-5-2022/0.05rad_3.4kg_8.txt]

TimeStamp	SampleCounter	Fx(N)	Fy(N)	Fz(N)	Tx(Nm)	Ty(Nm)	Tz(Nm)
14:21:42.858	12108	1.1800	1.4400	-34.0200	-0.0870	0.9570	0.0320
14:21:42.878	12128	1.9800	1.9800	-39.0500	-0.0390	1.2500	0.0600
14:21:42.899	12148	-0.3500	0.8900	-32.8000	-0.0750	0.8970	0.0540
14:21:42.918	12168	0.4500	1.8700	-34.0700	-0.0460	0.9510	0.0310
14:21:42.938	12188	-0.1800	1.0400	-34.4500	-0.0520	0.9120	0.0410
14:21:42.958	12208	0.4500	1.4600	-32.2700	-0.0630	0.9090	0.0250
14:21:42.978	12228	1.3200	1.6200	-37.9900	-0.0310	1.1820	0.0530
14:21:42.998	12248	0.8600	1.1600	-30.7500	-0.0500	0.8420	0.0390
14:21:43.017	12268	0.8300	1.6000	-38.4500	-0.0250	1.1420	0.0540
14:21:43.038	12288	-0.4100	1.9000	-31.5800	-0.0200	0.9040	0.0330
14:21:43.057	12308	1.8300	0.8900	-33.2300	-0.0390	0.9900	0.0400
14:21:43.078	12328	0.1800	1.5600	-38.2200	-0.0150	1.0560	0.0660
14:21:43.097	12348	-0.0700	0.9500	-32.5400	-0.0660	0.8300	0.0330
14:21:43.117	12368	1.3500	1.2500	-38.5300	-0.0450	1.1620	0.0610
14:21:43.137	12388	0.4900	0.8800	-32.3200	-0.0570	0.8150	0.0550
14:21:43.158	12408	1.5100	1.5700	-37.4000	-0.0560	1.1450	0.0470
14:21:43.178	12428	0.0000	1.7200	-35.6000	-0.0440	0.9350	0.0610
14:21:43.197	12448	0.3700	1.2200	-34.2300	-0.0790	0.9570	0.0450
14:21:43.219	12468	1.1700	1.6300	-39.3100	-0.0320	1.0880	0.0660
14:21:43.237	12488	0.5800	1.4400	-30.4100	-0.0800	0.7980	0.0350
14:21:43.257	12508	1.4100	1.7200	-38.8100	-0.0560	1.1310	0.0630
14:21:43.278	12528	0.3000	1.2700	-32.2500	-0.0760	0.8800	0.0460
14:21:43.298	12548	1.6800	1.2700	-34.0700	-0.0690	1.0670	0.0480
14:21:43.319	12568	0.7000	1.7000	-37.5200	-0.0440	1.1080	0.0600
14:21:43.338	12588	0.2400	1.3600	-33.0100	-0.0520	0.8530	0.0360
14:21:43.357	12608	0.1000	1.3800	-39.4400	-0.0420	1.0280	0.0630
14:21:43.380	12628	-0.4000	0.7200	-30.3300	-0.0560	0.7430	0.0390
14:21:43.397	12648	1.6100	1.2000	-37.8000	-0.0500	1.1210	0.0540
14:21:43.417	12668	0.8700	1.0400	-34.9900	-0.0410	1.0250	0.0550
14:21:43.438	12688	1.2800	1.2900	-33.0000	-0.0520	1.0280	0.0290
14:21:43.460	12708	0.4600	1.6400	-41.4500	-0.0110	1.1290	0.0730
14:21:43.477	12728	-0.8100	1.5400	-30.5000	-0.0480	0.7430	0.0280
14:21:43.499	12748	1.1900	1.3200	-39.2800	-0.0220	1.0360	0.0600
14:21:43.519	12768	0.1900	1.4700	-31.9600	-0.0280	0.8240	0.0440
14:21:43.538	12788	1.6500	1.1900	-36.7400	-0.0590	1.0870	0.0450
14:21:43.560	12808	1.0600	1.5100	-35.1800	-0.0460	1.0120	0.0600
14:21:43.579	12828	0.7000	1.6600	-32.8600	-0.0810	0.9220	0.0240
14:21:43.598	12848	0.8400	1.6300	-38.4800	-0.0380	1.1830	0.0520
14:21:43.619	12868	0.5800	1.0400	-31.4900	-0.0540	0.8370	0.0450
14:21:43.639	12888	1.6500	1.3200	-39.1100	-0.0540	1.1880	0.0530
14:21:43.658	12908	0.7600	1.5900	-32.4500	-0.0430	0.8770	0.0590
14:21:43.679	12928	1.3000	1.5800	-34.1000	-0.0910	0.9500	0.0270
14:21:43.699	12948	0.8800	1.4900	-37.4200	-0.0670	1.0640	0.0690
14:21:43.719	12968	-0.5000	1.0700	-33.4700	-0.0820	0.8330	0.0490
14:21:43.738	12988	1.0600	1.4500	-39.1600	-0.0470	1.1670	0.0590
14:21:43.759	13008	-0.1100	1.3500	-32.4800	-0.0460	0.8970	0.0530
14:21:43.779	13028	1.9300	1.3100	-36.9400	-0.0450	1.1330	0.0570
14:21:43.800	13048	0.2400	1.5200	-33.8900	-0.0470	0.9710	0.0460
14:21:43.820	13068	0.1300	1.3000	-32.5500	-0.0530	0.8520	0.0260
14:21:43.838	13088	1.3000	1.2800	-37.7700	-0.0480	1.0550	0.0490
14:21:43.860	13108	-0.4500	1.1100	-32.2000	-0.0490	0.8090	0.0340
14:21:43.880	13128	0.9800	1.8600	-39.0500	-0.0180	1.1590	0.0400
14:21:43.901	13148	-0.1300	1.6600	-33.6000	0.0010	0.8990	0.0530
14:21:43.918	13168	1.2100	1.2600	-36.1100	-0.0170	1.0180	0.0590
14:21:43.940	13188	-0.4500	1.6000	-37.0700	-0.0190	1.0080	0.0470
14:21:43.959	13208	0.1200	0.8200	-31.5700	-0.0620	0.7830	0.0370
14:21:43.978	13228	0.6100	1.4700	-39.0700	-0.0510	1.1040	0.0580
14:21:43.998	13248	-0.6300	0.8300	-30.7800	-0.0780	0.8230	0.0300
14:21:44.018	13268	0.8300	1.3900	-37.8700	-0.0490	1.1370	0.0440
14:21:44.040	13288	1.1600	1.2100	-34.3700	-0.0610	1.0120	0.0530
14:21:44.058	13308	1.5700	1.5200	-32.6400	-0.0720	0.9600	0.0310
14:21:44.080	13328	0.7900	1.2800	-39.1700	-0.0820	1.0820	0.0600
14:21:44.100	13348	-0.1000	1.1600	-31.6200	-0.0910	0.8240	0.0290
14:21:44.118	13368	2.3700	1.7000	-38.2800	-0.0550	1.2260	0.0660
14:21:44.139	13388	0.8200	1.6300	-31.3500	-0.0560	0.9200	0.0530
14:21:44.159	13408	0.3800	1.6000	-36.5600	-0.0520	1.0460	0.0540
14:21:44.179	13428	-0.1700	1.3200	-35.2500	-0.0380	0.9300	0.0470
14:21:44.198	13448	0.2100	0.9800	-30.2500	-0.0680	0.8090	0.0190
14:21:44.219	13468	0.4900	1.2900	-39.4000	-0.0390	1.1130	0.0560
14:21:44.240	13488	0.7000	1.0600	-31.5100	-0.0510	0.8440	0.0430
14:21:44.260	13508	1.7600	1.6200	-37.0700	-0.0370	1.1610	0.0390
14:21:44.278	13528	0.4100	1.7400	-34.1000	-0.0320	0.9390	0.0440
14:21:44.298	13548	0.8100	1.2900	-35.0900	-0.0460	1.0000	0.0430
14:21:44.320	13568	1.0400	1.3500	-38.5200	-0.0260	1.0900	0.0580
14:21:44.339	13588	0.7200	1.2800	-32.4600	-0.0230	0.8160	0.0430
14:21:44.359	13608	1.0800	1.7500	-39.0300	-0.0260	1.1460	0.0480
14:21:44.381	13628	-0.5100	1.1200	-31.2300	-0.0660	0.8160	0.0360
14:21:44.398	13648	1.4500	1.5900	-34.6100	-0.0580	1.0530	0.0380
14:21:44.419	13668	-0.0100	1.5100	-34.7600	-0.0630	0.9780	0.0390
14:21:44.438	13688	1.2900	1.1800	-30.9900	-0.0700	0.8800	0.0410
14:21:44.460	13708	0.8300	0.9800	-40.0400	-0.0600	1.1420	0.0700
14:21:44.481	13728	-0.7400	1.6900	-31.1000	-0.0490	0.8200	0.0340
14:21:44.498	13748	1.9100	1.4100	-37.3600	-0.0690	1.1350	0.0520
14:21:44.518	13768	0.9800	1.5900	-33.1600	-0.0650	0.8850	0.0530
14:21:44.539	13788	1.7700	1.1100	-33.2000	-0.1030	0.9970	0.0340
14:21:44.558	13808	-0.0500	1.3900	-37.3900	-0.0560	1.0490	0.0510
14:21:44.580	13828	0.1200	1.1300	-33.1700	-0.0810	0.8570	0.0460
14:21:44.600	13848	0.5800	1.6200	-39.8700	-0.0390	1.0760	0.0740
14:21:44.620	13868	-0.1700	1.2600	-30.7500	-0.0350	0.7950	0.0460
14:21:44.639	13888	1.2700	1.1600	-35.8300	-0.0770	1.0660	0.0380
14:21:44.659	13908	0.0400	1.5300	-36.8700	-0.0510	1.0300	0.0560
14:21:44.680	13928	1.3900	1.1800	-32.7400	-0.0580	0.9520	0.0400
14:21:44.700	13948	0.4900	1.7200	-37.9300	-0.0290	1.1690	0.0580
14:21:44.720	13968	-0.7600	1.1400	-32.5400	-0.0570	0.8000	0.0570
14:21:44.739	13988	0.3200	1.6500	-39.8900	-0.0250	1.1410	0.0630
14:21:44.759	14008	0.3700	1.2100	-32.6000	-0.0180	0.9310	0.0370
14:21:44.779	14028	1.4400	1.3900	-32.8200	-0.0440	0.9970	0.0410
14:21:44.799	14048	-0.5800	1.1600	-38.5600	-0.0510	1.0530	0.0630
14:21:44.820	14068	0.9100	1.4500	-32.1200	-0.0710	0.8700	0.0370
14:21:44.838	14088	1.4300	1.7300	-36.4500	-0.0420	1.1870	0.0450
14:21:44.859	14108	0.3500	1.3900	-33.6200	-0.0560	0.8870	0.0520
14:21:44.880	14128	1.2100	1.4700	-36.9800	-0.0550	1.1320	0.0430
14:21:44.900	14148	1.1200	1.1600	-33.6200	-0.0670	0.9780	0.0470
14:21:44.921	14168	0.8400	1.4300	-32.8900	-0.0760	0.8920	0.0310
14:21:44.940	14188	-0.4300	1.4900	-37.7200	-0.0630	1.0220	0.0500
14:21:44.960	14208	-0.5400	1.0700	-31.2800	-0.0800	0.7300	0.0300
14:21:44.981	14228	1.5700	1.4600	-37.1000	-0.0700	1.1250	0.0510
14:21:45.000	14248	0.6700	1.4700	-34.2700	-0.0680	0.9410	0.0470
14:21:45.020	14268	1.6000	1.3000	-35.6700	-0.0540	1.1090	0.0450
14:21:45.040	14288	0.8100	1.2500	-36.9200	-0.0330	1.0960	0.0540
14:21:45.059	14308	0.0100	0.8300	-32.8100	-0.0640	0.8240	0.0470
14:21:45.080	14328	0.3200	1.3900	-37.5200	-0.0350	1.0870	0.0460
14:21:45.100	14348	-0.8000	1.1300	-32.1100	-0.0570	0.7220	0.0350
14:21:45.119	14368	0.9000	1.1400	-38.5300	-0.0280	1.1290	0.0580
14:21:45.140	14388	1.2300	1.6000	-33.7900	-0.0090	0.9920	0.0510
14:21:45.160	14408	1.1500	1.1900	-33.6500	-0.0380	0.9990	0.0360
14:21:45.180	14428	-0.1200	1.4200	-37.6800	-0.0390	1.0480	0.0450
14:21:45.200	14448	-1.0200	1.3100	-32.4300	-0.0560	0.7390	0.0360
14:21:45.220	14468	1.2600	1.4100	-37.5500	-0.0690	1.1230	0.0520
14:21:45.240	14488	0.0500	1.2700	-32.6400	-0.0600	0.8690	0.0530
14:21:45.260	14508	1.1600	1.3900	-35.6800	-0.0740	1.0960	0.0340
14:21:45.280	14528	0.2100	1.4100	-35.5100	-0.0620	0.9810	0.0460
14:21:45.299	14548	-0.1300	1.4200	-30.8900	-0.0870	0.8590	0.0210
14:21:45.319	14568	0.1400	1.4800	-38.8500	-0.0670	1.0870	0.0440
14:21:45.340	14588	0.3100	1.3900	-29.3100	-0.0840	0.8150	0.0260
14:21:45.360	14608	2.0000	1.3200	-38.2100	-0.0600	1.1850	0.0470
14:21:45.380	14628	0.3700	1.0200	-34.1000	-0.0710	0.9610	0.0440
14:21:45.401	14648	1.2300	1.2700	-33.0200	-0.0680	1.0010	0.0350
14:21:45.420	14668	-0.3700	1.8400	-36.1600	-0.0550	1.0300	0.0450
14:21:45.439	14688	-0.6300	1.3400	-32.8400	-0.0450	0.8080	0.0370
14:21:45.460	14708	1.9100	1.6800	-38.0700	-0.0320	1.2240	0.0510
14:21:45.480	14728	0.8800	1.2500	-31.5500	-0.0440	0.9190	0.0350
14:21:45.499	14748	1.4800	1.3500	-39.1000	-0.0340	1.1840	0.0560
14:21:45.519	14768	-0.0900	1.6500	-31.4200	-0.0330	0.9730	0.0350
14:21:45.539	14788	0.4500	1.5500	-30.6800	-0.0530	0.8250	0.0310
14:21:45.559	14808	-0.5200	1.5700	-37.2500	-0.0340	0.9990	0.0430
14:21:45.581	14828	-0.1100	1.4300	-32.8600	-0.0490	0.8240	0.0230
14:21:45.600	14848	2.1900	1.4600	-37.6700	-0.0360	1.1840	0.0480
14:21:45.619	14868	0.8400	1.4500	-32.8200	-0.0310	0.9100	0.0590
14:21:45.640	14888	1.1600	1.6700	-35.8800	-0.0660	1.0970	0.0420
14:21:45.661	14908	0.8400	1.6300	-35.6500	-0.0450	0.9840	0.0540
14:21:45.679	14928	-0.1400	1.3100	-29.4700	-0.0790	0.8140	0.0220
14:21:45.700	14948	-0.5100	1.9900	-40.1200	-0.0400	1.0880	0.0490
14:21:45.720	14968	-0.0100	1.2700	-32.8300	-0.0650	0.8210	0.0440
14:21:45.740	14988	2.2800	1.5800	-36.9800	-0.0610	1.1640	0.0480
14:21:45.761	15008	0.8000	1.0500	-34.1900	-0.0650	0.8750	0.0510
14:21:45.780	15028	0.2900	1.2600	-32.0300	-0.0920	0.8750	0.0270
14:21:45.800	15048	0.6100	1.6000	-36.5800	-0.0530	1.0350	0.0370
14:21:45.820	15068	-0.6500	1.0500	-31.6900	-0.0750	0.8200	0.0360
14:21:45.840	15088	0.9300	1.0400	-39.1700	-0.0410	1.1530	0.0550
14:21:45.862	15108	-0.6900	1.0800	-32.7700	-0.0390	0.8580	0.0350
14:21:45.882	15128	1.5500	1.3100	-33.2300	-0.0500	0.9730	0.0190
14:21:45.900	15148	0.1700	1.2900	-35.6700	-0.0320	0.9670	0.0470
14:21:45.921	15168	0.4400	1.1400	-33.0500	-0.0590	0.9360	0.0330
14:21:45.941	15188	2.0800	1.3900	-39.1900	-0.0240	1.1670	0.0510
14:21:45.960	15208	-0.7500	1.0700	-34.6000	-0.0410	0.8220	0.0470
14:21:45.980	15228	1.6100	1.1700	-36.4500	-0.0160	1.0890	0.0440
14:21:45.999	15248	0.6200	1.6500	-32.8100	0.0020	0.9500	0.0430
14:21:46.021	15268	1.6600	1.1600	-34.0100	-0.0480	0.9900	0.0420
14:21:46.040	15288	0.9400	1.4700	-37.0600	-0.0480	1.0350	0.0500
14:21:46.061	15308	1.2300	1.3400	-31.6300	-0.0620	0.8520	0.0450
14:21:46.080	15328	1.1400	1.5200	-39.1200	-0.0580	1.2290	0.0580
14:21:46.100	15348	0.8400	1.5700	-32.6100	-0.0520	0.8860	0.0540
14:21:46.120	15368	1.3900	1.6700	-35.0300	-0.0550	1.1300	0.0360
14:21:46.141	15388	0.2400	1.4200	-35.3800	-0.0500	1.0240	0.0480
14:21:46.161	15408	-0.2200	1.1200	-34.4800	-0.0670	0.8880	0.0360
14:21:46.181	15428	0.8100	1.7000	-37.7800	-0.0420	1.1140	0.0540
14:21:46.201	15448	-0.3500	0.9900	-31.4400	-0.0750	0.7800	0.0380
14:21:46.221	15468	1.3600	1.2500	-37.1400	-0.0660	1.0970	0.0500
14:21:46.240	15488	0.0100	1.4200	-33.6900	-0.0560	0.9020	0.0430
14:21:46.260	15508	0.9900	1.3200	-35.2200	-0.0480	1.0200	0.0380
14:21:46.280	15528	0.6400	1.3900	-36.6800	-0.0430	1.0900	0.0500
14:21:46.302	15548	-0.5700	1.2500	-32.6300	-0.0610	0.8040	0.0390
14:21:46.321	15568	0.3900	1.4600	-38.9600	-0.0200	1.0810	0.0490
14:21:46.340	15588	-0.5700	1.2200	-31.4500	-0.0410	0.7370	0.0310
14:21:46.361	15608	2.4200	0.9200	-35.3600	-0.0370	1.0760	0.0390
14:21:46.380	15628	0.2900	1.3100	-34.9300	-0.0280	1.0110	0.0450
14:21:46.402	15648	0.5100	0.9000	-33.6500	-0.0570	0.9660	0.0390
14:21:46.420	15668	0.2700	1.4800	-37.7100	-0.0370	1.1460	0.0580
14:21:46.440	15688	-1.1000	1.6100	-31.7200	-0.0480	0.7070	0.0380
14:21:46.460	15708	0.2500	1.4900	-38.6400	-0.0440	1.1410	0.0530
14:21:46.480	15728	0.4700	0.9900	-30.0500	-0.0760	0.7890	0.0310
14:21:46.501	15748	1.4100	1.0200	-37.0500	-0.0540	1.0680	0.0540
14:21:46.520	15768	0.2700	1.5300	-37.4000	-0.0420	1.0570	0.0560
14:21:46.540	15788	0.3900	0.9900	-31.1600	-0.0810	0.8360	0.0330
14:21:46.562	15808	0.5400	1.7100	-38.3200	-0.0560	1.1340	0.0470
14:21:46.581	15828	-0.4900	1.3100	-33.2500	-0.0710	0.8200	0.0400
14:21:46.600	15848	2.3900	1.2200	-35.6200	-0.0690	1.1710	0.0520
14:21:46.621	15868	1.5200	1.7700	-33.5500	-0.0430	1.0430	0.0550
14:21:46.640	15888	0.1700	1.4500	-33.7500	-0.0600	0.9070	0.0390
14:21:46.660	15908	0.1300	1.6000	-37.3700	-0.0460	1.0520	0.0480
14:21:46.680	15928	0.5400	1.1400	-28.3400	-0.0520	0.7740	0.0230
14:21:46.700	15948	1.8600	1.3500	-40.1700	-0.0320	1.2020	0.0760
14:21:46.722	15968	0.4400	1.1700	-31.5100	-0.0530	0.8860	0.0500
14:21:46.741	15988	0.9700	1.0400	-39.3700	-0.0510	1.1120	0.0650
14:21:46.761	16008	0.3200	1.3000	-34.2600	-0.0350	1.0340	0.0390
14:21:46.782	16028	1.3200	1.1200	-32.1400	-0.0420	0.8530	0.0420
14:21:46.802	16048	0.9500	1.4900	-40.1300	-0.0150	1.1650	0.0520
14:21:46.821	16068	0.4500	1.2600	-31.9700	-0.0240	0.8340	0.0380
14:21:46.841	16088	1.6700	1.6100	-37.3500	-0.0250	1.1150	0.0500
14:21:46.860	16108	0.8200	1.0300	-32.5100	-0.0540	0.9600	0.0490
14:21:46.882	16128	0.6300	1.6300	-33.6700	-0.0670	0.9990	0.0360
14:21:46.902	16148	0.4500	1.5800	-39.6800	-0.0420	1.1070	0.0680
14:21:46.921	16168	0.5400	1.0100	-32.7500	-0.0730	0.8090	0.0450
14:21:46.940	16188	0.2700	1.4200	-40.0200	-0.0500	1.1340	0.0570
14:21:46.961	16208	0.2700	1.4900	-32.6700	-0.0680	0.8970	0.0440
14:21:46.980	16228	1.8900	1.0400	-34.6300	-0.0960	1.0300	0.0400
14:21:47.001	16248	-0.1400	1.6200	-34.5700	-0.0680	0.9890	0.0440
14:21:47.021	16268	-0.2300	1.6100	-32.4500	-0.0870	0.8310	0.0220
14:21:47.041	16288	0.2300	1.4700	-41.1300	-0.0580	1.1460	0.0630
14:21:47.062	16308	1.9000	1.4500	-31.3400	-0.0520	0.8320	0.0450
14:21:47.080	16328	1.3200	1.1900	-39.1400	-0.0450	1.1730	0.0560
14:21:47.100	16348	0.0500	1.3100	-35.0500	-0.0270	0.9300	0.0520
14:21:47.121	16368	0.2600	1.1300	-34.1400	-0.0720	0.9050	0.0300
14:21:47.142	16388	-0.1000	1.6300	-35.8700	-0.0490	1.0470	0.0360
14:21:47.162	16408	-0.3200	1.0100	-32.3500	-0.0570	0.7930	0.0320
14:21:47.182	16428	0.8500	1.2900	-39.7900	-0.0420	1.1600	0.0650
14:21:47.201	16448	-0.1400	1.2000	-32.5800	-0.0400	0.8530	0.0470
14:21:47.221	16468	1.0500	1.2500	-35.5900	-0.0320	0.9980	0.0460
14:21:47.243	16488	-0.5200	1.4100	-35.9800	-0.0260	0.9770	0.0480
14:21:47.263	16508	0.0700	1.1100	-31.7400	-0.0720	0.8920	0.0280
14:21:47.281	16528	0.5500	1.6200	-39.0800	-0.0530	1.1660	0.0620
14:21:47.302	16548	0.5700	1.1100	-29.5000	-0.0790	0.7910	0.0400
14:21:47.322	16568	0.3300	1.2600	-39.4100	-0.0540	1.1580	0.0570
14:21:47.341	16588	0.3600	1.5700	-32.4500	-0.0700	0.9200	0.0410
14:21:47.361	16608	1.9000	1.3500	-35.1700	-0.0650	1.0480	0.0510
14:21:47.380	16628	1.6500	1.2400	-38.3400	-0.0710	1.1320	0.0680
14:21:47.402	16648	0.4400	1.1600	-32.6900	-0.0870	0.8000	0.0320
14:21:47.421	16668	0.4700	1.7800	-37.7200	-0.0350	1.1600	0.0460
14:21:47.443	16688	-0.0100	1.5200	-30.1200	-0.0650	0.7820	0.0330
14:21:47.461	16708	1.3700	1.3300	-37.5300	-0.0710	1.0640	0.0500
14:21:47.482	16728	1.3700	1.5300	-34.1400	-0.0550	1.0030	0.0540
14:21:47.502	16748	0.8000	1.2200	-33.9600	-0.0590	0.9450	0.0330
14:21:47.521	16768	1.6300	1.7600	-38.1900	-0.0300	1.2430	0.0500
14:21:47.543	16788	0.2400	0.8800	-30.9300	-0.0590	0.8440	0.0370
14:21:47.561	16808	0.7000	1.5400	-36.9200	-0.0260	1.1240	0.0480
14:21:47.581	16828	-0.5700	1.6400	-33.5300	-0.0300	0.8650	0.0370
14:21:47.601	16848	1.4300	1.4800	-34.0800	-0.0390	1.0070	0.0400
14:21:47.623	16868	0.8700	1.4100	-38.2800	-0.0240	1.1430	0.0580
14:21:47.642	16888	0.3700	1.4200	-35.0400	-0.0410	0.9240	0.0420
14:21:47.661	16908	1.3000	1.5900	-37.6700	-0.0290	1.1450	0.0480
14:21:47.681	16928	-0.6100	1.2700	-31.4100	-0.0390	0.8000	0.0400
14:21:47.702	16948	0.6200	1.5200	-35.5800	-0.0530	1.0060	0.0390
14:21:47.721	16968	-0.2100	1.5000	-35.0900	-0.0510	0.9330	0.0460
14:21:47.742	16988	2.5500	1.0500	-31.9100	-0.0810	1.0080	0.0300
14:21:47.763	17008	1.8900	1.3500	-38.3000	-0.0450	1.2220	0.0630
14:21:47.782	17028	0.5300	1.0000	-33.0400	-0.0640	0.8620	0.0400
14:21:47.801	17048	1.4000	1.6300	-38.4000	-0.0480	1.1220	0.0550
14:21:47.821	17068	0.5000	0.9400	-32.2500	-0.0840	0.8570	0.0550
14:21:47.842	17088	0.9600	1.2200	-33.9000	-0.0740	0.9930	0.0360
14:21:47.861	17108	0.5300	1.6800	-37.4700	-0.0580	1.0260	0.0570
14:21:47.881	17128	0.8300	1.1400	-31.6200	-0.0750	0.8990	0.0310
14:21:47.901	17148	1.3000	1.2100	-38.3800	-0.0370	1.1290	0.0670
14:21:47.921	17168	-0.2300	0.7600	-32.5600	-0.0610	0.8160	0.0420
14:21:47.941	17188	0.3300	1.0300	-35.2200	-0.0620	0.9810	0.0340
14:21:47.962	17208	-0.4000	1.1900	-32.3700	-0.0600	0.8990	0.0320
14:21:47.982	17228	2.0200	0.9600	-35.0600	-0.0610	1.0620	0.0410
14:21:48.002	17248	1.6300	1.6900	-39.1100	-0.0340	1.2200	0.0580
14:21:48.023	17268	0.4700	1.1100	-33.0600	-0.0580	0.8840	0.0390
14:21:48.042	17288	0.7300	1.9500	-37.1200	-0.0040	1.1030	0.0390
14:21:48.062	17308	0.3500	1.3900	-32.0700	-0.0430	0.8780	0.0440
14:21:48.081	17328	2.2700	1.2900	-35.7800	-0.0280	1.1060	0.0460
14:21:48.102	17348	0.8600	1.6300	-35.4100	-0.0460	1.0140	0.0560
14:21:48.122	17368	1.2200	1.3100	-35.1400	-0.0820	0.9760	0.0510
14:21:48.141	17388	0.8000	1.3300	-37.5500	-0.0590	1.1430	0.0510
14:21:48.161	17408	0.1100	1.0500	-31.5000	-0.0700	0.9030	0.0400
14:21:48.181	17428	1.8600	1.2900	-37.6900	-0.0500	1.1630	0.0590
14:21:48.204	17448	0.1600	1.4400	-33.8500	-0.0520	0.9340	0.0560
14:21:48.221	17468	1.0600	1.6800	-33.3700	-0.0670	0.9870	0.0290
14:21:48.241	17488	0.2000	1.4800	-35.6100	-0.0510	0.9650	0.0610
14:21:48.262	17508	0.1500	1.3100	-30.2300	-0.0760	0.7770	0.0290
14:21:48.281	17528	0.8700	1.1000	-38.2900	-0.0650	1.1180	0.0510
14:21:48.301	17548	0.1200	1.2800	-33.4200	-0.0580	0.9100	0.0500
14:21:48.324	17568	1.8700	1.1800	-36.5200	-0.0600	1.0980	0.0440
14:21:48.343	17588	0.5000	1.4500	-35.7600	-0.0360	0.9730	0.0520
14:21:48.362	17608	0.8600	1.0100	-33.2600	-0.0590	0.9370	0.0420
14:21:48.382	17628	0.7600	1.1800	-38.8700	-0.0500	1.0810	0.0500
14:21:48.401	17648	-0.5600	1.3300	-32.0300	-0.0540	0.7490	0.0360
14:21:48.423	17668	0.6600	1.6900	-39.2400	-0.0340	1.1480	0.0530
14:21:48.442	17688	-0.6600	1.1600	-33.0200	-0.0290	0.8370	0.0330
14:21:48.461	17708	1.2200	1.2800	-34.0900	-0.0290	0.9720	0.0440
14:21:48.482	17728	-0.2100	1.3000	-37.2400	-0.0460	0.9710	0.0430
14:21:48.502	17748	0.5300	1.0700	-33.1900	-0.0530	0.8390	0.0360
14:21:48.522	17768	0.3700	1.4400	-41.0100	-0.0580	1.1400	0.0650
14:21:48.543	17788	-0.8600	1.4300	-33.0500	-0.0650	0.8380	0.0520
14:21:48.563	17808	0.9500	1.8900	-38.4600	-0.0420	1.1180	0.0500
14:21:48.582	17828	0.9100	1.4600	-34.4000	-0.0410	0.9310	0.0510
14:21:48.602	17848	0.6600	1.4000	-35.4000	-0.0820	0.9280	0.0400
14:21:48.623	17868	0.7300	1.2800	-38.3300	-0.0700	1.1130	0.0580
14:21:48.642	17888	0.1100	1.2700	-31.4300	-0.0770	0.8470	0.0320
14:21:48.661	17908	1.5000	1.7700	-35.4600	-0.0710	1.1870	0.0320
14:21:48.683	17928	0.2400	1.2500	-33.0700	-0.0630	0.9340	0.0590
14:21:48.703	17948	1.3200	1.5300	-35.7400	-0.0780	1.0240	0.0420
14:21:48.724	17968	0.5300	1.6700	-36.0700	-0.0470	1.0000	0.0550
14:21:48.743	17988	1.2100	1.2500	-31.9800	-0.0620	0.8890	0.0320
14:21:48.762	18008	1.9800	1.3000	-38.5700	-0.0470	1.1560	0.0580
14:21:48.783	18028	0.6000	0.9000	-32.7900	-0.0600	0.8580	0.0460
14:21:48.803	18048	2.4900	1.3400	-37.8100	-0.0330	1.1660	0.0480
14:21:48.823	18068	0.4900	1.1700	-33.1700	-0.0430	0.9560	0.0530
14:21:48.843	18088	1.5900	1.3800	-33.3600	-0.0310	1.0520	0.0360
14:21:48.863	18108	1.1800	1.4400	-37.0700	-0.0200	1.1000	0.0510
14:21:48.883	18128	-0.7200	1.5000	-34.2500	-0.0390	0.8380	0.0400
14:21:48.904	18148	1.8300	1.1600	-37.6900	-0.0430	1.0800	0.0650
14:21:48.924	18168	-0.4000	1.3800	-31.8300	-0.0520	0.7900	0.0340
14:21:48.944	18188	1.5900	1.0400	-35.8400	-0.0710	1.1330	0.0500
14:21:48.961	18208	-0.2100	0.9500	-39.0900	-0.0610	0.9590	0.0720
14:21:48.983	18228	0.6900	1.2000	-33.3500	-0.0820	0.9530	0.0330
14:21:49.002	18248	0.8300	1.5000	-38.8800	-0.0460	1.1140	0.0700
14:21:49.023	18268	-0.1800	1.2300	-31.2500	-0.0640	0.8170	0.0410
14:21:49.044	18288	0.3300	1.3900	-39.8300	-0.0760	1.1150	0.0600
14:21:49.063	18308	-0.3700	1.0900	-33.1000	-0.0740	0.7930	0.0560
14:21:49.083	18328	1.5800	1.1700	-35.6700	-0.0840	0.9730	0.0380
14:21:49.103	18348	0.2600	1.5100	-36.8800	-0.0750	1.0200	0.0570
14:21:49.123	18368	0.3500	1.4400	-33.3200	-0.0630	0.9000	0.0430
14:21:49.143	18388	1.2900	1.5500	-39.5900	-0.0370	1.1920	0.0590
14:21:49.163	18408	0.5400	1.4100	-31.1100	-0.0400	0.8400	0.0480
14:21:49.183	18428	1.8000	1.0700	-38.7100	-0.0520	1.1100	0.0510
14:21:49.203	18448	0.4300	1.5800	-36.8200	-0.0310	1.0110	0.0640
14:21:49.223	18468	1.7700	0.9500	-35.1200	-0.0530	0.9970	0.0520
14:21:49.243	18488	0.5200	1.9300	-39.2500	-0.0140	1.1410	0.0580
14:21:49.263	18508	-0.8900	1.2600	-31.4600	-0.0250	0.7370	0.0330
14:21:49.284	18528	0.5100	0.9000	-38.6200	-0.0220	1.0170	0.0510
14:21:49.304	18548	0.4100	1.0200	-30.4200	-0.0400	0.7930	0.0400
14:21:49.323	18568	1.7300	0.9900	-36.5000	-0.0470	1.0900	0.0530
14:21:49.343	18588	0.9400	1.4800	-35.5500	-0.0500	1.1070	0.0520
14:21:49.363	18608	0.0500	1.7500	-34.1400	-0.0660	0.9400	0.0290
14:21:49.382	18628	1.2100	1.5600	-36.9900	-0.0310	1.1420	0.0520
14:21:49.402	18648	-0.4500	1.2300	-33.4700	-0.0520	0.7740	0.0500
14:21:49.423	18668	1.3600	1.4000	-38.0500	-0.0660	1.1490	0.0500
14:21:49.442	18688	0.8000	0.8200	-35.9500	-0.0600	0.9190	0.0610
14:21:49.463	18708	0.4900	1.5300	-35.7700	-0.0620	1.0310	0.0390
14:21:49.485	18728	-0.2400	1.3400	-37.8400	-0.0500	1.0340	0.0650
14:21:49.503	18748	-1.2300	1.3800	-32.5500	-0.0660	0.7800	0.0380
14:21:49.523	18768	0.9600	1.6000	-39.0400	-0.0440	1.1670	0.0550
14:21:49.542	18788	0.2500	1.0000	-30.7900	-0.0680	0.8640	0.0290
14:21:49.562	18808	1.5100	1.5000	-37.8500	-0.0330	1.1120	0.0490
14:21:49.583	18828	0.7000	1.0700	-35.6200	-0.0220	0.9800	0.0570
14:21:49.603	18848	-0.4900	1.3700	-34.5000	-0.0530	0.8870	0.0350
14:21:49.624	18868	0.7600	1.2000	-38.9100	-0.0270	1.1530	0.0580
14:21:49.642	18888	0.1700	1.0300	-29.5200	-0.0520	0.7680	0.0290
14:21:49.663	18908	0.4500	1.4000	-40.2400	-0.0200	1.1320	0.0600
14:21:49.685	18928	-0.2700	1.1800	-35.8400	-0.0160	0.9100	0.0530
14:21:49.703	18948	1.6000	1.0500	-33.0700	-0.0280	0.9840	0.0330
14:21:49.723	18968	0.9400	1.6100	-36.9600	-0.0210	1.0680	0.0570
14:21:49.743	18988	-0.1700	1.2100	-32.7500	-0.0650	0.8250	0.0280
14:21:49.764	19008	1.5800	1.6200	-40.3400	-0.0400	1.2160	0.0690
14:21:49.784	19028	0.7700	1.0600	-30.7300	-0.0590	0.8250	0.0410
14:21:49.804	19048	1.7000	1.1500	-37.6500	-0.0860	1.1270	0.0500
14:21:49.825	19068	1.1400	1.4100	-34.6800	-0.0580	1.0230	0.0490
14:21:49.845	19088	0.8500	1.4400	-32.5500	-0.0570	0.9780	0.0240
14:21:49.864	19108	1.1200	1.2200	-37.3500	-0.0570	1.0380	0.0720
14:21:49.885	19128	0.2500	0.9700	-32.5100	-0.0630	0.8420	0.0390
14:21:49.903	19148	1.5100	1.6400	-38.2600	-0.0470	1.1850	0.0410
14:21:49.923	19168	0.9200	1.0000	-31.7700	-0.0450	0.9240	0.0570
14:21:49.944	19188	2.4000	1.1100	-34.5700	-0.0680	1.1110	0.0350
14:21:49.965	19208	0.7800	0.9900	-36.4300	-0.0490	0.9720	0.0590
14:21:49.984	19228	1.6000	1.2400	-33.6200	-0.0420	1.0560	0.0200
14:21:50.003	19248	1.9900	1.6800	-40.1600	-0.0270	1.3020	0.0580
14:21:50.024	19268	1.0100	1.3800	-31.8000	-0.0220	0.8670	0.0400
14:21:50.043	19288	0.4200	1.5500	-38.2900	-0.0100	1.1080	0.0580
14:21:50.064	19308	-0.7700	1.2700	-31.6200	-0.0390	0.7340	0.0380
14:21:50.084	19328	0.9800	1.1700	-34.2800	-0.0280	0.9510	0.0320
14:21:50.103	19348	0.7300	1.3000	-38.0600	-0.0210	1.0480	0.0480
14:21:50.125	19368	0.3800	1.7800	-31.1300	-0.0340	0.8890	0.0380
14:21:50.145	19388	1.6000	1.6300	-39.9900	-0.0150	1.2530	0.0460
14:21:50.162	19408	0.4400	1.1700	-30.5600	-0.0580	0.8420	0.0410
14:21:50.184	19428	0.4300	1.0000	-40.1900	-0.0650	1.1280	0.0590
14:21:50.204	19448	-0.6800	1.4300	-36.3300	-0.0410	0.9320	0.0610
14:21:50.225	19468	0.7000	1.4000	-32.2600	-0.0720	0.8930	0.0330
14:21:50.245	19488	0.8600	1.6100	-37.8600	-0.0440	1.1510	0.0580
14:21:50.265	19508	-0.8200	1.3000	-33.8200	-0.0670	0.7980	0.0460
14:21:50.284	19528	2.0200	1.6300	-37.9600	-0.0480	1.1420	0.0460
14:21:50.304	19548	0.5600	1.3300	-31.4900	-0.0580	0.8460	0.0470
14:21:50.324	19568	0.5100	1.0700	-34.7900	-0.0920	0.9340	0.0330
14:21:50.344	19588	-0.9200	1.6600	-37.2300	-0.0560	1.0630	0.0490
14:21:50.363	19608	-0.7100	1.1000	-32.4000	-0.0740	0.8520	0.0350
14:21:50.383	19628	0.5500	1.3400	-39.2700	-0.0390	1.1500	0.0600
14:21:50.403	19648	-0.2100	0.6200	-31.2800	-0.0630	0.8010	0.0370
14:21:50.424	19668	1.2400	0.9300	-35.2900	-0.0610	1.0130	0.0310
14:21:50.445	19688	-0.3700	1.5500	-36.1600	-0.0440	1.0110	0.0520
14:21:50.464	19708	1.0300	1.2600	-32.9400	-0.0410	0.9470	0.0320
14:21:50.484	19728	0.9000	1.3200	-38.1100	-0.0260	1.1200	0.0560
14:21:50.505	19748	-0.1900	1.2500	-33.5500	-0.0430	0.7880	0.0550
14:21:50.525	19768	1.0400	1.5200	-38.2500	-0.0170	1.1260	0.0410
14:21:50.544	19788	0.6800	1.1900	-32.5000	-0.0300	0.9260	0.0450
14:21:50.564	19808	2.3800	1.3600	-36.4200	-0.0570	1.0780	0.0440
14:21:50.584	19828	-0.0200	1.9100	-36.2200	-0.0410	1.0710	0.0570
14:21:50.603	19848	-0.1000	1.2700	-32.3600	-0.0800	0.8320	0.0350
14:21:50.624	19868	0.6600	1.6300	-39.4500	-0.0510	1.1010	0.0610
14:21:50.643	19888	-0.2100	1.8200	-30.6400	-0.0600	0.8200	0.0240
14:21:50.665	19908	2.3800	1.7600	-37.2300	-0.0460	1.1950	0.0480
14:21:50.685	19928	1.6000	1.2400	-34.1100	-0.0610	1.0270	0.0510
14:21:50.704	19948	0.5900	1.7600	-36.5900	-0.0550	0.9670	0.0380
14:21:50.723	19968	0.1500	1.5400	-38.2200	-0.0570	1.1070	0.0580
14:21:50.744	19988	-0.9500	1.2800	-30.1100	-0.0810	0.7040	0.0390
14:21:50.764	20008	1.1500	1.3400	-38.0900	-0.0680	1.1510	0.0600
14:21:50.784	20028	0.2700	1.2700	-33.4400	-0.0610	0.8980	0.0550
14:21:50.803	20048	1.1600	1.2500	-36.8500	-0.0510	1.0730	0.0390
14:21:50.824	20068	0.5200	1.8200	-36.9800	-0.0330	1.0600	0.0550
14:21:50.843	20088	-0.3500	1.1200	-33.0600	-0.0680	0.7790	0.0380
14:21:50.865	20108	-0.1300	1.6500	-37.5000	-0.0240	1.0530	0.0480
14:21:50.885	20128	-1.3900	1.5500	-28.7000	-0.0450	0.6890	0.0100
14:21:50.904	20148	0.8800	1.1500	-37.4900	-0.0410	1.0420	0.0380
14:21:50.924	20168	1.0600	0.9000	-36.0200	-0.0170	1.0360	0.0630
14:21:50.945	20188	1.0900	1.4800	-34.3900	-0.0440	1.0230	0.0330
14:21:50.964	20208	0.7100	1.3400	-39.4700	-0.0230	1.0960	0.0690
14:21:50.983	20228	-1.3000	1.4300	-33.5600	-0.0650	0.7590	0.0270
14:21:51.004	20248	0.9900	1.5000	-37.8200	-0.0540	1.1090	0.0510
14:21:51.023	20268	0.1300	1.0400	-32.8100	-0.0470	0.8340	0.0580
14:21:51.043	20288	1.2400	1.2200	-37.9400	-0.0640	1.1000	0.0460
14:21:51.064	20308	0.5400	1.4200	-36.0800	-0.0640	1.0560	0.0560
14:21:51.084	20328	-0.1200	1.3300	-33.5000	-0.0760	0.9370	0.0400
14:21:51.104	20348	0.8600	1.5500	-39.3100	-0.0570	1.1340	0.0650
14:21:51.126	20368	1.0100	1.4000	-33.3600	-0.0830	0.9090	0.0490
14:21:51.144	20388	2.9700	1.2100	-38.1700	-0.0650	1.2050	0.0590
14:21:51.165	20408	0.7600	1.3900	-32.7100	-0.0490	0.9600	0.0490
14:21:51.186	20428	0.6600	1.7700	-32.2500	-0.0440	0.9320	0.0270
14:21:51.204	20448	0.3400	1.5400	-36.0600	-0.0260	1.0210	0.0560
14:21:51.223	20468	0.2100	0.8700	-31.4100	-0.0650	0.8300	0.0380
14:21:51.244	20488	2.1800	1.3200	-39.7000	-0.0530	1.1500	0.0580
14:21:51.265	20508	-0.0700	1.3800	-35.3200	-0.0420	0.9200	0.0490
14:21:51.285	20528	1.8600	1.3000	-36.5300	-0.0290	1.1340	0.0550
14:21:51.305	20548	0.5100	1.0700	-33.6400	-0.0170	0.9370	0.0560
14:21:51.325	20568	0.4100	1.0600	-33.1300	-0.0460	0.8510	0.0500
14:21:51.345	20588	0.7200	1.5400	-39.1800	-0.0230	1.0740	0.0610
14:21:51.365	20608	0.8300	1.1500	-34.4000	-0.0470	0.8980	0.0570
14:21:51.383	20628	1.8400	1.4600	-41.8600	-0.0300	1.2140	0.0600
14:21:51.406	20648	0.0900	1.5900	-32.9900	-0.0410	0.9080	0.0430
14:21:51.425	20668	1.4100	1.0700	-34.5300	-0.0730	1.0060	0.0470
14:21:51.444	20688	-0.6100	1.5500	-37.2300	-0.0460	1.0340	0.0620
14:21:51.464	20708	-0.8200	1.3700	-32.4400	-0.0660	0.8080	0.0370
14:21:51.486	20728	1.0200	1.3400	-39.3600	-0.0370	1.1550	0.0630
14:21:51.505	20748	0.2900	1.3200	-32.3000	-0.0740	0.8520	0.0420
14:21:51.525	20768	1.3200	1.7000	-37.5800	-0.0760	1.1030	0.0470
14:21:51.545	20788	0.2500	1.6100	-35.2700	-0.0620	0.9240	0.0520
14:21:51.565	20808	0.5700	1.3800	-33.0500	-0.0760	0.8820	0.0270
14:21:51.584	20828	0.5500	1.5100	-39.2300	-0.0700	1.1740	0.0610
14:21:51.604	20848	0.1100	1.2200	-31.4600	-0.0820	0.8290	0.0360
14:21:51.626	20868	1.5500	1.6500	-38.6200	-0.0500	1.1940	0.0550
14:21:51.645	20888	-1.2600	1.1700	-34.0400	-0.0600	0.8670	0.0350
14:21:51.665	20908	0.6400	1.2500	-33.9600	-0.0680	0.9400	0.0370
14:21:51.684	20928	0.4200	1.2700	-36.1800	-0.0480	0.9890	0.0420
14:21:51.705	20948	-0.0500	1.4700	-31.1000	-0.0560	0.8270	0.0210
14:21:51.726	20968	0.6800	1.7000	-38.9500	-0.0130	1.1730	0.0550
14:21:51.745	20988	-1.1500	1.0300	-32.5200	-0.0240	0.7930	0.0410
14:21:51.765	21008	0.9100	1.5100	-35.5300	-0.0270	1.1170	0.0280
14:21:51.785	21028	-0.5000	1.6400	-34.7900	-0.0190	0.9390	0.0400
14:21:51.804	21048	0.6600	1.5900	-32.9200	-0.0400	0.9130	0.0350
14:21:51.825	21068	-0.4700	1.4600	-39.1900	-0.0380	1.0470	0.0470
14:21:51.845	21088	-0.0100	1.2500	-31.9400	-0.0560	0.7940	0.0410
14:21:51.865	21108	1.7300	1.1400	-39.4200	-0.0450	1.1890	0.0640
14:21:51.884	21128	-0.5900	1.5500	-33.3600	-0.0570	0.9540	0.0430
14:21:51.905	21148	1.9500	1.6900	-35.1100	-0.0780	1.0650	0.0270
14:21:51.925	21168	0.5800	1.4700	-37.3700	-0.0570	1.0550	0.0690
14:21:51.944	21188	0.7700	1.4300	-32.7900	-0.0770	0.8860	0.0410
14:21:51.966	21208	0.6900	1.6200	-40.7200	-0.0310	1.1500	0.0750
14:21:51.984	21228	-0.3600	1.2700	-31.4900	-0.0690	0.7850	0.0370
14:21:52.004	21248	2.0000	1.2900	-35.0500	-0.0560	1.1000	0.0390
14:21:52.024	21268	0.3400	1.1900	-34.0500	-0.0600	0.9290	0.0530
14:21:52.045	21288	0.8000	1.4300	-35.4400	-0.0560	0.9260	0.0410
14:21:52.064	21308	0.3900	1.9500	-40.4500	-0.0260	1.1730	0.0530
14:21:52.085	21328	0.9600	1.0700	-30.0100	-0.0650	0.8000	0.0310
14:21:52.105	21348	-0.0500	1.7100	-38.6400	-0.0180	1.1120	0.0490
14:21:52.125	21368	0.1700	0.9100	-33.0900	-0.0300	0.8760	0.0520
14:21:52.145	21388	1.5900	1.1500	-35.9900	-0.0340	1.0850	0.0500
14:21:52.165	21408	0.8300	1.4400	-36.6700	-0.0270	1.1090	0.0520
14:21:52.186	21428	-0.4400	1.4600	-32.9900	-0.0370	0.8680	0.0340
14:21:52.205	21448	0.1600	1.6200	-38.9300	-0.0250	1.0740	0.0610
14:21:52.225	21468	-0.3900	1.5600	-29.8600	-0.0510	0.7090	0.0380
14:21:52.245	21488	0.6500	1.5400	-38.6800	-0.0680	1.1360	0.0540
14:21:52.264	21508	0.4600	1.1700	-32.4600	-0.0610	0.8890	0.0450
14:21:52.285	21528	0.9500	1.2700	-33.9100	-0.0700	1.0120	0.0400
14:21:52.305	21548	0.9800	1.8300	-37.5700	-0.0470	1.1390	0.0540
14:21:52.325	21568	-0.6700	1.1000	-32.4500	-0.0730	0.7970	0.0470
14:21:52.346	21588	0.2100	1.1800	-39.2600	-0.0650	1.0780	0.0610
14:21:52.364	21608	-0.4500	1.3200	-32.9800	-0.0750	0.8180	0.0470
14:21:52.384	21628	2.6900	1.3700	-36.0500	-0.0580	1.1200	0.0530
14:21:52.405	21648	1.4900	1.4100	-35.3300	-0.0550	1.0550	0.0650
14:21:52.425	21668	0.0800	1.4000	-32.6400	-0.0570	0.8530	0.0350
14:21:52.446	21688	0.5000	1.6000	-36.5900	-0.0490	1.0840	0.0410
14:21:52.465	21708	-0.3100	1.4300	-30.9100	-0.0580	0.7590	0.0340
14:21:52.485	21728	1.9700	1.1800	-39.4100	-0.0440	1.1610	0.0690
14:21:52.505	21748	0.8700	1.0200	-34.5200	-0.0510	0.9960	0.0530
14:21:52.526	21768	2.3400	1.2500	-35.4900	-0.0550	1.1100	0.0490
14:21:52.546	21788	1.2500	1.5100	-39.4900	-0.0320	1.1350	0.0810
14:21:52.565	21808	0.0400	1.1800	-29.9000	-0.0560	0.7700	0.0330
14:21:52.587	21828	-0.1100	1.2300	-39.7200	-0.0250	1.0430	0.0510
14:21:52.607	21848	0.1500	1.1300	-31.7900	-0.0300	0.8120	0.0350
14:21:52.627	21868	1.5800	1.2100	-36.7900	-0.0520	1.1240	0.0400
14:21:52.646	21888	1.3700	1.5300	-33.3100	-0.0400	1.0040	0.0540
14:21:52.666	21908	0.4400	1.4200	-34.9500	-0.0900	0.9420	0.0420
14:21:52.684	21928	0.7300	1.3100	-37.5600	-0.0550	1.1310	0.0670
14:21:52.706	21948	0.3200	1.1500	-29.4400	-0.0740	0.7840	0.0270
14:21:52.726	21968	0.6300	1.1100	-42.5200	-0.0600	1.2200	0.0720
14:21:52.745	21988	-0.0100	1.5200	-32.7200	-0.0470	0.9380	0.0540
14:21:52.766	22008	1.5500	1.2800	-33.7000	-0.0740	1.0460	0.0460
14:21:52.785	22028	0.6400	1.3400	-37.4800	-0.0650	1.0000	0.0720
14:21:52.805	22048	-0.7600	1.1700	-32.7700	-0.0950	0.7860	0.0260
14:21:52.826	22068	1.1900	1.0100	-40.3700	-0.0790	1.1310	0.0660
14:21:52.845	22088	0.7800	1.0700	-32.2000	-0.0710	0.9090	0.0420
14:21:52.866	22108	0.3800	1.4500	-38.9600	-0.0490	1.1780	0.0520
14:21:52.885	22128	-1.0400	1.7200	-34.1600	-0.0190	0.9270	0.0400
14:21:52.907	22148	0.2300	1.0400	-30.4600	-0.0440	0.8340	0.0310
14:21:52.925	22168	0.8000	1.2200	-36.4400	-0.0400	1.0070	0.0550
14:21:52.947	22188	-0.5800	1.2300	-32.1600	-0.0480	0.8240	0.0270
14:21:52.966	22208	1.5200	1.3500	-40.8600	-0.0220	1.2110	0.0660
14:21:52.986	22228	0.5100	1.3800	-33.1600	-0.0050	0.9370	0.0390
14:21:53.006	22248	1.6100	1.1200	-34.3000	-0.0180	1.0480	0.0370
14:21:53.025	22268	0.3800	1.8600	-35.1500	-0.0030	1.0060	0.0430
14:21:53.046	22288	-0.3300	0.9600	-32.4900	-0.0460	0.8190	0.0380
14:21:53.066	22308	0.2100	1.2000	-39.2100	-0.0490	1.1080	0.0650
14:21:53.086	22328	-0.4900	1.3300	-31.9300	-0.0830	0.7910	0.0290
14:21:53.106	22348	1.5200	1.5600	-37.4300	-0.0590	1.1330	0.0500
14:21:53.127	22368	-0.1500	1.1500	-33.6100	-0.0660	0.9290	0.0380
14:21:53.145	22388	1.1600	1.6400	-32.5900	-0.0620	0.9270	0.0180
14:21:53.165	22408	0.9500	1.4400	-37.0400	-0.0550	1.0840	0.0550
14:21:53.187	22428	0.1500	1.3500	-33.1700	-0.0570	0.8690	0.0410
14:21:53.206	22448	1.0700	1.6500	-39.1000	-0.0480	1.1750	0.0570
14:21:53.226	22468	-0.3700	1.6000	-32.0500	-0.0570	0.8870	0.0390
14:21:53.245	22488	0.6200	1.0900	-36.2800	-0.0600	1.0260	0.0500
14:21:53.267	22508	-0.1200	1.5400	-36.6400	-0.0450	0.9430	0.0630
14:21:53.286	22528	0.8700	1.3000	-30.7300	-0.0560	0.8550	0.0320
14:21:53.305	22548	1.0200	1.5100	-39.4500	-0.0360	1.1740	0.0460
14:21:53.326	22568	0.4000	0.8600	-32.0700	-0.0680	0.8760	0.0420
14:21:53.345	22588	0.6000	1.1900	-38.5800	-0.0500	1.2090	0.0440
14:21:53.366	22608	0.2200	1.9600	-32.6700	-0.0260	0.9020	0.0430
14:21:53.385	22628	0.4700	1.2900	-33.4300	-0.0460	0.9480	0.0350
14:21:53.405	22648	0.8900	1.7200	-36.3500	-0.0270	1.0500	0.0490
14:21:53.427	22668	-0.2700	1.3900	-33.1100	-0.0360	0.8480	0.0380
14:21:53.445	22688	1.4800	1.1400	-38.7700	-0.0340	1.1640	0.0520
14:21:53.466	22708	-0.1800	1.1600	-30.6300	-0.0380	0.8210	0.0390
14:21:53.486	22728	0.4300	1.6600	-37.4600	-0.0450	1.1030	0.0430
14:21:53.506	22748	0.3000	1.5800	-37.3500	-0.0350	0.9930	0.0650
14:21:53.528	22768	1.2100	1.6100	-31.5000	-0.0720	0.9360	0.0270
14:21:53.546	22788	0.7900	1.3200	-38.8600	-0.0570	1.0800	0.0610
14:21:53.567	22808	-1.2900	1.0400	-32.3500	-0.0670	0.7740	0.0290
14:21:53.586	22828	0.9800	1.3000	-36.7800	-0.0730	1.0930	0.0500
14:21:53.607	22848	-0.1100	1.8500	-31.3400	-0.0630	0.8750	0.0400
14:21:53.626	22868	1.3500	1.4500	-35.7000	-0.0670	1.0260	0.0410
14:21:53.648	22888	1.0300	1.4000	-38.1900	-0.0580	1.1310	0.0740
14:21:53.667	22908	0.5000	1.4400	-31.6300	-0.0620	0.9040	0.0260
14:21:53.687	22928	0.1100	1.4100	-39.3300	-0.0620	1.1200	0.0520
14:21:53.707	22948	0.0200	1.2400	-30.0700	-0.0490	0.7740	0.0280
14:21:53.726	22968	2.1000	1.1200	-35.6900	-0.0660	1.0570	0.0460
14:21:53.746	22988	0.0000	1.4100	-35.1500	-0.0590	1.0120	0.0440
14:21:53.767	23008	1.5100	1.1900	-34.6300	-0.0590	1.0450	0.0440
14:21:53.786	23028	1.4800	1.3500	-38.6300	-0.0290	1.1310	0.0670
14:21:53.807	23048	-0.7000	1.5800	-31.3600	-0.0350	0.7420	0.0390
14:21:53.827	23068	0.1300	1.5900	-37.8700	-0.0340	1.0350	0.0430
14:21:53.845	23088	0.5700	1.1400	-30.8900	-0.0320	0.8550	0.0390
14:21:53.867	23108	1.8200	1.3000	-36.9900	-0.0390	1.0410	0.0510
14:21:53.887	23128	0.3300	1.4300	-36.5500	-0.0530	1.0360	0.0600
14:21:53.907	23148	0.4400	1.5900	-34.0900	-0.0760	0.8830	0.0300
14:21:53.927	23168	1.1200	1.6700	-41.1500	-0.0490	1.1930	0.0690
14:21:53.947	23188	-0.0900	1.2800	-30.6400	-0.0840	0.8390	0.0370
14:21:53.967	23208	0.9200	1.6800	-38.7600	-0.0470	1.1490	0.0610
14:21:53.987	23228	-0.3200	1.6300	-34.3400	-0.0540	0.9500	0.0580
14:21:54.007	23248	0.5400	1.5200	-35.8100	-0.0980	0.9700	0.0390
14:21:54.028	23268	1.2400	1.5000	-37.7500	-0.0590	1.0820	0.0620
14:21:54.047	23288	-0.8000	1.5700	-30.8100	-0.0810	0.7830	0.0160
14:21:54.066	23308	0.7600	1.6000	-38.3200	-0.0550	1.1220	0.0460
14:21:54.087	23328	0.0600	1.0300	-32.2200	-0.0680	0.8830	0.0570
14:21:54.107	23348	1.4300	0.9800	-35.6800	-0.0570	1.0620	0.0250
14:21:54.127	23368	0.0100	1.1500	-36.9500	-0.0430	1.0560	0.0510
14:21:54.146	23388	-0.1400	1.0100	-32.4700	-0.0610	0.7960	0.0290
14:21:54.168	23408	0.6900	1.1300	-39.1600	-0.0420	1.0300	0.0510
14:21:54.188	23428	-1.1000	1.0600	-32.3600	-0.0460	0.7560	0.0320
14:21:54.207	23448	0.6900	1.2600	-38.4000	-0.0270	1.1540	0.0450
14:21:54.227	23468	1.3600	1.1300	-32.6300	-0.0220	0.9600	0.0420
14:21:54.248	23488	1.1900	1.3500	-33.5600	-0.0250	0.9940	0.0410
14:21:54.267	23508	-1.0100	1.5100	-37.8300	-0.0390	1.0390	0.0440
14:21:54.287	23528	0.0700	1.1500	-30.1400	-0.0640	0.7430	0.0360
14:21:54.307	23548	0.5100	1.7700	-38.5100	-0.0620	1.1260	0.0530
14:21:54.327	23568	0.2600	1.3000	-30.8100	-0.0730	0.8020	0.0390
14:21:54.347	23588	1.0000	1.5700	-36.2600	-0.0640	1.0820	0.0340
14:21:54.367	23608	1.3000	1.7700	-34.3100	-0.0410	0.9960	0.0510
14:21:54.386	23628	0.5400	1.6400	-33.9100	-0.0680	0.9610	0.0450
14:21:54.407	23648	1.1700	1.4200	-40.6300	-0.0660	1.1510	0.0670
14:21:54.426	23668	0.7100	0.9400	-32.8000	-0.0780	0.8810	0.0540
14:21:54.446	23688	1.8100	1.5400	-38.3500	-0.0580	1.2220	0.0560
14:21:54.467	23708	0.4000	1.3700	-33.3700	-0.0590	0.9170	0.0580
14:21:54.486	23728	1.0200	1.2100	-33.9300	-0.0760	0.9440	0.0410
14:21:54.507	23748	-0.1900	1.2200	-37.6300	-0.0430	1.0030	0.0550
14:21:54.526	23768	0.2100	0.8300	-33.2300	-0.0610	0.8620	0.0450
14:21:54.547	23788	1.4900	1.5400	-38.4600	-0.0520	1.1730	0.0580
14:21:54.567	23808	0.6900	1.2500	-33.5000	-0.0410	0.8360	0.0520
14:21:54.588	23828	1.3000	1.8900	-38.9300	-0.0120	1.1170	0.0550
14:21:54.606	23848	0.2300	1.4300	-33.7500	-0.0340	0.9820	0.0460
14:21:54.627	23868	1.2000	1.4200	-31.7800	-0.0370	0.8960	0.0300
14:21:54.648	23888	0.1900	1.5300	-37.6700	-0.0140	1.1000	0.0520
14:21:54.668	23908	-0.1600	1.2400	-32.6300	-0.0400	0.8400	0.0370
14:21:54.686	23928	0.9200	1.3000	-39.2500	-0.0300	1.1640	0.0570
14:21:54.709	23948	0.4900	1.2100	-31.4400	-0.0370	0.8190	0.0500
14:21:54.728	23968	0.5500	1.0600	-37.6100	-0.0740	1.0330	0.0560
14:21:54.748	23988	-0.5000	1.3200	-36.8700	-0.0690	1.0640	0.0580
14:21:54.766	24008	0.5300	0.9500	-31.4600	-0.0700	0.8610	0.0460
14:21:54.786	24028	0.4300	1.3200	-39.7400	-0.0630	1.1550	0.0620
14:21:54.808	24048	-0.5800	1.2200	-33.2500	-0.0610	0.7750	0.0450
14:21:54.827	24068	1.4300	1.4900	-35.4100	-0.0840	1.0900	0.0390
14:21:54.847	24088	0.2500	1.3900	-33.7600	-0.0650	0.9630	0.0520
14:21:54.868	24108	1.2200	0.8800	-32.6100	-0.0870	0.8880	0.0310
14:21:54.887	24128	1.2800	1.5700	-40.3500	-0.0590	1.1540	0.0760
14:21:54.906	24148	0.4800	0.8400	-32.9000	-0.0780	0.8670	0.0440
14:21:54.927	24168	-0.3800	1.4500	-37.9900	-0.0410	1.0850	0.0470
14:21:54.948	24188	-1.4300	1.3200	-31.4000	-0.0550	0.7170	0.0400
14:21:54.968	24208	-0.3200	1.2100	-33.3400	-0.0710	0.8960	0.0260
14:21:54.987	24228	0.3500	1.7300	-35.3500	-0.0560	0.9890	0.0370
14:21:55.008	24248	0.4600	1.0500	-33.2100	-0.0570	0.8930	0.0310
14:21:55.027	24268	1.2200	1.6800	-42.6400	-0.0060	1.2320	0.0780
14:21:55.048	24288	-0.2700	1.3800	-32.2500	-0.0220	0.8810	0.0410
14:21:55.068	24308	1.1900	1.2700	-37.3700	0.0000	1.0680	0.0550
14:21:55.087	24328	-0.9200	1.4700	-35.2900	-0.0250	0.8800	0.0410
14:21:55.107	24348	0.7500	1.2500	-32.9500	-0.0480	0.9530	0.0380
14:21:55.128	24368	0.9100	1.7000	-38.0800	-0.0430	1.0930	0.0510
14:21:55.148	24388	1.3400	1.3300	-33.6900	-0.0710	0.9540	0.0540
14:21:55.167	24408	0.8900	1.7500	-38.5500	-0.0340	1.1260	0.0500
14:21:55.188	24428	-1.0200	1.2100	-31.9500	-0.0600	0.7950	0.0350
14:21:55.208	24448	1.1800	1.2400	-34.3600	-0.0720	1.0180	0.0340
14:21:55.226	24468	-0.4200	1.5500	-35.0100	-0.0620	0.9930	0.0410
14:21:55.249	24488	0.8200	1.3700	-33.8200	-0.0790	0.9050	0.0420
14:21:55.267	24508	0.4300	1.4900	-39.9900	-0.0460	1.1040	0.0640
14:21:55.289	24528	-0.6700	1.5400	-28.9000	-0.0530	0.7810	0.0270
14:21:55.308	24548	1.0300	1.4700	-36.6500	-0.0630	1.0610	0.0530
14:21:55.328	24568	0.4100	1.5400	-32.8400	-0.0560	0.9030	0.0450
14:21:55.348	24588	1.3200	0.9400	-34.5200	-0.0670	1.0290	0.0250
14:21:55.367	24608	0.6400	1.1600	-37.8900	-0.0300	1.1050	0.0610
14:21:55.389	24628	-0.0800	1.4500	-31.8800	-0.0620	0.8710	0.0450
14:21:55.409	24648	0.7400	1.3500	-39.2800	-0.0320	1.1240	0.0570
14:21:55.427	24668	0.0100	1.3000	-30.9800	-0.0450	0.7930	0.0370
14:21:55.448	24688	1.3600	1.1800	-38.1100	-0.0210	1.0870	0.0560
14:21:55.469	24708	0.9500	1.4400	-34.7700	-0.0280	1.0400	0.0530
14:21:55.487	24728	0.5500	1.3900	-32.8500	-0.0430	0.8790	0.0340
14:21:55.509	24748	0.2000	1.5900	-39.5800	-0.0120	1.1550	0.0540
14:21:55.527	24768	-0.6900	1.4700	-29.9600	-0.0530	0.7260	0.0390
14:21:55.549	24788	0.3800	1.2700	-37.8400	-0.0580	1.1310	0.0520
14:21:55.569	24808	-0.6900	1.6700	-32.6400	-0.0480	0.8280	0.0450
14:21:55.588	24828	0.9000	1.2800	-34.6500	-0.0650	1.0060	0.0360
14:21:55.608	24848	1.6000	1.2000	-37.6100	-0.0470	1.1160	0.0770
14:21:55.629	24868	-0.0800	1.0300	-32.9900	-0.0660	0.8630	0.0360
14:21:55.648	24888	1.5300	1.3100	-40.2900	-0.0630	1.1880	0.0610
14:21:55.668	24908	-0.2600	1.5500	-32.6100	-0.0700	0.8870	0.0480
14:21:55.687	24928	2.0600	1.3900	-37.7000	-0.0530	1.1390	0.0570
14:21:55.708	24948	0.8600	1.4700	-34.4700	-0.0450	0.9660	0.0430
14:21:55.728	24968	0.5800	0.8900	-31.7100	-0.0810	0.8950	0.0270
14:21:55.749	24988	0.5500	1.3800	-38.6700	-0.0530	1.1570	0.0510
14:21:55.768	25008	0.4100	1.0400	-30.7600	-0.0640	0.7550	0.0320
14:21:55.789	25028	2.4200	1.6700	-39.5500	-0.0440	1.2000	0.0590
14:21:55.808	25048	1.7000	1.1400	-34.3300	-0.0310	0.9900	0.0560
14:21:55.828	25068	2.0600	1.0800	-34.8300	-0.0560	1.0890	0.0390
14:21:55.849	25088	0.9300	1.5000	-38.1900	-0.0260	1.0520	0.0560
14:21:55.867	25108	-0.3600	1.1100	-28.9000	-0.0650	0.7380	0.0270
14:21:55.887	25128	-0.1900	1.4000	-39.1100	-0.0250	1.0950	0.0500
14:21:55.908	25148	-0.4500	1.0600	-32.7800	-0.0420	0.8750	0.0460
14:21:55.928	25168	1.7400	1.1300	-40.4700	-0.0330	1.1450	0.0700
14:21:55.948	25188	0.2600	1.6500	-34.8700	-0.0230	0.9710	0.0510
14:21:55.968	25208	0.5900	1.6700	-35.9900	-0.0630	0.9920	0.0510
14:21:55.988	25228	0.5500	1.3700	-39.0500	-0.0460	1.0780	0.0670
14:21:56.007	25248	-1.0300	1.1700	-33.2000	-0.0860	0.7900	0.0290
14:21:56.028	25268	0.0400	1.3300	-40.3000	-0.0630	1.0350	0.0610
14:21:56.050	25288	0.0500	0.9800	-31.2400	-0.0890	0.8080	0.0310
14:21:56.067	25308	0.9300	1.3100	-35.3200	-0.0850	1.0350	0.0420
14:21:56.089	25328	-0.4400	1.3400	-36.9400	-0.0720	1.0370	0.0510
14:21:56.107	25348	0.1600	1.5500	-32.0800	-0.0730	0.8940	0.0340
14:21:56.130	25368	0.9400	1.3500	-39.9500	-0.0460	1.1570	0.0700
14:21:56.148	25388	-0.1900	1.4700	-32.5200	-0.0460	0.8540	0.0420
14:21:56.168	25408	1.3200	1.0600	-37.8800	-0.0500	1.1250	0.0500
14:21:56.188	25428	0.0200	1.4500	-34.6400	-0.0380	0.8640	0.0530
14:21:56.209	25448	-0.1200	1.2600	-33.9800	-0.0620	0.8650	0.0310
14:21:56.227	25468	0.3200	1.2800	-37.7600	-0.0530	1.0420	0.0510
14:21:56.247	25488	0.7000	1.4200	-30.9800	-0.0490	0.8770	0.0380
14:21:56.268	25508	1.5200	1.6800	-38.9400	-0.0240	1.2020	0.0580
14:21:56.289	25528	0.4500	1.2900	-33.6300	-0.0210	0.8970	0.0440
14:21:56.308	25548	1.5300	1.4700	-34.4700	-0.0270	1.0520	0.0460
14:21:56.329	25568	0.2600	1.3600	-34.0000	-0.0310	0.9100	0.0370
14:21:56.350	25588	0.1400	1.1100	-32.2900	-0.0540	0.8360	0.0330
14:21:56.368	25608	-0.3000	1.4000	-39.1500	-0.0530	1.0530	0.0530
14:21:56.390	25628	-0.1200	1.2600	-31.1600	-0.0770	0.7830	0.0340
14:21:56.410	25648	1.0800	1.4400	-37.9900	-0.0510	1.0810	0.0460
14:21:56.428	25668	0.6000	1.3900	-33.4200	-0.0750	0.9320	0.0450
14:21:56.449	25688	1.6200	1.1500	-34.7200	-0.0740	0.9980	0.0350
14:21:56.468	25708	1.2200	1.5500	-36.5200	-0.0400	1.1540	0.0610
14:21:56.489	25728	0.0400	1.6800	-34.0100	-0.0500	0.9630	0.0370
14:21:56.509	25748	0.9500	1.6900	-38.3800	-0.0270	1.1640	0.0530
14:21:56.528	25768	-0.5700	1.2400	-29.2900	-0.0500	0.7550	0.0290
14:21:56.547	25788	1.4300	1.7300	-35.0000	-0.0460	1.0030	0.0360
14:21:56.568	25808	0.5300	1.2000	-34.1600	-0.0600	0.9620	0.0380
14:21:56.589	25828	0.9800	1.0800	-33.8200	-0.0530	1.0220	0.0300
14:21:56.609	25848	1.3400	1.5700	-39.5100	-0.0230	1.1810	0.0620
14:21:56.629	25868	-0.2700	1.4600	-31.5200	-0.0440	0.8390	0.0320
14:21:56.649	25888	0.9000	1.6200	-37.7100	-0.0260	1.1090	0.0450
14:21:56.669	25908	-0.0800	1.3600	-30.9200	-0.0450	0.8040	0.0310
14:21:56.689	25928	1.4100	1.2400	-35.6600	-0.0280	1.0050	0.0460
14:21:56.709	25948	1.7600	1.0900	-35.2500	-0.0280	1.0460	0.0560
14:21:56.728	25968	0.0400	1.4100	-33.2100	-0.0410	0.9200	0.0430
14:21:56.749	25988	0.7900	1.3200	-39.0800	-0.0280	1.1420	0.0530
14:21:56.768	26008	-0.2200	1.3400	-32.0600	-0.0530	0.7580	0.0490
14:21:56.789	26028	1.5500	1.2500	-38.4100	-0.0430	1.1060	0.0540
14:21:56.809	26048	0.5400	0.9600	-30.7300	-0.0620	0.8340	0.0350
14:21:56.829	26068	0.4000	1.0600	-36.0200	-0.0640	0.9820	0.0520
14:21:56.850	26088	-0.1600	1.9000	-38.5800	-0.0590	1.0840	0.0620
14:21:56.868	26108	0.1300	1.4300	-32.0700	-0.0640	0.8340	0.0440
14:21:56.889	26128	1.1100	1.4700	-36.0500	-0.0610	1.1470	0.0410
14:21:56.910	26148	0.1500	1.3300	-32.3700	-0.0820	0.8680	0.0450
14:21:56.929	26168	1.8100	1.4000	-39.2900	-0.0610	1.2090	0.0610
14:21:56.948	26188	0.7500	1.7000	-34.2200	-0.0470	0.9860	0.0540
14:21:56.968	26208	0.7500	1.8800	-34.8700	-0.0530	1.0050	0.0360
14:21:56.989	26228	0.1200	1.2900	-38.2000	-0.0440	1.1330	0.0600
14:21:57.008	26248	-0.7500	1.3900	-27.0900	-0.0430	0.6580	0.0340
14:21:57.028	26268	2.3000	1.2000	-41.4900	-0.0320	1.2560	0.0660
14:21:57.048	26288	1.5100	1.2100	-32.1700	-0.0390	0.9990	0.0430
14:21:57.068	26308	2.2200	1.6600	-35.8700	-0.0160	1.1500	0.0500
14:21:57.090	26328	0.0800	1.3400	-35.4400	-0.0050	1.1440	0.0500
14:21:57.109	26348	0.3500	1.1200	-27.8800	-0.0420	0.6830	0.0060
14:21:57.129	26368	-0.0100	1.3100	-41.5200	0.0050	1.1050	0.0630
14:21:57.149	26388	-1.9600	1.2900	-31.4700	-0.0420	0.6880	0.0200
14:21:57.169	26408	-0.5700	1.7100	-36.0800	-0.0180	0.9690	0.0280
14:21:57.189	26428	0.6200	1.5800	-32.6000	-0.0250	0.8780	0.0450
14:21:57.208	26448	1.2400	1.4100	-31.8400	-0.0800	0.8490	0.0320
14:21:57.228	26468	1.0600	1.8900	-38.5400	-0.0560	1.2010	0.0420
14:21:57.249	26488	0.3800	1.3000	-33.2200	-0.0700	0.9110	0.0480
14:21:57.270	26508	2.0900	1.3600	-39.8300	-0.0380	1.2250	0.0660
14:21:57.289	26528	0.1400	1.3200	-33.2000	-0.0480	0.8960	0.0580
14:21:57.310	26548	1.1000	1.2400	-35.9100	-0.0660	0.9790	0.0540
14:21:57.329	26568	0.2200	1.5900	-35.9700	-0.0610	0.9910	0.0560
14:21:57.350	26588	-0.7900	1.2500	-32.0100	-0.0880	0.7960	0.0280
14:21:57.370	26608	1.1700	1.6900	-39.5500	-0.0520	1.1810	0.0630
14:21:57.388	26628	0.5900	1.1000	-32.9600	-0.0610	0.8720	0.0490
14:21:57.408	26648	1.6600	1.0600	-39.0000	-0.0390	1.1420	0.0610
14:21:57.429	26668	-0.5400	1.3600	-36.0900	-0.0210	0.9270	0.0490
14:21:57.449	26688	0.9200	1.2300	-30.6400	-0.0570	0.8740	0.0290
14:21:57.469	26708	0.5900	1.3100	-37.4800	-0.0470	1.0380	0.0510
14:21:57.490	26728	0.0500	1.1100	-32.0000	-0.0630	0.7540	0.0320
14:21:57.509	26748	1.7800	1.8600	-40.7600	-0.0210	1.2690	0.0750
14:21:57.529	26768	0.2400	1.1900	-33.1900	-0.0270	0.9390	0.0460
14:21:57.548	26788	1.0500	1.0100	-35.5300	-0.0190	1.0590	0.0590
14:21:57.568	26808	0.0600	1.4200	-37.3500	-0.0180	1.0280	0.0450
14:21:57.590	26828	0.0200	0.9300	-30.0800	-0.0770	0.7730	0.0290
14:21:57.610	26848	1.0300	2.0700	-38.1800	-0.0440	1.1490	0.0410
14:21:57.629	26868	0.3300	1.0600	-30.3900	-0.0750	0.7890	0.0490
14:21:57.649	26888	1.6000	1.2300	-40.1200	-0.0530	1.1880	0.0590
14:21:57.669	26908	0.2300	1.3000	-34.2400	-0.0620	0.9750	0.0610
14:21:57.691	26928	1.1500	0.8700	-33.7200	-0.0720	0.9760	0.0410
14:21:57.709	26948	0.8800	1.6800	-40.7400	-0.0370	1.1870	0.0660
14:21:57.728	26968	-0.6200	1.7900	-30.9600	-0.0750	0.7700	0.0330
14:21:57.750	26988	0.9100	1.4100	-39.5000	-0.0480	1.1260	0.0650
14:21:57.769	27008	0.2900	1.3400	-32.2700	-0.0680	0.8380	0.0520
14:21:57.789	27028	1.3700	1.2200	-35.5100	-0.0810	1.0240	0.0460
14:21:57.810	27048	0.3800	1.6600	-37.4500	-0.0450	1.0700	0.0610
14:21:57.829	27068	0.9000	0.8900	-32.2200	-0.0550	0.8800	0.0390
14:21:57.851	27088	1.6300	1.4700	-39.8900	-0.0230	1.2020	0.0540
14:21:57.870	27108	-0.6300	1.3700	-32.3900	-0.0500	0.7970	0.0390
14:21:57.890	27128	1.4600	1.3900	-39.0100	-0.0280	1.1210	0.0670
14:21:57.910	27148	0.2500	1.1600	-31.6200	-0.0400	0.8540	0.0370
14:21:57.930	27168	1.2200	1.1100	-32.7000	-0.0400	0.9140	0.0510
14:21:57.950	27188	1.5200	1.2800	-39.4300	-0.0350	1.1640	0.0580
14:21:57.970	27208	0.3800	1.0100	-31.7000	-0.0340	0.8590	0.0230
14:21:57.990	27228	0.8100	1.5100	-40.8600	-0.0140	1.2380	0.0670
14:21:58.011	27248	0.2200	1.5000	-29.9900	-0.0440	0.8390	0.0280
14:21:58.031	27268	0.8300	1.7200	-35.7600	-0.0570	1.0890	0.0460
14:21:58.051	27288	0.8000	1.4200	-36.6400	-0.0530	1.0350	0.0650
14:21:58.069	27308	1.0100	1.3200	-30.4000	-0.0750	0.8860	0.0350
14:21:58.091	27328	1.4500	1.6500	-40.1600	-0.0480	1.2230	0.0700
14:21:58.110	27348	0.4300	1.1800	-30.6700	-0.0590	0.8090	0.0440
14:21:58.130	27368	0.6100	1.8000	-36.2700	-0.0490	1.1250	0.0430
14:21:58.150	27388	0.3100	1.4200	-31.5800	-0.0730	0.8430	0.0420
14:21:58.171	27408	0.9800	1.2600	-33.1500	-0.0690	0.9530	0.0290
14:21:58.191	27428	1.0600	1.6300	-37.9700	-0.0570	1.1480	0.0550
14:21:58.209	27448	0.2700	1.3300	-32.6200	-0.0680	0.8210	0.0480
14:21:58.230	27468	1.1400	1.4700	-38.7800	-0.0330	1.1440	0.0520
14:21:58.250	27488	-0.2900	0.8600	-31.0700	-0.0470	0.7930	0.0350
14:21:58.270	27508	0.7500	1.2700	-34.3200	-0.0420	1.0360	0.0260
14:21:58.289	27528	-0.3700	1.4900	-36.0100	-0.0440	1.0290	0.0510
14:21:58.310	27548	1.0800	1.3300	-31.1700	-0.0560	0.8960	0.0210
14:21:58.331	27568	-0.1000	1.4700	-38.8300	-0.0380	1.1010	0.0530
14:21:58.350	27588	-0.6700	1.5100	-31.0200	-0.0340	0.7290	0.0360
14:21:58.370	27608	0.6100	1.5300	-36.0900	-0.0310	1.0610	0.0310
14:21:58.390	27628	0.4600	1.0700	-34.4600	-0.0500	0.9580	0.0440
14:21:58.410	27648	1.0800	1.3800	-34.3500	-0.0450	0.9880	0.0350
14:21:58.430	27668	-0.1100	1.5700	-39.1800	-0.0420	1.1080	0.0630
14:21:58.449	27688	0.6900	1.3000	-30.4800	-0.0650	0.8800	0.0370
14:21:58.469	27708	1.6100	1.6600	-37.3200	-0.0480	1.1670	0.0570
14:21:58.489	27728	0.0100	1.4400	-33.4300	-0.0640	0.8580	0.0420
14:21:58.511	27748	1.7600	1.3200	-37.4700	-0.0500	1.1490	0.0530
14:21:58.530	27768	1.4500	1.4000	-34.1500	-0.0550	1.0370	0.0440
14:21:58.551	27788	0.0300	1.5100	-32.0800	-0.0700	0.9050	0.0310
14:21:58.570	27808	-0.6300	1.6500	-37.0200	-0.0520	1.0010	0.0490
14:21:58.591	27828	-0.6200	1.1800	-30.6400	-0.0750	0.7840	0.0330
14:21:58.610	27848	1.6800	1.4000	-36.4400	-0.0700	1.1040	0.0510
14:21:58.630	27868	0.5800	1.2000	-33.6600	-0.0740	0.9360	0.0530
14:21:58.649	27888	2.3300	1.3800	-34.4700	-0.0700	1.1060	0.0360
14:21:58.670	27908	0.9500	1.4900	-37.2900	-0.0340	1.1150	0.0670
14:21:58.692	27928	-0.8600	1.3600	-32.3200	-0.0520	0.8010	0.0370
14:21:58.711	27948	0.1600	1.5900	-38.3100	-0.0260	1.0860	0.0580
14:21:58.731	27968	-0.9900	1.4400	-30.5500	-0.0420	0.7370	0.0250
14:21:58.750	27988	1.2900	1.4600	-37.0400	-0.0400	1.1280	0.0520
14:21:58.772	28008	0.7600	1.4500	-36.4300	-0.0210	0.9910	0.0500
14:21:58.791	28028	0.5800	1.3500	-34.7700	-0.0380	0.9230	0.0400
14:21:58.811	28048	0.5300	1.6300	-37.9700	-0.0170	1.0510	0.0590
14:21:58.830	28068	-0.8200	1.1500	-31.6800	-0.0660	0.7810	0.0350
14:21:58.850	28088	1.3800	1.4700	-37.9300	-0.0600	1.1510	0.0510
14:21:58.870	28108	-0.7400	1.6200	-32.1600	-0.0480	0.8630	0.0370
14:21:58.891	28128	1.9500	0.9600	-34.1300	-0.0620	1.0700	0.0450
14:21:58.909	28148	0.9700	1.2800	-35.1100	-0.0460	1.0390	0.0670
14:21:58.930	28168	0.0800	1.5400	-33.2700	-0.0780	0.9390	0.0330
14:21:58.952	28188	1.4300	1.7100	-39.1200	-0.0500	1.1690	0.0730
14:21:58.972	28208	0.9900	1.3900	-32.0600	-0.0720	0.8300	0.0450
14:21:58.990	28228	1.8700	1.2400	-36.1600	-0.0660	1.1520	0.0480
14:21:59.011	28248	0.5800	1.6600	-32.0100	-0.0680	0.9490	0.0320
14:21:59.031	28268	0.8100	1.0800	-34.9600	-0.0790	0.9620	0.0500
14:21:59.051	28288	0.3600	1.8600	-36.9900	-0.0450	1.0770	0.0580
14:21:59.069	28308	-0.4600	1.4300	-30.8300	-0.0670	0.8330	0.0120
14:21:59.091	28328	1.3500	1.2900	-35.7800	-0.0530	1.1420	0.0480
14:21:59.110	28348	0.3700	1.4600	-32.4800	-0.0440	0.9170	0.0380
14:21:59.130	28368	1.4700	1.2300	-35.0800	-0.0460	1.1120	0.0300
14:21:59.150	28388	0.1100	1.4500	-33.9100	-0.0110	0.9630	0.0420
14:21:59.170	28408	0.8400	1.1500	-32.6600	-0.0370	0.8680	0.0460
14:21:59.191	28428	-0.4000	1.5500	-39.1300	-0.0250	1.0170	0.0460
14:21:59.211	28448	0.2200	1.4700	-31.4700	-0.0360	0.8640	0.0300
14:21:59.231	28468	1.9000	1.5900	-36.9300	-0.0480	1.1360	0.0400
14:21:59.252	28488	0.3500	1.2000	-32.0100	-0.0600	0.9230	0.0490
14:21:59.271	28508	1.0800	1.2400	-36.2300	-0.0610	0.9940	0.0520
14:21:59.291	28528	0.2000	1.7200	-36.7600	-0.0360	1.0490	0.0670
14:21:59.312	28548	0.6500	1.3500	-31.5900	-0.0630	0.8340	0.0380
14:21:59.332	28568	0.1900	1.5200	-39.0500	-0.0540	1.1170	0.0550
14:21:59.350	28588	0.0700	1.2800	-30.3600	-0.0710	0.7960	0.0320
14:21:59.372	28608	2.0200	1.5000	-35.7100	-0.0900	1.0740	0.0410
14:21:59.392	28628	0.9400	1.4400	-35.1600	-0.0740	1.0280	0.0520
14:21:59.411	28648	0.6800	1.2800	-34.3900	-0.0810	0.9380	0.0360
14:21:59.430	28668	0.6700	1.5100	-37.1000	-0.0500	1.1050	0.0580
14:21:59.452	28688	0.3000	1.2300	-32.2300	-0.0660	0.8620	0.0510
14:21:59.471	28708	0.6800	1.2800	-39.0100	-0.0410	1.1420	0.0610
14:21:59.490	28728	0.4500	1.1200	-33.2100	-0.0400	0.8440	0.0460
14:21:59.512	28748	1.5300	1.0000	-37.2100	-0.0660	0.9510	0.0520
14:21:59.531	28768	0.2500	1.1900	-35.7800	-0.0570	1.0570	0.0500
14:21:59.551	28788	1.1000	1.2300	-31.7500	-0.0640	0.9550	0.0240
14:21:59.571	28808	1.8000	1.3800	-37.7400	-0.0270	1.1900	0.0520
14:21:59.590	28828	-0.8900	1.1900	-33.5900	-0.0240	0.7900	0.0380
14:21:59.611	28848	1.4400	1.4600	-35.8100	-0.0220	1.0800	0.0360
14:21:59.631	28868	0.6800	1.3600	-32.1900	-0.0210	0.9320	0.0400
14:21:59.651	28888	1.2900	1.6600	-34.5100	-0.0560	0.9720	0.0320
14:21:59.672	28908	1.0200	1.4400	-36.3900	-0.0500	1.0710	0.0500
14:21:59.690	28928	0.2700	1.0700	-31.8600	-0.0710	0.8360	0.0400
14:21:59.710	28948	0.8000	1.7000	-38.3600	-0.0500	1.1710	0.0540
14:21:59.731	28968	-0.8500	1.3700	-32.6100	-0.0690	0.8580	0.0420
14:21:59.751	28988	2.0200	1.4400	-35.5600	-0.0600	1.1140	0.0550
14:21:59.773	29008	0.7200	1.4500	-37.5400	-0.0610	1.1020	0.0590
14:21:59.792	29028	0.8600	1.3600	-34.1400	-0.0770	0.9550	0.0430
14:21:59.812	29048	0.3500	1.6600	-39.7300	-0.0680	1.1490	0.0590
14:21:59.831	29068	-0.4500	1.3400	-31.4600	-0.0710	0.7380	0.0320
14:21:59.851	29088	1.2400	1.4000	-37.3500	-0.0610	1.1560	0.0450
14:21:59.870	29108	0.8900	1.3200	-33.0300	-0.0540	0.9600	0.0450
14:21:59.893	29128	0.6100	1.3000	-36.2800	-0.0630	1.0810	0.0430
14:21:59.910	29148	0.6800	1.7700	-37.6400	-0.0170	1.1130	0.0520
14:21:59.932	29168	0.5100	1.1300	-30.5200	-0.0550	0.7810	0.0390
14:21:59.952	29188	0.1400	1.9300	-37.2600	-0.0440	1.0700	0.0450
14:21:59.970	29208	-1.3900	1.1300	-31.8800	-0.0450	0.7430	0.0360
14:21:59.990	29228	1.5400	1.0200	-34.5800	-0.0520	1.1010	0.0320
14:22:00.010	29248	1.2800	1.2600	-35.9400	-0.0260	1.0740	0.0590
14:22:00.030	29268	0.3600	1.5200	-34.5500	-0.0290	0.8930	0.0350
14:22:00.050	29288	0.6900	1.5100	-38.7600	-0.0380	1.1170	0.0480
14:22:00.072	29308	0.5700	1.3200	-28.3600	-0.0560	0.7550	0.0280
14:22:00.092	29328	1.3200	1.6600	-38.9700	-0.0550	1.1510	0.0620
14:22:00.110	29348	-0.8700	1.6000	-33.8700	-0.0640	0.8930	0.0410
14:22:00.131	29368	0.7000	1.3500	-34.9800	-0.0600	1.0410	0.0420
14:22:00.151	29388	0.5700	1.5800	-34.7900	-0.0480	1.0420	0.0510
14:22:00.172	29408	-0.6700	1.3900	-31.7200	-0.0670	0.8170	0.0350
14:22:00.193	29428	0.9600	1.5000	-39.2400	-0.0630	1.1300	0.0490
14:22:00.210	29448	0.2900	0.9200	-32.0500	-0.0750	0.8330	0.0410
14:22:00.231	29468	1.9500	1.3100	-38.1200	-0.0560	1.1410	0.0510
14:22:00.252	29488	0.5200	1.1000	-35.0100	-0.0550	1.0040	0.0620
14:22:00.272	29508	0.8800	1.1800	-33.6300	-0.0610	0.9490	0.0450
14:22:00.293	29528	0.4000	1.5000	-38.1700	-0.0430	1.0960	0.0490
14:22:00.311	29548	-0.5100	1.0300	-29.4700	-0.0470	0.8040	0.0300
14:22:00.332	29568	2.4300	1.2900	-38.4000	-0.0410	1.2570	0.0550
14:22:00.351	29588	0.3900	1.1200	-33.5300	-0.0420	0.9200	0.0440
14:22:00.372	29608	2.2800	1.3400	-37.0600	-0.0350	1.1190	0.0520
14:22:00.392	29628	1.3700	1.3600	-35.5400	-0.0210	1.0750	0.0490
14:22:00.412	29648	0.6400	1.0900	-28.8400	-0.0470	0.8270	0.0300
14:22:00.432	29668	1.0300	1.5300	-39.0400	-0.0040	1.1830	0.0520
14:22:00.452	29688	0.6600	1.3700	-30.0500	-0.0560	0.8760	0.0430
14:22:00.471	29708	1.5000	1.5900	-38.9900	-0.0270	1.2210	0.0490
14:22:00.492	29728	0.7500	1.5900	-32.8700	-0.0410	1.0000	0.0490
14:22:00.513	29748	1.5900	1.1500	-35.3000	-0.0590	0.9520	0.0590
14:22:00.531	29768	1.0500	1.4100	-37.1700	-0.0380	1.0790	0.0540
14:22:00.552	29788	0.2500	1.3600	-30.5500	-0.0690	0.7370	0.0300
14:22:00.571	29808	1.2200	1.6600	-39.5300	-0.0500	1.1930	0.0640
14:22:00.591	29828	0.5900	1.0900	-31.8300	-0.0660	0.8920	0.0360
14:22:00.610	29848	1.4100	1.1800	-35.6500	-0.0820	1.0830	0.0420
14:22:00.633	29868	0.6200	1.0800	-37.8900	-0.0710	0.9990	0.0700
14:22:00.652	29888	-0.4300	1.1300	-32.3600	-0.0740	0.7950	0.0350
14:22:00.672	29908	1.5300	1.2700	-38.1700	-0.0740	1.1610	0.0540
14:22:00.693	29928	0.5300	1.0500	-29.1300	-0.0790	0.8230	0.0280
14:22:00.713	29948	1.1300	1.2600	-39.8100	-0.0380	1.1700	0.0520
14:22:00.732	29968	-0.3300	1.4600	-35.0800	-0.0270	0.9010	0.0480
14:22:00.752	29988	0.6500	1.0800	-32.0600	-0.0510	0.8850	0.0310
14:22:00.772	30008	0.7800	0.9500	-39.1400	-0.0390	1.0730	0.0720
14:22:00.792	30028	-0.0100	1.0100	-31.6200	-0.0630	0.8120	0.0330
14:22:00.812	30048	1.6400	1.5600	-40.4600	-0.0340	1.1930	0.0530
14:22:00.831	30068	-0.2500	1.4300	-31.1400	-0.0250	0.8220	0.0290
14:22:00.852	30088	0.8700	1.3700	-35.9400	-0.0250	0.9710	0.0470
14:22:00.872	30108	-0.0700	1.3700	-36.3600	-0.0250	0.9750	0.0480
14:22:00.892	30128	0.4200	1.2400	-30.7000	-0.0540	0.8440	0.0230
14:22:00.912	30148	0.0600	1.3700	-39.4800	-0.0640	1.1510	0.0440
14:22:00.931	30168	-0.1300	1.6100	-30.7000	-0.0740	0.7790	0.0370
14:22:00.952	30188	1.6100	1.4200	-38.2000	-0.0510	1.1370	0.0480
14:22:00.971	30208	0.1400	1.1900	-32.9400	-0.0660	0.8860	0.0380
14:22:00.992	30228	2.2000	1.3200	-33.4000	-0.0790	1.0080	0.0480
14:22:01.011	30248	1.3300	1.2500	-39.0400	-0.0670	1.1770	0.0680
14:22:01.033	30268	0.1400	1.3000	-33.0400	-0.0740	0.8460	0.0460
14:22:01.051	30288	0.8300	1.9400	-39.1600	-0.0340	1.1870	0.0500
14:22:01.071	30308	-0.3500	1.5600	-30.1500	-0.0680	0.8140	0.0350
14:22:01.092	30328	1.0900	1.8800	-34.5900	-0.0480	1.0280	0.0450
14:22:01.113	30348	0.9600	1.0800	-36.7600	-0.0630	0.9780	0.0590
14:22:01.131	30368	0.9300	1.2600	-31.9600	-0.0740	0.8900	0.0250
14:22:01.153	30388	0.6500	1.3000	-39.7100	-0.0330	1.2170	0.0540
14:22:01.171	30408	0.3700	1.2300	-30.5700	-0.0620	0.8530	0.0270
14:22:01.191	30428	0.3800	1.6900	-38.4000	-0.0100	1.1310	0.0520
14:22:01.212	30448	-0.6000	1.6800	-33.8200	-0.0380	0.8540	0.0410
14:22:01.232	30468	0.7600	0.9400	-34.4600	-0.0340	0.9360	0.0410
14:22:01.254	30488	1.8600	1.3100	-37.9600	-0.0270	1.0920	0.0600
14:22:01.272	30508	0.7500	0.8800	-33.2700	-0.0660	0.8720	0.0400
14:22:01.294	30528	1.0200	1.9300	-38.1400	-0.0130	1.1330	0.0480
14:22:01.313	30548	-0.3900	1.1500	-32.1800	-0.0640	0.8160	0.0370
14:22:01.333	30568	1.2500	1.3600	-36.5400	-0.0600	1.1070	0.0460
14:22:01.352	30588	0.0400	1.3800	-35.9000	-0.0510	1.0080	0.0520
14:22:01.373	30608	1.0800	1.2600	-31.7600	-0.0720	0.9510	0.0350
14:22:01.393	30628	1.0200	1.3000	-38.8200	-0.0460	1.1450	0.0630
14:22:01.414	30648	-0.6900	0.9400	-30.8200	-0.0750	0.7940	0.0380
14:22:01.433	30668	0.6400	1.4800	-37.7000	-0.0690	1.1290	0.0440
14:22:01.453	30688	0.2700	1.1700	-32.0800	-0.0550	0.9300	0.0430
14:22:01.474	30708	1.7500	1.0200	-35.2700	-0.0780	1.0480	0.0500
14:22:01.493	30728	0.3500	1.5100	-38.8300	-0.0560	1.0650	0.0660
14:22:01.513	30748	0.2100	1.3500	-32.2800	-0.0670	0.8780	0.0370
14:22:01.534	30768	1.1300	1.0500	-37.0700	-0.0480	1.1240	0.0540
14:22:01.553	30788	0.1400	1.4600	-30.8500	-0.0580	0.7910	0.0340
14:22:01.572	30808	1.4800	1.1300	-36.4600	-0.0570	1.0820	0.0440
14:22:01.593	30828	-0.0800	1.3000	-33.9600	-0.0540	0.9820	0.0520
14:22:01.613	30848	1.7700	1.2100	-33.0400	-0.0530	0.9910	0.0380
14:22:01.632	30868	1.0900	1.7200	-39.6500	-0.0130	1.1360	0.0720
14:22:01.651	30888	-0.3600	1.5200	-30.8100	-0.0510	0.7860	0.0290
14:22:01.672	30908	1.1200	1.1200	-40.3700	-0.0260	1.1400	0.0700
14:22:01.693	30928	1.4400	1.5700	-29.7600	-0.0320	0.9020	0.0390
14:22:01.713	30948	1.2900	1.1400	-36.3100	-0.0480	1.0270	0.0510
14:22:01.733	30968	0.1100	1.5800	-35.9400	-0.0480	1.0180	0.0480
14:22:01.753	30988	0.4600	1.2700	-32.3900	-0.0760	0.8970	0.0340
14:22:01.773	31008	1.4500	1.8500	-38.6900	-0.0410	1.1700	0.0570
14:22:01.793	31028	-0.0400	1.3800	-30.5900	-0.0730	0.8270	0.0330
14:22:01.813	31048	0.7300	1.5100	-37.8200	-0.0570	1.1530	0.0580
14:22:01.832	31068	0.9200	1.3800	-33.1800	-0.0680	0.9370	0.0480
14:22:01.852	31088	0.8700	1.5000	-33.7600	-0.0740	0.9430	0.0460
14:22:01.872	31108	0.6300	1.4700	-37.8600	-0.0440	1.1130	0.0600
14:22:01.892	31128	-0.3400	1.4300	-32.0400	-0.0790	0.7730	0.0380
14:22:01.913	31148	0.9200	1.7900	-37.9600	-0.0450	1.1720	0.0550
14:22:01.932	31168	0.5800	1.1900	-32.6700	-0.0450	0.9140	0.0510
14:22:01.953	31188	1.2700	0.9200	-35.3900	-0.0430	1.0870	0.0500
14:22:01.971	31208	0.0800	1.5200	-36.7100	-0.0310	1.0360	0.0540
14:22:01.992	31228	0.6700	1.1400	-33.1800	-0.0580	0.8330	0.0370
14:22:02.013	31248	0.6800	1.6900	-38.9600	-0.0190	1.0810	0.0620
14:22:02.034	31268	-0.6700	1.5900	-31.7100	-0.0480	0.7840	0.0300
14:22:02.052	31288	0.6400	1.1500	-37.1800	-0.0260	1.1190	0.0470
14:22:02.073	31308	-0.0200	1.1300	-34.6600	-0.0070	0.9340	0.0630
14:22:02.093	31328	1.0900	1.1900	-34.3800	-0.0320	0.9270	0.0450
14:22:02.113	31348	0.1900	1.5400	-36.8200	-0.0200	1.0670	0.0440
14:22:02.133	31368	1.2500	1.3100	-30.7100	-0.0670	0.8640	0.0340
14:22:02.154	31388	1.5400	1.5200	-39.7500	-0.0450	1.2440	0.0680
14:22:02.174	31408	0.2100	1.2500	-31.3000	-0.0640	0.9190	0.0490
14:22:02.193	31428	1.3000	1.0200	-36.8900	-0.0610	1.0820	0.0450
14:22:02.213	31448	0.9100	0.9600	-33.3100	-0.0470	0.9590	0.0510
14:22:02.233	31468	0.7100	1.0700	-32.6700	-0.0660	0.8660	0.0430
14:22:02.254	31488	0.4800	1.3500	-38.1400	-0.0660	1.1020	0.0610
14:22:02.273	31508	1.2300	1.1200	-32.9000	-0.0840	0.8800	0.0370
14:22:02.293	31528	1.9500	1.3400	-36.9700	-0.0530	1.1960	0.0590
14:22:02.314	31548	0.3500	1.6800	-31.8000	-0.0470	0.9140	0.0360
14:22:02.333	31568	0.6600	1.2400	-33.2300	-0.0710	0.9020	0.0300
14:22:02.353	31588	0.2300	1.3900	-34.1000	-0.0340	0.9280	0.0400
14:22:02.373	31608	1.0400	1.1300	-32.2700	-0.0470	0.8940	0.0270
14:22:02.393	31628	2.6700	1.6200	-39.8900	-0.0280	1.2380	0.0630
14:22:02.414	31648	0.8000	1.3300	-32.2100	-0.0420	0.9450	0.0490
14:22:02.434	31668	1.8000	1.3700	-40.0000	-0.0420	1.1480	0.0710
14:22:02.453	31688	-0.2900	1.6400	-33.8100	-0.0320	0.9330	0.0450
14:22:02.472	31708	0.9000	0.8300	-33.4700	-0.0560	0.9380	0.0350
14:22:02.492	31728	0.7900	1.5000	-38.8000	-0.0230	1.1170	0.0670
14:22:02.513	31748	0.1200	1.2200	-33.7200	-0.0330	0.9160	0.0400
14:22:02.533	31768	1.3900	1.9700	-39.7600	-0.0210	1.1880	0.0610
14:22:02.554	31788	-0.1300	1.7700	-30.5200	-0.0310	0.8710	0.0390
14:22:02.575	31808	1.0800	1.5200	-33.8900	-0.0640	1.0540	0.0380
14:22:02.595	31828	-0.0800	1.4100	-35.9600	-0.0410	0.9510	0.0630
14:22:02.614	31848	0.6700	1.3700	-31.5000	-0.0600	0.8460	0.0260
14:22:02.633	31868	0.0800	1.4400	-38.4700	-0.0530	1.1370	0.0480
14:22:02.655	31888	-0.3800	1.2800	-31.6200	-0.0550	0.8030	0.0410
14:22:02.674	31908	1.3400	1.3600	-38.2600	-0.0570	1.1110	0.0610
14:22:02.692	31928	0.5800	1.5000	-32.0500	-0.0690	0.8430	0.0450
14:22:02.714	31948	1.3600	1.5200	-31.8700	-0.0940	0.9190	0.0210
14:22:02.732	31968	1.0700	1.5400	-40.0900	-0.0650	1.1420	0.0690
14:22:02.754	31988	0.9200	1.2200	-30.7900	-0.0730	0.8780	0.0310
14:22:02.774	32008	1.1800	1.5800	-37.6800	-0.0440	1.2250	0.0580
14:22:02.794	32028	-0.4700	1.6000	-30.2900	-0.0380	0.7920	0.0310
14:22:02.813	32048	-0.1200	1.0400	-36.7300	-0.0570	0.9740	0.0390
14:22:02.833	32068	0.3700	0.8900	-35.9100	-0.0430	0.9430	0.0550
14:22:02.854	32088	1.3500	0.9200	-32.2200	-0.0610	0.8680	0.0360
14:22:02.875	32108	1.2100	1.7700	-37.9500	-0.0400	1.1720	0.0420
14:22:02.895	32128	-0.4600	1.4900	-33.7200	-0.0260	0.8140	0.0440
14:22:02.914	32148	1.0600	1.3900	-37.3600	-0.0150	1.1160	0.0340
14:22:02.934	32168	-0.0500	1.3900	-33.0600	-0.0170	0.8700	0.0430
14:22:02.953	32188	0.2000	1.3900	-34.3000	-0.0400	0.9020	0.0340
14:22:02.974	32208	0.3800	1.5600	-35.4200	-0.0500	1.0220	0.0540
14:22:02.995	32228	-0.0200	1.1300	-31.7800	-0.0680	0.7990	0.0290
14:22:03.015	32248	0.3600	1.6200	-38.4300	-0.0550	1.1900	0.0500
14:22:03.033	32268	-0.6800	1.3400	-33.3200	-0.0680	0.8430	0.0410
14:22:03.053	32288	2.2200	1.3800	-37.7300	-0.0660	1.1480	0.0580
14:22:03.074	32308	1.0400	1.6500	-36.1800	-0.0480	1.0220	0.0590
14:22:03.094	32328	0.4600	1.7000	-34.5700	-0.0690	0.9030	0.0510
14:22:03.114	32348	0.3700	1.7800	-39.9500	-0.0440	1.1170	0.0640
14:22:03.135	32368	0.2000	1.2900	-29.1800	-0.0690	0.7650	0.0320
14:22:03.153	32388	1.6000	1.3500	-36.8500	-0.0670	1.1130	0.0460
14:22:03.174	32408	0.3000	1.4100	-32.2800	-0.0570	0.9160	0.0460
14:22:03.193	32428	1.8900	1.1700	-35.6900	-0.0640	1.0850	0.0360
14:22:03.215	32448	1.6800	1.1700	-37.8900	-0.0310	1.1650	0.0600
14:22:03.235	32468	0.2700	1.6600	-32.9500	-0.0320	0.8820	0.0460
14:22:03.254	32488	0.8700	1.3900	-38.6600	-0.0270	1.0890	0.0600
14:22:03.274	32508	-0.9500	1.2300	-31.0400	-0.0430	0.6800	0.0350
14:22:03.295	32528	1.2300	0.9400	-35.7300	-0.0330	1.0160	0.0420
14:22:03.314	32548	-0.1300	1.3400	-36.3000	-0.0350	0.9690	0.0460
14:22:03.334	32568	1.1100	1.2400	-32.3700	-0.0640	0.9650	0.0320
14:22:03.353	32588	0.2400	1.5700	-39.1900	-0.0220	1.1550	0.0600
14:22:03.374	32608	-0.7700	1.4900	-30.9100	-0.0510	0.7680	0.0380
14:22:03.395	32628	1.0300	1.6200	-37.8300	-0.0460	1.1560	0.0470
14:22:03.414	32648	0.0000	1.2500	-31.8600	-0.0690	0.8200	0.0430
14:22:03.433	32668	1.3700	1.1500	-37.2600	-0.0740	1.0130	0.0610
14:22:03.454	32688	-0.4300	1.6700	-35.4600	-0.0520	0.9820	0.0420
14:22:03.474	32708	0.0200	1.1800	-33.7300	-0.0800	0.8410	0.0450
14:22:03.493	32728	1.3800	1.2300	-38.5300	-0.0750	1.1620	0.0560
14:22:03.514	32748	0.4200	1.1500	-32.1600	-0.0830	0.8850	0.0560
14:22:03.535	32768	2.3800	1.5400	-36.7000	-0.0650	1.2350	0.0490
14:22:03.556	32788	1.3800	1.2400	-34.7700	-0.0540	0.9820	0.0540
14:22:03.574	32808	0.6900	0.9700	-34.1100	-0.0670	0.9270	0.0480
14:22:03.594	32828	0.0500	1.5300	-38.0800	-0.0220	1.0140	0.0560
14:22:03.614	32848	0.0400	1.2500	-30.9100	-0.0740	0.8450	0.0340
14:22:03.636	32868	1.2900	1.7200	-37.6900	-0.0280	1.1450	0.0510
14:22:03.653	32888	0.1600	1.0700	-31.9700	-0.0540	0.8640	0.0370
14:22:03.673	32908	1.8500	0.9200	-34.4400	-0.0160	1.0350	0.0360
14:22:03.693	32928	0.9300	1.4700	-32.7400	-0.0080	1.0370	0.0400
14:22:03.715	32948	0.4400	1.1200	-30.5100	-0.0530	0.8920	0.0240
14:22:03.736	32968	1.3600	1.7200	-38.8400	-0.0090	1.1690	0.0510
14:22:03.753	32988	0.3400	1.1200	-33.7900	-0.0210	0.8290	0.0490
14:22:03.774	33008	1.4000	1.6100	-37.8100	-0.0110	1.0980	0.0570
14:22:03.794	33028	-0.2900	1.3100	-33.7200	-0.0400	0.8760	0.0580
14:22:03.813	33048	1.2900	1.5500	-33.7000	-0.0530	1.0400	0.0400
14:22:03.834	33068	0.4600	1.7100	-37.0000	-0.0340	1.0680	0.0520
14:22:03.854	33088	0.1900	1.6400	-33.4900	-0.0330	0.8650	0.0470
14:22:03.875	33108	1.0000	1.3700	-38.7100	-0.0520	1.1360	0.0610
14:22:03.896	33128	-0.1300	1.1300	-32.9400	-0.0680	0.8320	0.0460
14:22:03.916	33148	1.4100	1.4700	-36.8700	-0.0650	1.0350	0.0460
14:22:03.935	33168	0.4100	1.3100	-34.5100	-0.0570	0.9020	0.0530
14:22:03.954	33188	1.1000	0.9200	-33.1400	-0.0860	0.9360	0.0340
14:22:03.975	33208	0.6800	1.3200	-39.9000	-0.0470	1.1580	0.0660
14:22:03.994	33228	-0.1500	1.5700	-33.0100	-0.0510	0.8970	0.0390
14:22:04.015	33248	0.7500	1.5600	-39.6900	-0.0100	1.1460	0.0640
14:22:04.034	33268	0.3700	1.2900	-32.3500	-0.0360	0.8750	0.0420
14:22:04.056	33288	1.0600	1.0600	-33.8600	-0.0530	0.9250	0.0440
14:22:04.075	33308	-0.1100	1.8600	-35.4300	-0.0290	0.9740	0.0430
14:22:04.096	33328	0.2000	1.0000	-31.9900	-0.0670	0.8990	0.0290
14:22:04.115	33348	1.9500	1.7900	-38.1700	0.0020	1.1670	0.0590
14:22:04.135	33368	-0.7000	1.1000	-33.9000	-0.0320	0.8770	0.0400
14:22:04.154	33388	1.9900	1.2200	-37.7400	-0.0280	1.1280	0.0400
14:22:04.174	33408	1.2200	1.3300	-31.7900	-0.0380	0.9980	0.0420
14:22:04.195	33428	1.6500	0.7600	-31.6800	-0.0790	0.9580	0.0350
14:22:04.216	33448	0.9900	1.1100	-39.8200	-0.0460	1.0490	0.0710
14:22:04.236	33468	-0.3400	1.7400	-32.4800	-0.0650	0.8490	0.0300
14:22:04.255	33488	1.4200	1.2700	-36.9400	-0.0390	1.0630	0.0590
14:22:04.275	33508	-0.0100	1.2300	-33.9400	-0.0540	0.8650	0.0450
14:22:04.294	33528	2.1600	0.9200	-36.5700	-0.0720	1.1200	0.0450
14:22:04.314	33548	1.1400	1.4100	-35.2300	-0.0620	1.0480	0.0530
14:22:04.336	33568	1.7500	1.3000	-34.1800	-0.0780	1.0480	0.0340
14:22:04.356	33588	0.8400	0.6700	-40.1600	-0.0380	1.0470	0.0680
14:22:04.374	33608	-0.0500	1.4700	-35.2000	-0.0550	1.0180	0.0570
14:22:04.396	33628	1.8600	1.7900	-37.8000	-0.0420	1.1590	0.0530
14:22:04.415	33648	0.5300	1.2900	-32.1100	-0.0450	0.8710	0.0440
14:22:04.434	33668	1.0600	0.9400	-34.0900	-0.0410	0.9560	0.0420
14:22:04.453	33688	-0.0600	1.2200	-36.7700	-0.0380	0.9700	0.0660
14:22:04.476	33708	-0.2100	1.2900	-32.2100	-0.0730	0.8320	0.0250
14:22:04.495	33728	0.2100	1.1100	-38.0400	-0.0450	1.0860	0.0480
14:22:04.515	33748	-0.8700	1.7000	-30.0300	-0.0380	0.8040	0.0210
14:22:04.535	33768	1.4000	1.5600	-35.4600	-0.0040	1.1120	0.0490
14:22:04.555	33788	1.6000	1.2400	-33.0200	-0.0240	1.0250	0.0530
14:22:04.576	33808	-0.1900	1.7100	-34.0900	-0.0330	0.9720	0.0370
14:22:04.594	33828	-0.2700	1.7400	-37.1200	-0.0310	1.0600	0.0500
14:22:04.615	33848	-0.0500	1.1000	-31.4200	-0.0640	0.7910	0.0360
14:22:04.635	33868	1.5700	1.0700	-37.7500	-0.0480	1.1270	0.0580
14:22:04.655	33888	-0.9400	1.1600	-34.3100	-0.0560	0.8510	0.0470
14:22:04.674	33908	1.6500	0.9900	-34.4200	-0.0740	1.0530	0.0360
14:22:04.695	33928	0.8000	1.2600	-34.2800	-0.0560	1.0150	0.0570
14:22:04.714	33948	-0.2800	1.1100	-33.3100	-0.0740	0.8300	0.0380
14:22:04.735	33968	0.4100	2.0400	-37.1400	-0.0520	1.0550	0.0420
14:22:04.755	33988	0.9800	1.3500	-30.6300	-0.0730	0.8270	0.0380
14:22:04.774	34008	2.2800	1.2200	-36.0900	-0.0710	1.1500	0.0400
14:22:04.795	34028	0.8600	1.3200	-33.4100	-0.0750	0.9770	0.0480
14:22:04.815	34048	0.8100	1.2200	-32.9400	-0.0710	0.9070	0.0350
14:22:04.835	34068	0.3800	1.4200	-38.5000	-0.0280	1.0270	0.0530
14:22:04.855	34088	-0.3000	1.2000	-31.2400	-0.0650	0.8350	0.0230
14:22:04.875	34108	1.3700	1.2000	-37.4300	-0.0340	1.1150	0.0500
14:22:04.895	34128	1.1600	1.3700	-31.9400	-0.0290	0.9260	0.0450
14:22:04.916	34148	1.8300	1.2000	-39.0400	-0.0340	1.1470	0.0670
14:22:04.936	34168	0.8700	1.3200	-35.6300	-0.0410	1.0830	0.0510
14:22:04.956	34188	0.2500	1.0800	-33.7000	-0.0370	0.9110	0.0450
14:22:04.975	34208	0.3100	1.6100	-38.2200	-0.0090	1.0560	0.0550
14:22:04.997	34228	0.3700	1.0500	-30.7200	-0.0490	0.8100	0.0250
14:22:05.017	34248	1.1200	1.5800	-37.8300	-0.0370	1.0780	0.0450
14:22:05.035	34268	0.0900	1.4500	-33.5900	-0.0430	0.9190	0.0430
14:22:05.056	34288	1.4700	1.1600	-35.7800	-0.0750	1.0430	0.0520
14:22:05.076	34308	1.6600	1.7600	-35.7000	-0.0400	1.1060	0.0540
14:22:05.096	34328	-0.7500	1.6200	-31.1300	-0.0600	0.8310	0.0360
14:22:05.115	34348	1.1100	1.4200	-39.4300	-0.0490	1.1540	0.0430
14:22:05.135	34368	0.0100	1.0300	-31.0100	-0.0570	0.8180	0.0470
14:22:05.157	34388	0.9200	1.3700	-35.5800	-0.0650	1.0350	0.0410
14:22:05.175	34408	0.4200	1.5000	-34.2700	-0.0580	0.9250	0.0510
14:22:05.196	34428	-0.6400	1.4300	-34.2900	-0.0830	0.8220	0.0310
14:22:05.214	34448	1.1600	1.5700	-39.0400	-0.0650	1.1350	0.0510
14:22:05.236	34468	-0.7900	1.2400	-33.2400	-0.0540	0.8650	0.0440
14:22:05.257	34488	0.7600	1.1300	-40.3500	-0.0410	1.1370	0.0630
14:22:05.277	34508	-0.3500	1.2600	-33.8800	-0.0270	0.8370	0.0540
14:22:05.295	34528	-0.7000	1.0400	-33.4600	-0.0700	0.8560	0.0350
14:22:05.316	34548	0.7900	1.4200	-38.2000	-0.0430	1.0320	0.0520
14:22:05.336	34568	0.5600	0.9200	-32.1200	-0.0670	0.8220	0.0390
14:22:05.356	34588	1.5900	1.7000	-39.5300	-0.0360	1.1890	0.0530
14:22:05.375	34608	-0.9000	1.3500	-34.4800	-0.0120	0.8960	0.0570
14:22:05.396	34628	0.7300	1.8400	-33.8000	-0.0160	0.9900	0.0340
14:22:05.416	34648	-0.0100	1.6100	-34.4400	-0.0160	0.9340	0.0460
14:22:05.437	34668	-0.2000	1.3000	-33.0500	-0.0490	0.8620	0.0250
14:22:05.456	34688	1.3000	1.6700	-36.8000	-0.0690	1.1290	0.0410
14:22:05.476	34708	-0.2300	1.2200	-31.3000	-0.0760	0.8070	0.0340
14:22:05.497	34728	1.2300	1.4300	-37.4100	-0.0660	1.1590	0.0350
14:22:05.516	34748	0.8300	1.4300	-33.1200	-0.0450	0.9590	0.0480
14:22:05.536	34768	1.9300	1.0600	-33.0700	-0.0610	1.0430	0.0380
14:22:05.556	34788	1.0100	1.2500	-37.9000	-0.0580	1.1000	0.0630
14:22:05.577	34808	-0.2900	1.3900	-31.2100	-0.0730	0.9030	0.0310
14:22:05.597	34828	1.9000	1.3300	-39.1700	-0.0440	1.2150	0.0590
14:22:05.617	34848	1.0200	1.6500	-29.1200	-0.0510	0.8220	0.0380
14:22:05.637	34868	1.3000	1.1600	-36.1800	-0.0800	1.0330	0.0430
14:22:05.656	34888	-0.4300	1.3900	-37.0800	-0.0430	0.9390	0.0510
14:22:05.674	34908	0.7100	1.3300	-30.8700	-0.0500	0.8580	0.0150
14:22:05.697	34928	1.5500	1.5700	-38.2200	-0.0320	1.1600	0.0560
14:22:05.715	34948	0.0800	1.1900	-32.8000	-0.0500	0.8480	0.0580
14:22:05.736	34968	1.3100	1.5500	-37.9200	-0.0250	1.1670	0.0510
14:22:05.756	34988	1.5000	1.1700	-32.9600	-0.0300	0.9090	0.0510
14:22:05.775	35008	1.2500	1.3700	-34.9900	-0.0280	1.0720	0.0430
14:22:05.797	35028	0.5700	1.7400	-36.6500	-0.0230	1.0670	0.0500
14:22:05.816	35048	0.1100	1.1100	-32.4600	-0.0390	0.8920	0.0320
14:22:05.835	35068	0.4300	1.6700	-39.4200	-0.0160	1.1440	0.0540
14:22:05.856	35088	-0.8700	1.4400	-32.4300	-0.0470	0.7250	0.0440
14:22:05.876	35108	1.4700	1.0900	-36.8100	-0.0550	1.0640	0.0470
14:22:05.895	35128	0.4100	1.4500	-34.7200	-0.0480	0.9420	0.0450
14:22:05.915	35148	1.3800	1.5800	-32.1200	-0.0650	0.9460	0.0400
14:22:05.935	35168	0.5700	1.4700	-39.9800	-0.0450	1.0910	0.0720
14:22:05.956	35188	-0.5800	1.3600	-31.4600	-0.0740	0.8210	0.0410
14:22:05.977	35208	1.5200	1.5900	-38.4700	-0.0530	1.1710	0.0650
14:22:05.995	35228	0.8000	1.3800	-30.9100	-0.0630	0.8690	0.0390
14:22:06.016	35248	1.8700	1.0900	-35.7700	-0.0810	1.0240	0.0420
14:22:06.037	35268	0.2700	1.5300	-38.1000	-0.0670	1.0120	0.0500
14:22:06.057	35288	0.1200	1.6300	-32.3300	-0.0690	0.8570	0.0370
14:22:06.077	35308	1.6900	1.1400	-37.4400	-0.0510	1.1220	0.0550
14:22:06.096	35328	-0.5700	1.3800	-31.0300	-0.0330	0.7470	0.0390
14:22:06.115	35348	0.8900	1.1400	-37.2000	-0.0470	1.1100	0.0480
14:22:06.135	35368	-0.2900	1.3300	-34.2500	-0.0260	0.9050	0.0540
14:22:06.155	35388	0.8300	1.2800	-35.1800	-0.0410	1.0290	0.0470
14:22:06.177	35408	0.5500	1.3500	-39.8500	-0.0280	1.1370	0.0580
14:22:06.195	35428	0.3400	1.2600	-29.5900	-0.0420	0.7660	0.0290
14:22:06.216	35448	0.6400	1.4300	-41.0600	-0.0030	1.0690	0.0720
14:22:06.236	35468	0.1300	1.2300	-32.4400	-0.0260	0.8380	0.0470
14:22:06.258	35488	1.7100	1.1700	-35.7700	-0.0450	1.0970	0.0490
14:22:06.276	35508	0.7500	1.4500	-38.6900	-0.0470	1.0930	0.0580
14:22:06.295	35528	0.3000	1.3800	-31.5600	-0.0840	0.8920	0.0340
14:22:06.318	35548	1.0400	1.5600	-39.1400	-0.0520	1.1590	0.0530
14:22:06.336	35568	0.5600	1.3000	-29.5300	-0.0620	0.8240	0.0400
14:22:06.356	35588	1.5700	1.0800	-38.6900	-0.0560	1.2000	0.0600
14:22:06.378	35608	0.6200	1.1400	-33.5100	-0.0610	1.0030	0.0470
14:22:06.396	35628	0.9700	1.1900	-33.0400	-0.0750	0.9460	0.0400
14:22:06.415	35648	-0.2900	1.7800	-38.5500	-0.0500	1.0460	0.0620
14:22:06.437	35668	-0.5100	1.0700	-31.5700	-0.0630	0.6950	0.0370
14:22:06.457	35688	0.7600	1.5600	-39.1600	-0.0520	1.1410	0.0540
14:22:06.476	35708	1.2700	1.0100	-31.1900	-0.0620	0.9070	0.0490
14:22:06.497	35728	0.7600	0.9300	-37.1000	-0.0600	1.1170	0.0380
14:22:06.517	35748	0.6400	0.9000	-39.1100	-0.0270	1.1090	0.0700
14:22:06.537	35768	-0.1100	1.2000	-32.8000	-0.0460	0.8670	0.0340
14:22:06.557	35788	-0.0800	1.6700	-38.6300	-0.0270	1.0950	0.0520
14:22:06.577	35808	-0.6700	1.4200	-29.8400	-0.0420	0.6710	0.0360
14:22:06.597	35828	0.1400	1.3900	-38.6800	-0.0320	1.0640	0.0510
14:22:06.618	35848	0.1200	1.5900	-31.6300	-0.0190	0.9250	0.0360
14:22:06.636	35868	0.4400	1.3300	-34.8300	-0.0310	0.9520	0.0460
14:22:06.658	35888	0.1900	1.8500	-37.5300	-0.0210	1.0930	0.0490
14:22:06.677	35908	-0.3800	1.2800	-30.5700	-0.0630	0.7950	0.0270
14:22:06.696	35928	1.0600	1.8200	-38.6300	-0.0430	1.1850	0.0480
14:22:06.716	35948	0.5600	1.2700	-31.1100	-0.0600	0.8180	0.0350
14:22:06.738	35968	0.6700	1.3100	-37.4700	-0.0560	1.0530	0.0400
14:22:06.758	35988	0.0800	1.3800	-36.8000	-0.0530	0.9400	0.0520
14:22:06.777	36008	1.2200	1.5400	-32.0200	-0.0670	0.8970	0.0270
14:22:06.798	36028	1.7200	1.3700	-38.5100	-0.0610	1.1460	0.0580
14:22:06.816	36048	0.1800	1.3800	-33.2200	-0.0660	0.8510	0.0520
14:22:06.838	36068	1.7300	1.8800	-36.6000	-0.0430	1.1630	0.0530
14:22:06.857	36088	0.2700	1.3000	-34.8000	-0.0790	0.9580	0.0570
14:22:06.877	36108	0.4200	1.6400	-33.1200	-0.0550	0.9400	0.0300
14:22:06.896	36128	0.5100	1.4600	-38.0300	-0.0310	1.0340	0.0640
14:22:06.916	36148	0.6900	0.9900	-32.9500	-0.0570	0.8560	0.0370
14:22:06.936	36168	1.2500	1.6800	-38.8700	-0.0290	1.2470	0.0530
14:22:06.956	36188	0.4500	1.0900	-32.4700	-0.0370	0.8780	0.0470
14:22:06.978	36208	0.9600	1.0600	-37.9800	-0.0410	1.0690	0.0520
14:22:06.997	36228	-0.3700	1.7000	-35.6900	-0.0140	0.9580	0.0480
14:22:07.016	36248	0.5700	1.4500	-32.0500	-0.0210	0.8810	0.0380
14:22:07.036	36268	1.8600	1.6600	-36.0500	-0.0230	1.0940	0.0500
14:22:07.057	36288	-0.4600	1.4400	-32.7700	-0.0460	0.8340	0.0400
14:22:07.077	36308	1.0800	1.6200	-39.3000	-0.0350	1.1650	0.0590
14:22:07.097	36328	1.2400	1.2800	-31.1400	-0.0390	0.8860	0.0500
14:22:07.117	36348	0.3700	1.7300	-35.4400	-0.0650	1.0670	0.0410
14:22:07.137	36368	-0.1900	1.6300	-37.7000	-0.0590	1.0470	0.0570
14:22:07.156	36388	0.9400	1.1700	-31.1800	-0.0770	0.8790	0.0310
14:22:07.177	36408	1.5900	1.2500	-39.4700	-0.0410	1.1240	0.0800
14:22:07.197	36428	-0.4400	1.3600	-31.8400	-0.0640	0.8150	0.0370
14:22:07.218	36448	0.9200	1.4100	-35.1500	-0.0880	1.0680	0.0370
14:22:07.238	36468	0.4700	1.3700	-33.7000	-0.0730	1.0020	0.0490
14:22:07.257	36488	0.3300	1.5800	-34.9500	-0.0770	0.9700	0.0420
14:22:07.276	36508	-0.2900	1.9400	-39.4800	-0.0300	1.1030	0.0650
14:22:07.298	36528	0.0900	1.0300	-30.5400	-0.0620	0.7930	0.0360
14:22:07.319	36548	1.4500	0.9600	-37.3200	-0.0530	1.1260	0.0440
14:22:07.337	36568	-0.1000	0.8200	-31.8000	-0.0390	0.8200	0.0430
14:22:07.357	36588	1.5800	0.9800	-35.4500	-0.0440	1.0040	0.0440
14:22:07.377	36608	0.2000	1.3800	-36.5300	-0.0330	1.0740	0.0550
14:22:07.396	36628	1.1300	0.9600	-32.3000	-0.0440	0.9230	0.0340
14:22:07.418	36648	1.3200	1.6600	-39.4900	-0.0040	1.1840	0.0690
14:22:07.437	36668	-0.8600	1.3500	-31.9600	-0.0210	0.8110	0.0340
14:22:07.457	36688	1.6800	0.8400	-36.2800	-0.0230	1.0450	0.0460
14:22:07.476	36708	-0.0800	1.5900	-35.9600	-0.0180	0.9080	0.0500
14:22:07.496	36728	1.2300	1.1200	-33.5500	-0.0530	0.9190	0.0480
14:22:07.517	36748	0.0600	1.3900	-36.5100	-0.0600	1.0120	0.0490
14:22:07.536	36768	-0.1200	1.0200	-33.3500	-0.0690	0.8240	0.0410
14:22:07.556	36788	1.3000	0.9700	-39.9800	-0.0500	1.1350	0.0680
14:22:07.576	36808	-0.6800	1.5600	-33.3600	-0.0560	0.8800	0.0530
14:22:07.597	36828	1.1400	0.9600	-37.9400	-0.0710	1.1330	0.0520
14:22:07.619	36848	0.2200	1.4400	-35.6800	-0.0420	0.9640	0.0530
14:22:07.639	36868	0.0700	1.7000	-33.9300	-0.0790	0.8810	0.0380
14:22:07.657	36888	-0.3800	2.0100	-38.5000	-0.0360	1.0230	0.0540
14:22:07.677	36908	-0.4600	1.5800	-30.2400	-0.0700	0.7290	0.0270
14:22:07.698	36928	1.2900	1.0700	-38.5300	-0.0790	1.1350	0.0480
14:22:07.718	36948	0.4700	1.1300	-32.4100	-0.0700	0.9570	0.0400
14:22:07.737	36968	1.2800	1.1200	-35.5500	-0.0490	1.0720	0.0410
14:22:07.759	36988	0.6400	1.0800	-37.0000	-0.0190	1.0880	0.0570
14:22:07.777	37008	-0.1600	1.3600	-32.4000	-0.0400	0.7930	0.0380
14:22:07.798	37028	0.1700	1.5200	-38.9400	-0.0160	1.0650	0.0600
14:22:07.817	37048	-0.7900	1.0100	-31.9900	-0.0440	0.7260	0.0430
14:22:07.836	37068	1.3300	1.3900	-36.3100	-0.0250	1.0840	0.0510
14:22:07.858	37088	1.3400	1.2000	-33.7500	-0.0160	1.0270	0.0490
14:22:07.876	37108	-0.2700	1.6800	-34.2200	-0.0220	0.9080	0.0340
14:22:07.897	37128	0.1700	1.4700	-38.8300	-0.0170	1.1620	0.0590
14:22:07.919	37148	0.1300	1.2800	-30.2000	-0.0570	0.7590	0.0330
14:22:07.939	37168	1.5000	1.5100	-38.9000	-0.0600	1.1500	0.0590
14:22:07.957	37188	-1.2600	1.2900	-34.0500	-0.0670	0.8150	0.0370
14:22:07.978	37208	0.9400	1.0500	-36.4900	-0.0780	1.0200	0.0410
14:22:07.998	37228	-0.1200	1.5700	-37.5400	-0.0370	1.0400	0.0590
14:22:08.017	37248	-0.4900	1.5400	-33.5500	-0.0660	0.8470	0.0420
14:22:08.038	37268	1.3600	1.7200	-39.4500	-0.0660	1.2040	0.0460
14:22:08.058	37288	1.1600	1.1900	-31.1900	-0.0740	0.8470	0.0450
14:22:08.078	37308	2.0000	1.3900	-37.1200	-0.0730	1.1500	0.0560
14:22:08.098	37328	0.6500	1.7000	-33.8700	-0.0460	0.9760	0.0550
14:22:08.118	37348	0.6200	1.3000	-31.5300	-0.0720	0.9070	0.0300
14:22:08.137	37368	0.5100	1.8200	-38.2400	-0.0400	1.0800	0.0510
14:22:08.158	37388	-0.0800	1.2100	-31.9600	-0.0490	0.8400	0.0420
14:22:08.179	37408	1.6000	1.3800	-37.5000	-0.0360	1.1750	0.0510
14:22:08.198	37428	0.2800	1.2700	-31.3700	-0.0340	0.8910	0.0340
14:22:08.218	37448	1.3000	1.1600	-37.9400	-0.0370	1.0880	0.0570
14:22:08.238	37468	0.6800	1.5300	-35.0600	-0.0240	1.0400	0.0540
14:22:08.258	37488	0.6100	1.0200	-31.9100	-0.0540	0.8360	0.0340
14:22:08.278	37508	-0.1100	1.7300	-39.1500	-0.0240	1.1090	0.0530
14:22:08.297	37528	-0.3000	1.1700	-33.1900	-0.0340	0.8380	0.0440
14:22:08.318	37548	1.6100	1.5400	-38.6900	-0.0270	1.1990	0.0600
14:22:08.338	37568	1.1300	1.5600	-31.6200	-0.0560	0.9280	0.0510
14:22:08.358	37588	0.4700	1.4000	-35.8900	-0.0690	0.9910	0.0440
14:22:08.377	37608	0.3200	1.5500	-36.7000	-0.0590	1.0580	0.0550
14:22:08.397	37628	0.4900	0.9300	-31.6000	-0.0640	0.8210	0.0470
14:22:08.417	37648	1.8100	1.5000	-38.0600	-0.0550	1.2390	0.0510
14:22:08.439	37668	-0.3400	1.3100	-31.7900	-0.0490	0.8610	0.0450
14:22:08.458	37688	0.4700	1.6000	-36.9200	-0.0590	1.0380	0.0450
14:22:08.479	37708	0.2600	1.7200	-33.3700	-0.0490	0.9420	0.0440
14:22:08.498	37728	-0.0300	1.6600	-33.2700	-0.0760	0.8410	0.0310
14:22:08.518	37748	1.2300	1.6400	-40.0200	-0.0490	1.1660	0.0570
14:22:08.538	37768	0.5400	0.9700	-30.4700	-0.0690	0.8210	0.0330
14:22:08.558	37788	1.3500	1.4800	-36.8200	-0.0200	1.1070	0.0370
14:22:08.578	37808	-0.8100	1.0600	-33.4000	-0.0420	0.9010	0.0530
14:22:08.598	37828	-0.3000	1.3200	-33.8400	-0.0470	0.8990	0.0290
14:22:08.618	37848	0.5500	1.5200	-36.9800	-0.0440	1.0500	0.0560
14:22:08.638	37868	0.5900	1.1100	-30.1500	-0.0540	0.7850	0.0210
14:22:08.658	37888	0.6500	1.6200	-42.5300	-0.0330	1.1690	0.0560
14:22:08.677	37908	-0.2800	1.3000	-32.0500	-0.0190	0.8150	0.0460
14:22:08.697	37928	1.3500	0.8500	-35.8400	-0.0430	1.0290	0.0460
14:22:08.719	37948	-0.1500	1.5900	-35.6600	-0.0160	0.9750	0.0530
14:22:08.737	37968	-0.3400	1.4200	-33.3600	-0.0500	0.8770	0.0410
14:22:08.757	37988	1.4400	1.5600	-38.8400	-0.0430	1.1470	0.0660
14:22:08.779	38008	0.3000	1.1100	-33.9800	-0.0680	0.8030	0.0480
14:22:08.799	38028	0.8000	1.6400	-39.8400	-0.0570	1.2110	0.0540
14:22:08.818	38048	-0.0400	1.4000	-33.0800	-0.0600	0.9370	0.0490
14:22:08.837	38068	1.8200	1.1700	-33.6800	-0.0760	1.0060	0.0380
14:22:08.858	38088	0.8300	1.5400	-36.8800	-0.0670	1.1160	0.0510
14:22:08.878	38108	-0.1000	1.0800	-32.7700	-0.0920	0.8560	0.0370
14:22:08.898	38128	0.3700	2.2300	-40.2700	-0.0270	1.2120	0.0530
14:22:08.918	38148	0.6900	1.7300	-30.1300	-0.0450	0.8090	0.0470
14:22:08.938	38168	1.1900	1.6800	-34.9100	-0.0710	1.0660	0.0450
14:22:08.958	38188	0.0200	1.1300	-33.7300	-0.0600	0.9250	0.0450
14:22:08.979	38208	0.6600	1.2900	-33.4800	-0.0440	0.9220	0.0380
14:22:08.999	38228	0.7600	1.4500	-38.0900	-0.0240	1.1930	0.0580
14:22:09.018	38248	-0.1600	1.0600	-30.5200	-0.0570	0.8210	0.0400
14:22:09.038	38268	0.1000	1.9100	-38.3300	-0.0220	1.1360	0.0440
14:22:09.060	38288	-0.9600	1.5200	-31.7300	-0.0260	0.8010	0.0360
14:22:09.079	38308	0.7200	1.0800	-36.5700	-0.0280	0.9540	0.0460
14:22:09.099	38328	1.3700	1.5400	-35.2000	-0.0260	1.0370	0.0320
14:22:09.119	38348	0.3300	1.1700	-33.8200	-0.0490	0.8360	0.0460
14:22:09.139	38368	0.1900	1.4000	-41.2000	-0.0400	1.1910	0.0550
14:22:09.159	38388	-0.3100	1.0700	-31.7300	-0.0560	0.7790	0.0480
14:22:09.179	38408	0.9800	1.5600	-37.6600	-0.0590	1.0950	0.0390
14:22:09.198	38428	-0.2500	1.4800	-34.8100	-0.0470	0.8920	0.0470
14:22:09.218	38448	0.8600	1.3400	-31.8900	-0.0800	0.9160	0.0290
14:22:09.238	38468	1.3500	1.4100	-39.5500	-0.0400	1.0860	0.0670
14:22:09.259	38488	0.0500	1.0700	-29.7300	-0.0930	0.8270	0.0330
14:22:09.279	38508	1.5400	1.3200	-38.8100	-0.0740	1.2190	0.0500
14:22:09.298	38528	1.5200	1.2900	-30.5000	-0.0620	0.9110	0.0350
14:22:09.319	38548	1.1300	1.2200	-36.2400	-0.0730	1.0100	0.0390
14:22:09.338	38568	-0.7500	1.4600	-37.1500	-0.0430	0.9210	0.0600
14:22:09.359	38588	-1.0300	1.2100	-32.4900	-0.0770	0.7490	0.0340
14:22:09.380	38608	0.5900	1.5800	-38.5900	-0.0370	1.0740	0.0560
14:22:09.399	38628	0.4200	1.1900	-31.3300	-0.0630	0.7910	0.0360
14:22:09.418	38648	1.1400	1.4800	-36.4300	-0.0620	1.1940	0.0440
14:22:09.439	38668	0.7000	1.4000	-37.0400	-0.0360	1.0860	0.0620
14:22:09.459	38688	1.7000	1.2700	-33.2700	-0.0530	1.0120	0.0410
14:22:09.478	38708	0.0100	1.3200	-39.8200	-0.0120	1.0550	0.0680
14:22:09.499	38728	-0.4000	1.2500	-32.5100	-0.0450	0.7730	0.0380
14:22:09.518	38748	0.5300	1.5100	-41.0300	-0.0010	1.1380	0.0620
14:22:09.539	38768	0.9900	1.5200	-32.8200	-0.0300	0.9990	0.0450
14:22:09.559	38788	0.6300	1.6000	-34.1400	-0.0370	1.0170	0.0270
14:22:09.579	38808	-0.3800	1.7900	-33.5000	-0.0470	0.9420	0.0350
14:22:09.600	38828	-0.3400	1.3900	-31.3500	-0.0700	0.8410	0.0290
14:22:09.620	38848	1.2900	1.6500	-39.5100	-0.0360	1.0490	0.0690
14:22:09.639	38868	0.3400	1.3600	-32.6300	-0.0590	0.8570	0.0410
14:22:09.659	38888	1.7200	1.6500	-36.9500	-0.0500	1.1260	0.0420
14:22:09.679	38908	0.5800	1.2400	-35.1600	-0.0490	0.9430	0.0500
14:22:09.699	38928	1.2500	1.4200	-34.8500	-0.0850	0.8820	0.0480
14:22:09.718	38948	-0.1200	1.5800	-37.1300	-0.0610	0.9940	0.0470
14:22:09.739	38968	-0.2300	1.1900	-31.5400	-0.0790	0.7760	0.0310
14:22:09.759	38988	0.7000	1.3200	-36.8400	-0.0670	1.1110	0.0460
14:22:09.780	39008	0.4900	1.5600	-34.7300	-0.0540	0.9260	0.0600
14:22:09.799	39028	1.6000	1.3400	-35.6400	-0.0460	1.0800	0.0400
14:22:09.819	39048	0.5600	0.8200	-36.7200	-0.0450	1.0140	0.0490
14:22:09.840	39068	0.0400	1.2200	-32.4800	-0.0630	0.8490	0.0190
14:22:09.859	39088	-0.4400	1.4800	-38.9100	-0.0310	1.0700	0.0550
14:22:09.878	39108	-0.9200	1.1900	-32.0800	-0.0460	0.8170	0.0340
14:22:09.898	39128	0.5800	1.4400	-39.1500	-0.0290	1.1240	0.0460
14:22:09.918	39148	0.1300	1.6600	-32.4700	-0.0080	0.9050	0.0340
14:22:09.940	39168	1.2700	1.3700	-34.0900	-0.0320	0.9730	0.0470
14:22:09.958	39188	-0.4500	1.4600	-37.2300	-0.0190	0.9670	0.0420
14:22:09.979	39208	0.6200	1.0800	-31.5100	-0.0590	0.8020	0.0310
14:22:10.000	39228	0.9300	1.8600	-38.3600	-0.0430	1.1460	0.0580
14:22:10.020	39248	0.4400	1.2800	-31.3500	-0.0700	0.8570	0.0420
14:22:10.038	39268	1.1200	1.6000	-36.8800	-0.0520	1.1570	0.0450
14:22:10.059	39288	-0.3300	1.6900	-34.7800	-0.0410	0.9360	0.0540
14:22:10.081	39308	0.8100	1.4200	-33.3900	-0.0610	0.9300	0.0420
14:22:10.100	39328	0.5900	1.1900	-37.0200	-0.0520	1.0950	0.0510
14:22:10.120	39348	0.5000	1.5800	-32.0100	-0.0780	0.8970	0.0370
14:22:10.140	39368	2.3800	1.4900	-39.0200	-0.0470	1.2710	0.0680
14:22:10.161	39388	1.4500	1.2700	-32.2400	-0.0600	0.9170	0.0560
14:22:10.181	39408	1.6600	1.0400	-35.8600	-0.0720	1.0260	0.0420
14:22:10.201	39428	0.6800	1.3000	-38.6300	-0.0460	1.0320	0.0590
14:22:10.219	39448	1.1500	0.8600	-31.4500	-0.0550	0.8380	0.0330
14:22:10.240	39468	0.9500	1.3800	-40.3500	-0.0400	1.2010	0.0560
14:22:10.260	39488	-0.3900	1.3500	-31.1600	-0.0440	0.7820	0.0390
14:22:10.280	39508	1.2500	1.0400	-38.1300	-0.0340	1.1400	0.0460
14:22:10.299	39528	0.3600	1.6100	-34.0000	-0.0130	0.9370	0.0550
14:22:10.319	39548	1.2500	1.3400	-32.9400	-0.0350	0.9160	0.0410
14:22:10.340	39568	1.3000	1.8300	-38.5000	-0.0300	1.0990	0.0610
14:22:10.361	39588	-0.0900	1.0700	-31.5000	-0.0410	0.8370	0.0280
14:22:10.379	39608	1.6000	1.2900	-39.6200	-0.0230	1.1570	0.0640
14:22:10.399	39628	-0.8000	1.4400	-33.2400	-0.0490	0.7810	0.0430
14:22:10.420	39648	0.4800	1.3100	-37.3200	-0.0790	1.0000	0.0490
14:22:10.439	39668	-0.1300	1.3800	-34.8000	-0.0560	0.9660	0.0560
14:22:10.460	39688	0.6200	1.4000	-32.9900	-0.0750	0.9690	0.0370
14:22:10.481	39708	0.7500	1.4500	-38.8700	-0.0460	1.1680	0.0510
14:22:10.499	39728	0.2200	1.9100	-32.9000	-0.0490	0.8750	0.0500
14:22:10.519	39748	1.0500	1.6700	-36.3100	-0.0620	1.1310	0.0560
14:22:10.540	39768	0.3700	1.4000	-32.3900	-0.0590	0.8470	0.0560
14:22:10.560	39788	0.6000	1.3300	-33.4800	-0.0870	0.9290	0.0280
14:22:10.580	39808	0.7100	1.7800	-36.0000	-0.0670	1.0410	0.0560
14:22:10.599	39828	-0.1900	1.5200	-31.2100	-0.0790	0.8530	0.0340
14:22:10.620	39848	0.5100	1.7400	-37.9300	-0.0440	1.1500	0.0400
14:22:10.640	39868	-0.0100	1.1200	-32.1800	-0.0390	0.8300	0.0460
14:22:10.661	39888	2.1100	0.7200	-36.8000	-0.0590	1.0650	0.0460
14:22:10.679	39908	1.0600	1.2400	-36.0900	-0.0330	1.0220	0.0620
14:22:10.700	39928	0.8200	1.2400	-33.0300	-0.0540	0.9590	0.0410
14:22:10.719	39948	1.1700	1.2500	-38.4400	-0.0520	1.1180	0.0630
14:22:10.739	39968	-0.7700	1.0300	-32.3000	-0.0440	0.7730	0.0410
14:22:10.761	39988	0.1900	1.4900	-37.7900	-0.0220	1.0470	0.0340
14:22:10.780	40008	0.6600	0.8300	-32.7000	-0.0420	0.8720	0.0430
14:22:10.800	40028	0.6900	1.0800	-35.6500	-0.0510	0.9700	0.0400
14:22:10.820	40048	0.1000	1.5300	-37.7000	-0.0510	1.0500	0.0680
14:22:10.839	40068	0.0600	1.1600	-32.8200	-0.0740	0.8940	0.0380
14:22:10.859	40088	1.7500	1.5300	-39.4800	-0.0390	1.2460	0.0600
14:22:10.880	40108	0.0400	1.4300	-33.1400	-0.0470	0.8670	0.0430
14:22:10.899	40128	0.8400	1.3400	-38.2800	-0.0450	1.1070	0.0560
14:22:10.920	40148	0.7700	1.5600	-33.1500	-0.0400	0.9150	0.0470
14:22:10.941	40168	0.2600	1.5200	-34.3900	-0.0610	0.9170	0.0470
14:22:10.961	40188	-0.0100	1.4100	-38.3300	-0.0340	1.0620	0.0560
14:22:10.980	40208	-0.7000	1.5100	-31.3200	-0.0540	0.8570	0.0310
14:22:11.000	40228	1.2700	1.5400	-37.8900	-0.0530	1.1890	0.0580
14:22:11.019	40248	-0.1100	1.3700	-33.5400	-0.0510	0.8530	0.0430
14:22:11.040	40268	1.4000	0.9800	-37.4300	-0.0510	1.0760	0.0470
14:22:11.061	40288	0.9100	1.3700	-35.9300	-0.0290	0.9820	0.0540
14:22:11.080	40308	0.2200	1.1500	-32.7200	-0.0500	0.8320	0.0270
14:22:11.100	40328	0.8900	1.2300	-36.6800	-0.0530	1.1030	0.0440
14:22:11.120	40348	-0.3900	1.4200	-29.3000	-0.0410	0.7810	0.0220
14:22:11.140	40368	1.1200	1.3600	-37.5800	-0.0240	1.1650	0.0480
14:22:11.160	40388	1.4700	1.5200	-34.0000	-0.0170	0.9380	0.0510
14:22:11.181	40408	1.3100	1.3300	-35.2100	-0.0370	0.9740	0.0470
14:22:11.201	40428	1.0700	1.2700	-36.2400	-0.0330	1.0810	0.0510
14:22:11.219	40448	-0.2400	1.1400	-31.1700	-0.0650	0.7760	0.0350
14:22:11.239	40468	0.0700	1.6600	-41.9800	-0.0560	1.1740	0.0580
14:22:11.260	40488	-0.1800	1.5300	-30.6400	-0.0540	0.8090	0.0380
14:22:11.280	40508	1.6500	1.3600	-36.1300	-0.0550	1.0940	0.0440
14:22:11.301	40528	0.3000	1.6500	-35.3600	-0.0620	0.9730	0.0530
14:22:11.320	40548	-0.3300	1.3700	-34.5300	-0.0600	0.9270	0.0380
14:22:11.341	40568	1.2000	1.6800	-39.0300	-0.0650	1.1860	0.0570
14:22:11.359	40588	0.4200	1.6500	-33.0800	-0.0810	0.9420	0.0430
14:22:11.379	40608	1.3700	1.8000	-39.6700	-0.0270	1.2660	0.0710
14:22:11.401	40628	0.0400	1.2900	-29.4300	-0.0350	0.7400	0.0480
14:22:11.421	40648	1.4200	1.0600	-36.1700	-0.0650	1.0790	0.0440
14:22:11.441	40668	1.1700	0.8100	-40.0700	-0.0460	1.1340	0.0710
14:22:11.460	40688	1.0700	1.4500	-31.1900	-0.0220	0.8690	0.0210
14:22:11.480	40708	1.8200	2.0700	-39.3800	0.0020	1.2910	0.0530
14:22:11.500	40728	0.7100	1.4600	-27.9900	-0.0180	0.7590	0.0320
14:22:11.522	40748	-0.1400	1.4700	-36.9100	-0.0160	1.1020	0.0410
14:22:11.540	40768	-1.2900	1.5800	-32.9200	-0.0090	0.7970	0.0360
14:22:11.560	40788	-0.4900	0.8600	-31.8200	-0.0340	0.7260	0.0270
14:22:11.580	40808	0.1600	1.2000	-38.4800	-0.0310	1.0710	0.0350
14:22:11.599	40828	0.4900	0.7100	-28.8900	-0.0610	0.7840	0.0290
14:22:11.622	40848	1.7900	1.4000	-43.2700	-0.0250	1.3570	0.0680
14:22:11.641	40868	0.0500	1.3700	-32.1500	-0.0520	0.9940	0.0380
14:22:11.661	40888	1.8000	1.2900	-36.6600	-0.0580	1.1190	0.0650
14:22:11.681	40908	0.0900	1.4200	-38.0600	-0.0330	1.0700	0.0580
14:22:11.701	40928	0.7800	1.0200	-31.0200	-0.0660	0.8170	0.0440
14:22:11.721	40948	0.5100	1.2000	-42.2700	-0.0590	1.1770	0.0680
14:22:11.740	40968	0.1800	1.2600	-30.6100	-0.0760	0.7830	0.0460
14:22:11.760	40988	1.6400	1.6000	-36.9100	-0.0640	1.1440	0.0510
14:22:11.780	41008	0.7700	1.1500	-34.9900	-0.0670	0.9310	0.0510
14:22:11.801	41028	0.5100	1.2700	-31.8100	-0.0850	0.9350	0.0280
14:22:11.821	41048	-0.5300	1.6400	-40.3400	-0.0570	1.1320	0.0600
14:22:11.841	41068	0.5200	1.7000	-29.5900	-0.0480	0.8120	0.0290
14:22:11.860	41088	1.8100	1.1100	-38.6700	-0.0420	1.1930	0.0680
14:22:11.880	41108	0.1200	1.6200	-32.0700	-0.0470	0.8340	0.0390
14:22:11.901	41128	1.8600	0.8800	-33.5800	-0.0760	1.0080	0.0390
14:22:11.921	41148	0.8700	1.4600	-38.0400	-0.0330	1.0590	0.0620
14:22:11.941	41168	1.1500	0.8200	-32.0700	-0.0600	0.8810	0.0500
14:22:11.962	41188	1.2800	1.6800	-40.2500	-0.0150	1.2370	0.0520
14:22:11.980	41208	0.1100	1.5000	-30.2700	-0.0370	0.7710	0.0290
14:22:12.000	41228	1.0700	1.3100	-36.4300	-0.0170	1.0940	0.0400
14:22:12.022	41248	0.4200	1.5400	-33.2500	-0.0270	0.9520	0.0380
14:22:12.041	41268	1.1300	0.9200	-31.3600	-0.0590	0.8970	0.0240
14:22:12.061	41288	0.2800	1.6600	-38.8100	-0.0510	1.1150	0.0580
14:22:12.080	41308	-0.0300	1.2200	-31.8400	-0.0610	0.7580	0.0460
14:22:12.100	41328	1.0000	1.4600	-39.5600	-0.0580	1.2530	0.0590
14:22:12.121	41348	-0.0700	1.3000	-33.6400	-0.0540	0.8350	0.0550
14:22:12.141	41368	1.2300	1.2400	-36.2800	-0.0580	1.0220	0.0560
14:22:12.162	41388	0.9100	1.5800	-37.9600	-0.0790	1.0760	0.0500
14:22:12.181	41408	0.3300	1.2400	-32.7800	-0.0890	0.8640	0.0300
14:22:12.201	41428	0.1700	1.4000	-42.0400	-0.0510	1.2690	0.0690
14:22:12.220	41448	-0.1400	1.5900	-29.3600	-0.0600	0.7820	0.0400
14:22:12.241	41468	1.5800	1.6800	-35.2000	-0.0570	1.1230	0.0380
14:22:12.262	41488	-0.2800	1.2500	-34.8900	-0.0510	0.8980	0.0550
14:22:12.281	41508	1.1900	1.2000	-34.0900	-0.0610	0.9160	0.0390
14:22:12.302	41528	1.1600	1.5300	-39.0000	-0.0300	1.1460	0.0500
14:22:12.320	41548	0.3600	1.2900	-29.8100	-0.0520	0.8110	0.0260
14:22:12.342	41568	1.1700	1.4500	-39.8100	-0.0340	1.1900	0.0530
14:22:12.360	41588	-0.7700	1.4700	-30.9500	-0.0610	0.8080	0.0340
14:22:12.381	41608	1.1300	1.4300	-35.0600	-0.0130	1.0740	0.0350
14:22:12.401	41628	1.2000	1.2200	-36.7600	-0.0180	1.0720	0.0580
14:22:12.420	41648	0.1800	1.4600	-31.7800	-0.0340	0.8820	0.0320
14:22:12.441	41668	1.2900	1.1900	-40.6200	-0.0260	1.1950	0.0690
14:22:12.461	41688	0.4000	1.1200	-31.7500	-0.0700	0.7970	0.0480
14:22:12.481	41708	1.7500	1.5500	-37.4100	-0.0470	1.1950	0.0570
14:22:12.502	41728	-0.0100	1.3600	-34.8900	-0.0550	0.9100	0.0590
14:22:12.521	41748	0.5800	1.3000	-34.3100	-0.0610	0.9790	0.0400
14:22:12.542	41768	0.5400	1.0700	-38.2100	-0.0610	1.0730	0.0690
14:22:12.561	41788	-0.1000	1.3300	-30.9200	-0.0700	0.7740	0.0380
14:22:12.582	41808	1.7100	1.4900	-40.0300	-0.0530	1.2000	0.0670
14:22:12.600	41828	0.5100	1.2800	-31.6700	-0.0910	0.8500	0.0420
14:22:12.622	41848	2.0200	1.1400	-36.1200	-0.0740	1.1190	0.0470
14:22:12.642	41868	0.5600	1.3100	-37.1900	-0.0550	1.0010	0.0700
14:22:12.660	41888	0.0900	1.3200	-32.1900	-0.0880	0.8840	0.0330
14:22:12.681	41908	0.0100	1.8600	-37.8800	-0.0430	1.0870	0.0440
14:22:12.701	41928	0.1100	1.0600	-32.3600	-0.0630	0.8020	0.0440
14:22:12.722	41948	0.7300	1.2600	-38.8600	-0.0450	1.0940	0.0600
14:22:12.742	41968	0.5800	1.4400	-32.4500	-0.0580	0.9370	0.0350
14:22:12.762	41988	2.1800	1.1300	-33.8100	-0.0530	1.0430	0.0290
14:22:12.780	42008	1.1200	1.5200	-37.0400	-0.0360	1.1280	0.0520
14:22:12.801	42028	-0.2400	0.9600	-30.9500	-0.0640	0.7860	0.0380
14:22:12.821	42048	-0.1700	1.5400	-39.1300	-0.0070	1.1490	0.0530
14:22:12.841	42068	0.7500	1.3200	-29.5300	-0.0340	0.8930	0.0270
14:22:12.862	42088	2.1000	1.2500	-37.3900	-0.0430	1.0840	0.0600
