# Supplementary material for: A slanted castor wheel enables pushing manual wheelchairs from the side to improve social interaction
Source: PLoS One. 2024 Sep 12;19(9):e0307759. doi: 10.1371/journal.pone.0307759 (PMC11392412; doi:10.1371/journal.pone.0307759)
Supplement: S1 File — Contains the data collected during the validation experiments and the code for calculating the reaction forces for a castor wheel using the vector equations and the cosine approximation. 4TU.ResearchData repository: https://doi.org/10.4121/82afa4e1-bdf1-4bf4-8682-32e62f6c3d68, GitLab repository: https://gitlab.tudelft.nl/ziggy/evaluation_paper. (ZIP) [file pone.0307759.s002.zip › S2 File - Experimental data and the MATLAB code for calculations of the castor wheel/Data/Test8_31-5-2022/0.05rad_5.4kg_8.txt]

TimeStamp	SampleCounter	Fx(N)	Fy(N)	Fz(N)	Tx(Nm)	Ty(Nm)	Tz(Nm)
14:20:18.351	58740	0.0500	2.8400	-45.6500	-0.0370	1.2760	0.0540
14:20:18.371	58760	3.0400	2.1400	-51.5400	-0.0190	1.5390	0.0570
14:20:18.392	58780	1.9300	2.2500	-57.5400	-0.0150	1.6510	0.0930
14:20:18.412	58800	0.5700	2.3300	-47.7900	-0.0330	1.3360	0.0520
14:20:18.432	58820	0.4400	2.6900	-61.3900	-0.0050	1.8170	0.0820
14:20:18.453	58840	-0.5600	2.3400	-45.6400	-0.0530	1.1480	0.0560
14:20:18.471	58860	2.4000	2.5700	-53.8500	-0.0460	1.7170	0.0610
14:20:18.493	58880	0.9400	2.3700	-51.9500	-0.0480	1.4190	0.0830
14:20:18.512	58900	2.0500	2.6400	-48.9900	-0.0640	1.4510	0.0620
14:20:18.531	58920	0.9200	2.2000	-59.5000	-0.0660	1.6780	0.1040
14:20:18.553	58940	-0.4500	2.1500	-47.9100	-0.0800	1.2290	0.0570
14:20:18.572	58960	1.2800	2.5600	-60.9000	-0.0530	1.7460	0.0930
14:20:18.592	58980	-0.1600	2.1900	-47.4000	-0.0740	1.2260	0.0660
14:20:18.611	59000	3.0600	1.9000	-53.8300	-0.0580	1.6270	0.0660
14:20:18.632	59020	0.9100	2.4300	-54.5000	-0.0530	1.5610	0.0880
14:20:18.652	59040	0.2200	2.1700	-49.1200	-0.0750	1.3230	0.0520
14:20:18.673	59060	0.5100	2.5000	-60.7500	-0.0470	1.7540	0.1000
14:20:18.691	59080	-0.9400	2.0600	-46.1900	-0.0700	1.1980	0.0490
14:20:18.711	59100	3.0500	2.0100	-56.9100	-0.0680	1.7830	0.0790
14:20:18.731	59120	1.6400	1.8800	-48.6000	-0.0880	1.3740	0.0750
14:20:18.752	59140	3.0100	2.0700	-51.2900	-0.0550	1.5450	0.0660
14:20:18.772	59160	0.8700	2.4900	-56.8000	-0.0370	1.6640	0.1000
14:20:18.791	59180	-0.9200	1.8900	-46.8000	-0.0580	1.2030	0.0410
14:20:18.811	59200	1.0900	2.4200	-59.8100	-0.0120	1.7480	0.0800
14:20:18.832	59220	0.2500	1.9500	-50.1900	-0.0380	1.3210	0.0600
14:20:18.852	59240	3.4700	2.1600	-56.6100	-0.0220	1.7880	0.0680
14:20:18.872	59260	0.1400	2.7700	-49.0800	-0.0480	1.3820	0.0760
14:20:18.892	59280	1.9000	2.1900	-48.8600	-0.0740	1.4230	0.0540
14:20:18.911	59300	0.5900	2.4100	-55.5900	-0.0750	1.6190	0.0830
14:20:18.931	59320	-0.2600	2.1900	-49.9900	-0.1030	1.3010	0.0650
14:20:18.952	59340	2.2600	2.6200	-62.2800	-0.0610	1.8930	0.0960
14:20:18.972	59360	-0.1800	2.4200	-49.4800	-0.0840	1.3340	0.0650
14:20:18.992	59380	2.6000	1.7800	-53.7800	-0.0800	1.6200	0.0630
14:20:19.011	59400	0.5400	1.9300	-51.0300	-0.0530	1.3800	0.0930
14:20:19.032	59420	0.9500	2.0400	-47.9900	-0.0830	1.3530	0.0530
14:20:19.052	59440	1.3200	2.4600	-61.0100	-0.0720	1.7900	0.0840
14:20:19.072	59460	-0.3600	2.2400	-47.8600	-0.0650	1.3260	0.0600
14:20:19.092	59480	2.6500	2.3700	-56.3800	-0.0530	1.7510	0.0740
14:20:19.112	59500	-0.5600	2.1100	-48.0400	-0.0390	1.3080	0.0670
14:20:19.132	59520	1.3900	2.2100	-52.2100	-0.0570	1.4600	0.0570
14:20:19.153	59540	1.1000	2.1900	-55.7100	-0.0480	1.5760	0.0920
14:20:19.172	59560	0.4700	2.0600	-48.9400	-0.0560	1.3110	0.0510
14:20:19.194	59580	1.7500	2.8300	-62.1500	-0.0030	1.8940	0.0930
14:20:19.213	59600	-1.7800	2.5500	-47.2200	-0.0170	1.2030	0.0530
14:20:19.234	59620	1.0900	2.0500	-55.0500	-0.0160	1.5740	0.0660
14:20:19.253	59640	0.2400	2.1200	-49.7700	-0.0370	1.3560	0.0750
14:20:19.272	59660	1.0000	2.0900	-49.2900	-0.0710	1.3800	0.0530
14:20:19.292	59680	0.8200	2.6600	-58.8200	-0.0530	1.6930	0.0970
14:20:19.314	59700	-0.8800	2.2600	-48.7800	-0.0650	1.2790	0.0580
14:20:19.332	59720	2.3500	2.6600	-61.1300	-0.0520	1.9230	0.1020
14:20:19.353	59740	-0.1100	2.0900	-47.1000	-0.0810	1.2510	0.0680
14:20:19.373	59760	2.6800	1.8500	-51.9400	-0.0860	1.5710	0.0560
14:20:19.394	59780	1.3700	2.3200	-51.1100	-0.0790	1.5160	0.0780
14:20:19.414	59800	2.3100	2.0400	-50.6500	-0.0820	1.4480	0.0540
14:20:19.432	59820	1.9000	2.5700	-59.8100	-0.0320	1.7970	0.1010
14:20:19.454	59840	-0.8600	2.1200	-48.1200	-0.0620	1.1710	0.0580
14:20:19.471	59860	2.3500	2.4600	-57.7700	-0.0520	1.7870	0.0700
14:20:19.493	59880	0.8700	2.0900	-45.9800	-0.0770	1.2650	0.0620
14:20:19.514	59900	2.5700	2.0400	-51.4000	-0.0550	1.4940	0.0450
14:20:19.532	59920	1.9500	2.4700	-55.3100	-0.0500	1.6900	0.0900
14:20:19.552	59940	-0.3600	2.3300	-48.5300	-0.0860	1.3060	0.0540
14:20:19.572	59960	1.7500	2.6500	-63.2100	-0.0300	1.8950	0.0950
14:20:19.593	59980	-1.0000	2.3500	-47.1900	-0.0660	1.1740	0.0660
14:20:19.613	60000	2.0500	2.2100	-55.9600	-0.0060	1.7170	0.0780
14:20:19.632	60020	1.6000	2.5100	-47.8000	-0.0350	1.3880	0.0640
14:20:19.653	60040	1.3700	2.0700	-50.7900	-0.0270	1.4370	0.0670
14:20:19.673	60060	1.2400	2.8800	-59.8800	-0.0050	1.7570	0.1030
14:20:19.693	60080	-1.1900	1.8300	-47.8500	-0.0490	1.1680	0.0660
14:20:19.713	60100	1.6200	2.6400	-60.7500	-0.0290	1.7960	0.0860
14:20:19.734	60120	-0.9900	1.8300	-48.2400	-0.0900	1.2210	0.0830
14:20:19.752	60140	3.3100	2.4300	-52.1400	-0.0610	1.6000	0.0520
14:20:19.774	60160	1.1400	2.5300	-53.3100	-0.0700	1.5470	0.0820
14:20:19.792	60180	0.4600	2.1900	-49.1500	-0.0870	1.2660	0.0640
14:20:19.813	60200	0.6800	2.6700	-61.5500	-0.0670	1.7650	0.0960
14:20:19.832	60220	-0.8700	2.0700	-46.5500	-0.0770	1.2270	0.0570
14:20:19.853	60240	2.8800	2.0300	-58.4000	-0.0640	1.8250	0.0820
14:20:19.873	60260	1.3000	1.5700	-50.4100	-0.0670	1.3730	0.0880
14:20:19.892	60280	2.4100	1.8400	-50.7600	-0.0610	1.4900	0.0660
14:20:19.913	60300	1.6100	2.3900	-56.4300	-0.0380	1.6100	0.0880
14:20:19.933	60320	-0.3600	2.1900	-48.5500	-0.0730	1.2590	0.0610
14:20:19.952	60340	1.6900	2.5000	-62.9800	-0.0490	1.8360	0.0880
14:20:19.973	60360	-0.0900	2.7800	-45.2100	-0.0510	1.2330	0.0480
14:20:19.993	60380	3.0200	2.1300	-56.0400	-0.0490	1.7210	0.0740
14:20:20.013	60400	1.0100	2.5500	-47.8500	-0.0430	1.4200	0.0550
14:20:20.033	60420	1.4400	1.5900	-47.2100	-0.0620	1.3810	0.0420
14:20:20.053	60440	1.0900	2.4200	-61.1700	-0.0100	1.7930	0.0900
14:20:20.073	60460	0.8700	2.1700	-48.0800	-0.0270	1.3640	0.0690
14:20:20.094	60480	1.6800	2.5400	-63.2000	0.0010	1.8840	0.0830
14:20:20.113	60500	0.4900	2.3600	-43.9500	-0.0450	1.2050	0.0670
14:20:20.134	60520	2.2100	1.8100	-52.1300	-0.0860	1.5260	0.0540
14:20:20.152	60540	1.4200	2.3400	-53.7900	-0.0860	1.5730	0.0800
14:20:20.173	60560	-0.3900	2.4300	-47.6100	-0.0970	1.2830	0.0490
14:20:20.194	60580	1.1400	2.5500	-63.4400	-0.0560	1.8680	0.1160
14:20:20.214	60600	-1.4000	2.3000	-49.6100	-0.0940	1.2360	0.0610
14:20:20.234	60620	2.2800	2.3100	-57.2300	-0.0750	1.6950	0.0810
14:20:20.253	60640	0.3400	2.3600	-49.1700	-0.0550	1.3230	0.0750
14:20:20.273	60660	1.4300	2.0800	-49.5400	-0.0770	1.3720	0.0410
14:20:20.294	60680	1.1800	2.3700	-60.7700	-0.0670	1.7370	0.0970
14:20:20.312	60700	-0.4100	2.4100	-47.0000	-0.0750	1.1980	0.0490
14:20:20.334	60720	1.0800	2.7900	-61.0500	-0.0340	1.7840	0.0870
14:20:20.353	60740	-0.5500	2.2000	-47.5900	-0.0690	1.2090	0.0670
14:20:20.374	60760	2.7500	1.8600	-53.7200	-0.0660	1.6100	0.0720
14:20:20.393	60780	1.2100	2.8500	-50.2600	-0.0590	1.4930	0.0610
14:20:20.412	60800	0.8600	2.0800	-49.9600	-0.0550	1.3640	0.0620
14:20:20.432	60820	-0.1500	2.6100	-60.8600	-0.0280	1.7260	0.1010
14:20:20.453	60840	-2.8200	2.3200	-47.7300	-0.0200	1.1130	0.0500
14:20:20.474	60860	1.6000	2.5300	-56.2900	-0.0150	1.7360	0.0690
14:20:20.495	60880	0.1300	2.1000	-49.7400	-0.0500	1.3690	0.0600
14:20:20.512	60900	3.7300	1.9600	-51.8300	-0.0400	1.6120	0.0660
14:20:20.534	60920	0.9300	2.3000	-55.7100	-0.0410	1.5720	0.0950
14:20:20.554	60940	0.1400	2.2600	-47.0800	-0.0810	1.2950	0.0480
14:20:20.574	60960	1.1100	2.4300	-61.7900	-0.0750	1.7660	0.0950
14:20:20.593	60980	-1.0500	2.4700	-46.7900	-0.0850	1.1870	0.0620
14:20:20.614	61000	3.7100	2.5400	-54.3500	-0.0690	1.7790	0.0700
14:20:20.633	61020	1.0000	2.2200	-48.9700	-0.0790	1.4490	0.0700
14:20:20.654	61040	2.4800	2.3500	-52.0000	-0.0790	1.4840	0.0710
14:20:20.672	61060	1.0000	2.2300	-57.5000	-0.0670	1.6490	0.1050
14:20:20.694	61080	-0.1100	2.3100	-46.8500	-0.0760	1.2060	0.0530
14:20:20.713	61100	2.5100	2.4700	-60.9700	-0.0570	1.8520	0.0970
14:20:20.733	61120	0.1400	2.2100	-46.9300	-0.0880	1.2290	0.0690
14:20:20.752	61140	2.7300	2.1000	-54.3900	-0.0600	1.5970	0.0740
14:20:20.774	61160	0.8900	2.2100	-52.9300	-0.0430	1.5390	0.0810
14:20:20.794	61180	-0.2600	2.1100	-48.7300	-0.0770	1.2710	0.0460
14:20:20.813	61200	-0.1100	2.5000	-60.0900	-0.0350	1.7090	0.0960
14:20:20.833	61220	-1.1100	2.2400	-45.5200	-0.0620	1.1260	0.0480
14:20:20.853	61240	3.0800	2.5400	-60.3800	0.0020	1.8660	0.0820
14:20:20.874	61260	1.8600	2.2400	-48.1700	-0.0040	1.4320	0.0720
14:20:20.894	61280	2.3400	1.5300	-55.0300	0.0050	1.5600	0.0780
14:20:20.914	61300	0.4900	2.5300	-54.4800	0.0060	1.6100	0.0820
14:20:20.934	61320	-1.5600	2.2100	-45.0400	-0.0450	1.1090	0.0310
14:20:20.954	61340	1.9100	2.2800	-58.4800	-0.0410	1.7950	0.0690
14:20:20.975	61360	-0.2100	2.0500	-47.9500	-0.1020	1.2380	0.0630
14:20:20.995	61380	3.4800	2.0000	-57.7900	-0.0650	1.8540	0.0820
14:20:21.015	61400	0.4600	2.1300	-49.2800	-0.0660	1.4350	0.0770
14:20:21.033	61420	0.9600	2.0900	-50.0200	-0.0740	1.3560	0.0610
14:20:21.055	61440	0.7600	2.1200	-58.9900	-0.0880	1.7500	0.0940
14:20:21.074	61460	-0.3500	2.0700	-48.7300	-0.0810	1.2410	0.0480
14:20:21.094	61480	3.1400	2.4900	-59.8100	-0.0660	1.9010	0.0740
14:20:21.114	61500	0.6800	2.1200	-44.8400	-0.0770	1.2320	0.0610
14:20:21.135	61520	2.4900	2.3300	-51.6200	-0.0450	1.5550	0.0620
14:20:21.153	61540	1.0500	2.3300	-53.0800	-0.0810	1.5430	0.0840
14:20:21.174	61560	-0.0500	1.8900	-49.8500	-0.0950	1.3730	0.0480
14:20:21.194	61580	1.3600	2.3600	-63.4600	-0.0490	1.8560	0.0990
14:20:21.214	61600	-0.4100	2.1600	-44.6200	-0.0630	1.1410	0.0550
14:20:21.234	61620	1.6600	2.2400	-58.7900	-0.0440	1.7410	0.0770
14:20:21.253	61640	0.3700	2.4300	-46.8700	-0.0340	1.3590	0.0650
14:20:21.273	61660	2.3000	1.9800	-50.8200	-0.0310	1.4640	0.0480
14:20:21.294	61680	1.7100	2.6300	-55.0600	0.0030	1.6800	0.0820
14:20:21.314	61700	0.4800	1.9200	-47.2900	-0.0350	1.2820	0.0490
14:20:21.335	61720	1.6000	2.6500	-64.4300	0.0050	1.9620	0.0940
14:20:21.353	61740	-1.4000	1.7800	-45.7800	-0.0630	1.1400	0.0570
14:20:21.374	61760	4.0400	2.4700	-57.7500	-0.0530	1.9130	0.0850
14:20:21.394	61780	2.0000	2.5200	-50.2800	-0.0530	1.5190	0.1010
14:20:21.414	61800	0.5200	2.1900	-43.9800	-0.0670	1.2290	0.0510
14:20:21.434	61820	2.5700	2.4200	-60.8000	-0.0600	1.8100	0.1020
14:20:21.454	61840	0.6800	2.1500	-46.6400	-0.0710	1.2600	0.0550
14:20:21.473	61860	2.4600	2.7600	-59.2600	-0.0390	1.8420	0.0780
14:20:21.494	61880	0.8800	2.2200	-47.9400	-0.0750	1.3900	0.0650
14:20:21.514	61900	1.9000	1.9000	-49.1100	-0.0680	1.4430	0.0360
14:20:21.534	61920	0.6900	2.4800	-55.9000	-0.0510	1.5590	0.0980
14:20:21.553	61940	-1.0000	2.4300	-48.0800	-0.0460	1.2420	0.0390
14:20:21.573	61960	-1.9400	2.6000	-60.4700	-0.0240	1.5470	0.0980
14:20:21.594	61980	-2.0100	2.4300	-49.3100	-0.0350	1.1890	0.0460
14:20:21.614	62000	1.8000	1.7300	-53.8600	-0.0700	1.5510	0.0600
14:20:21.635	62020	1.1000	2.1500	-50.4600	-0.0410	1.4390	0.0710
14:20:21.654	62040	3.0500	2.3800	-54.9000	-0.0300	1.6790	0.0690
14:20:21.674	62060	1.1100	2.2700	-54.5300	-0.0370	1.6160	0.0900
14:20:21.695	62080	-1.6500	2.0900	-48.9300	-0.0470	1.1990	0.0510
14:20:21.715	62100	1.9400	2.4300	-55.9600	0.0010	1.7440	0.0660
14:20:21.734	62120	0.0400	2.0900	-46.3800	-0.0420	1.2490	0.0700
14:20:21.754	62140	3.2400	1.9800	-56.6800	-0.0180	1.7620	0.0820
14:20:21.775	62160	1.2300	2.0200	-50.6300	-0.0490	1.3960	0.0940
14:20:21.795	62180	0.8000	2.2200	-50.6600	-0.0740	1.4190	0.0490
14:20:21.816	62200	1.1800	2.3200	-59.8800	-0.0600	1.8280	0.0860
14:20:21.834	62220	-1.3000	2.1300	-43.9000	-0.0890	1.1130	0.0600
14:20:21.854	62240	3.9200	2.6000	-58.9400	-0.0600	1.9600	0.0800
14:20:21.876	62260	0.5300	2.5500	-45.9100	-0.0990	1.2840	0.0590
14:20:21.895	62280	2.1800	2.0300	-51.8500	-0.0480	1.5340	0.0580
14:20:21.915	62300	1.5200	2.2900	-57.2200	-0.0410	1.7190	0.1000
14:20:21.934	62320	-0.5400	1.9200	-48.4800	-0.0630	1.1830	0.0670
14:20:21.956	62340	2.2300	2.6200	-63.5600	-0.0370	1.8900	0.1120
14:20:21.975	62360	0.1800	2.5800	-43.5600	-0.0750	1.1930	0.0490
14:20:21.994	62380	3.0100	1.8000	-55.4800	-0.0380	1.6920	0.0750
14:20:22.015	62400	1.2400	2.3800	-51.6300	-0.0310	1.4930	0.0810
14:20:22.035	62420	0.7000	2.6800	-46.7000	-0.0540	1.2800	0.0460
14:20:22.054	62440	0.7400	2.4700	-61.0900	-0.0220	1.7320	0.0970
14:20:22.073	62460	-0.7300	2.4300	-46.0600	-0.0560	1.1470	0.0560
14:20:22.096	62480	2.7500	2.4000	-60.1300	-0.0150	1.9370	0.0890
14:20:22.115	62500	0.0300	2.6500	-47.0200	-0.0180	1.3080	0.0590
14:20:22.133	62520	1.2800	2.3800	-50.2600	-0.0130	1.4000	0.0480
14:20:22.155	62540	0.7500	2.0400	-56.4600	-0.0230	1.5300	0.0860
14:20:22.175	62560	-0.0400	1.7800	-48.4700	-0.0760	1.2170	0.0530
14:20:22.196	62580	1.2400	2.6800	-63.6700	-0.0400	1.8980	0.1020
14:20:22.215	62600	-1.3000	2.3300	-47.5300	-0.0710	1.2510	0.0610
14:20:22.235	62620	3.1000	2.2400	-55.8800	-0.0720	1.7050	0.0760
14:20:22.254	62640	1.3500	1.9400	-48.5400	-0.0840	1.3590	0.0760
14:20:22.274	62660	1.1100	1.9000	-51.2000	-0.0890	1.4160	0.0710
14:20:22.295	62680	1.8500	2.7500	-58.7200	-0.0720	1.7630	0.1000
14:20:22.315	62700	-0.2500	2.3300	-48.3800	-0.0900	1.2530	0.0670
14:20:22.335	62720	3.1300	2.3100	-59.3400	-0.0600	1.8860	0.0800
14:20:22.355	62740	0.5000	2.3600	-46.0600	-0.0650	1.3060	0.0700
14:20:22.375	62760	2.8200	1.9100	-52.4400	-0.0600	1.5530	0.0520
14:20:22.394	62780	1.2300	2.3400	-51.3100	-0.0610	1.5070	0.0810
14:20:22.414	62800	0.4700	2.0500	-49.9300	-0.0760	1.3100	0.0550
14:20:22.436	62820	1.1700	2.4600	-63.1500	-0.0420	1.9110	0.0920
14:20:22.455	62840	0.3500	2.2500	-44.6300	-0.0730	1.2210	0.0540
14:20:22.475	62860	2.8800	2.3800	-55.7700	-0.0420	1.8150	0.0640
14:20:22.495	62880	1.2700	2.3900	-50.2600	-0.0440	1.4070	0.0910
14:20:22.515	62900	1.8500	2.0500	-48.0000	-0.0410	1.4240	0.0360
14:20:22.535	62920	0.3700	2.4400	-57.2900	-0.0090	1.6770	0.0860
14:20:22.555	62940	-0.7900	2.2500	-46.2500	-0.0320	1.2430	0.0480
14:20:22.574	62960	1.6700	2.4900	-64.5400	0.0050	1.9440	0.1050
14:20:22.596	62980	0.2900	2.2300	-45.2100	-0.0600	1.2210	0.0610
14:20:22.615	63000	3.3200	2.0400	-54.7400	-0.0500	1.6280	0.0760
14:20:22.634	63020	1.9600	2.5600	-50.9300	-0.0740	1.5470	0.0850
14:20:22.655	63040	0.8200	1.9500	-47.7400	-0.0870	1.2850	0.0670
14:20:22.676	63060	0.9200	2.7900	-61.7500	-0.0670	1.8130	0.0930
14:20:22.696	63080	-1.1400	2.2000	-48.5800	-0.0900	1.1780	0.0700
14:20:22.716	63100	2.1300	2.0000	-59.2800	-0.0710	1.6820	0.0880
14:20:22.734	63120	-0.3100	2.1900	-46.5200	-0.0880	1.2630	0.0560
14:20:22.755	63140	2.6900	1.7700	-48.1600	-0.0660	1.4240	0.0500
14:20:22.775	63160	0.7000	2.4900	-57.4800	-0.0600	1.6740	0.0930
14:20:22.795	63180	-0.3600	2.2600	-49.2000	-0.0750	1.2690	0.0490
14:20:22.815	63200	1.0100	2.8300	-58.4800	-0.0480	1.7010	0.0780
14:20:22.835	63220	-1.0400	2.3400	-49.5000	-0.0700	1.2230	0.0620
14:20:22.856	63240	2.4200	1.9400	-53.4500	-0.0640	1.5880	0.0670
14:20:22.876	63260	2.1000	2.4300	-50.9000	-0.0720	1.4720	0.0780
14:20:22.895	63280	2.5000	2.1100	-47.3700	-0.0560	1.4050	0.0430
14:20:22.917	63300	1.6000	2.5600	-61.0100	-0.0170	1.8160	0.1020
14:20:22.936	63320	-2.1700	2.2600	-49.0400	-0.0360	1.1830	0.0550
14:20:22.956	63340	0.3200	2.5300	-57.3300	-0.0050	1.6050	0.0740
14:20:22.975	63360	-0.5800	2.4400	-46.6300	-0.0450	1.2210	0.0500
14:20:22.997	63380	3.8700	1.7000	-52.4700	-0.0550	1.6090	0.0600
14:20:23.017	63400	1.7900	2.5500	-54.2700	-0.0290	1.6030	0.0910
14:20:23.036	63420	0.7800	2.4300	-48.2200	-0.0770	1.3130	0.0510
14:20:23.056	63440	1.3500	2.6900	-59.6900	-0.0740	1.8530	0.0960
14:20:23.076	63460	-1.5200	2.4100	-47.1200	-0.0950	1.2100	0.0600
14:20:23.095	63480	3.2300	2.3200	-57.6500	-0.0630	1.7690	0.0820
14:20:23.115	63500	1.0800	2.2400	-48.0900	-0.0850	1.3940	0.0690
14:20:23.136	63520	1.7900	2.2600	-50.6600	-0.0550	1.4630	0.0510
14:20:23.156	63540	1.2800	2.4200	-59.3600	-0.0600	1.7330	0.1110
14:20:23.176	63560	-1.2900	2.1100	-47.3500	-0.0650	1.1410	0.0540
14:20:23.196	63580	1.7700	2.3400	-61.6600	-0.0690	1.8390	0.0890
14:20:23.216	63600	-0.1600	2.0300	-46.9600	-0.0830	1.2890	0.0670
14:20:23.236	63620	2.6500	2.4700	-53.8700	-0.0470	1.6760	0.0650
14:20:23.256	63640	1.4000	2.4900	-53.5100	-0.0350	1.5770	0.0920
14:20:23.275	63660	-0.3600	2.0900	-46.2100	-0.0530	1.2120	0.0480
14:20:23.294	63680	0.6400	2.9000	-61.1200	-0.0360	1.7980	0.0890
14:20:23.316	63700	-0.3700	2.0000	-44.2200	-0.0460	1.1700	0.0500
14:20:23.336	63720	2.9600	2.6500	-58.9100	0.0020	1.8450	0.0750
14:20:23.355	63740	1.2900	2.2700	-47.6600	-0.0180	1.4330	0.0800
14:20:23.375	63760	1.7200	2.1900	-50.0300	-0.0160	1.4150	0.0550
14:20:23.396	63780	1.4000	2.3700	-56.0200	-0.0170	1.6460	0.0810
14:20:23.416	63800	-0.7700	2.4600	-46.5100	-0.0560	1.2260	0.0530
14:20:23.436	63820	1.6600	2.6900	-61.2900	-0.0520	1.8850	0.0850
14:20:23.455	63840	-0.7800	1.9100	-45.5000	-0.0890	1.1520	0.0500
14:20:23.475	63860	2.3100	2.4200	-53.7500	-0.0580	1.6850	0.0770
14:20:23.495	63880	1.4900	1.9600	-51.7700	-0.0740	1.4790	0.0880
14:20:23.516	63900	0.7300	2.1200	-49.2000	-0.0750	1.3220	0.0580
14:20:23.537	63920	1.0300	2.5500	-60.8900	-0.0730	1.8050	0.1050
14:20:23.556	63940	-1.3400	1.7300	-47.9100	-0.0940	1.1980	0.0580
14:20:23.575	63960	2.5400	2.2800	-58.0700	-0.0590	1.8180	0.0760
14:20:23.596	63980	0.5000	2.2100	-46.7800	-0.0610	1.2960	0.0660
14:20:23.616	64000	2.3400	1.9800	-50.1000	-0.0670	1.4990	0.0490
14:20:23.636	64020	1.2500	2.5400	-55.7800	-0.0330	1.6300	0.1060
14:20:23.657	64040	-0.3300	2.3200	-48.4600	-0.0620	1.2860	0.0500
14:20:23.676	64060	1.9600	2.5900	-59.7800	-0.0540	1.8590	0.0830
14:20:23.696	64080	0.4400	2.1800	-47.6000	-0.0540	1.2650	0.0690
14:20:23.716	64100	3.6000	2.2100	-54.6200	-0.0480	1.7010	0.0740
14:20:23.735	64120	0.2500	2.6500	-49.3600	-0.0340	1.4140	0.0600
14:20:23.756	64140	2.0400	2.1600	-46.5000	-0.0430	1.3580	0.0360
14:20:23.775	64160	1.7800	2.2500	-60.0100	-0.0050	1.7790	0.1010
14:20:23.795	64180	0.0500	2.2300	-48.4900	-0.0410	1.3330	0.0510
14:20:23.816	64200	1.6500	2.5600	-61.2200	-0.0060	1.8640	0.0880
14:20:23.836	64220	-0.1100	2.1500	-46.0200	-0.0620	1.2250	0.0650
14:20:23.857	64240	2.8900	2.1400	-52.3200	-0.0740	1.6270	0.0660
14:20:23.876	64260	1.1800	2.5900	-53.2300	-0.0460	1.5140	0.0870
14:20:23.896	64280	0.3400	2.2900	-47.2600	-0.0990	1.3430	0.0540
14:20:23.915	64300	0.9000	3.1000	-61.2600	-0.0560	1.8100	0.1020
14:20:23.935	64320	-0.3900	2.3200	-46.2800	-0.0700	1.1860	0.0540
14:20:23.956	64340	1.9300	2.4500	-58.2600	-0.0640	1.7710	0.0780
14:20:23.975	64360	1.4500	1.8100	-47.2700	-0.0790	1.2990	0.0810
14:20:23.995	64380	2.4400	1.9000	-50.9700	-0.0730	1.4740	0.0640
14:20:24.016	64400	1.8000	2.4300	-57.2800	-0.0450	1.7580	0.0930
14:20:24.037	64420	-0.1800	2.7500	-46.6300	-0.0600	1.2820	0.0610
14:20:24.057	64440	0.1300	2.6700	-60.9200	-0.0370	1.7800	0.0810
14:20:24.077	64460	-0.6200	2.0500	-46.1900	-0.0720	1.1930	0.0640
14:20:24.097	64480	2.2100	1.9000	-55.8600	-0.0810	1.5730	0.0820
14:20:24.116	64500	1.7800	2.0400	-52.5900	-0.0570	1.4660	0.1000
14:20:24.137	64520	1.1600	1.9800	-50.1000	-0.0510	1.3610	0.0680
14:20:24.158	64540	1.6800	2.4800	-63.3200	-0.0170	1.8580	0.1040
14:20:24.177	64560	-2.4200	2.3700	-47.4900	-0.0390	1.1650	0.0420
14:20:24.195	64580	1.8200	2.3100	-57.7900	0.0090	1.7060	0.0710
14:20:24.217	64600	-0.3900	2.4000	-46.1800	-0.0420	1.2290	0.0590
14:20:24.237	64620	2.4200	1.8900	-51.0800	-0.0560	1.4910	0.0460
14:20:24.255	64640	1.0500	2.6200	-56.9200	-0.0590	1.6420	0.0980
14:20:24.276	64660	-0.0200	2.2300	-47.2800	-0.0820	1.2540	0.0560
14:20:24.297	64680	0.9700	2.8700	-63.6500	-0.0660	1.8160	0.0990
14:20:24.317	64700	-0.9800	2.3600	-45.7200	-0.0990	1.1840	0.0610
14:20:24.337	64720	3.8200	2.1400	-54.3700	-0.0700	1.7640	0.0770
14:20:24.356	64740	2.3500	2.1900	-49.3000	-0.0850	1.5100	0.0800
14:20:24.376	64760	2.3500	2.1800	-49.0000	-0.0650	1.4370	0.0580
14:20:24.397	64780	1.2600	2.4100	-59.9400	-0.0440	1.7720	0.1020
14:20:24.417	64800	-1.0700	2.4500	-45.0400	-0.0830	1.1270	0.0410
14:20:24.437	64820	1.6100	2.4000	-61.1700	-0.0890	1.7480	0.0830
14:20:24.457	64840	0.8200	2.0800	-46.9600	-0.0800	1.3190	0.0710
14:20:24.477	64860	4.1600	2.1200	-53.1500	-0.0600	1.6680	0.0700
14:20:24.497	64880	2.3200	2.2100	-53.9400	-0.0500	1.6450	0.0850
14:20:24.518	64900	0.0400	2.3000	-44.9600	-0.0720	1.1870	0.0370
14:20:24.536	64920	0.0100	2.6100	-62.1600	-0.0410	1.7450	0.0930
14:20:24.556	64940	-1.5100	1.8800	-47.1100	-0.0700	1.1630	0.0620
14:20:24.576	64960	2.4000	2.1900	-59.4200	0.0060	1.8280	0.0790
14:20:24.597	64980	2.7300	2.5700	-48.5800	-0.0180	1.5220	0.0690
14:20:24.616	65000	1.7000	2.0600	-48.8600	-0.0230	1.4170	0.0600
14:20:24.637	65020	1.7800	2.5900	-54.5300	-0.0200	1.6710	0.0810
14:20:24.658	65040	-1.0600	1.8000	-45.7100	-0.0660	1.1160	0.0510
14:20:24.677	65060	1.0600	2.3900	-63.1700	-0.0300	1.8440	0.1070
14:20:24.696	65080	0.2800	1.9500	-48.7200	-0.0720	1.2770	0.0710
14:20:24.715	65100	2.7600	2.2300	-54.1000	-0.0650	1.6430	0.0700
14:20:24.737	65120	1.7200	2.8000	-52.3400	-0.0540	1.5590	0.0930
14:20:24.757	65140	-0.1800	2.0800	-47.4700	-0.0870	1.2040	0.0440
14:20:24.777	65160	1.1900	2.6000	-61.9200	-0.0720	1.8030	0.1020
14:20:24.798	65180	-0.8600	2.1300	-47.6800	-0.0720	1.2630	0.0710
14:20:24.816	65200	2.5200	2.4400	-57.3500	-0.0600	1.7600	0.0670
14:20:24.838	65220	0.8600	2.6400	-48.7800	-0.0660	1.4140	0.0700
14:20:24.857	65240	2.3200	1.5500	-51.9200	-0.0580	1.4560	0.0780
14:20:24.877	65260	0.9600	2.7100	-56.3300	-0.0500	1.5910	0.0970
14:20:24.897	65280	-1.7700	2.4600	-47.6000	-0.0610	1.1930	0.0600
14:20:24.917	65300	2.1800	2.7300	-59.6700	-0.0560	1.8590	0.0760
14:20:24.936	65320	0.3500	2.2600	-47.4100	-0.0620	1.2580	0.0670
14:20:24.958	65340	3.7500	1.9100	-55.5900	-0.0280	1.7150	0.0740
14:20:24.978	65360	-0.2400	2.5300	-49.6900	-0.0590	1.4580	0.0770
14:20:24.998	65380	0.1800	1.8500	-47.2000	-0.0470	1.2750	0.0430
14:20:25.017	65400	1.5000	2.5500	-60.7200	0.0040	1.7910	0.0960
14:20:25.037	65420	0.2600	1.9600	-47.3300	-0.0460	1.3030	0.0570
14:20:25.057	65440	2.1600	1.9700	-60.0400	-0.0360	1.8360	0.0720
14:20:25.077	65460	0.3000	2.2800	-45.0900	-0.0450	1.2760	0.0670
14:20:25.097	65480	2.8800	2.1800	-49.1200	-0.0620	1.5500	0.0590
14:20:25.117	65500	1.4300	2.3200	-55.8200	-0.0750	1.6600	0.1050
14:20:25.137	65520	0.1000	2.0100	-47.7000	-0.0890	1.2780	0.0560
14:20:25.156	4	1.9300	2.9300	-63.7300	-0.0540	1.9150	0.1020
14:20:25.177	24	0.1700	1.8600	-49.0900	-0.1020	1.2680	0.0810
14:20:25.197	44	2.9100	2.5600	-55.0700	-0.0430	1.6810	0.0650
14:20:25.217	64	1.2000	2.4500	-48.6600	-0.0660	1.3820	0.0710
14:20:25.237	84	1.9100	1.9200	-45.7400	-0.0560	1.3120	0.0400
14:20:25.256	104	1.1600	2.5400	-60.6000	-0.0560	1.7670	0.1030
14:20:25.277	124	-0.7800	2.2200	-48.2800	-0.0650	1.2460	0.0620
14:20:25.298	144	2.0500	2.5800	-59.7300	-0.0410	1.8040	0.0830
14:20:25.316	164	-1.1500	2.1700	-48.0900	-0.0730	1.2150	0.0620
14:20:25.336	184	1.8500	1.6300	-51.0400	-0.0740	1.4890	0.0550
14:20:25.357	204	1.8400	2.3100	-52.3800	-0.0550	1.5500	0.0840
14:20:25.377	224	0.7900	1.9200	-47.6000	-0.0660	1.3070	0.0500
14:20:25.397	244	1.5700	3.0200	-62.5400	-0.0120	1.9270	0.0980
14:20:25.417	264	-1.4700	2.1900	-48.9300	-0.0370	1.2030	0.0670
14:20:25.437	284	0.8700	1.9300	-54.8500	-0.0250	1.6020	0.0600
14:20:25.457	304	0.5900	2.6900	-47.7000	-0.0370	1.3500	0.0520
14:20:25.477	324	1.7200	1.6200	-50.8200	-0.0560	1.3990	0.0640
14:20:25.496	344	0.8800	2.8300	-58.1100	-0.0420	1.6490	0.1030
14:20:25.517	364	-0.8200	1.9000	-49.5000	-0.0730	1.2730	0.0630
14:20:25.537	384	1.1900	2.5000	-61.1300	-0.0820	1.8510	0.0730
14:20:25.557	404	-0.5400	2.3800	-48.0400	-0.0820	1.2540	0.0610
14:20:25.578	424	3.1300	2.2700	-52.3800	-0.0730	1.6070	0.0670
14:20:25.599	444	1.7300	2.6600	-52.1100	-0.0680	1.5150	0.0950
14:20:25.618	464	1.1900	2.2300	-50.3800	-0.0770	1.4260	0.0620
14:20:25.638	484	1.2800	2.6000	-61.1500	-0.0630	1.8320	0.0910
14:20:25.657	504	-0.7500	2.1000	-47.2800	-0.0720	1.2110	0.0550
14:20:25.679	524	2.2300	2.4600	-57.0100	-0.0540	1.7500	0.0750
14:20:25.697	544	0.2500	2.1200	-46.2700	-0.0710	1.3250	0.0690
14:20:25.719	564	2.5500	1.3800	-53.0800	-0.0680	1.5290	0.0630
14:20:25.739	584	1.8500	3.1000	-57.3800	-0.0360	1.7580	0.1020
14:20:25.757	604	-0.8500	2.4900	-46.3800	-0.0640	1.2160	0.0420
14:20:25.778	624	1.2900	2.8300	-60.4700	-0.0360	1.8500	0.0850
14:20:25.798	644	-0.3000	1.9200	-45.4600	-0.0630	1.1750	0.0570
14:20:25.817	664	3.3600	2.3200	-53.0600	-0.0270	1.6270	0.0590
14:20:25.838	684	1.8900	2.2300	-52.3400	-0.0190	1.5620	0.0940
14:20:25.858	704	0.4300	2.3100	-48.8700	-0.0330	1.3900	0.0550
14:20:25.876	724	1.2600	2.8700	-61.6900	-0.0110	1.8750	0.0980
14:20:25.898	744	-1.6900	1.6000	-46.9900	-0.0690	1.0850	0.0550
14:20:25.917	764	1.9800	3.0100	-59.0100	-0.0480	1.7990	0.0710
14:20:25.938	784	-0.3100	2.5800	-47.3400	-0.0770	1.3060	0.0700
14:20:25.957	804	3.2500	2.5500	-50.0300	-0.0770	1.5550	0.0680
14:20:25.979	824	1.9600	2.4300	-56.4200	-0.0720	1.6490	0.1010
14:20:25.999	844	0.0000	2.0400	-47.7800	-0.0790	1.2610	0.0640
14:20:26.017	864	1.9500	2.8900	-60.8800	-0.0730	1.8910	0.0930
14:20:26.039	884	0.4400	1.8900	-48.5700	-0.0880	1.2560	0.0700
14:20:26.058	904	3.6000	2.3700	-55.1300	-0.0660	1.7210	0.0690
14:20:26.078	924	1.1700	1.7400	-49.9900	-0.0750	1.4440	0.0870
14:20:26.098	944	0.2500	2.3200	-49.8700	-0.0640	1.3660	0.0460
14:20:26.117	964	1.2200	2.6500	-58.0900	-0.0510	1.7360	0.0960
14:20:26.138	984	-1.3700	2.4400	-46.2200	-0.0730	1.2050	0.0400
14:20:26.157	1004	2.9900	2.4400	-59.9900	-0.0470	1.8200	0.0860
14:20:26.178	1024	0.3700	1.9600	-48.2100	-0.0730	1.2980	0.0720
14:20:26.198	1044	3.3600	2.1500	-54.5100	-0.0420	1.6120	0.0690
14:20:26.217	1064	1.4000	2.4400	-53.9300	-0.0310	1.5510	0.0940
14:20:26.237	1084	-0.0800	1.8000	-49.6200	-0.0380	1.2820	0.0670
14:20:26.257	1104	1.3200	2.2200	-61.2200	0.0070	1.8510	0.0910
14:20:26.278	1124	-0.8400	2.0600	-46.3000	-0.0430	1.2650	0.0590
14:20:26.298	1144	3.3200	2.5100	-57.7000	-0.0200	1.8310	0.0770
14:20:26.317	1164	0.3900	1.9900	-47.7000	-0.0410	1.2700	0.0790
14:20:26.338	1184	1.4800	2.2400	-49.9200	-0.0850	1.4290	0.0480
14:20:26.358	1204	0.8300	2.4300	-59.2200	-0.0680	1.7320	0.0980
14:20:26.378	1224	-0.9300	2.1400	-46.6400	-0.0970	1.1940	0.0470
14:20:26.398	1244	2.1400	2.6800	-62.4400	-0.0440	1.8960	0.1040
14:20:26.419	1264	-0.6400	2.1300	-44.9300	-0.0980	1.2200	0.0590
14:20:26.437	1284	1.7700	1.8400	-55.7600	-0.0620	1.6020	0.0760
14:20:26.459	1304	0.7500	2.4000	-52.2600	-0.0720	1.4910	0.0820
14:20:26.477	1324	-0.3800	1.7700	-48.5400	-0.0910	1.2220	0.0500
14:20:26.499	1344	0.8300	2.5500	-62.8900	-0.0770	1.8530	0.0990
14:20:26.518	1364	-1.2600	2.3100	-46.4700	-0.0810	1.2250	0.0490
14:20:26.538	1384	1.7600	2.2400	-58.4800	-0.0500	1.7760	0.0840
14:20:26.559	1404	-0.0900	2.5400	-50.8800	-0.0450	1.2410	0.0920
14:20:26.578	1424	-0.1500	2.0700	-51.1900	-0.0740	1.3230	0.0660
14:20:26.598	1444	0.6800	2.5900	-56.2200	-0.0600	1.5900	0.0760
14:20:26.618	1464	0.1000	2.1300	-49.0100	-0.0800	1.2770	0.0600
14:20:26.638	1484	2.2400	2.8200	-61.3700	-0.0140	1.9100	0.0850
14:20:26.659	1504	0.1800	2.4300	-48.8400	-0.0210	1.2880	0.0810
14:20:26.679	1524	1.6900	2.0600	-54.4100	-0.0280	1.5660	0.0680
14:20:26.699	1544	0.5500	2.0200	-49.1900	-0.0340	1.4140	0.0740
14:20:26.718	1564	0.0300	1.9200	-50.8000	-0.0580	1.3840	0.0660
14:20:26.739	1584	1.6000	2.7100	-59.5700	-0.0460	1.8350	0.0900
14:20:26.757	1604	0.6900	2.0400	-46.8300	-0.0950	1.2700	0.0540
14:20:26.779	1624	2.6500	2.9200	-60.4900	-0.0520	1.8870	0.0810
14:20:26.799	1644	0.4100	2.5900	-43.8100	-0.0850	1.2360	0.0580
14:20:26.818	1664	1.5600	2.2600	-49.2500	-0.0870	1.4070	0.0510
14:20:26.839	1684	1.3600	2.7400	-55.1500	-0.0710	1.6100	0.0920
14:20:26.858	1704	0.4800	2.6100	-48.4300	-0.0860	1.3240	0.0370
14:20:26.879	1724	1.9500	2.2700	-63.6100	-0.0400	1.9060	0.1050
14:20:26.899	1744	-0.6900	2.2400	-44.8100	-0.0600	1.1580	0.0590
14:20:26.918	1764	1.9700	2.1800	-55.4700	-0.0590	1.6230	0.0660
14:20:26.939	1784	0.8200	2.1200	-46.6100	-0.0790	1.3800	0.0620
14:20:26.958	1804	1.5200	2.0000	-47.7000	-0.0710	1.4140	0.0490
14:20:26.980	1824	1.2700	2.4600	-63.8300	-0.0330	1.8800	0.1140
14:20:26.998	1844	-0.3700	2.2400	-47.1600	-0.0630	1.1930	0.0620
14:20:27.019	1864	1.7500	2.3700	-59.5600	-0.0340	1.7550	0.0900
14:20:27.037	1884	-0.1500	2.3100	-45.6900	-0.0490	1.2030	0.0700
14:20:27.059	1904	3.0200	2.1000	-51.4000	-0.0230	1.5310	0.0570
14:20:27.077	1924	1.7300	2.6300	-56.0200	-0.0080	1.6740	0.0880
14:20:27.099	1944	0.1500	2.0400	-48.3100	-0.0370	1.3500	0.0550
14:20:27.119	1964	1.5900	2.5100	-64.3500	-0.0080	1.9060	0.0940
14:20:27.138	1984	-0.9000	2.2300	-44.8200	-0.0550	1.1000	0.0590
14:20:27.159	2004	1.3900	2.5100	-58.1300	-0.0490	1.6580	0.0770
14:20:27.179	2024	0.3900	2.4100	-50.3400	-0.0800	1.3970	0.0770
14:20:27.199	2044	2.0700	2.4800	-48.5100	-0.0980	1.4050	0.0480
14:20:27.219	2064	1.0100	2.2800	-59.2700	-0.0800	1.7360	0.0940
14:20:27.239	2084	-0.1800	2.3400	-47.5000	-0.0820	1.2160	0.0560
14:20:27.259	2104	1.7000	2.3000	-63.4300	-0.0700	1.8570	0.0960
14:20:27.278	2124	0.2600	2.1700	-46.9200	-0.0970	1.2830	0.0620
14:20:27.298	2144	2.7200	2.3300	-53.6300	-0.0690	1.5580	0.0590
14:20:27.318	2164	1.7900	2.0200	-52.4000	-0.0530	1.5480	0.0930
14:20:27.338	2184	0.5900	2.0100	-46.9300	-0.0880	1.2960	0.0440
14:20:27.359	2204	1.4300	2.2800	-59.8900	-0.0480	1.7740	0.0970
14:20:27.379	2224	-2.1500	2.4200	-47.9100	-0.0710	1.1570	0.0540
14:20:27.399	2244	2.2300	1.9700	-57.1800	-0.0550	1.6920	0.0670
14:20:27.419	2264	0.9400	2.4900	-50.2500	-0.0630	1.3950	0.0770
14:20:27.438	2284	2.9600	2.1500	-51.1600	-0.0370	1.4870	0.0680
14:20:27.459	2304	1.0000	2.4600	-59.6600	-0.0190	1.7560	0.1070
14:20:27.479	2324	-1.3400	2.0200	-47.1800	-0.0450	1.1130	0.0590
14:20:27.499	2344	0.9800	2.2900	-61.7100	-0.0170	1.7500	0.0910
14:20:27.519	2364	-0.1500	1.9700	-47.9200	-0.0600	1.2740	0.0610
14:20:27.540	2384	2.7100	2.1400	-53.9600	-0.0390	1.6650	0.0650
14:20:27.558	2404	1.5800	2.1400	-52.7000	-0.0570	1.4780	0.0940
14:20:27.579	2424	0.5200	2.1200	-48.7200	-0.0740	1.3750	0.0530
14:20:27.598	2444	0.7000	2.8700	-61.7400	-0.0660	1.8250	0.0950
14:20:27.619	2464	-0.9400	2.3100	-46.3600	-0.0910	1.1910	0.0560
14:20:27.639	2484	2.3200	2.2400	-59.3200	-0.0600	1.7770	0.0900
14:20:27.658	2504	-0.3300	2.1600	-48.2100	-0.0980	1.3120	0.0720
14:20:27.680	2524	3.0600	2.1700	-51.1300	-0.0570	1.5130	0.0500
14:20:27.699	2544	1.0600	3.0000	-54.9100	-0.0380	1.6400	0.0830
14:20:27.720	2564	-0.4100	2.0800	-48.9000	-0.0690	1.2780	0.0550
14:20:27.739	2584	0.4600	2.3200	-61.4400	-0.0610	1.8370	0.0880
14:20:27.759	2604	-0.3400	1.9900	-46.7100	-0.0670	1.2200	0.0640
14:20:27.778	2624	3.1100	2.0500	-56.0400	-0.0520	1.6580	0.0800
14:20:27.799	2644	0.3700	2.4400	-50.4000	-0.0630	1.4220	0.0780
14:20:27.819	2664	0.7400	2.1800	-50.9700	-0.0710	1.3570	0.0600
14:20:27.839	2684	0.3100	2.5600	-59.8500	-0.0510	1.7350	0.0930
14:20:27.859	2704	-0.3500	2.1900	-46.6300	-0.0710	1.1650	0.0390
14:20:27.879	2724	3.0100	2.3400	-61.1600	-0.0200	1.9120	0.0900
14:20:27.900	2744	1.1400	2.3700	-46.6000	-0.0260	1.3540	0.0690
14:20:27.920	2764	2.1800	2.3400	-51.2800	-0.0190	1.5330	0.0530
14:20:27.940	2784	0.6600	2.2600	-55.1400	-0.0340	1.5350	0.0910
14:20:27.959	2804	-0.8600	2.0100	-47.7000	-0.0700	1.2390	0.0520
14:20:27.980	2824	0.8500	2.8200	-62.0800	-0.0380	1.8260	0.0910
14:20:27.998	2844	-0.9500	2.4000	-48.7500	-0.0830	1.1850	0.0630
14:20:28.019	2864	2.6300	2.1200	-58.2900	-0.0630	1.7210	0.0840
14:20:28.039	2884	0.7200	2.0700	-48.0000	-0.0910	1.3500	0.0820
14:20:28.059	2904	1.8700	1.6900	-49.7400	-0.0900	1.4530	0.0550
14:20:28.079	2924	2.0700	2.5700	-59.7600	-0.0680	1.7810	0.1000
14:20:28.100	2944	0.7900	2.3300	-50.7500	-0.0520	1.3900	0.0590
14:20:28.119	2964	2.4900	2.8700	-60.0300	-0.0340	1.8670	0.0870
14:20:28.139	2984	-0.2900	2.5900	-46.3700	-0.0570	1.1840	0.0620
14:20:28.160	3004	3.1700	1.6600	-52.1800	-0.0610	1.5430	0.0740
14:20:28.180	3024	1.2000	2.1900	-51.1000	-0.0550	1.4610	0.0780
14:20:28.199	3044	1.9900	2.1800	-49.8700	-0.0500	1.4250	0.0580
14:20:28.218	3064	2.0000	2.4500	-62.2400	-0.0420	1.8920	0.1020
14:20:28.239	3084	-0.4000	2.5300	-46.5000	-0.0370	1.1970	0.0610
14:20:28.261	3104	2.0500	2.2800	-58.6200	-0.0430	1.7640	0.0850
14:20:28.280	3124	-0.5200	2.3600	-43.7400	-0.0480	1.2460	0.0480
14:20:28.300	3144	2.7200	1.8600	-51.8900	-0.0240	1.5610	0.0660
14:20:28.320	3164	1.8700	2.3600	-57.1100	-0.0210	1.6090	0.0980
14:20:28.340	3184	0.3300	2.0700	-49.3900	-0.0330	1.3450	0.0490
14:20:28.360	3204	1.3500	2.6400	-62.6200	-0.0070	1.8670	0.0840
14:20:28.379	3224	-1.2300	2.2700	-45.5800	-0.0670	1.1380	0.0520
14:20:28.400	3244	2.4700	2.2500	-54.7000	-0.0550	1.6800	0.0640
14:20:28.421	3264	0.3200	1.8500	-50.0500	-0.0830	1.3870	0.0690
14:20:28.439	3284	1.1500	1.9100	-50.9900	-0.0840	1.4240	0.0600
14:20:28.459	3304	0.9400	2.5300	-62.4500	-0.0660	1.8290	0.1130
14:20:28.480	3324	-1.2800	2.3000	-47.5900	-0.0650	1.1890	0.0640
14:20:28.500	3344	0.7000	2.6500	-60.3700	-0.0650	1.7760	0.0720
14:20:28.521	3364	0.2500	1.6100	-46.3700	-0.0950	1.2340	0.0610
14:20:28.539	3384	3.4100	1.8100	-52.2300	-0.0670	1.6190	0.0550
14:20:28.559	3404	1.0200	2.3900	-57.3200	-0.0570	1.6520	0.1000
14:20:28.580	3424	1.0400	2.4700	-50.1500	-0.0430	1.4920	0.0630
14:20:28.601	3444	2.4200	2.4700	-58.7800	-0.0280	1.8340	0.0970
14:20:28.620	3464	-1.6400	2.0300	-41.8500	-0.0710	0.9540	0.0430
14:20:28.641	3484	4.0300	2.1300	-58.0100	-0.0510	1.8560	0.0710
14:20:28.659	3504	2.0700	1.9800	-47.8300	-0.0520	1.4650	0.0670
14:20:28.679	3524	3.7200	2.2400	-51.1500	-0.0110	1.5400	0.0690
14:20:28.700	3544	2.2100	2.4700	-56.3300	-0.0180	1.7580	0.0820
14:20:28.721	3564	-1.5300	1.9400	-45.0000	-0.0380	1.0660	0.0400
14:20:28.739	3584	0.4500	2.3800	-62.8900	0.0230	1.8180	0.0880
14:20:28.760	3604	-0.7000	2.2200	-47.1900	-0.0070	1.2070	0.0480
14:20:28.780	3624	0.4200	2.3300	-57.9200	0.0060	1.5700	0.0690
14:20:28.800	3644	-0.0100	2.7100	-52.1600	-0.0360	1.4770	0.0740
14:20:28.820	3664	-0.4700	1.7100	-45.4300	-0.0710	1.1200	0.0500
14:20:28.839	3684	1.6600	2.7600	-63.0700	-0.0430	1.8970	0.1100
14:20:28.861	3704	0.0200	2.5000	-49.7900	-0.0620	1.3860	0.0620
14:20:28.880	3724	3.0300	2.4300	-57.7700	-0.0710	1.7920	0.0880
14:20:28.900	3744	1.1800	2.2400	-49.5700	-0.0740	1.3960	0.0860
14:20:28.919	3764	2.6500	1.5900	-49.6900	-0.0770	1.4560	0.0690
14:20:28.941	3784	1.3200	2.6900	-56.2800	-0.0370	1.6540	0.0910
14:20:28.960	3804	-0.7900	2.3500	-47.9200	-0.0640	1.2130	0.0560
14:20:28.980	3824	1.9200	2.7500	-59.9000	-0.0460	1.7980	0.0910
14:20:29.000	3844	-0.5400	2.3200	-48.2700	-0.0750	1.3100	0.0620
14:20:29.019	3864	3.4300	2.0700	-53.9100	-0.0370	1.6520	0.0630
14:20:29.040	3884	0.9300	2.2300	-50.3400	-0.0480	1.4220	0.0810
14:20:29.060	3904	0.7700	2.0000	-49.6400	-0.0600	1.3580	0.0560
14:20:29.080	3924	-0.3500	2.4400	-60.3100	-0.0410	1.6590	0.0920
14:20:29.101	3944	-0.5000	1.9700	-46.8900	-0.0570	1.2000	0.0520
14:20:29.119	3964	3.2400	2.6100	-60.9500	-0.0010	1.9090	0.0770
14:20:29.139	3984	0.8500	2.4900	-49.2300	-0.0230	1.3710	0.0720
14:20:29.159	4004	2.2000	2.2200	-49.6200	-0.0080	1.4920	0.0490
14:20:29.181	4024	1.6100	2.2800	-53.9900	-0.0220	1.6000	0.0750
14:20:29.199	4044	-0.4400	2.1300	-46.6300	-0.0590	1.2210	0.0410
14:20:29.219	4064	1.9600	2.3800	-63.7800	-0.0500	1.9460	0.1080
14:20:29.240	4084	-0.5900	2.3600	-46.9700	-0.0770	1.1670	0.0650
14:20:29.260	4104	3.2700	2.0700	-56.3700	-0.0710	1.6830	0.0700
14:20:29.281	4124	0.8800	2.2500	-49.0900	-0.0660	1.4860	0.0850
14:20:29.300	4144	1.2000	2.0600	-49.5700	-0.0920	1.3860	0.0540
14:20:29.321	4164	1.4600	3.0900	-60.2000	-0.0540	1.8000	0.1060
14:20:29.341	4184	-0.6100	2.3400	-47.4000	-0.0640	1.2120	0.0530
14:20:29.359	4204	1.6900	2.4000	-58.5300	-0.0540	1.8170	0.0760
14:20:29.379	4224	0.0400	2.1700	-45.7900	-0.0720	1.2820	0.0630
14:20:29.400	4244	2.7100	2.0100	-51.7300	-0.0570	1.5660	0.0620
14:20:29.422	4264	1.3700	2.6300	-54.2500	-0.0560	1.6200	0.0810
14:20:29.441	4284	0.4200	2.2300	-45.7400	-0.0660	1.2440	0.0390
14:20:29.460	4304	1.9200	2.8300	-62.9100	-0.0440	1.8890	0.0960
14:20:29.480	4324	-0.8000	2.3900	-44.9800	-0.0690	1.2330	0.0420
14:20:29.500	4344	3.2300	2.5700	-54.2400	-0.0300	1.7440	0.0630
14:20:29.522	4364	-0.3700	2.3500	-49.2600	-0.0320	1.3740	0.0630
14:20:29.539	4384	1.5100	1.4700	-48.8600	-0.0520	1.3650	0.0610
14:20:29.561	4404	1.4700	2.5000	-60.7800	-0.0110	1.8010	0.1040
14:20:29.582	4424	-0.2000	2.1600	-47.2500	-0.0300	1.2620	0.0500
14:20:29.601	4444	2.4800	2.7200	-61.4100	-0.0030	1.9080	0.0780
14:20:29.622	4464	-0.6200	1.4800	-47.3900	-0.0610	1.2260	0.0820
14:20:29.640	4484	2.8000	2.0700	-52.0600	-0.0750	1.5850	0.0640
14:20:29.662	4504	1.5500	2.5300	-51.3900	-0.0720	1.5890	0.0810
14:20:29.681	4524	0.8300	2.0600	-49.0300	-0.1030	1.3430	0.0630
14:20:29.700	4544	2.2900	2.7000	-62.6700	-0.0660	1.9680	0.1030
14:20:29.720	4564	-0.1800	2.1000	-47.1600	-0.0870	1.2500	0.0670
14:20:29.740	4584	1.8800	2.3100	-57.3100	-0.0460	1.7130	0.0770
14:20:29.762	4604	0.5900	2.1600	-47.4400	-0.0620	1.3080	0.0710
14:20:29.781	4624	2.0300	2.0300	-48.7200	-0.0690	1.4070	0.0470
14:20:29.801	4644	1.6100	2.5600	-59.1000	-0.0530	1.7930	0.0950
14:20:29.820	4664	-0.1500	2.2700	-48.3900	-0.0850	1.2680	0.0650
14:20:29.840	4684	1.0700	2.5700	-61.0400	-0.0560	1.7860	0.0880
14:20:29.861	4704	-1.8400	2.1400	-47.6000	-0.0690	1.2000	0.0650
14:20:29.881	4724	1.6600	2.2300	-53.4500	-0.0740	1.5840	0.0570
14:20:29.901	4744	0.8500	2.5200	-53.5000	-0.0380	1.5250	0.0900
14:20:29.922	4764	0.7500	2.2900	-47.7500	-0.0470	1.2840	0.0480
14:20:29.940	4784	0.8900	2.9000	-62.5700	-0.0190	1.8190	0.0940
14:20:29.960	4804	-2.2000	2.1100	-46.4200	-0.0250	1.1470	0.0630
14:20:29.981	4824	1.6000	2.2200	-57.0600	-0.0110	1.6710	0.0690
14:20:30.001	4844	0.1200	2.1200	-49.7800	-0.0370	1.3700	0.0730
14:20:30.021	4864	1.8800	1.8200	-51.2000	-0.0420	1.4530	0.0710
14:20:30.040	4884	1.8700	2.9200	-59.1400	-0.0400	1.7420	0.0950
14:20:30.060	4904	-0.0600	2.1100	-48.2500	-0.0820	1.2270	0.0690
14:20:30.081	4924	1.3500	2.6300	-61.4800	-0.0690	1.7920	0.0900
14:20:30.101	4944	0.2500	2.8000	-45.6300	-0.0920	1.2870	0.0620
14:20:30.121	4964	3.4700	1.9200	-54.9200	-0.0830	1.7240	0.0710
14:20:30.141	4984	1.8100	2.7600	-52.3800	-0.0720	1.5930	0.0780
14:20:30.161	5004	0.3400	2.2700	-50.2600	-0.0600	1.3470	0.0520
14:20:30.181	5024	0.1200	2.6700	-60.6100	-0.0410	1.7450	0.0990
14:20:30.200	5044	-1.0000	2.1000	-46.2000	-0.0640	1.1160	0.0560
14:20:30.220	5064	2.4100	2.3400	-59.3500	-0.0530	1.8230	0.0700
14:20:30.241	5084	1.0400	2.1300	-48.0300	-0.0700	1.3790	0.0720
14:20:30.260	5104	2.6200	1.7700	-50.9900	-0.0740	1.5330	0.0550
14:20:30.281	5124	1.5400	2.6600	-57.1700	-0.0470	1.6830	0.0970
14:20:30.300	5144	-0.9000	2.6700	-47.5900	-0.0570	1.2720	0.0480
14:20:30.321	5164	0.5400	2.5800	-61.1800	-0.0370	1.7840	0.0940
14:20:30.343	5184	-0.4500	2.5400	-45.8500	-0.0410	1.1530	0.0580
14:20:30.361	5204	3.4900	2.1700	-53.1000	-0.0130	1.6780	0.0580
14:20:30.380	5224	1.5000	2.2100	-50.7200	-0.0090	1.5120	0.0830
14:20:30.402	5244	0.8400	2.1100	-48.0000	-0.0190	1.3810	0.0580
14:20:30.420	5264	0.3600	2.6800	-60.1500	-0.0130	1.7580	0.0900
14:20:30.442	5284	-1.4000	2.2500	-45.4200	-0.0390	1.1450	0.0450
14:20:30.461	5304	2.2900	2.4000	-60.9100	-0.0590	1.8480	0.0800
14:20:30.481	5324	0.2300	2.5500	-49.2800	-0.0840	1.3310	0.0760
14:20:30.502	5344	3.6100	1.7200	-51.8400	-0.0650	1.5580	0.0680
14:20:30.522	5364	1.0500	2.2900	-53.1600	-0.0800	1.5630	0.0830
14:20:30.540	5384	0.4600	2.1300	-46.0700	-0.0780	1.2860	0.0260
14:20:30.561	5404	1.5400	2.8700	-61.9700	-0.0750	1.8520	0.0960
14:20:30.581	5424	-0.8500	2.2700	-46.7200	-0.0770	1.2520	0.0520
14:20:30.600	5444	2.6700	1.9700	-56.5100	-0.0680	1.7100	0.0710
14:20:30.621	5464	1.2600	2.3700	-49.5800	-0.0760	1.4640	0.0780
14:20:30.640	5484	1.4900	2.0900	-50.0400	-0.0720	1.4150	0.0410
14:20:30.661	5504	0.4600	2.3400	-57.9200	-0.0600	1.6690	0.1000
14:20:30.681	5524	-1.5100	2.2000	-48.2000	-0.0820	1.2180	0.0490
14:20:30.701	5544	2.3100	2.4600	-61.5400	-0.0770	1.8530	0.0820
14:20:30.721	5564	0.0400	2.5800	-47.4000	-0.0720	1.3610	0.0700
14:20:30.741	5584	3.2700	2.3800	-53.0600	-0.0340	1.6520	0.0680
14:20:30.761	5604	1.1400	2.6300	-52.0900	-0.0430	1.4980	0.0770
14:20:30.782	5624	-0.3900	2.0000	-45.9800	-0.0350	1.1510	0.0420
14:20:30.801	5644	0.7800	2.6800	-62.8000	0.0110	1.8320	0.0940
14:20:30.820	5664	0.2100	2.1100	-48.6700	-0.0500	1.2920	0.0520
14:20:30.841	5684	2.7300	2.1800	-58.9800	-0.0320	1.8520	0.0730
14:20:30.862	5704	1.3400	2.1900	-48.4000	-0.0410	1.3560	0.0840
14:20:30.882	5724	1.2300	2.0200	-50.2500	-0.0850	1.4410	0.0500
14:20:30.901	5744	1.8700	2.7500	-57.6400	-0.0610	1.7260	0.0930
14:20:30.921	5764	-0.5700	2.1300	-47.4700	-0.0820	1.1740	0.0570
14:20:30.941	5784	1.7900	2.7400	-64.3700	-0.0650	1.9300	0.1100
14:20:30.962	5804	-0.2100	2.4000	-46.8000	-0.0790	1.2620	0.0740
14:20:30.980	5824	2.2700	2.3100	-52.7400	-0.0600	1.6080	0.0470
14:20:31.001	5844	0.8900	2.5300	-52.2100	-0.0560	1.5040	0.0780
14:20:31.021	5864	0.4900	2.2400	-48.4100	-0.0790	1.3080	0.0520
14:20:31.041	5884	0.6700	3.1500	-61.7900	-0.0770	1.8450	0.0910
14:20:31.061	5904	-0.4600	2.1300	-45.3300	-0.0850	1.2070	0.0550
14:20:31.082	5924	3.0100	2.3600	-56.6900	-0.0500	1.7750	0.0720
14:20:31.101	5944	-0.1800	2.2300	-49.6000	-0.0640	1.3320	0.0830
14:20:31.123	5964	1.3000	2.0000	-50.5400	-0.0560	1.4210	0.0620
14:20:31.142	5984	1.0500	2.4800	-57.3400	-0.0440	1.6970	0.0980
14:20:31.162	6004	-0.1600	2.4800	-46.5200	-0.0660	1.2340	0.0510
14:20:31.181	6024	2.1300	2.6700	-61.3600	-0.0100	1.8780	0.0870
14:20:31.202	6044	-0.2600	2.2200	-47.6500	-0.0360	1.2130	0.0640
14:20:31.222	6064	2.4300	2.0600	-55.1900	-0.0120	1.5680	0.0710
14:20:31.242	6084	-0.0600	1.9000	-54.1600	-0.0390	1.4780	0.0790
14:20:31.261	6104	1.0800	2.1300	-49.3300	-0.0490	1.3320	0.0560
14:20:31.281	6124	0.6700	2.9300	-60.5100	-0.0530	1.7520	0.0990
14:20:31.303	6144	-0.6600	2.3900	-46.6600	-0.0830	1.1790	0.0490
14:20:31.322	6164	1.6000	2.4200	-60.3600	-0.0770	1.8460	0.0840
14:20:31.341	6184	0.5100	2.1100	-47.2400	-0.1000	1.2820	0.0660
14:20:31.361	6204	2.1500	2.3700	-51.9300	-0.0900	1.5470	0.0620
14:20:31.382	6224	1.8000	2.3400	-56.2300	-0.0740	1.7070	0.1010
14:20:31.403	6244	0.9800	2.2700	-48.0800	-0.0860	1.2780	0.0530
14:20:31.421	6264	1.5600	2.6800	-60.2800	-0.0450	1.7880	0.0880
14:20:31.441	6284	-0.2800	2.0800	-45.5400	-0.0760	1.1860	0.0490
14:20:31.462	6304	3.5400	2.2500	-56.6500	-0.0760	1.7430	0.0830
14:20:31.481	6324	1.5200	2.1600	-49.6900	-0.0720	1.4290	0.0810
14:20:31.503	6344	2.1300	2.3600	-49.7000	-0.0590	1.4730	0.0490
14:20:31.522	6364	1.8400	2.6100	-57.7700	-0.0530	1.8080	0.1010
14:20:31.542	6384	-0.8900	2.2000	-47.5800	-0.0650	1.1430	0.0610
14:20:31.562	6404	1.5400	2.2200	-59.9200	-0.0480	1.7890	0.0840
14:20:31.581	6424	0.1900	2.2600	-46.2000	-0.0640	1.2370	0.0670
14:20:31.603	6444	3.0500	2.4600	-52.7800	-0.0370	1.5830	0.0500
14:20:31.621	6464	1.0200	2.5200	-53.8000	-0.0080	1.5830	0.0840
14:20:31.641	6484	0.0900	2.1600	-46.9400	-0.0440	1.3340	0.0460
14:20:31.663	6504	0.5600	2.6700	-62.2400	-0.0260	1.8270	0.0900
14:20:31.681	6524	-0.8200	2.1700	-42.7900	-0.0570	1.0960	0.0470
14:20:31.702	6544	2.7300	2.6300	-57.7600	-0.0510	1.7890	0.0660
14:20:31.721	6564	1.1400	2.6100	-50.7200	-0.0780	1.4730	0.0800
14:20:31.741	6584	1.5000	2.3000	-49.0300	-0.0760	1.4680	0.0560
14:20:31.761	6604	0.3200	2.2800	-60.5300	-0.0660	1.6680	0.0980
14:20:31.781	6624	-1.0500	2.0500	-43.5900	-0.0810	1.1000	0.0400
14:20:31.803	6644	2.1600	2.5300	-60.9200	-0.0570	1.8540	0.0770
14:20:31.823	6664	-0.1800	2.1800	-46.0000	-0.0760	1.2410	0.0580
14:20:31.841	6684	2.5100	2.0800	-53.2300	-0.0560	1.5730	0.0490
14:20:31.862	6704	0.5400	2.6100	-55.1200	-0.0690	1.5500	0.0820
14:20:31.881	6724	0.4000	2.2900	-47.6800	-0.0700	1.2350	0.0570
14:20:31.901	6744	0.6500	2.7700	-61.3400	-0.0370	1.7370	0.0860
14:20:31.923	6764	-0.2700	2.0600	-47.7600	-0.0660	1.1960	0.0550
14:20:31.941	6784	3.2700	2.2200	-55.9600	-0.0570	1.8180	0.0610
14:20:31.963	6804	0.2400	2.2900	-48.7800	-0.0480	1.3840	0.0760
14:20:31.982	6824	2.6300	2.0000	-49.1400	-0.0450	1.5520	0.0580
14:20:32.002	6844	1.0800	2.6300	-58.6600	-0.0210	1.6810	0.0900
14:20:32.021	6864	-0.7100	2.0200	-46.4600	-0.0400	1.1460	0.0560
14:20:32.041	6884	1.9500	2.5200	-59.6000	-0.0130	1.8050	0.0720
14:20:32.064	6904	0.6600	1.8000	-47.4000	-0.0410	1.2610	0.0650
14:20:32.082	6924	3.5000	2.1700	-57.5200	-0.0140	1.7820	0.0730
14:20:32.103	6944	0.9400	2.3500	-51.5700	-0.0540	1.5140	0.0910
14:20:32.123	6964	0.2500	2.3200	-49.7000	-0.0670	1.3330	0.0540
14:20:32.142	6984	1.0200	2.8900	-60.5700	-0.0620	1.7910	0.0920
14:20:32.164	7004	-1.4000	1.8900	-47.1700	-0.0990	1.1730	0.0490
14:20:32.182	7024	3.0400	2.3500	-60.1800	-0.0870	1.9210	0.0900
14:20:32.203	7044	1.0900	2.4000	-47.5000	-0.0840	1.3250	0.0810
14:20:32.223	7064	2.8300	2.3000	-51.9900	-0.0390	1.4940	0.0530
14:20:32.243	7084	0.9500	2.5100	-54.6800	-0.0430	1.5930	0.0900
14:20:32.262	7104	-0.9500	2.0700	-48.1000	-0.0520	1.2250	0.0580
14:20:32.283	7124	1.9600	2.4400	-62.3600	-0.0530	1.9080	0.0970
14:20:32.302	7144	-0.3200	2.4700	-46.1200	-0.0720	1.1480	0.0580
14:20:32.322	7164	2.9100	2.1200	-52.4300	-0.0520	1.6650	0.0570
14:20:32.342	7184	0.7900	1.9200	-53.4700	-0.0710	1.4650	0.0890
14:20:32.364	7204	0.8700	1.9200	-47.3900	-0.0650	1.2960	0.0520
14:20:32.382	7224	0.6000	2.6800	-62.2800	-0.0480	1.7520	0.0980
14:20:32.402	7244	-1.0800	1.6900	-46.2900	-0.0650	1.1700	0.0640
14:20:32.423	7264	2.3300	2.2100	-60.8600	-0.0100	1.8660	0.0920
14:20:32.443	7284	0.3400	2.1600	-48.0400	-0.0430	1.2960	0.0730
14:20:32.463	7304	0.9000	1.7400	-51.5300	-0.0170	1.4490	0.0640
14:20:32.482	7324	0.7600	2.7800	-55.5100	-0.0100	1.6150	0.0840
14:20:32.503	7344	-0.2700	1.9400	-47.6800	-0.0520	1.1930	0.0470
14:20:32.523	7364	1.0900	2.9200	-62.6400	-0.0290	1.8560	0.0930
14:20:32.543	7384	-0.7700	2.2100	-45.7600	-0.0850	1.1870	0.0520
14:20:32.563	7404	2.5300	2.4400	-56.1000	-0.0680	1.7030	0.0800
14:20:32.583	7424	0.5300	2.2500	-50.7000	-0.0870	1.4220	0.0820
14:20:32.604	7444	1.8100	2.1900	-50.6400	-0.0930	1.4260	0.0710
14:20:32.624	7464	1.2200	2.2400	-61.2500	-0.0910	1.8050	0.1050
14:20:32.643	7484	0.5100	2.3100	-46.8000	-0.0700	1.2490	0.0540
14:20:32.663	7504	2.3700	2.5200	-61.3300	-0.0530	1.8090	0.0930
14:20:32.682	7524	0.1900	1.9100	-49.2100	-0.0690	1.2930	0.0730
14:20:32.704	7544	2.6200	2.2100	-51.8100	-0.0460	1.5660	0.0580
14:20:32.722	7564	1.8400	2.0300	-53.8600	-0.0770	1.5550	0.0960
14:20:32.744	7584	0.5600	2.3100	-48.9900	-0.0540	1.3050	0.0670
14:20:32.762	7604	2.0900	2.8100	-63.1000	-0.0350	1.8960	0.1070
14:20:32.783	7624	-0.1500	2.2600	-47.0200	-0.0630	1.2210	0.0560
14:20:32.802	7644	2.8200	2.2800	-57.7200	-0.0310	1.7470	0.0870
14:20:32.822	7664	0.8100	2.4800	-48.7700	-0.0330	1.3670	0.0780
14:20:32.842	7684	1.4200	1.8600	-48.4200	-0.0360	1.3380	0.0440
14:20:32.862	7704	1.6100	2.5100	-58.6300	-0.0060	1.7760	0.0850
14:20:32.882	7724	0.1800	2.0600	-47.9200	-0.0300	1.2890	0.0550
14:20:32.902	7744	1.9400	2.1400	-64.7000	-0.0020	1.9160	0.1030
14:20:32.922	7764	0.2500	2.4200	-44.9000	-0.0530	1.1750	0.0530
14:20:32.943	7784	2.1900	2.2500	-53.7100	-0.0590	1.5900	0.0690
14:20:32.962	7804	1.2000	2.6000	-52.4300	-0.0670	1.5890	0.0760
14:20:32.983	7824	0.7300	2.4200	-47.7300	-0.0900	1.2960	0.0550
14:20:33.003	7844	1.5400	3.0200	-60.4900	-0.0570	1.8320	0.1070
14:20:33.023	7864	-0.6800	2.3500	-46.7400	-0.0760	1.2200	0.0600
14:20:33.043	7884	1.6600	2.3100	-59.1300	-0.0680	1.7810	0.0760
14:20:33.062	7904	0.4800	2.2000	-47.7800	-0.0640	1.3210	0.0720
14:20:33.085	7924	2.1100	1.9200	-51.9400	-0.0690	1.4460	0.0600
14:20:33.105	7944	1.5700	2.5400	-57.9700	-0.0450	1.7310	0.0950
14:20:33.123	7964	-0.3400	2.3700	-46.5100	-0.0810	1.2160	0.0530
14:20:33.144	7984	1.3300	2.6100	-62.7300	-0.0420	1.8230	0.1020
14:20:33.162	8004	-0.9000	2.4400	-44.2500	-0.0690	1.1590	0.0430
14:20:33.183	8024	1.9800	1.9500	-54.5500	-0.0680	1.5690	0.0610
14:20:33.203	8044	0.8800	2.5100	-50.7500	-0.0600	1.5160	0.0760
14:20:33.223	8064	0.2200	2.0000	-48.7400	-0.0830	1.2940	0.0610
14:20:33.243	8084	0.9200	2.9200	-61.8600	-0.0390	1.8390	0.0950
14:20:33.264	8104	-1.6800	2.0600	-48.6300	-0.0280	1.1930	0.0610
14:20:33.282	8124	1.4500	2.4300	-58.4900	-0.0070	1.7400	0.0750
14:20:33.304	8144	0.5500	2.3500	-48.6400	-0.0400	1.2780	0.0640
14:20:33.324	8164	1.9700	2.0300	-52.7500	-0.0560	1.4850	0.0570
14:20:33.344	8184	1.4800	2.8600	-53.8300	-0.0460	1.6590	0.0840
14:20:33.365	8204	0.1800	2.2400	-48.7300	-0.0880	1.2590	0.0600
14:20:33.383	8224	1.0700	2.5500	-64.4500	-0.0610	1.8620	0.1030
14:20:33.403	8244	-0.6300	2.3500	-46.2900	-0.0920	1.2090	0.0720
14:20:33.423	8264	3.0900	2.3200	-54.4200	-0.0740	1.7280	0.0780
14:20:33.445	8284	1.8900	2.1900	-49.2300	-0.0770	1.4910	0.0680
14:20:33.465	8304	1.9600	2.5000	-50.5800	-0.0680	1.4360	0.0420
14:20:33.484	8324	2.3100	2.4800	-59.6900	-0.0390	1.8380	0.1040
14:20:33.503	8344	-1.2000	2.2400	-45.9600	-0.0600	1.1960	0.0450
14:20:33.524	8364	2.6400	2.4600	-60.8500	-0.0430	1.8160	0.0840
14:20:33.544	8384	0.2200	2.5400	-46.0600	-0.0640	1.2950	0.0690
14:20:33.565	8404	2.5700	1.7900	-51.4500	-0.0640	1.5320	0.0570
14:20:33.584	8424	1.6400	2.7800	-55.3800	-0.0290	1.6370	0.0870
14:20:33.604	8444	0.5100	2.1100	-49.6900	-0.0580	1.2930	0.0700
14:20:33.622	8464	0.9000	2.4200	-61.8500	-0.0370	1.7630	0.0970
14:20:33.644	8484	-1.3900	2.5500	-45.9500	-0.0680	1.2100	0.0550
14:20:33.664	8504	3.3700	2.1500	-57.9500	0.0010	1.7570	0.0800
14:20:33.684	8524	0.8200	2.4900	-48.4600	-0.0250	1.4540	0.0680
14:20:33.703	8544	0.5100	2.0900	-50.2900	-0.0090	1.3630	0.0650
14:20:33.724	8564	1.4300	2.7500	-58.4300	0.0050	1.7350	0.0920
14:20:33.744	8584	-0.0900	1.9600	-47.2800	-0.0700	1.2130	0.0540
14:20:33.764	8604	2.7900	2.6600	-61.2200	-0.0350	1.9350	0.0850
14:20:33.784	8624	-0.5200	2.3200	-46.1100	-0.0900	1.2950	0.0660
14:20:33.803	8644	3.1300	1.9700	-51.5100	-0.0830	1.6180	0.0590
14:20:33.823	8664	1.5300	2.1600	-52.0700	-0.0680	1.5310	0.0860
14:20:33.844	8684	-0.3100	1.9400	-49.1000	-0.0850	1.2430	0.0600
14:20:33.863	8704	0.5600	2.7000	-63.0700	-0.0710	1.8470	0.1050
14:20:33.884	8724	0.5100	1.9500	-46.7000	-0.0870	1.2280	0.0650
14:20:33.905	8744	2.5700	1.9700	-57.9900	-0.0710	1.7600	0.0680
14:20:33.924	8764	0.2000	1.8800	-48.9300	-0.0680	1.3450	0.0720
14:20:33.943	8784	1.0700	1.6500	-48.7000	-0.0750	1.2850	0.0510
14:20:33.965	8804	1.0300	2.6400	-57.6000	-0.0530	1.6400	0.0830
14:20:33.985	8824	-0.0300	2.0000	-49.8900	-0.0880	1.3210	0.0540
14:20:34.004	8844	2.6900	2.4200	-63.4100	-0.0490	1.9310	0.0960
14:20:34.025	8864	0.6500	2.3700	-49.1200	-0.0730	1.3420	0.0750
14:20:34.045	8884	2.9500	1.9500	-50.7700	-0.0460	1.5840	0.0530
14:20:34.065	8904	1.1700	2.4800	-51.5700	-0.0440	1.5110	0.0740
14:20:34.083	8924	0.8600	1.8700	-48.2200	-0.0700	1.3110	0.0520
14:20:34.104	8944	1.6800	2.3800	-60.4800	-0.0230	1.8640	0.0870
14:20:34.124	8964	-0.0600	2.4200	-46.3600	-0.0380	1.3220	0.0500
14:20:34.144	8984	2.4500	2.1400	-59.1100	-0.0220	1.8270	0.0760
14:20:34.164	9004	0.6600	2.3300	-47.8500	-0.0560	1.2810	0.0790
14:20:34.184	9024	2.1300	2.2500	-51.1200	-0.0640	1.4860	0.0660
14:20:34.204	9044	1.3800	2.7300	-57.2800	-0.0650	1.6580	0.0960
14:20:34.224	9064	-0.4900	2.1500	-50.1700	-0.1010	1.2630	0.0670
14:20:34.245	9084	1.7300	2.4700	-61.4400	-0.0600	1.9040	0.0970
14:20:34.263	9104	-0.5000	2.5000	-45.7200	-0.0760	1.2520	0.0450
14:20:34.284	9124	2.6700	2.0200	-54.4200	-0.0650	1.6290	0.0610
14:20:34.306	9144	0.7600	2.8000	-49.1100	-0.0730	1.4130	0.0660
14:20:34.326	9164	0.6500	1.8700	-48.5500	-0.0610	1.3210	0.0500
14:20:34.346	9184	1.3000	2.3700	-62.6200	-0.0550	1.8670	0.0960
14:20:34.364	9204	-0.2600	2.2300	-47.8200	-0.0650	1.2350	0.0560
14:20:34.385	9224	2.0500	2.3700	-57.7800	-0.0460	1.7780	0.0690
14:20:34.404	9244	-0.5600	2.3400	-48.4400	-0.0500	1.2510	0.0700
14:20:34.424	9264	1.1200	2.0700	-50.7200	-0.0760	1.4560	0.0580
14:20:34.444	9284	0.7300	2.4200	-55.5300	-0.0460	1.6010	0.0770
14:20:34.464	9304	-0.1100	1.7300	-48.2000	-0.0550	1.2460	0.0530
14:20:34.484	9324	2.0400	2.7100	-64.3300	-0.0100	1.9190	0.0960
14:20:34.503	9344	-1.2000	2.4000	-46.9900	-0.0290	1.2670	0.0540
14:20:34.525	9364	1.9700	2.1100	-56.3600	-0.0240	1.6180	0.0600
14:20:34.543	9384	-0.4100	2.4200	-50.4100	-0.0400	1.3720	0.0760
14:20:34.565	9404	0.1400	2.1200	-49.7700	-0.0600	1.3210	0.0460
14:20:34.586	9424	1.2100	2.7200	-58.6000	-0.0470	1.7440	0.0890
14:20:34.606	9444	-1.3900	2.6400	-45.0300	-0.0880	1.1320	0.0370
14:20:34.625	9464	2.0200	2.5400	-60.8300	-0.0650	1.8700	0.0800
14:20:34.644	9484	-0.1800	2.5100	-45.7200	-0.0820	1.2640	0.0690
14:20:34.666	9504	2.6300	2.2500	-52.7500	-0.0690	1.6360	0.0600
14:20:34.685	9524	1.8700	2.5000	-53.2300	-0.0880	1.6250	0.0850
14:20:34.706	9544	1.1600	2.1100	-50.9200	-0.0720	1.3490	0.0620
14:20:34.724	9564	1.8400	2.6900	-62.5900	-0.0470	1.8980	0.1050
14:20:34.744	9584	-0.3000	2.3500	-44.4200	-0.0790	1.1630	0.0450
14:20:34.765	9604	3.3100	2.0800	-57.0600	-0.0650	1.7250	0.0730
14:20:34.785	9624	0.9400	2.0800	-47.5500	-0.0820	1.3740	0.0690
14:20:34.805	9644	2.7500	1.6400	-50.7400	-0.0780	1.4980	0.0670
14:20:34.823	9664	2.4100	2.8300	-60.6400	-0.0430	1.8300	0.0950
14:20:34.843	9684	-0.7500	2.3100	-47.1400	-0.0470	1.3110	0.0650
14:20:34.866	9704	1.5500	2.6200	-59.6200	-0.0330	1.7800	0.0950
14:20:34.885	9724	-0.7800	2.0600	-46.1300	-0.0540	1.1430	0.0610
14:20:34.904	9744	3.2000	2.0100	-52.3000	-0.0290	1.5600	0.0610
14:20:34.925	9764	1.6000	2.7900	-53.2500	-0.0270	1.5790	0.0730
14:20:34.945	9784	1.2100	2.0300	-48.7000	-0.0440	1.3900	0.0520
14:20:34.965	9804	0.6100	2.6400	-63.7200	-0.0110	1.8820	0.1000
14:20:34.985	9824	-1.2700	2.3200	-46.5700	-0.0430	1.1220	0.0650
14:20:35.005	9844	2.5700	2.3700	-58.4600	-0.0410	1.7430	0.0860
14:20:35.025	9864	0.4500	2.2100	-49.2400	-0.0860	1.3300	0.0750
14:20:35.045	9884	3.0600	2.0700	-49.0200	-0.0860	1.4680	0.0600
14:20:35.065	9904	0.6400	2.6300	-59.7500	-0.0710	1.6670	0.0910
14:20:35.085	9924	-1.0400	2.1200	-45.0400	-0.0970	1.1560	0.0380
14:20:35.105	9944	0.8600	2.2800	-64.0100	-0.1000	1.8430	0.0990
14:20:35.125	9964	-0.9100	2.3200	-47.7500	-0.0980	1.2580	0.0670
14:20:35.145	9984	3.4100	2.3500	-53.4100	-0.0580	1.6710	0.0590
14:20:35.165	10004	1.7300	2.2400	-52.3000	-0.0770	1.5230	0.0860
14:20:35.185	10024	0.6300	1.9600	-48.6400	-0.0840	1.3120	0.0540
14:20:35.205	10044	1.3200	2.6300	-60.8700	-0.0450	1.7700	0.1040
14:20:35.224	10064	-1.0700	1.9000	-46.5600	-0.0880	1.1820	0.0590
14:20:35.245	10084	2.0700	2.1900	-59.2900	-0.0550	1.7580	0.0830
14:20:35.265	10104	1.1800	2.0200	-47.3700	-0.0540	1.2980	0.0780
14:20:35.286	10124	2.6200	1.7000	-48.7800	-0.0390	1.4670	0.0540
14:20:35.306	10144	2.3400	2.1200	-57.0700	-0.0330	1.6730	0.0930
14:20:35.325	10164	-0.7700	2.0000	-46.8600	-0.0420	1.2330	0.0430
14:20:35.345	10184	1.4700	2.4400	-62.8000	0.0180	1.8210	0.0980
14:20:35.365	10204	-1.3400	1.7000	-48.9300	-0.0330	1.1830	0.0580
14:20:35.385	10224	3.1400	2.0000	-55.4700	-0.0270	1.6870	0.0700
14:20:35.405	10244	0.9200	2.3900	-50.4900	-0.0590	1.4120	0.0840
14:20:35.425	10264	2.0700	1.9400	-49.8900	-0.0930	1.4230	0.0600
14:20:35.445	10284	1.3500	2.6800	-59.9400	-0.0550	1.8020	0.0980
14:20:35.465	10304	-1.6500	2.4400	-47.4000	-0.0840	1.2430	0.0470
14:20:35.484	10324	1.7400	2.5600	-60.9100	-0.0500	1.8430	0.0870
14:20:35.506	10344	-0.2800	2.5900	-48.0800	-0.0710	1.2950	0.0630
14:20:35.526	10364	2.3800	2.1700	-53.3800	-0.0530	1.5810	0.0630
14:20:35.546	10384	0.9100	2.0100	-54.4200	-0.0570	1.5370	0.0980
14:20:35.564	10404	-0.0300	2.3700	-45.4600	-0.0570	1.2190	0.0320
14:20:35.586	10424	1.3100	2.4200	-63.1300	-0.0620	1.8680	0.1080
14:20:35.605	10444	-1.1000	2.1400	-49.1100	-0.0650	1.2570	0.0600
14:20:35.625	10464	2.1400	2.0000	-57.8200	-0.0440	1.7730	0.0810
14:20:35.645	10484	0.9000	2.1600	-50.0900	-0.0610	1.4010	0.0810
14:20:35.664	10504	0.9000	2.0300	-48.0400	-0.0820	1.3280	0.0340
14:20:35.687	10524	1.8200	2.5600	-55.2400	-0.0380	1.6310	0.0840
14:20:35.706	10544	-0.1200	1.8900	-48.5800	-0.0520	1.2790	0.0490
14:20:35.726	10564	1.2400	2.6200	-62.2500	-0.0150	1.8760	0.0850
14:20:35.745	10584	-0.9800	2.2100	-48.6200	-0.0320	1.3590	0.0540
14:20:35.765	10604	3.8400	2.3900	-52.5300	-0.0280	1.6430	0.0480
14:20:35.785	10624	2.7900	1.9600	-50.7700	-0.0360	1.5510	0.0790
14:20:35.807	10644	1.8100	1.9800	-47.3600	-0.0640	1.2910	0.0560
14:20:35.824	10664	1.9600	2.6300	-57.7100	-0.0150	1.7530	0.1170
14:20:35.845	10684	-2.1200	2.5600	-50.8100	-0.0480	1.1920	0.0630
14:20:35.865	10704	1.2000	1.9900	-57.4000	-0.0710	1.6860	0.0630
14:20:35.885	10724	0.4100	2.4500	-48.2700	-0.0620	1.3800	0.0840
14:20:35.904	10744	2.7300	1.8400	-54.2700	-0.0860	1.6570	0.0530
14:20:35.924	10764	1.8000	2.0300	-52.3100	-0.0720	1.5430	0.0860
14:20:35.945	10784	0.7400	2.2600	-49.9800	-0.0680	1.4210	0.0380
14:20:35.965	10804	2.2600	2.3100	-57.8800	-0.0350	1.7110	0.0860
14:20:35.986	10824	0.8500	2.2800	-49.4700	-0.0370	1.4650	0.0660
14:20:36.006	10844	3.0200	2.4300	-58.2900	-0.0320	1.7590	0.0820
14:20:36.024	10864	0.7500	1.7700	-44.5500	-0.0430	1.2530	0.0600
14:20:36.046	10884	1.9100	1.8300	-52.0000	-0.0500	1.4150	0.0650
14:20:36.064	10904	1.8700	2.4500	-60.2800	-0.0480	1.7160	0.0870
14:20:36.087	10924	0.4800	1.9600	-47.7300	-0.0540	1.2740	0.0730
14:20:36.106	10944	1.7100	2.6900	-61.8500	-0.0400	1.8200	0.0840
14:20:36.125	10964	-1.0300	2.1100	-45.1300	-0.0430	1.1830	0.0590
14:20:36.145	10984	2.2100	2.1200	-54.3400	0.0070	1.5790	0.0710
14:20:36.167	11004	2.0600	2.5500	-50.9500	-0.0210	1.5430	0.0670
14:20:36.185	11024	0.6600	2.0100	-46.1400	-0.0240	1.3050	0.0430
14:20:36.205	11044	1.6900	2.3800	-66.9300	0.0080	1.9490	0.1020
14:20:36.227	11064	-0.3200	2.0000	-44.3300	-0.0460	1.1020	0.0510
14:20:36.246	11084	2.2000	2.5500	-56.0700	-0.0430	1.6990	0.0660
14:20:36.266	11104	0.4700	2.4700	-50.5500	-0.0580	1.4310	0.0800
14:20:36.287	11124	2.2900	1.9000	-48.7300	-0.0770	1.4090	0.0570
14:20:36.307	11144	0.4800	2.6200	-57.8700	-0.0580	1.6560	0.0940
14:20:36.326	11164	-0.5700	2.0200	-45.3700	-0.0950	1.1710	0.0500
14:20:36.346	11184	1.5600	2.6300	-60.3600	-0.0660	1.8150	0.0790
14:20:36.367	11204	-0.2300	1.8700	-47.4600	-0.0860	1.2190	0.0680
14:20:36.386	11224	2.3900	1.7000	-51.9400	-0.0660	1.5510	0.0560
14:20:36.406	11244	0.5900	2.5200	-55.8800	-0.0550	1.5760	0.0950
14:20:36.426	11264	-0.1100	1.9200	-50.4300	-0.0760	1.2860	0.0530
14:20:36.446	11284	0.6300	2.3900	-60.9300	-0.0480	1.7420	0.1050
14:20:36.466	11304	-0.9900	1.8300	-47.0400	-0.0750	1.1760	0.0480
14:20:36.486	11324	1.6900	1.9900	-59.0000	-0.0660	1.6910	0.0760
14:20:36.505	11344	0.9700	1.7600	-49.1200	-0.0790	1.3980	0.0750
14:20:36.527	11364	2.5400	2.1800	-51.9600	-0.0500	1.5710	0.0570
14:20:36.545	11384	0.9600	3.0800	-57.9600	-0.0130	1.7860	0.0940
14:20:36.567	11404	-1.4000	1.8000	-48.7600	-0.0490	1.1690	0.0650
14:20:36.587	11424	0.9300	2.2100	-60.2400	-0.0170	1.7100	0.0820
14:20:36.605	11444	-0.2600	1.8100	-45.7600	-0.0560	1.2090	0.0440
14:20:36.627	11464	3.5300	1.9700	-56.6400	-0.0420	1.7020	0.0690
14:20:36.647	11484	1.0300	2.0700	-52.9300	-0.0570	1.5090	0.0880
14:20:36.667	11504	0.6000	2.5800	-50.1700	-0.0620	1.3960	0.0470
14:20:36.686	11524	1.3100	2.6200	-61.7100	-0.0620	1.8070	0.1100
14:20:36.706	11544	-1.5600	2.3600	-44.9400	-0.0840	1.1160	0.0460
14:20:36.726	11564	3.3500	2.5900	-57.8000	-0.0650	1.8880	0.0750
14:20:36.745	11584	0.5900	2.1200	-47.1800	-0.0910	1.3150	0.0700
14:20:36.766	11604	2.4600	1.9800	-53.2400	-0.0520	1.5610	0.0620
14:20:36.788	11624	1.0100	2.2400	-57.1100	-0.0430	1.6120	0.0980
14:20:36.808	11644	-1.1200	2.4000	-46.0200	-0.0840	1.1540	0.0380
14:20:36.827	11664	2.2000	2.4400	-62.2700	-0.0530	1.9250	0.0870
14:20:36.847	11684	-0.1400	2.1900	-43.9700	-0.0890	1.1950	0.0550
14:20:36.866	11704	2.7200	1.9400	-56.0700	-0.0400	1.6900	0.0760
14:20:36.887	11724	1.0500	2.3600	-51.6500	-0.0510	1.4030	0.0800
14:20:36.905	11744	-0.1300	2.2800	-47.0800	-0.0890	1.2320	0.0460
14:20:36.925	11764	0.6900	2.6900	-61.5700	-0.0460	1.7630	0.0960
14:20:36.946	11784	-0.8200	2.2000	-46.8300	-0.0770	1.1690	0.0580
14:20:36.967	11804	2.2300	2.5300	-60.6200	-0.0050	1.8860	0.0780
14:20:36.987	11824	0.4700	2.4200	-46.5900	-0.0310	1.3140	0.0580
14:20:37.006	11844	1.1600	2.0700	-51.5200	-0.0210	1.4590	0.0640
14:20:37.025	11864	0.9700	2.6400	-55.8400	-0.0180	1.6180	0.0880
14:20:37.047	11884	-0.8600	2.1500	-49.9700	-0.0560	1.1870	0.0600
14:20:37.065	11904	1.9200	2.4300	-63.3300	-0.0440	1.8630	0.0970
14:20:37.086	11924	-1.0900	2.4600	-46.8600	-0.1090	1.1740	0.0440
14:20:37.108	11944	2.7800	1.9200	-55.9200	-0.0700	1.7450	0.0720
14:20:37.127	11964	1.0900	2.6800	-49.5300	-0.0820	1.4560	0.0910
14:20:37.146	11984	1.0400	2.0700	-49.9800	-0.0720	1.3770	0.0580
14:20:37.168	12004	1.2900	2.7000	-60.1500	-0.0740	1.7660	0.1100
14:20:37.187	12024	-0.5200	2.5100	-47.3300	-0.0830	1.2360	0.0610
14:20:37.207	12044	2.6300	2.3800	-59.3500	-0.0430	1.8370	0.0780
14:20:37.227	12064	0.7300	2.4100	-48.0400	-0.0700	1.3010	0.0670
14:20:37.246	12084	3.0800	1.6800	-52.9700	-0.0640	1.5030	0.0770
14:20:37.266	12104	0.2400	2.2800	-53.7900	-0.0580	1.5130	0.0900
14:20:37.287	12124	-0.0700	2.3200	-48.2700	-0.0550	1.3290	0.0530
14:20:37.307	12144	1.6100	2.5200	-61.9500	-0.0640	1.8750	0.0980
14:20:37.328	12164	-0.7200	2.4400	-46.3400	-0.0720	1.2150	0.0590
14:20:37.347	12184	4.2000	2.4900	-56.0700	-0.0210	1.7910	0.0640
14:20:37.367	12204	1.0300	2.3500	-48.4700	-0.0260	1.4630	0.0880
14:20:37.387	12224	0.7200	1.7400	-47.7300	-0.0470	1.3570	0.0420
14:20:37.406	12244	1.0000	2.9100	-57.7100	-0.0110	1.6770	0.0880
14:20:37.427	12264	-0.3000	1.9300	-48.8300	-0.0410	1.2580	0.0610
14:20:37.447	12284	1.6700	2.7600	-63.1500	-0.0170	1.8620	0.0730
14:20:37.467	12304	-0.3200	2.1900	-44.6900	-0.0560	1.1870	0.0540
14:20:37.487	12324	3.5000	2.1000	-55.0600	-0.0480	1.6550	0.0830
14:20:37.506	12344	0.8300	2.8700	-53.7000	-0.0570	1.5380	0.0970
14:20:37.527	12364	0.7400	1.6200	-48.5100	-0.0860	1.3580	0.0610
14:20:37.545	12384	0.9300	2.9500	-61.2900	-0.0610	1.8600	0.1010
14:20:37.567	12404	-1.4700	2.2800	-46.9500	-0.0960	1.1590	0.0620
14:20:37.586	12424	2.2300	2.4300	-58.5400	-0.0670	1.8170	0.0680
14:20:37.607	12444	0.1900	1.8600	-47.7400	-0.0860	1.2880	0.0830
14:20:37.627	12464	2.4300	1.8300	-49.0300	-0.0670	1.4040	0.0550
14:20:37.647	12484	1.7400	2.4200	-57.2500	-0.0570	1.7110	0.0970
14:20:37.666	12504	-0.3600	2.2000	-47.8800	-0.0640	1.2390	0.0460
14:20:37.686	12524	1.2500	2.3600	-60.4800	-0.0470	1.8170	0.0870
14:20:37.708	12544	-1.7300	2.1900	-48.2300	-0.0710	1.1610	0.0670
14:20:37.728	12564	1.9400	1.9300	-53.5400	-0.0540	1.6020	0.0580
14:20:37.747	12584	0.6300	2.1900	-52.2600	-0.0740	1.4780	0.0840
14:20:37.767	12604	0.8500	1.9300	-49.8000	-0.0520	1.3690	0.0530
14:20:37.787	12624	1.2000	3.0000	-63.4600	-0.0170	1.8500	0.1040
14:20:37.807	12644	-1.8200	2.0100	-45.4000	-0.0440	1.1190	0.0410
14:20:37.826	12664	0.8300	2.1000	-59.9300	-0.0110	1.6870	0.0810
14:20:37.846	12684	-0.3200	2.3200	-46.2200	-0.0470	1.2980	0.0520
14:20:37.866	12704	3.1000	1.5700	-51.8800	-0.0440	1.4990	0.0650
14:20:37.886	12724	1.7100	2.8800	-56.4200	-0.0390	1.6480	0.0860
14:20:37.908	12744	0.5100	2.0300	-45.8100	-0.0740	1.2700	0.0540
14:20:37.928	12764	1.7100	2.7000	-61.3000	-0.0680	1.8430	0.0980
14:20:37.947	12784	-0.3600	2.3100	-46.1600	-0.0910	1.2710	0.0650
14:20:37.966	12804	3.5900	2.1700	-56.4400	-0.0810	1.7620	0.0880
14:20:37.986	12824	0.5700	2.5000	-50.4900	-0.0850	1.4990	0.0810
14:20:38.008	12844	1.0700	2.4700	-49.1100	-0.0550	1.4310	0.0500
14:20:38.027	12864	0.5500	2.8000	-59.7900	-0.0380	1.7280	0.1070
14:20:38.046	12884	-1.0400	1.9100	-47.4000	-0.0670	1.1500	0.0510
14:20:38.067	12904	2.0700	2.6100	-60.1100	-0.0560	1.8550	0.0770
14:20:38.087	12924	0.0600	2.4500	-46.8400	-0.0660	1.3410	0.0660
14:20:38.107	12944	2.5000	1.9200	-53.9800	-0.0600	1.5740	0.0710
14:20:38.127	12964	0.9400	2.5100	-56.3500	-0.0540	1.6380	0.0960
14:20:38.147	12984	0.1400	1.9600	-48.6200	-0.0860	1.2490	0.0550
14:20:38.168	13004	-0.2400	2.5200	-60.9900	-0.0530	1.7100	0.0840
14:20:38.187	13024	-1.0900	2.1500	-44.9900	-0.0560	1.1400	0.0480
14:20:38.206	13044	2.8300	2.3400	-57.6600	0.0040	1.7510	0.0730
14:20:38.227	13064	1.9400	1.9300	-50.1200	-0.0120	1.4930	0.0860
14:20:38.247	13084	1.1200	2.1200	-49.2500	-0.0230	1.4490	0.0470
14:20:38.268	13104	1.5000	2.5500	-59.8300	-0.0010	1.7340	0.1080
14:20:38.288	13124	-1.4300	1.8400	-46.7200	-0.0750	1.1520	0.0550
14:20:38.308	13144	1.5300	2.5400	-61.2300	-0.0610	1.8640	0.0870
14:20:38.328	13164	-0.6200	2.4500	-45.7100	-0.0870	1.1930	0.0520
14:20:38.348	13184	2.7200	2.3400	-54.2300	-0.0670	1.6130	0.0750
14:20:38.368	13204	0.9200	2.2300	-53.9300	-0.0650	1.5690	0.1010
14:20:38.388	13224	-0.7000	2.3500	-49.1100	-0.0750	1.2700	0.0580
14:20:38.408	13244	0.6400	2.7200	-61.1200	-0.0690	1.7790	0.0870
14:20:38.427	13264	-1.4600	2.2100	-45.3800	-0.0960	1.1430	0.0380
14:20:38.446	13284	3.0500	2.1100	-56.6100	-0.0680	1.7970	0.0680
14:20:38.468	13304	1.3000	2.2800	-48.0100	-0.0640	1.3850	0.0730
14:20:38.487	13324	1.8700	2.0900	-52.2900	-0.0510	1.4680	0.0790
14:20:38.508	13344	0.5700	2.3900	-56.4900	-0.0590	1.6350	0.0910
14:20:38.528	13364	-0.1100	2.1100	-49.4100	-0.0660	1.2460	0.0630
14:20:38.549	13384	1.3000	2.4000	-60.6700	-0.0520	1.8360	0.0880
14:20:38.567	13404	0.6600	2.1600	-45.8400	-0.0750	1.2710	0.0620
14:20:38.587	13424	3.6600	1.7900	-56.3100	-0.0530	1.7240	0.0820
14:20:38.608	13444	0.9000	2.0500	-51.2100	-0.0480	1.4800	0.0910
14:20:38.627	13464	0.5900	1.9600	-47.6200	-0.0440	1.2710	0.0370
14:20:38.647	13484	0.9400	2.3900	-59.5100	-0.0270	1.7860	0.0910
14:20:38.667	13504	-0.4300	2.1400	-45.7900	-0.0540	1.2260	0.0430
14:20:38.688	13524	2.8700	2.6700	-60.3200	-0.0220	1.8990	0.0810
14:20:38.709	13544	1.1400	2.2800	-46.6600	-0.0640	1.3080	0.0740
14:20:38.727	13564	1.2900	2.0500	-54.9900	-0.0900	1.5080	0.0690
14:20:38.747	13584	1.2400	2.7800	-56.0000	-0.0600	1.6580	0.0930
14:20:38.767	13604	-1.1800	2.0700	-47.2100	-0.1120	1.2380	0.0490
14:20:38.789	13624	1.4400	2.7400	-62.3500	-0.0750	1.8890	0.1070
14:20:38.808	13644	-0.3900	2.5000	-47.4200	-0.0930	1.2680	0.0680
14:20:38.828	13664	3.0100	1.9900	-54.9600	-0.0680	1.7490	0.0680
14:20:38.847	13684	0.8200	2.5000	-49.3100	-0.0770	1.4290	0.0860
14:20:38.868	13704	0.2300	2.2400	-48.7900	-0.0730	1.2600	0.0500
14:20:38.889	13724	-0.3400	2.6800	-60.0100	-0.0590	1.7300	0.0920
14:20:38.907	13744	-0.8000	2.5000	-46.5000	-0.0770	1.1810	0.0400
14:20:38.928	13764	2.2800	2.5700	-60.1500	-0.0410	1.8140	0.0720
14:20:38.947	13784	0.0100	2.4000	-46.3500	-0.0660	1.3080	0.0620
14:20:38.969	13804	2.2800	1.9800	-50.5800	-0.0640	1.5130	0.0480
14:20:38.988	13824	0.3300	2.1800	-54.5700	-0.0520	1.5350	0.0900
14:20:39.007	13844	-0.8800	2.3700	-48.6800	-0.0530	1.2390	0.0510
14:20:39.028	13864	0.9900	3.0600	-63.8800	-0.0200	1.8590	0.0900
14:20:39.047	13884	-1.7500	2.1400	-47.5300	-0.0330	1.2000	0.0530
14:20:39.069	13904	2.4600	2.2300	-55.7700	-0.0010	1.6650	0.0750
14:20:39.088	13924	0.0000	2.1500	-49.7100	-0.0250	1.3190	0.0770
14:20:39.108	13944	1.6100	1.8600	-47.3300	-0.0420	1.3930	0.0310
14:20:39.127	13964	1.6900	2.5400	-58.0400	-0.0460	1.6780	0.0960
14:20:39.148	13984	-1.4300	2.4500	-50.0300	-0.0710	1.2270	0.0510
14:20:39.168	14004	1.8400	2.4600	-59.6100	-0.0640	1.8960	0.0850
14:20:39.188	14024	-0.6500	2.0900	-46.3000	-0.1010	1.2090	0.0510
14:20:39.207	14044	3.8600	1.9800	-51.7300	-0.0740	1.6240	0.0530
14:20:39.229	14064	1.4000	2.5200	-52.3200	-0.0970	1.5590	0.0860
14:20:39.249	14084	0.5900	2.0800	-49.3300	-0.0960	1.3760	0.0550
14:20:39.268	14104	0.8000	2.7500	-59.6800	-0.0540	1.7810	0.0900
14:20:39.289	14124	-0.6000	1.8800	-47.8900	-0.0740	1.2210	0.0610
14:20:39.307	14144	2.8500	2.1100	-58.1600	-0.0520	1.7840	0.0780
14:20:39.327	14164	1.5400	2.1900	-47.4100	-0.0850	1.3910	0.0730
14:20:39.348	14184	2.7100	1.7300	-50.8500	-0.0410	1.5030	0.0730
14:20:39.368	14204	1.3400	2.7200	-57.9600	-0.0460	1.7390	0.0850
14:20:39.388	14224	-0.8900	2.0000	-47.4700	-0.0710	1.2460	0.0490
14:20:39.410	14244	1.2900	2.8200	-62.5000	-0.0240	1.8270	0.1000
14:20:39.428	14264	-1.0100	2.2700	-46.3100	-0.0570	1.1400	0.0660
14:20:39.447	14284	3.6700	2.0400	-55.0200	-0.0110	1.6750	0.0760
14:20:39.469	14304	2.3400	2.1800	-51.1200	-0.0300	1.5520	0.0820
14:20:39.490	14324	1.0400	2.0400	-48.7100	-0.0320	1.3720	0.0450
14:20:39.508	14344	0.4600	3.1000	-62.6100	0.0110	1.8120	0.1040
14:20:39.529	14364	-2.0700	2.4000	-46.1000	-0.0380	1.1140	0.0490
14:20:39.548	14384	2.1300	2.3400	-60.9700	-0.0540	1.8310	0.0880
14:20:39.569	14404	-0.3000	2.3800	-46.9900	-0.0840	1.2940	0.0790
14:20:39.588	14424	2.9400	2.0000	-51.7600	-0.0790	1.5400	0.0620
14:20:39.609	14444	0.6800	2.8400	-55.2700	-0.0600	1.6340	0.0940
14:20:39.629	14464	-1.2500	2.1100	-49.1600	-0.0770	1.2190	0.0550
14:20:39.647	14484	0.3900	2.7600	-64.6000	-0.0550	1.8690	0.0930
14:20:39.668	14504	-0.2500	2.2900	-44.7500	-0.0770	1.1680	0.0460
14:20:39.688	14524	2.8100	2.1500	-55.2400	-0.0770	1.7190	0.0530
14:20:39.708	14544	1.5600	1.7900	-51.0500	-0.0720	1.4770	0.0920
14:20:39.728	14564	2.1400	2.0700	-50.1300	-0.0430	1.4020	0.0670
14:20:39.747	14584	0.0800	2.3100	-61.2300	-0.0630	1.7210	0.1080
14:20:39.770	14604	-1.5400	2.2000	-46.3400	-0.0710	1.1770	0.0400
14:20:39.789	14624	2.0200	2.5600	-58.7500	-0.0580	1.8060	0.0720
14:20:39.809	14644	-0.3600	2.1900	-48.7200	-0.0780	1.3140	0.0710
14:20:39.829	14664	3.5000	2.4400	-50.4100	-0.0470	1.6070	0.0510
14:20:39.848	14684	1.3600	2.4000	-56.6200	-0.0340	1.6190	0.1040
14:20:39.870	14704	-0.6600	2.3100	-46.8900	-0.0490	1.1590	0.0340
14:20:39.887	14724	1.5400	2.4100	-61.0000	-0.0090	1.8070	0.0820
14:20:39.907	14744	-0.2600	1.9700	-46.9500	-0.0450	1.2330	0.0620
14:20:39.930	14764	3.4000	2.1900	-58.1700	-0.0260	1.8040	0.0830
14:20:39.949	14784	1.0000	2.0500	-47.6800	-0.0550	1.3920	0.0720
14:20:39.968	14804	0.6800	2.3600	-49.9300	-0.0800	1.3560	0.0530
14:20:39.990	14824	1.7400	2.5500	-59.8600	-0.0630	1.7540	0.1000
14:20:40.008	14844	-0.5400	2.7000	-45.3800	-0.0900	1.1590	0.0460
14:20:40.029	14864	3.1700	2.5100	-62.9000	-0.0670	1.9830	0.0980
14:20:40.048	14884	0.5100	2.0600	-48.2700	-0.0780	1.2570	0.0860
14:20:40.070	14904	1.8900	2.1800	-52.5300	-0.0710	1.5230	0.0540
14:20:40.089	14924	0.3400	2.1900	-54.3600	-0.0450	1.5670	0.0830
14:20:40.108	14944	0.0900	1.8300	-47.7000	-0.0650	1.2620	0.0600
14:20:40.129	14964	1.2700	2.8300	-63.6900	-0.0500	1.8850	0.0990
14:20:40.149	14984	-0.2600	2.5200	-43.4500	-0.0590	1.1680	0.0490
14:20:40.168	15004	2.9700	2.3400	-56.7700	-0.0530	1.7600	0.0710
14:20:40.189	15024	0.2800	1.9400	-49.3300	-0.0600	1.3600	0.0600
14:20:40.209	15044	0.6100	2.2500	-47.9900	-0.0780	1.3290	0.0490
14:20:40.229	15064	0.0900	2.9000	-58.1200	-0.0500	1.7040	0.0830
14:20:40.250	15084	-0.6100	1.7900	-47.1900	-0.0740	1.2140	0.0590
14:20:40.268	15104	2.3500	2.9100	-60.9700	-0.0120	1.8690	0.0750
14:20:40.290	15124	0.8700	2.1400	-46.4200	-0.0210	1.2980	0.0630
14:20:40.309	15144	2.1900	2.2800	-52.7000	-0.0240	1.4930	0.0660
14:20:40.328	15164	0.4400	2.4500	-55.7300	-0.0180	1.5520	0.0960
14:20:40.350	15184	-0.1200	2.0000	-48.8200	-0.0670	1.2230	0.0620
14:20:40.369	15204	0.9400	2.9500	-62.9500	-0.0510	1.8600	0.0840
14:20:40.390	15224	-1.5700	2.2200	-47.0600	-0.0850	1.1610	0.0590
14:20:40.409	15244	1.8400	2.4900	-58.4500	-0.0600	1.7460	0.0720
14:20:40.430	15264	0.1900	2.3500	-47.8800	-0.0850	1.2900	0.0780
14:20:40.450	15284	1.0500	2.1300	-49.9000	-0.0970	1.4160	0.0530
14:20:40.469	15304	1.5300	2.8100	-56.3100	-0.0760	1.7330	0.0920
14:20:40.490	15324	0.4400	2.1300	-46.1600	-0.0950	1.3190	0.0440
14:20:40.510	15344	1.5500	2.5600	-60.1300	-0.0440	1.8510	0.0800
14:20:40.528	15364	0.1000	2.2500	-45.8100	-0.0640	1.2460	0.0560
14:20:40.550	15384	1.9600	2.0200	-52.1400	-0.0750	1.5710	0.0530
14:20:40.569	15404	1.2700	2.2000	-52.2700	-0.0350	1.4940	0.0840
14:20:40.588	15424	0.5000	2.1000	-49.1100	-0.0700	1.3480	0.0400
14:20:40.609	15444	2.1200	2.3600	-62.7400	-0.0500	1.8790	0.1040
14:20:40.629	15464	0.4200	2.2100	-47.5200	-0.0660	1.1910	0.0630
14:20:40.649	15484	1.9000	2.1600	-60.3100	-0.0360	1.7450	0.0890
14:20:40.670	15504	-0.3200	2.4200	-45.9300	-0.0500	1.2870	0.0590
14:20:40.689	15524	1.6500	1.9500	-52.1700	-0.0190	1.4520	0.0630
14:20:40.709	15544	1.5000	2.3300	-57.7100	-0.0030	1.6860	0.0930
14:20:40.729	15564	0.1100	2.0100	-48.9500	-0.0480	1.3620	0.0520
14:20:40.749	15584	1.3500	2.6200	-64.2900	-0.0210	1.9020	0.0910
14:20:40.770	15604	-0.8600	2.4800	-43.7100	-0.0610	1.1390	0.0450
14:20:40.790	15624	3.1400	2.2300	-55.2600	-0.0580	1.6770	0.0660
14:20:40.809	15644	0.8900	2.2400	-52.5500	-0.0760	1.4810	0.0840
14:20:40.829	15664	1.5700	2.2800	-47.4300	-0.0840	1.3760	0.0500
14:20:40.850	15684	1.3600	2.7000	-62.1100	-0.0620	1.8540	0.1030
14:20:40.868	15704	-0.8300	2.2500	-47.1500	-0.0850	1.1960	0.0530
14:20:40.889	15724	2.7200	2.5100	-59.2800	-0.0530	1.7990	0.0930
14:20:40.908	15744	-0.0200	2.4200	-47.3100	-0.0760	1.2750	0.0700
14:20:40.930	15764	1.9100	1.6900	-49.5800	-0.0700	1.4300	0.0510
14:20:40.950	15784	1.6800	2.3300	-55.3200	-0.0700	1.6520	0.0880
14:20:40.968	15804	-0.2700	2.5400	-47.5300	-0.0820	1.2990	0.0500
14:20:40.989	15824	1.2800	2.5600	-62.0100	-0.0440	1.8630	0.0900
14:20:41.008	15844	-1.4700	2.4800	-44.7600	-0.0690	1.1620	0.0420
14:20:41.029	15864	1.2700	1.7400	-57.8900	-0.0790	1.5830	0.0720
14:20:41.049	15884	1.0400	2.7600	-51.8400	-0.0640	1.4930	0.0780
14:20:41.070	15904	1.8100	2.2100	-49.2500	-0.0580	1.3760	0.0480
14:20:41.089	15924	1.0900	3.0500	-59.1900	-0.0100	1.7570	0.0880
14:20:41.110	15944	-1.4400	2.3100	-47.3900	-0.0340	1.2530	0.0530
14:20:41.130	15964	1.3500	2.3200	-60.2100	0.0150	1.7500	0.0900
14:20:41.150	15984	-1.3800	2.4100	-50.7800	-0.0150	1.2710	0.0680
14:20:41.171	16004	1.7600	1.6600	-50.6000	-0.0330	1.3870	0.0530
14:20:41.189	16024	0.5100	2.1900	-53.5900	-0.0700	1.5280	0.0800
14:20:41.209	16044	0.4200	2.0900	-47.3100	-0.0830	1.3050	0.0530
14:20:41.230	16064	2.4900	2.4400	-62.7100	-0.0700	1.9060	0.0990
14:20:41.250	16084	-0.9200	2.6000	-46.3900	-0.0850	1.2470	0.0590
14:20:41.269	16104	2.9700	1.8200	-57.0700	-0.0830	1.7040	0.0770
14:20:41.289	16124	0.8500	2.3300	-49.9700	-0.0810	1.4040	0.0780
14:20:41.311	16144	1.8500	2.1600	-49.7500	-0.0910	1.4360	0.0490
14:20:41.331	16164	1.6200	2.4000	-60.8800	-0.0420	1.7730	0.1080
14:20:41.350	16184	-0.5600	2.4000	-45.9300	-0.0710	1.1890	0.0360
14:20:41.370	16204	1.9000	2.4400	-59.0700	-0.0520	1.8220	0.0740
14:20:41.390	16224	-0.0800	1.9500	-48.7600	-0.0710	1.2520	0.0850
14:20:41.410	16244	3.5600	2.0700	-51.7800	-0.0590	1.6330	0.0580
14:20:41.429	16264	1.6300	2.7700	-53.7800	-0.0390	1.6580	0.0850
14:20:41.450	16284	-0.3700	2.3300	-47.0200	-0.0650	1.2870	0.0410
14:20:41.470	16304	0.5000	2.6100	-60.1400	-0.0560	1.7600	0.0930
14:20:41.489	16324	-0.6200	1.8100	-45.3700	-0.0610	1.1140	0.0470
14:20:41.511	16344	1.9900	2.1600	-55.3400	-0.0090	1.7510	0.0560
14:20:41.530	16364	0.9800	2.4300	-48.8400	-0.0330	1.4410	0.0720
14:20:41.550	16384	1.3600	1.8800	-48.8700	-0.0200	1.4130	0.0600
14:20:41.570	16404	0.7100	2.4000	-57.5000	-0.0140	1.7020	0.0770
14:20:41.590	16424	-0.8900	2.1700	-47.9900	-0.0610	1.2010	0.0590
14:20:41.610	16444	1.0600	2.6100	-61.2800	-0.0410	1.8390	0.0780
14:20:41.630	16464	-0.5200	2.5600	-47.4400	-0.0830	1.2320	0.0660
14:20:41.650	16484	3.5400	2.3000	-53.2300	-0.0550	1.6510	0.0730
14:20:41.670	16504	0.4200	2.2400	-51.8700	-0.0730	1.4470	0.0980
14:20:41.690	16524	-0.4100	1.9400	-49.9200	-0.0640	1.2950	0.0610
14:20:41.710	16544	0.8200	2.7800	-61.3000	-0.0700	1.7850	0.0850
14:20:41.730	16564	0.1800	2.0700	-47.5800	-0.0890	1.2790	0.0500
14:20:41.750	16584	3.6300	2.2900	-57.1600	-0.0670	1.8650	0.0680
14:20:41.771	16604	1.3700	2.4100	-45.0900	-0.0650	1.3720	0.0570
14:20:41.789	16624	2.3100	2.0500	-51.7800	-0.0500	1.4690	0.0530
14:20:41.810	16644	1.9600	2.7600	-54.1400	-0.0540	1.6370	0.0950
14:20:41.830	16664	-0.2600	2.1100	-48.1700	-0.0790	1.2640	0.0510
14:20:41.850	16684	2.4600	2.1500	-62.4400	-0.0750	1.8930	0.0890
14:20:41.871	16704	-0.1200	1.9800	-43.8200	-0.0830	1.2030	0.0440
14:20:41.890	16724	2.9600	2.2000	-54.6500	-0.0330	1.6850	0.0760
14:20:41.910	16744	0.4400	2.5800	-50.6100	-0.0360	1.4200	0.0810
14:20:41.930	16764	1.0400	2.0700	-46.6500	-0.0540	1.2850	0.0480
14:20:41.950	16784	0.8100	2.9300	-59.9900	-0.0030	1.7540	0.0960
14:20:41.969	16804	-0.5300	2.0800	-48.4400	-0.0380	1.2740	0.0580
14:20:41.992	16824	2.0500	2.3500	-60.2700	-0.0260	1.8770	0.0770
14:20:42.009	16844	-0.1600	2.0500	-45.0900	-0.0640	1.1680	0.0750
14:20:42.030	16864	2.7800	2.1100	-49.1700	-0.0710	1.5010	0.0520
14:20:42.050	16884	2.7100	2.6400	-56.8100	-0.0670	1.7310	0.1030
14:20:42.071	16904	0.4100	2.1300	-49.5900	-0.0980	1.2910	0.0550
14:20:42.091	16924	1.0600	3.1500	-62.4700	-0.0720	1.9260	0.1070
14:20:42.110	16944	-1.7300	2.5400	-46.1000	-0.0740	1.1630	0.0670
14:20:42.130	16964	2.3100	2.7600	-54.5300	-0.0540	1.6120	0.0440
14:20:42.152	16984	-0.3600	2.3700	-50.3300	-0.0660	1.3710	0.0800
14:20:42.170	17004	1.6100	2.2800	-46.5700	-0.0740	1.3070	0.0320
14:20:42.190	17024	1.1500	2.7400	-62.4500	-0.0580	1.8740	0.0990
14:20:42.211	17044	-1.2100	2.1100	-48.8700	-0.0720	1.2100	0.0630
14:20:42.230	17064	1.8900	2.1700	-60.4100	-0.0550	1.7660	0.0920
14:20:42.250	17084	-1.4200	2.4900	-48.9600	-0.0750	1.2710	0.0640
14:20:42.270	17104	1.7900	2.0500	-52.3300	-0.0640	1.4830	0.0670
14:20:42.291	17124	0.8900	2.4500	-56.8500	-0.0470	1.5860	0.1020
14:20:42.311	17144	0.2800	2.3700	-48.3100	-0.0650	1.2350	0.0510
14:20:42.331	17164	1.4900	2.9500	-61.5600	-0.0200	1.8650	0.0950
14:20:42.350	17184	-0.6100	2.2800	-46.6200	-0.0400	1.1480	0.0550
14:20:42.370	17204	1.7300	2.5000	-55.4700	-0.0030	1.6140	0.0640
14:20:42.391	17224	0.2700	2.2800	-48.4500	-0.0230	1.3920	0.0690
14:20:42.411	17244	1.2900	1.5600	-50.9500	-0.0730	1.4010	0.0660
14:20:42.430	17264	0.9200	2.8600	-58.1400	-0.0430	1.7370	0.0870
14:20:42.452	17284	-0.1500	1.9400	-48.8700	-0.0780	1.2260	0.0600
14:20:42.471	17304	1.4000	2.5700	-63.2200	-0.0360	1.8410	0.0960
14:20:42.491	17324	-0.8600	2.2000	-45.0400	-0.0870	1.1890	0.0520
14:20:42.512	17344	1.9600	1.8800	-52.6200	-0.0590	1.4930	0.0640
14:20:42.532	17364	1.3000	2.5500	-53.9900	-0.0530	1.5800	0.0950
14:20:42.552	17384	0.4900	2.0500	-50.3700	-0.0610	1.3580	0.0410
14:20:42.571	17404	2.2800	2.4900	-61.1700	-0.0170	1.8990	0.1010
14:20:42.590	17424	-1.3900	1.9800	-47.2800	-0.0610	1.1780	0.0630
14:20:42.611	17444	2.7500	2.4800	-57.0300	-0.0460	1.6860	0.0660
14:20:42.630	17464	0.6600	2.1900	-47.2500	-0.0610	1.3090	0.0770
14:20:42.651	17484	1.8500	1.6400	-51.8700	-0.0650	1.5400	0.0580
14:20:42.670	17504	2.8800	2.5700	-59.6800	-0.0400	1.8030	0.1160
14:20:42.691	17524	0.0100	2.2100	-46.7500	-0.0510	1.2140	0.0450
14:20:42.710	17544	1.8300	2.6000	-60.2700	-0.0290	1.7610	0.0890
14:20:42.730	17564	-0.2600	1.9700	-45.4900	-0.0580	1.1680	0.0650
14:20:42.752	17584	3.5300	2.4600	-53.3900	-0.0080	1.7030	0.0650
14:20:42.772	17604	1.7100	2.2800	-51.6500	-0.0290	1.5220	0.0810
14:20:42.790	17624	0.8100	2.5200	-49.4200	-0.0250	1.4100	0.0540
14:20:42.811	17644	2.2100	3.0900	-59.5000	0.0060	1.8810	0.0790
14:20:42.832	17664	-0.5700	2.0700	-45.8000	-0.0620	1.1200	0.0600
14:20:42.850	17684	2.1000	2.4900	-60.1000	-0.0410	1.8350	0.0820
14:20:42.872	17704	-0.1900	2.2900	-47.6800	-0.0640	1.3150	0.0640
14:20:42.891	17724	2.9000	2.0400	-54.0000	-0.0750	1.5330	0.0720
14:20:42.911	17744	1.0500	2.5700	-54.9600	-0.0580	1.6340	0.1050
14:20:42.931	17764	-0.7800	1.7700	-47.6000	-0.0930	1.2560	0.0590
14:20:42.951	17784	1.4900	2.3400	-63.1000	-0.0810	1.8280	0.0990
14:20:42.970	17804	-0.0800	2.1100	-48.2900	-0.0920	1.2200	0.0620
14:20:42.990	17824	1.5900	2.1600	-55.7700	-0.0670	1.7070	0.0580
14:20:43.012	17844	0.9000	2.1600	-45.0700	-0.0840	1.3210	0.0600
14:20:43.031	17864	0.9400	1.8400	-53.7000	-0.0700	1.4960	0.0520
14:20:43.052	17884	1.8600	2.7600	-61.1600	-0.0200	1.7850	0.1010
14:20:43.071	17904	-1.2400	2.0400	-44.1900	-0.0390	1.0960	0.0450
14:20:43.092	17924	2.0200	2.4300	-60.4800	-0.0270	1.8360	0.0790
14:20:43.111	17944	0.9200	1.9900	-46.3900	-0.0620	1.2320	0.0670
14:20:43.131	17964	2.5400	2.4900	-52.4400	-0.0400	1.5720	0.0530
14:20:43.152	17984	0.4300	2.6100	-53.0400	-0.0170	1.5210	0.0740
14:20:43.172	18004	-0.3800	1.3200	-44.0000	-0.0500	1.0550	0.0530
14:20:43.191	18024	1.4600	2.4900	-66.7000	0.0060	1.9440	0.0930
14:20:43.211	18044	1.8400	1.5900	-48.1500	-0.0250	1.3220	0.0710
14:20:43.231	18064	2.2100	2.2800	-56.5900	-0.0170	1.8000	0.0680
14:20:43.251	18084	-0.6600	2.2300	-52.8000	-0.0450	1.4120	0.0740
14:20:43.271	18104	0.1600	1.9400	-46.5800	-0.0760	1.2430	0.0600
14:20:43.291	18124	0.9600	2.6800	-60.3500	-0.0610	1.7540	0.0920
14:20:43.312	18144	0.2100	2.1100	-48.2200	-0.0950	1.2760	0.0620
14:20:43.330	18164	2.3800	2.2700	-60.4700	-0.0830	1.9140	0.0910
14:20:43.351	18184	0.8000	2.3700	-49.5900	-0.1000	1.3560	0.0680
14:20:43.371	18204	1.6000	2.2000	-51.6900	-0.0350	1.5130	0.0630
14:20:43.392	18224	0.8500	2.6200	-55.2100	-0.0320	1.5820	0.0980
14:20:43.411	18244	0.0900	1.9700	-48.1300	-0.0530	1.2710	0.0450
14:20:43.431	18264	1.2400	2.5700	-59.3800	-0.0380	1.7580	0.0980
14:20:43.451	18284	-0.7000	2.1900	-48.2600	-0.0660	1.2280	0.0410
14:20:43.472	18304	3.2300	2.4000	-56.4900	-0.0340	1.7770	0.0720
14:20:43.492	18324	0.3600	2.2300	-51.1000	-0.0540	1.3920	0.0800
14:20:43.511	18344	1.2800	2.5000	-47.8500	-0.0520	1.4450	0.0390
14:20:43.530	18364	0.9300	2.7600	-58.5100	-0.0390	1.6440	0.0980
14:20:43.552	18384	-1.0900	2.0900	-47.6800	-0.0640	1.1570	0.0500
14:20:43.570	18404	1.6400	2.5900	-60.7600	-0.0070	1.8890	0.0810
14:20:43.590	18424	-0.3200	2.2700	-47.4800	-0.0160	1.2630	0.0660
14:20:43.613	18444	2.0000	2.2000	-54.0600	-0.0020	1.5780	0.0560
14:20:43.632	18464	1.1200	2.3100	-52.2400	0.0030	1.4270	0.0870
14:20:43.653	18484	0.6300	1.8300	-49.5600	-0.0670	1.2970	0.0570
14:20:43.673	18504	1.2600	2.9100	-61.0400	-0.0460	1.8300	0.0940
14:20:43.692	18524	-0.5800	2.5700	-44.0600	-0.0760	1.1750	0.0440
14:20:43.711	18544	1.6900	2.3800	-59.0100	-0.0530	1.7760	0.0810
14:20:43.731	18564	0.6300	1.9800	-46.7900	-0.0820	1.3220	0.0730
14:20:43.753	18584	1.9200	1.9400	-51.3900	-0.0750	1.4970	0.0670
14:20:43.771	18604	1.7300	2.4100	-56.3600	-0.0710	1.7360	0.0900
14:20:43.792	18624	-0.1100	2.1700	-47.4000	-0.0940	1.3050	0.0560
14:20:43.811	18644	1.1400	2.4700	-61.4200	-0.0480	1.8830	0.0900
14:20:43.832	18664	-0.3100	2.3000	-44.7100	-0.0660	1.2090	0.0590
14:20:43.851	18684	3.2200	2.2800	-52.4400	-0.0620	1.6090	0.0500
14:20:43.872	18704	1.5300	2.3200	-49.6000	-0.0600	1.4400	0.0670
14:20:43.891	18724	1.0700	2.1900	-49.3900	-0.0650	1.4000	0.0390
14:20:43.911	18744	2.9300	2.7300	-59.9700	-0.0450	1.8720	0.1040
14:20:43.932	18764	-1.2100	2.5000	-48.3700	-0.0710	1.2300	0.0530
14:20:43.952	18784	2.5100	2.2600	-58.1300	-0.0340	1.8350	0.0790
14:20:43.971	18804	0.0000	2.1900	-46.7600	-0.0580	1.2280	0.0730
14:20:43.992	18824	2.1900	1.7600	-48.9900	-0.0350	1.4660	0.0410
14:20:44.012	18844	2.4000	2.6600	-54.3600	0.0120	1.6800	0.0940
14:20:44.031	18864	-0.5300	2.2000	-51.4400	-0.0390	1.3140	0.0580
14:20:44.051	18884	1.4900	2.5400	-63.2100	0.0040	1.8390	0.0950
14:20:44.072	18904	-0.5900	2.5300	-46.5300	-0.0400	1.2120	0.0520
14:20:44.091	18924	2.9300	2.3900	-56.0700	-0.0400	1.7270	0.0810
14:20:44.113	18944	0.6200	2.6800	-48.8600	-0.0630	1.3780	0.0750
14:20:44.132	18964	1.4800	1.7300	-49.4500	-0.0710	1.3280	0.0680
14:20:44.152	18984	0.8100	3.1800	-58.2500	-0.0500	1.7470	0.0870
14:20:44.171	19004	-0.9800	2.3300	-47.9100	-0.0700	1.2540	0.0610
14:20:44.192	19024	2.0200	2.4800	-61.9200	-0.0560	1.8540	0.0930
14:20:44.212	19044	-0.7700	2.2300	-47.1300	-0.0870	1.2300	0.0690
14:20:44.232	19064	2.7500	1.5000	-51.4500	-0.0710	1.4750	0.0470
14:20:44.253	19084	1.7700	2.2900	-55.0900	-0.0630	1.6370	0.0940
14:20:44.272	19104	0.2000	2.0500	-49.5900	-0.0610	1.2640	0.0540
14:20:44.292	19124	0.9300	2.6000	-62.4500	-0.0600	1.8010	0.1010
14:20:44.313	19144	-0.8600	1.8700	-45.5800	-0.0690	1.1240	0.0510
14:20:44.332	19164	3.2300	2.3300	-56.7200	-0.0660	1.6610	0.0730
14:20:44.351	19184	1.1100	2.5200	-49.7600	-0.0550	1.4660	0.0700
14:20:44.373	19204	1.6900	2.0200	-49.9900	-0.0630	1.4330	0.0540
14:20:44.393	19224	1.2900	2.7900	-60.9800	-0.0180	1.7750	0.0950
14:20:44.412	19244	-2.2500	2.0200	-48.2200	-0.0380	1.1390	0.0620
14:20:44.432	19264	0.7000	2.6900	-60.4700	-0.0150	1.7050	0.0690
14:20:44.452	19284	-0.5700	1.8500	-48.9700	-0.0460	1.3010	0.0540
14:20:44.471	19304	3.6300	1.7000	-52.8200	-0.0390	1.6090	0.0620
14:20:44.492	19324	1.6800	2.4200	-54.5600	-0.0460	1.6120	0.0870
14:20:44.511	19344	0.3800	2.0900	-47.4700	-0.0760	1.3070	0.0600
14:20:44.533	19364	0.9700	2.6500	-62.9100	-0.0620	1.8720	0.1090
14:20:44.551	19384	-1.3400	1.8500	-44.5800	-0.0930	1.1210	0.0580
14:20:44.573	19404	3.3100	2.5400	-56.3300	-0.0850	1.7910	0.0670
14:20:44.593	19424	2.0100	2.2800	-49.6100	-0.0790	1.5390	0.0770
14:20:44.611	19444	2.7900	2.1200	-51.2700	-0.0610	1.5340	0.0530
14:20:44.632	19464	0.9700	2.9500	-56.5700	-0.0440	1.7020	0.0910
14:20:44.651	19484	-0.5400	2.1000	-46.4200	-0.0650	1.1880	0.0630
14:20:44.673	19504	1.6600	2.6700	-61.8500	-0.0520	1.8880	0.0880
14:20:44.692	19524	0.0500	1.9800	-47.4500	-0.0720	1.2320	0.0740
14:20:44.712	19544	3.3000	1.6800	-54.5500	-0.0420	1.6190	0.0880
14:20:44.731	19564	0.9500	2.4900	-53.7400	-0.0310	1.5720	0.0930
14:20:44.753	19584	0.0300	2.5700	-45.4300	-0.0710	1.3360	0.0330
14:20:44.771	19604	0.2600	2.7400	-61.3600	-0.0380	1.7690	0.0980
14:20:44.794	19624	-1.0300	2.2400	-45.4600	-0.0700	1.1550	0.0520
14:20:44.811	19644	2.7500	2.3600	-59.5200	-0.0190	1.8540	0.0800
14:20:44.831	19664	1.5400	2.4900	-48.4100	-0.0350	1.4290	0.0690
14:20:44.854	19684	2.1300	1.8500	-50.6700	-0.0220	1.4580	0.0620
14:20:44.872	19704	0.4900	2.5000	-56.1800	-0.0290	1.6270	0.0820
14:20:44.893	19724	-1.0900	1.9400	-48.6600	-0.0430	1.1720	0.0570
14:20:44.913	19744	2.0300	2.5200	-62.6500	-0.0240	1.8470	0.0960
14:20:44.932	19764	-1.0900	2.3000	-49.4800	-0.0830	1.2370	0.0610
14:20:44.952	19784	3.7000	2.5800	-52.5900	-0.0560	1.6880	0.0600
14:20:44.973	19804	1.8900	2.1400	-49.7900	-0.0760	1.4600	0.0900
14:20:44.993	19824	0.9800	2.1500	-48.0500	-0.0910	1.3120	0.0530
14:20:45.013	19844	2.1500	2.7900	-59.9000	-0.0770	1.8030	0.0960
14:20:45.034	19864	-0.1800	2.3500	-47.5700	-0.0800	1.2890	0.0510
14:20:45.053	19884	2.3100	1.7800	-58.9600	-0.0650	1.8110	0.0850
14:20:45.073	19904	0.5600	1.9300	-47.1100	-0.0580	1.3110	0.0740
14:20:45.093	19924	2.4200	2.2300	-51.5300	-0.0500	1.5070	0.0490
14:20:45.113	19944	0.4800	2.0700	-56.0400	-0.0690	1.5510	0.1020
14:20:45.132	19964	-0.5600	1.7200	-52.5100	-0.0790	1.2350	0.0730
14:20:45.153	19984	1.6000	1.9600	-63.8800	-0.0700	1.8730	0.0960
14:20:45.173	20004	-0.4600	2.1900	-45.2100	-0.0720	1.2470	0.0550
14:20:45.193	20024	3.5900	2.1200	-56.6400	-0.0460	1.7800	0.0770
14:20:45.213	20044	0.9100	2.6200	-48.8700	-0.0390	1.4210	0.0760
14:20:45.233	20064	1.1400	1.6200	-49.1700	-0.0380	1.2990	0.0630
14:20:45.252	20084	0.8900	2.8000	-61.1300	0.0090	1.7050	0.0880
14:20:45.273	20104	0.3500	2.3600	-43.9600	-0.0350	1.2570	0.0420
14:20:45.293	20124	2.2800	2.5200	-64.4300	-0.0050	1.9280	0.0960
14:20:45.314	20144	1.2100	2.2800	-45.3600	-0.0600	1.2540	0.0690
14:20:45.333	20164	2.9700	1.9300	-53.5300	-0.0710	1.5730	0.0710
14:20:45.353	20184	2.1000	2.6600	-53.8700	-0.0550	1.6470	0.0880
14:20:45.372	20204	0.7300	2.0500	-48.9600	-0.0850	1.3210	0.0740
14:20:45.392	20224	1.2800	2.8100	-63.9700	-0.0710	1.9260	0.1100
14:20:45.412	20244	-0.8000	2.5400	-46.3500	-0.0950	1.1700	0.0600
14:20:45.432	20264	2.0000	2.2300	-57.0700	-0.0720	1.7500	0.0620
14:20:45.452	20284	0.6000	2.1100	-48.1400	-0.0840	1.3700	0.0920
14:20:45.473	20304	0.6900	1.9800	-47.2300	-0.0620	1.3540	0.0400
14:20:45.492	20324	1.5800	2.5200	-62.4400	-0.0580	1.8150	0.1130
14:20:45.514	20344	-0.9500	2.5300	-48.5500	-0.0700	1.1890	0.0560
14:20:45.533	20364	1.9400	2.4800	-59.8300	-0.0400	1.8170	0.0900
14:20:45.553	20384	0.1300	2.4900	-44.3600	-0.0630	1.2330	0.0620
14:20:45.573	20404	2.9300	1.7500	-51.1400	-0.0550	1.5380	0.0590
14:20:45.592	20424	1.9900	2.2300	-53.9900	-0.0420	1.5520	0.0960
14:20:45.612	20444	0.7200	2.2300	-46.6500	-0.0570	1.3380	0.0390
14:20:45.634	20464	1.9100	2.9600	-64.1400	-0.0290	1.9460	0.1070
14:20:45.653	20484	-1.9000	2.3400	-47.9200	-0.0510	1.1620	0.0570
14:20:45.673	20504	2.1200	2.4700	-53.6600	-0.0170	1.6610	0.0550
14:20:45.694	20524	0.3600	2.1500	-49.3300	-0.0550	1.3730	0.0810
14:20:45.714	20544	2.3700	1.9400	-49.0600	-0.0610	1.3930	0.0450
14:20:45.732	20564	1.5400	2.6300	-60.2400	-0.0610	1.7490	0.1140
14:20:45.754	20584	-0.4800	1.9300	-48.4800	-0.0890	1.2360	0.0660
14:20:45.773	20604	1.1200	2.8000	-63.2000	-0.0560	1.8560	0.0810
14:20:45.793	20624	-0.2900	2.4300	-45.9200	-0.0810	1.2070	0.0600
14:20:45.813	20644	2.8800	2.3200	-53.7100	-0.0860	1.6420	0.0740
14:20:45.832	20664	1.4900	2.2900	-52.4500	-0.0870	1.5780	0.0810
14:20:45.853	20684	0.3500	2.1500	-49.4000	-0.0780	1.3430	0.0570
14:20:45.873	20704	1.2700	2.8800	-60.9600	-0.0540	1.8790	0.0990
14:20:45.894	20724	-1.6400	2.3800	-46.7300	-0.0630	1.1320	0.0580
14:20:45.912	20744	2.1500	2.3500	-58.1100	-0.0630	1.7340	0.0780
14:20:45.934	20764	2.4800	2.0800	-48.9100	-0.0890	1.4010	0.1000
14:20:45.954	20784	3.5600	1.7700	-49.2700	-0.0780	1.5120	0.0470
14:20:45.972	20804	1.8400	2.7200	-57.7400	-0.0620	1.7510	0.0970
14:20:45.993	20824	-0.5000	2.1800	-47.2800	-0.0620	1.2890	0.0690
14:20:46.015	20844	0.6500	3.1800	-60.1900	-0.0640	1.8160	0.0840
14:20:46.033	20864	-1.3400	2.3600	-44.4900	-0.0590	1.1250	0.0500
14:20:46.054	20884	3.8300	2.2300	-53.1100	-0.0260	1.7140	0.0610
14:20:46.073	20904	2.6600	2.2900	-52.8400	-0.0270	1.6070	0.0930
14:20:46.095	20924	2.2200	1.7000	-48.0300	-0.0330	1.3690	0.0630
14:20:46.113	20944	0.9300	2.7700	-63.0500	-0.0120	1.7990	0.1070
14:20:46.132	20964	-2.0200	2.2500	-43.7300	-0.0550	1.0950	0.0280
14:20:46.155	20984	1.9400	2.3700	-61.0100	-0.0520	1.7690	0.0850
14:20:46.172	21004	-0.3700	2.3600	-48.7300	-0.0590	1.3430	0.0790
14:20:46.193	21024	4.1500	2.2300	-51.5000	-0.0740	1.6180	0.0760
14:20:46.214	21044	1.9900	2.5100	-55.2100	-0.0650	1.6210	0.0970
14:20:46.233	21064	0.0200	1.8900	-46.7100	-0.0720	1.2010	0.0540
14:20:46.254	21084	1.4500	2.6500	-62.2300	-0.0630	1.8480	0.0920
14:20:46.274	21104	-0.6400	2.0600	-46.6700	-0.0790	1.1870	0.0550
14:20:46.294	21124	3.6000	2.1700	-58.0200	-0.0620	1.7530	0.0800
14:20:46.313	21144	1.0900	2.3500	-49.8100	-0.0540	1.4590	0.0780
14:20:46.335	21164	1.6300	2.3900	-50.0200	-0.0410	1.4020	0.0590
14:20:46.354	21184	0.9300	2.3200	-58.7700	-0.0400	1.6570	0.1050
14:20:46.375	21204	-1.2600	1.9800	-48.3000	-0.0680	1.1770	0.0540
14:20:46.395	21224	3.0600	2.3700	-60.0600	-0.0420	1.8300	0.0720
14:20:46.415	21244	0.2000	2.1300	-47.6200	-0.0650	1.2990	0.0720
14:20:46.435	21264	3.1400	2.1100	-52.4000	-0.0370	1.6510	0.0720
14:20:46.455	21284	1.0700	2.4400	-54.7500	-0.0240	1.6390	0.0970
14:20:46.474	21304	-0.1300	1.7600	-47.3100	-0.0490	1.1810	0.0490
14:20:46.495	21324	-0.1700	2.6800	-61.0900	0.0180	1.7360	0.0900
14:20:46.513	21344	-0.1600	1.9100	-46.8000	-0.0310	1.1520	0.0600
14:20:46.533	21364	2.2300	2.0000	-60.6800	-0.0230	1.7940	0.0680
14:20:46.555	21384	1.4600	1.9900	-49.0200	-0.0480	1.3800	0.0780
14:20:46.573	21404	1.2800	2.2100	-50.5700	-0.0840	1.4370	0.0530
14:20:46.593	21424	0.9100	2.6800	-57.6100	-0.0660	1.7380	0.1010
14:20:46.613	21444	-0.2100	2.4700	-47.4000	-0.0880	1.2200	0.0480
14:20:46.633	21464	2.7600	2.7500	-61.3800	-0.0550	1.9030	0.0940
14:20:46.654	21484	0.3800	1.9400	-49.0500	-0.0840	1.2870	0.0830
14:20:46.674	21504	2.5800	2.1800	-54.3900	-0.0590	1.6440	0.0630
14:20:46.694	21524	1.3600	2.3300	-51.3100	-0.0530	1.5330	0.0800
14:20:46.714	21544	0.3800	2.1700	-48.4600	-0.0700	1.2260	0.0530
14:20:46.733	21564	1.4700	2.4900	-60.3700	-0.0680	1.8630	0.0880
14:20:46.753	21584	-1.0700	2.1200	-46.4700	-0.0930	1.2340	0.0460
14:20:46.773	21604	2.9100	2.2900	-56.8800	-0.0590	1.7940	0.0720
14:20:46.793	21624	0.5600	2.4600	-49.0600	-0.0650	1.3740	0.0690
14:20:46.814	21644	1.5000	2.0100	-48.5000	-0.0660	1.3920	0.0520
14:20:46.834	21664	1.4800	2.4800	-55.9900	-0.0490	1.6390	0.0820
14:20:46.855	21684	-0.3200	2.1300	-47.0300	-0.0620	1.1710	0.0460
14:20:46.873	21704	2.1700	2.9800	-62.2900	0.0030	1.9300	0.0850
14:20:46.895	21724	-0.6100	2.0500	-49.7800	-0.0290	1.3270	0.0770
14:20:46.913	21744	1.3500	2.1600	-52.4400	-0.0210	1.5320	0.0520
14:20:46.935	21764	0.9200	2.3800	-51.9500	-0.0140	1.4880	0.0800
14:20:46.955	21784	1.1500	2.2300	-47.0600	-0.0570	1.2740	0.0460
14:20:46.973	21804	2.0300	2.3500	-61.3700	-0.0530	1.7930	0.1040
14:20:46.994	21824	0.0600	2.8600	-47.0500	-0.0670	1.2300	0.0470
14:20:47.013	21844	2.2700	2.6000	-59.5200	-0.0650	1.7900	0.0800
14:20:47.034	21864	0.2000	2.0400	-48.8000	-0.0940	1.3300	0.0770
14:20:47.055	21884	2.0500	1.9200	-47.6900	-0.0920	1.4510	0.0410
14:20:47.075	21904	1.7500	2.2100	-56.8300	-0.0870	1.6710	0.0980
14:20:47.095	21924	-0.1600	2.0600	-50.1600	-0.0740	1.2750	0.0690
14:20:47.113	21944	2.1100	2.5500	-62.2700	-0.0460	1.9230	0.1050
14:20:47.133	21964	-0.0500	2.4800	-44.1800	-0.0660	1.1880	0.0430
14:20:47.153	21984	2.7500	1.9400	-54.6400	-0.0520	1.6100	0.0680
14:20:47.174	22004	1.2500	2.4400	-48.2800	-0.0810	1.4820	0.0630
14:20:47.195	22024	0.7200	2.1100	-48.0800	-0.0600	1.3570	0.0480
14:20:47.215	22044	1.6300	2.3200	-62.2300	-0.0520	1.8830	0.1060
14:20:47.234	22064	-1.2000	2.2000	-46.6500	-0.0740	1.2450	0.0450
14:20:47.253	22084	2.4500	2.8200	-59.0800	-0.0260	1.8620	0.0790
14:20:47.275	22104	0.8600	2.3800	-47.5000	-0.0380	1.2670	0.0780
14:20:47.294	22124	2.9400	1.7600	-48.6900	-0.0220	1.4560	0.0520
14:20:47.314	22144	1.7700	2.4200	-54.8700	-0.0050	1.6160	0.0910
14:20:47.334	22164	0.0000	2.2200	-47.8800	-0.0030	1.3540	0.0500
14:20:47.354	22184	0.7600	2.5400	-65.0800	0.0010	1.8750	0.0950
14:20:47.375	22204	-1.0100	2.4300	-46.9700	-0.0460	1.1940	0.0640
14:20:47.395	22224	2.8600	2.0600	-56.2500	-0.0640	1.7150	0.0650
14:20:47.415	22244	0.8200	2.0800	-49.2500	-0.0720	1.4180	0.0810
14:20:47.436	22264	1.9000	2.1900	-46.4000	-0.0670	1.3340	0.0470
14:20:47.456	22284	0.5400	3.0300	-60.2600	-0.0700	1.7530	0.1030
14:20:47.475	22304	-1.1400	2.4800	-47.2200	-0.0780	1.2450	0.0590
14:20:47.495	22324	0.9400	3.0200	-58.1500	-0.0500	1.7690	0.0680
14:20:47.515	22344	0.0400	2.5300	-46.8800	-0.0600	1.2510	0.0640
14:20:47.534	22364	2.7800	1.8200	-51.0500	-0.0410	1.4980	0.0510
14:20:47.556	22384	1.8200	2.4600	-54.3100	-0.0520	1.6210	0.0940
14:20:47.575	22404	0.2200	1.9800	-48.0500	-0.0660	1.2530	0.0520
14:20:47.595	22424	1.0900	3.0000	-60.4800	-0.0340	1.7850	0.0780
14:20:47.615	22444	-0.9800	2.2600	-46.3500	-0.0790	1.2640	0.0550
14:20:47.635	22464	2.7800	2.1800	-55.2300	-0.0750	1.6960	0.0620
14:20:47.654	22484	1.7100	2.1100	-48.8000	-0.0710	1.4040	0.0840
14:20:47.674	22504	1.6100	1.7700	-50.0900	-0.0650	1.4070	0.0540
14:20:47.694	22524	0.7000	2.6200	-61.1400	-0.0270	1.7280	0.1030
14:20:47.715	22544	-0.8900	1.5300	-47.8900	-0.0580	1.1670	0.0590
14:20:47.735	22564	1.3100	2.1000	-59.0900	-0.0220	1.7830	0.0620
14:20:47.756	22584	-0.0800	2.3300	-47.3100	-0.0400	1.3220	0.0570
14:20:47.775	22604	2.6800	2.2200	-52.5200	-0.0180	1.5970	0.0590
14:20:47.795	22624	1.4000	2.8300	-51.8200	-0.0470	1.5580	0.0770
14:20:47.814	22644	0.3500	1.9600	-49.0300	-0.0700	1.3160	0.0610
14:20:47.836	22664	1.8400	2.7100	-63.3200	-0.0540	1.8840	0.1050
14:20:47.854	22684	0.0500	2.3500	-46.4600	-0.0970	1.2060	0.0740
14:20:47.875	22704	3.3300	2.8900	-55.4500	-0.0720	1.8410	0.0630
14:20:47.895	22724	1.8300	2.4500	-48.7200	-0.0770	1.4390	0.0730
14:20:47.914	22744	2.1700	2.1500	-50.9600	-0.0470	1.4160	0.0590
14:20:47.935	22764	0.9700	2.8300	-55.0500	-0.0400	1.6830	0.0970
14:20:47.956	22784	-0.4300	2.2100	-45.1600	-0.0610	1.1580	0.0430
14:20:47.975	22804	1.3800	2.6600	-61.7600	-0.0500	1.8310	0.0790
14:20:47.995	22824	0.0000	2.4100	-44.8500	-0.0640	1.2210	0.0520
14:20:48.015	22844	2.8100	2.1200	-53.4100	-0.0450	1.5890	0.0620
14:20:48.036	22864	0.3800	2.3500	-54.3300	-0.0610	1.5320	0.0940
14:20:48.054	22884	-0.0300	2.2300	-48.2900	-0.0590	1.2910	0.0650
14:20:48.076	22904	0.0100	2.8800	-61.3100	-0.0380	1.7600	0.0940
14:20:48.094	22924	-0.8100	1.9000	-45.3200	-0.0540	1.1280	0.0570
14:20:48.114	22944	2.8800	2.1800	-60.9800	0.0030	1.8750	0.0940
14:20:48.134	22964	1.5700	2.2200	-49.0400	-0.0100	1.4350	0.0700
14:20:48.154	22984	1.2500	2.1600	-50.4400	0.0020	1.4330	0.0620
14:20:48.175	23004	0.0500	2.5900	-54.3800	-0.0120	1.6080	0.0710
14:20:48.195	23024	-1.5200	1.8600	-45.5500	-0.0530	1.0930	0.0590
14:20:48.215	23044	1.8700	2.8000	-61.8900	-0.0340	1.8940	0.0830
14:20:48.234	23064	0.1900	2.3200	-44.9700	-0.0710	1.2030	0.0550
14:20:48.255	23084	3.9400	2.4100	-53.9200	-0.0600	1.7490	0.0690
