# Supplementary material for: A slanted castor wheel enables pushing manual wheelchairs from the side to improve social interaction
Source: PLoS One. 2024 Sep 12;19(9):e0307759. doi: 10.1371/journal.pone.0307759 (PMC11392412; doi:10.1371/journal.pone.0307759)
Supplement: S1 File — Contains the data collected during the validation experiments and the code for calculating the reaction forces for a castor wheel using the vector equations and the cosine approximation. 4TU.ResearchData repository: https://doi.org/10.4121/82afa4e1-bdf1-4bf4-8682-32e62f6c3d68, GitLab repository: https://gitlab.tudelft.nl/ziggy/evaluation_paper. (ZIP) [file pone.0307759.s002.zip › S2 File - Experimental data and the MATLAB code for calculations of the castor wheel/Data/Test8_31-5-2022/0.05rad_7.4kg_8.txt]

TimeStamp	SampleCounter	Fx(N)	Fy(N)	Fz(N)	Tx(Nm)	Ty(Nm)	Tz(Nm)
14:17:56.560	48132	1.0700	3.8500	-68.2600	-0.2060	1.9820	0.1000
14:17:56.582	48152	2.0900	4.2000	-73.4400	-0.1670	2.1790	0.1150
14:17:56.601	48172	-0.5000	3.6200	-68.3000	-0.1980	1.8620	0.1190
14:17:56.621	48192	1.9700	3.6500	-72.2400	-0.1550	2.1400	0.1150
14:17:56.640	48212	1.6100	3.9300	-67.5800	-0.1790	1.9070	0.1140
14:17:56.662	48232	2.4300	3.8000	-67.9400	-0.1810	2.1450	0.0970
14:17:56.681	48252	1.0800	3.6500	-72.9600	-0.1800	2.0570	0.1330
14:17:56.701	48272	1.7600	3.3500	-68.5500	-0.1900	1.9880	0.0960
14:17:56.721	48292	-0.3400	4.0100	-74.3500	-0.2050	2.0330	0.1270
14:17:56.742	48312	1.1000	3.8700	-69.0600	-0.1940	2.0180	0.1000
14:17:56.761	48332	1.5300	3.8500	-71.0000	-0.2360	2.0840	0.1160
14:17:56.780	48352	0.4400	4.0800	-66.8900	-0.2050	1.9170	0.0900
14:17:56.802	48372	1.1800	3.8200	-76.5000	-0.2260	2.2190	0.1300
14:17:56.821	48392	-0.3800	3.5400	-67.3500	-0.2320	1.8040	0.1230
14:17:56.841	48412	1.5700	4.3400	-76.4900	-0.2350	2.2600	0.1160
14:17:56.863	48432	0.6500	4.1000	-64.5900	-0.2430	1.8140	0.1080
14:17:56.881	48452	3.3200	3.2700	-73.0300	-0.2270	2.2160	0.1200
14:17:56.902	48472	0.9100	4.0600	-68.7200	-0.2400	2.0070	0.1060
14:17:56.922	48492	1.7700	3.5200	-69.6000	-0.1840	1.9820	0.0970
14:17:56.941	48512	1.6300	3.8900	-74.8100	-0.1990	2.1800	0.1280
14:17:56.961	48532	1.6900	2.9300	-66.8900	-0.2100	1.9050	0.0940
14:17:56.982	48552	1.6900	4.1400	-75.2600	-0.1960	2.2270	0.1270
14:17:57.000	48572	0.5000	3.7100	-66.6400	-0.1710	1.8800	0.0970
14:17:57.022	48592	0.6300	3.8600	-73.3600	-0.1790	2.1400	0.1200
14:17:57.042	48612	0.2100	3.6000	-66.6400	-0.1810	1.8390	0.1010
14:17:57.062	48632	2.3300	3.6400	-73.6400	-0.1570	2.2490	0.1140
14:17:57.081	48652	1.2000	4.0500	-66.2600	-0.1630	1.9340	0.1050
14:17:57.101	48672	2.1800	3.4100	-69.7100	-0.1540	2.0920	0.1150
14:17:57.121	48692	0.6700	4.1600	-68.8200	-0.1680	1.9640	0.1180
14:17:57.140	48712	1.2100	3.1700	-68.9300	-0.1810	1.9390	0.1040
14:17:57.162	48732	0.4000	3.9800	-72.8300	-0.2010	2.1390	0.1240
14:17:57.181	48752	1.0000	3.7700	-66.1400	-0.2150	1.9000	0.0860
14:17:57.201	48772	2.4100	4.0700	-76.0200	-0.1960	2.2850	0.1330
14:17:57.221	48792	-0.4800	3.5300	-66.6400	-0.2260	1.8610	0.0910
14:17:57.240	48812	2.2200	3.9200	-76.2200	-0.2040	2.2550	0.1350
14:17:57.260	48832	0.2700	3.8000	-68.8300	-0.2250	1.8860	0.1150
14:17:57.283	48852	2.7000	3.5100	-74.4800	-0.2280	2.1810	0.1290
14:17:57.303	48872	0.2900	3.9400	-69.4400	-0.2410	1.9350	0.1240
14:17:57.321	48892	0.8700	3.4100	-69.7100	-0.2180	1.9500	0.0930
14:17:57.341	48912	0.8300	4.0600	-74.3800	-0.2480	2.1350	0.1220
14:17:57.361	48932	0.1100	3.4700	-68.1400	-0.1920	1.8630	0.0970
14:17:57.382	48952	1.3500	4.2100	-77.7000	-0.1870	2.2810	0.1270
14:17:57.401	48972	-0.1500	3.5100	-62.6500	-0.1840	1.6890	0.0840
14:17:57.421	48992	2.2000	3.4800	-76.9600	-0.1950	2.2600	0.1210
14:17:57.441	49012	0.5600	4.0600	-67.5900	-0.1680	1.8590	0.1000
14:17:57.462	49032	2.7100	3.6500	-71.5700	-0.1590	2.1510	0.1060
14:17:57.483	49052	0.9000	4.1100	-71.2000	-0.1600	2.0260	0.1170
14:17:57.501	49072	1.5900	3.2000	-64.3400	-0.1900	1.8060	0.0750
14:17:57.522	49092	1.0700	4.1200	-77.4300	-0.1920	2.2420	0.1360
14:17:57.542	49112	-0.2400	3.5900	-66.4100	-0.1950	1.8170	0.0990
14:17:57.561	49132	1.4900	3.9200	-80.1800	-0.1640	2.3760	0.1300
14:17:57.581	49152	0.0100	3.4400	-63.5700	-0.1910	1.7480	0.1010
14:17:57.601	49172	2.9600	3.5800	-74.9000	-0.1780	2.2390	0.1210
14:17:57.622	49192	0.9500	3.7500	-68.4600	-0.1970	1.8940	0.1210
14:17:57.641	49212	2.5000	3.3200	-70.2000	-0.1940	2.0680	0.1070
14:17:57.662	49232	1.2800	3.9000	-77.4600	-0.2050	2.1450	0.1510
14:17:57.683	49252	0.5500	3.3900	-65.6100	-0.2120	1.7730	0.0970
14:17:57.702	49272	1.1500	4.0500	-80.2700	-0.2400	2.3450	0.1510
14:17:57.722	49292	0.7900	3.6400	-65.3000	-0.2390	1.7740	0.0990
14:17:57.742	49312	4.6200	3.8400	-74.4000	-0.2460	2.3460	0.1150
14:17:57.763	49332	1.6300	3.7100	-64.7800	-0.2360	1.8640	0.1080
14:17:57.783	49352	1.4400	3.6900	-71.6000	-0.2000	2.0820	0.1040
14:17:57.801	49372	0.6200	3.4200	-71.7100	-0.2250	2.0000	0.1320
14:17:57.823	49392	0.2300	3.4200	-68.4300	-0.2120	1.8580	0.0850
14:17:57.843	49412	1.7500	3.7500	-79.2100	-0.1770	2.3230	0.1380
14:17:57.862	49432	1.1200	3.3200	-64.2400	-0.1810	1.7720	0.0970
14:17:57.883	49452	2.3900	3.6600	-77.1200	-0.1590	2.3530	0.1300
14:17:57.901	49472	-0.8200	3.5600	-61.5800	-0.1690	1.6630	0.0970
14:17:57.922	49492	2.1700	3.9500	-73.6700	-0.1780	2.2060	0.0930
14:17:57.942	49512	2.1800	3.7500	-71.2800	-0.1830	2.0500	0.1290
14:17:57.961	49532	1.2100	3.6600	-69.6500	-0.1560	1.9430	0.0940
14:17:57.982	49552	1.5400	4.1600	-79.4800	-0.1640	2.2750	0.1590
14:17:58.002	49572	-1.0100	3.3300	-62.3300	-0.1930	1.6060	0.0860
14:17:58.022	49592	2.1800	3.8200	-79.5700	-0.1950	2.3960	0.1350
14:17:58.043	49612	0.2500	3.5200	-64.1100	-0.2230	1.7150	0.0950
14:17:58.061	49632	3.5400	3.6800	-74.9600	-0.1960	2.3380	0.1090
14:17:58.081	49652	1.5800	3.5800	-69.5600	-0.2150	1.9790	0.1370
14:17:58.101	49672	0.9400	3.4400	-66.4300	-0.2090	1.8940	0.0830
14:17:58.122	49692	1.2200	4.3800	-77.2400	-0.2330	2.3030	0.1450
14:17:58.143	49712	-0.0500	3.6800	-63.5900	-0.2360	1.6900	0.0810
14:17:58.163	49732	4.0900	3.6100	-81.0400	-0.2440	2.5000	0.1490
14:17:58.182	49752	0.1900	3.9800	-64.0400	-0.2240	1.7390	0.1060
14:17:58.201	49772	2.7400	3.3800	-73.4600	-0.2060	2.2580	0.1150
14:17:58.222	49792	0.6800	3.6800	-70.3000	-0.2450	1.9580	0.1270
14:17:58.242	49812	0.7900	3.4200	-67.6900	-0.2020	1.9070	0.0790
14:17:58.261	49832	2.5400	4.0400	-81.7000	-0.1900	2.4140	0.1620
14:17:58.281	49852	0.9300	3.1300	-62.4000	-0.1940	1.7140	0.0850
14:17:58.301	49872	3.5600	4.1000	-75.1900	-0.1660	2.3500	0.1230
14:17:58.321	49892	-0.0700	3.6900	-63.7100	-0.1810	1.7060	0.0980
14:17:58.343	49912	3.0600	3.5900	-74.9200	-0.1790	2.2930	0.1160
14:17:58.361	49932	1.4900	3.7400	-72.6500	-0.1840	2.0040	0.1500
14:17:58.383	49952	1.7000	3.6600	-67.5300	-0.1650	1.9410	0.0830
14:17:58.401	49972	1.8100	4.0600	-78.3000	-0.1660	2.2970	0.1540
14:17:58.423	49992	-0.5300	3.5000	-63.4500	-0.1960	1.7070	0.0790
14:17:58.441	50012	2.2400	3.6800	-78.4500	-0.1750	2.3330	0.1340
14:17:58.462	50032	0.3200	3.2500	-63.1400	-0.2010	1.7010	0.1100
14:17:58.483	50052	3.4200	3.9800	-74.6300	-0.2010	2.3420	0.1090
14:17:58.501	50072	0.6300	3.7700	-70.2200	-0.2100	1.9810	0.1290
14:17:58.523	50092	0.8700	3.3800	-69.1800	-0.2060	1.9270	0.0840
14:17:58.542	50112	1.3500	4.0800	-78.8700	-0.2340	2.3320	0.1520
14:17:58.561	50132	0.3600	3.5300	-60.6900	-0.2310	1.7110	0.0650
14:17:58.582	50152	3.9300	3.7600	-78.9000	-0.2050	2.4630	0.1460
14:17:58.601	50172	1.1200	3.2500	-62.0100	-0.2040	1.7110	0.1030
14:17:58.624	50192	3.2300	3.1300	-75.8800	-0.1910	2.2860	0.1140
14:17:58.643	50212	1.0400	3.8700	-69.3600	-0.2060	2.0090	0.1200
14:17:58.662	50232	0.9300	3.2800	-66.8900	-0.2020	1.8340	0.0800
14:17:58.682	50252	1.8500	3.9400	-79.8300	-0.1840	2.3780	0.1370
14:17:58.702	50272	-0.2900	3.4800	-62.4100	-0.1850	1.7070	0.0930
14:17:58.722	50292	2.5600	3.8300	-78.1900	-0.1480	2.4100	0.1230
14:17:58.742	50312	-0.0600	4.0100	-62.0000	-0.1650	1.6880	0.0930
14:17:58.763	50332	2.2600	3.6500	-72.6500	-0.1600	2.1530	0.1010
14:17:58.783	50352	0.7500	4.1200	-72.9900	-0.1690	2.0260	0.1360
14:17:58.803	50372	-0.1700	3.6500	-68.0800	-0.1810	1.8160	0.0900
14:17:58.822	50392	2.1300	3.7200	-80.8700	-0.1690	2.4040	0.1490
14:17:58.843	50412	-0.1300	3.4700	-61.4400	-0.1810	1.6730	0.0780
14:17:58.863	50432	4.3100	3.6400	-79.3300	-0.1450	2.4530	0.1410
14:17:58.883	50452	0.6700	3.7100	-61.7900	-0.1870	1.7810	0.0980
14:17:58.902	50472	2.7200	3.4300	-72.0100	-0.1820	2.1270	0.0960
14:17:58.924	50492	0.4300	3.8900	-73.5900	-0.2010	2.0760	0.1310
14:17:58.943	50512	-0.6500	3.4100	-66.3800	-0.2130	1.7670	0.0870
14:17:58.963	50532	0.8000	3.8100	-82.1600	-0.2370	2.4370	0.1440
14:17:58.982	50552	1.0500	3.2300	-63.2200	-0.2480	1.7150	0.0950
14:17:59.003	50572	3.8400	3.8400	-77.0500	-0.2010	2.3570	0.1250
14:17:59.023	50592	1.2600	3.3600	-64.5200	-0.2360	1.8020	0.1230
14:17:59.044	50612	1.1900	3.5000	-73.9600	-0.1940	2.0220	0.1110
14:17:59.062	50632	-0.3000	3.8600	-78.4300	-0.2160	2.2030	0.1480
14:17:59.083	50652	-0.7400	3.5500	-65.1000	-0.2020	1.7010	0.0800
14:17:59.103	50672	2.8900	3.4400	-79.9500	-0.1810	2.4420	0.1360
14:17:59.123	50692	0.2500	3.2000	-62.6400	-0.1830	1.7090	0.1020
14:17:59.143	50712	3.1500	3.3100	-75.9800	-0.1760	2.3520	0.1180
14:17:59.163	50732	0.4300	3.8600	-66.5400	-0.1680	1.8800	0.1070
14:17:59.184	50752	-0.4200	3.8300	-70.0100	-0.1760	1.8150	0.0950
14:17:59.203	50772	1.0300	4.2300	-79.6300	-0.1540	2.3040	0.1420
14:17:59.224	50792	-0.0500	3.4500	-63.8600	-0.1670	1.7180	0.0890
14:17:59.243	50812	3.4500	4.1300	-78.1200	-0.1430	2.5070	0.1290
14:17:59.264	50832	0.3400	3.8400	-60.2700	-0.1770	1.7020	0.0930
14:17:59.282	50852	3.4600	3.5000	-73.7600	-0.1750	2.2260	0.1100
14:17:59.303	50872	0.4500	3.9700	-71.0000	-0.2210	2.0370	0.1340
14:17:59.323	50892	0.5100	3.8400	-66.3200	-0.2240	1.8240	0.0780
14:17:59.343	50912	1.7700	4.1100	-81.6600	-0.2210	2.4740	0.1560
14:17:59.363	50932	0.0300	3.6100	-62.6600	-0.2150	1.7340	0.0800
14:17:59.383	50952	3.2500	3.8800	-78.2300	-0.2140	2.4250	0.1410
14:17:59.404	50972	0.4900	3.3300	-63.5900	-0.2340	1.6990	0.1130
14:17:59.423	50992	2.4600	3.5200	-72.8400	-0.2200	2.0860	0.1010
14:17:59.443	51012	1.3700	3.9200	-74.3700	-0.2300	2.2260	0.1400
14:17:59.463	51032	-0.6400	3.5300	-68.6700	-0.1690	1.7860	0.0900
14:17:59.483	51052	1.6100	3.6300	-79.4300	-0.2150	2.3750	0.1420
14:17:59.503	51072	-0.4500	3.2900	-59.2900	-0.1800	1.5650	0.0810
14:17:59.524	51092	3.4700	3.4600	-76.7400	-0.1860	2.3270	0.1200
14:17:59.542	51112	1.3100	3.2600	-68.9700	-0.1700	1.9300	0.1330
14:17:59.564	51132	1.5300	3.4800	-72.9100	-0.1550	2.0300	0.0970
14:17:59.583	51152	0.9000	4.1700	-76.8200	-0.1600	2.2010	0.1410
14:17:59.603	51172	-0.9000	3.6500	-63.1900	-0.1740	1.5750	0.0770
14:17:59.623	51192	2.7500	3.9600	-79.4200	-0.1500	2.3840	0.1280
14:17:59.642	51212	0.4100	3.5500	-62.9000	-0.2030	1.7170	0.0940
14:17:59.664	51232	3.2400	4.0900	-75.5200	-0.1590	2.3100	0.1120
14:17:59.684	51252	0.6300	3.6400	-69.8500	-0.2040	1.9120	0.1340
14:17:59.702	51272	0.6400	3.5800	-68.5600	-0.1960	1.8830	0.0910
14:17:59.724	51292	1.8600	3.8100	-79.5400	-0.2340	2.3610	0.1490
14:17:59.743	51312	0.1300	3.3100	-64.2800	-0.2120	1.7010	0.0910
14:17:59.763	51332	4.5400	3.9900	-80.1400	-0.2100	2.5690	0.1420
14:17:59.782	51352	0.9900	3.5100	-64.2600	-0.2080	1.8220	0.1140
14:17:59.803	51372	2.7200	3.7300	-72.6300	-0.2100	2.1580	0.1090
14:17:59.823	51392	0.3700	3.7900	-73.8200	-0.2320	2.0940	0.1440
14:17:59.843	51412	0.1600	3.8000	-64.4300	-0.1990	1.7640	0.0800
14:17:59.863	51432	2.2100	3.9300	-80.5300	-0.2200	2.4490	0.1510
14:17:59.883	51452	0.5000	3.2100	-61.8500	-0.2010	1.7070	0.0890
14:17:59.904	51472	3.2600	3.7400	-76.1300	-0.1780	2.3280	0.1170
14:17:59.923	51492	0.5800	3.3400	-65.3000	-0.1850	1.8380	0.1180
14:17:59.942	51512	0.4500	3.5000	-70.5700	-0.1800	1.9600	0.0750
14:17:59.964	51532	1.3700	3.9500	-75.2400	-0.1890	2.1980	0.1320
14:17:59.983	51552	-0.0500	3.1900	-65.4500	-0.1750	1.7490	0.0830
14:18:00.004	51572	3.3000	4.0200	-82.5300	-0.1660	2.5490	0.1510
14:18:00.025	51592	-0.1400	3.7100	-62.4500	-0.1770	1.7100	0.1060
14:18:00.043	51612	2.0700	3.7200	-72.1800	-0.1630	2.0920	0.0950
14:18:00.063	51632	0.4100	3.7100	-68.3300	-0.1940	1.8620	0.1240
14:18:00.084	51652	1.2400	3.0300	-68.9900	-0.2000	1.9230	0.0900
14:18:00.104	51672	1.0500	4.4100	-82.1100	-0.2030	2.4170	0.1570
14:18:00.123	51692	-1.2300	3.8600	-61.4600	-0.1850	1.6240	0.0690
14:18:00.143	51712	3.3700	3.9900	-78.0000	-0.1810	2.4240	0.1220
14:18:00.163	51732	0.3000	3.5400	-62.0200	-0.1910	1.7610	0.1030
14:18:00.184	51752	3.0100	3.3900	-73.1700	-0.1920	2.1950	0.0990
14:18:00.204	51772	1.8500	3.9200	-71.6100	-0.2370	2.1310	0.1260
14:18:00.223	51792	0.2500	3.4400	-66.3100	-0.2260	1.8610	0.0790
14:18:00.245	51812	2.3900	3.7800	-82.8400	-0.2110	2.5010	0.1700
14:18:00.265	51832	0.2700	3.5200	-59.6000	-0.2260	1.6110	0.0810
14:18:00.284	51852	3.0300	3.8000	-75.8000	-0.1870	2.3100	0.1110
14:18:00.302	51872	1.3100	3.4900	-65.8800	-0.2130	1.8690	0.1140
14:18:00.324	51892	1.7000	3.1600	-70.9600	-0.1750	1.9720	0.0940
14:18:00.344	51912	2.0500	4.3200	-78.7800	-0.1900	2.3550	0.1510
14:18:00.365	51932	-0.6000	3.2700	-63.6300	-0.1920	1.6970	0.0810
14:18:00.382	51952	2.0600	4.0000	-79.8200	-0.1710	2.3800	0.1310
14:18:00.403	51972	0.3300	3.3000	-60.8800	-0.1700	1.6360	0.1010
14:18:00.424	51992	3.3400	3.5200	-73.5600	-0.1540	2.1620	0.1190
14:18:00.444	52012	1.8300	4.3900	-69.1400	-0.1690	2.0560	0.1300
14:18:00.464	52032	0.6100	3.5400	-70.3300	-0.1540	1.9490	0.1030
14:18:00.484	52052	1.9300	4.4300	-79.9100	-0.1640	2.4230	0.1390
14:18:00.504	52072	-1.1900	3.9000	-60.1100	-0.1690	1.5770	0.0770
14:18:00.523	52092	3.5000	3.9300	-77.2800	-0.1670	2.4330	0.1270
14:18:00.544	52112	0.5400	3.5100	-63.6400	-0.1990	1.7870	0.1030
14:18:00.564	52132	3.3300	3.5300	-71.6100	-0.1780	2.2120	0.1040
14:18:00.584	52152	1.1100	3.8600	-73.5700	-0.2050	2.0840	0.1530
14:18:00.605	52172	-0.9400	3.2500	-67.3600	-0.2170	1.7910	0.0880
14:18:00.623	52192	2.2000	4.2100	-82.5000	-0.2380	2.4510	0.1450
14:18:00.643	52212	0.0100	3.4300	-59.2400	-0.2360	1.5870	0.0850
14:18:00.663	52232	3.6100	4.0300	-75.6800	-0.2070	2.3600	0.1140
14:18:00.684	52252	1.6600	3.5700	-64.8800	-0.2410	1.8980	0.1140
14:18:00.703	52272	1.7100	3.4900	-71.0600	-0.1950	2.0450	0.0920
14:18:00.723	52292	0.6300	4.0800	-78.2100	-0.2240	2.3090	0.1360
14:18:00.744	52312	-0.6600	3.7700	-62.5900	-0.1890	1.5980	0.0680
14:18:00.764	52332	2.6900	3.4400	-80.9300	-0.1940	2.4230	0.1370
14:18:00.786	52352	0.7500	3.4800	-62.7600	-0.1840	1.7240	0.1030
14:18:00.805	52372	3.9800	3.2000	-76.7600	-0.1730	2.3060	0.1280
14:18:00.823	52392	0.5400	3.7900	-69.3400	-0.1490	2.0170	0.1310
14:18:00.843	52412	-0.7700	3.3800	-66.4900	-0.1760	1.7740	0.0770
14:18:00.865	52432	0.8800	3.9700	-80.8100	-0.1610	2.2970	0.1580
14:18:00.886	52452	0.1900	3.3600	-61.5000	-0.1760	1.6290	0.0800
14:18:00.905	52472	3.9700	3.6300	-80.2100	-0.1700	2.5210	0.1350
14:18:00.924	52492	1.4000	3.6300	-64.8400	-0.1830	1.7520	0.1240
14:18:00.945	52512	2.1500	3.2100	-73.1900	-0.1860	2.1130	0.1050
14:18:00.964	52532	0.7800	3.9800	-74.0700	-0.2010	2.1310	0.1440
14:18:00.983	52552	-0.0200	3.1300	-66.3900	-0.1970	1.7870	0.0770
14:18:01.004	52572	2.4600	4.1200	-81.0400	-0.2120	2.5010	0.1550
14:18:01.025	52592	0.4000	3.6600	-60.7400	-0.1900	1.6850	0.0870
14:18:01.044	52612	4.0300	3.7300	-76.2800	-0.2070	2.3920	0.1260
14:18:01.063	52632	0.7400	3.9800	-67.5100	-0.1940	1.8990	0.1220
14:18:01.084	52652	0.1100	3.4100	-67.8200	-0.2160	1.8360	0.0770
14:18:01.104	52672	0.3800	4.2100	-77.8600	-0.2270	2.2320	0.1490
14:18:01.124	52692	-0.5500	3.9600	-62.5700	-0.1970	1.7230	0.0700
14:18:01.145	52712	3.3300	3.8400	-78.1000	-0.2060	2.4530	0.1360
14:18:01.164	52732	0.1600	3.7100	-62.1800	-0.1920	1.7010	0.0940
14:18:01.184	52752	2.5500	3.3300	-72.7700	-0.1770	2.1500	0.1060
14:18:01.203	52772	0.3000	4.0100	-72.3600	-0.1660	1.9800	0.1260
14:18:01.224	52792	0.4400	3.1600	-67.4700	-0.1650	1.8520	0.0820
14:18:01.244	52812	1.7200	4.0000	-82.5700	-0.1500	2.4530	0.1540
14:18:01.265	52832	-0.3400	2.9800	-62.9600	-0.1620	1.6640	0.1010
14:18:01.285	52852	2.4000	3.4700	-73.1100	-0.1660	2.2160	0.0990
14:18:01.304	52872	1.1000	3.8400	-63.5100	-0.1860	1.7660	0.1020
14:18:01.325	52892	1.4000	3.5100	-73.1700	-0.1860	2.1220	0.0900
14:18:01.344	52912	1.0600	4.3100	-75.4600	-0.1900	2.1140	0.1510
14:18:01.364	52932	-0.7100	3.8900	-64.7800	-0.1980	1.6670	0.0750
14:18:01.384	52952	2.3300	3.6600	-81.1700	-0.2020	2.4360	0.1480
14:18:01.406	52972	0.4500	3.7200	-62.4100	-0.2070	1.6850	0.0970
14:18:01.424	52992	3.6800	3.8000	-76.0300	-0.2070	2.3710	0.1040
14:18:01.443	53012	1.3400	3.6400	-68.4000	-0.2330	1.9430	0.1290
14:18:01.465	53032	1.0800	3.7200	-70.6100	-0.1930	1.9540	0.0880
14:18:01.484	53052	1.9100	3.7900	-79.3200	-0.2230	2.3550	0.1430
14:18:01.505	53072	-0.3300	3.3600	-61.3900	-0.2110	1.6140	0.0760
14:18:01.525	53092	4.0100	3.7000	-79.9000	-0.2010	2.4580	0.1390
14:18:01.544	53112	1.0000	3.7900	-63.0500	-0.2140	1.7990	0.0980
14:18:01.564	53132	3.1500	3.5100	-72.7100	-0.1670	2.1890	0.1080
14:18:01.586	53152	-0.0500	3.7100	-73.6200	-0.1820	2.0310	0.1310
14:18:01.605	53172	-0.8400	3.4500	-66.0300	-0.1790	1.7280	0.0730
14:18:01.625	53192	2.2800	3.9000	-80.9400	-0.1780	2.4640	0.1490
14:18:01.645	53212	0.7500	3.7100	-62.1000	-0.1590	1.7220	0.0920
14:18:01.666	53232	4.5800	3.7400	-75.5600	-0.1470	2.4690	0.1090
14:18:01.686	53252	1.2500	3.7000	-66.3000	-0.1620	1.8620	0.1200
14:18:01.706	53272	1.3900	3.5300	-69.9600	-0.1500	1.9200	0.1010
14:18:01.725	53292	0.2900	4.1300	-76.1200	-0.1640	2.1820	0.1430
14:18:01.746	53312	-1.0300	3.6200	-64.6900	-0.1840	1.6940	0.0810
14:18:01.766	53332	2.7600	3.8500	-82.3700	-0.1800	2.5390	0.1490
14:18:01.786	53352	-0.0900	3.7700	-62.3700	-0.1790	1.6790	0.1100
14:18:01.806	53372	4.3700	3.4500	-74.7400	-0.1950	2.2840	0.1230
14:18:01.825	53392	1.1600	3.9300	-68.2600	-0.2120	1.9680	0.1280
14:18:01.844	53412	1.4700	3.5300	-69.5200	-0.1890	1.8860	0.1000
14:18:01.865	53432	2.0900	4.2200	-81.0400	-0.2410	2.3860	0.1630
14:18:01.885	53452	-0.9600	3.5400	-61.4800	-0.2300	1.6590	0.0640
14:18:01.905	53472	3.4200	3.7300	-77.2100	-0.2140	2.3900	0.1310
14:18:01.926	53492	0.9600	3.5800	-62.0300	-0.2290	1.7310	0.1090
14:18:01.945	53512	1.7100	3.6800	-75.7800	-0.1960	2.1680	0.0970
14:18:01.964	53532	-0.4000	4.0300	-73.5900	-0.2300	2.0590	0.1360
14:18:01.986	53552	-0.3200	3.3000	-65.8700	-0.2090	1.7760	0.0790
14:18:02.005	53572	2.6200	3.5800	-81.8200	-0.1930	2.4920	0.1580
14:18:02.024	53592	1.1300	3.3900	-60.9700	-0.1670	1.7300	0.0710
14:18:02.046	53612	4.5300	3.8500	-77.5500	-0.1240	2.4540	0.1340
14:18:02.066	53632	0.2200	3.8400	-63.0600	-0.1710	1.7720	0.1050
14:18:02.086	53652	0.1400	3.8600	-68.2500	-0.1520	1.8400	0.0790
14:18:02.106	53672	1.4800	4.1300	-77.7200	-0.1540	2.3170	0.1360
14:18:02.126	53692	0.8900	3.3500	-65.5800	-0.1690	1.8000	0.0900
14:18:02.144	53712	3.7100	4.0900	-81.6800	-0.1500	2.5900	0.1430
14:18:02.165	53732	0.2600	3.6300	-59.6500	-0.1530	1.6100	0.1040
14:18:02.186	53752	3.2100	3.1900	-76.3900	-0.1710	2.2280	0.1270
14:18:02.205	53772	1.4200	3.6600	-69.4000	-0.1890	1.9960	0.1130
14:18:02.226	53792	1.4100	3.4800	-67.6700	-0.2000	1.9210	0.0780
14:18:02.245	53812	1.8300	3.9400	-82.4200	-0.1930	2.5130	0.1550
14:18:02.265	53832	-0.9800	3.7500	-56.4400	-0.1950	1.5730	0.0530
14:18:02.285	53852	3.0300	3.9900	-78.3100	-0.2080	2.3820	0.1180
14:18:02.305	53872	0.7700	3.4500	-65.5400	-0.2330	1.7710	0.1090
14:18:02.324	53892	1.2900	3.6600	-73.6800	-0.2160	2.0650	0.1100
14:18:02.347	53912	1.0400	4.1600	-73.1000	-0.2300	2.1320	0.1330
14:18:02.366	53932	-0.6700	3.8000	-64.8400	-0.2040	1.7200	0.0750
14:18:02.385	53952	1.8000	3.7600	-81.4400	-0.2110	2.4040	0.1450
14:18:02.407	53972	-0.0500	3.2700	-61.7600	-0.1800	1.6480	0.0940
14:18:02.425	53992	2.6100	3.1500	-77.3000	-0.1880	2.2770	0.1200
14:18:02.447	54012	0.8600	3.2900	-67.1400	-0.1690	1.8930	0.1140
14:18:02.465	54032	1.3800	3.6900	-68.9000	-0.1550	1.9510	0.0850
14:18:02.486	54052	1.0900	4.2700	-79.3600	-0.1570	2.3830	0.1490
14:18:02.506	54072	-2.1500	3.4800	-63.9900	-0.1600	1.5970	0.0840
14:18:02.525	54092	4.5700	3.7800	-83.8800	-0.1370	2.6340	0.1440
14:18:02.545	54112	0.8400	3.3000	-61.3600	-0.1860	1.7560	0.1000
14:18:02.566	54132	2.6300	3.2400	-68.6200	-0.1510	2.0020	0.0950
14:18:02.586	54152	1.9900	3.6500	-72.9100	-0.1970	2.1160	0.1540
14:18:02.604	54172	1.4900	3.7300	-69.2200	-0.1720	1.9630	0.0930
14:18:02.625	54192	2.0600	4.0300	-79.7800	-0.1680	2.4180	0.1600
14:18:02.646	54212	0.4400	2.8200	-62.7400	-0.1740	1.7460	0.0890
14:18:02.665	54232	3.5500	3.5700	-75.0900	-0.1860	2.3440	0.1210
14:18:02.685	54252	0.8600	3.4000	-65.0400	-0.2050	1.8360	0.1070
14:18:02.704	54272	1.0800	3.5600	-73.2300	-0.1710	2.0620	0.1020
14:18:02.726	54292	-1.1700	3.4000	-74.2700	-0.1980	1.9520	0.1400
14:18:02.746	54312	-2.1800	3.7200	-70.4800	-0.1860	1.7600	0.0850
14:18:02.766	54332	2.8200	3.1400	-79.9000	-0.2170	2.4120	0.1440
14:18:02.784	54352	1.2700	3.6700	-57.8800	-0.1840	1.6420	0.0800
14:18:02.807	54372	3.4400	3.5000	-80.9600	-0.1670	2.4340	0.1210
14:18:02.826	54392	0.9200	3.9600	-66.0700	-0.1710	1.9180	0.1250
14:18:02.846	54412	0.8000	3.4100	-67.1600	-0.1630	1.8550	0.0840
14:18:02.866	54432	1.6100	3.6900	-80.2800	-0.1520	2.3250	0.1470
14:18:02.885	54452	-0.0200	3.6000	-60.6900	-0.1560	1.6300	0.0790
14:18:02.906	54472	3.7700	3.6900	-82.3500	-0.1220	2.6050	0.1230
14:18:02.927	54492	1.9200	3.3600	-64.1300	-0.1400	1.8170	0.1150
14:18:02.946	54512	2.4700	3.0200	-70.7800	-0.1430	2.0160	0.1090
14:18:02.965	54532	1.3500	3.8400	-77.8100	-0.1360	2.2660	0.1450
14:18:02.986	54552	-0.4000	2.9400	-64.6200	-0.1810	1.6010	0.0950
14:18:03.006	54572	3.1000	3.9600	-82.3000	-0.1900	2.4910	0.1590
14:18:03.026	54592	-0.0800	3.6900	-62.0100	-0.1740	1.6870	0.0860
14:18:03.046	54612	3.6700	3.4300	-75.7600	-0.1860	2.3590	0.1190
14:18:03.065	54632	1.8700	3.5000	-66.0800	-0.1810	1.9100	0.1230
14:18:03.086	54652	1.2400	3.0800	-69.2300	-0.2020	1.9310	0.0910
14:18:03.106	54672	1.3600	4.4900	-78.1500	-0.1950	2.3380	0.1470
14:18:03.126	54692	0.1700	3.5700	-64.1100	-0.2120	1.7800	0.0800
14:18:03.145	54712	3.9000	3.6100	-76.6600	-0.2300	2.3850	0.1310
14:18:03.165	54732	0.6000	3.9200	-62.5800	-0.1980	1.7740	0.1020
14:18:03.186	54752	2.7400	3.4000	-75.9900	-0.1810	2.2530	0.0990
14:18:03.206	54772	0.7100	3.7200	-70.6100	-0.1960	1.9890	0.1320
14:18:03.226	54792	0.4800	3.3500	-65.0200	-0.1870	1.7630	0.0680
14:18:03.246	54812	3.1400	3.4500	-81.1800	-0.2120	2.5330	0.1490
14:18:03.265	54832	0.1600	3.7100	-61.6300	-0.1680	1.7110	0.0860
14:18:03.286	54852	2.8000	3.7800	-76.1100	-0.1700	2.3540	0.1140
14:18:03.306	54872	0.2500	4.1300	-62.4600	-0.1710	1.7410	0.0950
14:18:03.326	54892	1.0000	3.2000	-70.6200	-0.1570	1.9620	0.0900
14:18:03.347	54912	1.4500	4.0000	-80.6600	-0.1650	2.3470	0.1540
14:18:03.366	54932	-0.3800	3.1400	-64.1600	-0.1820	1.7300	0.0760
14:18:03.385	54952	3.3200	3.1900	-81.3800	-0.1650	2.5140	0.1470
14:18:03.406	54972	0.8100	3.4200	-58.6700	-0.1680	1.6170	0.0770
14:18:03.427	54992	2.9200	3.6400	-75.1800	-0.1680	2.2430	0.1040
14:18:03.446	55012	1.4000	4.0500	-71.9900	-0.1890	2.0570	0.1410
14:18:03.466	55032	0.6200	3.0900	-68.8200	-0.1960	1.8170	0.0980
14:18:03.486	55052	1.6700	4.1000	-84.1600	-0.1940	2.5120	0.1610
14:18:03.507	55072	0.2900	3.3700	-59.7900	-0.2170	1.6520	0.0820
14:18:03.527	55092	3.8300	3.6400	-77.2800	-0.2010	2.4250	0.1180
14:18:03.547	55112	0.3800	4.1900	-66.8300	-0.2150	1.8380	0.1090
14:18:03.566	55132	1.3000	3.2800	-69.2400	-0.1990	1.9460	0.0910
14:18:03.587	55152	0.5600	4.1500	-77.6000	-0.2160	2.2270	0.1470
14:18:03.608	55172	0.3500	3.7900	-64.4000	-0.2030	1.7470	0.0770
14:18:03.625	55192	2.9800	3.4100	-80.4900	-0.2050	2.4680	0.1450
14:18:03.645	55212	0.2600	3.7200	-59.9800	-0.1640	1.7230	0.0800
14:18:03.665	55232	2.4800	4.0700	-71.7100	-0.1680	2.2030	0.0900
14:18:03.687	55252	0.3800	3.8700	-69.5400	-0.1680	1.9090	0.1260
14:18:03.705	55272	0.9400	3.3400	-68.8000	-0.1640	1.8640	0.0930
14:18:03.726	55292	1.7300	4.1600	-80.5500	-0.1870	2.4310	0.1530
14:18:03.746	55312	0.1900	3.2500	-63.5300	-0.1670	1.7190	0.0850
14:18:03.766	55332	2.5700	3.6900	-76.3900	-0.1630	2.3140	0.1200
14:18:03.787	55352	0.6800	3.4500	-62.4100	-0.1760	1.7450	0.1070
14:18:03.806	55372	2.8400	3.7900	-72.6000	-0.1870	2.1690	0.0870
14:18:03.828	55392	0.7600	4.0600	-72.1500	-0.2130	2.1140	0.1320
14:18:03.848	55412	-0.8400	4.0500	-67.5100	-0.2080	1.7630	0.0750
14:18:03.865	55432	2.0200	3.9500	-80.3200	-0.2190	2.3970	0.1550
14:18:03.888	55452	0.0400	3.1600	-61.3900	-0.2000	1.6030	0.0880
14:18:03.907	55472	4.3200	3.4200	-79.2400	-0.1980	2.4390	0.1220
14:18:03.927	55492	1.2200	4.0500	-65.4000	-0.2340	1.9150	0.1130
14:18:03.947	55512	1.7400	4.0500	-71.2800	-0.2060	2.0250	0.0980
14:18:03.967	55532	1.6900	3.9700	-78.2000	-0.2320	2.3630	0.1600
14:18:03.987	55552	-1.1600	3.6200	-60.0600	-0.2310	1.5930	0.0740
14:18:04.007	55572	3.3600	3.8000	-79.5800	-0.2100	2.4620	0.1390
14:18:04.027	55592	1.6000	3.3000	-63.5400	-0.2070	1.7760	0.1010
14:18:04.047	55612	3.3300	3.6600	-72.6000	-0.1910	2.2540	0.0940
14:18:04.067	55632	0.9200	3.7900	-73.4500	-0.1830	2.1370	0.1480
14:18:04.086	55652	0.3800	3.3200	-65.2800	-0.1710	1.7600	0.0870
14:18:04.106	55672	1.4300	4.1000	-80.6300	-0.1720	2.3480	0.1440
14:18:04.125	55692	0.0200	3.7700	-60.7300	-0.1590	1.6420	0.0890
14:18:04.148	55712	4.9000	3.5100	-77.6200	-0.1610	2.4290	0.1210
14:18:04.168	55732	1.7000	3.9500	-65.8900	-0.1760	1.9100	0.1070
14:18:04.186	55752	0.9200	3.9900	-70.6500	-0.1480	1.9910	0.0930
14:18:04.206	55772	1.1400	4.0000	-75.8700	-0.1750	2.2340	0.1430
14:18:04.226	55792	-0.3800	2.9800	-64.7000	-0.1930	1.6500	0.0830
14:18:04.246	55812	2.3600	4.2300	-80.7100	-0.1850	2.4770	0.1510
14:18:04.267	55832	0.2800	3.6900	-62.8900	-0.1910	1.6980	0.1050
14:18:04.288	55852	3.3800	3.5700	-75.4100	-0.1810	2.2910	0.1180
14:18:04.306	55872	1.3500	4.0700	-68.3600	-0.2060	1.9660	0.1250
14:18:04.327	55892	0.2900	3.5400	-68.4700	-0.2240	1.8240	0.0840
14:18:04.348	55912	2.1400	3.9600	-81.1100	-0.2370	2.3560	0.1550
14:18:04.366	55932	0.2400	3.3400	-61.2700	-0.2400	1.6860	0.0780
14:18:04.386	55952	3.7200	4.1000	-77.9900	-0.2230	2.4910	0.1250
14:18:04.407	55972	0.7100	3.7500	-61.4300	-0.2110	1.8070	0.0970
14:18:04.428	55992	1.3300	3.6500	-73.7300	-0.1870	2.0480	0.1020
14:18:04.446	56012	0.6300	4.1100	-73.8300	-0.2090	2.1160	0.1360
14:18:04.467	56032	0.3900	3.9500	-62.3500	-0.2030	1.7180	0.0700
14:18:04.487	56052	3.7200	3.8500	-81.4000	-0.2100	2.5450	0.1300
14:18:04.507	56072	0.9200	3.3500	-63.2700	-0.1610	1.7380	0.0940
14:18:04.527	56092	3.4500	3.6800	-78.2200	-0.1570	2.3400	0.1230
14:18:04.546	56112	0.7700	3.7000	-67.2600	-0.1530	1.8670	0.1150
14:18:04.566	56132	0.4700	3.2000	-67.5100	-0.1630	1.7950	0.0880
14:18:04.587	56152	2.2700	3.9800	-80.9000	-0.1710	2.4080	0.1490
14:18:04.609	56172	0.1200	3.0900	-63.0600	-0.1670	1.7010	0.0900
14:18:04.627	56192	3.6200	3.5900	-81.7500	-0.1650	2.4940	0.1410
14:18:04.647	56212	0.2200	3.8400	-61.7700	-0.1530	1.7030	0.0920
14:18:04.668	56232	1.2500	3.4900	-74.1300	-0.1810	2.0940	0.1120
14:18:04.686	56252	0.7800	3.5900	-74.8900	-0.2050	2.1570	0.1400
14:18:04.707	56272	-0.4000	3.4300	-65.7700	-0.2180	1.8010	0.0750
14:18:04.726	56292	2.3600	3.9200	-82.8400	-0.2060	2.5090	0.1580
14:18:04.746	56312	0.0200	3.3000	-61.2200	-0.2010	1.6800	0.0770
14:18:04.766	56332	3.6200	3.6900	-75.8800	-0.2050	2.3430	0.1130
14:18:04.788	56352	0.0100	3.9000	-64.9300	-0.2110	1.7700	0.1110
14:18:04.808	56372	0.7000	3.6700	-70.1600	-0.1990	1.9610	0.0870
14:18:04.826	56392	0.9900	3.8000	-76.9000	-0.2430	2.2720	0.1470
14:18:04.847	56412	0.0100	3.4900	-65.3100	-0.1950	1.7470	0.0780
14:18:04.867	56432	2.9300	3.6900	-79.6200	-0.1900	2.4140	0.1420
14:18:04.887	56452	-0.0100	3.4000	-59.7000	-0.1900	1.6220	0.0740
14:18:04.907	56472	2.1600	3.6000	-75.3600	-0.1740	2.1720	0.1050
14:18:04.927	56492	1.7800	3.4400	-71.1700	-0.1720	2.0190	0.1350
14:18:04.946	56512	0.8400	3.1000	-69.5600	-0.1690	1.8470	0.0930
14:18:04.967	56532	1.9400	4.2000	-82.0900	-0.1580	2.4060	0.1480
14:18:04.986	56552	0.0100	3.8100	-61.6600	-0.1550	1.6440	0.0860
14:18:05.008	56572	3.1100	3.6900	-77.6100	-0.1650	2.3340	0.1300
14:18:05.026	56592	1.0400	3.5400	-63.2900	-0.1930	1.8180	0.1130
14:18:05.048	56612	2.0100	3.7700	-73.7600	-0.1550	2.0990	0.1050
14:18:05.068	56632	1.2700	3.9600	-75.9700	-0.2100	2.2040	0.1370
14:18:05.086	56652	-0.7900	3.4000	-62.5100	-0.2050	1.6430	0.0700
14:18:05.108	56672	2.4800	4.1500	-80.6300	-0.1950	2.4530	0.1430
14:18:05.126	56692	1.0800	3.6100	-60.8300	-0.1920	1.7140	0.0950
14:18:05.147	56712	5.0500	3.3300	-76.6400	-0.1800	2.3740	0.1230
14:18:05.167	56732	1.6700	3.9700	-68.0600	-0.2240	1.9780	0.1330
14:18:05.187	56752	1.2600	3.7700	-69.6700	-0.1750	1.9460	0.0920
14:18:05.207	56772	1.0400	4.0000	-79.5200	-0.2390	2.3500	0.1470
14:18:05.229	56792	-0.1100	3.4200	-60.8700	-0.2200	1.6160	0.0790
14:18:05.249	56812	4.0800	3.5700	-79.6800	-0.2230	2.5110	0.1240
14:18:05.268	56832	0.9000	3.2600	-62.9000	-0.1950	1.7650	0.1140
14:18:05.289	56852	2.8600	3.3200	-74.5800	-0.1770	2.1440	0.1060
14:18:05.307	56872	0.5500	3.7800	-74.5200	-0.1690	2.1500	0.1350
14:18:05.329	56892	-0.5400	3.3300	-65.4400	-0.1770	1.7720	0.0870
14:18:05.347	56912	1.8500	4.0600	-79.2300	-0.1690	2.4210	0.1360
14:18:05.368	56932	-0.5200	3.4700	-58.5600	-0.1820	1.5680	0.0730
14:18:05.387	56952	4.2700	3.4900	-77.1500	-0.1450	2.4350	0.1310
14:18:05.407	56972	0.7900	4.4800	-67.8000	-0.1710	1.9390	0.1170
14:18:05.427	56992	0.6600	4.3000	-70.1500	-0.1570	1.9630	0.0890
14:18:05.449	57012	0.6300	3.6700	-78.4800	-0.1910	2.2330	0.1550
14:18:05.469	57032	-0.9400	3.5300	-62.2100	-0.1930	1.6210	0.0720
14:18:05.488	57052	3.7900	4.1600	-80.1000	-0.1950	2.5750	0.1440
14:18:05.508	57072	1.1300	3.9700	-61.4200	-0.2040	1.7540	0.0970
14:18:05.529	57092	3.4300	3.7100	-73.9400	-0.1840	2.1860	0.1080
14:18:05.547	57112	0.0100	4.5700	-71.8700	-0.2010	2.0300	0.1360
14:18:05.568	57132	-0.1300	3.6900	-67.3400	-0.2300	1.7850	0.0750
14:18:05.587	57152	1.2800	4.1100	-79.3200	-0.2640	2.3130	0.1430
14:18:05.609	57172	0.5400	3.3300	-62.5700	-0.2390	1.6810	0.0810
14:18:05.628	57192	4.7700	3.6900	-77.4000	-0.2500	2.4680	0.1270
14:18:05.647	57212	0.8300	3.7100	-63.9700	-0.2410	1.8220	0.1170
14:18:05.667	57232	0.6000	3.7000	-72.0700	-0.1910	2.0010	0.0960
14:18:05.688	57252	-0.0100	3.5300	-76.1300	-0.2260	2.0970	0.1380
14:18:05.709	57272	-0.6400	3.4200	-65.3000	-0.2030	1.7330	0.0740
14:18:05.728	57292	3.7300	3.6300	-80.6600	-0.1820	2.4590	0.1470
14:18:05.748	57312	1.6200	3.4700	-61.4000	-0.1710	1.8010	0.0980
14:18:05.767	57332	3.9000	3.4100	-75.2300	-0.1540	2.3130	0.1190
14:18:05.789	57352	0.9300	3.8300	-67.4700	-0.1790	1.9250	0.1170
14:18:05.808	57372	0.0400	3.4900	-68.7400	-0.1550	1.7500	0.0810
14:18:05.829	57392	1.2700	4.3100	-81.3600	-0.1600	2.3850	0.1430
14:18:05.847	57412	0.8900	3.5800	-63.3400	-0.1670	1.7460	0.0820
14:18:05.867	57432	4.2900	3.8600	-77.8400	-0.1620	2.4810	0.1290
14:18:05.888	57452	0.6100	3.3900	-64.6600	-0.1680	1.7280	0.1120
14:18:05.909	57472	2.0300	3.0800	-72.7500	-0.1850	2.0630	0.1010
14:18:05.928	57492	0.5300	3.7000	-75.6900	-0.1990	2.1440	0.1410
14:18:05.948	57512	-0.0700	3.2800	-66.5600	-0.1920	1.7500	0.0800
14:18:05.968	57532	2.4900	3.9500	-82.6300	-0.2010	2.5410	0.1500
14:18:05.988	57552	0.8200	3.3100	-62.2400	-0.2010	1.7300	0.0920
14:18:06.009	57572	3.6200	3.7600	-76.9800	-0.2090	2.3570	0.1230
14:18:06.027	57592	0.3400	3.9200	-64.0500	-0.1980	1.8410	0.1160
14:18:06.049	57612	-0.7500	3.4500	-69.2700	-0.2200	1.8480	0.0750
14:18:06.069	57632	1.1000	3.8600	-81.7400	-0.2270	2.3130	0.1690
14:18:06.088	57652	0.5900	3.1900	-64.6700	-0.2010	1.7300	0.0830
14:18:06.107	57672	3.8500	3.8000	-81.0400	-0.1850	2.4530	0.1420
14:18:06.128	57692	0.2300	3.4200	-63.5500	-0.1850	1.7250	0.0970
14:18:06.149	57712	1.5300	3.3200	-72.8400	-0.1850	2.0700	0.0950
14:18:06.169	57732	1.0100	3.8200	-73.2700	-0.1580	2.1050	0.1280
14:18:06.187	57752	0.9600	3.2400	-65.9800	-0.1680	1.8110	0.0800
14:18:06.207	57772	1.9700	4.2100	-79.3500	-0.1670	2.4910	0.1300
14:18:06.227	57792	0.3900	3.6900	-61.1200	-0.1420	1.6590	0.0910
14:18:06.248	57812	3.0100	3.4600	-77.4300	-0.1540	2.2890	0.1330
14:18:06.268	57832	0.7700	3.7700	-63.5900	-0.1560	1.8360	0.1030
14:18:06.288	57852	1.9900	3.0700	-70.7300	-0.1780	2.0000	0.0950
14:18:06.310	57872	1.0100	4.0200	-77.6800	-0.2160	2.2870	0.1570
14:18:06.328	57892	-0.1600	3.6200	-61.8200	-0.1920	1.6840	0.0700
14:18:06.349	57912	2.4000	3.9800	-80.8700	-0.2060	2.5160	0.1280
14:18:06.369	57932	0.8500	3.3500	-60.4300	-0.2230	1.6980	0.0880
14:18:06.388	57952	4.3000	3.5300	-74.9200	-0.1940	2.2680	0.1140
14:18:06.408	57972	1.5400	3.7900	-69.3600	-0.2200	2.0460	0.1380
14:18:06.427	57992	0.5100	3.5100	-69.6700	-0.2140	1.9130	0.0920
14:18:06.448	58012	1.9400	4.4000	-80.0400	-0.1920	2.4010	0.1510
14:18:06.468	58032	-1.0800	3.3700	-60.3900	-0.2170	1.5140	0.0820
14:18:06.488	58052	3.2700	3.5000	-80.0000	-0.1720	2.4420	0.1280
14:18:06.508	58072	1.4700	3.2800	-63.8800	-0.2100	1.8460	0.1230
14:18:06.528	58092	3.0800	3.5000	-71.5200	-0.1890	2.1560	0.1000
14:18:06.549	58112	1.6100	3.6600	-75.5900	-0.2000	2.2470	0.1340
14:18:06.569	58132	-0.1600	3.5200	-64.0900	-0.1830	1.7130	0.0740
14:18:06.588	58152	1.6600	3.7900	-81.8900	-0.1530	2.3970	0.1340
14:18:06.609	58172	0.3700	3.2100	-61.5000	-0.1850	1.6260	0.1000
14:18:06.629	58192	4.2500	3.6100	-75.9700	-0.1610	2.3310	0.1120
14:18:06.649	58212	1.5200	3.6900	-68.5400	-0.1770	1.9810	0.1370
14:18:06.669	58232	0.5500	3.7100	-68.7300	-0.1410	1.8940	0.0890
14:18:06.688	58252	0.3900	3.7700	-80.5200	-0.1570	2.2750	0.1470
14:18:06.708	58272	-0.8300	3.1700	-62.6700	-0.1790	1.6020	0.0830
14:18:06.728	58292	3.6000	4.1100	-81.2400	-0.1500	2.5000	0.1410
14:18:06.749	58312	1.0700	3.9000	-62.4700	-0.1950	1.7960	0.1010
14:18:06.769	58332	2.4800	3.8100	-70.8000	-0.1820	2.1450	0.0840
14:18:06.788	58352	1.1400	3.9000	-73.3100	-0.2120	2.0870	0.1380
14:18:06.807	58372	-0.5600	3.5700	-68.6200	-0.2120	1.7980	0.0970
14:18:06.828	58392	2.0800	4.0500	-82.4400	-0.2070	2.4330	0.1420
14:18:06.850	58412	0.1400	3.4400	-60.2600	-0.2240	1.6490	0.0810
14:18:06.868	58432	4.1000	3.6900	-76.0500	-0.1850	2.3350	0.1180
14:18:06.889	58452	2.3200	3.6600	-65.2400	-0.2230	1.8990	0.1230
14:18:06.910	58472	0.9300	4.0400	-68.6500	-0.1820	1.9210	0.0860
14:18:06.930	58492	0.2000	4.0400	-79.4000	-0.2200	2.3090	0.1510
14:18:06.948	58512	-0.8800	3.5500	-63.8200	-0.2290	1.7070	0.0850
14:18:06.968	58532	3.4700	3.8000	-79.0500	-0.1840	2.4030	0.1250
14:18:06.990	58552	1.0900	3.2600	-63.7900	-0.1910	1.7800	0.1170
14:18:07.008	58572	3.0300	3.5100	-72.4300	-0.1640	2.1780	0.1000
14:18:07.028	58592	0.8400	3.8000	-70.9400	-0.1680	2.0450	0.1210
14:18:07.048	58612	-1.2100	3.7200	-66.4300	-0.1670	1.7210	0.0660
14:18:07.070	58632	1.3800	4.0100	-80.2900	-0.1470	2.4030	0.1400
14:18:07.090	58652	-0.5400	3.6800	-62.9300	-0.1950	1.7070	0.0840
14:18:07.109	58672	4.9100	3.4500	-77.5300	-0.1450	2.4240	0.1220
14:18:07.129	58692	0.8200	3.2800	-63.6100	-0.1990	1.8010	0.1140
14:18:07.149	58712	2.2100	3.5200	-69.5900	-0.1860	1.9910	0.0960
14:18:07.169	58732	1.7600	4.3400	-77.5200	-0.2000	2.3420	0.1380
14:18:07.189	58752	0.3300	3.9200	-63.9100	-0.2220	1.7950	0.0840
14:18:07.209	58772	3.7100	3.6500	-82.4300	-0.1850	2.5290	0.1460
14:18:07.230	58792	1.4300	3.5800	-60.2200	-0.2280	1.7090	0.1020
14:18:07.249	58812	2.7900	4.0200	-73.3000	-0.1970	2.2400	0.1030
14:18:07.269	58832	1.4300	4.1500	-68.2200	-0.2280	2.0450	0.1370
14:18:07.288	58852	-0.7600	3.8400	-67.0900	-0.2150	1.7900	0.0790
14:18:07.310	58872	1.5000	4.1700	-80.2500	-0.1950	2.3890	0.1560
14:18:07.330	58892	-0.7300	3.6700	-64.4200	-0.2190	1.6830	0.1020
14:18:07.348	58912	3.2600	3.9000	-77.6100	-0.1730	2.4340	0.1270
14:18:07.369	58932	0.6600	3.6300	-62.8100	-0.1840	1.8010	0.0940
14:18:07.389	58952	1.8300	3.3300	-72.0200	-0.1820	2.0330	0.1050
14:18:07.409	58972	1.3400	3.8300	-74.8200	-0.1630	2.1940	0.1480
14:18:07.429	58992	-0.3300	3.5800	-63.9300	-0.1760	1.6950	0.0720
14:18:07.449	59012	2.9800	3.7100	-80.1800	-0.1470	2.5320	0.1390
14:18:07.468	59032	0.6700	3.4200	-60.8500	-0.1670	1.6560	0.0960
14:18:07.488	59052	2.5900	3.5300	-72.9300	-0.1550	2.1560	0.0990
14:18:07.508	59072	0.8300	3.9500	-68.9100	-0.1850	1.9690	0.1360
14:18:07.529	59092	0.1100	3.5300	-67.9800	-0.1870	1.8970	0.0770
14:18:07.551	59112	0.4100	3.7100	-80.6700	-0.1750	2.3350	0.1410
14:18:07.571	59132	-0.9300	3.6800	-61.9100	-0.2080	1.5540	0.0740
14:18:07.589	59152	2.9300	3.5800	-81.1400	-0.1720	2.4140	0.1180
14:18:07.608	59172	0.9000	3.1200	-62.6900	-0.2290	1.7460	0.0990
14:18:07.629	59192	2.7400	3.7800	-73.2900	-0.1930	2.1640	0.1010
14:18:07.649	59212	1.2600	3.7400	-73.3000	-0.2470	2.1430	0.1440
14:18:07.669	59232	0.4100	3.6600	-68.7100	-0.2290	1.8330	0.0930
14:18:07.691	59252	1.5800	3.6300	-82.4200	-0.2150	2.4780	0.1530
14:18:07.710	59272	-0.1100	3.7000	-56.5700	-0.2250	1.5510	0.0710
14:18:07.730	59292	2.4900	3.9600	-76.9200	-0.1820	2.2760	0.1050
14:18:07.750	59312	1.4300	3.1900	-68.1400	-0.2170	1.9380	0.1250
14:18:07.770	59332	1.3400	3.4200	-72.3800	-0.1980	1.9820	0.0960
14:18:07.790	59352	1.3900	3.7400	-78.7900	-0.1820	2.3480	0.1480
14:18:07.810	59372	0.1400	3.5500	-62.2500	-0.2020	1.7070	0.0740
14:18:07.830	59392	3.0700	3.8300	-78.8100	-0.1740	2.4340	0.1300
14:18:07.850	59412	0.7000	3.5600	-59.7700	-0.1940	1.6990	0.0930
14:18:07.870	59432	3.6300	4.1700	-70.6000	-0.1470	2.2040	0.0830
14:18:07.888	59452	2.2700	3.8400	-74.3300	-0.1880	2.2280	0.1470
14:18:07.909	59472	1.5900	3.6000	-66.6100	-0.1430	1.9340	0.0880
14:18:07.930	59492	0.7500	3.8600	-81.3200	-0.1580	2.4100	0.1390
14:18:07.950	59512	-0.6900	3.2900	-59.2000	-0.1710	1.5110	0.0870
14:18:07.970	59532	3.4900	4.0100	-77.8000	-0.1570	2.3690	0.1200
14:18:07.990	59552	1.5600	3.2600	-66.9600	-0.2120	1.9120	0.1360
14:18:08.010	59572	2.1900	3.5400	-71.0700	-0.1840	2.0780	0.0950
14:18:08.030	59592	-0.5100	3.8900	-77.2400	-0.1880	2.1950	0.1500
14:18:08.050	59612	-2.4600	3.7100	-66.1000	-0.2120	1.6600	0.0800
14:18:08.070	59632	1.1600	3.6900	-81.1200	-0.2210	2.3750	0.1350
14:18:08.090	59652	0.4900	3.1500	-62.9500	-0.2310	1.7200	0.1080
14:18:08.110	59672	3.5000	3.4000	-74.2300	-0.2020	2.2660	0.1040
14:18:08.131	59692	0.9300	3.3300	-68.5500	-0.2410	1.9860	0.1360
14:18:08.150	59712	-0.0100	3.8300	-69.3000	-0.1970	1.8780	0.0810
14:18:08.172	59732	0.2000	3.9900	-78.7700	-0.2180	2.2750	0.1290
14:18:08.190	59752	-0.6200	3.4600	-64.0200	-0.2060	1.6350	0.0840
14:18:08.211	59772	3.1700	3.3800	-78.3800	-0.1790	2.3650	0.1120
14:18:08.231	59792	1.8300	3.6900	-62.7500	-0.1800	1.8370	0.0970
14:18:08.250	59812	2.1700	3.5900	-74.0300	-0.1620	2.1960	0.1090
14:18:08.270	59832	0.5800	3.8100	-75.9900	-0.1580	2.1550	0.1450
14:18:08.290	59852	-1.9800	3.6000	-64.2000	-0.1720	1.6040	0.0830
14:18:08.310	59872	1.2700	3.5200	-80.2100	-0.1470	2.3220	0.1290
14:18:08.330	59892	0.1500	3.4500	-61.8800	-0.1780	1.6870	0.0910
14:18:08.350	59912	4.1000	3.3900	-75.0500	-0.1630	2.3880	0.1060
14:18:08.370	59932	1.4100	3.3200	-66.2800	-0.1800	1.9330	0.1320
14:18:08.390	59952	1.0600	3.3700	-70.4400	-0.2010	1.9090	0.0950
14:18:08.410	59972	1.6200	4.1500	-78.6000	-0.2180	2.3710	0.1340
14:18:08.430	59992	-0.3100	3.8300	-64.0300	-0.2050	1.7140	0.0880
14:18:08.450	60012	3.4200	3.8500	-79.7000	-0.1860	2.5170	0.1240
14:18:08.470	60032	0.9500	3.1600	-61.0000	-0.2190	1.7340	0.0990
14:18:08.490	60052	3.6400	3.3100	-71.9600	-0.1950	2.1050	0.0960
14:18:08.510	60072	1.2500	3.8100	-74.2100	-0.2040	2.1820	0.1550
14:18:08.530	60092	-0.6100	3.9600	-66.4500	-0.2050	1.6940	0.0760
14:18:08.550	60112	2.2200	3.8900	-79.1800	-0.2010	2.4410	0.1280
14:18:08.569	60132	0.1300	3.4700	-60.2200	-0.2150	1.6900	0.0840
14:18:08.590	60152	3.9800	3.7300	-74.4300	-0.1690	2.3190	0.1110
14:18:08.609	60172	0.8300	3.5900	-67.8700	-0.1790	1.9120	0.1270
14:18:08.631	60192	0.5800	3.7800	-69.7300	-0.1770	1.9270	0.0760
14:18:08.650	60212	0.2300	3.6600	-76.1900	-0.1850	2.1950	0.1310
14:18:08.670	60232	-0.4400	3.6900	-66.0000	-0.1790	1.7130	0.0960
14:18:08.690	60252	2.8100	4.1200	-81.2400	-0.1250	2.5000	0.1310
14:18:08.710	60272	1.4500	3.4200	-58.9000	-0.1970	1.7160	0.0820
14:18:08.729	60292	2.7400	3.7000	-72.4400	-0.1490	2.1720	0.0990
14:18:08.751	60312	0.8400	3.8300	-71.3100	-0.1730	1.9980	0.1330
14:18:08.769	60332	-1.1100	3.4600	-70.1100	-0.1670	1.7960	0.0930
14:18:08.790	60352	1.2600	4.1500	-79.3400	-0.1760	2.3490	0.1410
14:18:08.810	60372	-0.9100	3.4800	-62.6300	-0.2110	1.5770	0.0870
14:18:08.830	60392	4.2800	3.9000	-76.2100	-0.1800	2.4800	0.1100
14:18:08.850	60412	1.5100	3.7400	-65.5800	-0.2130	1.8710	0.1270
14:18:08.870	60432	2.8600	3.2700	-69.6700	-0.2060	2.0710	0.0890
14:18:08.890	60452	1.2700	4.0200	-75.2400	-0.2400	2.2030	0.1410
14:18:08.910	60472	0.0900	3.7400	-64.4100	-0.2390	1.7460	0.0880
14:18:08.930	60492	3.0300	3.5600	-80.7400	-0.2010	2.4850	0.1400
14:18:08.950	60512	0.4600	3.5600	-58.7800	-0.2200	1.6650	0.0930
14:18:08.970	60532	3.2800	3.3800	-74.8100	-0.1970	2.2830	0.1060
14:18:08.990	60552	1.0000	3.7300	-68.9700	-0.2030	1.9530	0.1220
14:18:09.011	60572	0.6200	3.3700	-68.4100	-0.2080	1.9410	0.0810
14:18:09.031	60592	2.4700	4.0200	-79.6300	-0.1840	2.4510	0.1400
14:18:09.050	60612	0.7400	4.0200	-61.7500	-0.1840	1.7470	0.0930
14:18:09.071	60632	3.4700	3.9800	-76.0100	-0.1420	2.4180	0.1170
14:18:09.089	60652	0.7800	3.3500	-60.9600	-0.1890	1.6790	0.1010
14:18:09.109	60672	2.3200	3.4100	-68.9200	-0.1620	2.0470	0.0860
14:18:09.131	60692	0.9600	4.2300	-75.6300	-0.1980	2.2140	0.1400
14:18:09.151	60712	0.1200	4.3300	-65.7500	-0.1600	1.8060	0.0750
14:18:09.170	60732	1.4100	4.1600	-80.1100	-0.1290	2.4260	0.1370
14:18:09.191	60752	0.0500	2.8900	-60.2400	-0.2010	1.6450	0.0960
14:18:09.210	60772	4.0500	3.5600	-75.2800	-0.1700	2.3930	0.1060
14:18:09.232	60792	1.7300	3.6500	-66.7800	-0.1790	1.9680	0.1220
14:18:09.252	60812	2.0700	3.7000	-71.0200	-0.1630	2.0230	0.1010
14:18:09.270	60832	0.5900	3.9900	-77.6100	-0.1670	2.2820	0.1440
14:18:09.289	60852	-1.3200	3.6300	-63.5000	-0.2230	1.6330	0.0760
14:18:09.311	60872	3.4000	3.8800	-78.5200	-0.1840	2.4770	0.1340
14:18:09.331	60892	0.4500	3.2400	-60.3000	-0.2220	1.6930	0.0920
14:18:09.351	60912	3.2100	3.2600	-74.4700	-0.1890	2.2250	0.0990
14:18:09.369	60932	0.7800	3.8800	-70.7500	-0.2050	2.0620	0.1330
14:18:09.391	60952	-0.3500	4.1100	-67.1400	-0.1910	1.7840	0.0770
14:18:09.411	60972	1.4800	4.1500	-80.7600	-0.1990	2.3320	0.1390
14:18:09.431	60992	-0.5500	3.2000	-60.8700	-0.2020	1.6380	0.0700
14:18:09.451	61012	3.3600	3.8300	-77.3000	-0.1730	2.4000	0.1160
14:18:09.470	61032	1.7200	3.3100	-64.2800	-0.1760	1.8310	0.1210
14:18:09.491	61052	2.3200	3.7200	-70.9800	-0.1570	2.0610	0.1020
14:18:09.510	61072	0.5700	4.1100	-77.1900	-0.1540	2.2190	0.1400
14:18:09.530	61092	-2.1000	3.8400	-65.6600	-0.1610	1.6520	0.0830
14:18:09.550	61112	2.0900	4.0300	-81.0300	-0.1480	2.4100	0.1450
14:18:09.571	61132	0.5500	3.4900	-59.8300	-0.1890	1.6870	0.0790
14:18:09.592	61152	4.7500	3.5000	-75.0500	-0.1560	2.3130	0.1150
14:18:09.611	61172	0.6200	3.8100	-68.4100	-0.1990	1.9270	0.1350
14:18:09.631	61192	-0.2800	3.6800	-71.5700	-0.1950	1.8960	0.0930
14:18:09.651	61212	0.5100	4.3800	-79.9300	-0.1870	2.3600	0.1410
14:18:09.672	61232	0.0100	3.4000	-62.7100	-0.2090	1.6920	0.0850
14:18:09.691	61252	4.6600	4.2100	-78.5800	-0.1580	2.5490	0.1190
14:18:09.712	61272	0.4600	3.3600	-63.7200	-0.2200	1.7880	0.1140
14:18:09.732	61292	3.6800	4.0500	-75.7700	-0.1950	2.3720	0.1060
14:18:09.751	61312	1.3000	3.5800	-72.4000	-0.2360	2.2310	0.1530
14:18:09.770	61332	-0.7400	3.8000	-59.3100	-0.2270	1.5700	0.0680
14:18:09.791	61352	2.7100	4.4100	-82.2700	-0.1910	2.5570	0.1460
14:18:09.810	61372	0.3300	3.7900	-65.2500	-0.1830	1.8020	0.0990
14:18:09.831	61392	3.2700	3.6800	-74.0700	-0.1470	2.3010	0.1240
14:18:09.851	61412	1.7000	3.5400	-67.5100	-0.1760	1.9650	0.1120
14:18:09.871	61432	1.2700	3.4300	-65.7700	-0.1650	1.8160	0.0840
14:18:09.891	61452	0.8300	3.8400	-78.5700	-0.1520	2.2570	0.1420
14:18:09.910	61472	-2.0700	3.2900	-66.2400	-0.1610	1.6330	0.0910
14:18:09.930	61492	-0.8600	4.0900	-78.2700	-0.1370	2.1770	0.1170
14:18:09.952	61512	0.3400	3.8400	-66.7700	-0.1250	1.8380	0.1000
14:18:09.971	61532	2.3400	3.3200	-70.9900	-0.1700	2.0850	0.1000
14:18:09.991	61552	0.9400	3.9300	-67.8400	-0.1470	1.9770	0.1150
14:18:10.011	61572	-0.0800	3.6200	-72.5200	-0.1490	1.9620	0.1060
14:18:10.031	61592	1.3300	4.1900	-77.8400	-0.1600	2.3120	0.1300
14:18:10.051	61612	-0.6400	3.7000	-61.2100	-0.1700	1.6280	0.0900
14:18:10.071	61632	4.7800	3.6300	-76.0900	-0.1810	2.4470	0.1230
14:18:10.092	61652	1.1700	3.1200	-63.1500	-0.1900	1.7870	0.0940
14:18:10.111	61672	1.9500	3.6400	-74.5300	-0.1910	2.1410	0.1140
14:18:10.131	61692	1.0800	4.2300	-73.2300	-0.2130	2.1860	0.1190
14:18:10.151	61712	-0.0600	3.6500	-66.0800	-0.2260	1.7610	0.0890
14:18:10.172	61732	3.9700	3.8500	-82.6000	-0.1850	2.6410	0.1450
14:18:10.190	61752	0.4600	3.4300	-56.6500	-0.2080	1.5600	0.0770
14:18:10.212	61772	3.7300	3.6600	-73.0500	-0.1660	2.2850	0.1000
14:18:10.230	61792	1.2200	3.6300	-69.8200	-0.2080	2.0830	0.1240
14:18:10.252	61812	0.9500	3.6000	-67.0800	-0.1890	1.8880	0.0790
14:18:10.271	61832	2.4000	3.9100	-81.3000	-0.1850	2.4160	0.1510
14:18:10.290	61852	0.5500	3.4200	-60.8100	-0.2020	1.6670	0.0820
14:18:10.313	61872	4.1900	3.3700	-79.0100	-0.1570	2.4680	0.1400
14:18:10.331	61892	1.0700	3.5900	-64.3400	-0.1520	1.8530	0.1010
14:18:10.351	61912	1.4800	3.1900	-68.8400	-0.1600	1.9030	0.1010
14:18:10.372	61932	0.8300	3.9500	-78.7700	-0.1420	2.2590	0.1540
14:18:10.390	61952	0.6200	3.7100	-68.0900	-0.1710	1.8540	0.0890
14:18:10.412	61972	2.4200	3.7400	-79.3600	-0.1690	2.4380	0.1380
14:18:10.431	61992	0.7700	3.3500	-59.5000	-0.1810	1.6830	0.0920
14:18:10.451	62012	4.1500	3.5500	-74.3800	-0.1720	2.3220	0.1130
14:18:10.472	62032	0.7600	3.5100	-69.9400	-0.1980	2.0020	0.1280
14:18:10.492	62052	0.1900	3.7800	-67.9800	-0.1890	1.8790	0.0830
14:18:10.511	62072	0.8100	4.4400	-80.0500	-0.1780	2.3250	0.1520
14:18:10.531	62092	0.0300	3.5700	-65.6900	-0.2020	1.6770	0.1000
14:18:10.553	62112	3.6500	3.9200	-80.0100	-0.1940	2.4340	0.1280
14:18:10.571	62132	0.2200	3.7500	-62.4400	-0.2250	1.7300	0.1230
14:18:10.592	62152	2.3200	3.6000	-72.3300	-0.1920	2.0830	0.1040
14:18:10.612	62172	1.2700	4.1000	-72.7500	-0.2180	2.1560	0.1360
14:18:10.632	62192	-0.6000	3.5400	-66.8600	-0.2030	1.7930	0.0800
14:18:10.651	62212	1.3600	3.9800	-80.6900	-0.1870	2.3640	0.1410
14:18:10.671	62232	-0.5700	3.0800	-62.2800	-0.1980	1.6270	0.0920
14:18:10.691	62252	2.9100	3.6000	-74.9100	-0.1830	2.2950	0.1000
14:18:10.711	62272	2.1000	3.7500	-65.3900	-0.1920	1.8920	0.1240
14:18:10.732	62292	1.1300	3.6000	-70.8700	-0.1670	1.9970	0.0920
14:18:10.752	62312	0.7000	4.2000	-80.7400	-0.1500	2.3360	0.1520
14:18:10.772	62332	-2.0200	3.9300	-62.7800	-0.1590	1.6090	0.0870
14:18:10.793	62352	2.2000	3.9900	-80.0700	-0.1420	2.3930	0.1270
14:18:10.813	62372	1.6100	2.6700	-62.2600	-0.1900	1.7320	0.1010
14:18:10.831	62392	4.0500	3.3300	-74.2200	-0.1680	2.2520	0.1070
14:18:10.852	62412	1.3400	4.1600	-71.1400	-0.1750	2.1090	0.1410
14:18:10.871	62432	-0.0800	3.7200	-63.9100	-0.2060	1.7620	0.0740
14:18:10.891	62452	1.1900	3.9600	-84.1100	-0.1790	2.4660	0.1470
14:18:10.911	62472	0.4900	3.6100	-60.0100	-0.2100	1.6150	0.0920
14:18:10.931	62492	4.6200	3.7700	-76.3600	-0.1870	2.4570	0.1070
14:18:10.953	62512	3.0500	3.5400	-63.9800	-0.2280	1.9840	0.1130
14:18:10.971	62532	1.5300	3.8900	-70.7200	-0.1900	2.0060	0.0970
14:18:10.992	62552	2.1500	3.9800	-74.4200	-0.2140	2.2880	0.1460
14:18:11.011	62572	-0.1100	3.3100	-65.1000	-0.2270	1.6730	0.1040
14:18:11.032	62592	3.6000	3.5100	-80.4500	-0.1910	2.4850	0.1340
14:18:11.051	62612	0.6500	3.4100	-62.7200	-0.1910	1.7850	0.1010
14:18:11.072	62632	2.4900	3.5500	-71.3600	-0.1730	2.1300	0.0970
14:18:11.091	62652	0.6400	3.6100	-69.9500	-0.2000	2.0610	0.1230
14:18:11.113	62672	1.1300	3.2500	-69.2800	-0.1720	1.8400	0.0950
14:18:11.131	62692	1.3400	3.7200	-81.1100	-0.1600	2.3530	0.1480
14:18:11.151	62712	0.0900	3.2400	-63.3600	-0.1710	1.6720	0.0940
14:18:11.173	62732	3.1500	3.7000	-77.3700	-0.1420	2.3510	0.1180
14:18:11.191	62752	1.8600	3.4100	-65.1900	-0.1760	1.8750	0.1140
14:18:11.212	62772	1.9900	3.5100	-72.3900	-0.1570	2.0490	0.1120
14:18:11.232	62792	1.0700	3.8400	-74.1800	-0.1680	2.1910	0.1270
14:18:11.252	62812	0.0100	3.3900	-63.8100	-0.2030	1.7270	0.0810
14:18:11.272	62832	3.0400	3.5900	-80.9700	-0.1710	2.5110	0.1300
14:18:11.291	62852	-0.1900	3.1400	-60.3100	-0.2130	1.6600	0.1000
14:18:11.311	62872	3.4100	3.5000	-73.8500	-0.1950	2.3190	0.0870
14:18:11.331	62892	1.5100	3.4200	-67.6300	-0.2170	1.9510	0.1210
14:18:11.351	62912	1.0700	3.2600	-70.4400	-0.2030	1.9070	0.0980
14:18:11.371	62932	1.1700	3.8900	-81.4100	-0.2000	2.3880	0.1510
14:18:11.392	62952	-0.2500	3.6900	-63.0200	-0.2380	1.7070	0.0800
14:18:11.413	62972	3.8900	4.0900	-76.3000	-0.2130	2.3970	0.1160
14:18:11.431	62992	1.6600	3.6700	-62.8300	-0.2250	1.7820	0.1150
14:18:11.453	63012	2.1500	3.7300	-73.9500	-0.1730	2.0990	0.1100
14:18:11.473	63032	0.0700	4.2100	-75.6700	-0.1970	2.0830	0.1490
14:18:11.493	63052	-0.8300	3.5200	-65.4900	-0.2110	1.7180	0.0790
14:18:11.513	63072	2.8600	3.4000	-81.1700	-0.1730	2.4740	0.1440
14:18:11.532	63092	0.4200	3.3300	-60.3600	-0.2090	1.6880	0.0780
14:18:11.551	63112	4.3300	3.3800	-76.1300	-0.1480	2.3450	0.1170
14:18:11.573	63132	1.2800	3.7000	-65.8600	-0.1740	1.8700	0.1180
14:18:11.593	63152	-0.2400	3.5000	-68.4800	-0.1600	1.8720	0.0740
14:18:11.612	63172	1.1200	4.2100	-78.5100	-0.1470	2.3500	0.1480
14:18:11.632	63192	0.1100	3.1800	-63.3100	-0.1850	1.7000	0.0860
14:18:11.653	63212	4.0200	3.9200	-80.3600	-0.1450	2.5180	0.1360
14:18:11.672	63232	1.2800	3.3500	-61.0100	-0.1880	1.7140	0.1030
14:18:11.693	63252	3.3300	3.8200	-72.9100	-0.1900	2.2430	0.1010
14:18:11.713	63272	1.4600	3.7500	-72.6700	-0.1890	2.1680	0.1300
14:18:11.732	63292	0.0100	3.5000	-67.8000	-0.2020	1.7870	0.1000
14:18:11.752	63312	2.6900	4.2100	-80.7200	-0.1850	2.5050	0.1420
14:18:11.773	63332	0.3800	3.1400	-62.4800	-0.2300	1.6650	0.0980
14:18:11.794	63352	3.5900	3.8300	-76.0700	-0.1980	2.3650	0.1140
14:18:11.814	63372	0.7300	3.5500	-64.4700	-0.2100	1.8220	0.1120
14:18:11.832	63392	1.3700	3.4700	-69.6200	-0.1950	1.9330	0.0940
14:18:11.852	63412	1.0200	3.7600	-78.9700	-0.2030	2.2880	0.1500
14:18:11.874	63432	-0.8900	3.8600	-64.4200	-0.2060	1.6670	0.0800
14:18:11.893	63452	2.4800	4.1100	-79.5200	-0.1710	2.4280	0.1270
14:18:11.914	63472	-0.1900	3.3500	-60.9700	-0.2010	1.6340	0.0870
14:18:11.931	63492	3.0300	3.6500	-71.9800	-0.1620	2.1390	0.0940
14:18:11.954	63512	1.2900	3.8600	-71.9100	-0.1740	2.0290	0.1290
14:18:11.973	63532	0.2500	3.2800	-68.2000	-0.1490	1.8420	0.0850
14:18:11.993	63552	2.1100	4.4800	-80.3000	-0.1370	2.4130	0.1350
14:18:12.013	63572	-0.9100	3.3900	-63.7100	-0.1740	1.6890	0.0860
14:18:12.033	63592	3.3200	4.2000	-74.1200	-0.1580	2.2730	0.0990
14:18:12.053	63612	1.4200	3.2300	-64.2800	-0.2120	1.8080	0.1160
14:18:12.074	63632	2.7000	3.7300	-70.9600	-0.1590	2.0400	0.0920
14:18:12.092	63652	0.7400	3.5000	-76.1900	-0.1880	2.1810	0.1510
14:18:12.114	63672	-0.4100	3.4400	-65.5700	-0.1820	1.7360	0.0890
14:18:12.133	63692	2.6400	4.2700	-82.2500	-0.1610	2.5320	0.1500
14:18:12.153	63712	0.3200	3.2100	-60.3300	-0.2230	1.7020	0.0800
14:18:12.173	63732	3.0200	4.1600	-76.5000	-0.2170	2.3220	0.1200
14:18:12.194	63752	1.2900	3.5800	-70.8400	-0.2510	1.9920	0.1410
14:18:12.214	63772	1.4500	3.4200	-69.0200	-0.1940	1.9470	0.0930
14:18:12.234	63792	2.5700	4.1700	-79.1800	-0.2050	2.4400	0.1620
14:18:12.254	63812	0.8800	3.3900	-61.2900	-0.2070	1.6710	0.0870
14:18:12.273	63832	3.2300	3.7000	-80.5000	-0.2030	2.4200	0.1380
14:18:12.293	63852	0.1600	3.9000	-63.7800	-0.2070	1.7490	0.1000
14:18:12.313	63872	2.1000	3.5000	-70.0800	-0.1950	2.1030	0.0810
14:18:12.334	63892	1.7000	3.3300	-76.0900	-0.1800	2.2380	0.1430
14:18:12.353	63912	1.3300	3.4300	-63.1600	-0.1780	1.8160	0.0820
14:18:12.373	63932	3.1600	3.7800	-80.2100	-0.1430	2.4790	0.1470
14:18:12.392	63952	-0.3000	3.4900	-59.7000	-0.1800	1.6570	0.0720
14:18:12.412	63972	2.8300	3.8600	-74.5400	-0.1440	2.2530	0.0980
14:18:12.433	63992	1.4700	3.6800	-68.5500	-0.1830	1.9950	0.1130
14:18:12.453	64012	1.8100	3.0400	-68.7500	-0.1530	1.9610	0.0960
14:18:12.473	64032	0.8500	4.2100	-79.9200	-0.1600	2.3230	0.1490
14:18:12.493	64052	-0.2500	3.6200	-61.4900	-0.1730	1.6680	0.0900
14:18:12.513	64072	3.0400	4.1100	-80.4900	-0.1420	2.5120	0.1330
14:18:12.533	64092	-0.1400	3.8200	-62.6600	-0.2210	1.7250	0.0990
14:18:12.553	64112	2.6400	3.3700	-73.9100	-0.1980	2.1880	0.1050
14:18:12.573	64132	0.7700	3.9700	-69.2800	-0.2070	2.0360	0.1280
14:18:12.592	64152	0.6100	3.8100	-67.3400	-0.2220	1.8230	0.0910
14:18:12.614	64172	1.2600	4.1100	-82.4500	-0.1990	2.4630	0.1470
14:18:12.632	64192	-0.1100	3.5600	-61.5400	-0.2440	1.6540	0.0930
14:18:12.653	64212	3.0200	3.9500	-76.9000	-0.2160	2.3140	0.1160
14:18:12.672	64232	0.9800	3.5800	-65.6100	-0.2270	1.8650	0.1290
14:18:12.693	64252	1.1800	4.3000	-71.6100	-0.2340	2.0310	0.0950
14:18:12.714	64272	1.2500	4.0800	-75.6900	-0.2010	2.2470	0.1390
14:18:12.732	64292	-0.4200	2.7300	-64.1500	-0.2250	1.6830	0.0870
14:18:12.753	64312	2.4700	3.7100	-81.5800	-0.1750	2.4180	0.1380
14:18:12.773	64332	0.5900	3.4300	-63.7300	-0.1810	1.7240	0.0980
14:18:12.793	64352	3.6400	3.5200	-74.6800	-0.1360	2.1890	0.1190
14:18:12.814	64372	1.4100	3.7900	-68.3300	-0.1620	2.0140	0.1180
14:18:12.832	64392	0.0800	3.5900	-68.6900	-0.2090	1.8100	0.0980
14:18:12.853	64412	1.6000	4.0600	-81.3600	-0.1370	2.3920	0.1450
14:18:12.873	64432	-0.2100	3.1400	-64.4300	-0.1870	1.6600	0.0990
14:18:12.893	64452	3.1800	3.7600	-78.5500	-0.1290	2.4020	0.1120
14:18:12.913	64472	0.9300	3.5400	-64.2600	-0.1810	1.7280	0.1140
14:18:12.933	64492	2.6300	4.0200	-72.2600	-0.1860	2.0640	0.1000
14:18:12.953	64512	2.5300	3.5900	-74.9100	-0.1900	2.2870	0.1380
14:18:12.974	64532	0.5500	2.6000	-64.5400	-0.2460	1.7920	0.0900
14:18:12.993	64552	2.4900	3.9300	-82.5400	-0.1700	2.5070	0.1470
14:18:13.015	64572	-0.2300	3.2800	-61.1100	-0.1990	1.6270	0.0870
14:18:13.032	64592	3.0000	3.9800	-76.6600	-0.1880	2.2590	0.1100
14:18:13.054	64612	1.3400	3.6300	-68.1300	-0.2060	1.9870	0.1250
14:18:13.073	64632	1.0600	4.9900	-67.4700	-0.2260	1.8670	0.0790
14:18:13.094	64652	1.8900	3.8700	-78.4300	-0.1690	2.3900	0.1520
14:18:13.114	64672	0.1000	3.0100	-65.8000	-0.2070	1.7190	0.1060
14:18:13.133	64692	2.5700	4.1100	-80.0500	-0.1710	2.3760	0.1260
14:18:13.153	64712	-0.3300	3.5300	-66.4100	-0.1820	1.7490	0.1080
14:18:13.173	64732	1.4900	2.9500	-72.5600	-0.1360	2.0330	0.0990
14:18:13.194	64752	1.9200	3.6700	-73.2500	-0.1580	2.1620	0.1380
14:18:13.214	64772	0.9300	5.0000	-64.8100	-0.2090	1.8510	0.0800
14:18:13.234	64792	2.1000	4.1200	-81.1800	-0.1350	2.4440	0.1410
14:18:13.254	64812	-0.3700	3.4400	-64.0200	-0.1740	1.7110	0.0900
14:18:13.274	64832	1.6100	3.8200	-76.7000	-0.1570	2.1800	0.0990
14:18:13.295	64852	0.6300	2.8400	-68.1600	-0.1660	1.8680	0.1310
14:18:13.314	64872	1.2100	4.1900	-69.4900	-0.1660	1.9570	0.0860
14:18:13.334	64892	1.2900	3.8400	-79.3100	-0.1730	2.3120	0.1470
14:18:13.353	64912	0.1100	3.1600	-63.5900	-0.2150	1.7520	0.0980
14:18:13.375	64932	2.3400	4.3000	-79.6600	-0.1810	2.4830	0.1170
14:18:13.394	64952	-0.1500	3.7900	-63.3600	-0.2150	1.7290	0.1080
14:18:13.415	64972	3.6600	2.9400	-74.9300	-0.2010	2.2340	0.1060
14:18:13.433	64992	1.4600	3.7900	-69.6700	-0.2130	2.1030	0.1250
14:18:13.455	65012	1.6900	4.6100	-65.5900	-0.2200	1.8940	0.0780
14:18:13.474	65032	3.0700	3.8900	-79.5000	-0.1970	2.4740	0.1400
14:18:13.495	65052	0.4700	2.4500	-63.4500	-0.2260	1.6980	0.0990
14:18:13.513	65072	2.9300	4.2100	-76.9700	-0.2070	2.3770	0.0990
14:18:13.535	65092	0.6400	3.1300	-66.8300	-0.2120	1.8900	0.1150
14:18:13.554	65112	2.3300	2.4700	-70.7700	-0.1700	1.9530	0.0990
14:18:13.574	65132	3.1200	3.8100	-74.8500	-0.1830	2.3080	0.1450
14:18:13.594	65152	0.7600	3.5500	-62.5500	-0.2110	1.7960	0.0710
14:18:13.614	65172	2.7200	4.1000	-79.3200	-0.1660	2.4050	0.1130
14:18:13.633	65192	-0.5900	2.9800	-63.1900	-0.1970	1.7140	0.0960
14:18:13.653	65212	2.4000	3.4700	-73.5100	-0.1510	2.2310	0.1080
14:18:13.675	65232	0.7300	3.4500	-70.0000	-0.1530	2.0430	0.1280
14:18:13.695	65252	0.9700	4.8700	-66.4300	-0.1590	1.8920	0.0800
14:18:13.715	65272	1.7600	3.7600	-80.2700	-0.1270	2.3930	0.1380
14:18:13.735	65292	0.0400	2.6400	-63.4800	-0.1930	1.6970	0.0990
14:18:13.754	65312	3.1000	3.9400	-80.1300	-0.1740	2.4670	0.1280
14:18:13.774	65332	0.1300	4.0600	-66.0800	-0.2040	1.8090	0.1220
14:18:13.794	65352	2.6300	2.8100	-69.1400	-0.1680	1.9780	0.0760
14:18:13.815	65372	1.6300	4.0300	-74.1900	-0.1990	2.1580	0.1520
14:18:13.835	65392	-0.1800	4.7900	-66.0000	-0.2400	1.7950	0.0850
14:18:13.854	65412	1.7600	3.8900	-82.2100	-0.1720	2.4050	0.1500
14:18:13.874	65432	-0.3400	2.9600	-63.8700	-0.2210	1.7000	0.1010
14:18:13.894	65452	2.2200	3.8800	-76.5700	-0.1990	2.1810	0.0970
14:18:13.915	65472	0.8300	3.1600	-67.4700	-0.2080	1.9450	0.1240
14:18:13.934	65492	0.6300	4.7000	-69.5000	-0.1950	1.9270	0.0900
14:18:13.955	65512	1.5800	3.5700	-76.5500	-0.1980	2.2900	0.1320
14:18:13.974	65532	-0.5700	3.0500	-60.7500	-0.1940	1.6760	0.0850
14:18:13.994	16	1.7800	4.1700	-79.4300	-0.1540	2.3350	0.1100
14:18:14.014	36	0.3300	3.2000	-66.4300	-0.1930	1.8520	0.1110
14:18:14.035	56	3.0000	3.4200	-71.1600	-0.1370	2.1260	0.0960
14:18:14.054	76	0.9600	3.8600	-72.1000	-0.1500	2.1160	0.1260
14:18:14.073	96	-0.4100	5.0100	-63.4500	-0.1890	1.6790	0.0740
14:18:14.096	116	1.9500	3.9400	-80.3600	-0.1070	2.4140	0.1290
14:18:14.114	136	-0.7600	3.1900	-64.0100	-0.2270	1.7100	0.1000
14:18:14.134	156	3.5400	3.6400	-78.8600	-0.1460	2.4190	0.1120
14:18:14.153	176	1.1300	3.2300	-66.7400	-0.1920	1.8910	0.1180
14:18:14.175	196	2.2000	3.1400	-67.8600	-0.1630	1.8450	0.0930
14:18:14.194	216	2.0500	3.9300	-75.5400	-0.1890	2.3340	0.1410
14:18:14.214	236	-0.6400	3.7400	-64.7500	-0.2290	1.7060	0.1010
14:18:14.235	256	3.5200	4.1900	-82.3400	-0.1540	2.5650	0.1350
14:18:14.255	276	0.4200	3.4400	-63.1500	-0.2240	1.8190	0.0860
14:18:14.275	296	2.0400	3.6300	-74.2900	-0.1950	2.1680	0.0990
14:18:14.295	316	1.4300	3.5000	-71.3500	-0.2310	2.1010	0.1370
14:18:14.313	336	0.4100	5.4300	-63.4300	-0.2060	1.7010	0.0790
14:18:14.334	356	2.6100	3.8000	-80.5000	-0.1640	2.3940	0.1530
14:18:14.355	376	0.9000	3.3700	-63.7000	-0.2000	1.7840	0.1080
14:18:14.376	396	3.6400	3.7800	-76.9500	-0.1630	2.3630	0.1160
14:18:14.396	416	1.1300	4.2800	-67.2000	-0.1940	1.9650	0.1140
14:18:14.415	436	1.5500	3.3200	-67.8900	-0.1580	1.9390	0.0740
14:18:14.434	456	1.2200	3.6900	-75.8900	-0.1770	2.1800	0.1330
14:18:14.454	476	-0.5500	4.6100	-63.8200	-0.2010	1.6980	0.0890
14:18:14.475	496	3.3500	3.9100	-81.5400	-0.1180	2.5340	0.1360
14:18:14.494	516	0.3400	3.2600	-66.0500	-0.1720	1.8300	0.1160
14:18:14.516	536	1.4800	3.7700	-71.9600	-0.1520	2.1550	0.0870
14:18:14.535	556	0.6500	3.1000	-69.6100	-0.1900	1.9380	0.1200
14:18:14.554	576	1.1800	4.8000	-65.9000	-0.2080	1.7930	0.0730
14:18:14.575	596	2.4900	4.3700	-79.8200	-0.1520	2.4340	0.1360
14:18:14.596	616	0.8400	2.6300	-64.3500	-0.1930	1.8130	0.1020
14:18:14.614	636	3.3500	4.4600	-79.2400	-0.1650	2.4280	0.1140
14:18:14.635	656	-0.2800	3.9400	-66.0400	-0.2140	1.7940	0.1200
14:18:14.656	676	2.2300	2.6000	-69.7800	-0.1600	2.0200	0.0730
14:18:14.675	696	1.6600	3.5200	-73.5400	-0.2350	2.1630	0.1470
14:18:14.696	716	0.4700	4.3700	-65.2700	-0.2090	1.7730	0.0820
14:18:14.714	736	3.9400	3.5700	-79.5400	-0.1910	2.5090	0.1330
14:18:14.734	756	-0.0900	2.5700	-62.0900	-0.2230	1.7130	0.0950
14:18:14.755	776	1.5800	4.2000	-76.8000	-0.2150	2.2580	0.0930
14:18:14.775	796	-0.1700	3.3400	-68.8800	-0.1900	1.8980	0.1120
14:18:14.795	816	0.7100	2.4000	-67.0000	-0.2030	1.8210	0.0720
14:18:14.814	836	2.8600	3.6900	-79.1600	-0.1930	2.4250	0.1470
14:18:14.835	856	0.4300	3.3000	-62.5600	-0.2230	1.6950	0.0880
14:18:14.856	876	3.0300	3.7300	-80.3200	-0.1520	2.4350	0.1220
14:18:14.875	896	-0.3400	3.7100	-68.8300	-0.1850	1.8180	0.1260
14:18:14.895	916	1.6100	2.4000	-70.6000	-0.1260	2.0040	0.0860
14:18:14.914	936	0.4800	4.2000	-74.2800	-0.1490	2.1210	0.1390
14:18:14.934	956	0.3300	4.4800	-64.3600	-0.1950	1.8010	0.0880
14:18:14.955	976	2.2900	3.9600	-82.7200	-0.1180	2.5220	0.1390
14:18:14.976	996	-0.1400	3.5300	-62.6100	-0.2040	1.6700	0.0910
14:18:14.994	1016	3.2400	4.1900	-74.5800	-0.1710	2.2750	0.1030
14:18:15.015	1036	1.2500	3.3400	-69.5900	-0.1910	1.9100	0.1240
14:18:15.035	1056	1.8800	2.2000	-71.7200	-0.1860	1.9270	0.1100
14:18:15.056	1076	2.2400	3.9400	-76.8200	-0.2150	2.3250	0.1450
14:18:15.075	1096	-0.1400	3.5700	-62.9800	-0.2520	1.7350	0.0750
14:18:15.096	1116	2.5900	3.8800	-79.5700	-0.1780	2.4920	0.1210
14:18:15.116	1136	0.5600	3.3800	-65.7800	-0.2560	1.8220	0.1080
14:18:15.134	1156	1.5800	3.3900	-71.8400	-0.1990	2.1530	0.0780
14:18:15.155	1176	0.2800	3.7800	-70.5500	-0.2000	2.0180	0.1260
14:18:15.175	1196	0.4000	4.1100	-66.8200	-0.2070	1.7170	0.0850
14:18:15.194	1216	2.5500	3.6900	-78.7500	-0.1720	2.3550	0.1270
14:18:15.216	1236	-0.8100	2.5900	-63.8400	-0.2140	1.7100	0.0860
14:18:15.236	1256	1.4500	3.8300	-80.7000	-0.1690	2.3180	0.1150
14:18:15.255	1276	-0.1400	3.3100	-68.7300	-0.1720	1.8150	0.1160
14:18:15.276	1296	1.0300	3.4900	-67.1700	-0.1400	1.8620	0.0830
14:18:15.295	1316	1.5400	3.8000	-75.2900	-0.1440	2.2720	0.1270
14:18:15.315	1336	-0.1600	3.7200	-65.1900	-0.2080	1.7350	0.0850
14:18:15.336	1356	1.7900	3.7400	-81.5400	-0.1270	2.3590	0.1280
14:18:15.357	1376	-0.7100	3.5200	-64.3900	-0.1930	1.7060	0.1030
14:18:15.376	1396	2.5600	3.3000	-71.8300	-0.1680	2.1560	0.0860
14:18:15.396	1416	0.6100	3.4000	-72.4600	-0.1960	2.0460	0.1230
14:18:15.415	1436	1.3200	4.2400	-64.4100	-0.2250	1.8080	0.0800
14:18:15.436	1456	2.3100	3.4300	-81.2300	-0.1670	2.4280	0.1600
14:18:15.455	1476	0.5200	2.7500	-65.3600	-0.2060	1.7740	0.1060
14:18:15.475	1496	3.7000	4.1700	-79.8600	-0.1660	2.4570	0.1200
14:18:15.495	1516	0.0400	3.6200	-66.3000	-0.2540	1.8330	0.1180
14:18:15.515	1536	1.7300	2.7500	-71.8000	-0.1950	1.9920	0.0890
14:18:15.537	1556	1.6000	3.1800	-73.7700	-0.2220	2.1960	0.1390
14:18:15.556	1576	0.4800	4.7400	-64.6700	-0.2470	1.7570	0.0910
14:18:15.576	1596	2.8000	3.7400	-79.8000	-0.1640	2.4430	0.1310
14:18:15.596	1616	0.7200	2.6700	-64.0300	-0.1790	1.8240	0.0960
14:18:15.616	1636	2.8700	4.4800	-76.8800	-0.1870	2.2200	0.1010
14:18:15.636	1656	1.2800	3.4200	-70.7800	-0.1560	2.0470	0.1290
14:18:15.656	1676	0.9200	3.7000	-65.9200	-0.1780	1.8370	0.0740
14:18:15.674	1696	1.6300	3.9400	-76.5900	-0.1440	2.2840	0.1290
14:18:15.695	1716	0.1000	3.1300	-63.3600	-0.1980	1.6510	0.0990
14:18:15.717	1736	3.5900	3.9400	-79.7900	-0.1400	2.4730	0.1250
14:18:15.737	1756	-0.3300	4.0000	-69.3000	-0.1870	1.8870	0.1250
14:18:15.755	1776	1.1800	3.2500	-73.0200	-0.1200	2.0290	0.0990
14:18:15.775	1796	0.8200	3.9800	-71.4100	-0.1660	2.0750	0.1350
14:18:15.796	1816	0.0000	4.1800	-64.3100	-0.1940	1.7330	0.0890
14:18:15.815	1836	1.5900	4.0600	-82.6600	-0.1400	2.5300	0.1370
14:18:15.836	1856	-0.7300	3.1700	-64.6600	-0.2050	1.6970	0.0980
14:18:15.856	1876	2.9400	3.7400	-78.5800	-0.1600	2.3340	0.1250
14:18:15.877	1896	0.1800	3.7700	-67.0300	-0.2100	1.8490	0.1150
14:18:15.896	1916	1.5100	3.0200	-68.1800	-0.1620	1.8840	0.0830
14:18:15.915	1936	1.9300	3.9400	-77.2800	-0.2290	2.2750	0.1500
14:18:15.935	1956	1.5700	3.8200	-64.6000	-0.2540	1.7980	0.0960
14:18:15.957	1976	3.1200	4.2100	-81.2100	-0.1850	2.4920	0.1320
14:18:15.976	1996	0.1000	3.3400	-64.9200	-0.2060	1.8030	0.1110
14:18:15.996	2016	1.0800	4.0300	-72.0300	-0.1960	1.9920	0.0860
14:18:16.016	2036	0.2500	3.1500	-70.3600	-0.2040	1.9610	0.1190
14:18:16.035	2056	1.3100	4.3900	-66.7700	-0.2140	1.8740	0.0950
14:18:16.056	2076	4.0100	3.2900	-81.2400	-0.1890	2.5790	0.1420
14:18:16.076	2096	1.6000	2.8500	-62.4500	-0.1930	1.8270	0.0930
14:18:16.096	2116	2.3000	4.2600	-80.6900	-0.1650	2.3490	0.1320
14:18:16.116	2136	-0.1300	3.1100	-65.2600	-0.1640	1.7550	0.1070
14:18:16.137	2156	1.6800	3.1600	-66.8400	-0.1310	1.8540	0.0830
14:18:16.157	2176	1.6400	3.8400	-75.8500	-0.1530	2.2960	0.1410
14:18:16.176	2196	0.6300	4.6600	-65.1600	-0.2010	1.8360	0.1000
14:18:16.196	2216	2.5000	3.7400	-83.4100	-0.1230	2.5040	0.1390
14:18:16.216	2236	0.3700	3.3800	-62.8500	-0.1890	1.6840	0.1000
14:18:16.235	2256	3.1600	3.7500	-74.6300	-0.1750	2.2550	0.0960
14:18:16.257	2276	1.4500	2.9700	-70.1800	-0.2070	2.0640	0.1320
14:18:16.277	2296	2.0400	2.7600	-68.7800	-0.1900	1.9050	0.0910
14:18:16.296	2316	1.4500	4.1600	-78.1300	-0.1920	2.3660	0.1540
14:18:16.315	2336	-0.3300	4.0200	-61.9800	-0.2380	1.7010	0.0800
14:18:16.336	2356	2.4100	3.4600	-79.3800	-0.1830	2.3720	0.1260
14:18:16.357	2376	-0.5900	4.2300	-66.1200	-0.2480	1.8040	0.0960
14:18:16.375	2396	0.1900	2.9700	-69.6700	-0.1850	1.9570	0.0780
14:18:16.396	2416	1.4400	3.7200	-72.6000	-0.2070	2.1920	0.1430
14:18:16.416	2436	1.0600	4.5700	-65.3400	-0.2070	1.8460	0.0850
14:18:16.435	2456	2.7500	3.8200	-81.2400	-0.1640	2.4580	0.1400
14:18:16.456	2476	0.2300	2.5000	-65.7000	-0.1710	1.7810	0.1010
14:18:16.477	2496	1.4600	3.7500	-73.6500	-0.1770	2.1700	0.0950
14:18:16.496	2516	-0.0500	3.4500	-68.7600	-0.1680	1.9420	0.1110
14:18:16.516	2536	1.8700	2.5000	-66.0100	-0.1440	1.8890	0.0830
14:18:16.537	2556	2.1900	4.0400	-78.1100	-0.1410	2.3640	0.1390
14:18:16.557	2576	-0.2500	3.8900	-65.2000	-0.1740	1.7560	0.0960
14:18:16.576	2596	2.3600	3.9300	-77.8400	-0.1310	2.3390	0.1120
14:18:16.597	2616	-0.0100	3.5600	-63.9300	-0.1970	1.7280	0.1060
14:18:16.615	2636	2.2400	2.7200	-73.1100	-0.1550	2.1300	0.1120
14:18:16.636	2656	1.2400	2.7300	-73.6700	-0.1880	2.0790	0.1440
14:18:16.656	2676	0.5800	4.5800	-65.1400	-0.1740	1.8540	0.0830
14:18:16.676	2696	1.7400	3.7800	-79.4600	-0.1630	2.3440	0.1270
14:18:16.695	2716	0.0700	2.3700	-65.1700	-0.2220	1.7350	0.1080
14:18:16.715	2736	3.2400	3.9700	-79.2800	-0.1930	2.4090	0.1170
14:18:16.736	2756	0.1700	4.0900	-66.9800	-0.2260	1.8810	0.1130
14:18:16.758	2776	1.8400	2.7300	-68.7900	-0.1820	2.0130	0.0790
14:18:16.778	2796	2.1400	3.9800	-75.2400	-0.2050	2.2360	0.1480
14:18:16.795	2816	-0.3500	4.2200	-63.8400	-0.2400	1.7000	0.0970
14:18:16.816	2836	2.0700	4.0700	-80.7600	-0.1730	2.4810	0.1210
14:18:16.836	2856	0.1700	3.5800	-65.4000	-0.2040	1.7570	0.1030
14:18:16.857	2876	2.1200	4.0700	-72.6900	-0.1870	2.2060	0.0870
14:18:16.877	2896	0.5600	3.3200	-72.1700	-0.1740	2.0250	0.1200
14:18:16.898	2916	1.9500	4.3500	-66.2200	-0.1480	1.8490	0.0930
14:18:16.918	2936	1.8300	3.6900	-81.8600	-0.1390	2.4230	0.1540
14:18:16.937	2956	1.0400	2.8000	-65.8100	-0.1590	1.9220	0.1010
14:18:16.957	2976	4.8000	3.7500	-75.7100	-0.1140	2.4970	0.1200
14:18:16.977	2996	0.2900	3.8300	-61.3500	-0.1880	1.6400	0.1090
14:18:16.996	3016	3.1700	3.6400	-74.1700	-0.1580	2.1720	0.0940
14:18:17.018	3036	2.0000	3.9900	-75.0000	-0.1280	2.2790	0.1350
14:18:17.037	3056	0.9600	4.8100	-64.0900	-0.1770	1.7760	0.0970
14:18:17.057	3076	3.4700	3.1600	-79.5400	-0.1280	2.5070	0.1290
14:18:17.076	3096	-0.4400	2.8800	-59.0500	-0.1950	1.5830	0.0890
14:18:17.097	3116	1.8700	3.8800	-78.2800	-0.1680	2.3190	0.1200
14:18:17.118	3136	-0.1900	3.3500	-70.1700	-0.1630	1.8840	0.1170
14:18:17.136	3156	-0.2700	3.1100	-68.0000	-0.1490	1.7410	0.0850
14:18:17.156	3176	0.8800	3.5700	-83.6100	-0.1550	2.4190	0.1380
14:18:17.177	3196	-0.1700	3.3600	-59.9900	-0.2430	1.6710	0.0850
14:18:17.196	3216	3.3100	3.5600	-75.8000	-0.1830	2.3600	0.1200
14:18:17.216	3236	1.9500	2.7400	-69.4700	-0.1670	2.0450	0.1090
14:18:17.237	3256	1.1800	3.4600	-68.9100	-0.1740	2.0490	0.0850
14:18:17.256	3276	1.3500	2.8500	-71.9700	-0.1570	2.0320	0.1350
14:18:17.278	3296	0.9900	4.2200	-65.8300	-0.2230	1.8070	0.0770
14:18:17.296	3316	3.6100	3.3100	-81.3100	-0.1590	2.4510	0.1430
14:18:17.318	3336	-0.0900	3.0200	-67.9300	-0.1890	1.8730	0.1070
14:18:17.338	3356	2.8800	3.3200	-73.4400	-0.1480	2.2050	0.1080
14:18:17.357	3376	0.3900	3.2100	-67.0100	-0.1400	1.8490	0.1130
14:18:17.377	3396	1.0800	2.7000	-70.2700	-0.1170	1.9550	0.0790
14:18:17.396	3416	1.7800	3.4400	-75.8300	-0.1300	2.2200	0.1370
14:18:17.418	3436	1.4200	4.0600	-64.0700	-0.1630	1.7840	0.0940
14:18:17.437	3456	3.3600	3.2100	-81.2700	-0.1120	2.5170	0.1240
14:18:17.456	3476	-0.0700	3.7400	-63.8200	-0.1860	1.7950	0.1080
14:18:17.477	3496	3.0600	2.8700	-73.0700	-0.1720	2.1980	0.0990
14:18:17.496	3516	1.3400	3.6900	-71.4200	-0.1500	2.0580	0.1250
14:18:17.518	3536	1.1500	3.3900	-67.9900	-0.1520	1.8660	0.0900
14:18:17.536	3556	3.7600	3.9000	-78.8000	-0.1740	2.5350	0.1420
14:18:17.558	3576	0.0200	2.8100	-60.8900	-0.2160	1.6780	0.1010
14:18:17.576	3596	3.1500	3.9700	-77.2500	-0.1680	2.3810	0.1080
14:18:17.597	3616	0.4200	3.8100	-68.9900	-0.2050	1.9430	0.1110
14:18:17.617	3636	1.1300	2.7200	-66.6000	-0.1580	1.8460	0.0960
14:18:17.637	3656	2.1300	3.7200	-77.8100	-0.1870	2.2480	0.1550
14:18:17.658	3676	0.1300	3.8600	-66.0300	-0.2380	1.7880	0.0840
14:18:17.677	3696	1.9200	3.9300	-79.0900	-0.1830	2.3950	0.1280
14:18:17.697	3716	-0.3800	3.1800	-65.8200	-0.2030	1.7280	0.1050
14:18:17.716	3736	0.9500	3.3900	-74.4400	-0.1730	2.0470	0.1030
14:18:17.736	3756	0.7700	3.9700	-73.2000	-0.1400	2.1210	0.1240
14:18:17.758	3776	0.8000	3.8600	-66.3000	-0.2050	1.8750	0.0930
14:18:17.777	3796	2.8900	4.2800	-77.9000	-0.1270	2.3960	0.1250
14:18:17.798	3816	0.4200	2.6700	-65.2200	-0.1490	1.7580	0.1020
14:18:17.818	3836	2.3800	3.4500	-77.3200	-0.1430	2.2180	0.1040
14:18:17.839	3856	-0.4200	3.8800	-68.1500	-0.1990	1.8150	0.1230
14:18:17.856	3876	1.7300	3.1300	-70.9000	-0.1410	2.0230	0.0880
14:18:17.877	3896	1.2800	4.1400	-75.4400	-0.1820	2.1950	0.1340
14:18:17.897	3916	0.3100	4.4600	-63.6000	-0.2250	1.7800	0.0840
14:18:17.919	3936	2.4100	3.1700	-81.6700	-0.1770	2.4630	0.1360
14:18:17.939	3956	0.4600	2.2200	-64.1100	-0.2110	1.7850	0.1110
14:18:17.958	3976	2.1800	3.9900	-75.7000	-0.2060	2.2970	0.0940
14:18:17.977	3996	0.9800	3.0900	-70.5100	-0.2390	1.9760	0.1350
14:18:17.997	4016	1.6400	3.5800	-68.2700	-0.1720	1.9400	0.0940
14:18:18.018	4036	3.2400	3.9300	-74.1900	-0.2100	2.3880	0.1330
14:18:18.038	4056	0.9400	3.5900	-62.1800	-0.2430	1.7550	0.0970
14:18:18.058	4076	3.4100	3.7800	-77.9200	-0.1880	2.4170	0.1200
14:18:18.077	4096	0.9400	4.0400	-67.7400	-0.2230	1.8460	0.1210
14:18:18.096	4116	1.3700	2.6700	-73.0400	-0.1690	2.0760	0.0950
14:18:18.116	4136	2.0000	4.0900	-72.5000	-0.1890	2.1680	0.1360
14:18:18.137	4156	1.6500	4.7200	-61.9500	-0.2020	1.7900	0.0670
14:18:18.157	4176	3.2800	3.9700	-80.8500	-0.1680	2.5150	0.1400
14:18:18.178	4196	-0.1600	3.6400	-63.2900	-0.1830	1.7390	0.0880
14:18:18.198	4216	2.6800	3.4000	-72.9600	-0.1430	2.2160	0.0930
14:18:18.218	4236	0.7600	3.6600	-69.7300	-0.1530	1.9600	0.1270
14:18:18.239	4256	1.6400	3.5100	-68.1900	-0.1260	1.9590	0.0850
14:18:18.259	4276	1.6000	4.3100	-78.0100	-0.1280	2.4000	0.1460
14:18:18.279	4296	-0.4000	2.6100	-62.0700	-0.1930	1.6210	0.0960
14:18:18.298	4316	2.0700	3.9100	-80.1000	-0.1490	2.4040	0.1260
14:18:18.318	4336	-0.4600	3.8500	-66.8300	-0.1860	1.7970	0.1120
14:18:18.337	4356	2.0400	2.9200	-69.5300	-0.1760	2.0880	0.0930
14:18:18.359	4376	1.0300	3.8900	-73.2500	-0.1830	2.1340	0.1420
14:18:18.379	4396	-0.2300	4.8500	-64.2600	-0.2150	1.7550	0.0780
14:18:18.398	4416	2.5300	3.3200	-80.2800	-0.1820	2.4030	0.1460
14:18:18.417	4436	0.8700	2.5400	-63.0800	-0.2220	1.7570	0.0970
14:18:18.439	4456	2.8700	4.3400	-77.1000	-0.2230	2.2560	0.1040
14:18:18.458	4476	0.5300	3.0700	-69.9000	-0.2250	1.9590	0.1350
14:18:18.478	4496	2.0500	4.0800	-67.5800	-0.1890	1.9470	0.0870
14:18:18.499	4516	0.9300	3.7400	-75.3600	-0.2020	2.2550	0.1410
14:18:18.518	4536	-0.2300	4.0100	-62.0300	-0.2390	1.7410	0.0830
14:18:18.537	4556	2.1200	3.4500	-80.1700	-0.1570	2.3310	0.1190
14:18:18.558	4576	-0.0200	3.3000	-65.9400	-0.2170	1.8040	0.1130
14:18:18.579	4596	2.7400	3.2500	-72.5400	-0.1530	2.2020	0.0930
14:18:18.597	4616	0.7900	3.7000	-71.6900	-0.1440	2.0620	0.1300
14:18:18.618	4636	0.0400	4.7400	-65.6700	-0.1750	1.7180	0.0830
14:18:18.638	4656	2.2200	3.3800	-80.7300	-0.1060	2.3990	0.1520
14:18:18.659	4676	0.1700	2.7100	-63.1200	-0.2070	1.7630	0.0930
14:18:18.679	4696	3.0400	4.0100	-78.8300	-0.1300	2.4020	0.1150
14:18:18.699	4716	0.7700	3.4400	-66.1100	-0.1740	1.8060	0.1070
14:18:18.718	4736	1.7800	2.8700	-68.9700	-0.1860	1.8970	0.0960
14:18:18.739	4756	1.8800	3.9700	-76.5600	-0.1840	2.2790	0.1430
14:18:18.758	4776	-0.0100	4.8700	-63.8700	-0.2380	1.7640	0.0920
14:18:18.778	4796	3.2400	3.4500	-79.7300	-0.1600	2.4930	0.1330
14:18:18.798	4816	0.9600	3.3900	-63.5300	-0.2210	1.8530	0.0990
14:18:18.819	4836	2.5200	4.1400	-74.9500	-0.1910	2.1910	0.1040
14:18:18.837	4856	0.0100	3.4200	-71.4100	-0.2470	1.9980	0.1310
14:18:18.858	4876	1.2000	4.2100	-64.4300	-0.1850	1.8030	0.0770
14:18:18.878	4896	2.9600	3.7600	-77.4200	-0.1880	2.3550	0.1360
14:18:18.899	4916	1.0100	4.0600	-65.5100	-0.2230	1.8290	0.1190
14:18:18.919	4936	3.1900	3.0900	-80.7100	-0.1650	2.4210	0.1480
14:18:18.938	4956	-0.2400	3.9600	-66.5200	-0.2050	1.7890	0.1200
14:18:18.960	4976	0.5800	3.1000	-70.0200	-0.1520	1.9430	0.0870
14:18:18.977	4996	1.5000	3.2400	-73.1600	-0.1610	2.1540	0.1340
14:18:18.998	5016	-0.1700	5.1900	-64.5400	-0.1950	1.7500	0.0800
14:18:19.018	5036	2.8400	3.5000	-81.9700	-0.1140	2.4960	0.1390
14:18:19.040	5056	0.3600	2.7900	-65.4400	-0.1590	1.7790	0.1090
14:18:19.058	5076	1.2900	4.1300	-76.9200	-0.1230	2.1870	0.1130
14:18:19.078	5096	-0.3600	3.5700	-66.3900	-0.1530	1.8720	0.1150
14:18:19.097	5116	0.7800	2.8300	-67.4700	-0.1360	1.8360	0.0880
14:18:19.119	5136	1.6300	4.1600	-77.4100	-0.1670	2.3000	0.1360
14:18:19.139	5156	-0.0300	2.9800	-62.2200	-0.2390	1.7000	0.0910
14:18:19.158	5176	2.2100	4.0800	-81.7500	-0.1500	2.4820	0.1290
14:18:19.179	5196	0.5300	3.2600	-64.5100	-0.2300	1.7620	0.1190
14:18:19.199	5216	2.4800	3.0200	-73.0000	-0.2020	2.1760	0.0950
14:18:19.217	5236	1.7100	3.7800	-70.9900	-0.2240	2.0960	0.1320
14:18:19.238	5256	1.8200	4.2700	-65.3600	-0.1980	1.8570	0.0960
14:18:19.260	5276	4.0100	3.5200	-78.2800	-0.1800	2.4770	0.1360
14:18:19.278	5296	0.3100	2.7700	-64.1700	-0.2430	1.7090	0.1040
14:18:19.298	5316	1.8800	4.0500	-78.7100	-0.1800	2.2960	0.1110
14:18:19.319	5336	0.2200	4.0900	-69.0000	-0.2220	1.9300	0.1140
14:18:19.337	5356	1.9600	3.0000	-66.7500	-0.1740	1.9050	0.0920
14:18:19.359	5376	3.0000	4.1600	-76.6100	-0.1690	2.3570	0.1340
14:18:19.377	5396	0.8600	4.1200	-65.0200	-0.2130	1.7930	0.0980
14:18:19.398	5416	2.4800	3.7900	-80.6500	-0.1460	2.4460	0.1300
14:18:19.419	5436	0.2900	3.4800	-64.9700	-0.1820	1.7410	0.1180
14:18:19.438	5456	2.6100	4.0400	-72.3400	-0.1600	2.0940	0.0890
14:18:19.459	5476	1.5000	3.5400	-73.6800	-0.1850	2.1240	0.1320
14:18:19.479	5496	1.6100	4.2600	-66.7300	-0.1560	1.8780	0.0830
14:18:19.498	5516	2.3700	3.6500	-81.1000	-0.1270	2.4730	0.1490
14:18:19.519	5536	-0.0300	2.8300	-60.6900	-0.1880	1.6460	0.0910
14:18:19.539	5556	3.1800	4.2000	-76.4200	-0.1650	2.3390	0.1120
14:18:19.560	5576	0.3700	2.8600	-69.6100	-0.2100	1.9200	0.1350
14:18:19.580	5596	1.8700	2.7900	-68.6200	-0.1830	2.0260	0.0800
14:18:19.600	5616	0.9800	4.0500	-77.0500	-0.1860	2.2570	0.1490
14:18:19.619	5636	-0.4100	4.9700	-63.6700	-0.2360	1.6820	0.0900
14:18:19.640	5656	2.9100	3.2700	-80.4800	-0.1860	2.3990	0.1290
14:18:19.660	5676	0.4200	2.9000	-64.2000	-0.2640	1.7380	0.1020
14:18:19.679	5696	2.2800	3.6700	-75.1300	-0.2080	2.2250	0.1000
14:18:19.699	5716	0.1400	4.1200	-73.3700	-0.2280	2.0280	0.1420
14:18:19.718	5736	1.4300	3.5900	-66.1500	-0.1580	1.8470	0.0740
14:18:19.738	5756	2.5700	4.8100	-75.1400	-0.1910	2.3380	0.1230
14:18:19.758	5776	-0.2000	2.8100	-60.8500	-0.2250	1.6750	0.0800
14:18:19.778	5796	2.3900	3.4800	-78.1000	-0.1950	2.3030	0.1040
14:18:19.799	5816	0.5000	3.9500	-67.5100	-0.1850	1.8660	0.1180
14:18:19.818	5836	2.8200	3.1200	-69.9900	-0.1400	2.1650	0.0910
14:18:19.838	5856	1.5000	4.4700	-73.1200	-0.1400	2.1750	0.1310
14:18:19.858	5876	-0.8800	4.9900	-64.4100	-0.1640	1.6550	0.0790
14:18:19.879	5896	2.5000	3.8800	-78.7600	-0.1160	2.3250	0.1240
14:18:19.898	5916	-0.1400	2.7200	-64.3900	-0.2190	1.7440	0.0970
14:18:19.919	5936	3.0400	3.8000	-77.7100	-0.1640	2.2690	0.1130
14:18:19.938	5956	-0.3200	3.0900	-68.6300	-0.2260	1.8850	0.1170
14:18:19.959	5976	1.3300	4.0900	-67.8400	-0.1510	1.8700	0.0860
14:18:19.979	5996	1.3600	4.0400	-78.4200	-0.1970	2.3590	0.1410
14:18:19.999	6016	0.1800	3.9700	-61.5700	-0.2560	1.7160	0.0880
14:18:20.021	6036	3.6200	3.5500	-82.7400	-0.1800	2.5390	0.1420
14:18:20.039	6056	0.4800	3.6200	-64.5500	-0.2590	1.8680	0.1160
14:18:20.060	6076	2.5300	3.8700	-73.3300	-0.1980	2.1290	0.1030
14:18:20.078	6096	0.5600	3.5300	-74.7400	-0.2040	2.1070	0.1470
14:18:20.099	6116	-0.4100	4.9300	-61.6800	-0.2270	1.6620	0.0690
14:18:20.119	6136	2.5300	3.7000	-78.8400	-0.1740	2.4200	0.1310
14:18:20.139	6156	1.1600	3.0200	-62.9300	-0.2180	1.7770	0.1100
14:18:20.160	6176	2.5900	3.6000	-77.8200	-0.1790	2.2910	0.1160
14:18:20.178	6196	0.3200	3.8100	-70.2700	-0.1920	1.9760	0.1300
14:18:20.199	6216	0.0300	3.3000	-67.7700	-0.1610	1.8530	0.0770
14:18:20.220	6236	0.8400	3.5200	-77.6000	-0.1430	2.2500	0.1340
14:18:20.238	6256	0.7600	4.4800	-62.5000	-0.2080	1.6680	0.0870
14:18:20.259	6276	3.9300	3.6800	-79.7000	-0.1390	2.4770	0.1320
14:18:20.280	6296	0.7400	3.4100	-66.6800	-0.1670	1.9040	0.1090
14:18:20.300	6316	2.1900	3.4500	-72.4600	-0.1190	2.1540	0.0970
14:18:20.319	6336	0.3700	3.8100	-71.4500	-0.1320	2.0340	0.1270
14:18:20.340	6356	0.4000	4.6300	-65.6500	-0.1800	1.7770	0.0910
14:18:20.360	6376	2.1500	3.4000	-81.6000	-0.1550	2.4900	0.1430
14:18:20.380	6396	0.6900	3.6800	-61.9400	-0.2200	1.7400	0.0890
14:18:20.401	6416	4.3000	3.6200	-79.1800	-0.1810	2.4400	0.1210
14:18:20.418	6436	1.5300	3.9500	-66.4700	-0.2420	1.9260	0.1210
14:18:20.440	6456	1.5500	3.0700	-70.8700	-0.1510	1.9990	0.0880
14:18:20.458	6476	0.9600	4.3100	-75.3900	-0.2080	2.2140	0.1310
14:18:20.480	6496	-0.2400	4.9000	-62.9700	-0.2420	1.6850	0.0770
14:18:20.499	6516	3.7700	3.4300	-78.1600	-0.1780	2.4850	0.1290
14:18:20.520	6536	0.1500	3.2100	-64.4000	-0.2360	1.7860	0.0930
14:18:20.539	6556	2.3100	3.7100	-76.6500	-0.2070	2.2240	0.1050
14:18:20.558	6576	0.9700	3.4300	-69.8500	-0.1770	1.9600	0.1200
14:18:20.580	6596	1.4100	3.6700	-66.2100	-0.1680	1.8460	0.0840
14:18:20.599	6616	2.3100	4.0700	-78.4200	-0.1840	2.4590	0.1180
14:18:20.620	6636	0.6600	3.3400	-63.2000	-0.2200	1.7270	0.0910
14:18:20.638	6656	3.5500	3.7700	-79.2700	-0.1470	2.4260	0.1280
14:18:20.659	6676	1.0900	3.6700	-64.7300	-0.1810	1.8400	0.1050
14:18:20.679	6696	1.8800	3.4500	-68.1200	-0.1640	1.9510	0.0770
14:18:20.700	6716	1.8500	3.7500	-77.0800	-0.1400	2.1990	0.1480
14:18:20.721	6736	1.3100	4.8800	-64.4600	-0.1770	1.8130	0.0810
14:18:20.740	6756	3.1100	3.5500	-82.0700	-0.1240	2.5250	0.1420
14:18:20.760	6776	0.6000	2.0600	-61.0400	-0.1800	1.7200	0.0940
14:18:20.781	6796	2.6600	3.7600	-77.6200	-0.1820	2.2090	0.1200
14:18:20.800	6816	1.1500	2.9100	-71.6400	-0.1950	1.9490	0.1410
14:18:20.820	6836	1.0700	2.6200	-68.0100	-0.1780	1.8880	0.0880
14:18:20.841	6856	1.8100	3.7400	-79.8500	-0.1740	2.3960	0.1630
14:18:20.859	6876	0.1000	4.2700	-63.4500	-0.2340	1.7340	0.0920
14:18:20.881	6896	2.4600	3.7500	-78.5900	-0.1790	2.4010	0.1100
14:18:20.900	6916	-0.3500	3.4000	-65.6200	-0.2130	1.7790	0.1000
14:18:20.920	6936	0.9500	2.8500	-71.5200	-0.1880	1.9970	0.0870
14:18:20.940	6956	1.7400	3.7900	-74.8200	-0.2080	2.1470	0.1420
14:18:20.960	6976	0.4000	3.9900	-66.7900	-0.1320	1.8110	0.0960
14:18:20.979	6996	2.2800	3.7900	-77.4600	-0.1870	2.3710	0.1280
14:18:20.999	7016	-0.6600	2.5900	-62.8500	-0.1890	1.6510	0.0820
14:18:21.020	7036	1.7800	3.7000	-75.1500	-0.1660	2.1850	0.0910
14:18:21.040	7056	0.7100	3.9300	-70.2900	-0.1830	1.9800	0.1150
14:18:21.060	7076	1.6300	2.9700	-69.0900	-0.1240	1.9410	0.0920
14:18:21.081	7096	2.3700	4.1900	-76.0100	-0.1480	2.3500	0.1290
14:18:21.099	7116	-0.6200	3.9900	-61.8400	-0.1760	1.6490	0.0750
14:18:21.121	7136	2.0500	3.7600	-78.0200	-0.1360	2.2480	0.1130
14:18:21.140	7156	-0.0100	3.3400	-65.6100	-0.1780	1.8040	0.1040
14:18:21.159	7176	2.2300	2.9600	-73.6100	-0.1510	2.1660	0.1070
14:18:21.180	7196	0.9800	4.1000	-73.0900	-0.1630	2.0760	0.1280
14:18:21.200	7216	0.1700	4.7400	-64.6200	-0.2080	1.7240	0.0870
14:18:21.220	7236	2.7000	3.3400	-79.9000	-0.1670	2.4790	0.1300
14:18:21.240	7256	0.2700	2.7900	-63.5600	-0.2210	1.7340	0.0980
14:18:21.260	7276	4.0700	3.5200	-78.0100	-0.1910	2.3750	0.1040
14:18:21.280	7296	0.8600	2.9000	-68.5300	-0.2220	1.9790	0.1310
14:18:21.300	7316	1.2600	3.2600	-69.0500	-0.2020	2.0040	0.0910
14:18:21.321	7336	1.7800	3.7000	-77.6100	-0.1820	2.3170	0.1420
14:18:21.340	7356	0.5400	4.1100	-60.0900	-0.2410	1.6850	0.0890
14:18:21.360	7376	3.7500	3.9700	-78.6000	-0.2150	2.4780	0.1190
14:18:21.380	7396	0.7200	2.3900	-65.8300	-0.2040	1.8670	0.0960
14:18:21.401	7416	1.5500	3.5800	-73.2500	-0.1850	2.1610	0.0910
14:18:21.420	7436	0.3500	3.7700	-72.8900	-0.1590	2.0220	0.1310
14:18:21.441	7456	1.3300	4.1800	-66.2500	-0.1930	1.8060	0.0960
14:18:21.459	7476	2.0800	4.2800	-79.0300	-0.1570	2.3510	0.1300
14:18:21.480	7496	-0.0300	3.7100	-60.0500	-0.2030	1.6770	0.0750
14:18:21.500	7516	4.0200	3.5800	-78.1400	-0.1350	2.4470	0.1130
14:18:21.520	7536	1.1200	3.9500	-67.3300	-0.2040	1.9240	0.1200
14:18:21.540	7556	0.9100	2.7800	-71.0700	-0.1210	2.0170	0.0980
14:18:21.560	7576	0.9700	4.4700	-74.0000	-0.1610	2.1490	0.1310
14:18:21.581	7596	0.7500	4.4100	-62.2100	-0.1840	1.6620	0.0750
14:18:21.599	7616	3.5800	3.5900	-81.0500	-0.1430	2.5670	0.1360
14:18:21.620	7636	0.3300	3.0100	-63.3800	-0.2110	1.7850	0.0960
14:18:21.642	7656	2.3500	3.5500	-75.1800	-0.1850	2.2250	0.1060
14:18:21.660	7676	0.9000	3.5800	-70.1100	-0.1900	1.9410	0.1170
14:18:21.680	7696	0.6600	3.6300	-67.9000	-0.1830	1.8300	0.0900
14:18:21.700	7716	2.0700	4.1100	-78.2300	-0.1990	2.3410	0.1480
14:18:21.719	7736	0.1100	4.6800	-63.5800	-0.2550	1.7690	0.0910
14:18:21.741	7756	2.7900	3.4700	-79.0400	-0.1940	2.4240	0.1090
14:18:21.761	7776	0.4100	2.9900	-65.4500	-0.2280	1.7960	0.1150
14:18:21.780	7796	0.9900	3.8700	-71.9100	-0.2100	2.0530	0.0950
14:18:21.802	7816	1.1700	3.5300	-72.9500	-0.1720	2.1180	0.1130
14:18:21.820	7836	1.3100	4.1800	-64.4400	-0.2220	1.7780	0.0860
14:18:21.841	7856	3.5300	3.6600	-79.7500	-0.1790	2.4590	0.1270
14:18:21.861	7876	1.0600	2.7800	-66.4700	-0.1910	1.7710	0.1180
14:18:21.881	7896	3.0600	3.7900	-77.3200	-0.1320	2.3040	0.1260
14:18:21.902	7916	0.5100	3.6500	-68.3300	-0.1430	1.9090	0.1150
14:18:21.920	7936	0.8600	3.2000	-67.1800	-0.1230	1.7580	0.0820
14:18:21.942	7956	1.4200	3.7400	-78.9200	-0.1470	2.3360	0.1570
14:18:21.961	7976	0.4200	3.8400	-65.6400	-0.1910	1.7850	0.0920
14:18:21.981	7996	2.5500	4.1200	-79.9700	-0.1340	2.4360	0.1210
14:18:22.001	8016	0.1900	4.0700	-63.0700	-0.1980	1.7040	0.1110
14:18:22.022	8036	1.4200	2.8200	-71.3900	-0.1710	2.0360	0.0890
14:18:22.041	8056	1.3400	3.9800	-74.5900	-0.1960	2.1240	0.1490
14:18:22.062	8076	0.8200	4.9100	-64.1100	-0.2230	1.7820	0.0830
14:18:22.080	8096	3.0300	3.9800	-81.2800	-0.1630	2.5710	0.1340
14:18:22.101	8116	1.2400	3.2200	-63.1300	-0.2220	1.7930	0.1040
14:18:22.122	8136	2.6800	4.4600	-76.5000	-0.1920	2.2970	0.1010
14:18:22.141	8156	-0.1400	4.4600	-66.6000	-0.2520	1.8530	0.1080
14:18:22.161	8176	1.3300	3.1100	-67.9100	-0.1720	1.8360	0.0850
14:18:22.180	8196	2.0200	3.7900	-77.5100	-0.1810	2.4110	0.1500
14:18:22.201	8216	0.6100	5.1000	-63.1500	-0.2260	1.7590	0.0960
14:18:22.221	8236	2.7000	3.5500	-79.5500	-0.1770	2.3930	0.1310
14:18:22.242	8256	-0.9100	3.8000	-65.2100	-0.1900	1.7550	0.1010
14:18:22.260	8276	1.2000	2.9300	-73.2600	-0.1660	2.0400	0.0920
14:18:22.282	8296	0.7800	3.2700	-72.6900	-0.1600	2.0140	0.1320
14:18:22.301	8316	1.9100	3.9600	-65.5100	-0.1660	1.7440	0.1020
14:18:22.320	8336	2.9600	3.7600	-83.3400	-0.1310	2.5630	0.1610
14:18:22.342	8356	0.0900	3.3100	-63.5500	-0.1730	1.8140	0.0960
14:18:22.361	8376	1.3700	4.2100	-75.9900	-0.1270	2.2480	0.1000
14:18:22.382	8396	-0.4000	3.5700	-66.3200	-0.1690	1.8130	0.1130
14:18:22.400	8416	1.2900	2.1700	-70.8800	-0.1310	1.8970	0.1040
14:18:22.422	8436	1.7900	4.0300	-77.0200	-0.1900	2.2830	0.1440
14:18:22.441	8456	0.2200	4.9200	-67.0200	-0.2090	1.7880	0.1050
14:18:22.461	8476	2.5600	3.3900	-81.3900	-0.1670	2.5390	0.1360
14:18:22.481	8496	-0.2100	3.6200	-62.2000	-0.2290	1.7230	0.1010
14:18:22.501	8516	2.1900	3.7100	-72.8900	-0.2120	2.1700	0.0850
14:18:22.521	8536	1.4800	3.1300	-72.3500	-0.2250	2.0170	0.1340
14:18:22.541	8556	1.6400	2.9900	-68.7800	-0.1750	1.9300	0.0960
14:18:22.561	8576	2.4700	3.9700	-78.4400	-0.1830	2.4210	0.1470
14:18:22.581	8596	-0.5500	2.7900	-58.9300	-0.2320	1.6150	0.0850
14:18:22.601	8616	2.9300	4.1200	-77.9300	-0.1860	2.3600	0.1120
14:18:22.621	8636	-0.2300	4.0500	-67.6900	-0.2000	1.8540	0.1250
14:18:22.642	8656	2.2300	2.4700	-67.8600	-0.1580	2.0120	0.0860
14:18:22.661	8676	2.3500	3.7300	-77.4400	-0.1750	2.3090	0.1410
14:18:22.680	8696	0.8900	4.4400	-63.9900	-0.1920	1.7710	0.0880
14:18:22.700	8716	2.6100	4.1900	-81.7000	-0.1330	2.4570	0.1450
14:18:22.721	8736	-0.3900	3.4500	-60.6900	-0.1620	1.6550	0.0900
14:18:22.741	8756	3.0000	4.1000	-71.8000	-0.1340	2.1620	0.0900
14:18:22.761	8776	2.0700	3.7400	-70.0400	-0.1650	2.0400	0.1210
14:18:22.782	8796	1.5400	2.7100	-67.5600	-0.1130	1.8960	0.0740
14:18:22.801	8816	1.3100	4.2900	-79.8600	-0.1460	2.3390	0.1530
14:18:22.820	8836	-0.8600	4.0300	-63.0100	-0.1830	1.6460	0.0950
14:18:22.841	8856	4.0000	3.9100	-77.3800	-0.1530	2.4450	0.1170
14:18:22.861	8876	1.1100	3.8500	-66.0200	-0.2050	1.8820	0.1120
14:18:22.880	8896	2.2600	2.6800	-71.4100	-0.1880	2.0930	0.0900
14:18:22.902	8916	0.2900	3.2100	-73.8400	-0.1720	2.0760	0.1340
14:18:22.920	8936	-0.4800	4.3100	-63.6100	-0.2150	1.6860	0.0640
14:18:22.942	8956	2.3600	3.9300	-80.7900	-0.1740	2.4350	0.1350
14:18:22.960	8976	-0.3300	3.3300	-62.9200	-0.2480	1.7360	0.1020
14:18:22.980	8996	2.1600	3.6900	-76.8300	-0.2000	2.2190	0.1090
14:18:23.001	9016	-0.1100	3.1600	-70.4000	-0.2040	1.9820	0.1310
14:18:23.020	9036	0.5700	2.6500	-68.5900	-0.1700	1.9230	0.1000
14:18:23.041	9056	1.7100	3.4200	-76.7600	-0.1800	2.3100	0.1380
14:18:23.060	9076	-0.3200	2.9700	-64.7100	-0.2300	1.7310	0.0960
14:18:23.082	9096	2.6600	3.9700	-79.6700	-0.1720	2.3700	0.1270
14:18:23.102	9116	1.0200	3.0900	-66.5200	-0.1760	1.8810	0.1180
14:18:23.121	9136	2.3000	3.0700	-71.9600	-0.1530	2.1640	0.0990
14:18:23.142	9156	1.1800	4.2300	-71.8300	-0.1720	2.0920	0.1300
14:18:23.161	9176	-0.3300	3.8800	-66.3900	-0.1440	1.7470	0.0840
14:18:23.181	9196	2.2600	3.8900	-79.7600	-0.1090	2.3920	0.1400
14:18:23.201	9216	-0.1900	3.0600	-63.3400	-0.1840	1.7090	0.0880
14:18:23.222	9236	2.7500	3.7700	-77.0500	-0.1400	2.2910	0.1200
14:18:23.242	9256	0.9400	2.8900	-67.5500	-0.1720	1.8490	0.1170
14:18:23.262	9276	2.8600	2.4100	-68.3800	-0.1840	1.9650	0.0960
14:18:23.282	9296	1.9200	3.7400	-79.4900	-0.2030	2.3380	0.1670
14:18:23.303	9316	0.9000	4.4700	-65.6400	-0.2370	1.8120	0.0880
14:18:23.321	9336	3.1800	3.7500	-79.9800	-0.1490	2.5230	0.1400
14:18:23.343	9356	0.3300	3.3000	-62.9400	-0.2320	1.8160	0.1000
14:18:23.363	9376	2.2700	4.2900	-74.8600	-0.2030	2.1580	0.1010
14:18:23.381	9396	0.4900	3.6600	-71.6800	-0.2270	2.0310	0.1320
14:18:23.402	9416	1.2400	3.5100	-63.9900	-0.1590	1.7520	0.0850
14:18:23.422	9436	2.5900	4.0900	-77.9100	-0.1940	2.4160	0.1450
14:18:23.442	9456	0.9300	2.8400	-64.0800	-0.2200	1.7960	0.1090
14:18:23.463	9476	2.7700	3.4900	-77.6300	-0.1800	2.3340	0.1170
14:18:23.481	9496	0.6500	3.3800	-67.7800	-0.1670	1.9300	0.1120
14:18:23.502	9516	0.5400	3.5900	-68.8400	-0.1410	1.9600	0.0800
14:18:23.522	9536	1.0000	3.3700	-74.7100	-0.1570	2.1570	0.1330
14:18:23.542	9556	-0.0100	4.4500	-65.3300	-0.1890	1.6800	0.0940
14:18:23.561	9576	2.8700	4.0600	-80.4400	-0.1390	2.5200	0.1400
14:18:23.583	9596	1.2800	3.6300	-65.0400	-0.1890	1.8350	0.1080
14:18:23.601	9616	1.2100	3.6200	-73.4300	-0.1590	2.0880	0.0920
14:18:23.622	9636	0.6000	2.8000	-68.9900	-0.1650	1.9630	0.1370
14:18:23.641	9656	1.3600	3.4600	-67.5500	-0.1240	1.8450	0.0910
14:18:23.662	9676	3.2600	3.7600	-80.1700	-0.1500	2.4310	0.1440
14:18:23.682	9696	0.4200	3.2600	-63.6400	-0.2240	1.7340	0.1060
14:18:23.702	9716	2.5900	3.5800	-80.2500	-0.1470	2.4300	0.1170
14:18:23.721	9736	0.4100	3.0300	-64.8200	-0.2070	1.8050	0.1160
14:18:23.741	9756	1.8000	3.0000	-70.7300	-0.1880	2.0750	0.0910
14:18:23.763	9776	1.9300	3.8700	-74.9700	-0.1960	2.1770	0.1430
14:18:23.783	9796	1.6800	3.7800	-68.8000	-0.1720	1.8970	0.1060
14:18:23.802	9816	2.5600	4.0300	-78.2600	-0.1980	2.4920	0.1250
14:18:23.822	9836	-0.1800	3.3600	-59.2700	-0.2140	1.6010	0.0830
14:18:23.841	9856	2.4900	3.7100	-78.2100	-0.1830	2.2610	0.1210
14:18:23.863	9876	0.5000	3.3600	-67.3700	-0.1640	1.9090	0.1260
14:18:23.882	9896	1.0400	2.9500	-71.4700	-0.1550	1.9570	0.1030
14:18:23.901	9916	1.7200	4.1000	-77.8400	-0.1700	2.3170	0.1430
14:18:23.922	9936	0.3900	3.7800	-63.1500	-0.1970	1.7160	0.0800
14:18:23.942	9956	2.4100	4.3700	-78.3400	-0.1590	2.3810	0.1270
14:18:23.962	9976	0.5100	3.7100	-62.0200	-0.1830	1.7070	0.0900
14:18:23.982	9996	2.2400	3.0600	-71.8800	-0.1250	2.0970	0.0880
14:18:24.001	10016	1.0200	3.9400	-74.0000	-0.1440	2.1200	0.1370
14:18:24.022	10036	1.6400	4.1900	-67.2400	-0.1220	1.9010	0.0940
14:18:24.041	10056	1.7500	3.4000	-80.8600	-0.1570	2.4180	0.1300
14:18:24.063	10076	0.0500	3.4300	-62.3700	-0.1940	1.6550	0.0930
14:18:24.083	10096	3.5700	3.5800	-76.7600	-0.1450	2.3700	0.1180
14:18:24.103	10116	1.3700	2.8800	-69.9200	-0.1930	1.9600	0.1320
14:18:24.124	10136	3.8200	2.8200	-71.4300	-0.1720	2.2370	0.1100
14:18:24.143	10156	3.7400	4.0300	-77.1600	-0.1770	2.5070	0.1660
14:18:24.163	10176	1.5900	4.0300	-61.9300	-0.2130	1.7700	0.0820
14:18:24.181	10196	2.0700	3.5100	-73.3800	-0.1900	2.2760	0.1130
14:18:24.202	10216	0.6300	3.1200	-64.7200	-0.2390	1.8090	0.0900
14:18:24.221	10236	3.2000	3.0800	-74.6100	-0.1710	2.2720	0.1070
14:18:24.242	10256	2.1500	2.6300	-69.3800	-0.1720	2.0650	0.1290
14:18:24.262	10276	1.0000	3.0700	-69.0100	-0.2120	2.0230	0.0860
14:18:24.283	10296	1.4400	3.6200	-72.5500	-0.1430	2.1780	0.1270
14:18:24.304	10316	-1.5000	4.3100	-63.9000	-0.2090	1.7160	0.0770
14:18:24.323	10336	2.0000	3.6800	-77.1200	-0.1570	2.2320	0.1070
14:18:24.342	10356	0.0600	2.7400	-68.1300	-0.1730	1.8680	0.1180
14:18:24.362	10376	2.0800	2.8900	-79.8600	-0.1200	2.2810	0.1220
14:18:24.383	10396	0.5800	3.3600	-67.5200	-0.1330	1.8860	0.1050
14:18:24.403	10416	-0.9800	3.8800	-64.2900	-0.1470	1.6260	0.0910
14:18:24.424	10436	3.1800	3.3300	-82.5300	-0.0770	2.5660	0.1320
14:18:24.442	10456	0.6800	3.7100	-60.4400	-0.2070	1.7240	0.1000
14:18:24.462	10476	3.9300	3.4000	-76.0100	-0.1480	2.4110	0.1160
14:18:24.483	10496	-0.6200	4.2200	-68.4100	-0.1570	1.8080	0.1160
14:18:24.503	10516	1.2000	2.5500	-68.9900	-0.1410	1.8720	0.0860
14:18:24.524	10536	2.2500	3.8000	-80.5100	-0.1640	2.4410	0.1450
14:18:24.543	10556	0.3600	3.4500	-60.5400	-0.2350	1.6430	0.0950
14:18:24.563	10576	4.3300	3.8900	-80.1000	-0.1700	2.5840	0.1180
14:18:24.583	10596	1.1500	3.2600	-68.0400	-0.1890	1.9200	0.1160
14:18:24.603	10616	1.6300	2.8800	-69.7800	-0.2280	2.0450	0.0950
14:18:24.622	10636	0.3300	3.7300	-74.2100	-0.1850	2.0780	0.1420
14:18:24.643	10656	-0.6900	4.4100	-65.5600	-0.2110	1.7350	0.0800
14:18:24.663	10676	2.6600	3.0400	-81.6600	-0.1720	2.4330	0.1420
14:18:24.682	10696	0.9400	3.2000	-62.4700	-0.2320	1.7750	0.1030
14:18:24.702	10716	3.0300	3.7300	-76.8700	-0.1600	2.3200	0.1210
14:18:24.724	10736	0.6800	3.6500	-69.7800	-0.1890	1.9730	0.1260
14:18:24.742	10756	0.5200	3.4900	-68.3700	-0.1570	1.8970	0.0820
14:18:24.763	10776	0.6300	3.2100	-76.9800	-0.1380	2.1500	0.1430
14:18:24.783	10796	0.3100	5.3900	-63.6400	-0.2000	1.7630	0.0790
14:18:24.803	10816	3.8300	3.3300	-81.9100	-0.1210	2.5590	0.1330
14:18:24.823	10836	0.7600	4.0700	-62.0500	-0.1650	1.7900	0.0990
14:18:24.842	10856	1.8200	3.4400	-72.3900	-0.1140	2.1000	0.0910
14:18:24.862	10876	0.6400	4.0800	-70.5800	-0.1370	2.0080	0.1210
14:18:24.883	10896	0.2800	3.8500	-67.4700	-0.1550	1.8250	0.0900
14:18:24.903	10916	2.7700	3.4100	-80.3400	-0.1550	2.4150	0.1280
14:18:24.923	10936	-1.2600	4.0000	-60.6100	-0.2170	1.6280	0.0710
14:18:24.944	10956	3.0300	3.7800	-78.3800	-0.1550	2.3990	0.1100
14:18:24.962	10976	1.0800	3.1100	-64.6600	-0.2250	1.8380	0.1190
14:18:24.983	10996	1.8800	2.5100	-71.4100	-0.1830	2.0310	0.0910
14:18:25.003	11016	0.8900	3.8700	-78.0100	-0.1680	2.2420	0.1320
14:18:25.023	11036	0.4100	4.8400	-65.0300	-0.2150	1.7720	0.0900
14:18:25.043	11056	4.1800	2.9500	-80.6400	-0.1840	2.5100	0.1350
14:18:25.063	11076	0.3100	3.6500	-60.9500	-0.2310	1.7020	0.0900
14:18:25.082	11096	2.1500	3.8400	-75.2600	-0.1710	2.2470	0.1000
14:18:25.104	11116	0.9400	3.5700	-69.6200	-0.1860	1.9580	0.1270
14:18:25.123	11136	1.0800	3.2000	-67.2900	-0.1540	1.8590	0.0840
14:18:25.144	11156	2.7800	3.7700	-79.5500	-0.1680	2.4950	0.1440
14:18:25.163	11176	0.4400	4.1500	-61.2600	-0.2130	1.7480	0.0850
14:18:25.183	11196	3.1400	3.6300	-78.9500	-0.1170	2.3720	0.1220
14:18:25.203	11216	0.6200	3.0000	-65.4000	-0.1640	1.8370	0.1180
14:18:25.225	11236	1.2000	2.6100	-69.2700	-0.1240	1.9650	0.0890
14:18:25.243	11256	1.7300	3.9100	-76.2100	-0.1120	2.2250	0.1440
14:18:25.263	11276	1.6200	3.8600	-64.5900	-0.1580	1.8520	0.0970
14:18:25.283	11296	2.8200	3.6000	-81.9300	-0.1270	2.5670	0.1310
14:18:25.302	11316	-0.1000	3.5000	-63.0400	-0.1900	1.7220	0.1070
14:18:25.322	11336	3.0800	3.2100	-73.0200	-0.1790	2.1870	0.1090
14:18:25.342	11356	1.7700	3.3000	-69.8700	-0.1900	1.9790	0.1320
14:18:25.362	11376	1.4600	2.4300	-69.2900	-0.1520	1.9760	0.0920
14:18:25.383	11396	1.8200	3.8200	-79.8700	-0.1800	2.3980	0.1450
14:18:25.402	11416	-0.6000	4.1500	-63.7400	-0.2250	1.6710	0.0900
14:18:25.423	11436	2.4500	3.8000	-78.2800	-0.1880	2.3970	0.1110
14:18:25.444	11456	0.0500	2.8000	-66.6900	-0.2190	1.7860	0.1070
14:18:25.463	11476	2.2600	2.3100	-74.1900	-0.1880	2.1370	0.1020
14:18:25.483	11496	0.6600	4.2900	-74.2300	-0.1810	2.1090	0.1400
14:18:25.503	11516	0.1100	4.1400	-66.2900	-0.1640	1.7500	0.0880
14:18:25.523	11536	1.5800	3.8300	-78.6900	-0.1680	2.3380	0.1270
14:18:25.544	11556	-0.3700	3.5100	-60.6300	-0.2100	1.6130	0.0770
14:18:25.562	11576	2.6600	3.2900	-78.8900	-0.1970	2.3170	0.1090
14:18:25.582	11596	1.2500	3.8100	-69.9700	-0.1680	1.9900	0.1210
14:18:25.605	11616	2.0100	3.0500	-67.9500	-0.1280	1.9730	0.0790
14:18:25.624	11636	1.4400	4.0900	-77.1000	-0.1360	2.2720	0.1310
14:18:25.644	11656	-1.7600	4.0800	-62.9100	-0.1600	1.5780	0.0850
14:18:25.664	11676	2.5300	2.9900	-78.6300	-0.1280	2.3810	0.1120
14:18:25.682	11696	0.4100	3.2300	-64.5000	-0.2010	1.7890	0.1000
14:18:25.703	11716	3.2100	3.2200	-74.5900	-0.1330	2.2330	0.1040
14:18:25.724	11736	0.6700	4.0100	-73.6100	-0.1600	2.0760	0.1390
14:18:25.745	11756	-0.3900	3.8400	-63.5300	-0.1710	1.6640	0.0800
14:18:25.763	11776	2.4500	3.4600	-81.0400	-0.1710	2.4060	0.1540
14:18:25.785	11796	-0.6500	3.4000	-64.4800	-0.2360	1.7190	0.0930
14:18:25.803	11816	3.5700	3.7400	-78.1200	-0.1790	2.4160	0.1110
14:18:25.824	11836	1.0200	3.1300	-66.5100	-0.2180	1.9040	0.1270
14:18:25.845	11856	1.0100	2.9200	-70.2400	-0.2000	2.0170	0.0900
14:18:25.865	11876	1.3200	4.3200	-76.7300	-0.1760	2.2780	0.1460
14:18:25.883	11896	0.1000	4.7900	-61.6800	-0.2220	1.6980	0.0730
14:18:25.904	11916	3.2000	3.7900	-78.7000	-0.1680	2.4250	0.1270
14:18:25.924	11936	0.2700	2.6700	-66.0500	-0.2050	1.7590	0.1080
14:18:25.944	11956	2.1000	3.4800	-73.6200	-0.1860	2.1950	0.0920
14:18:25.965	11976	0.4800	3.9200	-71.4800	-0.1750	2.0230	0.1250
14:18:25.985	11996	0.6900	3.8400	-63.9600	-0.1750	1.8010	0.0680
14:18:26.005	12016	2.2400	3.4600	-79.4800	-0.1590	2.3560	0.1420
14:18:26.023	12036	-0.5100	3.8300	-62.7400	-0.2140	1.6690	0.0900
14:18:26.045	12056	4.3100	3.3800	-78.2200	-0.1300	2.4790	0.1120
14:18:26.063	12076	1.6200	3.7900	-64.9100	-0.1770	1.9430	0.1030
14:18:26.085	12096	0.8200	3.2000	-70.5500	-0.1400	1.9700	0.0920
14:18:26.103	12116	1.4700	3.4800	-73.4800	-0.1250	2.1910	0.1300
14:18:26.125	12136	0.2000	3.6600	-64.7000	-0.1840	1.6860	0.0910
14:18:26.144	12156	2.6600	3.7400	-82.6800	-0.1390	2.5070	0.1430
14:18:26.163	12176	-0.6300	2.8600	-63.1800	-0.2160	1.7320	0.0900
14:18:26.184	12196	2.4700	3.8500	-76.0700	-0.1610	2.2410	0.1110
14:18:26.204	12216	0.9400	3.3800	-68.0300	-0.1920	1.9750	0.1260
14:18:26.224	12236	1.3300	3.5100	-65.0400	-0.1800	1.8770	0.0680
14:18:26.244	12256	1.7200	3.8900	-78.8200	-0.2150	2.3330	0.1430
14:18:26.264	12276	0.7200	5.0300	-63.5300	-0.2450	1.8100	0.0900
14:18:26.284	12296	4.2000	3.3500	-79.2300	-0.1810	2.4730	0.1360
14:18:26.304	12316	0.6600	3.5900	-65.8500	-0.2150	1.8390	0.1220
14:18:26.325	12336	1.8500	2.8800	-72.2200	-0.1810	2.0390	0.1020
14:18:26.344	12356	0.6000	3.6800	-72.8700	-0.1710	2.0460	0.1250
14:18:26.363	12376	0.4800	4.0000	-67.4300	-0.2010	1.8270	0.0940
14:18:26.384	12396	3.5400	3.3600	-80.5200	-0.1790	2.4450	0.1450
14:18:26.405	12416	1.0800	3.8000	-64.2300	-0.2240	1.7920	0.0970
14:18:26.425	12436	3.2800	3.2500	-77.8800	-0.1290	2.3170	0.1320
14:18:26.444	12456	0.7600	2.9700	-69.2300	-0.1460	1.8600	0.1210
14:18:26.464	12476	0.3500	2.9600	-66.0200	-0.1220	1.8150	0.0750
14:18:26.483	12496	1.0900	3.9700	-79.1700	-0.1560	2.2830	0.1490
14:18:26.505	12516	0.3200	4.8300	-64.5100	-0.1820	1.7620	0.0800
14:18:26.524	12536	2.9400	3.6000	-80.9000	-0.1140	2.4760	0.1270
