# Supplementary material for: A slanted castor wheel enables pushing manual wheelchairs from the side to improve social interaction
Source: PLoS One. 2024 Sep 12;19(9):e0307759. doi: 10.1371/journal.pone.0307759 (PMC11392412; doi:10.1371/journal.pone.0307759)
Supplement: S1 File — Contains the data collected during the validation experiments and the code for calculating the reaction forces for a castor wheel using the vector equations and the cosine approximation. 4TU.ResearchData repository: https://doi.org/10.4121/82afa4e1-bdf1-4bf4-8682-32e62f6c3d68, GitLab repository: https://gitlab.tudelft.nl/ziggy/evaluation_paper. (ZIP) [file pone.0307759.s002.zip › S2 File - Experimental data and the MATLAB code for calculations of the castor wheel/Data/Test8_31-5-2022/0.15rad_1.4kg_8.txt]

TimeStamp	SampleCounter	Fx(N)	Fy(N)	Fz(N)	Tx(Nm)	Ty(Nm)	Tz(Nm)
14:39:49.509	49332	0.3100	2.5000	-15.8000	-0.1550	0.4490	0.0580
14:39:49.528	49352	0.6700	2.1500	-15.2700	-0.1680	0.3750	0.0760
14:39:49.548	49372	0.9700	2.6300	-14.8200	-0.1620	0.5060	0.0770
14:39:49.568	49392	-0.2600	2.6900	-14.3000	-0.1460	0.4170	0.0620
14:39:49.589	49412	1.0200	2.6000	-14.6900	-0.1600	0.4720	0.0740
14:39:49.607	49432	-0.2400	2.8300	-15.0400	-0.1450	0.4190	0.0610
14:39:49.628	49452	0.1700	2.6400	-15.4200	-0.1550	0.4180	0.0730
14:39:49.648	49472	0.4000	2.8100	-15.0000	-0.1620	0.4650	0.0680
14:39:49.667	49492	0.2600	2.3200	-14.8500	-0.1470	0.3810	0.0630
14:39:49.689	49512	0.9400	2.9000	-16.9500	-0.1520	0.4430	0.0740
14:39:49.708	49532	-0.0300	2.5200	-16.2400	-0.1420	0.4570	0.0870
14:39:49.728	49552	0.4200	2.6200	-14.3000	-0.1630	0.4310	0.0610
14:39:49.749	49572	0.3700	3.1200	-15.4500	-0.1350	0.4260	0.0600
14:39:49.768	49592	0.5900	2.2600	-14.2200	-0.1570	0.3880	0.0590
14:39:49.788	49612	0.8400	2.8700	-15.8300	-0.1400	0.4510	0.0730
14:39:49.808	49632	0.4500	2.5100	-15.5400	-0.1370	0.4150	0.0740
14:39:49.828	49652	0.1800	2.6500	-16.7300	-0.1460	0.4350	0.0780
14:39:49.848	49672	-0.5800	2.7300	-15.3300	-0.1350	0.4340	0.0710
14:39:49.868	49692	0.1500	2.3500	-14.3100	-0.1640	0.4000	0.0560
14:39:49.889	49712	0.5600	2.9400	-16.7600	-0.1510	0.4650	0.0890
14:39:49.909	49732	0.2400	2.4700	-15.1700	-0.1280	0.3760	0.0770
14:39:49.927	49752	0.7900	2.2900	-15.8800	-0.1660	0.4940	0.0700
14:39:49.948	49772	-0.1300	2.3500	-15.2600	-0.1280	0.3750	0.0690
14:39:49.968	49792	0.3100	2.8900	-14.8700	-0.1600	0.4340	0.0670
14:39:49.988	49812	0.1200	2.5500	-16.3800	-0.1430	0.4450	0.0750
14:39:50.010	49832	0.5200	2.7300	-14.8200	-0.1530	0.4030	0.0740
14:39:50.029	49852	1.2700	2.8000	-15.8300	-0.1440	0.4490	0.0740
14:39:50.049	49872	0.6200	2.2300	-15.9500	-0.1320	0.3800	0.0710
14:39:50.070	49892	1.0600	2.5900	-15.0400	-0.1680	0.4790	0.0740
14:39:50.088	49912	-0.0700	2.6100	-14.8700	-0.1340	0.4370	0.0700
14:39:50.108	49932	0.1400	2.2700	-15.6700	-0.1600	0.4050	0.0680
14:39:50.128	49952	0.7100	2.8900	-16.6500	-0.1390	0.4400	0.0760
14:39:50.149	49972	1.1400	2.5900	-13.7000	-0.1510	0.4020	0.0690
14:39:50.167	49992	1.1400	3.0700	-16.4500	-0.1560	0.4960	0.0730
14:39:50.189	50012	-0.4100	2.2300	-17.7800	-0.1310	0.4400	0.0920
14:39:50.210	50032	-0.0300	2.8800	-15.6400	-0.1420	0.4020	0.0650
14:39:50.228	50052	0.3500	2.5200	-16.2300	-0.1260	0.4290	0.0720
14:39:50.250	50072	0.5400	2.3500	-14.1000	-0.1600	0.4280	0.0620
14:39:50.269	50092	0.4800	2.8500	-15.8600	-0.1610	0.4470	0.0760
14:39:50.290	50112	0.2700	2.0600	-15.8900	-0.1240	0.3630	0.0720
14:39:50.309	50132	0.6300	2.8000	-16.5900	-0.1610	0.4530	0.0790
14:39:50.329	50152	0.1300	2.7500	-15.2100	-0.1350	0.4100	0.0670
14:39:50.349	50172	0.6100	2.6900	-14.1200	-0.1480	0.4460	0.0620
14:39:50.370	50192	0.4900	2.7700	-16.3800	-0.1330	0.4610	0.0740
14:39:50.388	50212	0.9800	2.5000	-13.4200	-0.1460	0.3660	0.0610
14:39:50.409	50232	0.5800	2.7800	-14.6200	-0.1650	0.4730	0.0790
14:39:50.430	50252	0.0500	2.3700	-15.8000	-0.1330	0.3830	0.0700
14:39:50.447	50272	0.5500	2.7600	-14.8500	-0.1640	0.4480	0.0700
14:39:50.468	50292	0.0100	2.4900	-16.1700	-0.1500	0.4550	0.0700
14:39:50.490	50312	0.4900	2.4000	-15.1300	-0.1540	0.3530	0.0650
14:39:50.508	50332	0.1000	2.7800	-16.0100	-0.1490	0.4460	0.0670
14:39:50.530	50352	0.2600	2.1800	-15.9600	-0.1380	0.3780	0.0750
14:39:50.548	50372	0.6800	2.9500	-15.5700	-0.1530	0.4540	0.0700
14:39:50.568	50392	0.5600	2.3500	-14.8000	-0.1350	0.3800	0.0640
14:39:50.590	50412	0.5000	2.6000	-14.6600	-0.1560	0.4050	0.0570
14:39:50.608	50432	0.1700	2.5500	-15.8000	-0.1540	0.4630	0.0820
14:39:50.630	50452	0.9200	2.4000	-13.3700	-0.1290	0.3640	0.0630
14:39:50.648	50472	0.9300	3.2000	-14.7700	-0.1640	0.4700	0.0740
14:39:50.670	50492	0.4100	2.7300	-13.5200	-0.1390	0.4040	0.0670
14:39:50.688	50512	0.6500	3.2300	-14.0700	-0.1510	0.4390	0.0620
14:39:50.710	50532	0.2700	2.9700	-16.2500	-0.1350	0.4350	0.0790
14:39:50.729	50552	0.6000	2.2900	-14.3200	-0.1530	0.3930	0.0580
14:39:50.749	50572	0.5400	2.9800	-15.7200	-0.1590	0.4980	0.0740
14:39:50.769	50592	0.6000	2.4700	-12.6400	-0.1420	0.3530	0.0550
14:39:50.789	50612	0.8600	2.9800	-14.8600	-0.1550	0.4590	0.0690
14:39:50.809	50632	0.0100	2.3500	-14.6400	-0.1440	0.3910	0.0750
14:39:50.829	50652	0.7000	2.8500	-15.8900	-0.1430	0.4170	0.0650
14:39:50.849	50672	0.1500	2.8000	-15.2800	-0.1480	0.4880	0.0740
14:39:50.869	50692	0.8900	2.0100	-15.0100	-0.1550	0.3660	0.0660
14:39:50.888	50712	0.9500	2.5500	-17.0400	-0.1740	0.4890	0.0810
14:39:50.910	50732	0.1600	2.5800	-14.0200	-0.1490	0.3600	0.0580
14:39:50.930	50752	0.9200	2.9200	-15.5000	-0.1540	0.4380	0.0800
14:39:50.949	50772	0.5300	2.4100	-16.1700	-0.1510	0.4450	0.0690
14:39:50.969	50792	0.4800	2.5800	-15.1900	-0.1550	0.4240	0.0710
14:39:50.988	50812	0.9400	2.6900	-15.6300	-0.1540	0.4430	0.0700
14:39:51.008	50832	-0.3300	2.4000	-15.0200	-0.1520	0.3730	0.0640
14:39:51.028	50852	0.2200	2.5000	-16.4000	-0.1760	0.4920	0.0790
14:39:51.049	50872	0.6800	2.3400	-14.6400	-0.1370	0.4260	0.0720
14:39:51.069	50892	0.9000	2.5800	-15.7200	-0.1770	0.4400	0.0710
14:39:51.090	50912	0.7600	2.9200	-16.0400	-0.1450	0.4430	0.0770
14:39:51.109	50932	0.6800	2.5300	-14.4400	-0.1430	0.3640	0.0500
14:39:51.130	50952	0.5900	3.1500	-16.2900	-0.1530	0.4330	0.0750
14:39:51.148	50972	0.6000	2.4400	-15.0800	-0.1130	0.3910	0.0660
14:39:51.169	50992	0.1900	3.0500	-15.2700	-0.1460	0.4600	0.0740
14:39:51.189	51012	-0.0600	2.4700	-17.4900	-0.1220	0.4170	0.0900
14:39:51.209	51032	0.5800	2.3900	-14.9100	-0.1680	0.4240	0.0590
14:39:51.228	51052	0.0200	3.1100	-17.1700	-0.1630	0.4760	0.0670
14:39:51.249	51072	0.7100	2.4700	-14.7300	-0.1190	0.3660	0.0750
14:39:51.269	51092	1.1000	3.0400	-15.7900	-0.1480	0.4660	0.0760
14:39:51.290	51112	0.2400	2.3500	-15.5600	-0.1460	0.3860	0.0710
14:39:51.310	51132	1.6400	2.5900	-14.6300	-0.1620	0.4540	0.0650
14:39:51.330	51152	0.3600	2.7700	-15.6300	-0.1340	0.4470	0.0790
14:39:51.348	51172	0.2700	2.7300	-13.8000	-0.1450	0.3580	0.0570
14:39:51.368	51192	1.0600	2.8500	-15.1000	-0.1550	0.4640	0.0790
14:39:51.388	51212	0.3000	2.3900	-15.2000	-0.1410	0.3570	0.0720
14:39:51.410	51232	0.4900	2.3600	-15.7300	-0.1610	0.4490	0.0710
14:39:51.429	51252	0.2300	2.8000	-15.2600	-0.1510	0.4440	0.0710
14:39:51.449	51272	0.6800	2.4500	-14.8000	-0.1530	0.4230	0.0710
14:39:51.469	51292	0.3100	2.8900	-17.0200	-0.1540	0.4450	0.0820
14:39:51.488	51312	0.5100	2.3000	-13.6700	-0.1440	0.3770	0.0470
14:39:51.510	51332	0.5800	2.6600	-16.5600	-0.1640	0.4600	0.0710
14:39:51.530	51352	0.0400	2.4100	-15.5300	-0.1350	0.4390	0.0720
14:39:51.549	51372	0.6300	2.6200	-15.1700	-0.1560	0.4340	0.0720
14:39:51.569	51392	0.0000	2.9500	-16.0700	-0.1400	0.4590	0.0710
14:39:51.589	51412	0.4300	2.4200	-14.2500	-0.1500	0.3850	0.0560
14:39:51.609	51432	1.0100	2.7100	-15.9100	-0.1610	0.4580	0.0790
14:39:51.631	51452	0.7900	2.5800	-15.0200	-0.1300	0.3770	0.0690
14:39:51.651	51472	1.0000	2.8800	-16.6800	-0.1670	0.4910	0.0750
14:39:51.669	51492	-0.1500	2.9100	-15.3300	-0.1360	0.4390	0.0700
14:39:51.689	51512	0.8100	2.4400	-14.8200	-0.1480	0.3860	0.0640
14:39:51.711	51532	0.5700	2.4300	-17.7300	-0.1550	0.4970	0.0890
14:39:51.730	51552	0.4500	2.4900	-14.9600	-0.1300	0.3860	0.0750
14:39:51.749	51572	0.4900	2.8100	-16.9200	-0.1660	0.4690	0.0820
14:39:51.769	51592	0.3400	2.4900	-14.1800	-0.1330	0.3860	0.0610
14:39:51.789	51612	0.7300	2.7800	-17.2200	-0.1470	0.4540	0.0850
14:39:51.810	51632	0.0600	2.2900	-16.4700	-0.1480	0.4630	0.0830
14:39:51.830	51652	0.6400	2.2300	-14.4700	-0.1420	0.3730	0.0650
14:39:51.850	51672	0.3600	2.4300	-16.9000	-0.1490	0.4810	0.0870
14:39:51.869	51692	1.0800	2.2300	-14.4800	-0.1170	0.3600	0.0670
14:39:51.890	51712	0.9600	3.1900	-15.1600	-0.1580	0.4530	0.0720
14:39:51.909	51732	0.1800	2.3400	-16.7000	-0.1200	0.4120	0.0890
14:39:51.929	51752	0.6500	2.5200	-15.5400	-0.1580	0.4350	0.0740
14:39:51.950	51772	0.2700	2.7900	-16.6100	-0.1560	0.4790	0.0810
14:39:51.971	51792	0.3900	2.2400	-14.4600	-0.1380	0.3850	0.0620
14:39:51.991	51812	0.8700	2.9900	-15.8000	-0.1500	0.4890	0.0830
14:39:52.011	51832	0.2700	2.5000	-15.9400	-0.1230	0.3760	0.0740
14:39:52.031	51852	0.3300	3.0100	-16.9100	-0.1540	0.4740	0.0820
14:39:52.051	51872	0.1000	2.6600	-18.1800	-0.1300	0.4680	0.0850
14:39:52.069	51892	0.1600	2.5500	-13.4200	-0.1330	0.3280	0.0530
14:39:52.090	51912	0.6500	3.0600	-16.1900	-0.1550	0.4550	0.0870
14:39:52.110	51932	0.3000	2.1000	-15.4600	-0.1370	0.3860	0.0620
14:39:52.131	51952	0.2800	2.6800	-15.7100	-0.1640	0.4480	0.0740
14:39:52.151	51972	0.5600	2.6700	-16.2000	-0.1400	0.4750	0.0790
14:39:52.170	51992	0.8600	2.6600	-13.4600	-0.1440	0.3680	0.0560
14:39:52.190	52012	0.6800	3.1800	-14.7400	-0.1540	0.5080	0.0750
14:39:52.210	52032	0.7300	2.1900	-14.7100	-0.1370	0.4050	0.0620
14:39:52.230	52052	0.5300	2.7600	-17.5500	-0.1420	0.4020	0.0790
14:39:52.249	52072	0.5300	2.4700	-14.7700	-0.1400	0.3890	0.0670
14:39:52.270	52092	0.8100	2.6400	-15.4500	-0.1540	0.4250	0.0720
14:39:52.289	52112	0.0400	2.7500	-15.6200	-0.1390	0.4420	0.0630
14:39:52.310	52132	0.7200	2.7100	-12.3800	-0.1440	0.3870	0.0520
14:39:52.331	52152	-0.1900	2.6100	-18.1300	-0.1520	0.4960	0.0910
14:39:52.349	52172	-0.0900	2.3500	-15.9600	-0.1250	0.3870	0.0680
14:39:52.371	52192	-0.0700	3.0900	-15.4700	-0.1430	0.4700	0.0820
14:39:52.390	52212	0.4400	2.3300	-15.7400	-0.1380	0.4180	0.0630
14:39:52.409	52232	0.1400	2.5700	-14.4900	-0.1440	0.3740	0.0570
14:39:52.430	52252	0.9800	2.3900	-14.7000	-0.1500	0.4860	0.0730
14:39:52.451	52272	0.7400	2.5900	-13.5700	-0.1270	0.3890	0.0730
14:39:52.469	52292	0.4900	3.5700	-16.3200	-0.1520	0.4570	0.0670
14:39:52.489	52312	0.4200	1.9900	-15.5000	-0.1330	0.3910	0.0750
14:39:52.510	52332	0.3200	2.5600	-16.1100	-0.1630	0.4490	0.0690
14:39:52.530	52352	0.5900	2.9700	-15.4800	-0.1370	0.4250	0.0700
14:39:52.550	52372	0.8600	2.3900	-14.1400	-0.1230	0.3800	0.0520
14:39:52.570	52392	0.7100	2.5500	-18.6800	-0.1460	0.4910	0.1000
14:39:52.590	52412	0.4000	2.3000	-15.1400	-0.1120	0.3850	0.0660
14:39:52.611	52432	0.9500	2.6600	-15.6400	-0.1550	0.4720	0.0770
14:39:52.629	52452	0.1300	2.8400	-14.4200	-0.1080	0.3750	0.0620
14:39:52.650	52472	0.4100	2.2600	-14.9700	-0.1490	0.3940	0.0640
14:39:52.669	52492	0.6100	2.9300	-15.1600	-0.1590	0.4630	0.0750
14:39:52.690	52512	-0.1000	2.6600	-13.7800	-0.1290	0.3750	0.0660
14:39:52.710	52532	0.4700	2.8400	-16.7700	-0.1540	0.4790	0.0860
14:39:52.731	52552	0.1700	2.6100	-15.9900	-0.1230	0.4190	0.0710
14:39:52.750	52572	0.6700	2.9500	-13.9800	-0.1330	0.4240	0.0640
14:39:52.770	52592	0.4500	2.6600	-16.3900	-0.1390	0.4640	0.0680
14:39:52.790	52612	0.1500	2.2300	-15.9600	-0.1280	0.4170	0.0770
14:39:52.811	52632	0.9200	2.5000	-16.2500	-0.1660	0.4950	0.0690
14:39:52.831	52652	0.2700	2.4100	-15.1200	-0.1260	0.3710	0.0770
14:39:52.850	52672	0.6800	2.6300	-16.1700	-0.1520	0.4530	0.0710
14:39:52.870	52692	0.2300	2.3800	-15.6100	-0.1290	0.3730	0.0710
14:39:52.890	52712	0.8200	2.8400	-14.4500	-0.1590	0.4440	0.0700
14:39:52.910	52732	0.5300	2.7000	-15.4000	-0.1570	0.4890	0.0790
14:39:52.932	52752	0.4400	2.7500	-13.3400	-0.1330	0.4210	0.0630
14:39:52.950	52772	0.8300	2.8700	-17.2100	-0.1530	0.4980	0.0920
14:39:52.971	52792	0.4900	2.7100	-15.3700	-0.1140	0.3650	0.0690
14:39:52.991	52812	0.7700	2.3700	-15.7100	-0.1550	0.4110	0.0720
14:39:53.011	52832	0.6600	3.1700	-15.8800	-0.1320	0.4420	0.0730
14:39:53.032	52852	0.4800	2.9300	-14.8800	-0.1280	0.4120	0.0600
14:39:53.050	52872	0.6200	3.0500	-15.7900	-0.1460	0.4780	0.0760
14:39:53.070	52892	0.0700	2.3700	-15.2100	-0.1170	0.3690	0.0620
14:39:53.090	52912	0.4600	2.5400	-15.9300	-0.1450	0.4180	0.0780
14:39:53.110	52932	-0.0300	2.4800	-14.5100	-0.1400	0.4220	0.0730
14:39:53.131	52952	0.7900	2.4000	-15.5400	-0.1350	0.4070	0.0700
14:39:53.151	52972	0.3700	2.9200	-16.6500	-0.1370	0.4500	0.0750
14:39:53.171	52992	0.0000	2.3100	-14.9900	-0.1240	0.3730	0.0650
14:39:53.191	53012	0.2900	2.5800	-16.8500	-0.1340	0.4840	0.0790
14:39:53.211	53032	-0.1300	2.6400	-13.7600	-0.1190	0.4080	0.0650
14:39:53.230	53052	0.8800	2.6700	-16.4200	-0.1520	0.4380	0.0740
14:39:53.251	53072	0.2900	2.6100	-16.0400	-0.1410	0.4600	0.0770
14:39:53.270	53092	0.1100	2.7200	-15.6500	-0.1310	0.3640	0.0730
14:39:53.292	53112	0.3200	3.2400	-15.0600	-0.1350	0.4890	0.0690
14:39:53.311	53132	0.7900	2.9500	-14.2600	-0.1210	0.3460	0.0640
14:39:53.331	53152	-0.1800	2.6600	-15.0600	-0.1570	0.4390	0.0660
14:39:53.351	53172	-0.1100	2.7000	-15.7700	-0.1360	0.4360	0.0760
14:39:53.371	53192	0.0500	2.3100	-15.8000	-0.1540	0.3710	0.0600
14:39:53.391	53212	0.7500	3.2000	-15.3000	-0.1350	0.4490	0.0680
14:39:53.410	53232	0.1900	2.3200	-16.0800	-0.1270	0.3890	0.0770
14:39:53.432	53252	0.7100	2.8600	-16.4700	-0.1480	0.4840	0.0750
14:39:53.451	53272	0.3400	2.2700	-13.6200	-0.1160	0.3880	0.0630
14:39:53.472	53292	0.2700	2.4700	-16.9100	-0.1480	0.4310	0.0830
14:39:53.491	53312	0.3600	2.8200	-16.7200	-0.1330	0.4290	0.0790
14:39:53.511	53332	0.2400	2.4600	-15.8200	-0.1360	0.3900	0.0670
14:39:53.532	53352	0.0200	2.9100	-16.8300	-0.1480	0.4680	0.0720
14:39:53.552	53372	0.2600	2.5700	-15.1600	-0.1280	0.3680	0.0590
14:39:53.570	53392	0.4400	2.7900	-14.5900	-0.1430	0.4580	0.0720
14:39:53.592	53412	0.2400	2.5800	-15.0100	-0.1430	0.4430	0.0740
14:39:53.611	53432	0.3300	2.8200	-14.6600	-0.1250	0.3730	0.0610
14:39:53.630	53452	0.6600	2.7300	-17.6000	-0.1400	0.4680	0.0910
14:39:53.651	53472	-0.0800	2.1600	-12.6500	-0.1240	0.3470	0.0480
14:39:53.671	53492	1.0100	2.8400	-15.8200	-0.1600	0.4890	0.0770
14:39:53.691	53512	0.0900	2.7300	-14.3500	-0.1270	0.3520	0.0640
14:39:53.711	53532	0.0100	2.7000	-14.8700	-0.1390	0.4120	0.0640
14:39:53.732	53552	0.6000	3.4300	-14.0900	-0.1390	0.4810	0.0580
14:39:53.752	53572	0.0100	2.2500	-14.9900	-0.1570	0.3940	0.0630
14:39:53.772	53592	0.6800	3.0200	-16.6000	-0.1470	0.5070	0.0850
14:39:53.790	53612	0.4000	2.5700	-16.6600	-0.1320	0.4280	0.0830
14:39:53.811	53632	0.6000	2.5400	-15.2600	-0.1560	0.4530	0.0750
14:39:53.831	53652	0.3300	2.4900	-16.7100	-0.1320	0.4270	0.0880
14:39:53.851	53672	0.3700	2.7600	-15.2400	-0.1180	0.3490	0.0650
14:39:53.871	53692	0.4300	3.0600	-15.9800	-0.1410	0.4790	0.0750
14:39:53.892	53712	0.3000	2.2100	-16.5400	-0.1310	0.3660	0.0750
14:39:53.911	53732	0.4300	2.7400	-15.7300	-0.1320	0.4360	0.0730
14:39:53.931	53752	0.2900	2.0800	-16.7100	-0.1190	0.3700	0.0810
14:39:53.952	53772	1.1500	2.3500	-16.5100	-0.1420	0.4400	0.0790
14:39:53.972	53792	0.4700	2.5400	-16.6800	-0.1370	0.4200	0.0780
14:39:53.992	53812	0.0300	2.1600	-15.3800	-0.1400	0.3800	0.0700
14:39:54.011	53832	1.0700	2.7900	-16.8700	-0.1270	0.4660	0.0800
14:39:54.032	53852	0.5300	2.5700	-15.9400	-0.1180	0.3720	0.0760
14:39:54.051	53872	0.8200	3.0700	-14.9600	-0.1550	0.4760	0.0670
14:39:54.071	53892	-0.3700	2.6200	-16.0700	-0.1150	0.3790	0.0700
14:39:54.091	53912	0.7300	2.5800	-16.4000	-0.1270	0.4330	0.0690
14:39:54.110	53932	0.0200	2.4000	-17.2400	-0.1440	0.4880	0.0890
14:39:54.131	53952	-0.1900	2.6400	-14.1000	-0.1150	0.3360	0.0570
14:39:54.152	53972	0.4800	2.6900	-15.8000	-0.1430	0.4440	0.0770
14:39:54.171	53992	0.2300	2.4900	-15.6500	-0.1370	0.4160	0.0700
14:39:54.193	54012	0.4100	2.7300	-14.7500	-0.1480	0.4090	0.0660
14:39:54.212	54032	0.4000	2.6800	-15.8300	-0.1450	0.4420	0.0700
14:39:54.231	54052	0.0700	2.3400	-15.7600	-0.1190	0.3740	0.0750
14:39:54.251	54072	0.8600	2.6800	-16.3600	-0.1620	0.4750	0.0720
14:39:54.272	54092	0.2400	2.3200	-15.3400	-0.1320	0.3720	0.0630
14:39:54.292	54112	1.0100	2.7200	-15.3200	-0.1470	0.4640	0.0690
14:39:54.312	54132	0.7400	2.6800	-15.0700	-0.1490	0.4170	0.0660
14:39:54.332	54152	1.2100	2.6000	-14.4900	-0.1160	0.3830	0.0620
14:39:54.352	54172	0.8900	2.8200	-15.7500	-0.1510	0.4430	0.0720
14:39:54.371	54192	0.2600	2.6500	-14.8100	-0.1110	0.3560	0.0620
14:39:54.392	54212	0.5700	2.6700	-15.4700	-0.1530	0.4690	0.0670
14:39:54.413	54232	0.0100	2.7100	-16.4300	-0.1100	0.4250	0.0780
14:39:54.433	54252	0.2200	2.7500	-15.1400	-0.1260	0.4020	0.0690
14:39:54.452	54272	0.4300	2.8600	-15.0900	-0.1360	0.4590	0.0670
14:39:54.471	54292	0.2000	2.5200	-11.9300	-0.1340	0.3470	0.0360
14:39:54.492	54312	1.0000	2.9100	-16.4500	-0.1620	0.4840	0.0760
14:39:54.512	54332	0.2700	2.4100	-14.6200	-0.1360	0.3930	0.0590
14:39:54.532	54352	0.9100	2.5000	-16.0900	-0.1480	0.4750	0.0690
14:39:54.552	54372	0.1200	2.4500	-18.3300	-0.1360	0.4340	0.0880
14:39:54.572	54392	0.1000	2.6700	-13.1600	-0.1450	0.3820	0.0510
14:39:54.592	54412	-0.2300	2.8700	-16.6200	-0.1430	0.4810	0.0820
14:39:54.611	54432	0.4300	2.4700	-15.3300	-0.1170	0.3810	0.0680
14:39:54.633	54452	0.6700	2.9200	-16.1600	-0.1630	0.4990	0.0730
14:39:54.652	54472	0.4100	2.3900	-16.2100	-0.1380	0.4010	0.0700
14:39:54.672	54492	0.6200	3.1000	-16.1200	-0.1400	0.4130	0.0770
14:39:54.692	54512	-0.2100	3.0900	-16.4100	-0.1370	0.4720	0.0720
14:39:54.713	54532	0.4300	2.3200	-15.3000	-0.1220	0.3540	0.0580
14:39:54.733	54552	0.2900	2.6000	-16.8900	-0.1640	0.5110	0.0680
14:39:54.752	54572	0.1300	2.5100	-14.8800	-0.1200	0.3820	0.0630
14:39:54.772	54592	0.5400	2.5900	-16.2300	-0.1370	0.4480	0.0810
14:39:54.792	54612	0.3300	2.8600	-16.9400	-0.1280	0.4540	0.0800
14:39:54.812	54632	1.3300	2.5600	-14.3600	-0.1240	0.3900	0.0580
14:39:54.832	54652	0.5000	2.7900	-16.5500	-0.1360	0.4950	0.0810
14:39:54.852	54672	0.3600	2.3900	-13.6000	-0.1080	0.3550	0.0560
14:39:54.871	54692	0.1600	2.8100	-17.4900	-0.1460	0.4770	0.0800
14:39:54.893	54712	-0.0400	2.7300	-15.5500	-0.1160	0.4250	0.0690
14:39:54.912	54732	-0.1800	1.9700	-17.1400	-0.1430	0.4320	0.0790
14:39:54.931	54752	0.0700	2.8300	-17.7400	-0.1260	0.4450	0.0760
14:39:54.953	54772	0.4000	2.4400	-14.3700	-0.1370	0.3650	0.0600
14:39:54.973	54792	0.5100	2.8700	-16.4700	-0.1480	0.4740	0.0870
14:39:54.993	54812	0.5000	2.3500	-14.4200	-0.1270	0.3860	0.0690
14:39:55.012	54832	0.6700	2.7300	-15.2900	-0.1540	0.4690	0.0770
14:39:55.031	54852	0.4700	2.9400	-15.9900	-0.1310	0.4570	0.0720
14:39:55.052	54872	0.1300	2.8000	-13.8000	-0.1350	0.4020	0.0690
14:39:55.071	54892	0.5500	2.6000	-17.0500	-0.1600	0.5000	0.0860
14:39:55.091	54912	0.3900	2.4000	-13.4700	-0.1260	0.3490	0.0620
14:39:55.112	54932	0.5500	2.6700	-16.7500	-0.1610	0.4800	0.0840
14:39:55.133	54952	0.4800	2.8100	-15.4700	-0.1340	0.4610	0.0670
14:39:55.152	54972	0.0900	2.5300	-14.2600	-0.1370	0.4040	0.0650
14:39:55.171	54992	0.3700	2.8300	-14.0600	-0.1080	0.4440	0.0640
14:39:55.193	55012	0.4100	2.7100	-13.9800	-0.1120	0.3360	0.0600
14:39:55.212	55032	0.8100	2.9300	-15.8800	-0.1370	0.4690	0.0740
14:39:55.231	55052	0.0000	2.4700	-14.3700	-0.1210	0.3990	0.0580
14:39:55.253	55072	0.9900	2.7700	-15.1200	-0.1420	0.4300	0.0690
14:39:55.274	55092	0.5500	2.6300	-16.4400	-0.1400	0.4480	0.0730
14:39:55.293	55112	0.5300	2.2600	-15.4800	-0.1180	0.4100	0.0730
14:39:55.312	55132	0.4600	2.9500	-18.0400	-0.1520	0.5050	0.0870
14:39:55.334	55152	0.5400	2.2500	-16.6100	-0.1380	0.3920	0.0760
14:39:55.353	55172	0.9000	2.8300	-15.6400	-0.1520	0.5030	0.0710
14:39:55.374	55192	0.4500	2.4300	-16.4500	-0.1360	0.4020	0.0630
14:39:55.393	55212	0.7600	2.6800	-14.7400	-0.1390	0.4410	0.0730
14:39:55.413	55232	0.6600	2.5300	-17.3800	-0.1490	0.4740	0.0840
14:39:55.434	55252	0.2900	2.4700	-14.7400	-0.1230	0.3150	0.0620
14:39:55.452	55272	0.3500	3.0500	-16.5600	-0.1400	0.4810	0.0840
14:39:55.474	55292	-0.1200	2.5400	-14.7600	-0.1180	0.3980	0.0560
14:39:55.492	55312	0.2800	2.8200	-15.3000	-0.1270	0.4600	0.0710
14:39:55.513	55332	0.7000	2.2600	-17.7000	-0.1420	0.4710	0.0820
14:39:55.532	55352	0.2400	2.0600	-14.1500	-0.1270	0.3510	0.0560
14:39:55.552	55372	0.3300	2.6400	-15.8600	-0.1510	0.5030	0.0740
14:39:55.574	55392	0.5200	2.3800	-16.0900	-0.1080	0.3630	0.0620
14:39:55.593	55412	1.1800	2.7700	-16.5100	-0.1410	0.4840	0.0750
14:39:55.613	55432	-0.2800	2.1500	-16.4100	-0.1260	0.4120	0.0680
14:39:55.633	55452	0.9400	2.5800	-14.0500	-0.1350	0.4100	0.0630
14:39:55.654	55472	0.4700	2.7600	-16.1500	-0.1270	0.4380	0.0770
14:39:55.673	55492	0.5600	2.5300	-13.5900	-0.1160	0.3610	0.0550
14:39:55.693	55512	0.8100	2.8400	-16.1500	-0.1380	0.4870	0.0790
14:39:55.714	55532	-0.6700	2.1200	-15.2100	-0.1160	0.4210	0.0580
14:39:55.733	55552	0.1200	2.9100	-17.0700	-0.1270	0.4510	0.0770
14:39:55.753	55572	-0.2400	2.2800	-16.7700	-0.1230	0.4310	0.0780
14:39:55.773	55592	0.8500	2.2700	-14.2200	-0.1320	0.3490	0.0580
14:39:55.793	55612	0.4100	3.0400	-16.7900	-0.1270	0.4640	0.0880
14:39:55.813	55632	0.3400	2.4200	-15.1800	-0.1430	0.4020	0.0660
14:39:55.832	55652	0.5300	3.0000	-15.1100	-0.1530	0.4860	0.0780
14:39:55.854	55672	-0.6400	2.8000	-14.3700	-0.1290	0.3880	0.0570
14:39:55.874	55692	0.0900	2.3600	-15.1300	-0.1440	0.3950	0.0610
14:39:55.892	55712	0.7100	2.8600	-16.2500	-0.1370	0.4640	0.0770
14:39:55.913	55732	0.7300	2.2500	-14.5900	-0.1310	0.3800	0.0590
14:39:55.933	55752	0.7800	2.7800	-16.8300	-0.1550	0.4930	0.0850
14:39:55.953	55772	-0.0800	2.8200	-15.4500	-0.1360	0.4380	0.0640
14:39:55.973	55792	0.6300	2.6700	-15.8700	-0.1270	0.4310	0.0670
14:39:55.993	55812	0.5100	2.8900	-16.5500	-0.1080	0.4250	0.0760
14:39:56.013	55832	0.3200	2.6400	-12.7900	-0.1290	0.3670	0.0440
14:39:56.033	55852	0.3300	3.0400	-14.3700	-0.1360	0.4700	0.0650
14:39:56.054	55872	0.3100	2.5400	-15.3800	-0.1280	0.4190	0.0620
14:39:56.072	55892	1.0300	2.7100	-15.4200	-0.1380	0.4520	0.0740
14:39:56.093	55912	-0.4500	2.9100	-13.9000	-0.1290	0.4530	0.0720
14:39:56.113	55932	0.9900	2.5500	-16.5500	-0.1280	0.4080	0.0790
14:39:56.133	55952	0.8100	2.6900	-16.0800	-0.1390	0.5020	0.0830
14:39:56.153	55972	0.1100	2.4900	-12.7600	-0.1390	0.3580	0.0480
14:39:56.173	55992	0.3400	3.3400	-15.2000	-0.1380	0.4750	0.0740
14:39:56.193	56012	0.2900	2.3800	-15.3200	-0.1210	0.4260	0.0720
14:39:56.213	56032	0.4000	2.9900	-15.4300	-0.1410	0.4270	0.0680
14:39:56.233	56052	-0.0700	2.5900	-16.9200	-0.1280	0.4920	0.0730
14:39:56.253	56072	0.2100	2.2200	-13.9400	-0.1350	0.3710	0.0520
14:39:56.273	56092	0.4200	2.9600	-17.4100	-0.1490	0.4990	0.0880
14:39:56.293	56112	0.3300	2.4900	-14.7100	-0.1280	0.4110	0.0680
14:39:56.313	56132	0.3200	2.7400	-17.2300	-0.1480	0.4550	0.0770
14:39:56.333	56152	-0.1300	2.9900	-14.2100	-0.1180	0.4190	0.0610
14:39:56.353	56172	-0.2100	2.0800	-14.5500	-0.1310	0.3880	0.0620
14:39:56.373	56192	0.2400	2.8900	-15.9700	-0.1350	0.4770	0.0690
14:39:56.392	56212	1.0700	2.4200	-14.3600	-0.1280	0.3760	0.0550
14:39:56.414	56232	0.6200	2.8300	-17.1000	-0.1450	0.4830	0.0880
14:39:56.433	56252	0.1200	2.6300	-14.0900	-0.1210	0.3810	0.0600
14:39:56.455	56272	0.3500	2.6100	-14.0800	-0.1360	0.4000	0.0530
14:39:56.475	56292	0.2800	2.8100	-15.5300	-0.1360	0.4630	0.0810
14:39:56.493	56312	0.5900	2.6200	-13.6600	-0.1240	0.3720	0.0550
14:39:56.513	56332	0.8600	2.9700	-17.1500	-0.1540	0.5220	0.0870
14:39:56.533	56352	-0.0500	2.6500	-13.4600	-0.1250	0.3670	0.0520
14:39:56.553	56372	-0.0400	2.8400	-15.6400	-0.1500	0.4700	0.0680
14:39:56.574	56392	0.2200	2.8000	-15.9000	-0.1190	0.4050	0.0730
14:39:56.595	56412	0.5300	2.4500	-14.8300	-0.1510	0.4180	0.0760
14:39:56.615	56432	0.7900	2.8700	-14.1200	-0.1560	0.4760	0.0660
14:39:56.633	56452	0.4600	2.4800	-14.2800	-0.1350	0.3930	0.0700
14:39:56.653	56472	1.0100	3.0400	-16.0400	-0.1550	0.4610	0.0720
14:39:56.674	56492	-0.0600	2.9300	-14.3200	-0.1100	0.4110	0.0640
14:39:56.694	56512	0.7600	2.8000	-16.6800	-0.1550	0.4190	0.0700
14:39:56.714	56532	0.7500	2.5400	-16.5300	-0.1480	0.4500	0.0740
14:39:56.734	56552	0.6400	2.5800	-15.0900	-0.1370	0.4000	0.0660
14:39:56.754	56572	0.5000	2.5700	-17.6200	-0.1600	0.5080	0.0830
14:39:56.774	56592	-0.2000	2.5000	-14.7600	-0.1460	0.3880	0.0590
14:39:56.795	56612	0.5900	2.9100	-15.4400	-0.1470	0.4450	0.0790
14:39:56.814	56632	-0.0100	2.5500	-15.7000	-0.1320	0.4450	0.0670
14:39:56.834	56652	0.7900	2.6000	-14.6700	-0.1400	0.4220	0.0710
14:39:56.854	56672	0.6200	3.0600	-15.3700	-0.1380	0.4570	0.0760
14:39:56.873	56692	0.5300	2.1400	-15.0100	-0.1200	0.3570	0.0650
14:39:56.895	56712	0.8000	2.7700	-16.7100	-0.1460	0.4700	0.0710
14:39:56.915	56732	0.1800	2.5500	-15.6000	-0.1320	0.4100	0.0740
14:39:56.934	56752	0.6900	2.7600	-14.6100	-0.1490	0.4260	0.0650
14:39:56.954	56772	0.1900	2.9200	-15.8300	-0.1410	0.4530	0.0760
14:39:56.974	56792	-0.0800	2.8900	-14.1100	-0.1260	0.4060	0.0640
14:39:56.994	56812	0.6100	2.9000	-15.6700	-0.1580	0.4460	0.0690
14:39:57.015	56832	-0.1200	2.4000	-15.9500	-0.1300	0.4090	0.0800
14:39:57.033	56852	0.4300	2.9600	-16.0700	-0.1410	0.4500	0.0750
14:39:57.054	56872	0.1300	2.7100	-13.5300	-0.1450	0.4450	0.0660
14:39:57.073	56892	0.2600	2.3800	-16.5600	-0.1340	0.4100	0.0880
14:39:57.094	56912	0.7300	2.8400	-16.3800	-0.1290	0.4140	0.0760
14:39:57.114	56932	-0.0900	2.4200	-14.8300	-0.1380	0.3920	0.0600
14:39:57.134	56952	0.5600	2.8300	-15.3400	-0.1600	0.4910	0.0800
14:39:57.154	56972	-0.0200	2.4900	-14.3000	-0.1280	0.4060	0.0630
14:39:57.174	56992	0.6500	2.3100	-15.5300	-0.1240	0.4090	0.0830
14:39:57.193	57012	0.3900	2.4300	-14.6300	-0.1600	0.4800	0.0700
14:39:57.215	57032	0.7200	2.1000	-14.5900	-0.1190	0.4080	0.0680
14:39:57.234	57052	0.6900	2.9000	-15.5000	-0.1520	0.4660	0.0730
14:39:57.254	57072	0.0600	2.1400	-15.2800	-0.1140	0.3610	0.0690
14:39:57.274	57092	1.2200	2.8100	-15.1800	-0.1410	0.4870	0.0850
14:39:57.294	57112	0.0000	2.5800	-16.1400	-0.1300	0.4270	0.0720
14:39:57.314	57132	0.2500	2.9800	-14.6000	-0.1170	0.3900	0.0550
14:39:57.333	57152	0.5700	2.9200	-17.4400	-0.1380	0.5090	0.0880
14:39:57.354	57172	0.3500	2.2000	-14.4300	-0.1220	0.3710	0.0590
14:39:57.373	57192	1.0400	2.7100	-14.6300	-0.1530	0.4620	0.0750
14:39:57.393	57212	0.3200	2.6500	-14.1100	-0.1150	0.4030	0.0670
14:39:57.414	57232	0.9100	2.6000	-13.6600	-0.1560	0.4440	0.0570
14:39:57.434	57252	0.4700	2.7600	-17.4600	-0.1370	0.4640	0.0800
14:39:57.454	57272	0.6000	2.4400	-16.4000	-0.1230	0.4130	0.0780
14:39:57.474	57292	0.7300	2.7700	-16.3900	-0.1640	0.5060	0.0790
14:39:57.494	57312	-0.0700	1.9500	-17.4400	-0.1380	0.3770	0.0830
14:39:57.514	57332	0.3000	2.5000	-15.5900	-0.1640	0.4440	0.0790
14:39:57.534	57352	0.3500	2.1700	-16.7600	-0.1440	0.4110	0.0780
14:39:57.554	57372	0.9000	2.5800	-14.3300	-0.1290	0.3750	0.0620
14:39:57.574	57392	0.6500	2.7300	-13.8400	-0.1440	0.4880	0.0660
14:39:57.595	57412	0.1000	2.3100	-17.0500	-0.1090	0.3610	0.0740
14:39:57.613	57432	0.2100	2.5700	-14.7400	-0.1370	0.4540	0.0740
14:39:57.633	57452	-0.1000	2.6300	-16.8600	-0.1350	0.4550	0.0720
14:39:57.653	57472	1.0000	2.3100	-13.8200	-0.1320	0.4030	0.0580
14:39:57.673	57492	0.3300	2.9100	-16.8400	-0.1270	0.4460	0.0820
14:39:57.695	57512	0.1000	2.5500	-15.0100	-0.1180	0.3730	0.0630
14:39:57.713	57532	0.1100	2.7300	-15.0600	-0.1580	0.5220	0.0720
14:39:57.734	57552	0.1200	2.7600	-15.2000	-0.1100	0.3960	0.0590
14:39:57.754	57572	0.4800	2.3200	-16.3500	-0.1480	0.4670	0.0790
14:39:57.774	57592	0.4100	2.6000	-17.4400	-0.1330	0.4690	0.0850
14:39:57.794	57612	0.1900	2.4800	-14.0800	-0.1390	0.3910	0.0530
14:39:57.815	57632	-0.1000	2.6200	-17.1200	-0.1470	0.5100	0.0840
14:39:57.835	57652	0.2100	2.4500	-14.2000	-0.1280	0.3780	0.0560
14:39:57.855	57672	0.5500	2.9100	-14.6500	-0.1380	0.4320	0.0690
14:39:57.873	57692	0.2100	2.6300	-15.0800	-0.1390	0.3850	0.0610
14:39:57.895	57712	0.9800	2.5600	-14.3700	-0.1560	0.4180	0.0570
14:39:57.915	57732	0.3900	3.1500	-13.9700	-0.1640	0.4850	0.0640
14:39:57.934	57752	0.2900	2.4700	-13.9200	-0.1440	0.3650	0.0530
14:39:57.955	57772	0.3300	2.6000	-16.6500	-0.1440	0.4330	0.0800
14:39:57.975	57792	0.4500	2.1000	-14.9300	-0.1250	0.3900	0.0590
14:39:57.995	57812	0.6400	2.5800	-15.9300	-0.1470	0.4450	0.0710
14:39:58.015	57832	0.4100	2.8700	-16.8400	-0.1470	0.4820	0.0810
14:39:58.034	57852	0.3500	2.3100	-14.4500	-0.1190	0.3980	0.0650
14:39:58.055	57872	-0.0700	2.9300	-16.6100	-0.1310	0.4940	0.0790
14:39:58.076	57892	0.1600	2.7900	-13.1100	-0.1160	0.3600	0.0500
14:39:58.095	57912	0.5400	2.8600	-15.1800	-0.1390	0.4640	0.0660
14:39:58.116	57932	0.1000	2.5800	-15.1100	-0.1110	0.4000	0.0570
14:39:58.135	57952	0.6900	2.7100	-16.0100	-0.1330	0.4080	0.0780
14:39:58.154	57972	0.0700	2.5800	-17.7800	-0.1440	0.4860	0.0930
14:39:58.174	57992	0.4800	2.5500	-14.2300	-0.1260	0.3540	0.0530
14:39:58.196	58012	0.2700	3.2700	-16.1900	-0.1330	0.4830	0.0790
14:39:58.215	58032	0.1000	2.0400	-15.5900	-0.1260	0.3770	0.0660
14:39:58.234	58052	0.5200	2.7800	-13.8800	-0.1510	0.4560	0.0650
14:39:58.254	58072	0.6500	2.9500	-15.1900	-0.1330	0.4310	0.0800
14:39:58.276	58092	0.6900	1.9300	-17.1500	-0.1360	0.4100	0.0800
14:39:58.295	58112	0.3200	3.0000	-16.0300	-0.1510	0.4550	0.0760
14:39:58.316	58132	0.0200	2.3600	-14.6700	-0.1320	0.3200	0.0550
14:39:58.336	58152	0.5000	3.1400	-16.4100	-0.1550	0.5000	0.0800
14:39:58.355	58172	0.4100	2.8600	-15.5800	-0.1220	0.4190	0.0660
14:39:58.374	58192	0.5200	2.6100	-15.7700	-0.1390	0.4200	0.0820
14:39:58.396	58212	0.6900	2.6700	-15.7400	-0.1480	0.4510	0.0660
14:39:58.415	58232	-0.1500	2.5200	-13.8700	-0.1170	0.3620	0.0610
14:39:58.434	58252	0.2800	2.9100	-15.9000	-0.1420	0.4610	0.0690
14:39:58.455	58272	-0.1400	2.3000	-14.8200	-0.1330	0.3660	0.0580
14:39:58.476	58292	0.5200	2.6700	-16.5400	-0.1500	0.4310	0.0700
14:39:58.496	58312	0.2200	2.5800	-15.8900	-0.1250	0.4060	0.0740
14:39:58.514	58332	0.2900	2.5300	-13.9000	-0.1390	0.3760	0.0630
14:39:58.535	58352	0.7900	2.8500	-15.5600	-0.1540	0.4940	0.0770
14:39:58.555	58372	0.1700	2.4300	-14.6600	-0.1400	0.3850	0.0510
14:39:58.575	58392	0.5800	2.9900	-16.1700	-0.1500	0.4980	0.0840
14:39:58.595	58412	-0.3200	2.1300	-16.7500	-0.1340	0.4140	0.0770
14:39:58.615	58432	-0.0600	2.7900	-15.7600	-0.1230	0.4140	0.0750
14:39:58.635	58452	-0.3200	2.6100	-17.6900	-0.1350	0.4440	0.0920
14:39:58.654	58472	0.0300	2.3100	-15.7600	-0.1410	0.3700	0.0660
14:39:58.675	58492	0.5700	2.5100	-15.8400	-0.1420	0.4220	0.0670
14:39:58.695	58512	0.1200	2.6000	-14.2400	-0.1390	0.4090	0.0630
14:39:58.715	58532	0.9800	2.4700	-13.7000	-0.1390	0.4550	0.0740
14:39:58.736	58552	0.3000	2.6700	-16.6500	-0.1260	0.4410	0.0790
14:39:58.754	58572	0.8200	2.5800	-15.4900	-0.1210	0.3920	0.0720
14:39:58.774	58592	0.7800	2.9000	-14.9200	-0.1470	0.4880	0.0710
14:39:58.794	58612	0.5100	2.4300	-14.0800	-0.1240	0.3830	0.0580
14:39:58.815	58632	0.5600	2.7600	-16.3000	-0.1400	0.4560	0.0780
14:39:58.836	58652	0.2800	2.6500	-14.7000	-0.1380	0.4270	0.0620
14:39:58.855	58672	0.4400	2.1900	-15.0500	-0.1560	0.3940	0.0650
14:39:58.876	58692	-0.2500	2.7700	-17.5600	-0.1530	0.4530	0.0830
14:39:58.895	58712	0.3000	2.3000	-14.3700	-0.1210	0.3780	0.0620
14:39:58.915	58732	0.7000	2.7600	-15.0400	-0.1600	0.4720	0.0800
14:39:58.937	58752	0.5200	2.8300	-15.3500	-0.1130	0.3890	0.0720
14:39:58.954	58772	0.9600	2.9000	-15.4000	-0.1470	0.3970	0.0710
14:39:58.976	58792	0.2700	3.1100	-17.2800	-0.1100	0.4180	0.0800
14:39:58.995	58812	0.4800	2.5900	-14.5300	-0.1330	0.3940	0.0630
14:39:59.014	58832	0.2600	3.1200	-17.1000	-0.1460	0.4720	0.0860
14:39:59.036	58852	0.4600	2.8800	-13.8800	-0.1130	0.3420	0.0560
14:39:59.056	58872	0.3200	2.7700	-16.1900	-0.1450	0.4850	0.0760
14:39:59.074	58892	-0.2200	2.8200	-16.0500	-0.1190	0.4350	0.0730
14:39:59.095	58912	0.0000	2.7500	-15.3000	-0.1260	0.4320	0.0670
14:39:59.116	58932	0.3900	2.9000	-16.3900	-0.1330	0.4960	0.0790
14:39:59.136	58952	0.4800	2.3700	-14.5100	-0.1260	0.3850	0.0550
14:39:59.156	58972	0.2800	2.5500	-17.8400	-0.1550	0.4930	0.0850
14:39:59.176	58992	0.0500	1.9400	-16.6600	-0.1410	0.3830	0.0880
14:39:59.196	59012	0.1000	2.7400	-15.3100	-0.1460	0.4250	0.0620
14:39:59.216	59032	0.3900	2.5900	-15.0100	-0.1390	0.5040	0.0720
14:39:59.235	59052	0.6100	2.2300	-13.9100	-0.1320	0.3940	0.0660
14:39:59.255	59072	1.6800	3.2400	-14.0700	-0.1680	0.4920	0.0650
14:39:59.275	59092	0.2600	2.4600	-14.2800	-0.1320	0.3840	0.0610
14:39:59.296	59112	0.7500	2.6500	-15.4900	-0.1570	0.4630	0.0690
14:39:59.316	59132	0.3600	2.6800	-16.3000	-0.1220	0.4190	0.0740
14:39:59.337	59152	0.3600	2.6700	-15.8000	-0.1240	0.4030	0.0760
14:39:59.355	59172	0.2100	3.1300	-15.5500	-0.1440	0.5190	0.0710
14:39:59.376	59192	-0.0200	2.6400	-13.1100	-0.1100	0.3720	0.0500
14:39:59.394	59212	0.0400	2.5500	-16.3400	-0.1540	0.4780	0.0780
14:39:59.415	59232	0.1400	2.2400	-16.0800	-0.1190	0.4010	0.0780
14:39:59.437	59252	-1.2500	2.5700	-18.5200	-0.1390	0.4790	0.0860
14:39:59.455	59272	-0.1800	2.9400	-16.5000	-0.1150	0.4270	0.0680
14:39:59.477	59292	0.3500	2.2700	-16.1900	-0.1320	0.4230	0.0760
14:39:59.496	59312	0.8300	2.6600	-16.7900	-0.1330	0.4400	0.0810
14:39:59.517	59332	0.2400	2.7100	-15.4700	-0.1170	0.4360	0.0700
14:39:59.535	59352	1.1200	2.5900	-15.9200	-0.1500	0.4900	0.0810
14:39:59.556	59372	0.2600	2.3900	-15.2200	-0.1330	0.4560	0.0670
14:39:59.576	59392	0.8900	3.0000	-15.7000	-0.1430	0.4470	0.0760
14:39:59.596	59412	0.4900	2.8100	-16.7600	-0.1360	0.4600	0.0790
14:39:59.616	59432	0.8800	2.4000	-15.1400	-0.1370	0.3790	0.0730
14:39:59.636	59452	1.1100	3.0200	-16.9100	-0.1440	0.4590	0.0800
14:39:59.655	59472	-0.2500	2.6200	-14.6000	-0.1150	0.3560	0.0660
14:39:59.675	59492	0.6000	2.6600	-15.5600	-0.1480	0.4740	0.0780
14:39:59.696	59512	-0.1400	2.7900	-17.3200	-0.1410	0.4480	0.0790
14:39:59.716	59532	0.4600	2.5200	-13.9900	-0.1280	0.3450	0.0550
14:39:59.736	59552	0.1000	2.7500	-17.1500	-0.1310	0.4740	0.0830
14:39:59.756	59572	0.5100	2.1500	-17.3800	-0.1150	0.3890	0.0990
14:39:59.776	59592	0.8800	2.3400	-16.0700	-0.1460	0.4550	0.0730
14:39:59.796	59612	-0.4200	2.5300	-14.6800	-0.1230	0.4260	0.0640
14:39:59.817	59632	0.7200	2.6600	-14.9200	-0.1430	0.4530	0.0600
14:39:59.835	59652	0.0400	2.9700	-18.0300	-0.1460	0.5110	0.0990
14:39:59.856	59672	0.0700	2.7000	-14.7000	-0.1310	0.3760	0.0640
14:39:59.876	59692	0.7900	2.4300	-17.0500	-0.1670	0.5070	0.0810
14:39:59.896	59712	0.2700	2.8000	-15.5200	-0.1260	0.3830	0.0710
14:39:59.916	59732	0.6300	2.5800	-14.7900	-0.1540	0.4300	0.0640
14:39:59.937	59752	0.5700	2.7900	-17.1700	-0.1410	0.4900	0.0820
14:39:59.956	59772	0.0300	2.3100	-13.7700	-0.1430	0.3470	0.0580
14:39:59.976	59792	0.7000	2.8600	-16.1500	-0.1430	0.4430	0.0690
14:39:59.996	59812	0.1200	2.3600	-16.4900	-0.1360	0.3950	0.0780
14:40:00.016	59832	0.2100	2.8900	-14.2700	-0.1370	0.4230	0.0580
14:40:00.036	59852	0.1000	2.5000	-17.2700	-0.1410	0.4490	0.0910
14:40:00.056	59872	0.3800	2.5100	-15.0900	-0.1420	0.3830	0.0620
14:40:00.075	59892	0.9300	2.7700	-14.9600	-0.1370	0.4840	0.0670
14:40:00.097	59912	0.2500	2.4600	-14.3100	-0.1270	0.3790	0.0590
14:40:00.116	59932	0.9000	2.4500	-15.0400	-0.1400	0.4500	0.0710
14:40:00.136	59952	0.1000	2.6800	-15.2400	-0.1140	0.3860	0.0710
14:40:00.157	59972	0.3600	2.4000	-16.6400	-0.1500	0.4310	0.0780
14:40:00.177	59992	0.1700	2.7900	-15.4100	-0.1370	0.4490	0.0720
14:40:00.198	60012	0.6500	1.9200	-15.4500	-0.1440	0.3960	0.0690
14:40:00.217	60032	0.6800	2.8900	-16.0100	-0.1540	0.5100	0.0830
14:40:00.237	60052	0.4900	2.2500	-14.4800	-0.1170	0.3330	0.0600
14:40:00.256	60072	0.9700	2.7800	-17.4400	-0.1490	0.4530	0.0820
14:40:00.277	60092	-0.3800	2.6800	-13.6800	-0.1280	0.3950	0.0620
14:40:00.297	60112	-0.2200	2.4600	-15.4300	-0.1490	0.4250	0.0690
14:40:00.315	60132	0.3900	3.1300	-14.6100	-0.1540	0.4720	0.0650
14:40:00.337	60152	0.7100	2.6000	-16.3500	-0.1470	0.4090	0.0750
14:40:00.356	60172	0.8000	2.9700	-15.8000	-0.1630	0.4840	0.0800
14:40:00.376	60192	0.4500	2.5900	-14.0600	-0.1270	0.3990	0.0590
14:40:00.395	60212	0.6100	2.4700	-15.0300	-0.1650	0.4240	0.0610
14:40:00.416	60232	0.3100	2.6000	-15.9300	-0.1470	0.4390	0.0820
14:40:00.438	60252	0.6200	2.4800	-15.0500	-0.1300	0.4070	0.0780
14:40:00.456	60272	0.3500	2.7100	-16.5500	-0.1680	0.4870	0.0790
14:40:00.476	60292	0.1900	2.4900	-16.3800	-0.1110	0.3990	0.0730
14:40:00.498	60312	0.3800	2.8200	-15.1400	-0.1300	0.4080	0.0790
14:40:00.516	60332	0.0000	2.6200	-16.2700	-0.1310	0.4380	0.0680
14:40:00.537	60352	0.8300	2.4500	-16.4500	-0.1270	0.4190	0.0810
14:40:00.556	60372	0.5900	2.7200	-15.3600	-0.1410	0.4490	0.0760
14:40:00.578	60392	0.0300	2.2400	-17.4300	-0.1190	0.3850	0.0880
14:40:00.596	60412	0.5300	2.7700	-15.4200	-0.1520	0.4480	0.0710
14:40:00.615	60432	0.4700	2.7100	-15.4400	-0.1220	0.3860	0.0710
14:40:00.638	60452	0.6100	2.7700	-15.8800	-0.1370	0.4090	0.0700
14:40:00.656	60472	1.1100	2.9700	-17.3500	-0.1380	0.5060	0.0860
14:40:00.677	60492	0.4700	2.4300	-16.7200	-0.1300	0.4140	0.0760
14:40:00.696	60512	0.9000	2.8200	-17.3200	-0.1440	0.4400	0.0800
14:40:00.716	60532	0.1600	2.6700	-16.1300	-0.1160	0.4020	0.0720
14:40:00.736	60552	0.5900	2.5400	-15.3200	-0.1590	0.4320	0.0760
14:40:00.756	60572	0.2500	2.8800	-16.0000	-0.1290	0.4470	0.0770
14:40:00.777	60592	-0.4000	2.7000	-15.8800	-0.1490	0.3820	0.0680
14:40:00.797	60612	0.5700	3.0300	-16.7300	-0.1410	0.4840	0.0810
14:40:00.817	60632	0.7200	2.6100	-17.3600	-0.1340	0.4250	0.0840
14:40:00.836	60652	0.5100	2.8600	-14.9000	-0.1500	0.4580	0.0740
14:40:00.857	60672	0.2000	2.0900	-15.5800	-0.1270	0.4000	0.0750
14:40:00.875	60692	0.8700	2.6500	-14.7200	-0.1350	0.4270	0.0690
14:40:00.896	60712	1.0400	2.8800	-17.1200	-0.1450	0.5110	0.0860
14:40:00.918	60732	-0.3600	2.9700	-13.5300	-0.1310	0.4250	0.0600
14:40:00.937	60752	0.4900	2.7300	-16.0700	-0.1440	0.5190	0.0870
14:40:00.955	60772	-0.4800	2.2500	-15.3500	-0.1230	0.3450	0.0720
14:40:00.976	60792	0.7700	2.3600	-15.8300	-0.1320	0.4500	0.0740
14:40:00.997	60812	0.6300	2.7800	-15.3400	-0.1490	0.4440	0.0800
14:40:01.016	60832	0.5800	2.7500	-13.4900	-0.1380	0.3620	0.0530
14:40:01.038	60852	1.0900	2.7300	-16.9900	-0.1500	0.4920	0.0800
14:40:01.056	60872	0.4400	1.9700	-13.6700	-0.1380	0.3780	0.0580
14:40:01.078	60892	1.0400	3.1300	-13.4600	-0.1300	0.4120	0.0670
14:40:01.097	60912	0.5900	2.6500	-15.4100	-0.1110	0.4000	0.0810
14:40:01.116	60932	1.4500	2.5300	-15.1800	-0.1750	0.4680	0.0770
14:40:01.136	60952	0.0100	2.8300	-15.8600	-0.1510	0.4820	0.0800
14:40:01.156	60972	0.5100	2.5500	-16.4000	-0.1440	0.3780	0.0790
14:40:01.178	60992	0.8700	2.9400	-16.8900	-0.1520	0.4930	0.0910
14:40:01.198	61012	0.8100	2.6100	-15.5800	-0.1260	0.3800	0.0760
14:40:01.217	61032	0.7900	2.5500	-16.5000	-0.1610	0.4600	0.0780
14:40:01.236	61052	0.5800	2.5300	-16.7200	-0.1300	0.4400	0.0760
14:40:01.258	61072	0.6500	2.5000	-14.6500	-0.1510	0.4070	0.0580
14:40:01.277	61092	0.6400	3.0700	-16.9500	-0.1680	0.5010	0.0740
14:40:01.298	61112	0.4800	2.8200	-13.5800	-0.1220	0.3480	0.0490
14:40:01.318	61132	0.2200	2.6900	-15.2000	-0.1440	0.4300	0.0670
14:40:01.338	61152	0.7300	2.9500	-15.1700	-0.1250	0.3960	0.0700
14:40:01.356	61172	1.0000	2.7700	-14.2000	-0.1320	0.4420	0.0690
14:40:01.376	61192	0.2100	2.8400	-16.0000	-0.1480	0.4610	0.0660
14:40:01.397	61212	0.0000	2.3400	-14.8800	-0.1340	0.3730	0.0580
14:40:01.417	61232	0.1200	2.9700	-15.2700	-0.1420	0.4760	0.0760
14:40:01.438	61252	0.6700	2.6400	-15.7200	-0.1290	0.4140	0.0810
14:40:01.456	61272	0.1200	2.5500	-14.0800	-0.1630	0.4990	0.0670
14:40:01.476	61292	0.1800	2.7100	-17.0100	-0.1210	0.4410	0.0790
14:40:01.498	61312	0.5100	2.2200	-15.7300	-0.1540	0.4270	0.0680
14:40:01.518	61332	-0.0100	2.7600	-15.8700	-0.1500	0.4560	0.0770
14:40:01.537	61352	0.2400	2.2500	-15.0000	-0.1230	0.3620	0.0610
14:40:01.558	61372	0.2700	2.5400	-15.4600	-0.1420	0.4770	0.0770
14:40:01.578	61392	0.1400	2.5800	-16.7500	-0.1260	0.3850	0.0780
14:40:01.596	61412	1.2500	2.8100	-15.5100	-0.1510	0.4440	0.0660
14:40:01.618	61432	0.4100	2.8100	-16.3800	-0.1370	0.4990	0.0760
14:40:01.638	61452	0.3300	2.3200	-14.7300	-0.1380	0.3830	0.0670
14:40:01.658	61472	0.2900	2.8100	-16.3000	-0.1600	0.4850	0.0790
14:40:01.678	61492	0.1400	2.2600	-14.9700	-0.1260	0.3630	0.0760
14:40:01.698	61512	0.5600	2.3800	-15.8300	-0.1370	0.4340	0.0780
14:40:01.716	61532	0.8400	2.8500	-14.8500	-0.1460	0.4500	0.0690
14:40:01.737	61552	0.6000	2.1500	-17.2900	-0.1210	0.4210	0.0800
14:40:01.758	61572	0.4500	2.8200	-16.5300	-0.1330	0.4830	0.0770
14:40:01.777	61592	0.0600	2.6800	-13.1000	-0.1250	0.3910	0.0550
14:40:01.798	61612	0.8100	2.6300	-16.4800	-0.1660	0.5140	0.0850
14:40:01.818	61632	0.4400	2.9900	-15.5400	-0.1350	0.4180	0.0740
14:40:01.836	61652	0.3300	2.7300	-15.8300	-0.1380	0.3630	0.0670
14:40:01.859	61672	-0.2300	2.7900	-17.6000	-0.1350	0.5040	0.0880
14:40:01.878	61692	0.2500	2.3700	-14.2500	-0.1210	0.3820	0.0660
14:40:01.898	61712	1.3600	2.7600	-16.8300	-0.1470	0.4600	0.0850
14:40:01.919	61732	0.5400	2.5500	-14.6900	-0.1400	0.3990	0.0620
14:40:01.938	61752	0.8900	2.5600	-15.8100	-0.1410	0.4390	0.0700
14:40:01.959	61772	0.3600	2.7100	-15.6200	-0.1410	0.4340	0.0700
14:40:01.977	61792	0.3500	2.4900	-16.2800	-0.1500	0.4000	0.0710
14:40:01.999	61812	0.1200	3.0600	-15.9500	-0.1600	0.4970	0.0780
14:40:02.018	61832	0.0400	2.4500	-14.8200	-0.1240	0.3810	0.0660
14:40:02.039	61852	0.7100	2.7000	-17.2400	-0.1640	0.4930	0.0920
14:40:02.059	61872	-0.0300	2.5800	-15.3500	-0.1440	0.4330	0.0780
14:40:02.078	61892	0.2600	3.0800	-15.1200	-0.1460	0.4490	0.0730
14:40:02.097	61912	0.5100	3.0000	-16.4300	-0.1360	0.5100	0.0780
14:40:02.117	61932	-0.0100	2.6500	-13.0400	-0.1280	0.3810	0.0600
14:40:02.138	61952	0.7300	2.5300	-17.0200	-0.1470	0.4680	0.0920
14:40:02.158	61972	0.6700	2.5200	-15.0100	-0.1220	0.3870	0.0600
14:40:02.177	61992	0.8800	2.9200	-15.3100	-0.1380	0.4450	0.0720
14:40:02.198	62012	0.4700	2.4500	-17.2000	-0.1350	0.4240	0.0780
14:40:02.218	62032	0.3500	2.5500	-15.5700	-0.1300	0.3560	0.0640
14:40:02.237	62052	0.6700	2.4100	-17.3700	-0.1450	0.4810	0.0950
14:40:02.258	62072	0.1700	2.7700	-14.7000	-0.1200	0.3760	0.0790
14:40:02.278	62092	1.1100	2.7000	-16.2800	-0.1520	0.4830	0.0860
14:40:02.298	62112	-0.2400	2.9000	-14.8700	-0.1280	0.3970	0.0610
14:40:02.318	62132	0.2900	2.5600	-15.9400	-0.1350	0.3900	0.0800
14:40:02.337	62152	0.1600	2.9600	-17.1200	-0.1390	0.4820	0.0770
14:40:02.357	62172	0.4600	2.3300	-17.3900	-0.1390	0.4130	0.0710
14:40:02.379	62192	0.8900	2.7600	-14.8900	-0.1450	0.4920	0.0720
14:40:02.399	62212	0.3900	2.3300	-15.0700	-0.1330	0.4170	0.0700
14:40:02.418	62232	0.7600	2.5800	-15.5200	-0.1470	0.4170	0.0720
14:40:02.438	62252	0.0100	2.8900	-15.6900	-0.1240	0.4940	0.0710
14:40:02.458	62272	0.2100	2.1300	-13.9100	-0.1320	0.3580	0.0580
14:40:02.478	62292	1.2600	3.0200	-14.9300	-0.1480	0.4290	0.0640
14:40:02.498	62312	0.3000	2.8400	-12.7400	-0.1210	0.3770	0.0360
14:40:02.518	62332	1.2100	2.6600	-14.4900	-0.1540	0.4380	0.0610
14:40:02.537	62352	0.1300	2.9800	-14.3900	-0.1170	0.4330	0.0730
14:40:02.557	62372	0.4800	2.7800	-13.6800	-0.1270	0.4320	0.0600
14:40:02.578	62392	0.1200	2.6600	-15.4800	-0.1460	0.4910	0.0710
14:40:02.599	62412	0.0300	2.5700	-13.2100	-0.1390	0.3620	0.0440
14:40:02.619	62432	0.7100	3.0700	-16.9500	-0.1310	0.4550	0.0830
14:40:02.638	62452	0.1500	2.7600	-14.8400	-0.0920	0.3580	0.0610
14:40:02.658	62472	0.6700	2.6300	-15.4300	-0.1480	0.4530	0.0670
14:40:02.678	62492	0.0900	2.6800	-17.0400	-0.1170	0.4370	0.0790
14:40:02.698	62512	0.9400	2.4400	-13.9000	-0.1300	0.3870	0.0520
14:40:02.719	62532	0.5000	3.2300	-17.6400	-0.1500	0.5370	0.0910
14:40:02.739	62552	0.1900	1.7900	-15.4500	-0.1340	0.3770	0.0570
14:40:02.757	62572	0.4300	2.9500	-16.9300	-0.1590	0.4950	0.0760
14:40:02.779	62592	-0.1000	2.6100	-16.8100	-0.1450	0.4510	0.0730
14:40:02.800	62612	0.7500	2.3900	-15.7600	-0.1260	0.3820	0.0720
14:40:02.818	62632	0.7900	3.1400	-17.3700	-0.1400	0.5020	0.0790
14:40:02.837	62652	-0.0600	2.3200	-13.4400	-0.1340	0.3490	0.0420
14:40:02.859	62672	0.1700	2.7000	-16.5800	-0.1650	0.5220	0.0790
14:40:02.879	62692	0.2000	2.8700	-14.0800	-0.1200	0.4250	0.0580
14:40:02.899	62712	0.7000	2.5100	-16.3500	-0.1360	0.4370	0.0680
14:40:02.919	62732	-0.0100	2.7500	-16.5700	-0.1180	0.4520	0.0710
14:40:02.938	62752	0.5900	2.3600	-13.5400	-0.1360	0.3670	0.0510
14:40:02.960	62772	0.1800	2.6000	-16.6400	-0.1680	0.5130	0.0780
14:40:02.978	62792	0.4600	2.5700	-15.2400	-0.1210	0.3800	0.0660
14:40:02.999	62812	1.1000	3.0000	-14.8700	-0.1340	0.4300	0.0670
14:40:03.017	62832	0.3400	2.1600	-14.5000	-0.1310	0.4300	0.0670
14:40:03.039	62852	1.2700	2.4400	-15.0200	-0.1350	0.4050	0.0680
14:40:03.058	62872	0.3600	2.7600	-17.5400	-0.1560	0.5070	0.0860
14:40:03.079	62892	0.4900	2.4700	-14.6300	-0.1440	0.3770	0.0630
14:40:03.098	62912	0.3000	2.8800	-14.5800	-0.1540	0.4610	0.0630
14:40:03.119	62932	-0.0600	2.1900	-15.2000	-0.1200	0.3590	0.0630
14:40:03.138	62952	0.9400	2.5900	-15.4000	-0.1450	0.4270	0.0710
14:40:03.160	62972	0.6300	2.7100	-15.9300	-0.1370	0.4480	0.0770
14:40:03.179	62992	0.4300	2.4200	-14.7300	-0.1330	0.3750	0.0600
14:40:03.200	63012	1.3200	2.5100	-17.1300	-0.1530	0.4810	0.0840
14:40:03.219	63032	0.4000	2.5900	-14.0500	-0.1360	0.3930	0.0620
14:40:03.239	63052	0.1400	2.7600	-15.6100	-0.1610	0.4560	0.0690
14:40:03.259	63072	0.5700	2.3800	-15.8500	-0.1270	0.3870	0.0760
14:40:03.279	63092	0.2900	2.6600	-14.6000	-0.1450	0.3770	0.0670
14:40:03.299	63112	0.7900	2.7500	-14.4600	-0.1550	0.4560	0.0710
14:40:03.319	63132	0.6600	1.9600	-14.5200	-0.1450	0.3710	0.0650
14:40:03.339	63152	0.4900	3.1500	-16.5300	-0.1440	0.4350	0.0700
14:40:03.359	63172	0.3000	2.8700	-14.3100	-0.1310	0.4230	0.0600
14:40:03.379	63192	0.8000	2.6500	-13.6300	-0.1220	0.3790	0.0510
14:40:03.399	63212	0.2200	2.8000	-15.8900	-0.1360	0.4820	0.0710
14:40:03.418	63232	0.2800	2.7900	-12.7600	-0.1280	0.3730	0.0400
14:40:03.439	63252	0.6700	3.1300	-16.0000	-0.1420	0.5000	0.0750
14:40:03.459	63272	-0.0900	2.6100	-14.0900	-0.1280	0.3820	0.0600
14:40:03.479	63292	0.7800	2.6100	-15.1300	-0.1280	0.4350	0.0790
14:40:03.499	63312	0.1300	2.6000	-15.5900	-0.1310	0.4410	0.0800
14:40:03.520	63332	1.0000	2.6800	-13.6900	-0.1320	0.3730	0.0470
14:40:03.538	63352	0.8300	2.9700	-15.2500	-0.1470	0.5010	0.0800
14:40:03.559	63372	0.3100	2.4300	-14.8300	-0.1340	0.3830	0.0660
14:40:03.580	63392	0.2100	2.8100	-15.8700	-0.1580	0.4870	0.0740
14:40:03.598	63412	0.3800	2.8000	-15.9700	-0.1210	0.4520	0.0770
14:40:03.620	63432	1.0500	3.0400	-15.5100	-0.1430	0.4200	0.0600
14:40:03.638	63452	0.5100	3.0300	-15.9700	-0.1400	0.4730	0.0740
14:40:03.660	63472	-0.1300	2.0000	-16.6800	-0.1400	0.3590	0.0680
14:40:03.678	63492	0.2700	2.7800	-16.2000	-0.1440	0.4770	0.0770
14:40:03.700	63512	-0.1300	2.6000	-15.9000	-0.1160	0.3920	0.0770
14:40:03.720	63532	-0.0400	2.7700	-14.5800	-0.1350	0.4080	0.0640
14:40:03.738	63552	0.1200	2.2000	-16.8300	-0.1370	0.4270	0.0720
14:40:03.760	63572	0.9300	2.2000	-14.9300	-0.1270	0.3720	0.0680
14:40:03.780	63592	0.4800	2.8700	-16.7000	-0.1390	0.4700	0.0780
14:40:03.799	63612	0.0200	2.4400	-15.3200	-0.1340	0.3860	0.0690
14:40:03.818	63632	-0.0900	2.8500	-16.5100	-0.1450	0.4610	0.0720
14:40:03.840	63652	-0.3600	3.0400	-15.3000	-0.1310	0.4230	0.0600
14:40:03.858	63672	0.3200	2.8200	-15.8800	-0.1270	0.4580	0.0690
14:40:03.879	63692	0.3000	3.2500	-15.4900	-0.1160	0.4320	0.0620
14:40:03.899	63712	0.1500	2.4300	-13.9800	-0.1350	0.3780	0.0620
14:40:03.918	63732	0.9700	2.7300	-16.1200	-0.1560	0.4950	0.0730
14:40:03.938	63752	0.2200	2.1900	-15.4400	-0.1310	0.3540	0.0730
14:40:03.960	63772	0.3800	2.6300	-14.8300	-0.1520	0.4450	0.0600
14:40:03.978	63792	0.3600	2.4600	-16.5100	-0.1290	0.4270	0.0800
14:40:04.001	63812	0.0500	2.3100	-15.5400	-0.1550	0.4240	0.0730
14:40:04.018	63832	0.5300	2.6700	-16.0200	-0.1600	0.4460	0.0810
14:40:04.039	63852	0.6600	2.7300	-14.8000	-0.1360	0.4070	0.0610
14:40:04.058	63872	1.3900	2.8700	-14.8800	-0.1620	0.4820	0.0820
14:40:04.079	63892	0.2200	2.7500	-15.6800	-0.1240	0.4250	0.0670
14:40:04.100	63912	0.6800	2.6400	-14.6200	-0.1380	0.3590	0.0650
14:40:04.118	63932	0.4300	2.6400	-17.6800	-0.1660	0.4900	0.0840
14:40:04.138	63952	0.6400	2.4700	-13.8900	-0.1310	0.3880	0.0620
14:40:04.159	63972	0.5500	2.8300	-15.3900	-0.1490	0.4860	0.0750
14:40:04.180	63992	0.4500	2.6300	-15.3000	-0.1300	0.4400	0.0720
14:40:04.201	64012	0.7500	2.8200	-13.9300	-0.1300	0.4510	0.0610
14:40:04.220	64032	-0.0800	2.9900	-15.3700	-0.1310	0.4470	0.0710
14:40:04.240	64052	0.6800	2.4500	-14.7100	-0.1300	0.3700	0.0640
14:40:04.259	64072	0.5000	2.6500	-16.2300	-0.1440	0.4990	0.0750
14:40:04.280	64092	0.0200	2.2600	-15.1400	-0.1270	0.3900	0.0710
14:40:04.298	64112	0.7400	2.6600	-15.4800	-0.1340	0.4600	0.0730
14:40:04.320	64132	-0.0600	2.2400	-16.1200	-0.1120	0.3960	0.0790
14:40:04.339	64152	0.6900	2.9500	-14.2500	-0.1330	0.4250	0.0670
14:40:04.359	64172	0.4300	3.0200	-16.1800	-0.1510	0.4980	0.0820
14:40:04.380	64192	0.4300	2.2700	-15.9600	-0.1310	0.3880	0.0780
14:40:04.400	64212	0.4800	3.0200	-16.0600	-0.1540	0.4760	0.0710
14:40:04.420	64232	-0.1400	2.5600	-15.4200	-0.1440	0.4310	0.0720
14:40:04.439	64252	0.3600	2.7300	-14.5800	-0.1370	0.4320	0.0730
14:40:04.460	64272	0.2800	2.6100	-15.5300	-0.1420	0.4220	0.0750
14:40:04.480	64292	0.3400	2.4100	-15.4100	-0.1150	0.3700	0.0650
14:40:04.499	64312	0.4500	2.7800	-15.4400	-0.1580	0.4790	0.0670
14:40:04.521	64332	0.2900	2.3100	-16.3400	-0.1250	0.3830	0.0780
14:40:04.539	64352	0.3200	2.8300	-15.9400	-0.1580	0.4620	0.0570
14:40:04.560	64372	0.1200	2.6900	-16.4000	-0.1300	0.4130	0.0670
14:40:04.579	64392	-0.0500	2.0900	-15.2000	-0.1220	0.3960	0.0700
14:40:04.599	64412	0.3700	2.7300	-15.2500	-0.1260	0.4300	0.0730
14:40:04.619	64432	0.2800	2.7100	-15.0300	-0.1270	0.3840	0.0720
14:40:04.640	64452	0.7100	2.6800	-17.1800	-0.1500	0.4890	0.0940
14:40:04.660	64472	0.2800	2.2900	-16.0900	-0.1270	0.4010	0.0730
14:40:04.679	64492	0.6800	3.1000	-12.9400	-0.1320	0.4250	0.0610
14:40:04.701	64512	0.0000	2.7800	-14.5600	-0.1270	0.4420	0.0660
14:40:04.720	64532	0.1400	2.6100	-13.4400	-0.1250	0.3890	0.0470
14:40:04.740	64552	0.6500	3.2600	-16.8500	-0.1360	0.5090	0.0800
14:40:04.760	64572	0.3600	2.1300	-14.7800	-0.1150	0.3830	0.0610
14:40:04.780	64592	0.7000	2.8800	-16.4600	-0.1560	0.4830	0.0690
14:40:04.800	64612	0.3100	2.2200	-15.6900	-0.1420	0.4130	0.0760
14:40:04.820	64632	0.9100	2.2500	-14.9400	-0.1480	0.4040	0.0590
14:40:04.840	64652	0.8900	2.8000	-15.5200	-0.1510	0.4350	0.0730
14:40:04.860	64672	0.4300	2.8100	-14.5700	-0.1440	0.3880	0.0590
14:40:04.880	64692	1.0300	2.7300	-16.9900	-0.1580	0.4790	0.0830
14:40:04.900	64712	0.6000	2.7900	-14.3300	-0.1200	0.3840	0.0610
14:40:04.920	64732	0.3400	2.7900	-12.9400	-0.1510	0.3890	0.0540
14:40:04.939	64752	1.0500	2.6500	-16.6100	-0.1350	0.4540	0.0840
14:40:04.960	64772	0.4100	2.2500	-15.5100	-0.1360	0.3850	0.0740
14:40:04.979	64792	0.6100	3.0200	-16.4800	-0.1490	0.4680	0.0810
14:40:04.999	64812	-0.0500	2.4500	-15.5400	-0.1340	0.3690	0.0590
14:40:05.019	64832	0.1500	2.5200	-15.9300	-0.1290	0.4380	0.0730
14:40:05.040	64852	0.2400	2.6800	-17.0900	-0.1250	0.4330	0.0760
14:40:05.059	64872	0.8400	2.3100	-18.1300	-0.1320	0.4420	0.0820
14:40:05.079	64892	0.1600	2.9400	-15.6600	-0.1420	0.4480	0.0620
14:40:05.100	64912	-0.1100	2.2600	-14.9700	-0.1320	0.3580	0.0620
14:40:05.121	64932	0.3600	2.8600	-14.9700	-0.1460	0.4610	0.0750
14:40:05.139	64952	0.4800	2.5900	-15.5500	-0.1230	0.4520	0.0720
14:40:05.160	64972	0.4000	2.8600	-16.2700	-0.1440	0.4820	0.0710
14:40:05.180	64992	0.1000	2.7400	-15.9700	-0.1380	0.4630	0.0780
14:40:05.200	65012	-0.2000	2.0700	-15.6500	-0.1370	0.3840	0.0600
14:40:05.220	65032	0.4400	2.9800	-16.6600	-0.1330	0.4750	0.0860
14:40:05.240	65052	0.3600	2.4000	-13.7900	-0.1370	0.3650	0.0490
14:40:05.260	65072	0.5600	2.6600	-16.5800	-0.1450	0.4640	0.0850
14:40:05.281	65092	0.6700	2.7200	-15.5300	-0.1340	0.4660	0.0760
14:40:05.300	65112	0.1100	2.2400	-13.4300	-0.1550	0.4060	0.0510
14:40:05.319	65132	0.9700	3.0500	-15.9500	-0.1590	0.4880	0.0680
14:40:05.339	65152	0.2100	2.5800	-14.7400	-0.1380	0.3750	0.0630
14:40:05.361	65172	0.5300	2.9600	-14.9800	-0.1630	0.4750	0.0660
14:40:05.381	65192	0.1500	2.5000	-14.3800	-0.1240	0.4310	0.0710
14:40:05.402	65212	1.3200	2.3900	-13.3400	-0.1480	0.4250	0.0640
14:40:05.421	65232	0.7300	3.2000	-15.1800	-0.1310	0.4870	0.0700
14:40:05.440	65252	0.0300	2.7600	-14.5500	-0.1210	0.3940	0.0520
14:40:05.460	65272	0.6100	3.1800	-15.2400	-0.1350	0.5100	0.0720
14:40:05.480	65292	-0.2200	2.0300	-14.4900	-0.1370	0.3780	0.0600
14:40:05.500	65312	0.9500	2.6600	-15.6100	-0.1460	0.4620	0.0700
14:40:05.521	65332	0.1800	3.0000	-13.8500	-0.1270	0.4230	0.0550
14:40:05.539	65352	0.2700	2.6000	-15.0800	-0.1090	0.3650	0.0670
14:40:05.561	65372	0.3900	2.6800	-16.2600	-0.1440	0.4740	0.0810
14:40:05.581	65392	-0.1500	2.4800	-15.1600	-0.1290	0.3870	0.0630
14:40:05.599	65412	0.4100	2.9500	-15.8600	-0.1430	0.4670	0.0740
14:40:05.621	65432	0.1700	2.7000	-14.8900	-0.1460	0.3920	0.0640
14:40:05.641	65452	0.7200	2.6000	-15.9200	-0.1460	0.4480	0.0750
14:40:05.662	65472	0.7700	2.8500	-15.3300	-0.1670	0.4690	0.0710
14:40:05.680	65492	0.5500	2.5000	-13.2400	-0.1530	0.3820	0.0630
14:40:05.699	65512	0.8500	3.1600	-15.3600	-0.1590	0.5260	0.0630
14:40:05.721	65532	0.2800	2.5700	-14.0400	-0.1280	0.3610	0.0690
14:40:05.742	16	0.1900	2.7600	-15.3600	-0.1510	0.4490	0.0640
14:40:05.761	36	0.3600	2.5700	-14.7800	-0.1530	0.4340	0.0580
14:40:05.780	56	0.7200	2.9200	-14.3300	-0.1350	0.4420	0.0470
14:40:05.800	76	0.9100	2.8700	-15.8900	-0.1590	0.4530	0.0690
14:40:05.821	96	0.1700	2.6400	-14.6300	-0.1190	0.3550	0.0570
14:40:05.842	116	1.1500	2.5900	-14.6700	-0.1610	0.4600	0.0650
14:40:05.860	136	-0.2300	2.5700	-14.8800	-0.1360	0.4070	0.0640
14:40:05.881	156	1.0300	2.5200	-15.6100	-0.1580	0.4250	0.0630
14:40:05.901	176	0.5300	2.7000	-15.9600	-0.1460	0.4250	0.0670
14:40:05.921	196	0.0100	2.4700	-15.0700	-0.1230	0.3840	0.0670
14:40:05.940	216	1.0700	2.7200	-16.3200	-0.1510	0.4630	0.0700
14:40:05.962	236	0.1000	2.3200	-15.7200	-0.1290	0.3930	0.0700
14:40:05.981	256	0.6200	2.7200	-15.8300	-0.1480	0.4730	0.0800
14:40:06.001	276	0.0300	2.6500	-15.8400	-0.1410	0.4270	0.0580
14:40:06.021	296	0.5700	2.2500	-15.7000	-0.1400	0.4490	0.0760
14:40:06.041	316	0.4100	2.7000	-16.9400	-0.1300	0.4520	0.0850
14:40:06.061	336	0.1900	2.4700	-14.8400	-0.1170	0.3650	0.0670
14:40:06.080	356	1.1000	2.6500	-16.7000	-0.1590	0.5050	0.0750
14:40:06.101	376	0.2100	2.0900	-16.8100	-0.1170	0.4080	0.0750
14:40:06.121	396	0.3800	2.5700	-14.2100	-0.1320	0.4080	0.0610
14:40:06.141	416	0.3900	2.7500	-14.6600	-0.1340	0.4860	0.0820
14:40:06.161	436	0.6000	2.2500	-16.0000	-0.1230	0.3910	0.0790
14:40:06.180	456	0.6500	2.7200	-14.6700	-0.1470	0.4570	0.0640
14:40:06.201	476	-0.1700	2.3500	-15.5600	-0.1030	0.3990	0.0820
14:40:06.222	496	1.0100	2.7200	-14.6900	-0.1450	0.4430	0.0670
14:40:06.241	516	0.3600	2.6200	-17.6300	-0.1510	0.4690	0.0910
14:40:06.261	536	0.3100	2.6600	-13.9900	-0.1150	0.4090	0.0620
14:40:06.281	556	0.7600	2.8800	-15.8300	-0.1490	0.4930	0.0740
14:40:06.301	576	-0.0900	1.8600	-15.2500	-0.1320	0.3600	0.0650
14:40:06.321	596	0.4100	2.5000	-17.3300	-0.1600	0.4960	0.0880
14:40:06.340	616	0.4900	2.5100	-15.7900	-0.1250	0.3950	0.0690
14:40:06.360	636	0.9600	2.8000	-14.2000	-0.1380	0.4240	0.0680
14:40:06.380	656	0.3000	2.6100	-18.4200	-0.1550	0.4890	0.1000
14:40:06.400	676	0.8000	2.4100	-14.2200	-0.1300	0.3870	0.0630
14:40:06.421	696	1.0400	3.4500	-17.2100	-0.1660	0.5640	0.0840
14:40:06.441	716	-0.3900	2.8500	-15.6300	-0.1170	0.3890	0.0650
14:40:06.460	736	0.3400	2.3800	-15.9100	-0.1500	0.4050	0.0620
14:40:06.480	756	0.8700	2.6600	-16.1800	-0.1360	0.4820	0.0840
14:40:06.501	776	0.8200	2.2400	-16.8300	-0.1210	0.3950	0.0790
14:40:06.520	796	0.5500	2.6700	-16.5000	-0.1440	0.4710	0.0800
14:40:06.541	816	0.7800	2.3100	-14.9400	-0.1140	0.4130	0.0680
14:40:06.560	836	1.0500	2.8300	-14.2000	-0.1250	0.4370	0.0730
14:40:06.581	856	0.4800	2.7700	-16.8500	-0.1460	0.4660	0.0820
14:40:06.602	876	0.9200	2.3900	-15.2100	-0.1370	0.4250	0.0650
14:40:06.621	896	0.0600	2.5600	-14.7900	-0.1190	0.3660	0.0540
14:40:06.642	916	0.9700	2.5200	-14.7600	-0.1300	0.4160	0.0710
14:40:06.661	936	1.0500	3.0500	-13.0700	-0.1510	0.5050	0.0730
14:40:06.681	956	0.4000	2.3400	-13.9500	-0.1160	0.3850	0.0760
14:40:06.701	976	0.7800	2.5600	-17.4700	-0.1470	0.4800	0.0860
14:40:06.721	996	0.4300	2.6500	-14.6700	-0.1110	0.3820	0.0640
14:40:06.740	1016	0.2700	2.4400	-15.3200	-0.1370	0.3740	0.0730
14:40:06.760	1036	0.2500	2.5300	-18.1400	-0.1370	0.4760	0.0950
14:40:06.781	1056	0.5100	2.6500	-14.0000	-0.1210	0.3920	0.0530
14:40:06.803	1076	-0.2000	3.0400	-14.7400	-0.1480	0.4550	0.0690
14:40:06.821	1096	0.2400	2.7100	-14.4600	-0.1290	0.3990	0.0590
14:40:06.842	1116	1.0600	2.7800	-15.8900	-0.1290	0.4630	0.0910
14:40:06.862	1136	-0.0900	2.8200	-16.7500	-0.1280	0.4620	0.0740
14:40:06.881	1156	0.8500	2.3800	-14.9400	-0.1280	0.3580	0.0580
14:40:06.903	1176	0.6100	3.3100	-15.4600	-0.1460	0.5080	0.0770
14:40:06.922	1196	0.1700	2.6300	-13.7600	-0.1230	0.3740	0.0550
14:40:06.943	1216	0.9600	2.5700	-15.5100	-0.1580	0.4520	0.0800
14:40:06.962	1236	0.6100	2.5700	-16.9400	-0.1380	0.4650	0.0770
14:40:06.983	1256	0.2800	2.6400	-14.3900	-0.1380	0.3660	0.0600
14:40:07.003	1276	0.5900	3.1100	-16.1600	-0.1620	0.4940	0.0700
14:40:07.022	1296	0.3800	2.1800	-14.3000	-0.1440	0.3950	0.0620
14:40:07.043	1316	0.9700	2.5400	-15.8800	-0.1510	0.4590	0.0770
14:40:07.061	1336	0.6200	2.5200	-15.6800	-0.1320	0.4510	0.0780
14:40:07.081	1356	0.1700	2.6000	-15.2400	-0.1300	0.3890	0.0670
14:40:07.102	1376	-0.1600	3.0000	-15.7100	-0.1470	0.4960	0.0680
14:40:07.121	1396	0.1000	2.6000	-14.6200	-0.1290	0.3550	0.0570
14:40:07.143	1416	0.0700	2.6400	-16.7700	-0.1450	0.4760	0.0840
14:40:07.163	1436	0.1800	2.3000	-15.5100	-0.1460	0.4290	0.0680
14:40:07.181	1456	0.4200	2.8300	-15.3900	-0.1350	0.4350	0.0730
14:40:07.201	1476	0.6500	3.0200	-16.3900	-0.1290	0.4510	0.0690
14:40:07.223	1496	0.6700	2.5200	-14.5700	-0.1340	0.4370	0.0560
14:40:07.241	1516	0.4300	2.9900	-15.3800	-0.1460	0.4910	0.0750
14:40:07.262	1536	0.5300	2.4800	-15.5100	-0.1370	0.3820	0.0710
14:40:07.282	1556	0.7900	2.8500	-16.2200	-0.1330	0.4600	0.0860
14:40:07.303	1576	0.2500	2.4200	-15.8200	-0.1390	0.4190	0.0730
14:40:07.322	1596	0.4100	2.5900	-16.2700	-0.1530	0.4430	0.0840
14:40:07.341	1616	0.6200	2.8700	-16.2500	-0.1580	0.4610	0.0740
14:40:07.363	1636	0.4100	2.2900	-14.6700	-0.1370	0.3700	0.0560
14:40:07.382	1656	0.3700	3.0300	-15.9400	-0.1480	0.4630	0.0710
14:40:07.402	1676	0.5300	2.2700	-14.4100	-0.1500	0.4000	0.0620
14:40:07.421	1696	0.1200	2.5200	-16.2400	-0.1490	0.4580	0.0770
14:40:07.443	1716	0.1100	2.5000	-16.7800	-0.1430	0.4620	0.0730
14:40:07.462	1736	-0.1800	2.1900	-14.5500	-0.1360	0.3810	0.0700
14:40:07.483	1756	0.9600	2.6700	-16.8800	-0.1490	0.4540	0.0850
14:40:07.502	1776	0.2500	2.6700	-13.1500	-0.1210	0.4060	0.0560
14:40:07.522	1796	0.7700	2.7600	-14.9300	-0.1600	0.4660	0.0730
14:40:07.542	1816	0.1400	2.5200	-16.0300	-0.1390	0.4020	0.0620
14:40:07.562	1836	0.2100	2.5300	-13.3500	-0.1360	0.3780	0.0560
14:40:07.583	1856	0.6800	2.9900	-15.6500	-0.1460	0.4700	0.0720
14:40:07.602	1876	0.3200	2.7900	-14.9400	-0.1160	0.3910	0.0740
14:40:07.623	1896	0.6900	2.7500	-14.8400	-0.1570	0.4630	0.0680
14:40:07.641	1916	-0.2300	2.4600	-14.4800	-0.1300	0.4160	0.0590
14:40:07.663	1936	0.7000	2.7700	-15.6300	-0.1520	0.4420	0.0680
14:40:07.681	1956	-0.0200	2.6000	-16.2900	-0.1310	0.4500	0.0820
14:40:07.702	1976	0.4700	2.7100	-15.8600	-0.1390	0.3810	0.0710
14:40:07.721	1996	0.8700	2.8900	-14.9300	-0.1470	0.4550	0.0710
14:40:07.742	2016	0.2300	2.5200	-14.4700	-0.1440	0.4010	0.0600
14:40:07.762	2036	0.6600	2.5900	-15.9000	-0.1590	0.4440	0.0720
14:40:07.783	2056	0.6000	2.7900	-15.4400	-0.1180	0.4720	0.0770
14:40:07.802	2076	0.5200	2.2300	-15.2200	-0.1590	0.3830	0.0630
14:40:07.823	2096	0.0800	2.8500	-16.6700	-0.1530	0.5100	0.0850
14:40:07.843	2116	0.6300	2.3200	-13.7000	-0.1330	0.3580	0.0700
14:40:07.861	2136	0.5500	3.0200	-16.2600	-0.1620	0.4720	0.0750
14:40:07.883	2156	0.2200	2.6500	-15.4800	-0.1180	0.4210	0.0780
14:40:07.903	2176	0.9300	2.3800	-15.6300	-0.1420	0.4420	0.0730
14:40:07.923	2196	0.0500	2.8000	-15.4700	-0.1410	0.4850	0.0660
14:40:07.943	2216	0.1800	2.6100	-13.8500	-0.1160	0.3580	0.0580
14:40:07.962	2236	0.3100	2.7400	-16.8500	-0.1420	0.4580	0.0880
14:40:07.984	2256	0.1100	2.6500	-16.4700	-0.1360	0.4140	0.0780
14:40:08.002	2276	-0.0100	2.7800	-14.1300	-0.1340	0.3990	0.0640
14:40:08.023	2296	-0.0800	2.5800	-15.6300	-0.1380	0.4370	0.0780
14:40:08.043	2316	1.2500	2.4300	-15.3600	-0.1510	0.4030	0.0650
14:40:08.062	2336	0.3000	2.7000	-16.1600	-0.1480	0.5190	0.0810
14:40:08.082	2356	0.3300	2.5000	-15.6600	-0.1290	0.3460	0.0610
14:40:08.102	2376	0.4500	2.7400	-17.0500	-0.1460	0.4800	0.0880
14:40:08.123	2396	-0.4000	2.5700	-16.1200	-0.1490	0.4350	0.0700
14:40:08.141	2416	0.6600	2.6800	-16.3400	-0.1500	0.4430	0.0760
14:40:08.163	2436	0.4000	2.7400	-15.7500	-0.1440	0.4580	0.0640
14:40:08.183	2456	0.3700	2.6300	-14.8900	-0.1310	0.4100	0.0720
14:40:08.203	2476	0.5000	2.9600	-16.4600	-0.1450	0.4890	0.0690
14:40:08.223	2496	-0.2200	2.4800	-13.2200	-0.1350	0.4010	0.0650
14:40:08.243	2516	-0.1400	2.8100	-15.7000	-0.1590	0.4500	0.0750
14:40:08.264	2536	-0.2100	2.6600	-17.8600	-0.1130	0.4330	0.0790
14:40:08.284	2556	-0.5600	2.5100	-14.6800	-0.1540	0.4170	0.0600
14:40:08.304	2576	-0.4900	3.2700	-15.7600	-0.1380	0.4470	0.0640
14:40:08.322	2596	0.3100	2.3700	-14.3900	-0.1290	0.3700	0.0560
14:40:08.343	2616	0.4700	3.0300	-15.6800	-0.1480	0.4860	0.0770
14:40:08.363	2636	0.0300	2.1700	-16.6900	-0.1320	0.3880	0.0680
14:40:08.384	2656	0.3200	2.4500	-15.6800	-0.1410	0.4170	0.0660
14:40:08.402	2676	0.1700	2.4700	-15.9000	-0.1410	0.4680	0.0790
14:40:08.421	2696	0.3200	2.1900	-14.7900	-0.1280	0.3630	0.0700
14:40:08.443	2716	0.9200	3.3300	-15.0500	-0.1490	0.4950	0.0730
14:40:08.463	2736	-0.5200	1.9900	-15.5400	-0.1240	0.3600	0.0710
14:40:08.483	2756	0.1900	2.7100	-16.9400	-0.1450	0.4570	0.0710
14:40:08.503	2776	0.3000	2.8900	-15.9500	-0.1340	0.4310	0.0770
14:40:08.522	2796	0.2800	2.3800	-16.2800	-0.1400	0.3860	0.0760
14:40:08.543	2816	0.7600	3.2500	-16.6500	-0.1330	0.4870	0.0780
14:40:08.563	2836	0.3400	2.4900	-15.9800	-0.1210	0.4120	0.0840
14:40:08.584	2856	0.8100	3.0200	-15.0500	-0.1660	0.4820	0.0790
14:40:08.603	2876	0.4400	2.7700	-16.2200	-0.1240	0.3900	0.0670
14:40:08.623	2896	0.2500	2.7500	-14.7400	-0.1320	0.4090	0.0680
14:40:08.643	2916	0.8800	2.9500	-15.2700	-0.1420	0.4420	0.0600
14:40:08.664	2936	0.5200	2.4600	-14.7000	-0.1470	0.4210	0.0650
14:40:08.682	2956	0.7800	2.6700	-15.6400	-0.1470	0.4810	0.0780
14:40:08.702	2976	0.3100	2.7100	-14.7400	-0.1350	0.4080	0.0620
14:40:08.722	2996	1.1000	2.4600	-16.4500	-0.1410	0.4340	0.0800
14:40:08.743	3016	0.9100	2.8800	-14.6700	-0.1330	0.4110	0.0700
14:40:08.763	3036	0.8500	2.6600	-15.4500	-0.1440	0.4310	0.0730
14:40:08.783	3056	0.4700	2.6000	-15.7600	-0.1470	0.4640	0.0740
14:40:08.804	3076	-0.3200	2.4700	-14.5400	-0.1250	0.3370	0.0570
14:40:08.824	3096	0.5100	3.0100	-15.2800	-0.1360	0.4440	0.0690
14:40:08.843	3116	0.0900	2.7800	-14.0800	-0.1130	0.3820	0.0700
14:40:08.863	3136	0.8400	2.8700	-14.3200	-0.1390	0.4230	0.0580
14:40:08.883	3156	0.6300	3.1500	-14.1500	-0.1240	0.4690	0.0670
14:40:08.903	3176	0.7400	2.7700	-14.2300	-0.1230	0.3420	0.0640
14:40:08.923	3196	0.5800	2.6600	-16.0300	-0.1600	0.5140	0.0770
14:40:08.943	3216	-0.2400	2.5300	-16.1600	-0.1330	0.4140	0.0630
14:40:08.964	3236	0.5900	2.4200	-15.1300	-0.1410	0.4300	0.0770
14:40:08.983	3256	0.0500	2.5200	-17.7500	-0.1310	0.4430	0.0880
14:40:09.003	3276	0.2300	2.8200	-13.2600	-0.1360	0.3410	0.0510
14:40:09.022	3296	1.2100	3.0400	-15.7000	-0.1570	0.5190	0.0780
14:40:09.044	3316	0.6000	2.8300	-14.3700	-0.1220	0.3790	0.0680
14:40:09.062	3336	0.4600	3.0000	-16.4700	-0.1510	0.4440	0.0790
14:40:09.083	3356	0.3300	2.4700	-16.8500	-0.1160	0.4070	0.0780
14:40:09.102	3376	0.4800	2.0400	-14.0900	-0.1330	0.3770	0.0610
14:40:09.122	3396	-0.0500	2.6700	-16.6500	-0.1410	0.4910	0.0840
14:40:09.142	3416	0.5800	2.5600	-14.9800	-0.1320	0.3990	0.0680
14:40:09.164	3436	0.8900	2.9700	-16.7400	-0.1440	0.4800	0.0780
14:40:09.183	3456	-0.0700	2.6100	-15.0500	-0.1300	0.4270	0.0610
14:40:09.203	3476	0.8900	2.4200	-15.1900	-0.1430	0.4310	0.0710
14:40:09.224	3496	-0.0100	2.9900	-16.4400	-0.1270	0.4710	0.0830
14:40:09.245	3516	0.4300	2.4500	-16.1600	-0.1300	0.3650	0.0660
14:40:09.264	3536	0.1400	2.8800	-16.2200	-0.1410	0.4750	0.0860
14:40:09.283	3556	0.2200	1.8500	-16.6400	-0.1310	0.3660	0.0780
14:40:09.304	3576	0.6800	2.4300	-16.7100	-0.1530	0.4520	0.0780
14:40:09.324	3596	-0.5100	2.7000	-14.4800	-0.1350	0.4360	0.0600
14:40:09.343	3616	1.2200	2.4300	-14.0600	-0.1570	0.4110	0.0500
14:40:09.362	3636	0.3300	2.6900	-16.7900	-0.1650	0.4880	0.0770
14:40:09.383	3656	0.4600	2.6100	-14.1900	-0.1460	0.3940	0.0600
14:40:09.404	3676	0.1200	2.6400	-17.2900	-0.1700	0.5060	0.0840
14:40:09.424	3696	0.6000	2.5400	-14.8500	-0.1200	0.4140	0.0720
14:40:09.445	3716	0.6500	2.7600	-16.0300	-0.1530	0.4210	0.0770
14:40:09.465	3736	0.3600	2.7400	-16.5000	-0.1370	0.4620	0.0730
14:40:09.484	3756	0.9700	2.2800	-14.6400	-0.1370	0.3920	0.0660
14:40:09.503	3776	0.4600	3.4100	-15.1600	-0.1660	0.4940	0.0650
14:40:09.522	3796	0.1100	2.6000	-14.9400	-0.1280	0.3880	0.0580
14:40:09.544	3816	0.0400	2.8100	-16.7300	-0.1390	0.4360	0.0690
14:40:09.564	3836	0.2000	2.4600	-16.2700	-0.1360	0.4230	0.0700
14:40:09.583	3856	0.4200	2.5300	-14.0200	-0.1420	0.4330	0.0600
14:40:09.604	3876	0.5100	2.7200	-16.7700	-0.1470	0.4730	0.0850
14:40:09.624	3896	0.3900	2.4100	-14.3700	-0.1330	0.3650	0.0660
14:40:09.644	3916	1.4300	3.0400	-15.4400	-0.1430	0.4760	0.0760
14:40:09.664	3936	0.2600	2.2300	-17.6700	-0.1330	0.4060	0.0820
14:40:09.684	3956	0.2800	2.7800	-15.3900	-0.1380	0.4620	0.0660
14:40:09.703	3976	-0.0100	2.9500	-17.0100	-0.1280	0.4790	0.0850
14:40:09.724	3996	0.4200	2.3900	-16.4600	-0.1260	0.4160	0.0730
14:40:09.744	4016	0.2100	2.9500	-15.5500	-0.1370	0.4920	0.0740
14:40:09.764	4036	0.6300	2.2300	-14.9200	-0.1260	0.3660	0.0730
14:40:09.785	4056	0.8000	2.5100	-15.3300	-0.1480	0.4750	0.0720
14:40:09.804	4076	0.1000	2.6600	-14.8100	-0.1340	0.4510	0.0780
14:40:09.825	4096	0.2900	2.7500	-15.4100	-0.1510	0.3800	0.0670
14:40:09.845	4116	0.2300	2.7900	-14.6900	-0.1500	0.4560	0.0700
14:40:09.864	4136	0.1200	2.4300	-15.2800	-0.1480	0.4090	0.0690
14:40:09.884	4156	0.7000	2.5900	-17.5500	-0.1460	0.4620	0.0960
14:40:09.904	4176	0.0200	2.6200	-14.3500	-0.1220	0.3780	0.0660
14:40:09.925	4196	0.7300	2.4900	-14.7400	-0.1390	0.4080	0.0640
14:40:09.944	4216	0.8000	2.8200	-16.1700	-0.1340	0.4440	0.0800
14:40:09.963	4236	0.3700	2.4600	-14.0900	-0.1420	0.3760	0.0610
14:40:09.984	4256	0.4500	2.8400	-17.6500	-0.1560	0.5040	0.0890
14:40:10.003	4276	-0.1900	2.2000	-13.8900	-0.1110	0.3740	0.0480
14:40:10.023	4296	0.6700	2.7300	-17.1100	-0.1460	0.4830	0.0880
14:40:10.044	4316	-0.0900	2.5400	-15.6500	-0.1330	0.4000	0.0640
14:40:10.065	4336	0.4700	2.5300	-13.3100	-0.1360	0.3870	0.0560
14:40:10.084	4356	0.6800	2.9600	-16.0100	-0.1520	0.4930	0.0800
14:40:10.105	4376	0.5600	1.9400	-15.5200	-0.1260	0.3590	0.0670
14:40:10.123	4396	0.0800	3.0300	-13.7300	-0.1630	0.5070	0.0620
14:40:10.144	4416	-0.3600	2.7100	-15.4100	-0.1210	0.4120	0.0650
14:40:10.165	4436	0.8700	2.2600	-16.7900	-0.1590	0.4530	0.0770
14:40:10.184	4456	0.2100	2.8400	-16.7600	-0.1310	0.5280	0.0780
14:40:10.204	4476	0.4700	2.4700	-15.2200	-0.1500	0.3970	0.0550
14:40:10.224	4496	0.6900	2.8800	-16.0800	-0.1580	0.5150	0.0700
14:40:10.243	4516	-0.2400	2.0300	-14.7700	-0.1230	0.3500	0.0590
14:40:10.265	4536	0.2800	2.5100	-17.1800	-0.1510	0.4770	0.0780
14:40:10.284	4556	-0.0800	2.3600	-16.4200	-0.1260	0.4570	0.0790
14:40:10.304	4576	0.4900	2.5200	-14.3900	-0.1500	0.4290	0.0630
14:40:10.325	4596	1.0400	2.8100	-16.7000	-0.1410	0.4700	0.0900
14:40:10.344	4616	-0.3200	2.5700	-14.4600	-0.1280	0.3660	0.0590
14:40:10.364	4636	0.2700	3.1200	-16.0300	-0.1400	0.4810	0.0690
14:40:10.385	4656	0.2400	2.8500	-14.1100	-0.1200	0.4230	0.0610
14:40:10.404	4676	1.0500	2.3100	-16.2900	-0.1550	0.4260	0.0660
14:40:10.423	4696	-0.0700	2.5800	-16.2100	-0.1320	0.4510	0.0730
14:40:10.444	4716	-0.0600	2.3900	-14.2300	-0.1390	0.4380	0.0660
14:40:10.463	4736	0.0100	3.0300	-13.8900	-0.1490	0.4480	0.0570
14:40:10.485	4756	0.1400	2.5000	-15.4600	-0.1260	0.4020	0.0710
14:40:10.505	4776	0.5100	2.6500	-16.3600	-0.1560	0.4640	0.0740
14:40:10.525	4796	0.0000	2.8600	-15.0700	-0.1290	0.4040	0.0670
14:40:10.544	4816	0.5000	2.4800	-16.0300	-0.1410	0.4260	0.0730
14:40:10.564	4836	0.3600	2.8400	-16.5400	-0.1530	0.4950	0.0800
14:40:10.583	4856	0.4300	2.3700	-14.9500	-0.1290	0.3840	0.0610
14:40:10.605	4876	0.7400	2.6900	-17.3900	-0.1620	0.4830	0.0840
14:40:10.625	4896	-0.1000	2.6000	-14.8100	-0.1370	0.4190	0.0680
14:40:10.646	4916	0.3800	2.2700	-14.6600	-0.1530	0.4160	0.0690
14:40:10.666	4936	0.3200	3.2300	-16.0200	-0.1370	0.4640	0.0730
14:40:10.685	4956	0.1900	2.3500	-15.3500	-0.1370	0.3950	0.0750
14:40:10.706	4976	0.3500	2.6200	-17.7300	-0.1530	0.4850	0.0950
14:40:10.724	4996	0.1100	2.4200	-14.8000	-0.1290	0.3770	0.0610
14:40:10.746	5016	0.7800	2.9100	-15.8900	-0.1340	0.4270	0.0730
14:40:10.766	5036	0.2800	2.4900	-16.9200	-0.1520	0.4840	0.0820
14:40:10.785	5056	0.5200	2.3600	-13.6500	-0.1310	0.3770	0.0640
14:40:10.803	5076	-0.1600	2.6800	-16.8900	-0.1390	0.4760	0.0820
14:40:10.825	5096	0.3900	2.0900	-15.8100	-0.1130	0.3800	0.0770
14:40:10.845	5116	0.6500	3.0300	-14.8000	-0.1600	0.4400	0.0670
14:40:10.865	5136	0.3100	2.7100	-14.8100	-0.1330	0.4090	0.0680
14:40:10.885	5156	0.6000	2.3600	-14.9000	-0.1480	0.3920	0.0620
14:40:10.906	5176	0.5900	3.2000	-15.4800	-0.1290	0.4600	0.0790
14:40:10.924	5196	0.4400	2.3900	-13.3600	-0.1380	0.3890	0.0520
14:40:10.945	5216	0.6700	2.6700	-16.0600	-0.1620	0.5040	0.0820
14:40:10.965	5236	0.5000	2.4500	-13.4500	-0.1490	0.3610	0.0530
14:40:10.984	5256	0.8700	2.5600	-14.9900	-0.1460	0.4320	0.0750
14:40:11.004	5276	0.6700	2.4100	-16.8500	-0.1360	0.4380	0.0810
14:40:11.026	5296	0.0400	2.3900	-13.5600	-0.1500	0.3890	0.0580
14:40:11.046	5316	0.9800	3.1100	-14.9400	-0.1540	0.4810	0.0770
14:40:11.064	5336	0.0700	2.2700	-16.0500	-0.1340	0.3820	0.0690
14:40:11.086	5356	0.3200	2.7300	-16.9400	-0.1650	0.4620	0.0830
14:40:11.104	5376	0.0900	2.4900	-13.6300	-0.1380	0.4250	0.0700
14:40:11.126	5396	0.7700	2.5800	-15.7100	-0.1420	0.4190	0.0750
14:40:11.144	5416	0.1900	2.9300	-16.8600	-0.1350	0.4920	0.0850
14:40:11.164	5436	0.1400	2.3800	-13.6200	-0.1440	0.3840	0.0480
14:40:11.185	5456	0.2600	2.5500	-15.8700	-0.1510	0.4740	0.0830
14:40:11.205	5476	0.0400	2.2300	-14.9300	-0.1300	0.3970	0.0690
14:40:11.225	5496	1.0800	2.4900	-16.9100	-0.1390	0.4540	0.0960
14:40:11.245	5516	0.7000	2.8900	-15.3000	-0.1370	0.4360	0.0660
14:40:11.264	5536	0.2500	2.1600	-15.1100	-0.1250	0.3720	0.0640
14:40:11.286	5556	0.8700	2.7200	-18.0800	-0.1520	0.4440	0.0880
14:40:11.305	5576	1.2500	2.4400	-13.1400	-0.1230	0.3570	0.0590
14:40:11.325	5596	1.0300	3.0200	-17.7600	-0.1630	0.4730	0.0850
14:40:11.345	5616	0.1700	3.0300	-14.7300	-0.1270	0.3840	0.0600
14:40:11.364	5636	0.1800	2.8400	-14.9900	-0.1350	0.3910	0.0660
14:40:11.385	5656	0.1900	3.1200	-15.2300	-0.1380	0.4920	0.0650
14:40:11.405	5676	0.1700	2.3300	-15.1400	-0.1260	0.3790	0.0660
14:40:11.425	5696	0.6500	2.6700	-17.0900	-0.1540	0.5010	0.0850
14:40:11.445	5716	0.3100	2.3200	-15.2100	-0.1460	0.4280	0.0690
14:40:11.467	5736	1.1400	2.6400	-15.0400	-0.1590	0.4290	0.0720
14:40:11.485	5756	0.3900	2.9300	-15.6800	-0.1480	0.4550	0.0700
14:40:11.505	5776	0.4200	2.6800	-12.8000	-0.1260	0.3920	0.0550
14:40:11.525	5796	1.0000	3.1800	-15.6400	-0.1460	0.4780	0.0750
14:40:11.545	5816	0.2500	2.4900	-15.5400	-0.1360	0.3620	0.0590
14:40:11.565	5836	1.2700	2.5000	-14.5800	-0.1530	0.4610	0.0720
14:40:11.586	5856	0.7300	2.8200	-15.5500	-0.1290	0.4530	0.0830
14:40:11.605	5876	0.5100	2.3200	-15.0700	-0.1350	0.3930	0.0740
14:40:11.625	5896	0.6700	2.5200	-18.1100	-0.1500	0.4930	0.0940
14:40:11.645	5916	-0.0700	2.3200	-15.5900	-0.1250	0.3680	0.0630
14:40:11.665	5936	1.1500	2.6500	-16.5500	-0.1490	0.5110	0.0870
14:40:11.686	5956	0.1400	2.1700	-16.6000	-0.1210	0.3970	0.0760
14:40:11.705	5976	0.4900	2.5500	-14.4600	-0.1230	0.4120	0.0680
14:40:11.726	5996	0.3300	2.8800	-16.3300	-0.1300	0.4420	0.0760
14:40:11.744	6016	0.8100	2.1000	-16.2100	-0.1390	0.4130	0.0830
14:40:11.765	6036	1.3200	3.1000	-15.2200	-0.1530	0.4920	0.0660
14:40:11.786	6056	0.4500	2.6500	-14.1700	-0.1330	0.3570	0.0550
14:40:11.806	6076	1.4800	2.7800	-15.8300	-0.1610	0.5070	0.0890
14:40:11.826	6096	-0.0800	2.9000	-16.3600	-0.1440	0.4170	0.0680
14:40:11.846	6116	0.1600	3.0100	-13.7000	-0.1400	0.3900	0.0560
14:40:11.866	6136	0.5700	2.8100	-16.7200	-0.1350	0.5420	0.0890
14:40:11.885	6156	-0.1100	2.8200	-13.6700	-0.1150	0.3760	0.0640
14:40:11.906	6176	0.5300	3.0500	-15.8300	-0.1530	0.4600	0.0730
14:40:11.926	6196	0.3100	2.6800	-14.9400	-0.1100	0.3930	0.0720
14:40:11.946	6216	0.5700	2.6300	-15.5400	-0.1330	0.4460	0.0710
14:40:11.967	6236	-0.1400	2.9600	-15.9300	-0.1320	0.4470	0.0670
14:40:11.984	6256	0.1400	2.3400	-17.0200	-0.1120	0.3760	0.0750
14:40:12.006	6276	0.0800	2.6800	-17.1800	-0.1370	0.5160	0.0920
14:40:12.026	6296	-0.0500	2.4400	-15.2900	-0.1240	0.3900	0.0730
14:40:12.046	6316	0.5100	2.5700	-16.4800	-0.1430	0.4700	0.0780
14:40:12.065	6336	0.0200	2.9900	-15.2900	-0.1320	0.4440	0.0680
14:40:12.087	6356	-0.1300	2.6100	-14.9400	-0.1160	0.4100	0.0700
14:40:12.105	6376	0.7500	2.6900	-17.3000	-0.1460	0.5000	0.0940
14:40:12.127	6396	0.2500	2.5900	-14.3800	-0.1240	0.3880	0.0560
14:40:12.147	6416	0.2500	2.8200	-14.8200	-0.1380	0.4630	0.0750
14:40:12.165	6436	0.2500	2.4800	-16.2700	-0.1280	0.3910	0.0740
14:40:12.186	6456	0.9000	2.5800	-16.8700	-0.1460	0.4690	0.0800
14:40:12.206	6476	0.4000	2.7500	-17.2500	-0.1390	0.4600	0.0790
14:40:12.226	6496	0.3300	2.4400	-14.3600	-0.1370	0.3840	0.0660
14:40:12.246	6516	0.8300	2.6100	-16.0500	-0.1470	0.4580	0.0780
14:40:12.266	6536	0.6400	2.4400	-13.5700	-0.1180	0.4090	0.0630
14:40:12.287	6556	1.2000	2.7200	-16.1800	-0.1550	0.4570	0.0840
14:40:12.305	6576	0.7600	2.5100	-17.0300	-0.1450	0.4850	0.0950
14:40:12.325	6596	0.6100	2.6600	-14.4300	-0.1370	0.3860	0.0610
14:40:12.346	6616	-0.0100	2.8400	-16.3400	-0.1230	0.4130	0.0760
14:40:12.366	6636	0.2500	2.3200	-14.7900	-0.1430	0.3940	0.0650
14:40:12.387	6656	1.3200	2.8500	-16.2500	-0.1450	0.4500	0.0750
14:40:12.406	6676	0.9200	2.4500	-15.4000	-0.1280	0.4170	0.0740
14:40:12.426	6696	0.8700	2.4800	-16.2400	-0.1340	0.4540	0.0810
14:40:12.446	6716	0.1300	2.7300	-17.5400	-0.1320	0.4600	0.0820
14:40:12.466	6736	0.2100	2.3200	-13.6900	-0.1180	0.3680	0.0480
14:40:12.486	6756	0.2500	3.0200	-17.8300	-0.1490	0.4890	0.1010
14:40:12.506	6776	0.3400	2.4700	-15.4400	-0.1240	0.3690	0.0610
14:40:12.526	6796	0.4900	2.9000	-15.4400	-0.1300	0.4450	0.0770
14:40:12.546	6816	0.0800	2.6600	-17.9300	-0.1140	0.4530	0.0850
14:40:12.567	6836	0.6400	2.3500	-14.6900	-0.1230	0.3930	0.0660
14:40:12.586	6856	-0.4700	2.8800	-17.5900	-0.1570	0.5260	0.0800
14:40:12.605	6876	0.1300	2.2200	-14.3100	-0.1310	0.3560	0.0570
14:40:12.626	6896	0.9800	2.9100	-15.7500	-0.1510	0.4920	0.0690
14:40:12.646	6916	-0.4200	2.5200	-16.1600	-0.1260	0.4170	0.0720
14:40:12.665	6936	0.4400	2.5400	-16.7200	-0.1370	0.4210	0.0700
14:40:12.688	6956	0.3300	2.4300	-18.4100	-0.1320	0.4900	0.0930
14:40:12.706	6976	-0.6100	2.3000	-16.6400	-0.1390	0.3800	0.0740
14:40:12.726	6996	0.7400	3.1200	-15.2900	-0.1410	0.4680	0.0750
14:40:12.746	7016	0.7700	2.1900	-14.7900	-0.1420	0.4060	0.0600
14:40:12.766	7036	0.2900	2.7100	-16.3300	-0.1470	0.4370	0.0790
14:40:12.786	7056	0.2200	2.9200	-15.0100	-0.1220	0.4350	0.0670
14:40:12.806	7076	-0.0100	2.7600	-14.7900	-0.1210	0.3950	0.0520
14:40:12.826	7096	0.5300	3.1800	-15.2700	-0.1410	0.4660	0.0780
14:40:12.846	7116	0.5700	2.5800	-16.2800	-0.1240	0.3690	0.0690
14:40:12.866	7136	0.0600	2.7300	-16.4900	-0.1430	0.4850	0.0740
14:40:12.886	7156	-0.1100	2.6200	-14.2000	-0.1220	0.3910	0.0540
14:40:12.906	7176	-0.2900	2.7500	-14.0900	-0.1360	0.4470	0.0620
14:40:12.926	7196	0.7600	2.8700	-15.4300	-0.1320	0.4490	0.0840
14:40:12.946	7216	0.5200	2.4000	-14.4700	-0.1290	0.3470	0.0650
14:40:12.968	7236	0.6600	2.6000	-17.1600	-0.1550	0.4910	0.0800
14:40:12.986	7256	-0.1200	2.2800	-16.0400	-0.1260	0.3580	0.0670
14:40:13.006	7276	0.0100	2.3800	-15.9000	-0.1460	0.4780	0.0720
14:40:13.026	7296	-0.0300	2.9500	-14.8800	-0.1160	0.4200	0.0690
14:40:13.046	7316	0.0200	2.5800	-13.4200	-0.1340	0.3970	0.0630
14:40:13.065	7336	0.7100	2.7700	-15.3000	-0.1450	0.4560	0.0640
14:40:13.088	7356	0.4600	2.7500	-14.7900	-0.1390	0.3920	0.0580
14:40:13.106	7376	0.9400	2.9500	-15.4900	-0.1370	0.4810	0.0760
14:40:13.128	7396	0.0400	2.4800	-14.4300	-0.1290	0.3670	0.0610
14:40:13.147	7416	0.6000	2.1700	-16.1000	-0.1440	0.4040	0.0720
14:40:13.167	7436	0.3100	2.7500	-15.9300	-0.1320	0.4790	0.0750
14:40:13.187	7456	0.3200	2.6800	-13.2200	-0.1250	0.3690	0.0540
14:40:13.206	7476	0.2600	2.5200	-15.7800	-0.1490	0.4620	0.0730
14:40:13.228	7496	0.0000	2.1400	-15.9600	-0.1220	0.4180	0.0700
14:40:13.248	7516	0.6700	2.2900	-16.5900	-0.1460	0.4460	0.0810
14:40:13.267	7536	0.1100	2.8400	-16.1300	-0.1230	0.4260	0.0760
14:40:13.286	7556	0.4800	2.6200	-14.2900	-0.1440	0.3900	0.0530
14:40:13.307	7576	0.5100	2.7000	-16.7200	-0.1410	0.4500	0.0810
14:40:13.327	7596	0.1500	2.3600	-16.4200	-0.1120	0.3650	0.0680
14:40:13.348	7616	0.6700	2.9900	-15.0900	-0.1460	0.4480	0.0700
14:40:13.367	7636	0.1000	2.5900	-15.9700	-0.1160	0.4080	0.0760
14:40:13.386	7656	0.8200	2.6800	-15.5300	-0.1430	0.4280	0.0710
14:40:13.408	7676	-0.4400	2.7800	-16.6300	-0.1480	0.4650	0.0710
14:40:13.426	7696	0.3800	2.3500	-14.4200	-0.1310	0.4420	0.0700
14:40:13.447	7716	0.6100	2.7600	-17.3300	-0.1320	0.5040	0.0820
14:40:13.467	7736	-0.1000	2.5700	-14.7100	-0.1230	0.4070	0.0570
14:40:13.488	7756	0.0600	2.6900	-14.8200	-0.1310	0.4540	0.0670
14:40:13.506	7776	0.4000	2.6100	-15.9700	-0.1350	0.4650	0.0770
14:40:13.528	7796	0.3400	2.5900	-15.3100	-0.1290	0.3360	0.0680
14:40:13.546	7816	0.7700	2.5300	-16.4000	-0.1370	0.4560	0.0770
14:40:13.568	7836	-0.2000	2.4100	-14.1100	-0.1390	0.4060	0.0540
14:40:13.587	7856	0.2000	2.8500	-17.0600	-0.1560	0.4880	0.0830
14:40:13.608	7876	0.1500	2.3100	-16.7000	-0.1180	0.4110	0.0810
14:40:13.628	7896	0.8000	2.4600	-15.6700	-0.1450	0.4040	0.0720
14:40:13.648	7916	1.2000	3.3700	-13.1800	-0.1710	0.4490	0.0610
14:40:13.668	7936	0.1800	2.7900	-16.2200	-0.1360	0.4190	0.0770
14:40:13.687	7956	0.3200	2.9300	-14.9500	-0.1310	0.4700	0.0730
14:40:13.707	7976	-0.0600	2.3000	-14.6900	-0.1290	0.4060	0.0620
14:40:13.727	7996	0.4600	2.6300	-16.1000	-0.1380	0.4290	0.0760
14:40:13.747	8016	0.5900	2.1500	-17.1800	-0.1410	0.4920	0.0880
14:40:13.767	8036	-0.2100	2.1400	-15.7500	-0.1360	0.4000	0.0580
14:40:13.788	8056	0.2200	2.6900	-16.6100	-0.1410	0.4940	0.0750
14:40:13.807	8076	-0.0400	2.1600	-15.8400	-0.1490	0.4020	0.0780
14:40:13.827	8096	-0.3300	3.0300	-16.8100	-0.1380	0.5080	0.0710
14:40:13.846	8116	0.2800	2.3200	-16.2400	-0.1190	0.3780	0.0760
14:40:13.868	8136	0.6500	2.7700	-15.8100	-0.1460	0.4670	0.0730
14:40:13.887	8156	0.5100	2.7600	-15.7300	-0.1210	0.4280	0.0810
14:40:13.907	8176	0.8100	2.9200	-13.5600	-0.1130	0.4210	0.0540
14:40:13.927	8196	1.1200	3.1600	-14.9400	-0.1510	0.4820	0.0720
14:40:13.947	8216	0.2000	2.0900	-14.8200	-0.1180	0.3490	0.0680
14:40:13.966	8236	1.0400	3.0300	-14.7800	-0.1560	0.4730	0.0750
14:40:13.987	8256	0.1600	2.9100	-14.6600	-0.1320	0.4470	0.0670
14:40:14.008	8276	0.3100	2.6100	-14.7400	-0.1310	0.4130	0.0650
14:40:14.028	8296	0.7800	2.8900	-18.0900	-0.1450	0.5170	0.0970
14:40:14.046	8316	0.0700	2.0900	-14.5400	-0.0920	0.3140	0.0660
14:40:14.066	8336	0.6200	2.4200	-17.0100	-0.1510	0.4810	0.0920
14:40:14.087	8356	0.4100	2.5900	-16.3600	-0.1250	0.4270	0.0800
14:40:14.107	8376	0.2000	2.8200	-14.9400	-0.1310	0.4210	0.0630
14:40:14.127	8396	0.2700	3.0100	-14.8900	-0.1340	0.4760	0.0620
14:40:14.147	8416	0.0600	2.5400	-13.5000	-0.1160	0.3880	0.0650
14:40:14.168	8436	0.4900	2.6800	-15.3000	-0.1560	0.4550	0.0780
14:40:14.186	8456	0.5200	2.7000	-16.0100	-0.1150	0.4150	0.0790
14:40:14.208	8476	0.7100	2.8200	-14.0800	-0.1340	0.4720	0.0730
14:40:14.226	8496	0.0000	2.6700	-16.6600	-0.1440	0.4430	0.0720
14:40:14.247	8516	0.9400	2.3900	-14.2900	-0.1310	0.4010	0.0670
14:40:14.268	8536	0.6200	2.5800	-16.8900	-0.1510	0.4980	0.0840
14:40:14.286	8556	-0.0800	2.4500	-16.5700	-0.1280	0.3830	0.0760
14:40:14.308	8576	0.6300	2.9600	-15.5600	-0.1410	0.4300	0.0670
14:40:14.327	8596	0.5800	2.5900	-15.4100	-0.1280	0.4360	0.0720
14:40:14.348	8616	0.5600	2.4400	-16.0100	-0.1440	0.3570	0.0710
14:40:14.367	8636	0.5900	2.5900	-16.4300	-0.1490	0.4490	0.0780
14:40:14.388	8656	-0.2200	2.6100	-14.8300	-0.1390	0.4010	0.0640
14:40:14.409	8676	0.1200	2.6800	-16.8600	-0.1500	0.4530	0.0840
14:40:14.428	8696	0.2000	2.5200	-15.2500	-0.1330	0.4210	0.0760
14:40:14.448	8716	0.5100	2.4700	-15.1900	-0.1390	0.4000	0.0650
14:40:14.467	8736	0.2500	2.8600	-16.6700	-0.1450	0.4680	0.0810
14:40:14.487	8756	0.1800	2.3800	-14.2600	-0.1110	0.3700	0.0680
14:40:14.508	8776	0.5600	2.5600	-16.3100	-0.1320	0.4410	0.0760
14:40:14.528	8796	0.2700	2.5800	-13.9600	-0.1200	0.3720	0.0570
14:40:14.548	8816	0.4600	2.9800	-14.7800	-0.1530	0.4600	0.0600
14:40:14.567	8836	0.4100	2.5700	-14.8100	-0.1270	0.4410	0.0670
14:40:14.587	8856	0.1900	2.4200	-15.4400	-0.1440	0.4410	0.0670
14:40:14.609	8876	0.4200	2.9300	-17.3100	-0.1330	0.4630	0.0820
14:40:14.628	8896	0.5200	2.1500	-13.8500	-0.1280	0.3580	0.0610
14:40:14.648	8916	1.1900	2.7900	-16.1800	-0.1470	0.4570	0.0800
14:40:14.668	8936	0.3300	2.6500	-15.8200	-0.1340	0.3950	0.0700
14:40:14.687	8956	0.3500	2.5100	-18.0400	-0.1430	0.4840	0.0960
14:40:14.709	8976	0.3200	2.8200	-14.3600	-0.1500	0.5070	0.0610
14:40:14.728	8996	0.6200	2.5400	-15.0800	-0.1410	0.3980	0.0740
14:40:14.748	9016	0.8000	3.2100	-16.7600	-0.1540	0.5080	0.0840
14:40:14.767	9036	-0.0100	2.1500	-15.1900	-0.1250	0.3740	0.0650
14:40:14.789	9056	0.3400	3.0300	-14.8600	-0.1420	0.4130	0.0700
14:40:14.808	9076	0.7500	2.5600	-15.3100	-0.1400	0.4310	0.0660
14:40:14.827	9096	0.5400	2.4100	-15.4600	-0.1550	0.4400	0.0670
14:40:14.847	9116	0.0600	2.8000	-16.5200	-0.1520	0.4860	0.0730
14:40:14.869	9136	-0.3400	2.6800	-14.1500	-0.1290	0.3910	0.0630
14:40:14.887	9156	0.8200	2.6900	-15.5000	-0.1350	0.4710	0.0600
14:40:14.908	9176	0.0700	2.8700	-15.9400	-0.1120	0.4000	0.0690
14:40:14.929	9196	0.5700	2.5600	-15.0000	-0.1530	0.4430	0.0700
14:40:14.947	9216	0.5000	2.7800	-15.4200	-0.1510	0.4530	0.0670
14:40:14.968	9236	0.1400	2.5500	-15.4900	-0.1110	0.3650	0.0760
14:40:14.989	9256	0.5200	2.7900	-15.5800	-0.1350	0.4590	0.0780
14:40:15.007	9276	-0.0900	2.5000	-15.9000	-0.1280	0.4090	0.0760
14:40:15.029	9296	0.4300	2.8100	-17.8400	-0.1330	0.5010	0.0840
14:40:15.049	9316	0.4100	2.5800	-17.6300	-0.1370	0.4550	0.0880
14:40:15.067	9336	0.5700	2.4700	-13.9800	-0.1480	0.4090	0.0660
14:40:15.087	9356	0.1400	3.0700	-14.5300	-0.1370	0.5080	0.0690
14:40:15.109	9376	-0.1200	2.0600	-16.8000	-0.1310	0.3720	0.0720
14:40:15.127	9396	0.1700	2.8100	-16.3300	-0.1590	0.4720	0.0830
14:40:15.149	9416	0.6200	2.6300	-15.5700	-0.1370	0.4370	0.0710
14:40:15.169	9436	0.3800	2.9100	-13.6900	-0.1610	0.3960	0.0450
14:40:15.188	9456	0.4700	3.0200	-15.6200	-0.1360	0.4800	0.0780
14:40:15.208	9476	1.0600	2.1700	-15.1700	-0.1430	0.3960	0.0710
14:40:15.228	9496	0.8600	2.9800	-14.1500	-0.1390	0.4160	0.0630
14:40:15.247	9516	0.2000	2.1600	-17.9400	-0.1240	0.3930	0.0800
14:40:15.268	9536	0.7200	2.4600	-15.9700	-0.1430	0.4460	0.0710
14:40:15.287	9556	0.4900	2.7100	-13.8700	-0.1450	0.4550	0.0700
14:40:15.308	9576	0.5400	2.4900	-14.2700	-0.1460	0.4200	0.0610
14:40:15.327	9596	0.4300	2.9400	-16.0500	-0.1400	0.4550	0.0680
14:40:15.347	9616	0.4100	1.9300	-14.6600	-0.1250	0.3720	0.0570
14:40:15.368	9636	0.5600	2.4000	-16.5000	-0.1500	0.4710	0.0830
14:40:15.387	9656	0.0200	3.0100	-14.7200	-0.1110	0.4090	0.0660
14:40:15.407	9676	-0.0100	2.6500	-15.9300	-0.1390	0.3780	0.0630
14:40:15.428	9696	0.3400	2.6700	-16.3700	-0.1530	0.4910	0.0890
14:40:15.448	9716	1.5900	2.5200	-13.1300	-0.1370	0.3680	0.0540
14:40:15.468	9736	0.7300	2.7600	-17.0900	-0.1510	0.4950	0.0860
14:40:15.487	9756	0.4500	2.1800	-15.5500	-0.1320	0.3630	0.0650
14:40:15.509	9776	1.5200	2.8400	-13.9200	-0.1570	0.4670	0.0770
14:40:15.529	9796	0.7000	2.7200	-17.0300	-0.1470	0.4670	0.0920
14:40:15.547	9816	0.3400	2.8800	-13.0600	-0.1480	0.4010	0.0590
14:40:15.569	9836	0.7800	2.7800	-16.4500	-0.1450	0.4680	0.0770
14:40:15.588	9856	0.9300	2.3800	-13.9400	-0.1310	0.3650	0.0610
14:40:15.608	9876	0.5500	3.0400	-15.4600	-0.1610	0.4820	0.0740
14:40:15.629	9896	0.0600	2.7900	-15.7700	-0.1360	0.4410	0.0700
14:40:15.648	9916	0.4200	2.7200	-15.0200	-0.1490	0.4100	0.0540
14:40:15.668	9936	0.6000	3.2100	-15.8300	-0.1450	0.4710	0.0820
14:40:15.688	9956	0.4900	2.4500	-15.9900	-0.1180	0.3430	0.0740
14:40:15.710	9976	-0.0600	3.0200	-16.9000	-0.1360	0.4960	0.0860
14:40:15.728	9996	0.2900	1.9500	-15.5000	-0.1280	0.4020	0.0740
14:40:15.750	10016	0.3300	2.8000	-15.4000	-0.1570	0.4470	0.0770
14:40:15.769	10036	0.3100	2.6700	-15.8000	-0.1330	0.4150	0.0780
14:40:15.788	10056	0.3900	2.6200	-15.3300	-0.1320	0.4140	0.0670
14:40:15.809	10076	0.4300	3.1400	-16.9200	-0.1550	0.4900	0.0690
14:40:15.826	10096	0.4900	2.2800	-15.3800	-0.1360	0.3710	0.0680
14:40:15.849	10116	0.3100	2.4100	-16.4400	-0.1610	0.4970	0.0760
14:40:15.870	10136	0.0800	2.3100	-16.0800	-0.1440	0.4650	0.0700
14:40:15.888	10156	0.8200	2.3000	-16.9600	-0.1380	0.4450	0.0850
14:40:15.910	10176	0.4500	3.0200	-18.0300	-0.1360	0.4840	0.0830
14:40:15.930	10196	0.0000	2.1800	-15.9300	-0.1290	0.3400	0.0610
14:40:15.948	10216	0.4400	2.8500	-14.6200	-0.1440	0.4400	0.0700
14:40:15.970	10236	0.2300	2.6800	-14.3900	-0.1360	0.3890	0.0520
14:40:15.988	10256	0.6700	2.7600	-15.0500	-0.1580	0.4500	0.0680
14:40:16.009	10276	0.6800	2.8400	-15.8000	-0.1570	0.4530	0.0660
14:40:16.030	10296	0.4800	2.4400	-15.6400	-0.1400	0.4050	0.0760
14:40:16.050	10316	0.9200	3.1800	-15.1300	-0.1480	0.4970	0.0690
14:40:16.068	10336	0.1700	2.3000	-13.9900	-0.1370	0.3840	0.0590
14:40:16.090	10356	0.9300	2.9100	-14.5600	-0.1450	0.4290	0.0650
14:40:16.109	10376	0.5700	2.3900	-15.3300	-0.1400	0.4510	0.0820
14:40:16.129	10396	0.6700	2.6000	-16.3300	-0.1350	0.4180	0.0790
14:40:16.149	10416	0.4500	2.7700	-16.9100	-0.1410	0.4820	0.0790
14:40:16.169	10436	0.4600	1.9800	-16.6400	-0.1210	0.3440	0.0730
14:40:16.188	10456	1.1100	2.6100	-16.1400	-0.1530	0.4820	0.0740
14:40:16.209	10476	0.5600	2.5800	-14.6400	-0.1300	0.3860	0.0600
14:40:16.229	10496	0.4000	2.4300	-16.2000	-0.1300	0.4120	0.0740
14:40:16.249	10516	-0.1000	2.9100	-15.2000	-0.1370	0.4660	0.0740
14:40:16.268	10536	0.9700	2.4000	-13.8900	-0.1350	0.3610	0.0500
14:40:16.289	10556	0.7100	3.2900	-14.6000	-0.1660	0.5080	0.0650
14:40:16.309	10576	0.0800	2.8400	-13.5800	-0.1210	0.3680	0.0590
14:40:16.328	10596	0.7500	2.8700	-14.9600	-0.1600	0.4800	0.0740
14:40:16.350	10616	-0.2200	2.6500	-16.1500	-0.1240	0.4240	0.0820
14:40:16.368	10636	-0.2500	2.2900	-14.4800	-0.1470	0.4030	0.0700
14:40:16.388	10656	1.0500	2.7100	-16.0900	-0.1460	0.4540	0.0820
14:40:16.408	10676	0.7200	2.4200	-13.5700	-0.1180	0.3420	0.0650
14:40:16.430	10696	0.7400	2.9400	-16.2000	-0.1640	0.4510	0.0690
14:40:16.450	10716	0.2400	2.7100	-14.8800	-0.1300	0.4120	0.0730
14:40:16.468	10736	0.1600	2.4800	-15.3000	-0.1450	0.4220	0.0730
14:40:16.488	10756	0.3500	3.2800	-15.9600	-0.1380	0.4850	0.0750
14:40:16.508	10776	0.8700	2.5100	-12.7500	-0.1280	0.3460	0.0500
14:40:16.528	10796	0.6100	2.4700	-17.4600	-0.1500	0.4780	0.0910
14:40:16.551	10816	0.3100	2.6200	-14.1600	-0.1220	0.3820	0.0690
14:40:16.569	10836	0.2300	2.8300	-15.2400	-0.1450	0.4670	0.0710
14:40:16.588	10856	0.0700	2.9700	-15.4400	-0.1380	0.4190	0.0600
14:40:16.609	10876	0.3300	2.4200	-16.1400	-0.1270	0.3810	0.0690
14:40:16.629	10896	0.3000	2.7200	-17.7300	-0.1340	0.4680	0.0860
14:40:16.649	10916	0.5800	2.2800	-15.6000	-0.1290	0.3840	0.0730
14:40:16.670	10936	0.3900	2.5900	-15.8200	-0.1500	0.4580	0.0790
14:40:16.689	10956	-0.5300	2.9000	-15.8300	-0.1210	0.3910	0.0640
14:40:16.709	10976	0.3700	2.6200	-15.0600	-0.1430	0.4360	0.0670
14:40:16.729	10996	-0.4000	2.7600	-15.2400	-0.1300	0.4720	0.0750
14:40:16.749	11016	0.6300	2.6100	-16.1000	-0.1270	0.3660	0.0680
14:40:16.768	11036	0.9600	2.5100	-17.5100	-0.1530	0.4940	0.0870
14:40:16.790	11056	0.5800	2.7400	-14.8100	-0.1310	0.3780	0.0660
14:40:16.809	11076	0.6100	2.9000	-13.9300	-0.1590	0.4890	0.0620
14:40:16.829	11096	0.2100	2.7300	-17.6300	-0.1350	0.4590	0.0860
14:40:16.849	11116	0.5400	2.5200	-14.1500	-0.1280	0.3380	0.0580
14:40:16.870	11136	-0.1500	2.7400	-15.8400	-0.1430	0.4990	0.0780
14:40:16.890	11156	0.6200	2.4900	-14.3500	-0.1400	0.3800	0.0620
14:40:16.910	11176	-0.0100	2.9500	-15.5000	-0.1360	0.4860	0.0780
14:40:16.928	11196	0.1500	2.6000	-15.6900	-0.1360	0.4150	0.0660
14:40:16.948	11216	-0.0200	2.6700	-16.4100	-0.1270	0.4120	0.0730
14:40:16.969	11236	0.4100	2.6300	-16.4900	-0.1350	0.4890	0.0810
14:40:16.990	11256	0.6600	2.6300	-15.2800	-0.1170	0.3290	0.0680
14:40:17.009	11276	0.5000	2.8400	-15.3100	-0.1420	0.4560	0.0730
14:40:17.030	11296	0.3200	2.6500	-14.1300	-0.1150	0.3980	0.0650
14:40:17.051	11316	0.7000	2.8200	-14.7300	-0.1520	0.4420	0.0680
14:40:17.068	11336	0.3900	2.8500	-15.2000	-0.1330	0.4190	0.0770
14:40:17.089	11356	0.7000	2.6000	-15.6200	-0.1440	0.4230	0.0700
14:40:17.110	11376	0.5300	2.9800	-15.8600	-0.1430	0.5330	0.0720
14:40:17.131	11396	0.2700	2.5400	-13.8300	-0.1250	0.3440	0.0590
14:40:17.149	11416	0.9800	2.6600	-16.8900	-0.1500	0.4910	0.0870
14:40:17.170	11436	0.1700	2.4100	-15.0300	-0.1340	0.4270	0.0680
14:40:17.189	11456	0.7100	2.7100	-15.0400	-0.1200	0.3920	0.0700
14:40:17.209	11476	0.6300	2.6000	-17.7700	-0.1440	0.5200	0.0900
14:40:17.230	11496	0.0700	2.2900	-14.1900	-0.1440	0.3530	0.0550
14:40:17.250	11516	0.5600	3.1900	-15.7500	-0.1390	0.4650	0.0670
14:40:17.271	11536	0.5600	2.6100	-15.5800	-0.1300	0.4170	0.0700
14:40:17.289	11556	0.1200	2.2100	-16.1500	-0.1610	0.4370	0.0790
14:40:17.309	11576	0.4800	2.5900	-14.9500	-0.1290	0.3880	0.0660
14:40:17.329	11596	0.0100	2.4300	-13.7600	-0.1210	0.3380	0.0490
14:40:17.351	11616	0.5900	2.9400	-15.4700	-0.1340	0.4440	0.0710
14:40:17.370	11636	0.9300	2.2900	-15.5400	-0.1350	0.3500	0.0640
14:40:17.389	11656	0.4300	2.8600	-15.8300	-0.1540	0.4710	0.0720
14:40:17.410	11676	-0.1600	2.5400	-14.3900	-0.1340	0.4120	0.0620
14:40:17.430	11696	0.9100	2.5800	-15.3100	-0.1390	0.4050	0.0690
14:40:17.449	11716	0.6500	2.6900	-16.1500	-0.1410	0.4840	0.0810
14:40:17.470	11736	0.1200	2.5300	-14.4600	-0.1440	0.3890	0.0550
14:40:17.489	11756	0.7100	3.1100	-15.9700	-0.1410	0.4660	0.0780
14:40:17.510	11776	-0.3300	2.5400	-11.9400	-0.1180	0.3230	0.0520
14:40:17.529	11796	0.2500	3.0600	-15.0900	-0.1390	0.4510	0.0730
14:40:17.551	11816	0.1400	2.7000	-16.3000	-0.1230	0.4190	0.0710
14:40:17.570	11836	0.0500	2.6600	-13.7300	-0.1090	0.3730	0.0550
14:40:17.590	11856	1.0900	2.6600	-15.3500	-0.1590	0.5060	0.0690
14:40:17.610	11876	0.3500	2.2500	-13.6900	-0.1490	0.3760	0.0580
14:40:17.630	11896	0.9400	2.9000	-15.5600	-0.1640	0.4710	0.0740
14:40:17.649	11916	-0.4400	2.1700	-16.0900	-0.1290	0.4330	0.0800
14:40:17.669	11936	0.4300	2.3900	-15.6800	-0.1520	0.4140	0.0700
14:40:17.690	11956	0.4000	3.0800	-15.3300	-0.1580	0.4660	0.0690
14:40:17.709	11976	0.4300	2.1200	-14.6400	-0.1340	0.3880	0.0700
14:40:17.730	11996	0.8000	2.8800	-16.9400	-0.1410	0.4370	0.0810
14:40:17.750	12016	0.1600	2.5600	-15.0800	-0.1390	0.4000	0.0670
14:40:17.769	12036	0.2800	2.5700	-15.5300	-0.1320	0.4330	0.0650
14:40:17.789	12056	0.4000	2.3700	-16.0900	-0.1190	0.4110	0.0830
14:40:17.810	12076	0.4600	2.4200	-15.9000	-0.1380	0.3870	0.0600
14:40:17.829	12096	0.3200	3.0200	-15.7800	-0.1570	0.5050	0.0780
14:40:17.850	12116	0.2700	2.2900	-16.0000	-0.1310	0.3610	0.0660
14:40:17.869	12136	0.9900	2.8200	-16.4200	-0.1290	0.4300	0.0880
14:40:17.890	12156	-0.0400	2.7500	-14.3000	-0.1240	0.4070	0.0620
14:40:17.910	12176	0.8400	2.6400	-14.1900	-0.1350	0.4300	0.0610
14:40:17.931	12196	0.6500	2.8600	-15.5300	-0.1460	0.5060	0.0790
14:40:17.949	12216	0.3000	2.7800	-13.1000	-0.1300	0.3820	0.0660
14:40:17.970	12236	0.8400	2.8400	-16.7000	-0.1520	0.4820	0.0680
14:40:17.989	12256	0.3500	2.4900	-14.7700	-0.1270	0.3800	0.0640
14:40:18.010	12276	0.8000	2.5200	-15.4500	-0.1600	0.4400	0.0730
14:40:18.030	12296	0.4600	2.7700	-16.4600	-0.1310	0.4620	0.0730
14:40:18.049	12316	0.5500	2.6600	-16.1900	-0.1420	0.4330	0.0710
14:40:18.069	12336	0.5600	2.8800	-16.9700	-0.1540	0.4850	0.0940
14:40:18.091	12356	0.2500	2.6000	-15.8300	-0.1340	0.4130	0.0730
14:40:18.111	12376	0.2500	3.0400	-15.7900	-0.1640	0.4580	0.0650
14:40:18.131	12396	0.0000	2.6100	-15.9400	-0.1290	0.4130	0.0850
14:40:18.150	12416	0.1800	2.6800	-14.4000	-0.1220	0.3530	0.0550
14:40:18.170	12436	0.2400	2.8000	-16.1000	-0.1370	0.4990	0.0700
14:40:18.190	12456	0.4300	2.4600	-13.8700	-0.1320	0.4000	0.0590
14:40:18.210	12476	0.4700	3.1500	-15.6400	-0.1410	0.4890	0.0810
14:40:18.230	12496	-0.2300	2.5300	-14.7700	-0.1210	0.3890	0.0620
14:40:18.251	12516	0.9100	2.6600	-14.2600	-0.1550	0.4200	0.0560
14:40:18.271	12536	0.3800	2.6300	-17.3500	-0.1450	0.4560	0.0880
14:40:18.291	12556	1.0000	2.3800	-15.4800	-0.1280	0.3860	0.0780
14:40:18.311	12576	0.8600	3.2000	-14.8300	-0.1450	0.4750	0.0740
14:40:18.330	12596	-0.2300	2.5200	-14.4300	-0.1260	0.3400	0.0640
14:40:18.352	12616	0.3900	2.5200	-17.5200	-0.1360	0.4550	0.0730
14:40:18.372	12636	0.0600	2.5200	-14.4400	-0.1370	0.4340	0.0550
14:40:18.389	12656	0.1000	2.1700	-15.2800	-0.1440	0.4040	0.0650
14:40:18.409	12676	0.4400	3.0500	-16.0000	-0.1390	0.4740	0.0740
14:40:18.431	12696	0.4500	2.5600	-12.7800	-0.1470	0.3860	0.0550
14:40:18.451	12716	0.4700	2.8500	-14.7000	-0.1630	0.4720	0.0670
14:40:18.471	12736	0.7500	2.5700	-13.2400	-0.1300	0.4040	0.0590
14:40:18.491	12756	-0.0800	3.0700	-14.7200	-0.1500	0.4200	0.0580
14:40:18.511	12776	0.7400	2.6600	-15.4000	-0.1490	0.4750	0.0830
14:40:18.531	12796	0.5100	2.5500	-14.5200	-0.1510	0.4230	0.0650
14:40:18.551	12816	1.0300	3.0400	-15.6500	-0.1440	0.4840	0.0740
14:40:18.570	12836	0.2100	2.3300	-15.8400	-0.1420	0.4140	0.0720
14:40:18.591	12856	0.0400	2.6000	-15.4900	-0.1300	0.4280	0.0700
14:40:18.611	12876	0.8700	2.7100	-15.4200	-0.1330	0.3880	0.0560
14:40:18.630	12896	-0.2300	2.5400	-14.6500	-0.1360	0.4000	0.0610
14:40:18.651	12916	0.4400	2.4700	-15.9900	-0.1590	0.4650	0.0700
14:40:18.670	12936	0.3500	2.2500	-15.7200	-0.1230	0.3880	0.0710
14:40:18.691	12956	0.7900	3.0900	-15.4100	-0.1420	0.4710	0.0700
14:40:18.711	12976	-0.2400	2.5400	-15.7300	-0.1320	0.4000	0.0690
14:40:18.730	12996	0.4200	2.9100	-14.0800	-0.1260	0.4500	0.0580
14:40:18.751	13016	0.4600	2.8100	-16.1200	-0.1370	0.4830	0.0770
14:40:18.771	13036	0.0900	2.5700	-15.0700	-0.1270	0.3950	0.0670
14:40:18.791	13056	0.9900	3.1500	-16.8700	-0.1480	0.4850	0.0850
14:40:18.811	13076	0.3800	2.5700	-14.3100	-0.1270	0.3610	0.0550
14:40:18.830	13096	0.2400	3.0600	-13.9000	-0.1260	0.4200	0.0660
14:40:18.852	13116	0.4200	2.8500	-15.1000	-0.1330	0.4520	0.0670
14:40:18.872	13136	0.1200	2.3100	-13.0100	-0.1450	0.4060	0.0470
14:40:18.892	13156	0.3000	2.9800	-15.8100	-0.1410	0.4620	0.0790
14:40:18.910	13176	0.4800	2.4900	-14.2300	-0.1330	0.3800	0.0590
14:40:18.930	13196	0.6400	2.9300	-15.9200	-0.1460	0.4440	0.0740
14:40:18.951	13216	0.3800	2.2700	-17.7900	-0.1300	0.4450	0.0840
14:40:18.971	13236	0.4800	2.7000	-16.3900	-0.1220	0.4220	0.0690
14:40:18.991	13256	0.0300	2.5700	-16.7800	-0.1470	0.4530	0.0740
14:40:19.011	13276	0.5500	2.3300	-13.9900	-0.1180	0.3770	0.0560
14:40:19.031	13296	1.0200	2.9600	-15.0800	-0.1430	0.4780	0.0760
14:40:19.051	13316	0.3800	2.1500	-16.3800	-0.1220	0.3560	0.0660
14:40:19.071	13336	0.8700	2.4900	-16.7300	-0.1450	0.4660	0.0800
14:40:19.091	13356	0.3800	2.7800	-16.4000	-0.1230	0.4410	0.0800
14:40:19.111	13376	0.4200	2.7600	-15.9900	-0.1230	0.3770	0.0820
14:40:19.131	13396	0.5900	3.3300	-14.8500	-0.1480	0.4840	0.0680
14:40:19.151	13416	0.2400	2.5300	-14.3400	-0.1020	0.3480	0.0600
14:40:19.172	13436	0.8800	3.1200	-16.7200	-0.1400	0.4490	0.0740
14:40:19.192	13456	0.2800	2.5400	-14.9400	-0.1410	0.3810	0.0570
14:40:19.210	13476	0.1200	2.6100	-13.3900	-0.1610	0.4410	0.0490
14:40:19.232	13496	0.4000	2.8700	-16.1200	-0.1410	0.5120	0.0740
14:40:19.251	13516	0.5000	2.0600	-16.1200	-0.1430	0.4100	0.0620
14:40:19.271	13536	1.3100	2.9800	-17.2100	-0.1510	0.4790	0.0820
14:40:19.291	13556	0.4500	2.7400	-15.1200	-0.1150	0.3660	0.0700
14:40:19.310	13576	0.7000	2.7500	-14.7700	-0.1440	0.4310	0.0760
14:40:19.330	13596	0.3100	3.0300	-15.1600	-0.1490	0.4340	0.0720
14:40:19.351	13616	0.7000	2.5900	-14.3900	-0.1460	0.3940	0.0710
14:40:19.371	13636	0.7200	3.0700	-14.8600	-0.1590	0.4830	0.0690
14:40:19.391	13656	-0.1300	2.6500	-14.8300	-0.1160	0.3590	0.0600
14:40:19.411	13676	0.6200	2.8800	-14.3800	-0.1340	0.4810	0.0610
14:40:19.432	13696	0.1900	2.6000	-15.4100	-0.1300	0.4340	0.0670
14:40:19.452	13716	0.9300	2.4600	-15.0400	-0.1520	0.4650	0.0730
14:40:19.470	13736	0.7000	3.1700	-15.2100	-0.1430	0.4680	0.0660
14:40:19.491	13756	0.0400	2.5200	-15.5500	-0.1300	0.3960	0.0680
14:40:19.512	13776	0.8500	2.4000	-15.9100	-0.1590	0.4610	0.0680
14:40:19.530	13796	1.0900	2.6200	-13.9700	-0.1210	0.3960	0.0520
14:40:19.551	13816	1.1200	2.7500	-14.0100	-0.1350	0.4740	0.0580
14:40:19.571	13836	-0.2000	2.4800	-16.0700	-0.1440	0.4490	0.0730
14:40:19.592	13856	0.0900	2.3800	-13.2700	-0.1340	0.4030	0.0600
14:40:19.612	13876	0.8900	2.7000	-15.9500	-0.1390	0.4560	0.0760
14:40:19.631	13896	0.5000	2.5600	-15.8400	-0.1260	0.3980	0.0640
14:40:19.651	13916	0.6700	2.7500	-14.8400	-0.1330	0.4170	0.0780
14:40:19.673	13936	0.7000	2.1700	-16.5700	-0.1350	0.4200	0.0890
14:40:19.691	13956	0.5200	3.1300	-11.8700	-0.1360	0.4080	0.0480
14:40:19.713	13976	0.7900	2.7100	-16.1300	-0.1550	0.4410	0.0700
14:40:19.732	13996	0.3100	2.3500	-15.2600	-0.1200	0.3900	0.0730
14:40:19.750	14016	0.6500	2.6800	-14.5000	-0.1520	0.4820	0.0620
14:40:19.772	14036	0.3400	2.4200	-14.6400	-0.1210	0.3670	0.0640
14:40:19.792	14056	0.1800	2.2900	-15.9700	-0.1520	0.3940	0.0640
14:40:19.813	14076	0.1500	2.6700	-16.9800	-0.1570	0.5000	0.0790
14:40:19.833	14096	0.7900	2.1500	-14.1800	-0.1280	0.3840	0.0710
14:40:19.853	14116	0.3400	3.0600	-15.2000	-0.1560	0.4550	0.0700
14:40:19.871	14136	-0.2300	2.7900	-13.7700	-0.1160	0.3440	0.0600
14:40:19.892	14156	1.1400	2.9900	-15.6800	-0.1480	0.4490	0.0710
14:40:19.912	14176	-0.1900	2.4600	-16.1800	-0.1310	0.4000	0.0790
14:40:19.932	14196	0.9300	2.4200	-14.5600	-0.1400	0.3770	0.0620
14:40:19.951	14216	0.3000	2.5700	-17.7600	-0.1510	0.4870	0.0930
14:40:19.972	14236	0.5100	2.1500	-14.6500	-0.1270	0.3590	0.0650
14:40:19.992	14256	0.2900	2.7500	-15.6700	-0.1540	0.5010	0.0760
14:40:20.012	14276	0.0600	2.8000	-14.4500	-0.1250	0.3700	0.0620
14:40:20.032	14296	0.6700	2.9400	-14.7500	-0.1510	0.4430	0.0690
14:40:20.052	14316	0.5300	2.9500	-16.8100	-0.1340	0.4630	0.0780
14:40:20.072	14336	0.7000	2.6100	-14.1000	-0.1380	0.3780	0.0660
14:40:20.092	14356	0.5600	2.8900	-15.6700	-0.1540	0.4840	0.0770
14:40:20.112	14376	0.1200	2.5000	-14.2000	-0.1250	0.4040	0.0640
14:40:20.132	14396	0.0200	2.8600	-16.8900	-0.1470	0.4800	0.0750
14:40:20.153	14416	0.6500	2.8800	-15.6700	-0.1260	0.4400	0.0830
14:40:20.172	14436	0.3000	2.4500	-13.9900	-0.1380	0.3950	0.0620
14:40:20.192	14456	0.1800	2.6300	-18.1500	-0.1380	0.4780	0.0830
14:40:20.213	14476	0.1300	2.3100	-16.1000	-0.1280	0.3860	0.0770
14:40:20.232	14496	0.2200	2.5200	-15.4000	-0.1460	0.4610	0.0790
14:40:20.250	14516	0.1700	2.1200	-15.7500	-0.1180	0.4130	0.0730
14:40:20.272	14536	0.5100	2.8200	-14.5600	-0.1310	0.4490	0.0560
14:40:20.291	14556	-0.2700	2.7800	-17.1400	-0.1420	0.4310	0.0760
14:40:20.312	14576	1.0600	2.5400	-14.6100	-0.1280	0.3550	0.0550
14:40:20.333	14596	-0.0500	3.0300	-15.7600	-0.1360	0.4810	0.0750
14:40:20.352	14616	0.5100	2.2900	-13.7300	-0.1200	0.3660	0.0570
14:40:20.372	14636	0.5000	2.7100	-14.3400	-0.1410	0.4610	0.0720
14:40:20.392	14656	0.2700	2.2200	-16.7800	-0.1220	0.4200	0.0720
14:40:20.413	14676	0.4500	2.3900	-15.9100	-0.1360	0.4440	0.0710
14:40:20.431	14696	0.2600	2.6600	-17.1700	-0.1520	0.4960	0.0790
14:40:20.453	14716	0.5800	2.5400	-14.3700	-0.1060	0.3680	0.0590
14:40:20.471	14736	0.8600	2.6600	-15.4400	-0.1440	0.4990	0.0790
14:40:20.492	14756	0.2700	2.8800	-15.0700	-0.1210	0.4100	0.0650
14:40:20.512	14776	1.2900	2.8500	-13.8500	-0.1270	0.3910	0.0630
14:40:20.533	14796	0.5200	2.7200	-17.2800	-0.1350	0.4530	0.0920
14:40:20.553	14816	1.1900	2.5000	-14.4200	-0.1380	0.3720	0.0570
14:40:20.572	14836	0.5200	2.5400	-16.5900	-0.1550	0.4780	0.0760
14:40:20.592	14856	0.4100	2.2500	-15.2600	-0.1270	0.4170	0.0740
14:40:20.612	14876	1.0100	2.6500	-14.5700	-0.1410	0.4320	0.0630
14:40:20.632	14896	0.4300	2.6200	-17.2700	-0.1200	0.4230	0.0860
14:40:20.652	14916	0.1000	2.5400	-14.0200	-0.1320	0.3970	0.0600
14:40:20.672	14936	0.4000	3.1100	-14.8700	-0.1370	0.4450	0.0620
14:40:20.692	14956	0.6500	2.6100	-15.1400	-0.1100	0.3400	0.0650
14:40:20.712	14976	0.8200	3.1500	-15.7200	-0.1300	0.4830	0.0860
14:40:20.732	14996	-0.0800	2.9800	-14.2300	-0.1200	0.3940	0.0600
14:40:20.752	15016	0.7700	2.9000	-14.3000	-0.1480	0.4340	0.0620
14:40:20.772	15036	-0.0100	2.6800	-16.6500	-0.1460	0.4810	0.0780
14:40:20.792	15056	0.1100	2.5500	-14.9300	-0.1310	0.4290	0.0610
14:40:20.812	15076	1.3600	3.3500	-16.1700	-0.1590	0.5770	0.0800
14:40:20.831	15096	0.6200	2.5100	-13.2800	-0.1160	0.3900	0.0590
14:40:20.854	15116	0.4400	2.5000	-16.2800	-0.1400	0.4310	0.0820
14:40:20.871	15136	0.4300	2.6600	-16.2900	-0.1230	0.4560	0.0720
14:40:20.891	15156	0.5200	2.5600	-14.1600	-0.1350	0.3900	0.0570
14:40:20.912	15176	0.0000	2.9100	-15.4200	-0.1310	0.4840	0.0700
14:40:20.933	15196	0.4200	2.4200	-13.4600	-0.1320	0.3950	0.0550
14:40:20.953	15216	0.9500	2.9000	-14.9400	-0.1410	0.4450	0.0660
14:40:20.972	15236	0.5500	2.3800	-12.1000	-0.1500	0.4020	0.0500
14:40:20.992	15256	0.5000	2.3400	-16.2600	-0.1410	0.4440	0.0720
14:40:21.014	15276	-0.7700	2.4900	-15.4900	-0.1190	0.3640	0.0590
14:40:21.034	15296	-0.2000	2.6700	-14.7600	-0.1360	0.3700	0.0660
14:40:21.053	15316	0.9100	3.0400	-15.4500	-0.1520	0.4770	0.0770
14:40:21.073	15336	-0.0300	2.4400	-15.9500	-0.1230	0.3570	0.0660
14:40:21.094	15356	0.4900	3.1200	-16.2900	-0.1410	0.4630	0.0980
14:40:21.113	15376	0.3100	2.4600	-16.6200	-0.1270	0.4030	0.0750
14:40:21.133	15396	0.2000	2.4500	-14.5700	-0.1310	0.3860	0.0550
14:40:21.151	15416	0.5700	2.8400	-17.1000	-0.1500	0.4950	0.0830
14:40:21.173	15436	0.1900	2.2700	-16.4600	-0.1140	0.3680	0.0760
14:40:21.194	15456	0.6100	3.0800	-16.6000	-0.1400	0.4640	0.0790
14:40:21.213	15476	-0.1100	2.3200	-16.2800	-0.1130	0.3820	0.0750
14:40:21.233	15496	0.4900	2.7800	-15.0700	-0.1350	0.4670	0.0800
14:40:21.253	15516	0.1100	2.7200	-15.9300	-0.1270	0.4620	0.0790
14:40:21.272	15536	0.3500	2.5600	-14.2800	-0.1150	0.3470	0.0650
14:40:21.294	15556	0.9900	2.8800	-14.9300	-0.1690	0.4690	0.0730
14:40:21.313	15576	0.1900	2.3100	-14.0700	-0.1180	0.3430	0.0620
14:40:21.334	15596	1.2400	2.9500	-15.3900	-0.1370	0.4070	0.0710
14:40:21.353	15616	0.2200	2.5000	-17.0500	-0.1340	0.4530	0.0760
14:40:21.373	15636	0.6600	2.4000	-13.9700	-0.1290	0.4110	0.0610
14:40:21.393	15656	0.4200	2.8900	-17.4000	-0.1460	0.4950	0.0780
14:40:21.413	15676	0.7300	2.5200	-13.7900	-0.1350	0.3270	0.0580
14:40:21.433	15696	1.2200	3.0500	-16.6100	-0.1430	0.4470	0.0800
14:40:21.453	15716	0.6900	2.9300	-15.0300	-0.1260	0.4240	0.0670
14:40:21.474	15736	0.5100	2.6800	-13.6800	-0.1290	0.4380	0.0610
14:40:21.493	15756	0.4000	2.7400	-16.3300	-0.1370	0.4660	0.0700
14:40:21.513	15776	0.4500	2.6100	-15.0400	-0.1240	0.3880	0.0590
14:40:21.534	15796	0.8300	3.1400	-15.7600	-0.1350	0.4890	0.0720
14:40:21.553	15816	0.6300	2.3300	-15.6800	-0.1270	0.4110	0.0680
14:40:21.573	15836	1.0200	2.3700	-13.4800	-0.1420	0.4430	0.0570
14:40:21.593	15856	-0.1600	2.6500	-15.9000	-0.1370	0.4250	0.0800
14:40:21.613	15876	1.1300	2.4300	-14.6600	-0.1370	0.4460	0.0620
14:40:21.633	15896	0.7700	2.4900	-17.1800	-0.1580	0.4920	0.0870
14:40:21.653	15916	0.2800	2.6600	-14.3700	-0.1230	0.3420	0.0570
14:40:21.672	15936	1.2000	2.2900	-17.4100	-0.1550	0.4830	0.0860
14:40:21.693	15956	0.1300	2.8700	-15.0300	-0.1200	0.4340	0.0690
14:40:21.714	15976	0.6900	2.6600	-14.8200	-0.1370	0.3950	0.0770
14:40:21.734	15996	0.7900	2.7100	-16.8600	-0.1520	0.4860	0.0720
14:40:21.752	16016	0.5500	2.2100	-15.2400	-0.1340	0.3850	0.0720
14:40:21.772	16036	0.2700	2.7600	-16.4400	-0.1410	0.4640	0.0860
14:40:21.792	16056	0.0500	2.3900	-15.0000	-0.1190	0.3910	0.0600
14:40:21.812	16076	0.2900	2.8200	-16.4700	-0.1560	0.4740	0.0780
14:40:21.834	16096	-0.3800	2.9600	-15.4700	-0.1220	0.4260	0.0690
14:40:21.853	16116	-0.2900	2.3900	-13.3200	-0.1410	0.3360	0.0530
14:40:21.873	16136	0.4400	2.9400	-16.3900	-0.1260	0.4650	0.0830
14:40:21.893	16156	0.5400	2.2700	-14.4300	-0.1300	0.3870	0.0680
14:40:21.913	16176	0.2700	3.0100	-16.2500	-0.1500	0.4780	0.0700
14:40:21.932	16196	0.0100	2.6300	-15.3600	-0.1320	0.4110	0.0710
14:40:21.953	16216	0.4200	2.6300	-16.0700	-0.1350	0.4160	0.0800
14:40:21.973	16236	0.3300	3.3300	-13.6200	-0.1490	0.5000	0.0560
14:40:21.993	16256	0.1400	2.5700	-13.5400	-0.1420	0.3710	0.0590
14:40:22.012	16276	1.0500	2.7500	-16.2900	-0.1490	0.4440	0.0760
14:40:22.033	16296	0.0600	2.1400	-15.6800	-0.1230	0.3810	0.0690
14:40:22.055	16316	0.0100	2.6400	-15.6300	-0.1270	0.4130	0.0720
14:40:22.074	16336	0.3100	2.2900	-16.4800	-0.1370	0.4700	0.0750
14:40:22.094	16356	0.1200	2.1400	-14.8900	-0.1470	0.3830	0.0780
14:40:22.113	16376	0.2800	2.9400	-15.4700	-0.1440	0.4650	0.0720
14:40:22.134	16396	0.4800	2.4300	-15.7200	-0.1380	0.4110	0.0700
14:40:22.153	16416	1.0000	2.7200	-16.6900	-0.1570	0.4720	0.0810
