# Supplementary material for: A slanted castor wheel enables pushing manual wheelchairs from the side to improve social interaction
Source: PLoS One. 2024 Sep 12;19(9):e0307759. doi: 10.1371/journal.pone.0307759 (PMC11392412; doi:10.1371/journal.pone.0307759)
Supplement: S1 File — Contains the data collected during the validation experiments and the code for calculating the reaction forces for a castor wheel using the vector equations and the cosine approximation. 4TU.ResearchData repository: https://doi.org/10.4121/82afa4e1-bdf1-4bf4-8682-32e62f6c3d68, GitLab repository: https://gitlab.tudelft.nl/ziggy/evaluation_paper. (ZIP) [file pone.0307759.s002.zip › S2 File - Experimental data and the MATLAB code for calculations of the castor wheel/Data/Test8_31-5-2022/0.15rad_3.4kg_8.txt]

TimeStamp	SampleCounter	Fx(N)	Fy(N)	Fz(N)	Tx(Nm)	Ty(Nm)	Tz(Nm)
14:46:33.043	59336	0.9500	5.4600	-38.3000	-0.2710	1.0740	0.1830
14:46:33.064	59356	0.9500	5.6300	-32.8300	-0.2860	0.8960	0.1310
14:46:33.083	59376	1.5900	5.7100	-36.9600	-0.2280	1.0940	0.1760
14:46:33.103	59396	0.3400	5.9600	-34.1300	-0.2530	0.9630	0.1450
14:46:33.123	59416	1.8100	5.8100	-36.6400	-0.2770	1.0450	0.1580
14:46:33.143	59436	1.2000	5.4000	-37.2500	-0.2390	1.0450	0.1960
14:46:33.163	59456	1.4200	6.2400	-31.4600	-0.2920	0.8710	0.1230
14:46:33.183	59476	0.4500	5.6500	-38.9700	-0.2230	1.1120	0.1790
14:46:33.204	59496	0.1600	5.6400	-35.4100	-0.2750	0.9050	0.1580
14:46:33.223	59516	1.6300	5.7900	-37.4100	-0.2700	1.0930	0.1690
14:46:33.243	59536	0.8800	5.6400	-36.1700	-0.2390	0.9640	0.1750
14:46:33.264	59556	1.6800	6.0600	-34.4200	-0.3140	1.0310	0.1350
14:46:33.283	59576	0.8500	5.4100	-37.3500	-0.2460	1.0680	0.1920
14:46:33.304	59596	0.5100	6.0300	-34.6300	-0.2910	0.9240	0.1440
14:46:33.323	59616	0.5200	6.2200	-38.3700	-0.2380	1.1110	0.1820
14:46:33.345	59636	0.0900	5.5800	-34.4400	-0.2540	0.9820	0.1540
14:46:33.363	59656	0.9500	6.0300	-36.5500	-0.2990	1.0740	0.1660
14:46:33.383	59676	1.2600	5.6300	-35.0500	-0.2420	1.0110	0.1680
14:46:33.404	59696	0.3900	6.0900	-33.5500	-0.3160	0.8680	0.1310
14:46:33.424	59716	0.1600	5.8400	-39.6900	-0.2650	1.0920	0.1860
14:46:33.442	59736	0.1200	5.3600	-31.3200	-0.2910	0.9040	0.1170
14:46:33.464	59756	1.5300	6.3200	-36.4000	-0.2520	1.1280	0.1620
14:46:33.484	59776	0.2900	5.1000	-36.0200	-0.2440	1.0080	0.1700
14:46:33.504	59796	0.1100	5.8200	-35.6500	-0.2870	0.9020	0.1290
14:46:33.523	59816	0.5800	5.4500	-38.4000	-0.2290	1.0420	0.1880
14:46:33.544	59836	-0.1100	5.8600	-33.1900	-0.2690	0.8200	0.1320
14:46:33.563	59856	0.8500	5.3800	-40.3400	-0.2270	1.1550	0.1830
14:46:33.583	59876	0.7200	5.2900	-34.5100	-0.2590	0.9610	0.1610
14:46:33.605	59896	1.5000	6.0200	-36.7200	-0.2920	1.0330	0.1570
14:46:33.624	59916	1.1000	5.7500	-36.2100	-0.2320	1.0540	0.1920
14:46:33.644	59936	1.0900	6.0500	-32.0900	-0.2910	0.9360	0.1380
14:46:33.664	59956	0.5600	5.9000	-38.9400	-0.2220	1.1660	0.1890
14:46:33.684	59976	-0.4400	5.7800	-32.5700	-0.2560	0.8710	0.1350
14:46:33.704	59996	1.5500	5.9200	-35.8800	-0.2670	1.0680	0.1540
14:46:33.725	60016	1.6000	5.4600	-33.1200	-0.2540	0.9910	0.1680
14:46:33.744	60036	1.8900	5.8400	-35.5900	-0.3130	0.9690	0.1470
14:46:33.763	60056	1.1900	5.4900	-38.0500	-0.2760	1.1700	0.1910
14:46:33.784	60076	0.7900	5.8700	-32.2000	-0.3070	0.9530	0.1440
14:46:33.804	60096	2.2800	6.0800	-41.4100	-0.2310	1.2310	0.2120
14:46:33.823	60116	1.4700	5.5200	-31.2100	-0.2580	0.9320	0.1560
14:46:33.844	60136	1.7700	6.6600	-34.5400	-0.2770	1.0230	0.1560
14:46:33.864	60156	1.7600	5.2000	-36.6300	-0.2400	1.0790	0.1860
14:46:33.883	60176	1.8800	5.8200	-33.6100	-0.2790	0.9630	0.1490
14:46:33.905	60196	1.3600	6.2400	-36.4900	-0.2300	1.1710	0.1820
14:46:33.925	60216	0.6700	5.8000	-30.9600	-0.2420	0.9070	0.1410
14:46:33.945	60236	1.6700	6.0600	-39.1900	-0.2450	1.1370	0.1740
14:46:33.965	60256	0.6800	5.5000	-34.2200	-0.2330	0.9560	0.1650
14:46:33.983	60276	1.3800	5.9600	-31.8300	-0.2850	0.9440	0.1210
14:46:34.005	60296	1.5100	5.7700	-39.7100	-0.2090	1.1450	0.2000
14:46:34.024	60316	-0.0200	5.7400	-33.5500	-0.2710	0.9030	0.1430
14:46:34.044	60336	0.3400	6.0300	-38.6500	-0.2200	1.1050	0.1800
14:46:34.064	60356	-0.1100	5.6300	-33.2700	-0.2320	0.8150	0.1490
14:46:34.083	60376	1.5600	5.8400	-35.5900	-0.3000	1.0380	0.1500
14:46:34.104	60396	1.3400	5.2500	-36.2200	-0.2710	1.0790	0.1930
14:46:34.125	60416	2.1700	5.7500	-34.8400	-0.2810	1.0180	0.1580
14:46:34.144	60436	2.0800	6.0200	-40.9400	-0.2180	1.2230	0.2060
14:46:34.165	60456	-0.0100	5.8900	-30.5300	-0.2580	0.8410	0.1170
14:46:34.185	60476	1.6100	6.4800	-35.5000	-0.2640	1.0460	0.1610
14:46:34.205	60496	0.8700	4.9200	-33.3900	-0.2600	0.9870	0.1690
14:46:34.223	60516	1.6900	6.1700	-34.7400	-0.3250	1.0130	0.1430
14:46:34.244	60536	0.9100	5.9300	-37.9000	-0.2550	1.1230	0.1970
14:46:34.263	60556	0.6400	6.0700	-32.9100	-0.2750	0.8950	0.1390
14:46:34.284	60576	1.6100	6.5300	-38.3500	-0.2110	1.1180	0.1790
14:46:34.303	60596	0.5300	5.7500	-33.4600	-0.2280	0.8690	0.1590
14:46:34.324	60616	1.4900	5.7000	-35.9200	-0.2980	1.0100	0.1490
14:46:34.344	60636	1.3900	5.8500	-36.3000	-0.2290	1.0790	0.1860
14:46:34.365	60656	0.7700	5.9300	-34.1000	-0.2740	0.9420	0.1410
14:46:34.383	60676	0.6600	5.9800	-39.7200	-0.2170	1.1830	0.1840
14:46:34.406	60696	-0.4100	5.5200	-32.3400	-0.2620	0.8270	0.1290
14:46:34.424	60716	1.2500	5.5700	-35.9300	-0.2890	1.0390	0.1480
14:46:34.443	60736	0.9400	5.8400	-36.3200	-0.2480	1.0480	0.1750
14:46:34.466	60756	1.7900	5.5900	-33.1100	-0.2790	0.9830	0.1450
14:46:34.485	60776	0.8300	6.1600	-39.2800	-0.2270	1.1850	0.1920
14:46:34.505	60796	-0.5100	5.7200	-30.9900	-0.2760	0.8060	0.1170
14:46:34.524	60816	0.0600	6.2700	-38.3500	-0.2220	1.0740	0.1600
14:46:34.544	60836	-0.1900	5.1800	-32.6600	-0.2550	0.8810	0.1410
14:46:34.564	60856	2.6500	6.1000	-32.3200	-0.3170	1.0200	0.1300
14:46:34.586	60876	1.6500	5.9400	-37.6400	-0.2440	1.1040	0.1950
14:46:34.603	60896	0.9400	5.9200	-33.2700	-0.3080	0.9140	0.1370
14:46:34.625	60916	1.2900	6.5000	-41.7600	-0.2270	1.2420	0.2120
14:46:34.644	60936	-0.0700	5.7600	-31.7900	-0.2540	0.8680	0.1340
14:46:34.665	60956	1.6000	6.9800	-35.3400	-0.2720	1.0700	0.1660
14:46:34.685	60976	0.4300	5.3700	-37.2600	-0.2590	1.0490	0.1910
14:46:34.705	60996	1.7700	5.6100	-33.5200	-0.2990	0.9760	0.1370
14:46:34.724	61016	1.1500	5.7000	-39.5900	-0.2080	1.2290	0.2020
14:46:34.746	61036	0.2000	5.8100	-31.6500	-0.2640	0.8710	0.1290
14:46:34.765	61056	1.1500	6.0700	-37.0300	-0.2280	1.1130	0.1620
14:46:34.785	61076	0.2200	5.4300	-32.9500	-0.2500	0.8690	0.1520
14:46:34.805	61096	2.3300	6.0100	-31.2400	-0.2900	0.9840	0.1190
14:46:34.825	61116	1.5600	5.8700	-38.9700	-0.2270	1.1500	0.2030
14:46:34.846	61136	1.1700	5.9600	-32.4400	-0.2640	0.9000	0.1430
14:46:34.864	61156	1.0900	5.8200	-39.5100	-0.2150	1.1480	0.1780
14:46:34.885	61176	-0.1500	5.5700	-31.9100	-0.2330	0.7860	0.1360
14:46:34.905	61196	2.2300	6.8000	-33.1100	-0.2600	1.0910	0.1440
14:46:34.926	61216	1.8800	5.5700	-36.4800	-0.2480	1.0370	0.1870
14:46:34.944	61236	2.4800	6.0700	-32.7900	-0.2990	1.0500	0.1500
14:46:34.965	61256	1.4600	5.9700	-38.6400	-0.2340	1.1980	0.2070
14:46:34.985	61276	-0.1400	5.7700	-31.3000	-0.2770	0.8060	0.1180
14:46:35.004	61296	0.1300	6.3300	-36.2600	-0.2480	1.0220	0.1440
14:46:35.025	61316	-0.1700	5.4600	-33.0800	-0.2680	0.8900	0.1450
14:46:35.045	61336	1.2800	5.7600	-34.0800	-0.3000	1.0210	0.1530
14:46:35.065	61356	1.3300	5.6900	-38.5500	-0.2500	1.1680	0.2020
14:46:35.084	61376	0.3100	6.3000	-31.9200	-0.2970	0.8910	0.1260
14:46:35.105	61396	1.3200	6.2500	-38.1800	-0.2110	1.1240	0.1810
14:46:35.125	61416	-0.2300	5.3400	-32.4800	-0.2470	0.8530	0.1360
14:46:35.145	61436	0.4100	5.9100	-35.9100	-0.2620	1.0260	0.1560
14:46:35.165	61456	0.3600	6.0800	-35.0900	-0.2470	1.0190	0.1640
14:46:35.184	61476	1.2300	5.4600	-32.2600	-0.2840	0.9600	0.1280
14:46:35.205	61496	0.9000	6.0800	-38.9700	-0.2250	1.0830	0.1970
14:46:35.225	61516	-0.1500	5.8100	-32.8500	-0.2640	0.8270	0.1340
14:46:35.245	61536	1.2300	6.1300	-36.2400	-0.2150	1.1070	0.1770
14:46:35.265	61556	0.4300	5.7900	-35.3000	-0.2480	0.9540	0.1570
14:46:35.286	61576	1.1800	6.1200	-33.6900	-0.2720	1.0210	0.1520
14:46:35.305	61596	1.2700	5.6300	-37.7600	-0.2440	1.1010	0.1930
14:46:35.325	61616	0.2100	5.8200	-33.3700	-0.2890	0.8700	0.1360
14:46:35.345	61636	1.4200	6.0400	-38.4900	-0.2080	1.0940	0.1860
14:46:35.366	61656	-0.4400	6.1600	-30.7400	-0.2600	0.8460	0.1190
14:46:35.384	61676	1.8000	5.6700	-33.3600	-0.2720	1.0320	0.1410
14:46:35.406	61696	1.9200	6.0200	-34.9800	-0.2410	1.0420	0.1820
14:46:35.425	61716	1.3700	5.7200	-33.6400	-0.2970	0.9860	0.1360
14:46:35.444	61736	1.3600	6.1800	-38.1800	-0.2270	1.1680	0.1920
14:46:35.466	61756	0.1600	5.8600	-32.7900	-0.2700	0.8690	0.1280
14:46:35.486	61776	1.7600	6.1600	-38.3500	-0.2210	1.1190	0.1710
14:46:35.504	61796	0.7500	6.1500	-33.5400	-0.2640	0.9280	0.1570
14:46:35.526	61816	1.3500	6.0000	-33.2700	-0.2770	1.0130	0.1460
14:46:35.547	61836	0.6700	5.7300	-37.9300	-0.2050	1.0550	0.1890
14:46:35.565	61856	0.1500	5.6300	-33.2100	-0.2740	0.8610	0.1270
14:46:35.585	61876	0.1300	5.3000	-39.5700	-0.2040	1.0840	0.1790
14:46:35.605	61896	-0.1200	5.5500	-34.6100	-0.2450	0.8810	0.1440
14:46:35.626	61916	1.4600	5.9200	-34.1300	-0.2410	1.1070	0.1580
14:46:35.645	61936	1.3800	5.8200	-35.4300	-0.2240	1.0560	0.1760
14:46:35.666	61956	1.4500	6.1800	-33.8300	-0.2860	0.9580	0.1310
14:46:35.684	61976	0.5600	5.4700	-38.9400	-0.1990	1.1000	0.1950
14:46:35.706	61996	-0.3100	6.0600	-33.2900	-0.2700	0.8470	0.1230
14:46:35.727	62016	1.8000	5.8000	-38.9300	-0.2260	1.1590	0.1840
14:46:35.746	62036	0.8200	5.8600	-32.9900	-0.2580	0.9610	0.1530
14:46:35.765	62056	1.4300	5.9200	-30.9900	-0.2930	1.0160	0.1360
14:46:35.786	62076	-0.2700	5.6100	-37.1900	-0.2430	1.0510	0.1720
14:46:35.805	62096	0.0800	6.1400	-33.9500	-0.3080	0.8700	0.1220
14:46:35.825	62116	1.4300	6.1400	-37.4800	-0.2490	1.0850	0.1750
14:46:35.847	62136	0.7100	6.1200	-35.3800	-0.2930	0.9600	0.1550
14:46:35.866	62156	2.8700	6.2000	-36.5500	-0.2900	1.2280	0.1820
14:46:35.886	62176	2.0500	5.4200	-35.0800	-0.2660	1.0830	0.1720
14:46:35.907	62196	1.2400	6.4800	-31.0500	-0.3010	0.9360	0.1150
14:46:35.926	62216	1.0800	5.2500	-37.0800	-0.2360	1.0930	0.1840
14:46:35.945	62236	0.1500	5.6800	-32.2300	-0.2740	0.8670	0.1220
14:46:35.966	62256	1.7700	5.4700	-36.2600	-0.2320	1.0450	0.1740
14:46:35.986	62276	0.9700	5.8200	-34.6600	-0.2480	1.1040	0.1730
14:46:36.005	62296	1.5400	5.6300	-32.8300	-0.2280	1.0350	0.1450
14:46:36.025	62316	0.9200	5.9600	-34.6700	-0.1660	1.0220	0.1710
14:46:36.047	62336	0.4700	5.8000	-34.5300	-0.2520	0.9270	0.1270
14:46:36.067	62356	0.9400	5.3400	-35.5500	-0.1720	1.0430	0.1650
14:46:36.087	62376	2.9100	5.8800	-35.6100	-0.2320	1.0910	0.1640
14:46:36.106	62396	2.6500	5.6600	-36.0600	-0.2490	1.1290	0.1750
14:46:36.126	62416	0.4400	5.1000	-34.2000	-0.2250	1.0020	0.1630
14:46:36.146	62436	0.6000	6.0200	-34.2400	-0.3120	0.9320	0.1260
14:46:36.167	62456	0.8300	5.5800	-34.5000	-0.2160	0.9920	0.1730
14:46:36.187	62476	-0.1600	6.3900	-36.2200	-0.2800	0.9810	0.1410
14:46:36.207	62496	1.8700	5.9600	-37.2500	-0.2440	1.1130	0.1770
14:46:36.226	62516	1.9200	5.8600	-34.6500	-0.2540	1.0590	0.1670
14:46:36.247	62536	2.6000	6.5400	-31.9600	-0.3180	1.0180	0.1360
14:46:36.266	62556	0.0900	5.0700	-35.9000	-0.2370	0.9550	0.1760
14:46:36.287	62576	0.4400	5.7200	-36.4400	-0.3560	0.9540	0.1430
14:46:36.305	62596	0.3600	5.8200	-36.6600	-0.2760	1.0180	0.1700
14:46:36.326	62616	0.3800	5.7900	-34.3000	-0.2710	0.9320	0.1380
14:46:36.346	62636	1.6800	6.4500	-36.4600	-0.2660	1.1420	0.1630
14:46:36.367	62656	0.0700	5.1900	-36.0700	-0.2390	0.9800	0.1690
14:46:36.386	62676	0.4300	6.4300	-33.3100	-0.2980	0.8730	0.1140
14:46:36.406	62696	-0.2200	5.5700	-35.7400	-0.2500	0.9700	0.1580
14:46:36.427	62716	-0.0400	5.6900	-34.2900	-0.2980	0.8720	0.1290
14:46:36.447	62736	1.1200	5.8000	-37.8700	-0.2430	1.1370	0.1720
14:46:36.465	62756	0.7600	5.7400	-34.7300	-0.2480	0.9850	0.1590
14:46:36.486	62776	1.5700	6.1200	-35.1500	-0.2900	1.0610	0.1420
14:46:36.507	62796	0.8300	5.1800	-36.1200	-0.2220	1.0260	0.1790
14:46:36.526	62816	-0.0200	5.7000	-33.5700	-0.3010	0.8590	0.1210
14:46:36.545	62836	0.3700	5.7800	-38.5200	-0.2440	1.1200	0.1820
14:46:36.566	62856	0.4100	5.8800	-34.5300	-0.2660	0.9180	0.1420
14:46:36.587	62876	1.1100	6.2300	-35.7300	-0.2630	1.0700	0.1520
14:46:36.606	62896	0.6700	5.4600	-34.2100	-0.2310	0.9540	0.1660
14:46:36.627	62916	1.5200	6.0700	-34.0400	-0.3280	1.0060	0.1370
14:46:36.646	62936	1.2400	5.2900	-38.9800	-0.2670	1.1250	0.1960
14:46:36.666	62956	1.6900	5.9300	-33.3800	-0.3070	0.9130	0.1400
14:46:36.686	62976	2.2500	6.0700	-39.0400	-0.2260	1.1770	0.1980
14:46:36.706	62996	0.5400	5.6800	-33.1500	-0.2460	0.9350	0.1560
14:46:36.725	63016	0.7800	7.3200	-35.3300	-0.2670	1.0180	0.1460
14:46:36.746	63036	0.2100	5.4700	-35.8900	-0.2230	0.9800	0.1670
14:46:36.766	63056	1.6300	6.0900	-32.6700	-0.3320	0.9070	0.1240
14:46:36.787	63076	1.8900	5.6700	-36.8700	-0.2040	1.1760	0.1840
14:46:36.806	63096	1.0500	5.8200	-34.7100	-0.2630	0.9620	0.1610
14:46:36.826	63116	1.0800	6.0900	-34.8800	-0.2880	1.1420	0.1510
14:46:36.846	63136	0.5100	5.4000	-34.4800	-0.2240	0.9060	0.1590
14:46:36.867	63156	0.5300	6.2500	-32.7900	-0.3180	0.8900	0.1120
14:46:36.885	63176	1.2000	5.7600	-39.3900	-0.2130	1.0810	0.1960
14:46:36.905	63196	0.4500	5.9400	-33.4700	-0.2840	0.8990	0.1270
14:46:36.927	63216	2.1900	5.8700	-36.9800	-0.2660	1.1540	0.1680
14:46:36.946	63236	1.1800	5.2700	-32.7800	-0.2440	0.8930	0.1510
14:46:36.967	63256	1.4800	6.3600	-36.8600	-0.3150	1.1000	0.1570
14:46:36.987	63276	0.1400	5.2000	-36.8000	-0.2530	0.9730	0.1780
14:46:37.007	63296	-0.0600	5.8100	-34.2400	-0.2990	0.9010	0.1330
14:46:37.026	63316	1.4600	5.9500	-40.0300	-0.2330	1.1730	0.1920
14:46:37.047	63336	0.2700	5.5700	-31.6900	-0.2640	0.8780	0.1420
14:46:37.066	63356	1.0100	6.7300	-36.0000	-0.2760	1.0850	0.1600
14:46:37.085	63376	0.0600	4.9600	-35.6000	-0.2520	0.9190	0.1760
14:46:37.107	63396	0.3300	6.4300	-33.5500	-0.3450	0.9390	0.1180
14:46:37.128	63416	1.1800	5.6200	-37.6200	-0.2540	1.1050	0.1890
14:46:37.147	63436	-0.1700	5.6600	-34.3700	-0.2830	0.8900	0.1320
14:46:37.167	63456	0.9000	6.3600	-39.6400	-0.2420	1.1400	0.1800
14:46:37.187	63476	-0.1200	5.1400	-33.8800	-0.2300	0.8610	0.1590
14:46:37.207	63496	0.7100	5.9500	-35.6900	-0.3160	0.9480	0.1330
14:46:37.227	63516	1.5200	5.6100	-38.3600	-0.2440	1.0620	0.1930
14:46:37.247	63536	1.3200	6.3000	-32.6900	-0.2630	0.9320	0.1360
14:46:37.268	63556	1.4700	6.1000	-37.6300	-0.2210	1.1710	0.1770
14:46:37.287	63576	-0.2800	5.4700	-32.3900	-0.2500	0.8770	0.1390
14:46:37.308	63596	1.7800	6.6700	-34.7700	-0.2670	1.0120	0.1510
14:46:37.327	63616	0.1500	5.5400	-35.3600	-0.2330	0.9780	0.1740
14:46:37.347	63636	1.7000	6.2100	-33.0300	-0.2810	0.8730	0.1330
14:46:37.366	63656	0.4600	6.6300	-39.2200	-0.2100	1.1970	0.1990
14:46:37.388	63676	-0.1400	5.3700	-31.8400	-0.2720	0.8050	0.1200
14:46:37.406	63696	0.4500	6.8300	-37.1600	-0.2390	1.0700	0.1580
14:46:37.427	63716	-0.0300	5.2900	-33.7400	-0.2460	0.8990	0.1480
14:46:37.447	63736	1.7500	6.2000	-33.9800	-0.2970	1.0350	0.1390
14:46:37.467	63756	1.2700	5.7600	-36.6400	-0.2640	1.1420	0.1930
14:46:37.486	63776	1.1000	6.0400	-33.1000	-0.2870	0.9280	0.1540
14:46:37.508	63796	1.4900	6.7800	-39.8100	-0.2060	1.1930	0.1970
14:46:37.527	63816	0.5000	5.4500	-30.6400	-0.2490	0.8360	0.1330
14:46:37.546	63836	0.8700	6.9800	-35.8300	-0.2520	1.0570	0.1610
14:46:37.566	63856	0.4000	5.8100	-36.0500	-0.2390	0.9660	0.1630
14:46:37.586	63876	1.6900	5.7800	-33.2100	-0.3270	0.9960	0.1360
14:46:37.608	63896	1.5800	5.8600	-39.2100	-0.1940	1.1620	0.1930
14:46:37.628	63916	0.8800	6.1300	-30.7800	-0.2590	0.8660	0.1250
14:46:37.648	63936	0.5600	5.7100	-39.3400	-0.2410	1.1190	0.1710
14:46:37.666	63956	0.4200	6.1000	-32.3400	-0.2460	0.8790	0.1540
14:46:37.686	63976	1.9500	6.1600	-34.0600	-0.2860	1.0530	0.1470
14:46:37.708	63996	1.3800	5.9700	-37.6300	-0.2350	1.1330	0.1920
14:46:37.728	64016	1.0200	5.8600	-33.5200	-0.2790	0.9000	0.1460
14:46:37.747	64036	0.7900	6.0400	-39.4300	-0.2080	1.1500	0.1890
14:46:37.767	64056	0.3400	5.4100	-31.6800	-0.2410	0.8640	0.1500
14:46:37.787	64076	2.0100	6.3000	-35.6800	-0.2770	1.1430	0.1650
14:46:37.806	64096	1.1600	5.1600	-35.2600	-0.2460	1.0210	0.1830
14:46:37.828	64116	1.3700	6.1200	-33.8900	-0.3150	1.0110	0.1230
14:46:37.847	64136	0.6700	6.2500	-39.9300	-0.2390	1.1420	0.1990
14:46:37.867	64156	-0.7900	5.8700	-30.9100	-0.2750	0.8200	0.1140
14:46:37.887	64176	1.2700	6.4600	-38.1900	-0.2320	1.1230	0.1660
14:46:37.907	64196	0.8900	4.9400	-33.4800	-0.2710	0.9300	0.1580
14:46:37.927	64216	1.9400	6.2900	-35.7700	-0.2980	1.0210	0.1520
14:46:37.948	64236	0.6900	5.5700	-39.0100	-0.2340	1.0560	0.2000
14:46:37.968	64256	-0.6200	6.0000	-33.1300	-0.2860	0.8650	0.1350
14:46:37.988	64276	0.9800	6.0100	-40.2400	-0.2050	1.1670	0.1830
14:46:38.006	64296	0.0200	5.3100	-30.6500	-0.2560	0.8100	0.1320
14:46:38.026	64316	2.5600	5.7600	-35.7300	-0.2840	1.0500	0.1550
14:46:38.048	64336	1.7500	5.2200	-36.7400	-0.2460	1.1060	0.1990
14:46:38.066	64356	1.5500	5.5100	-34.1800	-0.2780	0.9910	0.1460
14:46:38.088	64376	0.2700	5.9700	-40.5500	-0.2050	1.1480	0.1970
14:46:38.107	64396	0.1300	5.6600	-32.5700	-0.2490	0.7730	0.1310
14:46:38.128	64416	1.4700	5.9000	-38.1900	-0.2410	1.0880	0.1690
14:46:38.148	64436	0.4600	5.6100	-32.6500	-0.2640	0.9130	0.1410
14:46:38.168	64456	1.1100	5.7900	-34.5300	-0.2890	0.9810	0.1410
14:46:38.186	64476	1.6200	5.9700	-40.3100	-0.2450	1.1250	0.2020
14:46:38.207	64496	-0.2300	5.7000	-32.1200	-0.2780	0.7950	0.1290
14:46:38.227	64516	1.2000	6.0400	-39.9100	-0.2050	1.1740	0.1950
14:46:38.249	64536	0.4800	5.6600	-31.7200	-0.2590	0.8710	0.1410
14:46:38.266	64556	2.0500	6.4400	-36.4600	-0.2790	1.1170	0.1670
14:46:38.286	64576	1.0600	5.2700	-36.3600	-0.2800	1.0750	0.1850
14:46:38.307	64596	1.9800	5.9500	-32.8000	-0.3200	0.9360	0.1300
14:46:38.327	64616	0.9000	5.5800	-39.3400	-0.2720	1.1510	0.1960
14:46:38.347	64636	-0.1800	5.1200	-32.4400	-0.2780	0.7890	0.1300
14:46:38.367	64656	1.2100	5.8000	-38.4100	-0.2360	1.1020	0.1790
14:46:38.387	64676	0.4900	5.5800	-35.9600	-0.2630	1.0080	0.1710
14:46:38.408	64696	1.7900	5.8300	-34.7300	-0.3090	1.0330	0.1620
14:46:38.427	64716	1.3600	5.7000	-38.6100	-0.2430	1.1440	0.1980
14:46:38.448	64736	-0.7200	6.0000	-31.5900	-0.2690	0.8400	0.1040
14:46:38.468	64756	0.1800	6.1100	-39.5500	-0.1990	1.1010	0.1710
14:46:38.488	64776	0.1300	5.5800	-32.1200	-0.2440	0.8370	0.1360
14:46:38.508	64796	1.8600	5.9800	-33.6800	-0.2750	1.0350	0.1440
14:46:38.528	64816	0.7600	5.6100	-36.7700	-0.2460	1.0470	0.1850
14:46:38.548	64836	0.3500	6.0800	-33.0800	-0.2870	0.8940	0.1290
14:46:38.568	64856	0.6700	6.0800	-39.1300	-0.2090	1.1440	0.1910
14:46:38.587	64876	0.0300	5.5800	-32.9100	-0.2630	0.8210	0.1340
14:46:38.608	64896	1.7000	6.2200	-37.1000	-0.2600	1.1720	0.1650
14:46:38.628	64916	0.7300	5.6200	-33.9800	-0.2720	0.9690	0.1560
14:46:38.647	64936	1.1200	5.8800	-34.3600	-0.3100	0.9930	0.1470
14:46:38.667	64956	0.9800	5.9200	-38.6400	-0.2500	1.0630	0.1980
14:46:38.688	64976	-0.2100	5.9200	-30.8400	-0.2940	0.8250	0.1200
14:46:38.708	64996	1.3200	6.2300	-39.0300	-0.2560	1.1280	0.1920
14:46:38.727	65016	1.3200	5.5000	-32.7500	-0.2870	0.9240	0.1520
14:46:38.747	65036	1.8700	7.0100	-34.0200	-0.2740	1.0550	0.1590
14:46:38.768	65056	1.1800	5.4200	-37.4500	-0.2600	1.0210	0.1950
14:46:38.788	65076	0.4000	5.9100	-32.9400	-0.3330	0.8660	0.1280
14:46:38.808	65096	1.5100	6.3300	-37.8500	-0.2530	1.0910	0.1890
14:46:38.828	65116	-0.6900	5.4300	-32.9800	-0.2580	0.8390	0.1250
14:46:38.849	65136	1.6700	6.3900	-37.0600	-0.2640	1.0650	0.1730
14:46:38.867	65156	1.0000	5.5000	-36.6100	-0.2710	1.0820	0.1830
14:46:38.889	65176	2.2300	5.9100	-32.7500	-0.3030	1.0260	0.1430
14:46:38.907	65196	0.8600	5.8100	-38.2400	-0.2310	1.0870	0.1870
14:46:38.928	65216	-0.8600	5.9000	-33.1800	-0.2610	0.8020	0.1310
14:46:38.948	65236	0.7200	6.1200	-39.5900	-0.2190	1.1610	0.1830
14:46:38.969	65256	-0.1100	5.6700	-33.3600	-0.2670	0.8990	0.1480
14:46:38.988	65276	0.8200	5.9500	-35.7700	-0.2700	1.0290	0.1520
14:46:39.007	65296	0.2000	5.7000	-37.9600	-0.2460	1.0060	0.1810
14:46:39.028	65316	1.0600	5.9700	-31.5800	-0.3060	0.8910	0.1140
14:46:39.047	65336	1.3300	5.8000	-39.8000	-0.2470	1.1660	0.2010
14:46:39.069	65356	0.0700	5.7200	-33.7300	-0.2670	0.8840	0.1370
14:46:39.088	65376	1.7100	6.3700	-37.2600	-0.2180	1.1470	0.1740
14:46:39.108	65396	1.4500	6.3700	-34.0600	-0.2410	0.9860	0.1680
14:46:39.128	65416	2.0800	6.3100	-32.3000	-0.3080	0.9850	0.1280
14:46:39.149	65436	0.5800	5.7300	-36.5600	-0.2510	1.0310	0.1740
14:46:39.169	65456	0.1300	5.6000	-31.5200	-0.3090	0.8490	0.1280
14:46:39.189	65476	0.9700	6.3900	-38.6700	-0.2460	1.1610	0.1870
14:46:39.208	65496	0.8600	5.7400	-33.7300	-0.2280	0.9520	0.1580
14:46:39.228	65516	2.1400	5.8000	-34.1900	-0.2680	1.0830	0.1610
14:46:39.248	0	0.9600	5.5900	-36.9000	-0.2200	1.0440	0.1840
14:46:39.269	20	0.0700	5.7100	-32.2100	-0.2780	0.7920	0.1230
14:46:39.287	40	0.6900	6.0000	-38.8400	-0.2020	1.0870	0.1870
14:46:39.309	60	-0.2400	5.6800	-30.5000	-0.2680	0.8410	0.1120
14:46:39.327	80	1.3300	5.6600	-39.0700	-0.2400	1.1360	0.1830
14:46:39.348	100	0.3700	5.6200	-35.0900	-0.2390	0.9710	0.1720
14:46:39.368	120	1.1800	5.8300	-33.4500	-0.2790	0.8880	0.1160
14:46:39.387	140	0.9500	5.9000	-39.3300	-0.2030	1.1150	0.1870
14:46:39.408	160	0.4500	5.9100	-34.4900	-0.2750	0.9000	0.1470
14:46:39.427	180	2.2700	6.0500	-39.8700	-0.2090	1.2340	0.2090
14:46:39.450	200	0.2400	5.8100	-32.6900	-0.2620	0.8810	0.1480
14:46:39.468	220	1.1400	6.2800	-34.6100	-0.2990	1.0120	0.1540
14:46:39.489	240	0.0000	5.6400	-36.4000	-0.2320	0.9780	0.1760
14:46:39.508	260	-0.4400	6.2300	-32.7600	-0.3090	0.8400	0.1120
14:46:39.529	280	0.7400	6.2900	-38.6600	-0.2520	1.0930	0.1810
14:46:39.547	300	1.1500	5.7300	-33.6400	-0.2750	0.9140	0.1400
14:46:39.568	320	2.4500	6.5100	-36.9500	-0.2280	1.1280	0.1790
14:46:39.589	340	0.2300	5.4400	-35.6700	-0.2560	0.9620	0.1620
14:46:39.609	360	0.3500	5.9300	-34.0000	-0.3160	0.9250	0.1290
14:46:39.628	380	0.2900	6.2900	-36.7200	-0.2460	1.0880	0.1660
14:46:39.648	400	-0.0200	5.7200	-33.6300	-0.2810	0.8400	0.1350
14:46:39.668	420	1.5000	6.0100	-38.8800	-0.2230	1.1120	0.1880
14:46:39.689	440	0.7500	5.5900	-33.3200	-0.2740	0.9500	0.1510
14:46:39.707	460	1.5500	5.9600	-34.4800	-0.2900	1.0620	0.1460
14:46:39.729	480	-0.0100	5.4400	-37.4500	-0.2390	1.0490	0.1780
14:46:39.749	500	-0.2200	6.1500	-32.8400	-0.2850	0.8580	0.1250
14:46:39.769	520	0.6400	5.7100	-38.1500	-0.2040	1.1320	0.1720
14:46:39.789	540	0.8800	5.9200	-34.3200	-0.2670	0.8920	0.1480
14:46:39.809	560	1.9900	5.9600	-35.5500	-0.2600	1.1090	0.1620
14:46:39.829	580	1.1400	5.3500	-36.5100	-0.2460	1.0310	0.1760
14:46:39.850	600	1.5200	6.2900	-31.9600	-0.3120	0.9730	0.1310
14:46:39.869	620	0.5300	5.2800	-38.7100	-0.2650	1.1110	0.1910
14:46:39.889	640	0.3500	5.7700	-31.3900	-0.2800	0.8360	0.1290
14:46:39.908	660	1.5900	5.9300	-38.3900	-0.2300	1.1710	0.1870
14:46:39.930	680	1.2000	5.4100	-35.1400	-0.2600	1.0170	0.1620
14:46:39.948	700	1.5800	6.6400	-33.0800	-0.2880	1.0610	0.1450
14:46:39.968	720	0.5200	5.2500	-36.8900	-0.2600	1.0260	0.1820
14:46:39.989	740	0.1900	6.1900	-31.8600	-0.3260	0.8730	0.1190
14:46:40.009	760	1.4000	5.9600	-39.7100	-0.2450	1.1150	0.1990
14:46:40.029	780	0.6700	5.6600	-33.3600	-0.2750	0.9250	0.1340
14:46:40.050	800	1.4700	6.6800	-36.0400	-0.2430	1.0970	0.1670
14:46:40.068	820	0.3200	5.6000	-35.6100	-0.2530	1.0090	0.1650
14:46:40.089	840	0.9200	6.1100	-34.8300	-0.2970	0.9200	0.1290
14:46:40.109	860	0.5600	5.3600	-36.5800	-0.2140	1.0480	0.1780
14:46:40.128	880	0.9300	6.1100	-32.1900	-0.2780	0.8920	0.1270
14:46:40.148	900	1.6100	5.6400	-37.0400	-0.2150	1.1450	0.1720
14:46:40.169	920	1.0400	6.0300	-33.4500	-0.2530	0.9500	0.1560
14:46:40.188	940	1.3400	6.1200	-34.6700	-0.2640	1.0140	0.1380
14:46:40.209	960	1.1400	5.6000	-37.8500	-0.2240	1.0330	0.1840
14:46:40.228	980	0.5100	6.3200	-33.4100	-0.2750	0.8760	0.1240
14:46:40.248	1000	1.4100	6.0100	-39.3000	-0.2120	1.1500	0.1920
14:46:40.268	1020	0.8600	5.5200	-34.7100	-0.2520	0.9070	0.1650
14:46:40.289	1040	0.5800	5.9600	-37.5300	-0.2660	1.0390	0.1700
14:46:40.310	1060	-0.4900	5.5100	-35.3200	-0.2670	0.9280	0.1520
14:46:40.329	1080	1.2300	5.9300	-33.4600	-0.3230	0.9860	0.1280
14:46:40.349	1100	2.0200	5.6700	-38.2800	-0.2590	1.1660	0.2060
14:46:40.368	1120	1.6700	5.8800	-33.3500	-0.3100	0.9140	0.1420
14:46:40.389	1140	1.6900	6.4500	-37.4900	-0.2180	1.1540	0.1840
14:46:40.410	1160	0.5500	5.6200	-31.5900	-0.2520	0.8950	0.1450
14:46:40.429	1180	1.1200	6.1600	-33.7000	-0.2940	0.9850	0.1370
14:46:40.448	1200	0.4400	5.3000	-37.6600	-0.2320	1.0560	0.1880
14:46:40.469	1220	0.8100	5.7600	-33.8500	-0.3110	0.9190	0.1330
14:46:40.490	1240	1.1100	5.8800	-39.6400	-0.2100	1.1510	0.1960
14:46:40.509	1260	0.5000	5.6100	-33.5400	-0.2670	0.9370	0.1460
14:46:40.529	1280	1.0100	6.1100	-37.1700	-0.2640	1.0460	0.1610
14:46:40.549	1300	-0.3800	5.3000	-35.1300	-0.2520	0.9380	0.1610
14:46:40.570	1320	0.8600	5.9800	-32.6500	-0.2810	0.9230	0.1220
14:46:40.590	1340	1.5400	5.5500	-39.1000	-0.2110	1.1840	0.1970
14:46:40.609	1360	-0.1800	6.0500	-34.4800	-0.2640	0.8970	0.1390
14:46:40.629	1380	0.9900	5.7600	-38.7600	-0.2360	1.1050	0.1820
14:46:40.648	1400	0.2700	5.8200	-31.7000	-0.2400	0.8760	0.1350
14:46:40.669	1420	2.2700	5.9500	-36.2400	-0.2970	1.0360	0.1400
14:46:40.690	1440	1.4700	5.3200	-35.9200	-0.2430	1.0430	0.1740
14:46:40.710	1460	0.2700	6.1700	-33.8600	-0.2890	0.9240	0.1320
14:46:40.729	1480	1.0500	5.7000	-38.5700	-0.2070	1.1340	0.1880
14:46:40.749	1500	-0.2800	5.7600	-32.3900	-0.2600	0.8640	0.1320
14:46:40.770	1520	0.6300	6.5200	-34.0300	-0.2740	1.0000	0.1400
14:46:40.790	1540	0.2800	5.2100	-35.3700	-0.2610	0.9110	0.1680
14:46:40.809	1560	0.1500	5.9300	-35.4600	-0.3260	0.9710	0.1340
14:46:40.830	1580	1.3500	5.3200	-37.6500	-0.2640	1.1280	0.1900
14:46:40.850	1600	1.0300	5.6000	-32.8600	-0.2700	0.9410	0.1460
14:46:40.871	1620	1.2100	6.0100	-37.8500	-0.2390	1.1560	0.1770
14:46:40.890	1640	0.7400	5.3700	-34.4700	-0.2470	0.9070	0.1590
14:46:40.909	1660	0.9200	5.6300	-34.4100	-0.2970	0.9850	0.1270
14:46:40.929	1680	1.7700	5.2800	-37.1100	-0.2410	1.0310	0.1870
14:46:40.949	1700	1.8300	6.0100	-34.6500	-0.2770	0.9680	0.1370
14:46:40.969	1720	1.5000	5.8500	-36.9900	-0.2240	1.2130	0.1760
14:46:40.990	1740	0.4500	5.5500	-32.5000	-0.2570	0.9090	0.1460
14:46:41.009	1760	1.9400	6.0600	-35.0400	-0.2710	1.0810	0.1620
14:46:41.029	1780	1.0900	5.4000	-33.8000	-0.2200	0.9620	0.1690
14:46:41.049	1800	1.1800	5.7400	-35.0100	-0.2860	0.9510	0.1420
14:46:41.071	1820	2.0100	5.7900	-37.3000	-0.2330	1.1930	0.1880
14:46:41.089	1840	0.0500	5.7300	-30.4000	-0.2820	0.8710	0.1170
14:46:41.108	1860	1.3800	6.0800	-37.4800	-0.2540	1.0810	0.1550
14:46:41.130	1880	-0.0600	5.5800	-31.5800	-0.2570	0.8830	0.1380
14:46:41.150	1900	1.4700	6.2700	-35.2600	-0.3070	1.0830	0.1430
14:46:41.170	1920	1.4000	5.4300	-37.9600	-0.2810	1.1390	0.2000
14:46:41.189	1940	0.8900	5.9400	-31.9300	-0.2910	0.9850	0.1340
14:46:41.210	1960	2.0100	5.8900	-39.6000	-0.2120	1.2280	0.2030
14:46:41.230	1980	-0.3600	5.8700	-30.6100	-0.2580	0.8560	0.1160
14:46:41.250	2000	0.7000	6.5200	-37.2400	-0.2400	1.0420	0.1520
14:46:41.270	2020	0.0900	5.5500	-33.3200	-0.2430	0.9470	0.1550
14:46:41.290	2040	1.2300	5.6600	-31.5100	-0.2960	0.9210	0.1080
14:46:41.309	2060	2.4100	5.2900	-40.5300	-0.2200	1.2310	0.2090
14:46:41.331	2080	1.2500	5.9100	-33.2500	-0.2440	0.9420	0.1500
14:46:41.351	2100	0.9500	5.6500	-38.3400	-0.2360	1.1430	0.1770
14:46:41.370	2120	0.0000	5.4600	-31.1100	-0.2320	0.8830	0.1420
14:46:41.391	2140	2.5100	6.0000	-31.7600	-0.2850	1.0360	0.1230
14:46:41.409	2160	2.4100	5.4300	-38.5200	-0.2360	1.1510	0.2160
14:46:41.431	2180	1.2800	5.8500	-33.5800	-0.2810	0.9570	0.1470
14:46:41.450	2200	1.2400	6.2000	-39.5700	-0.1930	1.1570	0.1830
14:46:41.470	2220	0.3800	5.7100	-30.4000	-0.2450	0.8070	0.1290
14:46:41.490	2240	2.1800	6.2200	-38.1500	-0.2570	1.1370	0.1650
14:46:41.511	2260	1.1000	5.2300	-36.7300	-0.2420	1.0490	0.2010
14:46:41.530	2280	1.8200	5.8600	-32.8400	-0.3210	1.0230	0.1310
14:46:41.550	2300	0.9900	6.1600	-40.0700	-0.2120	1.1920	0.2130
14:46:41.570	2320	0.5100	5.9400	-32.4000	-0.2540	0.8210	0.1220
14:46:41.590	2340	0.4400	6.7400	-37.8500	-0.2520	1.1090	0.1580
14:46:41.610	2360	0.2000	5.4000	-30.6900	-0.2440	0.8400	0.1360
14:46:41.630	2380	1.4500	5.9700	-34.7600	-0.2940	1.0030	0.1360
14:46:41.650	2400	1.3100	5.2200	-39.4500	-0.2620	1.1450	0.2040
14:46:41.671	2420	0.8500	5.9900	-31.7700	-0.2840	0.9000	0.1360
14:46:41.691	2440	0.8200	6.0200	-40.0900	-0.1940	1.1740	0.1910
14:46:41.709	2460	-0.4400	5.4300	-31.3100	-0.2450	0.8120	0.1250
14:46:41.730	2480	1.4400	5.9400	-35.3400	-0.2940	0.9900	0.1410
14:46:41.752	2500	0.9200	5.4500	-36.0000	-0.2280	1.0680	0.1800
14:46:41.770	2520	1.8000	6.0900	-33.0000	-0.2730	0.9380	0.1290
14:46:41.790	2540	0.4200	5.2900	-40.6400	-0.2350	1.1460	0.1980
14:46:41.810	2560	-0.4500	5.5600	-33.9600	-0.2710	0.8380	0.1360
14:46:41.829	2580	1.0900	5.5800	-38.9800	-0.2470	1.0960	0.1690
14:46:41.850	2600	0.3300	5.5900	-34.0800	-0.2390	0.9830	0.1640
14:46:41.872	2620	1.8700	6.1900	-34.4600	-0.2850	1.0290	0.1390
14:46:41.892	2640	1.2800	5.6200	-39.1400	-0.2340	1.1240	0.2040
14:46:41.910	2660	-0.1100	5.8600	-31.4800	-0.2810	0.8530	0.1220
14:46:41.930	2680	0.5900	6.5400	-38.6100	-0.2080	1.1310	0.1930
14:46:41.951	2700	0.5600	5.5800	-32.3100	-0.2590	0.8810	0.1430
14:46:41.970	2720	2.4700	6.0100	-35.2800	-0.2920	1.1320	0.1640
14:46:41.991	2740	1.8300	6.1500	-36.5000	-0.2310	1.0870	0.1890
14:46:42.011	2760	1.4400	6.2100	-32.4600	-0.3050	0.9810	0.1310
14:46:42.030	2780	1.3000	5.5500	-40.2300	-0.2670	1.1650	0.2150
14:46:42.050	2800	0.6100	5.6900	-31.1000	-0.2690	0.8390	0.1240
14:46:42.071	2820	1.4100	5.8400	-37.8100	-0.2270	1.1140	0.1770
14:46:42.091	2840	0.6800	5.6400	-32.7300	-0.2420	0.9730	0.1530
14:46:42.110	2860	2.2600	5.4300	-33.3900	-0.2960	0.9940	0.1430
14:46:42.129	2880	1.3400	5.6500	-39.4400	-0.2010	1.1150	0.2110
14:46:42.150	2900	0.5200	5.8200	-33.7600	-0.2560	0.8970	0.1420
14:46:42.171	2920	0.7500	5.7600	-39.1200	-0.2100	1.1480	0.1830
14:46:42.192	2940	0.4000	5.3400	-32.2300	-0.2540	0.8350	0.1440
14:46:42.211	2960	0.7300	6.5800	-35.1200	-0.2550	1.0340	0.1420
14:46:42.231	2980	0.6500	5.5800	-36.3100	-0.2410	1.0240	0.1760
14:46:42.251	3000	0.7200	5.6700	-32.5100	-0.2730	0.8840	0.1200
14:46:42.272	3020	0.7200	5.8300	-40.2100	-0.2090	1.1400	0.1840
14:46:42.292	3040	0.5300	5.6000	-32.5600	-0.2590	0.8350	0.1430
14:46:42.311	3060	1.8900	6.7600	-37.6800	-0.2300	1.1950	0.1910
14:46:42.331	3080	0.9200	5.3500	-34.6200	-0.2540	0.9880	0.1730
14:46:42.350	3100	0.9100	5.9000	-34.9200	-0.3040	0.9860	0.1460
14:46:42.370	3120	-0.1300	5.8100	-39.7100	-0.2640	1.0700	0.1930
14:46:42.392	3140	-0.7400	5.8000	-31.1200	-0.2980	0.7660	0.1050
14:46:42.410	3160	0.1700	6.5400	-39.7100	-0.2410	1.0910	0.1900
14:46:42.431	3180	0.6900	5.4300	-33.8800	-0.2700	0.9190	0.1610
14:46:42.451	3200	2.3800	6.5300	-35.0900	-0.2650	1.1350	0.1690
14:46:42.470	3220	0.9300	5.2100	-36.7500	-0.2490	1.0700	0.1910
14:46:42.492	3240	0.3500	6.2200	-31.1700	-0.2910	0.8910	0.1240
14:46:42.512	3260	1.0000	6.5500	-39.3200	-0.2070	1.0950	0.1880
14:46:42.532	3280	0.0200	5.5500	-31.9000	-0.2580	0.8300	0.1370
14:46:42.551	3300	2.1300	5.9000	-36.4600	-0.2480	1.1030	0.1670
14:46:42.571	3320	0.9400	5.8100	-34.0900	-0.2320	1.0030	0.1620
14:46:42.591	3340	1.9300	6.0800	-33.8900	-0.2490	0.9890	0.1300
14:46:42.612	3360	-0.1400	5.6200	-37.1200	-0.2300	1.0070	0.1670
14:46:42.632	3380	-1.1100	5.5600	-32.7600	-0.2840	0.8060	0.1250
14:46:42.652	3400	1.3300	5.6600	-38.0900	-0.2060	1.1440	0.1800
14:46:42.671	3420	1.1600	5.9000	-33.7500	-0.2480	0.9640	0.1590
14:46:42.691	3440	2.1000	5.9200	-34.5500	-0.2490	1.1150	0.1550
14:46:42.711	3460	0.0500	6.2400	-36.9900	-0.2250	1.0160	0.1750
14:46:42.731	3480	0.6600	6.1100	-31.2900	-0.2960	0.8590	0.1160
14:46:42.751	3500	1.2100	5.6200	-38.5100	-0.2130	1.1090	0.1790
14:46:42.771	3520	0.0900	6.1800	-32.4900	-0.2840	0.9120	0.1320
14:46:42.791	3540	1.3500	6.1600	-37.0900	-0.2240	1.1350	0.1800
14:46:42.811	3560	0.8600	6.2300	-33.9300	-0.2540	0.9830	0.1660
14:46:42.831	3580	1.6500	6.0100	-31.3500	-0.3030	0.9850	0.1310
14:46:42.852	3600	0.5900	5.6700	-37.3400	-0.2570	1.0580	0.1770
14:46:42.872	3620	0.1800	6.1500	-31.1400	-0.2840	0.8450	0.1180
14:46:42.891	3640	0.9700	6.1400	-39.0200	-0.2120	1.1500	0.1930
14:46:42.912	3660	0.5700	5.7200	-33.7300	-0.2630	0.9960	0.1330
14:46:42.932	3680	2.2800	6.0500	-35.4200	-0.2680	1.1420	0.1650
14:46:42.953	3700	1.1900	5.9900	-36.5400	-0.2040	1.0210	0.1800
14:46:42.972	3720	0.4300	5.9000	-29.6700	-0.2890	0.7930	0.1060
14:46:42.991	3740	-0.3600	5.4900	-39.3100	-0.2070	1.0700	0.1850
14:46:43.011	3760	0.2000	5.9800	-32.4000	-0.2750	0.8780	0.1180
14:46:43.032	3780	1.6400	5.6900	-36.6200	-0.2190	1.1420	0.1800
14:46:43.051	3800	1.4700	5.8200	-34.2900	-0.2540	1.0530	0.1680
14:46:43.070	3820	1.8000	6.0500	-33.5400	-0.2850	1.0070	0.1540
14:46:43.090	3840	1.1000	5.6300	-39.2700	-0.2430	1.0990	0.1980
14:46:43.110	3860	0.2600	6.0700	-31.2200	-0.2670	0.7930	0.1250
14:46:43.131	3880	1.2000	5.2100	-41.2700	-0.1670	1.2400	0.2070
14:46:43.151	3900	0.2900	6.3300	-32.4300	-0.2500	0.9040	0.1360
14:46:43.172	3920	0.6200	5.8500	-34.6400	-0.2520	0.9480	0.1430
14:46:43.191	3940	0.2300	5.5000	-38.3400	-0.2350	1.0260	0.1820
14:46:43.210	3960	0.9700	6.0000	-32.3600	-0.2620	0.8510	0.1120
14:46:43.230	3980	1.2900	5.4900	-36.7700	-0.1960	1.1090	0.1810
14:46:43.251	4000	0.9000	5.8300	-33.4100	-0.2520	0.9180	0.1230
14:46:43.270	4020	1.2900	5.2900	-35.0700	-0.1890	1.0920	0.1700
14:46:43.292	4040	2.5500	6.2300	-35.9900	-0.2250	1.1330	0.1800
14:46:43.311	4060	3.0000	5.5100	-31.8300	-0.2640	0.9930	0.1400
14:46:43.332	4080	0.7000	5.4900	-37.7400	-0.2120	1.0880	0.1890
14:46:43.351	4100	0.0900	5.9600	-32.8800	-0.2780	0.8420	0.1130
14:46:43.371	4120	1.1000	5.5700	-35.2700	-0.2140	1.0410	0.1580
14:46:43.391	4140	0.9400	6.0800	-36.9200	-0.2220	1.0180	0.1630
14:46:43.410	4160	1.1400	6.0200	-34.3300	-0.2370	1.0450	0.1540
14:46:43.431	4180	1.0600	5.6000	-36.4100	-0.2180	1.0330	0.1890
14:46:43.451	4200	1.0400	6.0300	-33.7700	-0.2880	0.8510	0.1410
14:46:43.470	4220	1.4300	5.4400	-39.0800	-0.2230	1.1000	0.1950
14:46:43.492	4240	0.1900	5.8900	-34.3900	-0.2810	0.9090	0.1360
14:46:43.511	4260	0.6100	5.8500	-34.2500	-0.2420	1.0170	0.1470
14:46:43.532	4280	0.5300	5.6600	-35.5400	-0.2430	0.9980	0.1600
14:46:43.552	4300	2.0900	5.7600	-34.1800	-0.3130	1.0160	0.1480
14:46:43.572	4320	1.0600	5.3600	-37.9900	-0.2480	1.1070	0.1880
14:46:43.590	4340	0.4800	6.2400	-33.9800	-0.2950	1.0030	0.1480
14:46:43.612	4360	1.4300	5.8500	-39.8400	-0.2290	1.0820	0.1980
14:46:43.632	4380	0.2900	6.0200	-33.6400	-0.2640	0.9270	0.1420
14:46:43.653	4400	0.7900	6.0300	-36.4300	-0.2900	0.9460	0.1480
14:46:43.673	4420	0.3500	5.5400	-36.8100	-0.2520	0.9600	0.1640
14:46:43.692	4440	0.4800	6.4700	-32.4300	-0.3350	0.9290	0.1140
14:46:43.712	4460	0.7000	5.8100	-37.8800	-0.2350	1.0600	0.1900
14:46:43.732	4480	-0.4600	5.9400	-34.0900	-0.2880	0.8870	0.1370
14:46:43.752	4500	0.2800	6.1400	-37.8700	-0.2290	1.0860	0.1810
14:46:43.773	4520	0.1100	5.2300	-36.7500	-0.2420	0.9390	0.1720
14:46:43.791	4540	0.5900	5.7200	-33.9200	-0.3030	0.9240	0.1140
14:46:43.812	4560	0.1300	5.5700	-37.4600	-0.2170	1.0150	0.1790
14:46:43.832	4580	0.3700	6.0400	-36.0100	-0.2780	0.9470	0.1370
14:46:43.852	4600	1.6300	5.8200	-38.2400	-0.2250	1.1300	0.1820
14:46:43.872	4620	0.4600	5.7700	-33.7300	-0.2450	0.9560	0.1570
14:46:43.894	4640	1.8900	5.6900	-34.6800	-0.2850	1.0150	0.1570
14:46:43.912	4660	0.5400	5.5000	-34.1300	-0.2370	0.9810	0.1630
14:46:43.931	4680	0.5400	6.0900	-34.5000	-0.2950	0.9480	0.1310
14:46:43.951	4700	0.8800	5.4900	-40.4200	-0.2460	1.1280	0.1960
14:46:43.972	4720	-0.1100	5.7000	-32.8800	-0.2610	0.8780	0.1290
14:46:43.992	4740	1.1100	6.2000	-36.1700	-0.2540	1.0820	0.1630
14:46:44.013	4760	0.2400	5.5700	-33.7700	-0.2440	0.9530	0.1550
14:46:44.032	4780	1.7400	6.0500	-35.4100	-0.3070	1.0060	0.1430
14:46:44.052	4800	0.9800	5.3900	-37.6400	-0.2560	1.0390	0.1860
14:46:44.073	4820	0.6500	6.0400	-34.2000	-0.2960	0.8880	0.1450
14:46:44.091	4840	1.9300	6.5600	-36.7900	-0.2500	1.1580	0.1800
14:46:44.112	4860	0.5100	5.4900	-34.5400	-0.2450	0.9210	0.1540
14:46:44.132	4880	2.0200	6.4000	-33.5500	-0.2980	1.0460	0.1490
14:46:44.152	4900	0.7100	5.0300	-37.8200	-0.2180	1.0070	0.1820
14:46:44.172	4920	1.0700	5.8700	-35.3200	-0.3130	1.0040	0.1480
14:46:44.192	4940	0.6500	5.6800	-36.8700	-0.2260	1.0780	0.1760
14:46:44.212	4960	-0.2600	5.5300	-32.7200	-0.2560	0.8710	0.1400
14:46:44.232	4980	1.3700	6.0100	-36.3200	-0.2690	1.0400	0.1570
14:46:44.252	5000	0.1500	5.1700	-33.6500	-0.2520	0.9240	0.1610
14:46:44.272	5020	0.7900	5.7900	-34.1400	-0.3090	0.9410	0.1220
14:46:44.292	5040	0.2800	5.9700	-40.4100	-0.2240	1.1030	0.1940
14:46:44.312	5060	0.4100	5.8500	-34.2800	-0.2700	0.9170	0.1440
14:46:44.333	5080	1.6100	5.9600	-37.0400	-0.2240	1.1250	0.1770
14:46:44.352	5100	-0.1400	5.5500	-31.6500	-0.2380	0.8830	0.1430
14:46:44.372	5120	2.0500	5.9800	-37.0100	-0.3020	1.0930	0.1410
14:46:44.392	5140	0.1500	5.2000	-36.6100	-0.2500	1.0380	0.1900
14:46:44.413	5160	1.4100	6.2200	-32.4900	-0.3110	0.9650	0.1230
14:46:44.433	5180	2.0700	5.7100	-39.4700	-0.2390	1.2440	0.2060
14:46:44.454	5200	0.7200	6.0300	-31.8600	-0.2520	0.8970	0.1430
14:46:44.472	5220	1.3400	6.7900	-35.8400	-0.2580	1.0660	0.1630
14:46:44.492	5240	0.6200	5.2600	-33.4300	-0.2390	0.9230	0.1670
14:46:44.512	5260	0.9500	6.1700	-35.0000	-0.3260	0.9480	0.1360
14:46:44.531	5280	0.7700	5.2500	-37.5400	-0.2460	1.0900	0.1970
14:46:44.554	5300	0.3100	5.9400	-32.6700	-0.2850	0.8740	0.1350
14:46:44.571	5320	0.5100	6.4700	-40.0100	-0.2080	1.1910	0.1950
14:46:44.592	5340	0.6700	5.1300	-31.9400	-0.2630	0.8450	0.1400
14:46:44.612	5360	0.9400	5.9500	-33.6800	-0.3170	0.9470	0.1240
14:46:44.633	5380	0.3700	5.3900	-37.5600	-0.2350	1.0290	0.1850
14:46:44.653	5400	0.8500	5.8700	-34.0200	-0.3050	0.9200	0.1180
14:46:44.673	5420	1.0300	5.8200	-39.9100	-0.2160	1.1800	0.2000
14:46:44.692	5440	0.1700	6.1800	-32.3500	-0.2460	0.9060	0.1320
14:46:44.712	5460	1.4000	6.3300	-35.8300	-0.2720	1.1070	0.1540
14:46:44.732	5480	0.9100	4.9000	-33.8600	-0.2540	0.9310	0.1650
14:46:44.753	5500	0.5400	6.1600	-32.5800	-0.2670	0.9660	0.1290
14:46:44.771	5520	0.5400	5.7700	-40.7400	-0.2410	1.1190	0.2010
14:46:44.793	5540	0.3500	5.8100	-30.2000	-0.2660	0.8700	0.1240
14:46:44.813	5560	0.8600	6.3800	-39.3200	-0.2200	1.1020	0.1740
14:46:44.832	5580	0.5100	5.4800	-32.5900	-0.2550	0.8810	0.1570
14:46:44.852	5600	1.8900	6.2000	-35.3400	-0.2980	1.0880	0.1510
14:46:44.873	5620	1.6400	5.5200	-36.3300	-0.2450	1.1030	0.1930
14:46:44.894	5640	2.6100	6.2100	-32.3500	-0.3050	0.9680	0.1460
14:46:44.912	5660	1.6700	5.8900	-38.8000	-0.2550	1.2140	0.2030
14:46:44.933	5680	0.6800	5.4200	-32.6200	-0.2470	0.8580	0.1380
14:46:44.953	5700	1.2300	6.5100	-35.6100	-0.2490	1.0840	0.1610
14:46:44.972	5720	1.3400	5.9600	-33.4900	-0.2370	0.9980	0.1660
14:46:44.992	5740	1.6800	5.9000	-31.9900	-0.3070	0.9890	0.1220
14:46:45.012	5760	1.1100	6.0100	-38.9200	-0.2180	1.1550	0.1850
14:46:45.033	5780	-0.0900	5.5500	-32.8500	-0.2670	0.8970	0.1340
14:46:45.054	5800	0.9900	6.0800	-38.7000	-0.2320	1.0780	0.1720
14:46:45.072	5820	0.2500	5.4500	-32.4200	-0.2320	0.8410	0.1470
14:46:45.092	5840	1.8800	5.9600	-35.2500	-0.2690	1.0420	0.1440
14:46:45.114	5860	1.2700	5.8000	-37.2800	-0.2190	1.1380	0.1840
14:46:45.133	5880	-0.0800	6.4000	-32.4600	-0.2670	0.9160	0.1330
14:46:45.155	5900	0.3000	5.8800	-39.1700	-0.2080	1.1100	0.1750
14:46:45.172	5920	0.1500	5.4400	-32.1600	-0.2380	0.8110	0.1420
14:46:45.192	5940	2.2800	5.6100	-37.7500	-0.2750	1.1710	0.1710
14:46:45.214	5960	1.2800	5.3400	-32.5400	-0.2430	0.9620	0.1660
14:46:45.233	5980	1.9400	5.6300	-34.9000	-0.2980	1.0210	0.1440
14:46:45.254	6000	0.9400	6.2000	-39.4500	-0.2450	1.2130	0.2050
14:46:45.273	6020	-0.1300	5.5000	-32.5600	-0.2820	0.8120	0.1270
14:46:45.293	6040	0.7000	6.3200	-35.6900	-0.2420	1.0640	0.1560
14:46:45.315	6060	0.7500	5.4200	-32.8200	-0.2470	0.8740	0.1530
14:46:45.332	6080	1.4500	6.3200	-34.4000	-0.3000	1.0680	0.1370
14:46:45.353	6100	1.2700	5.3700	-37.9600	-0.2640	1.0650	0.1840
14:46:45.374	6120	-0.1900	6.1300	-34.3600	-0.2970	0.9070	0.1370
14:46:45.394	6140	0.8500	6.6000	-38.8700	-0.1940	1.1170	0.1890
14:46:45.413	6160	-0.1000	5.7000	-32.5300	-0.2310	0.7890	0.1400
14:46:45.432	6180	2.2600	5.9500	-36.2100	-0.2730	1.0720	0.1560
14:46:45.453	6200	1.4600	5.5400	-35.7200	-0.2410	1.0320	0.1890
14:46:45.473	6220	1.0000	5.8800	-34.5500	-0.2980	1.0060	0.1400
14:46:45.492	6240	0.7700	5.5700	-38.6900	-0.2120	1.1350	0.1720
14:46:45.514	6260	-0.6500	5.9200	-31.1000	-0.2560	0.7680	0.1270
14:46:45.532	6280	0.9800	5.6700	-38.2100	-0.2590	1.0810	0.1640
14:46:45.553	6300	0.4300	5.2800	-33.6600	-0.2680	0.9290	0.1650
14:46:45.574	6320	1.9300	5.8500	-34.9200	-0.2760	1.0380	0.1400
14:46:45.594	6340	1.0200	5.2500	-39.9900	-0.2350	1.1090	0.2040
14:46:45.614	6360	0.4900	5.8000	-31.5300	-0.2830	0.7940	0.1150
14:46:45.632	6380	0.2800	5.9100	-38.3200	-0.2080	1.1310	0.1810
14:46:45.653	6400	-0.5400	5.6600	-31.7500	-0.2530	0.8310	0.1380
14:46:45.672	6420	1.5400	6.1400	-37.9900	-0.2630	1.1670	0.1870
14:46:45.694	6440	1.7700	5.4400	-35.7900	-0.2510	1.1190	0.1920
14:46:45.713	6460	1.2400	6.2200	-32.7800	-0.3190	0.9980	0.1430
14:46:45.732	6480	0.5000	5.8400	-39.4300	-0.2620	1.0890	0.1960
14:46:45.753	6500	0.0500	5.9000	-31.1400	-0.2720	0.7780	0.1320
14:46:45.774	6520	0.9800	6.4000	-37.1300	-0.2300	1.1450	0.1680
14:46:45.792	6540	0.6500	5.6600	-35.1100	-0.2450	0.9710	0.1720
14:46:45.814	6560	2.5000	6.0300	-35.1900	-0.2910	1.0610	0.1540
14:46:45.834	6580	1.4400	5.8800	-36.5200	-0.2410	1.1440	0.1950
14:46:45.853	6600	0.0900	5.8300	-33.2100	-0.2770	0.8090	0.1400
14:46:45.874	6620	0.2900	5.8000	-38.5200	-0.1980	1.0700	0.1830
14:46:45.895	6640	0.4700	5.9000	-30.7100	-0.2480	0.7930	0.1240
14:46:45.914	6660	2.0400	6.3600	-33.8700	-0.2550	1.1030	0.1570
14:46:45.934	6680	1.2700	5.5900	-37.4100	-0.2430	1.1180	0.1970
14:46:45.953	6700	1.0200	5.9400	-32.4500	-0.2700	0.8840	0.1310
14:46:45.973	6720	0.1700	6.3500	-39.6200	-0.1990	1.0780	0.1870
14:46:45.994	6740	0.2700	5.6400	-30.6900	-0.2680	0.7710	0.1250
14:46:46.014	6760	1.5000	6.5200	-37.5700	-0.2630	1.1660	0.1720
14:46:46.033	6780	0.3900	5.5100	-34.8200	-0.2590	0.9790	0.1720
14:46:46.053	6800	1.8700	6.9500	-32.5200	-0.2920	1.0330	0.1360
14:46:46.074	6820	0.3400	5.7600	-36.4300	-0.2420	1.0760	0.1810
14:46:46.092	6840	-0.1300	6.0800	-30.4700	-0.3020	0.8280	0.1170
14:46:46.113	6860	0.3700	6.0400	-40.2200	-0.2580	1.1170	0.1900
14:46:46.134	6880	1.2500	5.4900	-31.2200	-0.2770	0.8440	0.1400
14:46:46.153	6900	2.2300	6.7100	-36.3900	-0.2620	1.1470	0.1850
14:46:46.174	6920	1.2600	5.4000	-35.4600	-0.2450	1.0650	0.1810
14:46:46.194	6940	-0.0400	5.8800	-33.1400	-0.3070	0.8720	0.1310
14:46:46.213	6960	0.8200	6.4100	-37.1500	-0.2260	1.0620	0.1810
14:46:46.233	6980	0.4100	5.5400	-32.0800	-0.2460	0.8030	0.1270
14:46:46.254	7000	2.1800	6.1100	-37.9400	-0.2400	1.1620	0.1830
14:46:46.274	7020	2.0200	5.5800	-34.9500	-0.2290	1.0030	0.1800
14:46:46.295	7040	1.6800	5.6800	-35.6500	-0.2640	1.0900	0.1610
14:46:46.314	7060	0.5600	5.7000	-36.3900	-0.2220	1.1300	0.1760
14:46:46.333	7080	-0.2100	6.1200	-30.5500	-0.2600	0.7720	0.1130
14:46:46.354	7100	0.8200	5.4200	-38.2900	-0.2280	1.1410	0.1770
14:46:46.375	7120	1.0200	5.7800	-33.4900	-0.2340	0.8980	0.1560
14:46:46.394	7140	1.9700	6.0700	-35.3000	-0.2380	1.0930	0.1620
14:46:46.413	7160	1.4500	5.4900	-36.4700	-0.2370	1.0660	0.1920
14:46:46.434	7180	0.7100	5.9600	-32.5200	-0.2980	0.8930	0.1150
14:46:46.454	7200	0.7000	5.3400	-38.9100	-0.2140	1.0650	0.1910
14:46:46.474	7220	-0.2400	5.5700	-30.3300	-0.2910	0.8510	0.1190
14:46:46.494	7240	1.5400	6.1900	-36.8000	-0.2370	1.1520	0.1700
14:46:46.514	7260	0.9700	5.8600	-33.7600	-0.2450	1.0150	0.1600
14:46:46.533	7280	1.1000	6.1000	-34.1600	-0.2970	1.0100	0.1410
14:46:46.555	7300	-0.3600	6.0000	-37.7100	-0.2680	0.9970	0.1710
14:46:46.574	7320	-0.9600	6.1000	-31.8100	-0.2920	0.7580	0.1100
14:46:46.595	7340	1.1100	6.0900	-36.9400	-0.2260	1.0810	0.1720
14:46:46.615	7360	0.9500	5.7600	-34.5800	-0.2520	0.9510	0.1630
14:46:46.635	7380	2.5400	5.8100	-37.0300	-0.2760	1.1430	0.1730
14:46:46.654	7400	0.8800	5.4800	-39.3500	-0.2350	1.0430	0.1910
14:46:46.674	7420	-0.6800	6.2400	-31.4100	-0.2760	0.8270	0.1130
14:46:46.694	7440	0.3700	5.7400	-38.4900	-0.2070	1.0420	0.1650
14:46:46.713	7460	-0.1000	5.8500	-32.8700	-0.2680	0.8050	0.1300
14:46:46.735	7480	1.2600	5.9300	-37.3200	-0.2340	1.1660	0.1640
14:46:46.754	7500	1.1700	5.9400	-32.8300	-0.2430	1.0030	0.1540
14:46:46.774	7520	1.1000	6.0800	-34.5600	-0.2680	0.9640	0.1380
14:46:46.794	7540	0.2500	5.8100	-38.6600	-0.2100	1.0350	0.1900
14:46:46.813	7560	-0.3300	5.6700	-33.3800	-0.2830	0.8340	0.1260
14:46:46.833	7580	1.2100	6.2300	-38.6300	-0.2160	1.1790	0.1860
14:46:46.855	7600	0.0600	5.6100	-32.1500	-0.2610	0.9150	0.1390
14:46:46.874	7620	0.6700	6.5000	-35.1200	-0.2880	1.0370	0.1590
14:46:46.894	7640	-0.2100	5.7100	-33.7700	-0.2450	0.9670	0.1490
14:46:46.914	7660	0.1800	6.1700	-33.7700	-0.3020	0.8700	0.1220
14:46:46.935	7680	1.0100	6.0400	-39.9800	-0.2510	1.1440	0.1970
14:46:46.953	7700	1.5400	5.6700	-30.2300	-0.2880	0.9220	0.1350
14:46:46.974	7720	2.4900	6.5400	-37.0300	-0.2450	1.1710	0.1940
14:46:46.996	7740	1.1400	5.8500	-33.1200	-0.2530	0.9840	0.1630
14:46:47.014	7760	1.4500	5.8300	-32.7800	-0.3030	0.9130	0.1330
14:46:47.034	7780	0.7900	5.5100	-38.8600	-0.2680	1.1080	0.1970
14:46:47.055	7800	0.1100	5.6300	-32.4500	-0.2700	0.8850	0.1290
14:46:47.075	7820	1.4000	6.4600	-37.6100	-0.2140	1.1870	0.1840
14:46:47.093	7840	1.2400	5.6900	-32.3200	-0.2610	0.9490	0.1530
14:46:47.115	7860	1.4000	6.1000	-33.9900	-0.2560	1.0420	0.1440
14:46:47.136	7880	0.5100	5.2100	-35.4600	-0.2390	0.9890	0.1730
14:46:47.155	7900	0.1800	5.7200	-32.9100	-0.2950	0.8290	0.1170
14:46:47.175	7920	1.3200	5.8100	-38.3000	-0.2130	1.1690	0.1830
14:46:47.193	7940	0.5000	5.5800	-34.0700	-0.2430	0.9060	0.1570
14:46:47.214	7960	1.3300	5.8800	-36.0600	-0.2530	1.1210	0.1680
14:46:47.235	7980	0.4400	5.8400	-34.0700	-0.2330	0.9550	0.1630
14:46:47.255	8000	1.7300	5.7300	-34.1600	-0.3050	0.9850	0.1380
14:46:47.276	8020	1.8400	5.5100	-36.4200	-0.2360	1.0970	0.1890
14:46:47.294	8040	0.9900	5.7000	-33.9600	-0.2700	0.9360	0.1340
14:46:47.314	8060	1.7300	6.2800	-37.4300	-0.2110	1.1640	0.1810
14:46:47.336	8080	1.2400	6.0500	-32.9100	-0.2620	0.9870	0.1520
14:46:47.355	8100	2.0100	6.0900	-33.5900	-0.2880	1.0210	0.1590
14:46:47.374	8120	-0.0400	5.7400	-36.3500	-0.2600	0.9980	0.1680
14:46:47.396	8140	0.2700	6.0600	-33.9000	-0.3010	0.8800	0.1340
14:46:47.415	8160	0.9900	5.8400	-38.0500	-0.2490	1.1040	0.1820
14:46:47.435	8180	0.1700	5.6400	-32.7000	-0.2580	0.9080	0.1370
14:46:47.456	8200	1.3900	5.7200	-34.3900	-0.2620	1.1340	0.1620
14:46:47.474	8220	0.8000	5.9300	-35.3200	-0.2210	0.9890	0.1730
14:46:47.494	8240	-0.7500	6.3200	-32.1400	-0.2780	0.8800	0.1160
14:46:47.514	8260	0.1700	5.3100	-38.6800	-0.2000	1.0190	0.1850
14:46:47.536	8280	0.3300	5.7500	-31.4700	-0.2670	0.8400	0.1080
14:46:47.554	8300	1.8100	6.0600	-35.9100	-0.2160	1.1760	0.1750
14:46:47.575	8320	0.8000	5.6100	-34.9800	-0.2630	0.9770	0.1590
14:46:47.596	8340	1.2400	6.0900	-33.8400	-0.2850	1.0210	0.1360
14:46:47.615	8360	0.0000	5.9500	-36.4800	-0.2260	1.0100	0.1710
14:46:47.634	8380	-0.0500	5.9100	-34.1000	-0.2860	0.8450	0.1270
14:46:47.655	8400	1.0600	6.0200	-37.2700	-0.2110	1.1400	0.1770
14:46:47.676	8420	0.5900	6.3600	-30.9000	-0.2620	0.8770	0.1240
14:46:47.696	8440	0.9300	6.0000	-37.1700	-0.2590	1.0660	0.1630
14:46:47.715	8460	-0.1700	5.9500	-33.9800	-0.2550	0.9830	0.1520
14:46:47.735	8480	0.8800	6.0100	-32.6900	-0.3030	0.9400	0.1280
14:46:47.755	8500	0.4500	5.8400	-37.9300	-0.2620	1.1000	0.1910
14:46:47.774	8520	0.4100	6.1300	-31.1500	-0.3020	0.9150	0.1260
14:46:47.795	8540	2.3000	6.2200	-38.2900	-0.2220	1.2010	0.1970
14:46:47.816	8560	0.5200	5.4400	-34.3300	-0.2500	0.9500	0.1690
14:46:47.835	8580	2.1500	6.1800	-34.3300	-0.2780	0.9850	0.1430
14:46:47.854	8600	0.8100	5.4600	-35.3200	-0.2470	0.9980	0.1750
14:46:47.875	8620	0.7300	5.8400	-30.9600	-0.3000	0.8640	0.1180
14:46:47.895	8640	1.1300	5.8400	-40.0400	-0.2010	1.1790	0.1930
14:46:47.915	8660	0.8600	5.7700	-32.3100	-0.2650	0.9590	0.1510
14:46:47.936	8680	1.4100	6.2300	-34.1400	-0.2610	1.1100	0.1460
14:46:47.956	8700	-0.0400	5.0600	-34.6300	-0.2310	0.9330	0.1670
14:46:47.975	8720	0.7100	5.9700	-33.9000	-0.2770	0.8460	0.1310
14:46:47.995	8740	0.2700	5.7800	-39.7400	-0.2090	1.1220	0.1830
14:46:48.017	8760	0.5500	5.8500	-31.2600	-0.2610	0.8600	0.1250
14:46:48.036	8780	1.7200	5.6100	-36.4700	-0.2450	1.1360	0.1700
14:46:48.055	8800	0.5700	5.5100	-34.4700	-0.2490	0.9450	0.1630
14:46:48.075	8820	1.6400	5.9500	-35.3400	-0.3020	1.0830	0.1460
14:46:48.096	8840	1.3900	5.7200	-35.1900	-0.2400	1.0820	0.1900
14:46:48.117	8860	1.7700	6.4000	-31.4700	-0.2900	0.8910	0.1250
14:46:48.136	8880	1.6800	6.1500	-38.5400	-0.2130	1.2010	0.1910
14:46:48.154	8900	0.9000	5.8500	-32.0300	-0.2770	0.9240	0.1470
14:46:48.177	8920	1.7000	6.3500	-34.7500	-0.2810	1.0900	0.1560
14:46:48.195	8940	0.7300	5.2500	-33.7900	-0.2640	1.0160	0.1660
14:46:48.216	8960	1.3500	6.0100	-34.8100	-0.3240	0.9730	0.1330
14:46:48.235	8980	0.8800	5.8600	-37.9000	-0.2500	1.0880	0.1940
14:46:48.257	9000	-0.2300	5.7400	-33.3500	-0.2860	0.8760	0.1300
14:46:48.274	9020	1.3100	6.4700	-38.3900	-0.2430	1.1580	0.1920
14:46:48.296	9040	0.3700	5.0500	-33.6200	-0.2480	0.9250	0.1510
14:46:48.314	9060	0.6200	5.8800	-34.7400	-0.2920	0.9860	0.1300
14:46:48.335	9080	0.6600	5.4300	-36.3200	-0.2330	1.0110	0.1790
14:46:48.355	9100	0.6500	5.9600	-30.9800	-0.2960	0.9550	0.1110
14:46:48.375	9120	1.4200	5.6800	-40.5300	-0.2090	1.1750	0.1980
14:46:48.394	9140	0.6000	5.8300	-32.4600	-0.2380	0.8940	0.1350
14:46:48.416	9160	1.6600	6.0900	-36.4300	-0.2740	1.1270	0.1520
14:46:48.436	9180	0.4200	5.4400	-36.3300	-0.2330	1.0130	0.1790
14:46:48.455	9200	0.8600	6.6200	-33.8000	-0.2650	0.9640	0.1340
14:46:48.474	9220	0.5100	5.8400	-38.5500	-0.2240	1.0880	0.1810
14:46:48.495	9240	-0.6800	5.3600	-30.5100	-0.2730	0.7350	0.1100
14:46:48.517	9260	1.0100	6.3300	-36.7100	-0.2390	1.0980	0.1560
14:46:48.535	9280	1.4600	4.9200	-33.7100	-0.2630	0.9180	0.1580
14:46:48.556	9300	2.0400	6.1500	-33.9800	-0.3010	1.1360	0.1400
14:46:48.575	9320	1.7900	5.6100	-36.4300	-0.2600	1.0590	0.1940
14:46:48.595	9340	0.4800	5.8600	-33.5500	-0.2980	0.9170	0.1320
14:46:48.616	9360	1.8300	5.8700	-39.1600	-0.2260	1.1770	0.1880
14:46:48.636	9380	0.3400	5.7500	-32.4700	-0.2550	0.8770	0.1500
14:46:48.656	9400	1.8300	6.6800	-36.8200	-0.2500	1.1230	0.1780
14:46:48.677	9420	1.5100	5.2500	-33.6800	-0.2460	1.0100	0.1660
14:46:48.696	9440	1.2000	6.1000	-32.8600	-0.2780	0.9900	0.1240
14:46:48.715	9460	1.2300	5.4100	-37.9000	-0.2310	1.1770	0.1830
14:46:48.736	9480	0.4600	5.6700	-31.6800	-0.2540	0.9050	0.1350
14:46:48.755	9500	1.5400	5.7200	-37.8300	-0.2430	1.1830	0.1740
14:46:48.776	9520	0.3300	5.5400	-33.1900	-0.2440	0.9340	0.1520
14:46:48.796	9540	0.9300	5.7600	-33.3300	-0.2720	1.0240	0.1290
14:46:48.816	9560	0.9000	5.7300	-36.1900	-0.2200	1.0800	0.1810
14:46:48.836	9580	-0.2700	5.9100	-33.4600	-0.2830	0.8140	0.1260
14:46:48.857	9600	1.1400	5.5200	-39.4900	-0.2120	1.1100	0.1850
14:46:48.876	9620	1.1100	5.4000	-30.5900	-0.2570	0.9140	0.1480
14:46:48.896	9640	2.3600	6.1700	-37.6100	-0.2820	1.2130	0.1610
14:46:48.915	9660	1.2100	5.1900	-36.8200	-0.2510	1.0400	0.1920
14:46:48.935	9680	1.3100	5.9600	-34.2600	-0.3050	0.9860	0.1350
14:46:48.956	9700	0.7300	5.6000	-39.3600	-0.2220	1.1400	0.1870
14:46:48.976	9720	-0.6800	5.8000	-32.3600	-0.2720	0.8060	0.1230
14:46:48.996	9740	-0.0700	6.6500	-36.3500	-0.2330	1.0610	0.1560
14:46:49.016	9760	-0.1300	5.5200	-33.0600	-0.2610	0.9070	0.1420
14:46:49.036	9780	1.7700	5.9300	-35.9900	-0.3040	1.0550	0.1540
14:46:49.057	9800	1.4400	5.2700	-40.2500	-0.2620	1.1290	0.2090
14:46:49.075	9820	0.9000	5.8300	-31.0000	-0.2800	0.8820	0.1200
14:46:49.097	9840	1.5800	5.9600	-38.6000	-0.2000	1.1580	0.1850
14:46:49.117	9860	0.3800	5.1900	-33.0200	-0.2630	0.8650	0.1510
14:46:49.137	9880	1.7900	5.7300	-34.7200	-0.2960	1.0570	0.1450
14:46:49.157	9900	1.5800	5.1000	-37.3200	-0.2310	1.0530	0.1900
14:46:49.175	9920	1.1000	5.8800	-34.4200	-0.2830	0.9850	0.1320
14:46:49.196	9940	1.0200	5.4500	-41.9100	-0.2180	1.1820	0.2110
14:46:49.217	9960	-0.3200	5.6200	-32.4900	-0.2540	0.8040	0.1190
14:46:49.236	9980	1.3200	5.7800	-36.3500	-0.2600	1.0930	0.1520
14:46:49.256	10000	0.9000	5.3200	-34.6700	-0.2460	0.9680	0.1650
14:46:49.277	10020	1.4800	5.9100	-35.0400	-0.2820	1.0470	0.1390
14:46:49.298	10040	1.1200	5.7000	-39.8600	-0.2180	1.1210	0.1960
14:46:49.317	10060	-1.0000	5.7800	-30.3400	-0.2910	0.7530	0.1010
14:46:49.335	10080	0.2100	6.2600	-37.5700	-0.2290	1.0800	0.1580
14:46:49.355	10100	0.9300	5.6900	-31.8300	-0.2820	0.8910	0.1400
14:46:49.376	10120	3.1000	6.0500	-35.6600	-0.2870	1.2150	0.1710
14:46:49.395	10140	1.0200	5.5100	-37.0900	-0.2590	1.1200	0.1930
14:46:49.416	10160	0.7400	6.1500	-35.0400	-0.3000	0.9590	0.1370
14:46:49.438	10180	0.9400	6.6800	-36.5300	-0.2330	1.1130	0.1650
14:46:49.456	10200	-0.6600	6.0400	-29.5500	-0.2550	0.7640	0.1050
14:46:49.477	10220	0.5100	6.3500	-37.1600	-0.2370	1.0960	0.1600
14:46:49.496	10240	1.6100	5.4200	-34.3100	-0.2490	0.9690	0.1640
14:46:49.516	10260	2.4200	5.6300	-34.6800	-0.2980	1.0720	0.1490
14:46:49.535	10280	1.1000	5.7900	-39.4100	-0.2220	1.1580	0.1960
14:46:49.557	10300	-0.4500	6.2200	-33.3500	-0.2590	0.8350	0.1290
14:46:49.577	10320	0.4300	6.0100	-36.9000	-0.2120	1.0970	0.1590
14:46:49.595	10340	-0.5500	5.7600	-30.8400	-0.2630	0.8280	0.1210
14:46:49.616	10360	2.0300	6.2300	-35.7300	-0.2730	1.0620	0.1480
14:46:49.637	10380	1.6900	5.6900	-35.5300	-0.2480	1.0950	0.1840
14:46:49.656	10400	1.3500	5.9400	-33.1300	-0.2700	0.9240	0.1450
14:46:49.676	10420	0.2500	5.7600	-39.6800	-0.2200	1.1840	0.1830
14:46:49.696	10440	-0.2200	5.6000	-30.7700	-0.2450	0.7950	0.1250
14:46:49.716	10460	2.0500	6.1000	-35.7700	-0.2490	1.1560	0.1620
14:46:49.737	10480	0.8600	5.5100	-32.4200	-0.2520	0.9660	0.1540
14:46:49.755	10500	1.4700	5.9700	-34.5900	-0.2940	1.0430	0.1410
14:46:49.777	10520	0.2500	5.7500	-40.4600	-0.2050	1.1480	0.2060
14:46:49.798	10540	-0.8800	6.3400	-30.7700	-0.2720	0.7430	0.1070
14:46:49.816	10560	-0.1300	5.9000	-39.0700	-0.2250	1.0370	0.1710
14:46:49.836	10580	0.8500	5.7500	-30.8000	-0.2690	0.8540	0.1370
14:46:49.857	10600	2.2900	5.9200	-36.0000	-0.2740	1.1490	0.1490
14:46:49.877	10620	1.9500	5.5300	-38.3900	-0.2440	1.1160	0.2040
14:46:49.898	10640	0.4500	5.5900	-34.0000	-0.2810	0.9540	0.1460
14:46:49.917	10660	0.1800	6.0300	-39.8500	-0.2040	1.1090	0.1830
14:46:49.938	10680	-0.2500	5.5000	-31.2200	-0.2610	0.8040	0.1250
14:46:49.957	10700	1.4000	5.9200	-37.9500	-0.2550	1.0970	0.1680
14:46:49.977	10720	1.9600	5.4500	-34.7900	-0.2420	1.0700	0.1740
14:46:49.997	10740	2.5200	5.6700	-33.9400	-0.2620	1.0830	0.1480
14:46:50.016	10760	1.5100	5.6500	-37.5800	-0.1940	1.1200	0.1970
14:46:50.037	10780	0.1000	5.8200	-30.0400	-0.2600	0.7850	0.1120
14:46:50.057	10800	1.2500	5.6800	-38.3600	-0.2210	1.1060	0.1790
14:46:50.076	10820	0.7700	5.9600	-30.4600	-0.2450	0.9170	0.1430
14:46:50.098	10840	1.5400	5.9100	-35.0100	-0.2580	1.0840	0.1560
14:46:50.117	10860	1.6600	5.4800	-36.7100	-0.2320	1.1030	0.1830
14:46:50.137	10880	2.3000	5.9800	-31.2200	-0.2760	0.9310	0.1290
14:46:50.158	10900	1.3400	5.9500	-38.5400	-0.2060	1.1490	0.1970
14:46:50.177	10920	-0.4200	5.7500	-32.5200	-0.2840	0.8590	0.1230
14:46:50.198	10940	1.8000	6.0500	-36.4000	-0.2380	1.1540	0.1670
14:46:50.218	10960	1.7000	5.6400	-35.1400	-0.2520	1.0260	0.1820
14:46:50.237	10980	1.5700	5.9900	-32.5900	-0.2980	1.0530	0.1390
14:46:50.256	11000	0.5300	5.7900	-38.0400	-0.2830	1.0850	0.1840
14:46:50.276	11020	-0.0500	6.1700	-31.7400	-0.3080	0.8310	0.1150
14:46:50.297	11040	1.2000	6.1700	-37.9200	-0.2800	1.1410	0.1890
14:46:50.316	11060	0.8300	5.5900	-30.2900	-0.2560	0.8680	0.1400
14:46:50.338	11080	1.9900	6.2800	-38.1600	-0.2360	1.1950	0.1840
14:46:50.356	11100	1.3000	5.7900	-37.7400	-0.1780	1.0680	0.1810
14:46:50.376	11120	-0.1500	5.6100	-33.3700	-0.2560	0.7680	0.1120
14:46:50.397	11140	0.1100	6.1300	-38.7200	-0.1630	1.1300	0.1630
14:46:50.418	11160	-0.0500	5.1800	-31.5200	-0.2400	0.7870	0.1220
14:46:50.437	11180	1.5100	5.5500	-36.4600	-0.2000	1.1270	0.1550
14:46:50.458	11200	0.4400	5.4700	-33.9300	-0.2180	0.9760	0.1500
14:46:50.478	11220	0.5000	5.2700	-30.2600	-0.2380	0.8050	0.1090
14:46:50.498	11240	1.4800	5.6600	-40.9100	-0.2240	1.1840	0.1980
14:46:50.517	11260	1.2800	5.1000	-31.1400	-0.2690	0.7810	0.1350
14:46:50.537	11280	1.8500	5.7000	-41.6300	-0.1850	1.2880	0.2140
14:46:50.557	11300	-0.0200	5.8800	-34.8900	-0.2520	0.9380	0.1620
14:46:50.578	11320	0.7000	5.9100	-32.4400	-0.2540	0.9500	0.1370
14:46:50.596	11340	0.0900	6.3400	-38.3600	-0.2100	1.0210	0.1870
14:46:50.618	11360	0.5000	5.5500	-30.2700	-0.2860	0.7810	0.1100
14:46:50.637	11380	1.0100	6.1400	-40.1300	-0.2460	1.1590	0.2000
14:46:50.657	11400	0.4800	5.6200	-34.6300	-0.2770	0.8750	0.1560
14:46:50.676	11420	1.4500	5.7200	-34.8700	-0.2480	1.1150	0.1460
14:46:50.697	11440	0.7700	5.7800	-36.8500	-0.2590	1.0590	0.1760
14:46:50.718	11460	0.2900	5.3200	-30.9800	-0.3120	0.8790	0.1220
14:46:50.737	11480	0.7900	6.4100	-38.5900	-0.2460	1.0720	0.1970
14:46:50.758	11500	0.1700	5.5100	-31.0800	-0.2620	0.8650	0.1210
14:46:50.777	11520	1.7200	6.1100	-36.0300	-0.2350	1.1860	0.1690
14:46:50.798	11540	1.3200	6.2900	-33.2500	-0.2600	1.0360	0.1580
14:46:50.817	11560	1.1100	6.4000	-32.0100	-0.2690	1.0350	0.1320
14:46:50.836	11580	-0.3900	5.8500	-35.6000	-0.2320	0.9860	0.1700
14:46:50.858	11600	-0.2700	5.6200	-32.4800	-0.2760	0.7460	0.1120
14:46:50.878	11620	0.0000	5.7800	-38.6000	-0.1930	1.1430	0.1650
14:46:50.899	11640	0.3900	5.8800	-32.2700	-0.2620	0.9490	0.1410
14:46:50.916	11660	1.7400	6.1200	-34.2800	-0.2370	1.1020	0.1590
14:46:50.937	11680	0.2200	5.7000	-38.0900	-0.2260	0.9880	0.1830
14:46:50.957	11700	1.4800	6.2100	-31.4900	-0.3050	0.9250	0.1120
14:46:50.978	11720	0.8000	5.8500	-35.1700	-0.2410	1.0890	0.1790
14:46:50.998	11740	0.8700	5.9600	-32.5300	-0.3030	0.8970	0.1270
14:46:51.018	11760	1.2200	6.3500	-39.7000	-0.2220	1.2010	0.1990
14:46:51.036	11780	0.9700	5.7700	-33.8100	-0.2610	0.9510	0.1490
14:46:51.057	11800	1.5900	6.3300	-33.3300	-0.2940	0.9570	0.1410
14:46:51.079	11820	0.0500	5.4800	-37.8400	-0.2550	0.9960	0.1870
14:46:51.098	11840	0.2100	5.8700	-33.2600	-0.3180	0.8680	0.1260
14:46:51.118	11860	0.1400	5.7500	-39.4700	-0.2600	1.1340	0.1910
14:46:51.138	11880	0.1700	6.3000	-32.4400	-0.2880	0.9460	0.1370
14:46:51.158	11900	1.9100	6.6600	-37.5000	-0.2240	1.1120	0.1870
14:46:51.177	11920	0.6000	5.9000	-34.7000	-0.2570	0.9570	0.1620
14:46:51.197	11940	0.0300	5.9200	-33.3800	-0.2870	0.8260	0.1310
14:46:51.218	11960	0.4300	5.7500	-37.7700	-0.2280	1.0580	0.1760
14:46:51.237	11980	-0.1400	5.9600	-34.2900	-0.2930	0.9240	0.1240
14:46:51.258	12000	1.3000	5.5700	-38.9600	-0.2190	1.1260	0.1850
14:46:51.278	12020	0.6200	5.8700	-35.2500	-0.2590	0.9680	0.1590
14:46:51.298	12040	1.4200	5.9400	-35.6200	-0.2710	1.0050	0.1520
14:46:51.319	12060	0.4400	5.8400	-38.2200	-0.2260	1.0290	0.1920
14:46:51.339	12080	0.0200	5.9500	-31.8800	-0.2850	0.8160	0.1130
14:46:51.357	12100	0.9300	6.0200	-39.0000	-0.2200	1.1780	0.1890
14:46:51.377	12120	0.6500	5.7400	-32.2500	-0.2780	0.8760	0.1370
14:46:51.399	12140	1.0400	6.3400	-36.2200	-0.2320	1.0560	0.1650
14:46:51.417	12160	-0.4000	5.8400	-34.6000	-0.2510	0.9490	0.1480
14:46:51.438	12180	0.6200	5.9800	-33.0900	-0.3180	0.8850	0.1200
14:46:51.458	12200	0.3200	5.2300	-39.1300	-0.2640	1.0850	0.1910
14:46:51.478	12220	-0.3700	5.9900	-33.7400	-0.3040	0.9170	0.1400
14:46:51.497	12240	1.2900	5.4700	-37.6800	-0.2360	1.1860	0.1820
14:46:51.519	12260	1.1200	5.9800	-31.5300	-0.2750	0.9810	0.1570
14:46:51.539	12280	1.2800	5.6100	-34.9300	-0.2690	0.9890	0.1570
14:46:51.557	12300	0.3100	5.5200	-36.7100	-0.2550	1.0660	0.1800
14:46:51.579	12320	0.7900	6.5400	-32.1300	-0.2730	0.8900	0.1270
14:46:51.598	12340	1.4900	5.7300	-37.3200	-0.2070	1.1310	0.1800
14:46:51.618	12360	0.5200	6.0900	-34.6800	-0.2440	0.9260	0.1550
14:46:51.639	12380	2.3400	6.2200	-33.8600	-0.2600	1.0910	0.1560
14:46:51.659	12400	1.3200	5.3400	-34.9500	-0.2390	1.0030	0.1720
14:46:51.679	12420	2.0200	5.8900	-33.2200	-0.2830	0.9080	0.1240
14:46:51.697	12440	0.9800	5.7800	-38.0300	-0.2080	1.1560	0.1910
14:46:51.717	12460	0.0300	6.2400	-32.0400	-0.2690	0.8930	0.1430
14:46:51.738	12480	1.9900	6.1700	-35.2700	-0.2120	1.1340	0.1690
14:46:51.758	12500	0.0700	5.6100	-34.6800	-0.2390	0.9290	0.1600
14:46:51.778	12520	2.5700	6.1100	-35.0900	-0.2980	1.0940	0.1360
14:46:51.798	12540	1.1600	5.1800	-36.9800	-0.2340	1.0960	0.1990
14:46:51.818	12560	0.6800	6.5100	-33.8200	-0.2810	0.9280	0.1390
14:46:51.838	12580	1.0800	5.3100	-42.3000	-0.2210	1.1600	0.2090
14:46:51.859	12600	-0.2600	5.6100	-34.0500	-0.2540	0.9130	0.1560
14:46:51.879	12620	1.5200	6.5600	-35.2800	-0.2770	1.0600	0.1570
14:46:51.899	12640	1.0300	5.5800	-34.0200	-0.2330	0.9900	0.1770
14:46:51.919	12660	1.2200	6.4200	-32.7500	-0.3230	0.9550	0.1170
14:46:51.938	12680	0.5700	5.6100	-36.7100	-0.2510	1.0330	0.1810
14:46:51.957	12700	0.3200	5.9300	-35.2900	-0.2740	0.8990	0.1460
14:46:51.978	12720	1.4700	6.4900	-37.0900	-0.2500	1.1620	0.1680
14:46:51.998	12740	0.4900	5.1400	-33.9500	-0.2550	0.9200	0.1610
14:46:52.019	12760	0.7900	5.8800	-33.0000	-0.2910	0.9890	0.1230
14:46:52.038	12780	0.5100	5.1300	-36.8500	-0.2440	1.0180	0.1720
14:46:52.057	12800	1.2100	5.7900	-35.8200	-0.2800	0.9470	0.1420
14:46:52.079	12820	2.0200	5.8100	-37.2500	-0.2310	1.1900	0.1850
14:46:52.099	12840	0.9800	5.6500	-31.2000	-0.2600	0.9000	0.1330
14:46:52.118	12860	2.3000	6.2300	-35.4900	-0.2710	1.0370	0.1510
14:46:52.139	12880	0.4400	5.4500	-35.3500	-0.2290	0.9970	0.1700
14:46:52.159	12900	0.8000	6.4200	-34.3300	-0.2830	0.9400	0.1310
14:46:52.178	12920	0.8000	6.0700	-38.8100	-0.2180	1.1540	0.1930
14:46:52.198	12940	0.0900	5.8900	-32.8400	-0.2530	0.8110	0.1340
14:46:52.218	12960	0.6400	6.0600	-36.7700	-0.2480	1.0830	0.1570
14:46:52.239	12980	0.7400	5.6900	-31.9300	-0.2580	0.9710	0.1490
14:46:52.258	13000	2.8600	5.9000	-34.3400	-0.3170	1.0650	0.1440
14:46:52.279	13020	1.5500	5.3600	-37.0200	-0.2640	1.0780	0.1830
14:46:52.297	13040	1.2700	6.7200	-32.5400	-0.2930	0.9400	0.1280
14:46:52.319	13060	1.7900	5.5000	-40.3500	-0.2180	1.1980	0.2120
14:46:52.338	13080	0.6500	5.8800	-32.5300	-0.2700	0.9020	0.1390
14:46:52.359	13100	1.5000	6.1500	-35.0200	-0.2660	1.0780	0.1590
14:46:52.378	13120	0.9600	5.3400	-34.3100	-0.2590	0.9870	0.1600
14:46:52.397	13140	1.5800	5.8600	-34.1100	-0.2980	0.9640	0.1320
14:46:52.419	13160	1.1500	5.7300	-37.4200	-0.2100	1.0980	0.1790
14:46:52.438	13180	-0.1900	5.7100	-34.7600	-0.2600	0.8680	0.1390
14:46:52.459	13200	0.2400	5.7300	-37.3100	-0.2390	1.0870	0.1580
14:46:52.478	13220	0.2800	5.0300	-33.7100	-0.2380	0.9140	0.1620
14:46:52.499	13240	1.3900	5.6800	-33.9800	-0.2930	1.0200	0.1290
14:46:52.519	13260	0.9200	5.2200	-39.1000	-0.2320	1.1100	0.2020
14:46:52.538	13280	0.2600	6.1300	-33.8900	-0.2690	0.8920	0.1300
14:46:52.559	13300	-0.0400	5.9700	-40.1100	-0.2220	1.1610	0.1860
14:46:52.580	13320	0.5900	5.4600	-31.4300	-0.2530	0.8470	0.1360
14:46:52.599	13340	1.9100	6.1500	-39.2700	-0.2820	1.1380	0.1650
14:46:52.619	13360	1.2800	5.2800	-35.5900	-0.2240	1.0240	0.2000
14:46:52.638	13380	2.0600	6.2600	-33.8200	-0.2860	0.9760	0.1380
14:46:52.659	13400	0.5800	5.5800	-41.3200	-0.2330	1.1560	0.2090
14:46:52.679	13420	-0.2600	5.9300	-31.8600	-0.2750	0.8460	0.1200
14:46:52.700	13440	0.8700	6.4800	-37.0900	-0.2520	1.0830	0.1700
14:46:52.719	13460	0.9200	5.6000	-32.5000	-0.2420	0.9190	0.1540
14:46:52.739	13480	1.2200	6.2700	-34.7700	-0.2930	1.0360	0.1390
14:46:52.758	13500	1.0700	5.8000	-37.9500	-0.2550	1.0880	0.1950
14:46:52.779	13520	0.7000	5.6800	-33.3700	-0.2910	0.9180	0.1460
14:46:52.798	13540	0.9600	6.2300	-38.4000	-0.2130	1.2030	0.1720
14:46:52.819	13560	-0.0200	5.6400	-33.1100	-0.2500	0.8300	0.1550
14:46:52.838	13580	1.0300	6.1700	-36.5200	-0.2820	1.0000	0.1460
14:46:52.859	13600	0.9900	5.5700	-36.9400	-0.2360	1.0590	0.1910
14:46:52.879	13620	1.6700	6.1000	-33.0500	-0.2870	1.0400	0.1290
14:46:52.898	13640	1.3200	5.9800	-40.3400	-0.2200	1.2160	0.2040
14:46:52.918	13660	-0.2400	5.7000	-32.2300	-0.2520	0.8320	0.1280
14:46:52.938	13680	1.4100	6.0100	-36.1000	-0.2400	1.0830	0.1540
14:46:52.959	13700	0.4400	5.5400	-33.1500	-0.2420	0.9130	0.1530
14:46:52.978	13720	1.4400	6.1500	-33.8700	-0.2730	0.9950	0.1310
14:46:52.998	13740	1.4600	6.0900	-38.0300	-0.2380	1.1580	0.1970
14:46:53.020	13760	0.8100	6.2100	-29.9400	-0.2670	0.8000	0.1220
14:46:53.039	13780	1.0200	6.0000	-40.7200	-0.2120	1.1690	0.1870
14:46:53.059	13800	1.2500	5.2700	-30.8000	-0.2570	0.8690	0.1510
14:46:53.079	13820	2.6300	6.3800	-35.0400	-0.2940	1.0900	0.1500
14:46:53.099	13840	1.3800	5.4700	-37.2700	-0.2490	1.0610	0.1930
14:46:53.119	13860	0.7700	6.2000	-31.6100	-0.3020	0.9240	0.1250
14:46:53.140	13880	0.8700	5.8300	-38.7100	-0.2670	1.1620	0.1980
14:46:53.158	13900	-0.5200	5.7000	-30.3800	-0.2600	0.7930	0.1100
14:46:53.178	13920	1.1900	6.4400	-38.6900	-0.2270	1.0670	0.1730
14:46:53.200	13940	0.3600	5.5500	-34.0000	-0.2500	0.9590	0.1510
14:46:53.219	13960	1.2400	5.9000	-34.3300	-0.3060	0.9890	0.1340
14:46:53.240	13980	0.7300	6.2600	-39.1900	-0.2430	1.1410	0.1920
14:46:53.258	14000	-0.0600	5.8100	-32.0300	-0.2670	0.8640	0.1340
14:46:53.280	14020	1.3500	6.2000	-38.0600	-0.2170	1.1130	0.1870
14:46:53.298	14040	0.0400	5.5600	-31.8300	-0.2500	0.8520	0.1480
14:46:53.319	14060	2.7500	5.8300	-33.4000	-0.2760	1.0980	0.1430
14:46:53.340	14080	1.1300	5.4400	-37.1600	-0.2450	1.0790	0.1970
14:46:53.360	14100	1.0500	6.0200	-34.0100	-0.2930	1.0060	0.1420
14:46:53.379	14120	0.7900	5.7900	-38.8000	-0.2000	1.1800	0.1950
14:46:53.400	14140	0.9700	5.9200	-30.1400	-0.2550	0.8800	0.1280
14:46:53.419	14160	1.8300	5.9700	-37.6900	-0.2540	1.1680	0.1760
14:46:53.439	14180	0.9600	4.9900	-34.6200	-0.2440	0.9370	0.1600
14:46:53.458	14200	2.3300	5.9800	-35.4200	-0.2980	1.0540	0.1450
14:46:53.480	14220	1.0300	5.8300	-39.4400	-0.2260	1.0790	0.1940
14:46:53.500	14240	0.4200	6.0100	-33.3400	-0.2820	0.8470	0.1230
14:46:53.520	14260	1.2100	6.0900	-37.3200	-0.2440	1.1350	0.1680
14:46:53.540	14280	0.3000	5.4800	-31.7000	-0.2830	0.8920	0.1470
14:46:53.560	14300	1.9800	5.7400	-34.5100	-0.2790	1.0950	0.1470
14:46:53.580	14320	0.5300	6.1100	-36.9600	-0.2640	1.0390	0.1750
14:46:53.598	14340	0.6700	5.7200	-32.7100	-0.3020	0.8890	0.1270
14:46:53.620	14360	1.2200	6.2400	-37.7000	-0.2000	1.1020	0.1770
14:46:53.640	14380	-0.2700	5.6700	-29.6200	-0.2620	0.8150	0.1130
14:46:53.660	14400	2.2100	5.8800	-36.2700	-0.2440	1.0620	0.1640
14:46:53.680	14420	1.2900	5.2600	-36.3500	-0.2210	1.0190	0.1740
14:46:53.700	14440	1.2000	5.8700	-34.0200	-0.2810	1.0290	0.1280
14:46:53.720	14460	0.2000	5.8100	-38.8400	-0.2130	1.1250	0.1950
14:46:53.739	14480	-0.3400	5.6400	-31.9300	-0.2500	0.7690	0.1210
14:46:53.759	14500	0.7700	6.3500	-39.4500	-0.2100	1.1110	0.1730
14:46:53.781	14520	0.5400	5.4000	-31.9100	-0.2450	0.8780	0.1380
14:46:53.800	14540	0.8400	6.0100	-34.9500	-0.2610	1.0030	0.1400
14:46:53.821	14560	0.3800	5.3600	-37.8400	-0.2460	1.0480	0.1910
14:46:53.839	14580	0.3600	6.2100	-32.8500	-0.2970	0.8560	0.1180
14:46:53.859	14600	1.1800	5.4700	-40.7200	-0.2170	1.1350	0.1970
14:46:53.879	14620	0.3200	6.0200	-31.0200	-0.2690	0.8640	0.1320
14:46:53.899	14640	1.8000	6.3600	-35.6500	-0.2480	1.1520	0.1630
14:46:53.919	14660	0.9700	5.8000	-34.4200	-0.2530	1.0490	0.1670
14:46:53.940	14680	2.2000	5.9900	-33.6600	-0.3010	1.0120	0.1500
14:46:53.958	14700	1.1600	5.5800	-39.1000	-0.2400	1.1040	0.2130
14:46:53.980	14720	-0.2800	5.6600	-32.5300	-0.2820	0.8670	0.1240
14:46:53.999	14740	0.9400	6.4000	-36.4000	-0.2280	1.1270	0.1680
14:46:54.020	14760	1.2000	5.9600	-32.1900	-0.2610	0.9710	0.1500
14:46:54.041	14780	1.5500	5.8300	-34.4700	-0.3050	1.0830	0.1600
14:46:54.060	14800	0.9400	5.9900	-37.3200	-0.2230	1.1190	0.1950
14:46:54.080	14820	0.0000	5.9600	-31.9700	-0.2780	0.8520	0.1240
14:46:54.100	14840	0.2100	5.9200	-38.5500	-0.2120	1.0850	0.1740
14:46:54.120	14860	-0.0300	5.9900	-31.4200	-0.2440	0.8360	0.1250
14:46:54.140	14880	2.2100	6.5300	-34.9200	-0.2430	1.1570	0.1580
14:46:54.160	14900	2.0600	5.3500	-35.4100	-0.2470	1.0640	0.1850
14:46:54.180	14920	1.1600	6.1900	-32.9200	-0.2840	0.9310	0.1260
14:46:54.200	14940	0.4500	6.0900	-38.0500	-0.2060	1.0740	0.1780
14:46:54.220	14960	-0.1500	5.5600	-29.7100	-0.2770	0.7890	0.1090
14:46:54.241	14980	1.6600	6.4000	-38.6600	-0.2350	1.1680	0.1840
14:46:54.260	15000	0.3600	5.4300	-34.6800	-0.2540	0.9710	0.1690
14:46:54.280	15020	2.4600	5.9600	-34.3800	-0.3080	1.0760	0.1510
14:46:54.300	15040	0.2500	5.3700	-37.3600	-0.2280	1.0430	0.1900
14:46:54.319	15060	-0.1200	6.0800	-33.0800	-0.3230	0.8280	0.1210
14:46:54.341	15080	0.2100	5.7100	-37.6400	-0.2730	1.0940	0.1780
14:46:54.360	15100	0.5800	5.8500	-31.6100	-0.2920	0.9050	0.1340
14:46:54.380	15120	2.4400	6.3900	-36.4800	-0.2480	1.1370	0.1900
14:46:54.400	15140	1.3800	5.6500	-34.8000	-0.2520	1.0300	0.1730
14:46:54.420	15160	0.0100	6.1300	-35.5000	-0.2890	0.9080	0.1450
14:46:54.440	15180	0.5300	5.9300	-38.8600	-0.2430	1.1060	0.1930
14:46:54.459	15200	0.2600	5.4600	-31.3700	-0.2630	0.8030	0.1220
14:46:54.480	15220	1.9800	5.9100	-37.1000	-0.2410	1.1350	0.1620
14:46:54.500	15240	1.3400	5.8600	-33.9000	-0.2510	1.0390	0.1680
14:46:54.521	15260	2.4500	5.2900	-35.3900	-0.2810	1.0660	0.1500
14:46:54.539	15280	0.8000	5.4400	-36.6600	-0.2320	1.0690	0.1740
14:46:54.560	15300	-0.6600	5.9400	-32.6100	-0.2700	0.7930	0.1170
14:46:54.580	15320	0.5000	5.6900	-38.9200	-0.2080	1.1000	0.1830
14:46:54.599	15340	0.5800	5.9400	-32.5500	-0.2460	0.9390	0.1490
14:46:54.620	15360	1.9600	6.0800	-35.4900	-0.2460	1.0830	0.1630
14:46:54.640	15380	0.8800	5.4400	-36.8300	-0.2330	1.0490	0.1850
14:46:54.660	15400	0.7300	6.1800	-32.3200	-0.3020	0.9030	0.1170
14:46:54.680	15420	1.2000	5.6500	-39.6900	-0.2140	1.1380	0.2010
14:46:54.700	15440	0.6600	5.8300	-34.0500	-0.2830	0.9080	0.1400
14:46:54.720	15460	1.8200	6.1900	-38.0700	-0.2390	1.1780	0.1860
14:46:54.740	15480	1.1800	5.4200	-33.8100	-0.2610	0.9710	0.1660
14:46:54.760	15500	1.2800	6.0100	-34.4800	-0.3150	0.9520	0.1370
14:46:54.782	15520	-0.3700	5.7600	-37.6700	-0.2540	1.0410	0.1800
14:46:54.799	15540	0.0500	6.0100	-32.8700	-0.3010	0.8680	0.1180
14:46:54.819	15560	1.2000	6.2600	-37.0800	-0.2250	1.1130	0.1870
14:46:54.839	15580	1.0100	5.5100	-33.8300	-0.2750	0.9500	0.1370
14:46:54.860	15600	1.1500	6.0500	-36.1600	-0.2670	1.0920	0.1590
14:46:54.882	15620	0.4300	5.5000	-37.5400	-0.2510	1.0360	0.1870
14:46:54.900	15640	0.2000	6.0600	-33.2700	-0.3010	0.8990	0.1260
14:46:54.921	15660	1.1800	5.6100	-39.5000	-0.2150	1.1330	0.1940
14:46:54.941	15680	0.6000	6.1400	-32.7500	-0.2550	0.8870	0.1360
14:46:54.961	15700	1.8700	5.7500	-36.2200	-0.2370	1.1310	0.1760
14:46:54.981	15720	1.0900	5.3000	-34.6500	-0.2310	0.9700	0.1720
14:46:55.001	15740	0.9400	6.1600	-32.4300	-0.2700	0.9790	0.1370
14:46:55.022	15760	0.3800	5.7100	-37.1800	-0.2140	1.0910	0.1860
14:46:55.042	15780	1.0300	6.0400	-32.4800	-0.2760	0.8790	0.1180
14:46:55.061	15800	1.6100	5.7500	-38.3300	-0.2160	1.1720	0.1890
14:46:55.082	15820	-0.2700	5.3100	-32.4000	-0.2500	0.8730	0.1440
14:46:55.100	15840	1.5900	6.0600	-34.4100	-0.2810	1.0780	0.1480
14:46:55.121	15860	1.3800	5.4600	-36.5200	-0.2350	1.0310	0.1930
14:46:55.141	15880	0.8600	6.3300	-36.0300	-0.2990	0.9090	0.1300
14:46:55.161	15900	0.8400	5.8900	-37.8500	-0.2550	1.1240	0.1830
14:46:55.180	15920	0.4200	5.8700	-32.3800	-0.2940	0.9170	0.1310
14:46:55.200	15940	2.2700	5.8900	-36.2300	-0.2500	1.1570	0.1760
14:46:55.222	15960	0.8400	5.2500	-32.7600	-0.2520	0.9610	0.1570
14:46:55.241	15980	0.8700	6.0700	-32.8300	-0.2990	0.9240	0.1240
14:46:55.261	16000	0.5700	5.9300	-38.4700	-0.2360	1.0390	0.1860
14:46:55.281	16020	1.1600	5.3600	-33.1300	-0.2680	0.8580	0.1330
14:46:55.302	16040	1.9700	5.5900	-36.9500	-0.2470	1.1280	0.1700
14:46:55.321	16060	1.4600	5.7800	-33.5900	-0.2540	0.9380	0.1560
14:46:55.341	16080	2.1400	5.7000	-34.2700	-0.2790	1.0730	0.1390
14:46:55.360	16100	0.3000	5.5100	-37.4700	-0.2410	1.0140	0.1900
14:46:55.382	16120	0.1500	6.0000	-32.5300	-0.2850	0.8640	0.1200
14:46:55.401	16140	0.9800	5.8400	-38.1700	-0.1970	1.1110	0.1790
14:46:55.421	16160	0.8200	5.6000	-33.4300	-0.2650	0.9310	0.1500
14:46:55.442	16180	0.9000	5.7900	-35.5400	-0.2440	1.0850	0.1470
14:46:55.460	16200	-0.0200	5.3100	-34.7600	-0.2320	0.8960	0.1540
14:46:55.481	16220	0.7700	6.2900	-36.2300	-0.3100	0.9830	0.1270
14:46:55.502	16240	0.7800	5.7600	-37.7300	-0.2280	1.1050	0.1880
14:46:55.521	16260	0.4000	6.1500	-36.1900	-0.2870	0.9740	0.1330
14:46:55.541	16280	1.2500	6.2500	-38.7700	-0.2330	1.1450	0.1840
14:46:55.561	16300	0.2500	5.8300	-32.5000	-0.2570	0.9590	0.1510
14:46:55.581	16320	1.5200	5.7600	-33.7300	-0.2920	0.9870	0.1460
14:46:55.600	16340	-0.0300	5.3000	-36.5600	-0.2580	0.9550	0.1750
14:46:55.622	16360	0.3700	6.1300	-34.4700	-0.3200	0.9240	0.1220
14:46:55.641	16380	1.3500	5.7700	-37.9900	-0.2220	1.1160	0.1860
14:46:55.662	16400	1.0500	6.1600	-32.6000	-0.2590	1.0010	0.1490
14:46:55.681	16420	1.7300	6.0900	-36.9200	-0.2440	1.1270	0.1650
14:46:55.701	16440	0.0200	5.4800	-33.9000	-0.2420	0.8910	0.1510
14:46:55.721	16460	0.4400	5.8800	-32.7200	-0.2990	0.8160	0.1090
14:46:55.741	16480	0.0800	5.4100	-39.0600	-0.2400	1.0130	0.1810
14:46:55.761	16500	0.6100	5.6400	-35.3200	-0.2800	0.9380	0.1490
14:46:55.781	16520	0.5100	5.8500	-38.2900	-0.2250	1.1510	0.1750
14:46:55.800	16540	0.0700	5.7900	-32.5900	-0.2440	0.8950	0.1350
14:46:55.820	16560	1.0700	6.0700	-35.1400	-0.2670	1.0070	0.1300
14:46:55.840	16580	0.5000	5.6900	-36.9100	-0.2150	0.9520	0.1800
14:46:55.861	16600	1.3000	6.0500	-33.1800	-0.2850	0.9710	0.1240
14:46:55.881	16620	0.8000	5.6100	-38.7400	-0.2310	1.1620	0.1860
14:46:55.901	16640	0.1200	5.6100	-31.3500	-0.2870	0.8550	0.1210
14:46:55.922	16660	0.0800	6.1000	-37.5300	-0.2610	1.0740	0.1630
14:46:55.942	16680	0.4200	5.1400	-34.3100	-0.2540	0.9310	0.1680
14:46:55.962	16700	2.0800	6.1500	-34.3500	-0.3060	1.0380	0.1460
14:46:55.981	16720	1.6600	5.2700	-38.5700	-0.2600	1.1840	0.2130
14:46:56.002	16740	1.0700	6.0900	-31.7600	-0.2910	0.9650	0.1330
14:46:56.022	16760	1.5800	6.4200	-39.4400	-0.2030	1.2020	0.1940
14:46:56.043	16780	0.4000	5.7500	-29.9000	-0.2460	0.8290	0.1250
14:46:56.061	16800	1.1600	6.2800	-34.6600	-0.2760	1.0060	0.1460
14:46:56.083	16820	0.6100	5.5300	-35.2200	-0.2260	0.9730	0.1730
14:46:56.103	16840	0.9600	5.8200	-33.4900	-0.3030	0.9390	0.1310
14:46:56.121	16860	1.9100	5.7300	-37.5700	-0.2150	1.2390	0.2010
14:46:56.141	16880	0.8900	5.6100	-31.4600	-0.2630	0.9070	0.1380
14:46:56.161	16900	1.4300	6.3100	-36.3600	-0.2530	1.1520	0.1570
14:46:56.182	16920	0.1100	5.1200	-33.2700	-0.2340	0.8890	0.1480
14:46:56.201	16940	1.2100	6.4900	-32.7700	-0.2850	0.8870	0.1190
14:46:56.221	16960	0.8600	5.8400	-39.4300	-0.1970	1.0860	0.1910
14:46:56.242	16980	1.1100	5.7100	-33.3300	-0.2510	0.9020	0.1410
14:46:56.262	17000	1.8400	6.0300	-38.5700	-0.2170	1.1670	0.1830
14:46:56.280	17020	0.9800	5.6600	-31.9300	-0.2310	0.8750	0.1530
14:46:56.301	17040	1.9300	5.8500	-36.1000	-0.2950	1.1200	0.1400
14:46:56.322	17060	0.8000	5.5000	-35.0400	-0.2450	1.0770	0.1930
14:46:56.342	17080	1.4600	5.9000	-31.5100	-0.2850	0.9570	0.1320
14:46:56.362	17100	0.8300	5.6200	-39.1200	-0.2350	1.1990	0.1940
14:46:56.381	17120	0.6200	5.6900	-31.0100	-0.2670	0.8620	0.1300
14:46:56.402	17140	1.3000	7.1000	-34.9700	-0.2620	1.0950	0.1480
14:46:56.422	17160	0.4600	4.9900	-32.1200	-0.2550	0.9330	0.1510
14:46:56.441	17180	1.1000	6.3500	-35.9600	-0.3120	0.9540	0.1400
14:46:56.462	17200	0.2900	5.5800	-38.9400	-0.2480	1.0900	0.2000
14:46:56.482	17220	-0.1600	5.9600	-33.0900	-0.2980	0.9370	0.1260
14:46:56.503	17240	1.0600	6.2000	-39.1600	-0.2170	1.1870	0.1910
14:46:56.521	17260	-1.4300	5.2700	-33.0700	-0.2390	0.8290	0.1390
14:46:56.542	17280	0.4500	5.9200	-33.9600	-0.3100	0.9390	0.1160
14:46:56.562	17300	0.5200	5.4900	-34.2500	-0.2410	1.0310	0.1610
14:46:56.582	17320	1.3500	5.7800	-33.8000	-0.2810	0.9410	0.1350
14:46:56.601	17340	0.8600	5.6900	-40.5000	-0.2220	1.2620	0.1950
14:46:56.622	17360	0.4000	5.1900	-33.6300	-0.2460	0.9130	0.1560
14:46:56.643	17380	1.3700	6.1800	-35.7900	-0.2610	1.0900	0.1500
14:46:56.662	17400	0.0400	5.6600	-34.3700	-0.2280	0.9270	0.1650
14:46:56.683	17420	0.6700	6.2000	-34.0000	-0.2760	0.9000	0.1150
14:46:56.703	17440	1.3400	5.8300	-38.3200	-0.2350	1.0980	0.1860
14:46:56.722	17460	0.3200	5.5900	-32.6700	-0.2680	0.8410	0.1480
14:46:56.742	17480	0.5100	6.5200	-39.3000	-0.2240	1.1490	0.1820
14:46:56.763	17500	1.0300	5.3300	-32.4000	-0.2640	0.9090	0.1650
14:46:56.783	17520	2.8700	6.4500	-33.8900	-0.2920	1.1220	0.1410
14:46:56.802	17540	1.4900	5.6900	-36.9200	-0.2500	1.0800	0.2040
14:46:56.822	17560	1.1900	5.9900	-33.2400	-0.3260	0.9530	0.1330
14:46:56.842	17580	1.0800	6.1000	-37.9400	-0.2410	1.1430	0.1830
14:46:56.863	17600	0.4600	5.8300	-31.1400	-0.2450	0.8400	0.1380
14:46:56.883	17620	1.4100	6.4000	-35.7300	-0.2590	1.1040	0.1660
14:46:56.903	17640	1.7000	5.6900	-34.4400	-0.2410	0.9950	0.1650
14:46:56.922	17660	1.2900	6.4800	-34.2500	-0.2950	0.9920	0.1360
14:46:56.942	17680	1.0200	5.5100	-39.7700	-0.2180	1.1560	0.2040
14:46:56.962	17700	0.5900	5.5900	-31.4000	-0.2590	0.8730	0.1170
14:46:56.983	17720	0.4500	6.0000	-38.2700	-0.2020	1.1560	0.1670
14:46:57.002	17740	-0.3800	5.4300	-32.1700	-0.2210	0.8810	0.1380
14:46:57.024	17760	1.5600	6.2100	-34.5100	-0.2540	1.0410	0.1380
14:46:57.041	17780	1.1800	5.7500	-38.0700	-0.2020	1.0480	0.1910
14:46:57.063	17800	0.1200	5.8500	-33.2700	-0.2750	0.8680	0.1220
14:46:57.082	17820	0.5600	5.6600	-39.4900	-0.2130	1.1180	0.1940
14:46:57.103	17840	0.8400	5.3000	-32.4500	-0.2600	0.8450	0.1290
14:46:57.122	17860	1.9800	6.5000	-37.3200	-0.2580	1.2090	0.1630
14:46:57.143	17880	0.4800	5.5200	-33.4500	-0.2380	0.9430	0.1740
14:46:57.162	17900	1.3500	6.0400	-34.3600	-0.2730	1.0190	0.1400
14:46:57.181	17920	0.8200	5.9000	-37.1000	-0.2080	1.0860	0.1820
14:46:57.202	17940	0.4100	5.8000	-33.1200	-0.2830	0.8560	0.1280
14:46:57.224	17960	1.2900	6.5400	-37.0500	-0.2430	1.1140	0.1630
14:46:57.243	17980	0.9800	5.6700	-33.6300	-0.2650	0.8900	0.1480
14:46:57.262	18000	2.2700	5.5500	-37.8700	-0.2880	1.0940	0.1650
14:46:57.282	18020	0.8600	5.6500	-37.1600	-0.2340	1.0620	0.2000
14:46:57.302	18040	0.5800	5.9600	-33.5100	-0.2980	0.9180	0.1340
14:46:57.323	18060	1.4800	6.2100	-37.5200	-0.2310	1.1360	0.1790
14:46:57.344	18080	0.6400	5.2500	-29.0600	-0.2640	0.7580	0.1200
14:46:57.363	18100	1.4300	5.8400	-37.4300	-0.2720	1.1340	0.1620
14:46:57.383	18120	1.0900	5.6700	-35.4900	-0.2320	1.0080	0.1710
14:46:57.402	18140	1.5500	6.1200	-33.1000	-0.2730	1.0390	0.1280
14:46:57.423	18160	0.7300	6.0400	-37.5500	-0.2080	1.0640	0.1800
14:46:57.443	18180	-1.4100	5.9200	-33.4900	-0.2570	0.8350	0.1250
14:46:57.462	18200	0.8900	5.8100	-40.2400	-0.2150	1.0950	0.1750
14:46:57.482	18220	0.1100	6.0500	-36.0800	-0.2590	1.0520	0.1730
14:46:57.503	18240	2.2300	5.8900	-35.1200	-0.2940	1.0890	0.1570
14:46:57.522	18260	-0.3200	5.4400	-32.1900	-0.2290	0.9170	0.1460
14:46:57.543	18280	1.4200	5.7700	-33.6000	-0.2960	0.9340	0.1310
14:46:57.563	18300	1.4200	5.3000	-40.9300	-0.2060	1.1970	0.2130
14:46:57.583	18320	0.3900	5.7700	-31.5300	-0.2580	0.9080	0.1360
14:46:57.603	18340	2.9100	5.9000	-36.8600	-0.2420	1.2370	0.1660
14:46:57.623	18360	2.0300	5.0000	-32.9100	-0.2150	0.9580	0.1690
14:46:57.643	18380	1.2800	5.9700	-34.8800	-0.2510	1.0160	0.1340
14:46:57.662	18400	0.0300	5.4600	-39.7600	-0.1880	1.0530	0.1820
14:46:57.684	18420	-1.0500	5.5100	-30.5800	-0.2380	0.6970	0.0990
14:46:57.704	18440	1.0900	6.1700	-39.9800	-0.2280	1.1750	0.1730
14:46:57.723	18460	1.5400	4.9500	-31.8300	-0.2360	0.8800	0.1550
14:46:57.742	18480	2.8800	5.5300	-37.8200	-0.2770	1.1980	0.1580
14:46:57.764	18500	1.2200	6.1600	-37.4600	-0.2100	1.1860	0.1960
14:46:57.782	18520	-0.2200	5.7300	-30.6800	-0.2550	0.8290	0.1170
14:46:57.804	18540	0.6300	6.1000	-38.1300	-0.1990	1.0970	0.1710
14:46:57.823	18560	-0.0200	5.4500	-30.4700	-0.2410	0.7880	0.1340
14:46:57.842	18580	2.5000	6.1300	-38.4400	-0.2450	1.1750	0.1750
14:46:57.863	18600	1.0900	5.3200	-34.7200	-0.2400	0.9940	0.1770
14:46:57.883	18620	1.2900	5.9700	-33.4000	-0.2770	0.9060	0.1220
14:46:57.903	18640	0.5700	5.8900	-38.9800	-0.2200	1.1450	0.1830
14:46:57.923	18660	0.2300	5.7900	-28.5900	-0.2420	0.7870	0.1140
14:46:57.943	18680	1.3800	6.4300	-37.9600	-0.2270	1.1980	0.1710
14:46:57.963	18700	0.6100	5.2900	-32.9600	-0.2350	0.9190	0.1600
14:46:57.983	18720	2.5800	6.4000	-33.7000	-0.2980	1.0950	0.1470
14:46:58.003	18740	0.6600	5.9500	-35.6700	-0.2610	1.0830	0.1850
14:46:58.023	18760	0.8400	6.2900	-32.1700	-0.2990	0.9090	0.1280
14:46:58.043	18780	1.1900	5.8400	-40.5300	-0.2280	1.1440	0.1960
14:46:58.064	18800	0.3400	5.7900	-29.6400	-0.2780	0.8890	0.1300
14:46:58.083	18820	2.2400	6.8300	-37.0500	-0.2390	1.1460	0.1800
14:46:58.103	18840	1.4100	5.3500	-32.7000	-0.2420	0.9920	0.1590
14:46:58.123	18860	0.4600	5.9600	-33.4700	-0.2910	0.9450	0.1380
14:46:58.144	18880	1.3600	6.4100	-36.9800	-0.2460	1.0820	0.1700
14:46:58.163	18900	0.6600	5.4100	-30.1300	-0.2560	0.8450	0.1190
14:46:58.183	18920	1.8600	5.5400	-37.0100	-0.2420	1.1820	0.1830
14:46:58.203	18940	1.1100	6.1400	-31.9300	-0.2290	1.0270	0.1590
14:46:58.222	18960	1.9300	6.1700	-36.5900	-0.2570	1.1150	0.1560
14:46:58.244	18980	0.6200	5.5100	-35.9800	-0.2380	1.0450	0.1780
14:46:58.264	19000	-0.6200	5.8500	-30.7600	-0.2730	0.7590	0.1090
14:46:58.283	19020	0.8200	6.3600	-39.4000	-0.1990	1.1490	0.1730
14:46:58.304	19040	1.1800	5.4200	-32.1900	-0.2650	0.8690	0.1450
14:46:58.322	19060	1.6200	6.0000	-36.6900	-0.2460	1.1280	0.1640
14:46:58.344	19080	0.4400	5.9500	-36.0300	-0.2260	1.0250	0.1760
14:46:58.364	19100	0.8700	5.9200	-33.0600	-0.3050	0.9420	0.1280
14:46:58.383	19120	1.3900	6.0800	-38.0800	-0.2210	1.1260	0.1970
14:46:58.402	19140	-0.3400	5.8700	-32.5400	-0.2830	0.8840	0.1320
14:46:58.423	19160	1.8100	6.2700	-37.1700	-0.2520	1.1640	0.1750
14:46:58.443	19180	1.1900	5.7200	-35.0700	-0.2490	1.0200	0.1730
14:46:58.463	19200	1.8600	6.3100	-32.4900	-0.3070	1.0340	0.1330
14:46:58.484	19220	0.2800	5.4600	-38.6800	-0.2570	1.0570	0.1910
14:46:58.505	19240	0.0500	5.9600	-32.4400	-0.3060	0.8790	0.1230
14:46:58.523	19260	1.2600	6.1700	-38.1300	-0.2590	1.1120	0.1740
14:46:58.543	19280	0.4300	5.4100	-33.6600	-0.2540	0.8850	0.1510
14:46:58.562	19300	2.1700	6.2500	-34.5200	-0.2680	1.1450	0.1560
14:46:58.583	19320	1.7000	5.4100	-36.0000	-0.2450	1.0690	0.1770
14:46:58.603	19340	1.2700	5.7200	-31.9100	-0.2880	0.9470	0.1310
14:46:58.624	19360	0.5600	6.0600	-38.9600	-0.1960	1.1170	0.1870
14:46:58.643	19380	0.1400	5.9200	-31.0400	-0.2460	0.8400	0.1180
14:46:58.665	19400	0.7800	5.9000	-37.3200	-0.2320	1.1870	0.1720
14:46:58.685	19420	1.1000	5.3800	-33.9000	-0.2380	0.9880	0.1760
14:46:58.704	19440	2.4300	5.9800	-33.9100	-0.2630	1.0030	0.1550
14:46:58.724	19460	1.1200	5.6900	-37.3600	-0.2190	1.0830	0.1840
14:46:58.745	19480	0.1000	5.6800	-31.6200	-0.2740	0.8240	0.1180
14:46:58.764	19500	1.6300	6.0100	-39.0300	-0.1990	1.2600	0.1890
14:46:58.784	19520	0.3500	6.0200	-30.7200	-0.2460	0.8920	0.1450
14:46:58.803	19540	1.3400	6.3300	-34.7600	-0.2690	1.0640	0.1560
14:46:58.824	19560	0.8000	5.7300	-35.7300	-0.2300	0.9980	0.1890
14:46:58.843	19580	0.0900	6.5200	-32.0000	-0.3040	0.8630	0.1020
14:46:58.863	19600	1.5400	5.7800	-39.0600	-0.2620	1.1320	0.1920
14:46:58.884	19620	1.1500	5.9100	-30.7500	-0.2880	0.8780	0.1310
14:46:58.902	19640	2.4200	6.4300	-37.1300	-0.2250	1.2230	0.1860
14:46:58.925	19660	0.8200	5.4800	-32.0100	-0.2700	0.9920	0.1550
14:46:58.943	19680	1.1600	6.0500	-32.0100	-0.2780	0.9530	0.1290
14:46:58.964	19700	0.5700	5.6900	-37.5300	-0.2610	1.0600	0.1780
14:46:58.985	19720	1.3100	5.8000	-31.7800	-0.2850	0.8710	0.1260
14:46:59.005	19740	2.2200	5.8400	-38.5000	-0.2190	1.1960	0.1920
14:46:59.025	19760	0.8000	5.6000	-33.2600	-0.2580	1.0150	0.1630
14:46:59.044	19780	2.0000	6.1300	-34.0700	-0.2680	1.0700	0.1480
14:46:59.064	19800	0.6000	5.4400	-34.6800	-0.2290	0.9960	0.1730
14:46:59.085	19820	-0.3500	5.8600	-31.4700	-0.3000	0.8090	0.0980
14:46:59.105	19840	1.5700	5.8700	-40.0600	-0.2090	1.1770	0.1950
14:46:59.124	19860	0.6100	6.3700	-31.3300	-0.2620	0.9280	0.1340
14:46:59.145	19880	1.2700	6.1600	-35.0500	-0.2440	1.1050	0.1570
14:46:59.164	19900	0.6000	6.0900	-33.2500	-0.2330	0.9890	0.1580
14:46:59.184	19920	1.9400	6.0900	-33.3200	-0.2920	0.9920	0.1260
14:46:59.203	19940	1.5400	5.9400	-36.6900	-0.2330	1.0910	0.1910
14:46:59.224	19960	0.7600	5.5800	-36.1600	-0.2730	0.9200	0.1620
14:46:59.245	19980	1.3700	6.2700	-38.5800	-0.2280	1.1730	0.1800
14:46:59.263	20000	0.6100	6.0100	-32.7000	-0.2580	0.9350	0.1550
14:46:59.284	20020	1.2200	6.1600	-35.2900	-0.2820	1.0000	0.1450
14:46:59.304	20040	0.1300	5.3100	-35.6000	-0.2570	0.9720	0.1620
14:46:59.323	20060	0.3200	6.0800	-33.4600	-0.3270	0.8950	0.1240
14:46:59.344	20080	0.9100	5.7000	-38.4400	-0.2510	1.1080	0.1900
14:46:59.364	20100	0.7300	5.4800	-34.4300	-0.2660	0.9370	0.1450
14:46:59.385	20120	1.5500	6.2200	-37.9800	-0.2570	1.1380	0.1820
14:46:59.404	20140	-0.2400	5.6400	-35.5800	-0.2420	0.9850	0.1640
14:46:59.424	20160	0.8100	5.9500	-34.1600	-0.2910	0.8860	0.1300
14:46:59.444	20180	0.9000	5.6800	-37.1000	-0.2100	1.0800	0.1890
14:46:59.465	20200	0.9800	5.7300	-33.0700	-0.2740	0.8600	0.1160
14:46:59.484	20220	1.2500	5.4500	-39.6500	-0.2060	1.1810	0.1820
14:46:59.504	20240	0.2700	5.6700	-33.5900	-0.2330	0.9150	0.1560
14:46:59.524	20260	1.9700	6.3400	-33.7200	-0.2700	1.0360	0.1400
14:46:59.544	20280	0.6900	5.7900	-35.2900	-0.2100	0.9980	0.1830
14:46:59.565	20300	1.4600	5.5100	-33.5800	-0.2890	0.9440	0.1380
14:46:59.586	20320	1.2200	5.8600	-39.5600	-0.2110	1.1870	0.1980
14:46:59.605	20340	0.2500	5.2700	-32.3100	-0.2680	0.8260	0.1360
14:46:59.626	20360	-0.2100	6.1200	-37.6100	-0.2520	1.0790	0.1610
14:46:59.646	20380	-0.1600	5.6000	-33.9300	-0.2310	0.8920	0.1550
14:46:59.664	20400	1.4200	6.4300	-33.8000	-0.3200	0.9680	0.1300
14:46:59.683	20420	1.6300	5.5500	-37.1800	-0.2660	1.1540	0.1970
14:46:59.704	20440	0.6500	5.6600	-35.4000	-0.2960	0.9410	0.1470
14:46:59.724	20460	1.6000	5.7400	-39.2100	-0.2260	1.2040	0.2000
14:46:59.745	20480	0.2500	5.6200	-32.7900	-0.2510	0.9250	0.1590
14:46:59.764	20500	1.3100	6.3500	-34.5100	-0.2620	1.0240	0.1530
14:46:59.784	20520	1.2400	5.2200	-36.3200	-0.2490	1.0360	0.1790
14:46:59.803	20540	1.3200	5.6400	-34.7300	-0.2920	0.9170	0.1380
14:46:59.824	20560	1.2700	5.9800	-37.4000	-0.2250	1.1780	0.1810
14:46:59.843	20580	0.2800	5.4100	-34.3300	-0.2580	0.9090	0.1560
14:46:59.865	20600	1.4600	6.2100	-36.5900	-0.2410	1.1590	0.1560
14:46:59.883	20620	0.3300	5.4400	-33.2700	-0.2170	0.9360	0.1650
14:46:59.905	20640	1.7200	6.0800	-31.7700	-0.2920	0.9640	0.1160
14:46:59.923	20660	1.2800	5.5500	-39.7700	-0.2140	1.1420	0.2090
14:46:59.943	20680	0.6800	5.6200	-34.2200	-0.2860	0.8910	0.1390
14:46:59.964	20700	1.6800	5.9400	-38.4200	-0.2320	1.1620	0.1840
14:46:59.986	20720	0.8200	6.0400	-29.6300	-0.2420	0.8830	0.1330
14:47:00.004	20740	2.2900	6.0400	-35.9000	-0.2930	1.1100	0.1470
14:47:00.025	20760	0.7200	5.4300	-35.1700	-0.2470	1.0550	0.1880
14:47:00.044	20780	1.2300	6.5200	-32.6900	-0.3010	0.9770	0.1280
14:47:00.065	20800	1.3500	6.1300	-38.9100	-0.2170	1.2160	0.2010
14:47:00.083	20820	0.6200	5.8600	-31.1800	-0.2810	0.8820	0.1330
14:47:00.104	20840	1.8800	6.6600	-36.4800	-0.2640	1.0930	0.1720
14:47:00.123	20860	1.2400	5.3800	-34.4600	-0.2500	0.9520	0.1670
14:47:00.146	20880	1.7400	6.4200	-35.5200	-0.2960	0.9810	0.1400
14:47:00.165	20900	0.4100	5.7100	-38.1400	-0.2580	1.0980	0.1870
14:47:00.185	20920	0.5700	5.8400	-31.8600	-0.2900	0.8890	0.1330
14:47:00.205	20940	1.3900	5.9500	-38.6000	-0.2260	1.1500	0.1790
14:47:00.225	20960	0.5400	5.6700	-35.0800	-0.2450	0.8730	0.1600
14:47:00.246	20980	0.8000	5.7400	-35.2700	-0.3100	1.0500	0.1370
14:47:00.266	21000	1.4800	5.3900	-36.8100	-0.2330	1.0970	0.1950
14:47:00.286	21020	1.2500	6.3600	-34.2100	-0.2710	0.9570	0.1350
14:47:00.303	21040	0.9500	5.9000	-39.0400	-0.2110	1.1440	0.1790
14:47:00.325	21060	-0.7300	5.6700	-30.0200	-0.2600	0.8310	0.1110
14:47:00.345	21080	1.5800	5.8800	-37.1400	-0.2620	1.0710	0.1650
14:47:00.366	21100	0.7200	5.5600	-36.4900	-0.2510	0.9790	0.1800
14:47:00.384	21120	0.9200	6.0200	-34.6400	-0.2800	0.9540	0.1340
14:47:00.405	21140	0.5100	5.5400	-39.6700	-0.2460	1.1390	0.1990
14:47:00.424	21160	-0.2700	5.5400	-32.5700	-0.2800	0.8220	0.1310
14:47:00.444	21180	0.7700	6.3200	-37.8200	-0.2240	1.1350	0.1630
14:47:00.466	21200	0.4000	5.6200	-31.8100	-0.2510	0.8420	0.1460
14:47:00.485	21220	1.6400	6.3800	-34.5800	-0.2880	1.1170	0.1400
14:47:00.506	21240	1.1500	5.4800	-39.0900	-0.2650	1.1070	0.2030
14:47:00.525	21260	1.9000	6.0900	-34.9200	-0.3120	0.9300	0.1440
14:47:00.544	21280	1.0900	5.9900	-36.7000	-0.2710	1.1670	0.1780
14:47:00.565	21300	-0.0700	5.3600	-30.7500	-0.2790	0.8620	0.1210
14:47:00.584	21320	2.3600	6.1400	-36.3500	-0.2420	1.1090	0.1770
14:47:00.605	21340	1.8200	5.5600	-34.0700	-0.2450	1.0160	0.1760
14:47:00.625	21360	1.2800	5.8400	-34.9200	-0.2960	1.0130	0.1450
14:47:00.645	21380	0.8200	5.4800	-39.9800	-0.2280	1.1460	0.2020
14:47:00.665	21400	0.5100	5.7000	-31.3900	-0.2570	0.8620	0.1310
14:47:00.684	21420	1.0600	5.8200	-35.5100	-0.2200	1.0840	0.1510
14:47:00.705	21440	0.5500	5.5400	-31.4200	-0.2460	0.8960	0.1430
14:47:00.725	21460	2.2100	5.3600	-35.0400	-0.2830	1.0750	0.1490
14:47:00.745	21480	1.2700	5.5900	-37.5000	-0.2430	1.1130	0.1770
14:47:00.765	21500	-0.1500	6.1500	-34.7600	-0.2560	0.9040	0.1310
14:47:00.786	21520	0.9500	6.1400	-38.9900	-0.2090	1.1550	0.1730
14:47:00.805	21540	0.4800	5.6600	-29.4400	-0.2620	0.8650	0.1130
14:47:00.826	21560	2.3600	5.8000	-36.1700	-0.2740	1.1490	0.1450
14:47:00.845	21580	0.9100	5.4900	-34.0200	-0.2490	1.0570	0.1740
14:47:00.865	21600	1.8000	6.4000	-31.1400	-0.3050	0.9990	0.1210
14:47:00.886	21620	0.7200	5.9500	-40.0400	-0.2340	1.1690	0.1990
14:47:00.905	21640	-0.4200	6.0100	-31.6400	-0.2660	0.8240	0.1210
14:47:00.926	21660	1.0600	6.3500	-39.5800	-0.2260	1.0990	0.1830
14:47:00.946	21680	1.2100	5.5800	-31.8100	-0.2560	0.9160	0.1530
14:47:00.965	21700	2.6500	6.1900	-34.0800	-0.2960	1.1190	0.1350
14:47:00.986	21720	0.9100	5.3900	-38.6200	-0.2510	1.1000	0.2000
14:47:01.006	21740	-0.8000	6.1500	-33.8700	-0.2660	0.8100	0.1290
14:47:01.026	21760	0.3100	5.7600	-38.4700	-0.2190	1.0740	0.1730
14:47:01.045	21780	-0.2900	5.2800	-32.1900	-0.2380	0.7920	0.1410
14:47:01.066	21800	1.5600	5.9800	-34.6900	-0.2610	1.0980	0.1420
14:47:01.084	21820	1.0600	5.1300	-37.4100	-0.2360	1.0560	0.1950
14:47:01.105	21840	1.9400	5.7800	-33.2000	-0.2860	1.0170	0.1330
14:47:01.126	21860	1.2400	5.7500	-40.6400	-0.2000	1.2080	0.2130
14:47:01.146	21880	-0.2700	5.7600	-31.0400	-0.2500	0.7880	0.1310
14:47:01.165	21900	1.5100	6.0500	-37.4600	-0.2410	1.1060	0.1590
14:47:01.185	21920	0.6300	5.6300	-33.6600	-0.2300	0.9180	0.1600
14:47:01.205	21940	1.8200	5.6700	-35.3000	-0.2950	1.0400	0.1490
14:47:01.225	21960	1.3400	5.8100	-37.0500	-0.2320	1.1250	0.1920
14:47:01.245	21980	0.3200	5.1900	-32.9500	-0.2990	0.8280	0.1330
14:47:01.265	22000	0.8500	5.9500	-38.8100	-0.2110	1.1430	0.1820
14:47:01.285	22020	0.4300	5.7100	-31.2300	-0.2520	0.8670	0.1470
14:47:01.305	22040	2.0800	6.1600	-36.0500	-0.2640	1.1800	0.1750
14:47:01.327	22060	2.2800	5.4700	-36.5100	-0.2380	1.1180	0.2000
14:47:01.346	22080	1.7000	5.8600	-33.0800	-0.3130	0.9440	0.1380
14:47:01.365	22100	0.8600	5.9500	-40.1300	-0.2530	1.1340	0.2020
14:47:01.384	22120	-0.0800	5.2600	-31.7000	-0.2620	0.7920	0.1350
14:47:01.407	22140	1.3300	6.0300	-35.0000	-0.2340	1.0780	0.1540
14:47:01.426	22160	0.4000	5.5800	-33.6700	-0.2620	0.9490	0.1520
14:47:01.446	22180	1.2300	5.9400	-34.1100	-0.3010	0.9840	0.1460
14:47:01.466	22200	0.8100	5.8400	-38.6400	-0.2180	1.1160	0.1990
14:47:01.486	22220	0.4500	5.7800	-33.2300	-0.2710	0.8240	0.1320
14:47:01.506	22240	0.4800	5.8700	-38.3200	-0.2110	1.1190	0.1760
14:47:01.527	22260	0.2500	5.5900	-32.4400	-0.2510	0.8620	0.1390
14:47:01.547	22280	1.7100	5.8000	-34.2300	-0.2620	1.0760	0.1490
14:47:01.567	22300	0.7900	5.2400	-36.6700	-0.2590	1.0520	0.1730
14:47:01.587	22320	0.4700	6.0500	-32.9200	-0.2700	0.8870	0.1250
14:47:01.606	22340	0.4800	5.9400	-40.8900	-0.1960	1.1220	0.1920
14:47:01.627	22360	-0.2600	5.9400	-29.3100	-0.2590	0.8280	0.1110
14:47:01.645	22380	1.4200	6.4800	-36.6800	-0.2350	1.1700	0.1630
14:47:01.665	22400	0.3600	5.0700	-35.2200	-0.2610	0.9680	0.1710
14:47:01.685	22420	1.4900	6.1800	-31.5800	-0.2930	1.0070	0.1290
14:47:01.705	22440	0.3100	5.5800	-37.6900	-0.2560	1.1240	0.1860
14:47:01.727	22460	-0.2500	5.8500	-31.4600	-0.2920	0.8070	0.1110
14:47:01.746	22480	-0.2700	6.0400	-38.7500	-0.2450	1.0370	0.1780
14:47:01.766	22500	0.5100	5.6000	-33.7400	-0.2630	0.9020	0.1540
14:47:01.787	22520	2.8100	6.2500	-32.9200	-0.2890	1.1070	0.1410
14:47:01.806	22540	1.0100	5.6900	-37.9000	-0.2500	1.0920	0.1950
14:47:01.826	22560	0.9200	5.8000	-33.1900	-0.3110	0.8710	0.1360
14:47:01.846	22580	0.7100	5.9200	-39.4200	-0.1990	1.0980	0.1780
14:47:01.866	22600	-0.5600	5.7900	-29.6900	-0.2710	0.7670	0.1120
14:47:01.887	22620	2.1900	5.6500	-36.9600	-0.2600	1.0980	0.1540
14:47:01.907	22640	2.1800	5.6300	-35.2300	-0.2300	1.0880	0.1820
14:47:01.926	22660	2.9500	5.8500	-34.5000	-0.2610	1.0850	0.1480
14:47:01.947	22680	0.7100	5.7700	-37.5300	-0.2110	1.0750	0.1680
14:47:01.967	22700	-1.1900	6.1000	-30.9600	-0.2590	0.7250	0.1180
14:47:01.987	22720	0.8100	6.1300	-37.4700	-0.2200	1.0900	0.1590
14:47:02.007	22740	1.5500	5.5400	-32.7400	-0.2440	0.9440	0.1610
14:47:02.027	22760	2.3900	5.5700	-33.7300	-0.2800	1.1350	0.1450
14:47:02.047	22780	0.5300	5.9000	-39.0300	-0.2250	1.1230	0.2050
14:47:02.066	22800	0.0600	6.3500	-31.6300	-0.2870	0.8080	0.1170
14:47:02.086	22820	1.0300	5.7000	-38.1600	-0.2240	1.0940	0.1790
14:47:02.105	22840	0.9100	5.3700	-31.7200	-0.2780	0.8590	0.1390
14:47:02.126	22860	2.6100	6.0300	-35.3000	-0.2660	1.1670	0.1730
14:47:02.146	22880	2.2900	5.6600	-35.8200	-0.2580	1.1280	0.1840
14:47:02.165	22900	1.3800	6.1400	-32.5700	-0.3070	1.0030	0.1430
14:47:02.186	22920	0.3200	6.3100	-36.2800	-0.2490	1.0490	0.1660
14:47:02.206	22940	-0.1500	5.9000	-32.6100	-0.2890	0.8020	0.1280
14:47:02.226	22960	1.7100	5.9900	-37.1100	-0.2110	1.0940	0.1840
14:47:02.246	22980	1.5700	5.8300	-32.3200	-0.2620	0.9800	0.1470
14:47:02.266	23000	2.0900	5.5100	-33.9400	-0.2850	1.1160	0.1530
14:47:02.287	23020	0.5500	5.7400	-38.1400	-0.2290	1.0670	0.1850
14:47:02.306	23040	-0.0200	6.2400	-30.9600	-0.2830	0.8240	0.1070
14:47:02.325	23060	0.5600	5.6200	-37.8900	-0.1990	1.0750	0.1790
14:47:02.347	23080	0.6500	5.4600	-32.1500	-0.2730	0.8580	0.1340
14:47:02.367	23100	2.4800	5.8600	-36.1700	-0.2420	1.1730	0.1710
14:47:02.385	23120	1.6100	5.6800	-34.9600	-0.2370	1.0660	0.1800
14:47:02.406	23140	1.3900	5.9900	-34.0600	-0.2710	0.9510	0.1310
14:47:02.425	23160	0.5300	5.4500	-39.4500	-0.2070	1.0720	0.1870
14:47:02.446	23180	-1.2000	5.6100	-32.7300	-0.2730	0.8220	0.1310
14:47:02.467	23200	1.4600	6.0800	-37.9400	-0.2260	1.1380	0.1880
14:47:02.486	23220	1.2000	5.5500	-32.0800	-0.2590	0.9000	0.1470
14:47:02.506	23240	1.1200	5.9200	-34.8300	-0.2980	1.0720	0.1390
14:47:02.527	23260	0.3100	4.9800	-36.7800	-0.2710	1.0230	0.1800
14:47:02.546	23280	-0.8500	6.1500	-33.4000	-0.3140	0.8370	0.1180
14:47:02.566	23300	1.0100	5.7100	-38.2000	-0.2680	1.0720	0.1830
14:47:02.587	23320	0.0600	5.5000	-32.5900	-0.2970	0.8720	0.1490
14:47:02.606	23340	1.5300	6.8800	-35.6200	-0.2560	1.1120	0.1610
14:47:02.627	23360	0.9400	5.4900	-36.3700	-0.2600	1.0080	0.1780
14:47:02.646	23380	0.5800	6.1700	-35.5000	-0.3090	0.9380	0.1350
14:47:02.667	23400	0.6200	5.8800	-39.1900	-0.2460	1.0550	0.1870
14:47:02.685	23420	-0.5200	5.5300	-31.4600	-0.2710	0.7990	0.1130
14:47:02.707	23440	1.8900	5.8800	-36.5300	-0.2350	1.1230	0.1700
14:47:02.725	23460	1.7400	5.9900	-34.4400	-0.2330	1.0460	0.1660
14:47:02.747	23480	2.2100	5.4000	-35.3200	-0.2760	1.1100	0.1580
14:47:02.767	23500	0.3600	5.8900	-37.5400	-0.2230	1.0200	0.1760
14:47:02.788	23520	-1.2500	5.6300	-33.8600	-0.2780	0.7440	0.1170
14:47:02.807	23540	0.7300	5.8300	-39.8500	-0.2050	1.0760	0.1760
14:47:02.827	23560	-0.1000	5.8400	-32.0000	-0.2450	0.9130	0.1460
14:47:02.847	23580	2.8300	5.5000	-35.0300	-0.2660	1.1270	0.1640
14:47:02.868	23600	1.5800	5.2900	-36.3300	-0.2280	1.0790	0.1950
14:47:02.887	23620	1.9500	6.3800	-33.0900	-0.2890	1.0410	0.1380
14:47:02.908	23640	1.7800	5.2700	-37.8600	-0.2440	1.1110	0.1980
14:47:02.926	23660	0.0200	6.0400	-33.2200	-0.2730	0.8860	0.1310
14:47:02.947	23680	0.8800	5.9800	-37.2700	-0.2280	1.1070	0.1650
14:47:02.967	23700	1.0200	5.6600	-32.8500	-0.2500	0.9980	0.1610
14:47:02.986	23720	1.5100	6.0600	-36.2800	-0.2740	1.0260	0.1520
14:47:03.008	23740	0.1900	5.8900	-37.2400	-0.2430	1.0100	0.1850
14:47:03.027	23760	-0.3000	6.5100	-33.3600	-0.2980	0.8380	0.1310
14:47:03.047	23780	0.8200	5.8500	-37.1800	-0.2700	1.0620	0.1810
14:47:03.068	23800	0.3400	5.7900	-34.1100	-0.2690	0.9170	0.1440
14:47:03.088	23820	1.8100	5.9900	-35.7200	-0.2750	1.1390	0.1660
14:47:03.107	23840	0.3700	5.2900	-36.3000	-0.2370	1.0200	0.1800
14:47:03.127	23860	0.2600	5.7700	-34.4300	-0.2910	0.8570	0.1310
14:47:03.147	23880	-0.2500	5.7400	-37.4000	-0.2140	1.0370	0.1730
14:47:03.167	23900	-0.0800	5.8400	-31.8900	-0.2670	0.8200	0.1270
14:47:03.188	23920	1.8100	6.1400	-36.5300	-0.2140	1.1750	0.1670
14:47:03.208	23940	1.4400	5.7900	-34.8300	-0.2260	1.0260	0.1720
14:47:03.227	23960	2.5100	6.0100	-34.1100	-0.2840	1.0510	0.1390
14:47:03.247	23980	0.5400	5.6500	-37.2300	-0.2180	1.0840	0.1850
