# Supplementary material for: A slanted castor wheel enables pushing manual wheelchairs from the side to improve social interaction
Source: PLoS One. 2024 Sep 12;19(9):e0307759. doi: 10.1371/journal.pone.0307759 (PMC11392412; doi:10.1371/journal.pone.0307759)
Supplement: S1 File — Contains the data collected during the validation experiments and the code for calculating the reaction forces for a castor wheel using the vector equations and the cosine approximation. 4TU.ResearchData repository: https://doi.org/10.4121/82afa4e1-bdf1-4bf4-8682-32e62f6c3d68, GitLab repository: https://gitlab.tudelft.nl/ziggy/evaluation_paper. (ZIP) [file pone.0307759.s002.zip › S2 File - Experimental data and the MATLAB code for calculations of the castor wheel/Data/Test8_31-5-2022/0.15rad_5.4kg_8.txt]

TimeStamp	SampleCounter	Fx(N)	Fy(N)	Fz(N)	Tx(Nm)	Ty(Nm)	Tz(Nm)
14:44:51.986	23892	2.7600	8.7400	-56.3400	-0.4050	1.7370	0.2650
14:44:52.004	23912	0.3100	8.1800	-51.0600	-0.4230	1.3590	0.2370
14:44:52.024	23932	1.3100	8.5600	-53.6100	-0.3460	1.5590	0.2210
14:44:52.043	23952	0.1000	9.0900	-55.4000	-0.3990	1.5940	0.2680
14:44:52.064	23972	0.4300	8.9300	-49.5100	-0.3290	1.3920	0.1990
14:44:52.084	23992	1.6200	9.1200	-55.9400	-0.3760	1.6730	0.2710
14:44:52.105	24012	0.2300	8.3200	-48.8400	-0.4110	1.3040	0.2260
14:44:52.126	24032	3.7100	9.0400	-56.4400	-0.3910	1.7700	0.2550
14:44:52.144	24052	0.8700	8.5600	-53.1100	-0.4130	1.5440	0.2790
14:44:52.164	24072	0.7300	8.8000	-52.2700	-0.3800	1.4750	0.2180
14:44:52.183	24092	0.9400	9.0000	-57.1000	-0.4240	1.7180	0.2850
14:44:52.206	24112	-0.1200	8.6600	-48.1000	-0.3990	1.3120	0.2020
14:44:52.225	24132	3.5600	9.2600	-55.7100	-0.4210	1.8570	0.2580
14:44:52.244	24152	0.7000	8.8700	-50.0500	-0.4590	1.4150	0.2360
14:44:52.265	24172	1.7700	8.4200	-54.1300	-0.3940	1.5350	0.2330
14:44:52.284	24192	0.3800	8.6500	-55.1700	-0.4010	1.5520	0.2740
14:44:52.304	24212	0.4000	8.3400	-48.7700	-0.3580	1.3570	0.2030
14:44:52.324	24232	2.0200	9.0200	-56.7000	-0.3980	1.7560	0.2890
14:44:52.345	24252	-0.2400	8.5800	-48.9800	-0.4000	1.3110	0.2150
14:44:52.364	24272	2.6600	8.7500	-55.2600	-0.3370	1.7110	0.2500
14:44:52.384	24292	0.7100	8.3300	-52.7600	-0.3790	1.5060	0.2720
14:44:52.404	24312	2.7100	8.7800	-51.0800	-0.3360	1.5260	0.2090
14:44:52.425	24332	1.1700	8.5500	-56.3600	-0.4030	1.6530	0.2900
14:44:52.443	24352	-0.0600	8.5400	-49.1300	-0.3860	1.2370	0.1920
14:44:52.464	24372	2.1700	8.8300	-54.0600	-0.3500	1.8160	0.2620
14:44:52.486	24392	1.2900	8.5000	-51.0600	-0.3900	1.4420	0.2620
14:44:52.506	24412	2.5600	8.5800	-53.0100	-0.3140	1.6290	0.2290
14:44:52.524	24432	0.0000	8.5300	-54.6900	-0.3640	1.4820	0.2720
14:44:52.545	24452	0.1700	9.2300	-47.2800	-0.3540	1.3120	0.1820
14:44:52.565	24472	1.1400	8.8100	-55.8800	-0.3980	1.6920	0.2830
14:44:52.585	24492	0.8900	8.8100	-46.8700	-0.4070	1.3600	0.2100
14:44:52.605	24512	2.7000	9.0500	-57.3800	-0.3850	1.7950	0.2740
14:44:52.624	24532	0.3300	8.5300	-52.2500	-0.4230	1.4850	0.2550
14:44:52.645	24552	0.3000	9.4900	-52.2300	-0.3550	1.4000	0.2010
14:44:52.665	24572	1.3400	8.6500	-55.1100	-0.4040	1.6960	0.2840
14:44:52.684	24592	1.5900	8.9100	-48.5700	-0.3910	1.4000	0.2130
14:44:52.705	24612	2.9300	9.0800	-54.6800	-0.3860	1.7810	0.2750
14:44:52.724	24632	0.4600	8.3800	-50.9300	-0.4160	1.4020	0.2340
14:44:52.746	24652	1.3300	8.8700	-55.7700	-0.3190	1.5810	0.2350
14:44:52.765	24672	0.1100	8.6400	-55.6000	-0.3950	1.5710	0.2780
14:44:52.785	24692	0.4900	8.7200	-48.2000	-0.3470	1.3400	0.1890
14:44:52.805	24712	1.4300	8.8400	-58.4700	-0.3970	1.7590	0.3040
14:44:52.825	24732	0.1900	8.4000	-48.0300	-0.4100	1.3390	0.2130
14:44:52.845	24752	2.3300	8.8300	-57.0200	-0.3550	1.7280	0.2540
14:44:52.866	24772	-0.1200	8.7700	-53.9900	-0.3830	1.4970	0.2660
14:44:52.885	24792	0.3200	8.9600	-53.3300	-0.3300	1.4530	0.2030
14:44:52.905	24812	1.4200	8.7600	-57.2700	-0.3590	1.6900	0.2950
14:44:52.925	24832	0.6600	8.4300	-46.3300	-0.4040	1.2900	0.1920
14:44:52.946	24852	2.2600	9.4200	-59.6600	-0.3780	1.8320	0.2880
14:44:52.965	24872	0.4600	8.0000	-51.4200	-0.4260	1.4200	0.2480
14:44:52.985	24892	1.5800	9.5000	-53.2400	-0.3780	1.6180	0.2270
14:44:53.005	24912	0.1800	9.0900	-54.6900	-0.4030	1.5460	0.2790
14:44:53.026	24932	0.4300	8.9400	-49.3000	-0.3510	1.3950	0.1970
14:44:53.045	24952	1.8900	8.9500	-55.5800	-0.4060	1.7490	0.2820
14:44:53.064	24972	1.1100	8.8500	-48.2300	-0.4400	1.3410	0.2200
14:44:53.086	24992	2.0800	9.0600	-56.2600	-0.4210	1.6430	0.2520
14:44:53.104	25012	0.4300	8.1300	-53.8500	-0.4110	1.4660	0.2650
14:44:53.125	25032	0.8400	9.2500	-51.5600	-0.3560	1.4960	0.2130
14:44:53.146	25052	0.9800	8.6200	-55.8000	-0.3990	1.7110	0.2890
14:44:53.166	25072	0.2200	8.4400	-49.0700	-0.3750	1.3210	0.2040
14:44:53.186	25092	3.1300	8.4000	-54.6900	-0.4160	1.7310	0.2580
14:44:53.205	25112	1.5000	8.1000	-52.9100	-0.4010	1.4230	0.2640
14:44:53.225	25132	2.0700	9.2100	-54.3400	-0.3360	1.6440	0.2280
14:44:53.247	25152	0.6600	8.4800	-53.1800	-0.4000	1.5530	0.2670
14:44:53.267	25172	0.1100	8.8900	-47.2700	-0.3400	1.2500	0.1790
14:44:53.284	25192	1.9600	8.5900	-55.8200	-0.3830	1.7630	0.2870
14:44:53.305	25212	0.7500	8.3200	-50.2600	-0.3980	1.4240	0.2380
14:44:53.326	25232	2.8900	8.9200	-56.8300	-0.3270	1.7720	0.2450
14:44:53.344	25252	0.6100	8.3300	-50.6800	-0.3750	1.4350	0.2500
14:44:53.365	25272	0.8800	9.0300	-53.3000	-0.3060	1.4620	0.2020
14:44:53.387	25292	1.7200	8.1000	-53.2000	-0.3980	1.6420	0.2760
14:44:53.404	25312	0.7200	8.8600	-47.9600	-0.3870	1.3840	0.2020
14:44:53.426	25332	3.2100	8.8100	-57.4300	-0.4120	1.8740	0.2830
14:44:53.445	25352	1.1000	8.6100	-50.1400	-0.4120	1.4360	0.2540
14:44:53.465	25372	1.5900	9.5200	-52.5200	-0.3090	1.5850	0.2210
14:44:53.486	25392	-0.2900	8.5700	-55.5900	-0.3920	1.4990	0.2740
14:44:53.506	25412	0.4400	9.2500	-49.2900	-0.3480	1.3820	0.1880
14:44:53.525	25432	3.0500	8.2500	-56.5800	-0.3990	1.7720	0.3050
14:44:53.545	25452	0.8100	8.4900	-47.3400	-0.4050	1.4200	0.2160
14:44:53.565	25472	1.3700	8.7800	-58.3100	-0.3410	1.6960	0.2530
14:44:53.586	25492	-0.3100	8.4100	-52.4300	-0.3740	1.4710	0.2540
14:44:53.605	25512	0.2000	8.7100	-51.0000	-0.3330	1.3450	0.1880
14:44:53.625	25532	1.8000	8.2500	-57.2300	-0.3900	1.6950	0.2980
14:44:53.645	25552	0.5100	8.7900	-50.0100	-0.3960	1.3410	0.2160
14:44:53.665	25572	2.0600	9.0600	-58.2000	-0.3420	1.8220	0.2690
14:44:53.685	25592	-0.2400	8.2800	-49.9800	-0.3810	1.3780	0.2350
14:44:53.706	25612	0.6200	8.9200	-54.8600	-0.3060	1.5210	0.2150
14:44:53.727	25632	0.8400	8.6500	-53.8800	-0.3950	1.5250	0.2730
14:44:53.745	25652	0.8200	8.9100	-50.3700	-0.3650	1.4020	0.2090
14:44:53.766	25672	2.1400	8.9000	-58.8400	-0.4110	1.8010	0.3040
14:44:53.785	25692	-0.1200	8.5800	-50.6100	-0.4000	1.3400	0.2280
14:44:53.806	25712	1.9300	9.3400	-53.7600	-0.3720	1.6550	0.2340
14:44:53.827	25732	-0.1100	8.1300	-52.7400	-0.3950	1.4340	0.2610
14:44:53.846	25752	0.5500	9.2300	-52.3200	-0.3340	1.4900	0.1990
14:44:53.866	25772	1.7500	8.9400	-57.3100	-0.4260	1.7140	0.3000
14:44:53.886	25792	0.4600	8.8900	-50.2100	-0.4010	1.3850	0.2190
14:44:53.906	25812	3.4200	8.8500	-54.6300	-0.4150	1.7990	0.2640
14:44:53.927	25832	0.6900	8.3500	-51.9600	-0.4280	1.4220	0.2400
14:44:53.946	25852	1.1300	8.5300	-54.1500	-0.3390	1.4930	0.2250
14:44:53.966	25872	0.1200	8.7900	-55.6100	-0.4020	1.6490	0.2840
14:44:53.986	25892	0.6600	9.0200	-48.0600	-0.3680	1.3870	0.1980
14:44:54.006	25912	2.4900	9.2200	-55.0500	-0.3870	1.7880	0.2760
14:44:54.026	25932	0.3100	8.7200	-49.1400	-0.3830	1.4010	0.2350
14:44:54.046	25952	1.8900	9.3400	-55.6700	-0.3300	1.6360	0.2270
14:44:54.067	25972	0.0400	8.7000	-51.6200	-0.3710	1.4460	0.2540
14:44:54.086	25992	0.7700	8.3300	-46.7800	-0.3460	1.3480	0.1790
14:44:54.105	26012	2.0300	8.7700	-54.7700	-0.3900	1.7220	0.2910
14:44:54.127	26032	0.8000	8.6900	-49.0700	-0.3950	1.4180	0.2110
14:44:54.146	26052	1.9700	9.0800	-55.8200	-0.3150	1.7610	0.2610
14:44:54.167	26072	0.5900	8.4100	-48.9500	-0.3740	1.3430	0.2330
14:44:54.187	26092	2.1800	8.5700	-54.6100	-0.3160	1.5880	0.2250
14:44:54.205	26112	1.8500	8.4100	-54.6900	-0.4100	1.6220	0.2880
14:44:54.225	26132	0.9000	9.1500	-49.4200	-0.3760	1.4270	0.2090
14:44:54.246	26152	3.4200	8.1600	-59.1200	-0.4040	1.8680	0.3230
14:44:54.267	26172	1.4000	8.4400	-46.9600	-0.4170	1.3850	0.2090
14:44:54.286	26192	1.9200	8.8100	-53.8700	-0.3830	1.6280	0.2380
14:44:54.305	26212	-0.2300	8.4700	-51.5100	-0.3940	1.3970	0.2330
14:44:54.326	26232	0.5800	8.9600	-50.6300	-0.3310	1.3600	0.2000
14:44:54.347	26252	2.1600	8.3500	-56.7900	-0.4110	1.7800	0.2980
14:44:54.366	26272	0.7900	8.6500	-48.2000	-0.4020	1.3690	0.2100
14:44:54.387	26292	1.5600	8.7800	-57.7300	-0.3450	1.7380	0.2740
14:44:54.405	26312	-0.2200	8.4100	-51.4900	-0.3680	1.3800	0.2350
14:44:54.427	26332	1.1900	9.0800	-52.5100	-0.3470	1.4690	0.2020
14:44:54.446	26352	1.0800	8.5800	-54.9500	-0.4230	1.6500	0.2810
14:44:54.465	26372	0.8000	8.7500	-48.6300	-0.3680	1.3730	0.1980
14:44:54.487	26392	2.8000	8.8700	-59.1400	-0.3490	1.8600	0.2960
14:44:54.507	26412	0.3200	8.5500	-47.8000	-0.3790	1.3550	0.2200
14:44:54.526	26432	1.5200	9.3000	-54.0800	-0.3020	1.5960	0.2180
14:44:54.547	26452	0.1300	9.0300	-52.3000	-0.3730	1.4050	0.2520
14:44:54.566	26472	0.9600	8.4700	-51.7300	-0.3610	1.3910	0.1970
14:44:54.586	26492	1.3900	8.4500	-55.8800	-0.3990	1.7890	0.2840
14:44:54.607	26512	0.2800	8.5100	-49.0800	-0.4060	1.3150	0.2030
14:44:54.626	26532	1.4700	8.6100	-55.8300	-0.3740	1.7280	0.2600
14:44:54.646	26552	0.4600	8.5000	-49.0700	-0.3970	1.3310	0.2330
14:44:54.665	26572	1.9600	8.7100	-54.1200	-0.3490	1.5780	0.2200
14:44:54.687	26592	1.9700	8.8400	-55.7300	-0.4340	1.6680	0.2890
14:44:54.707	26612	1.3900	9.2700	-48.6500	-0.3460	1.4470	0.2020
14:44:54.725	26632	3.3700	8.9400	-55.7900	-0.3880	1.8370	0.3030
14:44:54.745	26652	0.6900	8.4300	-48.5700	-0.3990	1.3360	0.2120
14:44:54.767	26672	2.1100	8.4300	-53.5100	-0.3590	1.6040	0.2420
14:44:54.785	26692	0.7700	8.4000	-53.6700	-0.3940	1.5160	0.2690
14:44:54.806	26712	1.5300	8.8300	-51.4000	-0.3630	1.4870	0.1970
14:44:54.826	26732	2.5200	8.7200	-55.9900	-0.3790	1.7710	0.2980
14:44:54.848	26752	1.6300	8.8900	-47.5900	-0.3850	1.3900	0.2070
14:44:54.865	26772	2.0600	8.6300	-57.6300	-0.3380	1.7010	0.2710
14:44:54.886	26792	-0.1700	8.4400	-49.2200	-0.3760	1.3410	0.2260
14:44:54.906	26812	1.3300	8.8200	-50.3000	-0.3330	1.4160	0.1820
14:44:54.926	26832	1.9700	8.6000	-58.3600	-0.4170	1.7390	0.2960
14:44:54.947	26852	1.4400	8.9600	-49.5400	-0.3810	1.4200	0.2020
14:44:54.967	26872	1.7500	8.4400	-56.2700	-0.3140	1.7300	0.2790
14:44:54.987	26892	0.2800	8.0000	-49.1900	-0.3650	1.2860	0.2370
14:44:55.008	26912	2.5400	8.6500	-55.2000	-0.3200	1.7120	0.2350
14:44:55.028	26932	0.9300	8.8200	-54.4200	-0.4130	1.5910	0.2790
14:44:55.046	26952	1.3000	8.7700	-50.1600	-0.3260	1.4230	0.1970
14:44:55.067	26972	1.4200	8.6600	-58.3900	-0.3840	1.7180	0.3070
14:44:55.087	26992	0.0600	9.2600	-49.7800	-0.3830	1.3470	0.2050
14:44:55.106	27012	2.3800	8.7900	-54.2000	-0.4090	1.7320	0.2520
14:44:55.127	27032	0.3000	8.4400	-50.7100	-0.4240	1.4490	0.2450
14:44:55.146	27052	1.2400	9.0400	-52.0900	-0.3150	1.4830	0.2040
14:44:55.167	27072	0.7600	8.7000	-56.3600	-0.4130	1.6450	0.2950
14:44:55.189	27092	0.6400	9.1800	-49.1300	-0.3620	1.3900	0.1970
14:44:55.207	27112	2.8900	8.7100	-56.1500	-0.3910	1.7540	0.2840
14:44:55.227	27132	-0.2500	8.7000	-48.1200	-0.3860	1.3260	0.2190
14:44:55.247	27152	2.0300	8.3800	-53.2000	-0.3510	1.5590	0.2180
14:44:55.267	27172	0.3600	8.6900	-53.8300	-0.4130	1.5490	0.2800
14:44:55.287	27192	0.7700	8.5300	-52.6600	-0.3560	1.4880	0.2050
14:44:55.307	27212	1.8100	8.8700	-57.5100	-0.3820	1.7360	0.2900
14:44:55.327	27232	-0.3200	8.5100	-47.4400	-0.3800	1.2730	0.2070
14:44:55.347	27252	2.4100	8.7800	-56.8200	-0.3130	1.7030	0.2710
14:44:55.367	27272	0.4500	8.0400	-50.8700	-0.3810	1.4290	0.2450
14:44:55.387	27292	1.7800	8.2400	-52.3500	-0.3410	1.4770	0.1970
14:44:55.407	27312	0.5400	8.5500	-54.8900	-0.3910	1.6210	0.2780
14:44:55.428	27332	0.9400	8.9500	-47.5100	-0.3860	1.3990	0.1900
14:44:55.447	27352	1.7900	8.5800	-57.3400	-0.3900	1.7910	0.3010
14:44:55.467	27372	-0.0700	8.3600	-50.1100	-0.4040	1.3650	0.2330
14:44:55.487	27392	2.0000	9.2900	-54.7500	-0.3690	1.6610	0.2340
14:44:55.507	27412	1.4000	8.3400	-54.2900	-0.4070	1.5840	0.2760
14:44:55.528	27432	1.0400	9.0300	-51.4300	-0.3320	1.4220	0.2070
14:44:55.547	27452	1.5300	8.5400	-56.7700	-0.3970	1.7350	0.3050
14:44:55.567	27472	1.2900	8.8600	-47.8200	-0.4110	1.3680	0.2140
14:44:55.589	27492	2.4100	8.8100	-54.3700	-0.3950	1.6980	0.2710
14:44:55.608	27512	0.2000	8.5700	-51.7400	-0.4180	1.4510	0.2380
14:44:55.628	27532	0.9300	8.6100	-52.2100	-0.3080	1.5340	0.2010
14:44:55.648	27552	1.0500	8.7700	-55.4800	-0.3870	1.6620	0.2910
14:44:55.668	27572	-0.0300	8.9200	-46.5300	-0.3370	1.2940	0.1830
14:44:55.687	27592	1.2300	8.5800	-57.1000	-0.3740	1.6620	0.2780
14:44:55.707	27612	0.1100	8.7100	-50.2400	-0.3940	1.3450	0.2280
14:44:55.728	27632	2.6700	8.6300	-54.0600	-0.3430	1.7620	0.2370
14:44:55.748	27652	0.7800	8.8200	-54.4300	-0.4140	1.5920	0.2670
14:44:55.768	27672	0.5900	8.5200	-53.2700	-0.3410	1.4610	0.2060
14:44:55.787	27692	1.3800	8.6200	-55.5800	-0.3660	1.6570	0.2860
14:44:55.808	27712	-0.1200	8.4500	-47.1800	-0.4000	1.2930	0.1920
14:44:55.828	27732	2.9100	9.3700	-56.9300	-0.3590	1.7930	0.2690
14:44:55.846	27752	0.0100	8.5700	-51.1300	-0.3870	1.4430	0.2480
14:44:55.869	27772	1.1000	9.0100	-51.5600	-0.3220	1.4850	0.1900
14:44:55.889	27792	-0.1700	8.4600	-55.8200	-0.3760	1.5520	0.2880
14:44:55.908	27812	0.1800	8.8600	-49.8600	-0.3370	1.3380	0.1970
14:44:55.928	27832	2.3800	8.5500	-57.1800	-0.3900	1.7650	0.2930
14:44:55.948	27852	0.9100	8.3200	-49.7300	-0.4190	1.3880	0.2360
14:44:55.968	27872	1.8500	8.9700	-55.8600	-0.3420	1.6660	0.2350
14:44:55.987	27892	0.5000	8.5600	-53.7200	-0.3950	1.4840	0.2650
14:44:56.007	27912	0.2000	8.8800	-51.5700	-0.3320	1.4120	0.2020
14:44:56.028	27932	1.6700	8.2300	-55.5100	-0.3820	1.6880	0.2770
14:44:56.048	27952	0.3800	8.2900	-49.5000	-0.3700	1.3400	0.2000
14:44:56.068	27972	2.3900	8.7300	-56.6900	-0.3580	1.7450	0.2550
14:44:56.087	27992	0.8500	8.4800	-51.8100	-0.3810	1.4900	0.2650
14:44:56.109	28012	1.8000	8.4000	-52.8100	-0.3110	1.5960	0.2180
14:44:56.128	28032	1.1100	9.1000	-55.3100	-0.3840	1.5550	0.2810
14:44:56.148	28052	-0.0200	8.7500	-47.1800	-0.3710	1.2710	0.1850
14:44:56.167	28072	1.7900	8.2600	-55.5100	-0.3790	1.7390	0.2640
14:44:56.187	28092	0.5600	8.5400	-50.7400	-0.3870	1.4470	0.2380
14:44:56.206	28112	3.2400	8.5300	-54.3100	-0.3380	1.6990	0.2490
14:44:56.226	28132	0.2000	8.4700	-51.9000	-0.3440	1.4660	0.2580
14:44:56.247	28152	0.9700	9.3600	-51.6400	-0.3160	1.4210	0.1930
14:44:56.268	28172	1.2800	7.9800	-55.9400	-0.3860	1.6520	0.2950
14:44:56.288	28192	1.2600	8.9800	-49.9600	-0.3850	1.3690	0.2070
14:44:56.308	28212	2.9700	8.6700	-55.5500	-0.3890	1.8420	0.2850
14:44:56.329	28232	1.5400	8.3400	-50.3500	-0.4130	1.4840	0.2640
14:44:56.348	28252	2.4000	9.2800	-55.5400	-0.3450	1.6720	0.2360
14:44:56.367	28272	1.3600	8.8000	-55.0200	-0.4190	1.6520	0.2870
14:44:56.387	28292	1.5900	9.2200	-47.9800	-0.3460	1.3960	0.2100
14:44:56.407	28312	2.3000	8.4600	-54.0600	-0.3750	1.7670	0.2940
14:44:56.428	28332	1.1000	8.5500	-48.4700	-0.3500	1.4400	0.2030
14:44:56.448	28352	1.3000	8.0200	-53.5300	-0.3160	1.6090	0.2340
14:44:56.468	28372	0.4100	8.1300	-55.5500	-0.3540	1.5570	0.2660
14:44:56.487	28392	0.1500	8.1800	-49.6100	-0.3370	1.3220	0.1880
14:44:56.508	28412	0.6200	8.2900	-55.8800	-0.3470	1.6600	0.2710
14:44:56.529	28432	0.9300	8.3600	-51.2300	-0.3360	1.4070	0.2110
14:44:56.548	28452	1.7300	8.2900	-55.0200	-0.3000	1.6200	0.2590
14:44:56.567	28472	1.3800	8.3700	-54.7200	-0.3090	1.5820	0.2470
14:44:56.589	28492	0.8300	8.2700	-52.9900	-0.2890	1.4900	0.1980
14:44:56.608	28512	0.9600	7.8000	-54.4100	-0.3390	1.5210	0.2690
14:44:56.628	28532	0.5700	8.8100	-51.9700	-0.3290	1.4060	0.2020
14:44:56.649	28552	1.5600	8.3600	-58.1600	-0.3460	1.7040	0.2820
14:44:56.667	28572	-0.1100	8.4900	-49.1600	-0.3770	1.3850	0.2220
14:44:56.689	28592	2.3400	9.5900	-54.1400	-0.3390	1.7040	0.2200
14:44:56.708	28612	-0.0900	7.9300	-51.3400	-0.3890	1.4120	0.2650
14:44:56.728	28632	0.9500	9.3000	-54.5200	-0.3040	1.5310	0.2000
14:44:56.748	28652	1.7800	8.1300	-55.1400	-0.3750	1.6490	0.2800
14:44:56.769	28672	1.1500	8.7600	-48.8800	-0.3580	1.4080	0.2110
14:44:56.787	28692	2.5100	8.6600	-57.6400	-0.3500	1.7980	0.2740
14:44:56.808	28712	0.6700	8.1100	-49.4100	-0.3950	1.3950	0.2390
14:44:56.828	28732	0.9700	8.9200	-55.5700	-0.3230	1.5350	0.2300
14:44:56.848	28752	0.6900	8.3800	-56.5300	-0.4120	1.6510	0.2840
14:44:56.869	28772	1.1600	8.2800	-49.0100	-0.3830	1.4030	0.2010
14:44:56.888	28792	2.0000	8.6500	-56.9200	-0.3850	1.7770	0.2810
14:44:56.910	28812	0.3400	8.4400	-48.5600	-0.3840	1.3140	0.2250
14:44:56.929	28832	1.4200	9.1200	-58.1100	-0.3080	1.6890	0.2460
14:44:56.948	28852	0.3400	8.4800	-53.0600	-0.3890	1.4540	0.2670
14:44:56.969	28872	0.9400	8.5000	-49.9600	-0.3380	1.3390	0.1930
14:44:56.988	28892	1.6800	8.7400	-56.4400	-0.3810	1.7480	0.2840
14:44:57.008	28912	-0.0200	8.5400	-50.7200	-0.3730	1.3440	0.2210
14:44:57.027	28932	2.4700	8.9900	-56.6600	-0.3400	1.7080	0.2630
14:44:57.048	28952	0.5200	8.2700	-49.8800	-0.3810	1.4090	0.2380
14:44:57.068	28972	1.6400	8.9500	-55.5400	-0.3070	1.5800	0.2190
14:44:57.088	28992	1.5800	8.1400	-54.2200	-0.3970	1.5960	0.2720
14:44:57.107	29012	0.5000	8.8900	-49.9600	-0.3630	1.3730	0.2050
14:44:57.128	29032	3.2900	8.9200	-56.7700	-0.3990	1.8380	0.2900
14:44:57.148	29052	1.0900	8.5200	-50.1300	-0.4200	1.4220	0.2460
14:44:57.167	29072	1.5700	9.3500	-55.1800	-0.3480	1.6020	0.2370
14:44:57.187	29092	0.0100	8.6000	-52.5200	-0.4080	1.4720	0.2480
14:44:57.208	29112	0.4500	9.2900	-51.4300	-0.3220	1.4220	0.2050
14:44:57.228	29132	1.3500	8.5600	-56.9000	-0.3930	1.7120	0.3000
14:44:57.247	29152	0.7500	8.4800	-47.7900	-0.3970	1.3490	0.2110
14:44:57.269	29172	2.6200	9.4500	-56.0300	-0.3640	1.7240	0.2530
14:44:57.288	29192	-0.1700	7.9700	-51.8500	-0.3850	1.4230	0.2420
14:44:57.308	29212	0.2400	9.1000	-52.5400	-0.3200	1.4210	0.1990
14:44:57.328	29232	-0.0300	8.2700	-55.6600	-0.3870	1.6000	0.2760
14:44:57.349	29252	0.2500	8.7500	-48.7800	-0.3530	1.3360	0.1970
14:44:57.367	29272	2.0100	8.9800	-57.6800	-0.3660	1.8060	0.2710
14:44:57.387	29292	-0.2300	8.4100	-50.5200	-0.3820	1.3700	0.2390
14:44:57.409	29312	1.7100	8.5800	-54.2800	-0.3070	1.6380	0.2150
14:44:57.429	29332	0.1800	8.8200	-54.6700	-0.3970	1.5090	0.2830
14:44:57.448	29352	0.4200	8.9200	-50.9200	-0.3450	1.3960	0.1920
14:44:57.469	29372	1.4200	8.9600	-57.4900	-0.3720	1.7350	0.2870
14:44:57.488	29392	-0.6600	8.2600	-48.6900	-0.4210	1.2000	0.2090
14:44:57.509	29412	3.3500	8.6800	-57.9500	-0.3740	1.7680	0.2690
14:44:57.529	29432	0.0200	8.2300	-50.2000	-0.3860	1.4030	0.2410
14:44:57.548	29452	0.1300	9.3400	-53.2700	-0.3250	1.4370	0.2100
14:44:57.567	29472	0.4100	8.3800	-58.7200	-0.4000	1.6620	0.3030
14:44:57.590	29492	1.3400	8.6400	-47.3700	-0.3900	1.3870	0.2020
14:44:57.609	29512	2.9400	9.2300	-57.7700	-0.4190	1.8420	0.2880
14:44:57.628	29532	0.5500	8.9700	-51.7400	-0.4020	1.3910	0.2450
14:44:57.650	29552	1.2500	9.1600	-52.0600	-0.3390	1.5310	0.2120
14:44:57.668	29572	-0.1400	8.9900	-54.4000	-0.3820	1.4940	0.2610
14:44:57.688	29592	0.8200	8.6900	-49.6100	-0.3610	1.3550	0.1850
14:44:57.708	29612	2.9000	8.8000	-56.5600	-0.3780	1.8480	0.2990
14:44:57.730	29632	0.9900	8.6700	-48.9000	-0.3830	1.4370	0.2320
14:44:57.750	29652	2.5100	9.0100	-55.4700	-0.3370	1.7180	0.2430
14:44:57.769	29672	0.2000	8.3700	-51.2600	-0.3650	1.3850	0.2470
14:44:57.789	29692	0.8100	8.6700	-50.0500	-0.3270	1.4220	0.1910
14:44:57.808	29712	2.0400	8.7400	-57.6500	-0.3610	1.7360	0.3020
14:44:57.829	29732	0.2500	9.0100	-46.9800	-0.3660	1.3650	0.1890
14:44:57.849	29752	2.2600	8.3600	-59.6600	-0.3090	1.7800	0.2840
14:44:57.869	29772	0.3800	7.9800	-48.7800	-0.3700	1.2910	0.2370
14:44:57.889	29792	1.7300	8.8700	-54.4100	-0.3200	1.6800	0.2200
14:44:57.909	29812	0.4300	8.6000	-54.2600	-0.3930	1.5620	0.3040
14:44:57.929	29832	0.7400	9.0400	-51.3300	-0.3250	1.5040	0.2000
14:44:57.949	29852	1.5600	8.5000	-58.9900	-0.3930	1.8180	0.3150
14:44:57.968	29872	0.5800	8.6900	-47.8400	-0.3980	1.3850	0.2100
14:44:57.989	29892	2.5800	9.1000	-55.1600	-0.3630	1.6470	0.2470
14:44:58.009	29912	0.4900	8.5700	-51.6200	-0.3900	1.4100	0.2480
14:44:58.030	29932	0.9600	9.2000	-52.4400	-0.3220	1.5050	0.1980
14:44:58.050	29952	0.6700	8.9200	-56.1600	-0.4150	1.7030	0.2860
14:44:58.070	29972	1.0700	8.6000	-47.9500	-0.3920	1.3860	0.1980
14:44:58.088	29992	1.9800	9.4200	-56.5000	-0.3630	1.7580	0.2700
14:44:58.110	30012	-0.4400	8.5000	-51.0900	-0.3880	1.3550	0.2400
14:44:58.128	30032	1.1500	8.2900	-53.4700	-0.3320	1.4930	0.2140
14:44:58.148	30052	1.3300	8.7900	-56.6900	-0.3920	1.6180	0.2950
14:44:58.169	30072	1.8900	8.2000	-49.8300	-0.3630	1.4490	0.2120
14:44:58.188	30092	1.6700	9.1800	-56.5500	-0.3700	1.7720	0.2910
14:44:58.210	30112	-0.7000	8.4500	-48.3100	-0.3940	1.2990	0.2130
14:44:58.228	30132	1.0500	8.5800	-56.8500	-0.3110	1.6690	0.2410
14:44:58.249	30152	0.4700	8.6200	-53.2600	-0.3830	1.4720	0.2560
14:44:58.269	30172	1.6900	8.6000	-50.1700	-0.3270	1.4420	0.1950
14:44:58.289	30192	0.6600	8.5200	-58.2400	-0.3760	1.6980	0.2930
14:44:58.308	30212	0.1800	8.5100	-47.6200	-0.3890	1.3070	0.2010
14:44:58.329	30232	1.6400	8.5600	-56.6200	-0.3650	1.7010	0.2590
14:44:58.349	30252	0.3100	7.9200	-50.7900	-0.4110	1.3540	0.2490
14:44:58.370	30272	1.8200	9.3100	-55.0700	-0.3410	1.6430	0.2250
14:44:58.389	30292	1.0400	9.3500	-55.5300	-0.4330	1.6490	0.2890
14:44:58.410	30312	1.5100	8.8600	-51.0500	-0.3320	1.4310	0.2190
14:44:58.430	30332	2.0000	8.5300	-58.8400	-0.4020	1.7480	0.3040
14:44:58.450	30352	0.7000	8.3800	-47.0600	-0.4040	1.3400	0.2160
14:44:58.469	30372	2.2400	8.8400	-56.3400	-0.3460	1.6300	0.2540
14:44:58.489	30392	1.1500	8.0900	-51.2400	-0.3860	1.4050	0.2450
14:44:58.509	30412	1.8300	8.4100	-52.9200	-0.3130	1.5450	0.2140
14:44:58.529	30432	2.2900	7.9500	-59.5500	-0.3780	1.8010	0.3210
14:44:58.549	30452	0.6100	8.4300	-47.1000	-0.3600	1.3540	0.1980
14:44:58.569	30472	2.1000	8.9100	-57.0500	-0.3240	1.6810	0.2690
14:44:58.588	30492	0.6400	8.2700	-49.1600	-0.3770	1.3400	0.2240
14:44:58.608	30512	1.8600	8.5200	-53.3100	-0.3070	1.5350	0.2100
14:44:58.628	30532	0.9800	8.8800	-56.8700	-0.3900	1.6020	0.2930
14:44:58.648	30552	0.9700	8.6700	-50.7400	-0.3500	1.4250	0.2050
14:44:58.669	30572	2.0000	8.4600	-56.8000	-0.3400	1.7690	0.2940
14:44:58.690	30592	0.1800	7.9100	-47.1300	-0.3930	1.2270	0.2080
14:44:58.710	30612	3.1200	8.8800	-58.1300	-0.3270	1.7950	0.2610
14:44:58.729	30632	0.6300	8.8400	-53.2300	-0.3970	1.4970	0.2760
14:44:58.751	30652	1.5600	9.6000	-52.0300	-0.3330	1.5220	0.2070
14:44:58.769	30672	0.9000	8.5900	-56.0100	-0.3920	1.6920	0.2800
14:44:58.789	30692	0.4600	8.5700	-48.4400	-0.3770	1.3020	0.2020
14:44:58.809	30712	2.0700	9.1400	-54.9200	-0.3940	1.7480	0.2490
14:44:58.829	30732	0.0700	8.1500	-50.1700	-0.4370	1.3490	0.2400
14:44:58.850	30752	1.2100	9.3800	-54.4000	-0.3030	1.5520	0.2130
14:44:58.870	30772	0.3900	8.7600	-56.4300	-0.3810	1.6240	0.2830
14:44:58.891	30792	0.5800	8.7500	-49.1800	-0.3270	1.3730	0.2010
14:44:58.910	30812	2.0100	8.5800	-53.6700	-0.3860	1.7130	0.2660
14:44:58.931	30832	-0.6500	8.5300	-48.4000	-0.3890	1.3210	0.2080
14:44:58.949	30852	2.0200	8.4800	-55.2200	-0.3400	1.6890	0.2380
14:44:58.969	30872	0.8300	9.0400	-53.8400	-0.3990	1.5540	0.2740
14:44:58.991	30892	1.0700	8.6600	-51.7300	-0.3340	1.4850	0.2000
14:44:59.011	30912	1.2000	8.4200	-55.2400	-0.3860	1.7040	0.2830
14:44:59.029	30932	-0.4200	8.2700	-47.8100	-0.3850	1.2300	0.1870
14:44:59.049	30952	2.7200	9.1200	-56.0700	-0.3410	1.7630	0.2560
14:44:59.069	30972	0.1300	8.1700	-52.3300	-0.3890	1.4450	0.2420
14:44:59.090	30992	1.6000	8.5100	-53.7200	-0.2970	1.6010	0.2090
14:44:59.109	31012	1.4400	8.7500	-54.8300	-0.4000	1.6130	0.2780
14:44:59.131	31032	0.1300	8.6400	-51.0600	-0.3580	1.3010	0.1980
14:44:59.151	31052	1.2600	8.6900	-55.7200	-0.3910	1.6750	0.2640
14:44:59.170	31072	0.2100	8.6000	-49.4400	-0.4190	1.3390	0.2260
14:44:59.191	31092	3.3200	8.8400	-54.8900	-0.3520	1.7500	0.2420
14:44:59.209	31112	1.3800	8.5900	-54.6300	-0.3950	1.5670	0.2850
14:44:59.229	31132	0.9100	9.7600	-51.9700	-0.3000	1.4690	0.2110
14:44:59.250	31152	1.4700	7.9800	-55.0900	-0.3850	1.6770	0.2840
14:44:59.270	31172	0.6300	8.8800	-50.6300	-0.3760	1.3630	0.2190
14:44:59.290	31192	2.5200	8.7100	-55.2200	-0.3930	1.6840	0.2650
14:44:59.311	31212	0.2400	8.6100	-51.4600	-0.4130	1.4250	0.2450
14:44:59.330	31232	1.4500	8.8000	-55.1700	-0.3090	1.6240	0.2200
14:44:59.351	31252	1.5600	8.6200	-53.7700	-0.3990	1.6530	0.2890
14:44:59.370	31272	0.6100	8.6300	-48.2600	-0.3610	1.3840	0.1980
14:44:59.392	31292	1.7100	8.4100	-56.7600	-0.4080	1.7390	0.2640
14:44:59.411	31312	-0.3100	8.3200	-47.3600	-0.3980	1.3380	0.2130
14:44:59.430	31332	2.3600	8.5500	-53.6800	-0.3300	1.7740	0.2280
14:44:59.450	31352	0.9100	9.1100	-54.6700	-0.4030	1.5510	0.2870
14:44:59.471	31372	0.7500	8.8000	-51.2600	-0.3010	1.4550	0.1970
14:44:59.492	31392	1.8400	8.6800	-54.0900	-0.3710	1.6640	0.2660
14:44:59.511	31412	0.1700	8.5400	-46.1300	-0.3850	1.2760	0.1860
14:44:59.532	31432	3.6400	9.0800	-56.2500	-0.3340	1.8370	0.2550
14:44:59.550	31452	0.4000	8.0200	-50.2400	-0.3910	1.4450	0.2490
14:44:59.571	31472	1.2400	9.3300	-52.3700	-0.3070	1.6220	0.1990
14:44:59.591	31492	0.6500	8.6600	-55.4900	-0.3820	1.5640	0.2760
14:44:59.610	31512	0.8500	8.8900	-48.1600	-0.3540	1.3690	0.1900
14:44:59.630	31532	2.1000	8.6300	-56.0700	-0.3970	1.7430	0.2770
14:44:59.650	31552	0.7100	8.8100	-48.7200	-0.4340	1.3090	0.2160
14:44:59.672	31572	1.9900	8.5800	-56.6600	-0.3440	1.6960	0.2470
14:44:59.691	31592	0.8200	8.2800	-52.8300	-0.3890	1.5370	0.2570
14:44:59.712	31612	0.9900	8.8400	-50.3000	-0.3020	1.4240	0.1990
14:44:59.732	31632	0.8200	8.1600	-56.0900	-0.3600	1.6940	0.2850
14:44:59.751	31652	0.0800	8.0700	-48.6200	-0.3710	1.2900	0.2010
14:44:59.769	31672	2.1000	8.4200	-55.9100	-0.3360	1.7260	0.2450
14:44:59.791	31692	0.6100	7.8200	-52.7000	-0.3810	1.4470	0.2600
14:44:59.811	31712	1.1100	8.8100	-54.7200	-0.3040	1.5490	0.2170
14:44:59.831	31732	0.0100	8.3800	-54.7100	-0.3610	1.5230	0.2800
14:44:59.850	31752	-0.4300	8.1700	-48.8900	-0.3430	1.2130	0.1890
14:44:59.870	31772	2.7900	8.7400	-56.1800	-0.3560	1.7890	0.2760
14:44:59.891	31792	0.8000	8.0500	-51.9400	-0.3850	1.4820	0.2470
14:44:59.909	31812	2.0100	9.0500	-54.0200	-0.2870	1.7250	0.2360
14:44:59.930	31832	-0.0500	7.7500	-54.2000	-0.3670	1.4910	0.2820
14:44:59.950	31852	1.0600	8.8700	-48.9000	-0.3250	1.3570	0.1780
14:44:59.970	31872	0.9100	8.4700	-55.1700	-0.3810	1.6870	0.2720
14:44:59.991	31892	0.3300	8.2400	-47.9900	-0.4040	1.3730	0.2000
14:45:00.012	31912	2.4000	8.7900	-57.5600	-0.3700	1.8070	0.2650
14:45:00.030	31932	1.4700	8.1200	-51.9500	-0.3860	1.4770	0.2700
14:45:00.051	31952	0.8100	9.2400	-53.3200	-0.2910	1.5470	0.2130
14:45:00.071	31972	0.4100	8.6200	-55.8200	-0.3700	1.5570	0.2930
14:45:00.091	31992	0.5000	8.5200	-49.4500	-0.3490	1.3840	0.1940
14:45:00.111	32012	2.0400	8.6600	-57.0400	-0.3860	1.7700	0.2910
14:45:00.131	32032	0.2300	8.5700	-50.0500	-0.4140	1.3900	0.2240
14:45:00.150	32052	1.4500	8.7600	-57.4500	-0.3190	1.6600	0.2410
14:45:00.171	32072	0.6300	8.9900	-53.0400	-0.3610	1.5290	0.2780
14:45:00.191	32092	0.8800	8.7000	-49.8700	-0.3380	1.3530	0.1930
14:45:00.211	32112	1.1500	8.5700	-57.5400	-0.3760	1.7080	0.2840
14:45:00.230	32132	0.4300	8.4900	-47.6800	-0.3980	1.3450	0.2020
14:45:00.252	32152	2.6600	8.6200	-57.2800	-0.3430	1.7740	0.2630
14:45:00.271	32172	0.7300	8.4300	-50.8500	-0.3840	1.4560	0.2410
14:45:00.291	32192	0.9900	8.6800	-52.7600	-0.3100	1.4900	0.2040
14:45:00.311	32212	1.0200	7.9100	-55.4300	-0.3640	1.6210	0.2800
14:45:00.330	32232	1.1000	8.6100	-47.6600	-0.3770	1.3560	0.1980
14:45:00.351	32252	2.5500	9.2600	-59.0300	-0.3510	1.8300	0.2850
14:45:00.371	32272	0.1400	8.2700	-48.4400	-0.4070	1.3230	0.2210
14:45:00.390	32292	2.5400	9.2700	-56.9900	-0.2970	1.6430	0.2430
14:45:00.411	32312	1.0200	8.7800	-54.4600	-0.4170	1.4930	0.2820
14:45:00.432	32332	0.6500	8.6200	-53.9300	-0.3130	1.4380	0.2100
14:45:00.450	32352	1.5500	8.4600	-55.2500	-0.3840	1.6940	0.2850
14:45:00.471	32372	0.5900	8.1700	-47.2700	-0.4050	1.3220	0.1990
14:45:00.490	32392	2.4100	9.0900	-55.3900	-0.3810	1.7010	0.2480
14:45:00.511	32412	0.6500	8.4200	-51.9200	-0.3820	1.4400	0.2510
14:45:00.532	32432	1.3100	9.1600	-51.2800	-0.3130	1.5190	0.2060
14:45:00.551	32452	1.5300	8.4600	-55.6200	-0.3850	1.6590	0.2950
14:45:00.570	32472	0.4300	8.3200	-48.5500	-0.3590	1.3580	0.1930
14:45:00.591	32492	2.7800	8.8500	-53.4900	-0.3630	1.7390	0.2450
14:45:00.611	32512	1.0700	8.2800	-50.7600	-0.3750	1.4340	0.2470
14:45:00.633	32532	2.3500	8.5900	-53.0100	-0.3150	1.6510	0.2150
14:45:00.652	32552	0.4800	8.5900	-54.0000	-0.3670	1.4900	0.2740
14:45:00.671	32572	0.1400	8.2400	-50.0800	-0.3270	1.2750	0.1900
14:45:00.691	32592	2.1900	8.0400	-57.0700	-0.3670	1.7060	0.2750
14:45:00.711	32612	-0.2500	8.4200	-49.8600	-0.3770	1.4060	0.2280
14:45:00.732	32632	3.0400	9.1200	-54.7300	-0.2910	1.7780	0.2350
14:45:00.751	32652	0.8500	8.4300	-51.7000	-0.3600	1.4650	0.2640
14:45:00.773	32672	0.9200	9.2100	-54.1100	-0.3000	1.4660	0.2020
14:45:00.792	32692	1.0800	7.8800	-55.3600	-0.3650	1.5880	0.2790
14:45:00.812	32712	0.6800	8.7000	-48.7100	-0.3680	1.3800	0.2010
14:45:00.831	32732	3.8900	8.6900	-57.9300	-0.3930	1.8870	0.2940
14:45:00.851	32752	1.1700	8.6100	-49.1300	-0.4080	1.4490	0.2480
14:45:00.871	32772	0.8800	8.4500	-56.2900	-0.3090	1.6030	0.2430
14:45:00.891	32792	-0.1300	8.3500	-53.5800	-0.3990	1.4770	0.2570
14:45:00.911	32812	0.5500	9.0500	-51.1600	-0.3120	1.3670	0.1930
14:45:00.932	32832	2.4200	8.4900	-56.0100	-0.3870	1.7570	0.2890
14:45:00.953	32852	0.5500	8.1800	-49.1900	-0.4030	1.4180	0.2240
14:45:00.970	32872	1.3400	8.9700	-56.6200	-0.3170	1.7460	0.2420
14:45:00.991	32892	0.1100	8.3300	-52.8000	-0.3590	1.4730	0.2570
14:45:01.012	32912	-0.2700	9.3200	-50.5000	-0.2970	1.3630	0.1820
14:45:01.032	32932	1.4100	8.7500	-54.3900	-0.3730	1.6220	0.2680
14:45:01.052	32952	0.6300	8.7200	-48.8700	-0.3580	1.3650	0.1980
14:45:01.072	32972	3.3400	8.9800	-59.2100	-0.3430	1.8370	0.2690
14:45:01.091	32992	-0.6500	8.5000	-49.4500	-0.3700	1.4110	0.2240
14:45:01.112	33012	1.4900	9.0000	-52.9100	-0.2840	1.5410	0.2100
14:45:01.130	33032	0.2000	8.8500	-52.6600	-0.3700	1.5210	0.2670
14:45:01.151	33052	0.5600	8.5200	-50.2300	-0.3510	1.3360	0.2070
14:45:01.172	33072	1.5500	9.0700	-59.1000	-0.3370	1.8660	0.2870
14:45:01.191	33092	-0.4000	8.7200	-49.4000	-0.3980	1.3310	0.2270
14:45:01.212	33112	2.1600	9.1400	-56.6900	-0.3120	1.7160	0.2410
14:45:01.232	33132	-0.2300	8.2300	-51.4500	-0.3820	1.3980	0.2660
14:45:01.252	33152	0.1000	8.4700	-52.4700	-0.3150	1.4370	0.1930
14:45:01.271	33172	1.1800	8.2200	-57.9200	-0.4120	1.7240	0.2970
14:45:01.292	33192	0.7500	8.2300	-46.7400	-0.4050	1.3530	0.1980
14:45:01.311	33212	3.6400	9.0200	-56.6500	-0.3760	1.7970	0.2790
14:45:01.332	33232	0.5100	8.2800	-51.3100	-0.4090	1.4270	0.2460
14:45:01.352	33252	1.3600	8.8600	-53.2000	-0.3010	1.5150	0.2180
14:45:01.372	33272	0.7300	8.8500	-53.8400	-0.3790	1.5480	0.2780
14:45:01.391	33292	1.3100	8.3400	-49.5700	-0.3560	1.3840	0.1920
14:45:01.412	33312	3.0900	8.5600	-56.1700	-0.3790	1.8140	0.2860
14:45:01.433	33332	0.8300	8.9500	-49.0100	-0.3750	1.4590	0.2220
14:45:01.452	33352	3.0900	8.9800	-55.0800	-0.3030	1.7490	0.2460
14:45:01.471	33372	0.2900	7.8900	-50.4000	-0.3700	1.4250	0.2520
14:45:01.492	33392	1.2200	8.4200	-49.0600	-0.3260	1.4300	0.1810
14:45:01.512	33412	1.8300	7.9300	-54.9600	-0.3750	1.7190	0.2810
14:45:01.532	33432	0.1800	8.3500	-47.1900	-0.3700	1.3370	0.1920
14:45:01.552	33452	3.7200	8.6500	-56.9100	-0.2850	1.8290	0.2640
14:45:01.571	33472	0.7100	8.1700	-49.9800	-0.3590	1.3380	0.2390
14:45:01.591	33492	2.0200	9.0900	-54.5900	-0.2730	1.6030	0.2160
14:45:01.613	33512	1.7400	8.2400	-52.4600	-0.3730	1.5410	0.2760
14:45:01.634	33532	1.2300	8.8500	-49.2200	-0.3400	1.4310	0.1960
14:45:01.651	33552	2.9400	8.6900	-59.6200	-0.3830	1.9160	0.3060
14:45:01.671	33572	0.3700	8.3700	-48.3500	-0.3950	1.3890	0.2340
14:45:01.692	33592	2.2000	9.2400	-54.5100	-0.3110	1.7060	0.2300
14:45:01.712	33612	0.1100	8.7300	-52.1200	-0.3860	1.4350	0.2660
14:45:01.732	33632	0.9700	9.0700	-52.8100	-0.3090	1.4670	0.2060
14:45:01.752	33652	1.4900	8.5400	-55.2500	-0.3800	1.6760	0.2840
14:45:01.772	33672	0.2800	8.6300	-48.9400	-0.3770	1.3100	0.2060
14:45:01.792	33692	2.2600	8.5300	-58.3600	-0.3410	1.8480	0.2720
14:45:01.814	33712	-0.1100	8.3300	-51.4800	-0.3780	1.4280	0.2440
14:45:01.833	33732	0.7200	8.4500	-52.8400	-0.3040	1.4360	0.1970
14:45:01.852	33752	1.0300	8.2200	-54.1100	-0.3750	1.5350	0.2660
14:45:01.872	33772	0.5700	8.8300	-47.9200	-0.3590	1.3300	0.1870
14:45:01.893	33792	2.9600	8.5800	-57.9000	-0.3340	1.8590	0.2750
14:45:01.911	33812	0.4200	8.2300	-48.2400	-0.3850	1.3810	0.2220
14:45:01.932	33832	1.8000	8.9700	-54.1100	-0.2770	1.6410	0.2200
14:45:01.952	33852	0.9000	8.0600	-51.8400	-0.3780	1.4620	0.2630
14:45:01.972	33872	1.0900	8.4000	-51.5100	-0.3170	1.3970	0.2030
14:45:01.992	33892	1.5800	8.2400	-57.8300	-0.3720	1.7600	0.2990
14:45:02.012	33912	0.3500	8.5500	-47.7400	-0.3770	1.2950	0.2050
14:45:02.033	33932	2.8500	8.4800	-56.3700	-0.3440	1.7590	0.2490
14:45:02.052	33952	0.0500	8.2700	-50.4500	-0.3620	1.3950	0.2390
14:45:02.071	33972	1.4800	8.6600	-53.7300	-0.3040	1.5630	0.2180
14:45:02.092	33992	1.0500	8.7000	-55.8200	-0.4120	1.5910	0.2870
14:45:02.112	34012	0.9000	8.5500	-48.2400	-0.3710	1.3870	0.1970
14:45:02.134	34032	3.0500	8.8700	-56.6500	-0.3840	1.8660	0.2950
14:45:02.153	34052	0.5100	8.6800	-48.7600	-0.4120	1.3490	0.2240
14:45:02.173	34072	2.2600	8.7700	-52.6600	-0.3320	1.5780	0.2170
14:45:02.192	34092	0.2000	8.3600	-53.3800	-0.3800	1.5180	0.2620
14:45:02.212	34112	1.3000	9.0200	-50.2600	-0.3320	1.4480	0.1830
14:45:02.231	34132	1.5900	8.3700	-56.9600	-0.3630	1.7480	0.2980
14:45:02.253	34152	0.9200	8.1900	-48.5800	-0.3450	1.3400	0.2180
14:45:02.271	34172	2.0500	8.6100	-56.7800	-0.3030	1.6680	0.2440
14:45:02.291	34192	-0.4300	8.0900	-50.8800	-0.3700	1.3520	0.2330
14:45:02.312	34212	2.1200	8.5900	-52.2500	-0.3190	1.5380	0.2040
14:45:02.332	34232	2.1000	8.7600	-57.0900	-0.3810	1.7210	0.3000
14:45:02.352	34252	0.9700	8.6000	-48.8000	-0.3550	1.4110	0.2020
14:45:02.371	34272	1.9900	8.1000	-57.2700	-0.3060	1.7600	0.2800
14:45:02.392	34292	0.3800	8.0600	-49.0700	-0.3640	1.3120	0.2340
14:45:02.412	34312	3.1900	8.5700	-55.8600	-0.3050	1.7250	0.2380
14:45:02.431	34332	0.9400	8.8400	-51.7900	-0.3980	1.5480	0.2770
14:45:02.452	34352	1.6900	8.9500	-49.9800	-0.3410	1.4850	0.1920
14:45:02.472	34372	1.7000	8.3000	-58.3400	-0.3860	1.7380	0.3040
14:45:02.492	34392	0.2600	8.9000	-46.5800	-0.3890	1.3110	0.1940
14:45:02.511	34412	3.1400	8.6000	-55.3500	-0.3840	1.6920	0.2560
14:45:02.531	34432	-0.0600	8.2000	-49.9200	-0.4180	1.3660	0.2370
14:45:02.552	34452	1.3700	8.8100	-54.1000	-0.2930	1.5280	0.2130
14:45:02.572	34472	1.2000	8.6400	-55.4900	-0.3880	1.6110	0.2870
14:45:02.592	34492	0.4100	8.8300	-48.6800	-0.3360	1.2900	0.1910
14:45:02.612	34512	2.2100	8.8100	-58.1200	-0.3750	1.7650	0.2870
14:45:02.633	34532	0.4700	8.5200	-49.4800	-0.3660	1.4230	0.2290
14:45:02.652	34552	1.8700	8.9300	-54.7200	-0.3260	1.5980	0.2280
14:45:02.672	34572	0.5500	8.4100	-54.8000	-0.3640	1.5250	0.2720
14:45:02.692	34592	0.5500	8.5400	-50.8900	-0.3120	1.4240	0.2070
14:45:02.711	34612	1.5100	8.2200	-57.6900	-0.3560	1.7160	0.3040
14:45:02.732	34632	-0.6300	7.9800	-46.6100	-0.3840	1.2230	0.1950
14:45:02.754	34652	1.6000	9.0600	-56.9300	-0.3070	1.6870	0.2470
14:45:02.774	34672	0.5600	8.6200	-52.0300	-0.3770	1.5060	0.2530
14:45:02.792	34692	1.9600	8.7900	-51.7200	-0.3140	1.5140	0.2080
14:45:02.814	34712	1.1500	8.5100	-55.5800	-0.3840	1.6100	0.2860
14:45:02.833	34732	0.1900	8.4300	-48.9300	-0.3660	1.2890	0.1960
14:45:02.854	34752	1.8000	8.3100	-56.9900	-0.3770	1.7340	0.2820
14:45:02.872	34772	-0.0900	8.1900	-49.2400	-0.4180	1.3260	0.2290
14:45:02.894	34792	2.0900	8.9400	-55.6300	-0.3520	1.6600	0.2340
14:45:02.912	34812	1.1900	8.2600	-55.3900	-0.4140	1.6150	0.2920
14:45:02.934	34832	2.1900	8.9800	-51.5500	-0.3220	1.5030	0.2190
14:45:02.954	34852	2.2200	9.0300	-55.8600	-0.3890	1.7540	0.2880
14:45:02.973	34872	1.1100	8.2600	-49.2200	-0.3940	1.3540	0.2180
14:45:02.992	34892	2.1100	8.7200	-53.6500	-0.3570	1.6390	0.2440
14:45:03.014	34912	0.7600	8.3100	-51.7400	-0.3800	1.4390	0.2490
14:45:03.034	34932	1.5400	8.9700	-53.5500	-0.3130	1.5740	0.2150
14:45:03.053	34952	1.2400	8.3500	-55.2300	-0.3530	1.6540	0.2890
14:45:03.072	34972	0.1000	7.7200	-47.4700	-0.3330	1.2870	0.1720
14:45:03.092	34992	0.6800	8.2900	-56.3500	-0.3060	1.6420	0.2580
14:45:03.113	35012	0.1900	8.3400	-48.8800	-0.3720	1.3220	0.2150
14:45:03.133	35032	3.0600	8.9700	-54.9600	-0.2930	1.7460	0.2360
14:45:03.154	35052	0.7600	8.9500	-54.4900	-0.3800	1.5860	0.2810
14:45:03.172	35072	0.7100	8.4600	-51.7800	-0.3160	1.4530	0.1970
14:45:03.193	35092	0.9600	8.0900	-57.4700	-0.3370	1.6680	0.2910
14:45:03.213	35112	0.0000	7.9200	-45.3500	-0.3690	1.2420	0.1910
14:45:03.232	35132	2.7600	8.9100	-57.7900	-0.3200	1.8510	0.2630
14:45:03.253	35152	0.2600	8.2400	-52.0700	-0.3760	1.4630	0.2570
14:45:03.274	35172	1.6500	9.0700	-54.4900	-0.3040	1.5810	0.2040
14:45:03.293	35192	0.7800	8.5000	-55.1200	-0.3730	1.5750	0.2850
14:45:03.312	35212	0.7200	9.0600	-49.0400	-0.3430	1.3610	0.1780
14:45:03.334	35232	2.2400	8.6900	-56.6800	-0.3980	1.7510	0.2780
14:45:03.354	35252	0.6400	8.3400	-46.0400	-0.4290	1.3670	0.2070
14:45:03.374	35272	1.9400	8.4600	-55.0000	-0.3220	1.6480	0.2360
14:45:03.395	35292	0.5800	8.7000	-53.5900	-0.3970	1.5400	0.2730
14:45:03.414	35312	1.5900	8.9000	-49.2600	-0.3480	1.4960	0.1960
14:45:03.433	35332	1.7100	8.2900	-54.0400	-0.3670	1.7190	0.2800
14:45:03.453	35352	0.5000	8.5800	-47.8900	-0.3580	1.2920	0.1950
14:45:03.472	35372	1.8800	8.0700	-55.0300	-0.3440	1.6850	0.2410
14:45:03.495	35392	1.5800	8.1500	-51.7400	-0.3840	1.4760	0.2590
14:45:03.514	35412	2.3400	8.8600	-55.1800	-0.2960	1.6000	0.2370
14:45:03.533	35432	1.5900	8.6500	-55.6100	-0.3820	1.5900	0.2850
14:45:03.553	35452	1.1600	8.4000	-51.2700	-0.3450	1.3690	0.2050
14:45:03.574	35472	2.4200	8.0200	-56.7600	-0.3490	1.8610	0.2750
14:45:03.595	35492	1.7000	8.0200	-46.5700	-0.3760	1.3820	0.2370
14:45:03.614	35512	2.7800	8.3400	-55.0800	-0.2530	1.7780	0.2370
14:45:03.634	35532	0.9100	8.3700	-53.1400	-0.3010	1.5070	0.2650
14:45:03.653	35552	-0.2900	8.3300	-50.0600	-0.2670	1.3940	0.2000
14:45:03.673	35572	2.1800	8.5500	-57.9700	-0.3530	1.8180	0.2930
14:45:03.693	35592	0.8700	8.2800	-45.2600	-0.3560	1.2630	0.1890
14:45:03.713	35612	2.4600	8.6400	-56.5900	-0.3110	1.7820	0.2590
14:45:03.733	35632	1.5900	8.4700	-52.0700	-0.3460	1.5210	0.2440
14:45:03.754	35652	1.1400	8.0300	-51.2400	-0.2750	1.4190	0.1930
14:45:03.773	35672	2.0000	8.7700	-58.3300	-0.3120	1.7860	0.2900
14:45:03.794	35692	1.0200	8.4900	-50.4200	-0.3240	1.3920	0.1990
14:45:03.814	35712	1.5500	8.3200	-52.9100	-0.3440	1.6520	0.2490
14:45:03.835	35732	0.5700	8.3100	-51.8400	-0.3400	1.4060	0.2280
14:45:03.853	35752	1.4100	8.8900	-54.7200	-0.3290	1.5680	0.2250
14:45:03.874	35772	0.4000	8.5600	-53.8500	-0.3720	1.5530	0.2710
14:45:03.893	35792	0.2100	8.6000	-50.5900	-0.3200	1.3770	0.1930
14:45:03.912	35812	1.3200	7.8200	-55.1100	-0.3680	1.6330	0.2830
14:45:03.933	35832	0.6300	8.9400	-50.7400	-0.3780	1.4050	0.2020
14:45:03.955	35852	2.7700	8.0500	-55.1800	-0.3240	1.7480	0.2460
14:45:03.975	35872	0.4300	8.6900	-50.1900	-0.3680	1.4700	0.2480
14:45:03.994	35892	0.6400	8.8900	-57.1500	-0.2840	1.5390	0.2120
14:45:04.013	35912	1.3800	8.1600	-52.7500	-0.3550	1.5650	0.2740
14:45:04.034	35932	-0.1700	8.7500	-50.3000	-0.3580	1.3190	0.2110
14:45:04.053	35952	2.5800	9.0200	-58.6700	-0.3670	1.9110	0.2780
14:45:04.074	35972	-0.0900	8.3200	-49.5600	-0.3820	1.3790	0.2380
14:45:04.094	35992	1.1800	8.9500	-54.4200	-0.3090	1.6470	0.2180
14:45:04.114	36012	-0.0500	8.7300	-53.4800	-0.3870	1.4560	0.2690
14:45:04.134	36032	0.3500	8.8200	-53.1400	-0.3130	1.4060	0.2030
14:45:04.154	36052	1.9400	8.4400	-56.2700	-0.4080	1.7430	0.2890
14:45:04.174	36072	0.9900	8.1000	-47.7300	-0.4230	1.3810	0.2240
14:45:04.194	36092	2.2700	9.4600	-54.1500	-0.3470	1.7440	0.2440
14:45:04.215	36112	-0.6700	8.4700	-53.3600	-0.3820	1.3870	0.2520
14:45:04.235	36132	-0.0600	8.9900	-54.4800	-0.3360	1.4620	0.2080
14:45:04.253	36152	1.4700	8.4700	-55.7000	-0.3890	1.6430	0.2950
14:45:04.275	36172	0.4100	8.2100	-48.4400	-0.3750	1.3580	0.1970
14:45:04.293	36192	2.5200	8.8000	-55.0100	-0.3730	1.7540	0.2580
14:45:04.314	36212	0.3200	8.4400	-50.7700	-0.3940	1.4360	0.2480
14:45:04.335	36232	1.7400	8.9900	-54.1500	-0.2880	1.6080	0.2310
14:45:04.353	36252	0.4500	8.8000	-53.4900	-0.3840	1.4760	0.2660
14:45:04.375	36272	0.2700	8.7100	-48.6800	-0.3150	1.2950	0.1900
14:45:04.394	36292	1.7100	8.4200	-57.7200	-0.3750	1.7040	0.2880
14:45:04.414	36312	0.8500	8.8200	-49.5400	-0.3870	1.4420	0.2240
14:45:04.435	36332	2.2500	9.1600	-53.3500	-0.3090	1.7190	0.2390
14:45:04.455	36352	0.3500	8.3000	-52.1500	-0.3650	1.4250	0.2590
14:45:04.475	36372	0.5400	8.8000	-52.6100	-0.3260	1.5050	0.2000
14:45:04.495	36392	2.0000	7.6000	-55.1500	-0.3870	1.6410	0.2980
14:45:04.514	36412	0.2800	8.8800	-49.3700	-0.3790	1.3870	0.1990
14:45:04.534	36432	2.5500	8.6100	-57.4400	-0.3790	1.8380	0.2810
14:45:04.553	36452	1.1200	8.3300	-48.6200	-0.3980	1.4000	0.2550
14:45:04.575	36472	1.8300	8.6000	-54.5700	-0.3220	1.5960	0.2300
14:45:04.594	36492	-0.6200	8.7300	-53.6000	-0.3940	1.5040	0.2640
14:45:04.614	36512	0.9900	8.9100	-49.5700	-0.3400	1.4360	0.1910
14:45:04.635	36532	2.1000	8.8300	-56.3600	-0.3830	1.7620	0.3080
14:45:04.654	36552	0.7000	8.8900	-48.9200	-0.3780	1.3910	0.2150
14:45:04.674	36572	1.4600	9.1600	-56.1400	-0.3010	1.6880	0.2370
14:45:04.694	36592	-0.8400	8.2700	-51.9400	-0.3660	1.3810	0.2400
14:45:04.715	36612	0.6600	8.8300	-49.5100	-0.3080	1.3780	0.1760
14:45:04.734	36632	1.0300	8.3700	-56.0200	-0.3800	1.6600	0.2850
14:45:04.755	36652	-0.4200	8.5400	-49.5700	-0.3610	1.3010	0.1960
14:45:04.773	36672	1.6900	8.9500	-58.5000	-0.2840	1.8280	0.2770
14:45:04.794	36692	0.3600	7.8100	-48.6800	-0.3780	1.3790	0.2380
14:45:04.814	36712	1.2500	9.1000	-54.2900	-0.2590	1.5930	0.2250
14:45:04.835	36732	0.2200	8.9400	-55.6000	-0.3830	1.5440	0.2890
14:45:04.855	36752	0.6200	8.7800	-46.4800	-0.3610	1.3490	0.1760
14:45:04.875	36772	1.5200	9.0100	-59.5900	-0.3650	1.7990	0.2880
14:45:04.893	36792	-0.9100	8.7400	-48.0200	-0.3990	1.2500	0.2110
14:45:04.914	36812	2.4700	9.1300	-57.1500	-0.3430	1.7790	0.2520
14:45:04.935	36832	0.4500	8.9600	-51.8300	-0.3880	1.4580	0.2560
14:45:04.955	36852	0.8500	8.9900	-52.0500	-0.3040	1.4590	0.1960
14:45:04.975	36872	1.3400	8.5500	-58.3200	-0.3930	1.7190	0.2990
14:45:04.994	36892	1.4600	8.3200	-47.8400	-0.4080	1.3120	0.2100
14:45:05.015	36912	3.1700	8.8000	-56.8000	-0.3970	1.8170	0.2760
14:45:05.035	36932	0.0000	8.0000	-51.4300	-0.4230	1.3880	0.2460
14:45:05.055	36952	0.9600	8.8100	-53.6400	-0.3090	1.5090	0.2230
14:45:05.073	36972	0.9100	8.9300	-56.2400	-0.3830	1.5690	0.2880
14:45:05.095	36992	0.6600	7.9000	-48.4200	-0.3400	1.3210	0.1960
14:45:05.113	37012	1.8300	8.7100	-56.0600	-0.3550	1.7620	0.2910
14:45:05.133	37032	1.2100	8.7700	-49.4600	-0.3840	1.4110	0.2310
14:45:05.155	37052	2.2200	9.0500	-55.4100	-0.3150	1.6620	0.2360
14:45:05.175	37072	0.0100	8.1100	-53.4500	-0.3840	1.4810	0.2770
14:45:05.194	37092	0.7100	8.7600	-48.5700	-0.3100	1.3450	0.1870
14:45:05.215	37112	2.5400	8.2700	-56.2400	-0.3580	1.7420	0.2940
14:45:05.234	37132	0.8300	8.3900	-50.5600	-0.3730	1.4360	0.2100
14:45:05.255	37152	2.1100	9.4500	-58.3700	-0.2790	1.7600	0.2720
14:45:05.275	37172	0.5800	7.8400	-49.0300	-0.3650	1.3870	0.2400
14:45:05.295	37192	1.8200	8.5000	-53.0300	-0.3090	1.5880	0.2080
14:45:05.314	37212	1.6600	8.1600	-53.4500	-0.3800	1.5840	0.2790
14:45:05.335	37232	1.2200	9.0000	-49.6700	-0.3550	1.4040	0.1950
14:45:05.354	37252	2.8300	8.6000	-58.4000	-0.3930	1.8910	0.2990
14:45:05.375	37272	1.4200	8.7000	-46.7900	-0.4060	1.4170	0.2330
14:45:05.396	37292	2.0500	9.4100	-53.7100	-0.3430	1.6580	0.2280
14:45:05.416	37312	0.0600	8.4700	-51.7200	-0.3960	1.4460	0.2490
14:45:05.435	37332	0.6700	9.0100	-53.1800	-0.3260	1.4080	0.2090
14:45:05.455	37352	1.5100	8.0200	-54.8000	-0.3870	1.7240	0.2830
14:45:05.475	37372	0.8100	8.4200	-50.2100	-0.3780	1.3870	0.2190
14:45:05.495	37392	1.8600	8.6400	-57.9800	-0.3450	1.7380	0.2650
14:45:05.515	37412	0.6300	7.9200	-51.8000	-0.3620	1.4360	0.2520
14:45:05.536	37432	0.2700	9.2700	-53.7200	-0.3110	1.4340	0.1970
14:45:05.556	37452	0.5200	8.6700	-53.3400	-0.4020	1.5700	0.2600
14:45:05.575	37472	0.7700	8.6800	-50.5600	-0.3470	1.4130	0.2010
14:45:05.595	37492	2.4200	8.5800	-56.8200	-0.3290	1.8050	0.2820
14:45:05.615	37512	0.4500	8.3200	-49.6300	-0.3710	1.3520	0.2200
14:45:05.634	37532	0.9500	8.9700	-55.7100	-0.2750	1.6190	0.2230
14:45:05.656	37552	0.2500	8.5900	-51.6500	-0.3810	1.4600	0.2600
14:45:05.675	37572	0.5500	8.9200	-50.5900	-0.3180	1.3910	0.1910
14:45:05.697	37592	1.5500	8.2800	-55.0100	-0.3850	1.6670	0.2790
14:45:05.717	37612	-0.5000	8.6100	-48.9400	-0.3910	1.2970	0.2000
14:45:05.736	37632	2.6400	8.6600	-58.5000	-0.3520	1.7860	0.2720
14:45:05.754	37652	0.2900	7.9700	-49.6600	-0.4030	1.3790	0.2470
14:45:05.775	37672	1.1300	9.0000	-54.4700	-0.3030	1.5630	0.2090
14:45:05.794	37692	1.4100	8.7900	-54.4500	-0.4320	1.6390	0.2890
14:45:05.815	37712	1.2500	9.0500	-48.3200	-0.3640	1.4070	0.1970
14:45:05.835	37732	2.6800	8.2900	-55.9300	-0.3950	1.7860	0.2960
14:45:05.855	37752	0.3300	8.5800	-49.0000	-0.3980	1.3420	0.2310
14:45:05.876	37772	1.2800	9.2000	-53.2200	-0.3150	1.5850	0.2300
14:45:05.895	37792	0.2300	8.5500	-52.0500	-0.3910	1.4850	0.2480
14:45:05.916	37812	1.2200	8.9200	-50.7100	-0.3390	1.4510	0.2030
14:45:05.935	37832	2.1900	8.3100	-58.1700	-0.3660	1.7540	0.3050
14:45:05.954	37852	0.8500	9.0200	-49.8900	-0.3580	1.3680	0.2250
14:45:05.975	37872	2.0500	8.5100	-56.3500	-0.3140	1.6990	0.2510
14:45:05.995	37892	0.3900	8.4900	-49.6500	-0.3710	1.3780	0.2290
14:45:06.014	37912	1.3400	8.4500	-52.1300	-0.3180	1.5180	0.2110
14:45:06.035	37932	1.4100	8.4500	-56.2000	-0.3900	1.6590	0.2970
14:45:06.055	37952	0.3700	8.8500	-49.4800	-0.3620	1.4210	0.1960
14:45:06.075	37972	2.1100	8.4300	-58.0800	-0.3080	1.7430	0.2920
14:45:06.094	37992	-0.1000	8.1000	-49.3400	-0.3640	1.3140	0.2360
14:45:06.114	38012	1.8400	8.8100	-54.6200	-0.3060	1.7180	0.2260
14:45:06.135	38032	0.5600	9.1000	-52.5100	-0.4130	1.5470	0.2710
14:45:06.155	38052	1.8000	9.0800	-50.7600	-0.3260	1.5180	0.2030
14:45:06.175	38072	2.1000	8.6300	-57.9700	-0.3830	1.7730	0.3020
14:45:06.195	38092	0.3100	8.9500	-48.2600	-0.3890	1.3610	0.2060
14:45:06.217	38112	2.2900	8.8000	-54.9800	-0.3910	1.6380	0.2450
14:45:06.234	38132	0.1600	8.1800	-49.8000	-0.4350	1.4080	0.2270
14:45:06.255	38152	1.1200	8.1400	-53.9800	-0.3110	1.5390	0.2220
14:45:06.274	38172	0.5500	8.6200	-56.6400	-0.4000	1.6890	0.3060
14:45:06.295	38192	1.0200	9.0100	-47.6800	-0.3570	1.3690	0.1910
14:45:06.315	38212	1.5600	9.4300	-55.5400	-0.3760	1.7250	0.2690
14:45:06.335	38232	-0.4700	8.5600	-51.4500	-0.3970	1.2800	0.2350
14:45:06.357	38252	1.4500	8.1800	-54.5000	-0.3330	1.5230	0.2170
14:45:06.376	38272	0.2000	8.3400	-54.2500	-0.3920	1.5230	0.2770
14:45:06.396	38292	1.2600	8.5800	-48.7900	-0.3480	1.4680	0.1870
14:45:06.416	38312	1.5000	9.0100	-57.0600	-0.3650	1.7880	0.2870
14:45:06.437	38332	-0.5100	8.3600	-48.4200	-0.3800	1.2480	0.2100
14:45:06.456	38352	1.6600	9.0500	-56.5000	-0.2910	1.6320	0.2440
14:45:06.476	38372	1.0100	8.0400	-54.2700	-0.3680	1.4660	0.2800
14:45:06.495	38392	1.4100	8.3400	-50.4100	-0.3370	1.4570	0.1960
14:45:06.516	38412	0.9100	8.8500	-56.7000	-0.4000	1.6770	0.2960
14:45:06.536	38432	0.3000	8.4700	-47.1500	-0.3650	1.3130	0.1860
14:45:06.556	38452	2.3700	9.1200	-56.2000	-0.3650	1.7510	0.2730
14:45:06.576	38472	0.1900	8.8700	-48.9000	-0.4070	1.3590	0.2230
14:45:06.597	38492	2.9800	8.6500	-54.4400	-0.3410	1.6830	0.2310
14:45:06.617	38512	1.0400	8.8900	-51.9500	-0.4160	1.5910	0.2830
14:45:06.636	38532	2.1300	8.5700	-51.8200	-0.3170	1.5290	0.2170
14:45:06.655	38552	2.4400	8.3500	-55.4100	-0.3840	1.7630	0.2940
14:45:06.676	38572	0.5000	8.5500	-47.6600	-0.3880	1.3660	0.2030
14:45:06.697	38592	2.6100	8.3700	-52.6800	-0.3390	1.6380	0.2370
14:45:06.717	38612	0.6900	8.5000	-52.3500	-0.3830	1.4260	0.2510
14:45:06.737	38632	2.0600	9.3500	-50.8900	-0.2970	1.5290	0.1990
14:45:06.756	38652	1.9000	8.4800	-55.6800	-0.3640	1.6750	0.2860
14:45:06.776	38672	0.3000	8.2000	-49.5000	-0.3350	1.3610	0.2030
14:45:06.798	38692	1.7300	8.4000	-56.9100	-0.3020	1.7340	0.2660
14:45:06.816	38712	0.7100	8.0300	-48.4700	-0.3720	1.3660	0.2260
14:45:06.838	38732	1.7500	8.6800	-53.8800	-0.3080	1.6060	0.2160
14:45:06.856	38752	1.4400	8.7100	-54.9600	-0.3910	1.6080	0.2830
14:45:06.876	38772	0.6700	9.1600	-51.4400	-0.3220	1.4180	0.2060
14:45:06.896	38792	2.3000	8.3300	-56.6400	-0.3050	1.7370	0.2880
14:45:06.915	38812	0.3000	7.8800	-47.8700	-0.3620	1.2640	0.2140
14:45:06.936	38832	2.7100	9.0000	-57.6400	-0.2970	1.8000	0.2450
14:45:06.956	38852	0.9200	9.0300	-49.5400	-0.3890	1.4430	0.2530
14:45:06.976	38872	1.4300	9.5400	-51.7700	-0.2980	1.5100	0.1960
14:45:06.995	38892	0.5600	8.4400	-56.4900	-0.3740	1.6160	0.2900
14:45:07.016	38912	-0.1100	8.7700	-49.5400	-0.3640	1.2780	0.1830
14:45:07.037	38932	1.4900	8.3200	-57.3200	-0.3610	1.7020	0.2710
14:45:07.055	38952	0.3900	8.2600	-46.8300	-0.4070	1.2880	0.2120
14:45:07.076	38972	1.4900	8.8500	-57.4900	-0.3130	1.6340	0.2390
14:45:07.096	38992	0.4200	8.9600	-54.0200	-0.4140	1.5940	0.2750
14:45:07.116	39012	1.4600	9.0700	-49.9000	-0.3190	1.4320	0.1870
14:45:07.137	39032	1.7600	8.8300	-57.8400	-0.3280	1.7110	0.3050
14:45:07.155	39052	0.2800	8.2100	-47.6000	-0.3570	1.2960	0.2060
14:45:07.177	39072	1.0500	8.2800	-56.4800	-0.3110	1.6540	0.2390
14:45:07.196	39092	1.7200	8.1800	-52.0100	-0.3750	1.4680	0.2680
14:45:07.217	39112	0.8100	9.2900	-54.1100	-0.2970	1.5160	0.2120
14:45:07.236	39132	1.0800	8.8400	-55.2700	-0.3710	1.6570	0.2730
14:45:07.256	39152	-0.2100	8.3900	-48.7900	-0.3460	1.2620	0.1940
14:45:07.276	39172	1.5700	8.5500	-58.5000	-0.3080	1.7020	0.2720
14:45:07.296	39192	0.3100	8.1400	-51.1900	-0.3780	1.4090	0.2430
14:45:07.317	39212	1.5000	8.6500	-54.9100	-0.3010	1.6010	0.2320
14:45:07.337	39232	0.8400	8.5000	-55.7500	-0.3790	1.5760	0.2940
14:45:07.355	39252	0.2800	8.7500	-50.7900	-0.3480	1.3220	0.1930
14:45:07.376	39272	2.3100	8.6200	-57.8500	-0.3840	1.7310	0.2990
14:45:07.396	39292	0.6500	8.5600	-48.9300	-0.4110	1.3450	0.2230
14:45:07.416	39312	2.6800	8.8700	-55.9900	-0.3420	1.7700	0.2450
14:45:07.436	39332	1.4200	8.5500	-53.1000	-0.4040	1.5460	0.2790
14:45:07.458	39352	1.2900	9.3400	-51.6700	-0.2930	1.4970	0.2020
14:45:07.476	39372	2.0700	8.0500	-55.2600	-0.3740	1.6620	0.2970
14:45:07.495	39392	-0.0800	8.9600	-49.1100	-0.3800	1.3130	0.1980
14:45:07.517	39412	3.2200	8.7800	-54.1200	-0.3880	1.7360	0.2600
14:45:07.537	39432	0.2100	8.6000	-51.3600	-0.3970	1.4560	0.2470
14:45:07.558	39452	1.4200	9.0500	-53.4400	-0.3160	1.6250	0.2170
14:45:07.576	39472	1.2000	8.4000	-55.2800	-0.3680	1.6040	0.2890
14:45:07.597	39492	0.3500	8.2900	-50.4000	-0.3140	1.3280	0.2030
14:45:07.616	39512	2.1800	8.3500	-56.6300	-0.3590	1.7370	0.2750
14:45:07.636	39532	0.1100	8.0400	-50.4100	-0.3750	1.3610	0.2220
14:45:07.658	39552	3.0600	9.0300	-53.5300	-0.2830	1.7160	0.2330
14:45:07.679	39572	0.9000	8.3900	-54.3900	-0.3730	1.4900	0.2670
14:45:07.696	39592	1.0300	8.7100	-51.0800	-0.3080	1.4320	0.1790
14:45:07.715	39612	1.2100	8.5200	-54.5100	-0.3630	1.6580	0.2690
14:45:07.736	39632	0.9300	8.5000	-47.6900	-0.3650	1.3310	0.1910
14:45:07.756	39652	3.0500	9.2100	-57.7600	-0.3370	1.8380	0.2700
14:45:07.778	39672	0.5500	8.0300	-49.2500	-0.3800	1.3940	0.2370
14:45:07.797	39692	2.0300	8.6700	-53.5700	-0.3100	1.5900	0.2140
14:45:07.817	39712	0.9900	8.2700	-54.5300	-0.4010	1.5710	0.2830
14:45:07.837	39732	0.8500	8.9100	-49.5300	-0.3500	1.3710	0.1970
14:45:07.857	39752	2.1200	8.6900	-56.7200	-0.3950	1.7270	0.2790
14:45:07.876	39772	0.6200	8.2000	-48.7500	-0.4000	1.3330	0.2180
14:45:07.897	39792	1.5900	8.5700	-55.5100	-0.3110	1.5980	0.2220
14:45:07.918	39812	0.5300	8.4500	-54.9000	-0.3800	1.4950	0.2760
14:45:07.937	39832	1.4200	8.6900	-49.5600	-0.3360	1.4450	0.1940
14:45:07.957	39852	1.8400	8.5000	-57.3800	-0.3600	1.7240	0.2990
14:45:07.978	39872	-0.4100	8.8400	-48.7200	-0.3420	1.3010	0.2000
14:45:07.997	39892	1.8700	8.6100	-55.2300	-0.2890	1.6650	0.2470
14:45:08.017	39912	1.0500	8.1600	-49.6300	-0.3710	1.4320	0.2410
14:45:08.037	39932	2.6300	8.3600	-52.3800	-0.3090	1.6400	0.2230
14:45:08.059	39952	1.0000	8.8400	-55.3000	-0.4100	1.6150	0.2750
14:45:08.077	39972	-0.5200	8.9200	-48.4600	-0.3330	1.2510	0.1780
14:45:08.097	39992	1.3700	8.2100	-56.7800	-0.3290	1.6950	0.2730
14:45:08.118	40012	0.1400	8.1800	-49.0900	-0.3760	1.3670	0.2360
14:45:08.136	40032	2.9000	8.6500	-54.3000	-0.3160	1.6560	0.2210
14:45:08.157	40052	0.6100	8.3600	-53.2300	-0.3820	1.5300	0.2720
14:45:08.178	40072	0.7900	8.5200	-50.2800	-0.3290	1.4270	0.1920
14:45:08.197	40092	1.3100	8.3300	-57.4500	-0.3750	1.6900	0.2960
14:45:08.217	40112	-0.1900	8.7400	-48.5000	-0.3710	1.3050	0.2060
14:45:08.236	40132	2.8300	8.8200	-57.1100	-0.3270	1.8020	0.2630
14:45:08.256	40152	1.3400	8.1600	-51.4400	-0.3800	1.5040	0.2610
14:45:08.276	40172	1.7000	8.6500	-54.0000	-0.2860	1.5770	0.2170
14:45:08.298	40192	0.2000	8.4800	-55.7500	-0.3930	1.5950	0.2880
14:45:08.317	40212	1.2800	8.7400	-48.7800	-0.3440	1.3390	0.1890
14:45:08.337	40232	2.3600	8.9100	-57.6300	-0.3700	1.7410	0.2890
14:45:08.357	40252	0.8100	8.3300	-50.1900	-0.3830	1.3810	0.2250
14:45:08.378	40272	1.9500	8.4800	-57.0100	-0.3170	1.7170	0.2330
14:45:08.396	40292	0.7800	8.8100	-55.0300	-0.3550	1.5470	0.2920
14:45:08.417	40312	-0.3900	8.8400	-49.0300	-0.3170	1.3570	0.1890
14:45:08.437	40332	1.1400	8.1900	-56.0700	-0.3650	1.6720	0.2640
14:45:08.457	40352	-0.2300	7.7800	-48.8100	-0.3730	1.3080	0.2020
14:45:08.477	40372	2.8700	8.5400	-59.2000	-0.3050	1.8320	0.2670
14:45:08.497	40392	0.8000	8.4900	-51.7200	-0.3890	1.4490	0.2450
14:45:08.518	40412	0.5100	8.5500	-51.9800	-0.3040	1.4850	0.1960
14:45:08.537	40432	1.0900	8.3000	-57.1500	-0.3570	1.6580	0.2860
14:45:08.557	40452	0.7400	8.2300	-49.2300	-0.3440	1.2910	0.2010
14:45:08.577	40472	2.8500	9.0700	-58.9700	-0.3250	1.8640	0.2810
14:45:08.597	40492	0.2800	7.9500	-49.0800	-0.3990	1.3460	0.2310
14:45:08.616	40512	2.4100	8.9200	-54.7000	-0.3230	1.6870	0.2300
14:45:08.637	40532	0.3900	8.7000	-53.7600	-0.4200	1.5320	0.2780
14:45:08.657	40552	0.3900	8.5200	-52.0400	-0.3540	1.4060	0.1940
14:45:08.677	40572	2.1000	8.5900	-55.0600	-0.3990	1.7360	0.2830
14:45:08.697	40592	1.4700	8.4900	-49.3000	-0.3980	1.3670	0.2170
14:45:08.719	40612	2.4500	8.9900	-54.4800	-0.3250	1.6750	0.2460
14:45:08.739	40632	0.4300	8.3800	-51.5800	-0.3730	1.4330	0.2470
14:45:08.757	40652	1.3300	8.8300	-53.3200	-0.3150	1.4950	0.2080
14:45:08.777	40672	1.0800	8.5500	-55.9600	-0.3840	1.6630	0.2760
14:45:08.797	40692	0.5100	8.3200	-47.6200	-0.3310	1.3510	0.1900
14:45:08.817	40712	2.4500	8.1600	-55.2100	-0.3310	1.7480	0.2570
14:45:08.837	40732	1.5100	7.6100	-49.4500	-0.3720	1.4340	0.2470
14:45:08.857	40752	2.2100	8.9400	-52.9500	-0.3000	1.6770	0.2160
14:45:08.879	40772	1.2000	8.5400	-54.2600	-0.3700	1.5260	0.2700
14:45:08.898	40792	0.8400	8.4800	-49.1900	-0.3380	1.3470	0.1910
14:45:08.918	40812	2.3000	8.6100	-57.4900	-0.3360	1.7890	0.2950
14:45:08.938	40832	0.7000	8.4100	-48.1100	-0.3670	1.3570	0.2070
14:45:08.958	40852	2.0700	9.0500	-55.6100	-0.3050	1.6810	0.2300
14:45:08.978	40872	0.0100	8.1600	-51.3100	-0.3480	1.3700	0.2520
14:45:08.998	40892	1.5200	8.8600	-51.9300	-0.3240	1.5010	0.1960
14:45:09.016	40912	2.1100	7.9800	-55.4600	-0.3730	1.6990	0.3030
14:45:09.038	40932	1.1100	8.2600	-48.6000	-0.3740	1.3710	0.2090
14:45:09.056	40952	2.3900	8.3900	-55.6800	-0.3180	1.7890	0.2760
14:45:09.078	40972	1.0400	8.0200	-48.4700	-0.4130	1.4050	0.2300
14:45:09.098	40992	2.3800	8.7200	-53.7600	-0.3030	1.6140	0.2140
14:45:09.118	41012	0.5200	8.5300	-54.8700	-0.4020	1.5720	0.2880
14:45:09.137	41032	1.4700	9.1400	-50.1400	-0.3370	1.4940	0.2040
14:45:09.159	41052	2.3400	8.1500	-56.7400	-0.3600	1.6970	0.2960
14:45:09.178	41072	0.0900	8.2100	-46.9300	-0.3670	1.3390	0.2010
14:45:09.197	41092	2.5700	8.5700	-55.1400	-0.3310	1.7330	0.2400
14:45:09.218	41112	0.6500	8.1200	-52.7300	-0.3660	1.4540	0.2670
14:45:09.238	41132	0.7000	8.4100	-50.8200	-0.3130	1.4010	0.1970
14:45:09.257	41152	1.2000	8.4900	-57.4200	-0.3680	1.6960	0.2880
14:45:09.278	41172	0.8300	8.6600	-47.1700	-0.3560	1.3030	0.1910
14:45:09.298	41192	2.4500	8.7200	-58.2600	-0.3040	1.7890	0.2670
14:45:09.318	41212	0.2200	7.8000	-49.2600	-0.3730	1.3570	0.2220
14:45:09.338	41232	1.6900	8.7000	-54.9100	-0.2920	1.6200	0.2110
14:45:09.357	41252	0.8800	8.7000	-54.9000	-0.3910	1.5960	0.2760
14:45:09.379	41272	0.4900	8.6900	-50.6900	-0.3380	1.3810	0.2120
14:45:09.398	41292	2.1300	8.7700	-58.5200	-0.3210	1.8150	0.3060
14:45:09.418	41312	-0.2000	8.2900	-47.9500	-0.3770	1.3020	0.2120
14:45:09.438	41332	1.8600	8.9000	-55.9100	-0.2910	1.7260	0.2480
14:45:09.459	41352	0.1600	8.3300	-50.6200	-0.3750	1.4140	0.2420
14:45:09.478	41372	0.2400	8.5000	-52.9600	-0.3060	1.4130	0.1920
14:45:09.497	41392	1.9200	7.8600	-58.5400	-0.4060	1.7110	0.3050
14:45:09.517	41412	1.6800	8.2400	-48.5500	-0.4010	1.3840	0.2140
14:45:09.539	41432	3.4900	9.6300	-56.8900	-0.3510	1.8390	0.2740
14:45:09.558	41452	0.2700	8.2900	-50.1700	-0.4010	1.3820	0.2310
14:45:09.579	41472	1.4100	7.8800	-54.6000	-0.2980	1.5440	0.2240
14:45:09.599	41492	1.6100	8.4100	-55.2100	-0.3950	1.5770	0.2870
14:45:09.619	41512	1.5000	8.1600	-49.7600	-0.3450	1.3600	0.1990
14:45:09.638	41532	2.6000	8.5000	-55.5500	-0.3580	1.7880	0.2880
14:45:09.659	41552	0.7800	8.3800	-48.6400	-0.3780	1.4070	0.2230
14:45:09.680	41572	2.1900	9.5900	-55.2200	-0.3010	1.6460	0.2360
14:45:09.697	41592	0.1800	7.8200	-50.9000	-0.3560	1.4200	0.2520
14:45:09.718	41612	0.3700	8.4800	-49.9700	-0.3280	1.3570	0.1790
14:45:09.738	41632	2.2900	8.2200	-56.5300	-0.3640	1.7630	0.2910
14:45:09.758	41652	0.3400	8.4900	-49.3700	-0.3610	1.4560	0.2080
14:45:09.778	41672	1.9100	9.2800	-55.3600	-0.2940	1.7070	0.2540
14:45:09.798	41692	-0.1000	7.9400	-48.3600	-0.3650	1.3140	0.2250
14:45:09.818	41712	1.2300	9.0600	-55.6300	-0.3050	1.5830	0.2170
14:45:09.838	41732	2.2300	8.3100	-53.4400	-0.4180	1.6800	0.2810
14:45:09.858	41752	1.2600	9.1600	-49.3800	-0.3620	1.4660	0.2010
14:45:09.878	41772	1.8500	8.9400	-57.4700	-0.3610	1.7940	0.2940
14:45:09.900	41792	-0.6000	8.7800	-48.5900	-0.3790	1.3530	0.2080
14:45:09.918	41812	2.0900	9.0100	-55.3700	-0.3130	1.6630	0.2390
14:45:09.938	41832	-0.3700	8.6500	-51.5700	-0.3990	1.3870	0.2350
14:45:09.958	41852	0.4200	9.4000	-53.1200	-0.3290	1.4820	0.2010
14:45:09.979	41872	2.2400	8.6700	-57.1400	-0.4050	1.7130	0.3000
14:45:09.998	41892	0.5400	8.4100	-49.2300	-0.3710	1.3940	0.2080
14:45:10.020	41912	1.2800	9.2100	-55.8900	-0.3420	1.7040	0.2580
14:45:10.038	41932	-0.5100	8.5600	-52.0100	-0.3570	1.3640	0.2310
14:45:10.057	41952	0.8600	8.5900	-54.5300	-0.3070	1.4880	0.2130
14:45:10.079	41972	0.7000	8.6100	-56.5500	-0.4000	1.5950	0.2910
14:45:10.100	41992	0.2100	8.6800	-50.4500	-0.3540	1.3650	0.1930
14:45:10.118	42012	2.1200	8.7500	-57.3000	-0.3520	1.8010	0.2820
14:45:10.139	42032	0.7900	8.2500	-48.7700	-0.3760	1.3620	0.2170
14:45:10.157	42052	1.8100	8.6700	-55.9800	-0.2960	1.6660	0.2290
14:45:10.178	42072	0.2600	8.8700	-53.0000	-0.3790	1.5150	0.2730
14:45:10.198	42092	0.5100	8.7100	-51.3000	-0.3380	1.3880	0.1950
14:45:10.218	42112	1.3200	8.4300	-56.9400	-0.3640	1.7600	0.2940
14:45:10.238	42132	0.0700	8.7200	-48.4600	-0.3910	1.2820	0.2050
14:45:10.258	42152	1.2200	8.1500	-57.5600	-0.2930	1.7630	0.2560
14:45:10.279	42172	-0.8000	8.1000	-51.0200	-0.3610	1.3410	0.2390
14:45:10.300	42192	0.7300	8.8700	-53.2200	-0.3020	1.5290	0.1940
14:45:10.318	42212	1.2000	8.7500	-56.2500	-0.4080	1.6510	0.3070
14:45:10.338	42232	1.1500	8.6800	-48.7000	-0.3530	1.3880	0.1990
14:45:10.359	42252	2.6900	7.9400	-57.1300	-0.3700	1.8000	0.3080
14:45:10.379	42272	0.2600	8.6800	-49.7100	-0.3700	1.3940	0.2210
14:45:10.398	42292	1.5400	8.9100	-54.2300	-0.3290	1.6300	0.2310
14:45:10.418	42312	0.4700	8.2200	-52.5200	-0.3610	1.4520	0.2450
14:45:10.439	42332	1.4800	8.5900	-52.2700	-0.3030	1.4680	0.2040
14:45:10.459	42352	2.0700	8.4900	-55.9300	-0.3500	1.7410	0.3010
14:45:10.479	42372	0.2500	8.3100	-47.1400	-0.3510	1.4110	0.1970
14:45:10.499	42392	1.8400	8.3100	-55.6400	-0.3040	1.7520	0.2590
14:45:10.519	42412	0.6700	8.4200	-49.2100	-0.3630	1.3860	0.2270
14:45:10.539	42432	2.3600	8.1600	-53.0200	-0.3170	1.6040	0.2230
14:45:10.558	42452	1.7700	8.9100	-54.1900	-0.3790	1.6430	0.2830
14:45:10.579	42472	0.8300	8.9700	-49.0400	-0.3380	1.3670	0.1920
14:45:10.599	42492	1.9000	7.8000	-55.4500	-0.3080	1.7440	0.2600
14:45:10.619	42512	0.7300	8.1400	-46.2000	-0.3460	1.3280	0.2080
14:45:10.638	42532	3.4200	8.3400	-56.1300	-0.3180	1.7670	0.2300
14:45:10.659	42552	0.5800	8.9800	-52.8900	-0.3930	1.4790	0.2680
14:45:10.679	42572	0.9500	9.1000	-50.2400	-0.3300	1.4740	0.1820
14:45:10.699	42592	1.8900	8.3500	-55.6000	-0.3680	1.7280	0.2960
14:45:10.719	42612	-0.2000	9.1300	-47.0000	-0.3810	1.3390	0.1830
14:45:10.740	42632	2.2500	8.2600	-56.3300	-0.3800	1.7510	0.2610
14:45:10.759	42652	0.3200	8.6800	-51.0900	-0.4140	1.4460	0.2410
14:45:10.779	42672	1.3400	9.2000	-54.1900	-0.3150	1.5870	0.2180
14:45:10.798	42692	2.3400	7.9100	-49.6000	-0.3710	1.5650	0.2670
14:45:10.818	42712	1.1200	8.3000	-48.6700	-0.3060	1.4690	0.2040
14:45:10.838	42732	1.2000	8.6100	-60.2800	-0.3130	1.7790	0.2780
14:45:10.860	42752	-0.2500	7.9500	-47.8900	-0.3140	1.2570	0.2130
14:45:10.879	42772	2.9200	8.8300	-58.4100	-0.2580	1.7610	0.2490
14:45:10.898	42792	1.2000	7.3700	-51.1100	-0.3270	1.4210	0.2490
14:45:10.920	42812	1.3700	8.0700	-51.0700	-0.2760	1.4860	0.2000
14:45:10.939	42832	1.5700	7.8400	-57.4100	-0.3230	1.7030	0.2710
14:45:10.959	42852	-1.0400	8.3500	-45.7100	-0.2950	1.1180	0.1600
14:45:10.981	42872	3.5800	7.7700	-58.0500	-0.2690	1.9650	0.2430
14:45:10.999	42892	0.7700	8.0500	-48.9800	-0.3230	1.4430	0.2230
14:45:11.020	42912	1.5600	8.3000	-50.2800	-0.2710	1.5270	0.2060
14:45:11.039	42932	0.6800	8.9200	-56.6300	-0.3140	1.6470	0.2780
14:45:11.059	42952	-0.1600	8.3500	-46.7600	-0.3360	1.2170	0.1770
14:45:11.080	42972	2.2500	8.5700	-58.1300	-0.3630	1.8250	0.2870
14:45:11.100	42992	0.7000	8.7800	-47.9900	-0.4040	1.3420	0.2080
14:45:11.119	43012	2.9800	8.6500	-54.0400	-0.3600	1.6480	0.2390
14:45:11.138	43032	1.5700	8.5200	-53.6100	-0.3800	1.5990	0.2770
14:45:11.160	43052	1.3600	8.0700	-51.7100	-0.3440	1.4330	0.2080
14:45:11.180	43072	1.5800	8.4900	-57.9600	-0.3940	1.7020	0.3200
14:45:11.200	43092	0.2400	8.2300	-49.4000	-0.3590	1.4140	0.2070
14:45:11.220	43112	2.4100	8.3100	-52.2000	-0.3450	1.6520	0.2490
14:45:11.241	43132	0.1000	8.1100	-52.9800	-0.3740	1.4700	0.2520
14:45:11.258	43152	3.1100	8.9400	-53.6000	-0.3360	1.6470	0.2200
14:45:11.279	43172	1.6300	9.0800	-56.6200	-0.3910	1.6580	0.2980
14:45:11.299	43192	0.3700	8.6900	-48.2700	-0.3280	1.3460	0.1940
14:45:11.319	43212	1.6800	8.4800	-57.0600	-0.3450	1.6770	0.2790
14:45:11.340	43232	0.3900	8.4000	-49.2300	-0.3640	1.3310	0.2200
14:45:11.361	43252	2.4000	8.3300	-55.4700	-0.3290	1.6910	0.2360
14:45:11.379	43272	1.0000	8.7700	-53.3400	-0.3800	1.5450	0.2910
14:45:11.398	43292	0.7300	8.8000	-50.1600	-0.3270	1.4240	0.1840
14:45:11.420	43312	0.6000	8.3100	-56.2700	-0.3580	1.6770	0.2870
14:45:11.440	43332	-0.0800	8.7500	-45.3000	-0.3680	1.2740	0.1750
14:45:11.459	43352	3.6800	9.5800	-57.7300	-0.3470	1.8620	0.2640
14:45:11.479	43372	-0.2200	8.6100	-50.9600	-0.3700	1.4290	0.2410
14:45:11.500	43392	1.2400	9.1500	-52.9500	-0.3000	1.5580	0.2100
14:45:11.521	43412	0.8200	8.7000	-56.2100	-0.3910	1.5580	0.2930
14:45:11.541	43432	-0.3500	8.8200	-48.1800	-0.3720	1.3280	0.1860
14:45:11.558	43452	1.2100	8.6900	-57.5300	-0.3920	1.7480	0.2890
14:45:11.578	43472	0.1700	8.3900	-49.2800	-0.4010	1.3230	0.2210
14:45:11.598	43492	1.5500	8.7900	-56.3800	-0.3340	1.6010	0.2390
14:45:11.619	43512	0.9700	8.7300	-55.7900	-0.3800	1.5690	0.2860
14:45:11.639	43532	0.8000	9.0100	-50.6200	-0.3260	1.4350	0.2020
14:45:11.659	43552	1.2500	9.1000	-55.3200	-0.3470	1.7080	0.2800
14:45:11.680	43572	-0.2600	8.1000	-49.2100	-0.3530	1.2850	0.2210
14:45:11.700	43592	2.1500	8.4200	-54.4300	-0.3490	1.6770	0.2400
14:45:11.720	43612	0.9700	8.4400	-53.3100	-0.3650	1.4970	0.2690
14:45:11.740	43632	1.2500	8.6700	-52.4300	-0.3230	1.6120	0.2040
14:45:11.760	43652	0.7900	8.5700	-56.4900	-0.3450	1.6070	0.2800
14:45:11.780	43672	-0.8000	8.1000	-47.0700	-0.3370	1.2490	0.1740
14:45:11.801	43692	1.7200	8.5300	-55.7400	-0.3330	1.7080	0.2540
14:45:11.820	43712	1.2200	8.0900	-50.2900	-0.3900	1.4000	0.2410
14:45:11.840	43732	1.9800	8.3600	-57.2000	-0.2940	1.7060	0.2500
14:45:11.860	43752	0.3600	8.5100	-53.4900	-0.3580	1.5510	0.2890
14:45:11.880	43772	0.6900	8.8100	-51.2900	-0.3270	1.4000	0.2090
14:45:11.901	43792	1.1300	8.1900	-54.5500	-0.3720	1.6480	0.2780
14:45:11.921	43812	0.3700	8.5700	-48.2400	-0.3950	1.3210	0.1960
14:45:11.940	43832	2.8200	8.5400	-56.9800	-0.3490	1.7950	0.2590
14:45:11.960	43852	0.5900	8.2600	-50.9800	-0.3730	1.4630	0.2610
14:45:11.981	43872	0.9800	9.5300	-53.6000	-0.3020	1.5630	0.2110
14:45:12.001	43892	1.9500	8.2100	-53.2100	-0.3800	1.5970	0.2980
14:45:12.019	43912	0.3900	8.6400	-50.9300	-0.3510	1.3770	0.1980
14:45:12.040	43932	2.4500	9.1200	-55.5000	-0.3530	1.7510	0.2710
14:45:12.060	43952	0.6800	8.6100	-48.2200	-0.3810	1.3580	0.2220
14:45:12.080	43972	1.5200	8.9100	-56.4900	-0.2910	1.6330	0.2230
14:45:12.101	43992	0.4800	8.8900	-53.7200	-0.3810	1.4880	0.2710
14:45:12.120	44012	0.5000	8.7900	-50.9000	-0.3320	1.3940	0.1990
14:45:12.140	44032	2.1700	8.5300	-54.9500	-0.3660	1.7260	0.2740
14:45:12.161	44052	0.2300	8.5000	-49.2200	-0.3850	1.3510	0.2140
14:45:12.181	44072	3.5300	8.7600	-56.4400	-0.3170	1.7820	0.2580
14:45:12.201	44092	0.2500	8.8100	-50.9600	-0.3830	1.4600	0.2480
14:45:12.220	44112	1.0700	8.5600	-53.1100	-0.2960	1.5140	0.2170
14:45:12.240	44132	1.0200	8.2700	-55.1200	-0.3550	1.6100	0.2720
14:45:12.262	44152	0.1300	8.4100	-48.7900	-0.3480	1.3170	0.2040
14:45:12.281	44172	2.5700	9.0700	-57.8400	-0.3300	1.8950	0.2730
14:45:12.299	44192	0.0500	8.2900	-49.8500	-0.3660	1.3650	0.2430
14:45:12.321	44212	1.8300	8.9400	-55.2000	-0.3140	1.6620	0.2200
14:45:12.339	44232	0.6300	9.0600	-53.3800	-0.4050	1.5640	0.2760
14:45:12.361	44252	0.4400	9.1900	-50.2000	-0.3540	1.3670	0.1860
14:45:12.380	44272	2.3600	8.0400	-56.7100	-0.4130	1.7480	0.2850
14:45:12.399	44292	0.5200	8.3600	-45.1200	-0.4100	1.3220	0.2030
14:45:12.420	44312	2.4600	9.1900	-55.9900	-0.3500	1.6740	0.2520
14:45:12.441	44332	0.0300	8.5000	-54.5000	-0.3840	1.4780	0.2780
14:45:12.459	44352	0.2500	8.9700	-51.3400	-0.3070	1.4940	0.2070
14:45:12.480	44372	2.0900	8.0700	-55.7200	-0.3790	1.6380	0.2940
14:45:12.500	44392	-0.1000	8.4400	-48.3100	-0.3590	1.2750	0.1900
14:45:12.520	44412	2.7100	8.0300	-56.7200	-0.3670	1.7430	0.2660
14:45:12.541	44432	0.2800	8.2200	-49.7900	-0.3650	1.4740	0.2430
14:45:12.560	44452	2.3100	8.5200	-52.5200	-0.3160	1.6520	0.2180
14:45:12.580	44472	1.0300	9.0200	-52.5500	-0.3860	1.5470	0.2730
14:45:12.601	44492	0.4000	8.3100	-50.4800	-0.3420	1.3290	0.2010
14:45:12.620	44512	2.3100	8.6700	-58.0500	-0.3560	1.7710	0.2800
14:45:12.641	44532	-0.1800	8.4200	-48.3100	-0.3780	1.3880	0.2190
14:45:12.659	44552	2.6200	8.9000	-54.7700	-0.2940	1.7380	0.2460
14:45:12.679	44572	0.0100	7.9700	-51.9100	-0.3500	1.4310	0.2680
14:45:12.700	44592	0.9500	9.3000	-50.5100	-0.3180	1.4640	0.1860
14:45:12.721	44612	2.0400	8.3200	-55.3700	-0.3840	1.7450	0.2950
14:45:12.739	44632	-0.0800	8.5400	-48.0500	-0.3970	1.3540	0.1990
14:45:12.760	44652	2.9600	8.9900	-56.5800	-0.3660	1.8250	0.2720
14:45:12.780	44672	1.0800	8.3500	-51.1000	-0.3890	1.4330	0.2500
14:45:12.800	44692	1.8400	8.9800	-53.6300	-0.3280	1.6140	0.2130
14:45:12.819	44712	0.5600	8.5800	-55.4500	-0.4130	1.5450	0.2870
14:45:12.841	44732	0.9700	8.7900	-48.6300	-0.3460	1.3750	0.1890
14:45:12.861	44752	2.0100	8.5200	-57.5000	-0.3660	1.7490	0.2920
14:45:12.882	44772	0.5600	8.4000	-50.1600	-0.3640	1.3880	0.2310
14:45:12.903	44792	1.9500	8.6500	-52.4200	-0.3390	1.5920	0.2200
14:45:12.920	44812	-0.2000	8.3100	-52.9100	-0.3780	1.4680	0.2570
14:45:12.942	44832	0.7900	8.6600	-49.2100	-0.3270	1.3740	0.1730
14:45:12.961	44852	1.3100	8.8100	-57.3500	-0.3630	1.6790	0.2950
14:45:12.981	44872	0.6400	8.3700	-48.5900	-0.3530	1.3320	0.2000
14:45:13.001	44892	3.0500	9.0600	-58.0100	-0.3200	1.8150	0.2770
14:45:13.022	44912	0.4700	8.3200	-51.8500	-0.3660	1.4310	0.2440
14:45:13.041	44932	1.3200	8.5300	-54.1700	-0.3000	1.5060	0.2100
14:45:13.061	44952	0.7200	8.2700	-56.4100	-0.3900	1.6050	0.2910
14:45:13.081	44972	0.4700	8.5800	-48.9300	-0.3510	1.3440	0.1890
14:45:13.100	44992	1.5100	8.8800	-58.0700	-0.3710	1.8320	0.2770
14:45:13.121	45012	-0.1500	8.2600	-49.4200	-0.3890	1.3370	0.2340
14:45:13.140	45032	2.5800	8.7100	-55.9800	-0.3000	1.7090	0.2390
14:45:13.162	45052	0.1900	9.0600	-51.5300	-0.3810	1.4740	0.2650
14:45:13.182	45072	1.2600	8.8700	-52.0900	-0.3410	1.4600	0.2020
14:45:13.202	45092	1.5800	8.5800	-57.4800	-0.4070	1.6990	0.2940
14:45:13.221	45112	1.0600	8.5200	-48.8200	-0.3970	1.3370	0.2140
14:45:13.241	45132	2.4400	8.8200	-57.6000	-0.3580	1.8110	0.2850
14:45:13.263	45152	0.7600	8.5600	-50.8800	-0.3870	1.4380	0.2470
14:45:13.281	45172	0.7000	8.7000	-51.0600	-0.3090	1.5320	0.2020
14:45:13.302	45192	0.9700	8.8400	-57.7500	-0.3700	1.5820	0.3030
14:45:13.322	45212	0.6700	8.6500	-46.7100	-0.3610	1.3260	0.1880
14:45:13.341	45232	2.2100	8.3400	-59.1700	-0.3650	1.7890	0.2990
14:45:13.362	45252	1.4900	8.4200	-46.4100	-0.3900	1.4450	0.2150
14:45:13.382	45272	2.4600	9.3900	-54.0700	-0.3080	1.7340	0.2380
14:45:13.401	45292	0.7200	8.4400	-52.8800	-0.3660	1.4640	0.2630
14:45:13.421	45312	0.1500	8.3200	-49.5800	-0.3370	1.3520	0.1870
14:45:13.441	45332	2.5400	8.4600	-57.6100	-0.3690	1.7310	0.2930
14:45:13.460	45352	1.1500	8.3900	-49.9600	-0.3700	1.4070	0.2160
14:45:13.481	45372	2.3700	9.0500	-56.3400	-0.2970	1.7840	0.2520
14:45:13.502	45392	0.6400	8.0600	-48.3900	-0.3690	1.3850	0.2340
14:45:13.521	45412	1.9300	8.8800	-54.5400	-0.3190	1.6030	0.2230
14:45:13.541	45432	1.1900	8.2700	-54.3600	-0.3720	1.5650	0.2880
14:45:13.562	45452	0.3200	9.5900	-48.8200	-0.3630	1.3660	0.1870
14:45:13.581	45472	2.0500	8.6000	-57.7500	-0.4050	1.8100	0.2790
14:45:13.603	45492	1.1200	8.5200	-48.3300	-0.4040	1.3910	0.2270
14:45:13.620	45512	1.9100	9.6100	-54.6600	-0.3400	1.6520	0.2430
14:45:13.641	45532	0.0500	8.2600	-52.4500	-0.3980	1.4020	0.2580
14:45:13.661	45552	-0.1500	9.2100	-51.9400	-0.3260	1.4050	0.1950
14:45:13.682	45572	2.3100	7.7500	-59.0000	-0.3770	1.7320	0.3100
14:45:13.703	45592	0.9600	8.2000	-47.9700	-0.3960	1.3370	0.1990
14:45:13.721	45612	1.5400	9.0100	-58.1400	-0.3390	1.7410	0.2670
14:45:13.742	45632	-0.0400	8.1900	-50.8300	-0.3750	1.4360	0.2330
14:45:13.762	45652	1.1100	9.0300	-51.2400	-0.3320	1.4530	0.1960
14:45:13.782	45672	1.1800	8.7700	-55.8600	-0.3960	1.6090	0.2880
14:45:13.801	45692	1.0100	9.2400	-49.4000	-0.3600	1.3820	0.1810
14:45:13.821	45712	2.5100	8.4200	-57.0100	-0.3330	1.8090	0.2860
14:45:13.841	45732	0.5200	8.6600	-47.2300	-0.3760	1.4020	0.2130
14:45:13.861	45752	1.5800	8.7300	-55.5400	-0.3240	1.6370	0.2250
14:45:13.881	45772	0.4200	8.6800	-51.9800	-0.3570	1.5000	0.2670
14:45:13.902	45792	1.2000	8.6300	-49.3300	-0.3380	1.3950	0.1860
14:45:13.920	45812	2.2700	8.3100	-54.8300	-0.3670	1.7450	0.2760
14:45:13.941	45832	0.1000	8.6200	-48.5500	-0.3780	1.3280	0.2010
14:45:13.960	45852	2.5200	8.5000	-56.6100	-0.2970	1.7340	0.2560
14:45:13.981	45872	0.6400	7.7800	-51.2900	-0.3770	1.3890	0.2520
14:45:14.001	45892	1.5400	8.6700	-53.1500	-0.3220	1.5970	0.2070
14:45:14.021	45912	1.9100	8.5800	-54.5700	-0.4240	1.6440	0.2990
14:45:14.041	45932	0.6300	8.8100	-48.3200	-0.3620	1.4080	0.2020
14:45:14.060	45952	2.5400	8.9200	-55.3900	-0.3570	1.8000	0.2820
14:45:14.082	45972	0.2700	8.7300	-48.8900	-0.3750	1.3830	0.2170
14:45:14.100	45992	2.2900	9.0800	-54.1300	-0.3040	1.6370	0.2340
14:45:14.120	46012	0.7300	8.6000	-50.2700	-0.3590	1.4730	0.2500
14:45:14.141	46032	1.4600	8.2300	-50.9800	-0.3240	1.4430	0.2020
14:45:14.162	46052	2.5100	8.0400	-54.1400	-0.3520	1.7070	0.2820
14:45:14.180	46072	0.1100	8.5700	-50.2900	-0.3560	1.3550	0.2080
14:45:14.202	46092	1.9500	8.6000	-56.0500	-0.2950	1.6730	0.2490
14:45:14.222	46112	-0.2000	7.8500	-53.3100	-0.3680	1.3980	0.2490
14:45:14.243	46132	0.1500	8.4900	-53.5000	-0.3170	1.4620	0.2000
14:45:14.263	46152	1.0700	8.6900	-55.8000	-0.3790	1.5980	0.2760
14:45:14.283	46172	0.4600	8.7100	-51.0600	-0.3320	1.3480	0.2030
14:45:14.302	46192	2.4400	7.9900	-58.3100	-0.3580	1.8060	0.2900
14:45:14.321	46212	-0.0400	8.2900	-50.4200	-0.3530	1.3660	0.2400
14:45:14.343	46232	2.0900	8.9300	-56.6400	-0.3100	1.7170	0.2330
14:45:14.361	46252	0.6400	8.9600	-52.5100	-0.3870	1.5080	0.2720
14:45:14.382	46272	0.7200	9.1700	-49.5200	-0.3300	1.4460	0.1930
14:45:14.402	46292	1.1700	8.6400	-56.9400	-0.3790	1.7410	0.2960
14:45:14.423	46312	0.0200	8.7700	-49.8700	-0.3860	1.3710	0.2070
14:45:14.442	46332	2.6400	9.2200	-52.3300	-0.3570	1.6990	0.2410
14:45:14.462	46352	0.4500	8.0600	-51.2100	-0.3940	1.4020	0.2540
14:45:14.482	46372	0.6000	8.7600	-53.5500	-0.3320	1.4740	0.2090
14:45:14.503	46392	0.6100	8.7100	-57.9800	-0.4060	1.6350	0.2950
14:45:14.521	46412	0.2500	8.4500	-50.2100	-0.3710	1.3780	0.1970
14:45:14.544	46432	2.0900	8.8000	-56.2800	-0.3460	1.7780	0.2740
14:45:14.563	46452	-0.0800	8.9700	-51.2400	-0.3780	1.3340	0.2310
14:45:14.582	46472	1.0600	8.4000	-53.1700	-0.3300	1.5240	0.2130
14:45:14.604	46492	0.6200	9.1200	-55.3100	-0.3890	1.5920	0.2910
14:45:14.622	46512	0.9800	8.6800	-51.1100	-0.3300	1.4780	0.2070
14:45:14.643	46532	2.1800	9.2800	-56.9600	-0.3390	1.7770	0.3050
14:45:14.662	46552	0.1700	8.5700	-48.3900	-0.3590	1.3300	0.2120
14:45:14.682	46572	1.4900	8.3900	-53.1500	-0.3190	1.6130	0.2240
14:45:14.703	46592	0.1400	8.4800	-51.2400	-0.3730	1.4250	0.2370
14:45:14.722	46612	1.6700	8.0800	-50.6900	-0.3510	1.5160	0.1980
14:45:14.743	46632	1.6200	8.7800	-57.5500	-0.3970	1.7450	0.3050
14:45:14.764	46652	0.7600	8.8000	-48.3000	-0.3760	1.3560	0.2010
14:45:14.782	46672	1.9700	8.3100	-57.9100	-0.3690	1.7090	0.2860
14:45:14.802	46692	0.1300	8.3300	-49.8800	-0.4070	1.3650	0.2370
14:45:14.824	46712	2.5700	8.7000	-55.3600	-0.3250	1.7100	0.2290
14:45:14.844	46732	1.4700	8.9300	-55.1000	-0.4250	1.6210	0.2980
14:45:14.863	46752	1.3800	8.7700	-50.5800	-0.3430	1.4500	0.2070
14:45:14.882	46772	2.1700	8.5300	-54.4600	-0.3820	1.6900	0.2830
14:45:14.902	46792	-0.2000	8.5300	-48.2900	-0.3910	1.3440	0.2050
14:45:14.922	46812	2.6500	8.2000	-54.6700	-0.3230	1.6260	0.2610
14:45:14.942	46832	0.7800	8.1500	-50.9900	-0.3860	1.5000	0.2530
14:45:14.962	46852	1.8300	8.8200	-53.7700	-0.3350	1.5550	0.2200
14:45:14.981	46872	1.6300	8.5800	-56.3800	-0.3620	1.6710	0.2930
14:45:15.003	46892	0.8100	8.4900	-47.4600	-0.3290	1.3710	0.2040
14:45:15.023	46912	2.5300	8.1000	-55.9300	-0.3170	1.7490	0.2750
14:45:15.042	46932	0.5900	7.7600	-49.1300	-0.3770	1.3320	0.2310
14:45:15.063	46952	1.9900	8.3200	-55.1800	-0.3110	1.6000	0.2200
14:45:15.083	46972	0.9900	8.5100	-54.3700	-0.3730	1.5930	0.2820
14:45:15.102	46992	0.3500	9.2400	-48.6000	-0.3170	1.3690	0.1890
14:45:15.122	47012	1.3300	8.3200	-57.7800	-0.3130	1.7450	0.2950
14:45:15.142	47032	0.7100	7.8600	-46.2500	-0.3610	1.2780	0.2060
14:45:15.162	47052	3.1600	9.1100	-57.2800	-0.3040	1.8430	0.2580
14:45:15.184	47072	-0.2700	8.4600	-53.2400	-0.3750	1.4870	0.2710
14:45:15.203	47092	1.2200	9.2100	-51.2500	-0.3220	1.4800	0.1860
14:45:15.222	47112	1.3000	8.0900	-55.5800	-0.3880	1.6610	0.2900
14:45:15.243	47132	0.4900	8.7800	-48.0900	-0.3710	1.3090	0.1960
14:45:15.262	47152	2.1600	8.9300	-56.7900	-0.3540	1.7520	0.2730
14:45:15.281	47172	0.6600	8.1200	-50.1800	-0.3800	1.3640	0.2420
14:45:15.303	47192	0.8600	9.0500	-54.1600	-0.3200	1.5540	0.2060
14:45:15.323	47212	0.2900	8.9000	-53.3600	-0.4030	1.5320	0.2610
14:45:15.342	47232	0.5100	9.0100	-49.9700	-0.3540	1.4060	0.1920
14:45:15.364	47252	1.9600	8.7200	-58.5200	-0.3370	1.7510	0.2910
14:45:15.382	47272	0.1900	8.1300	-50.6900	-0.3720	1.3290	0.2300
14:45:15.403	47292	2.0500	8.6600	-55.3800	-0.3120	1.6610	0.2310
14:45:15.423	47312	0.1900	8.2300	-53.5100	-0.3680	1.4890	0.2730
14:45:15.443	47332	1.2100	9.1500	-50.3900	-0.3010	1.5050	0.1870
14:45:15.463	47352	1.5000	8.4700	-56.9300	-0.3820	1.7500	0.2930
14:45:15.482	47372	-0.3600	8.8300	-48.5600	-0.3550	1.2780	0.1810
14:45:15.502	47392	1.8400	8.5500	-57.5100	-0.3100	1.7030	0.2690
14:45:15.523	47412	0.6300	8.1600	-49.8000	-0.3730	1.4270	0.2340
14:45:15.543	47432	1.5900	8.7200	-53.2500	-0.2940	1.6140	0.2080
14:45:15.564	47452	1.1200	8.8500	-55.0200	-0.3620	1.5600	0.2940
14:45:15.583	47472	0.0600	9.0200	-49.3600	-0.3430	1.3850	0.1900
14:45:15.602	47492	2.3200	8.1900	-58.1300	-0.3780	1.7480	0.3000
14:45:15.623	47512	0.2100	8.4300	-46.9900	-0.3970	1.3380	0.2130
14:45:15.642	47532	2.8400	9.1800	-56.0100	-0.3370	1.7480	0.2390
14:45:15.663	47552	0.7700	8.4000	-52.7100	-0.3890	1.5290	0.2660
14:45:15.684	47572	0.9500	8.8800	-53.6700	-0.3020	1.5220	0.2220
14:45:15.704	47592	2.0600	8.3900	-54.6900	-0.3960	1.7050	0.2830
14:45:15.723	47612	0.2700	8.5700	-48.4800	-0.3680	1.3360	0.1930
14:45:15.743	47632	2.4100	8.5500	-54.8200	-0.3500	1.7030	0.2600
14:45:15.763	47652	0.3600	8.2700	-50.5200	-0.3970	1.4460	0.2460
14:45:15.783	47672	1.5600	9.1000	-53.3400	-0.3160	1.5840	0.2090
14:45:15.804	47692	0.8500	8.8900	-54.4000	-0.3700	1.6480	0.2690
14:45:15.822	47712	0.2900	8.4900	-48.2000	-0.3500	1.3430	0.1950
14:45:15.843	47732	2.1100	8.7400	-56.2600	-0.3530	1.7060	0.2630
14:45:15.861	47752	1.0400	8.3400	-48.5300	-0.3600	1.3170	0.2230
14:45:15.885	47772	3.2300	8.4800	-53.9200	-0.3060	1.7310	0.2340
14:45:15.902	47792	1.0300	8.9400	-53.4900	-0.3780	1.5470	0.2700
14:45:15.923	47812	0.2200	8.8300	-49.1500	-0.2980	1.3750	0.1820
14:45:15.943	47832	1.3200	8.3300	-56.0800	-0.3630	1.6230	0.2740
14:45:15.964	47852	0.0300	8.4300	-47.1100	-0.3770	1.3020	0.1930
14:45:15.983	47872	2.5600	8.7200	-57.1800	-0.3490	1.8910	0.2660
14:45:16.002	47892	0.3300	7.5500	-53.1200	-0.3700	1.4330	0.2740
14:45:16.023	47912	1.4400	8.9500	-52.7400	-0.3070	1.5750	0.1980
14:45:16.044	47932	1.5600	8.7200	-55.1900	-0.3880	1.6100	0.2950
14:45:16.062	47952	0.2300	9.1400	-48.1700	-0.3440	1.3910	0.1790
14:45:16.084	47972	2.2300	8.4100	-53.8200	-0.3870	1.6990	0.2750
14:45:16.103	47992	1.2700	8.2800	-49.9100	-0.4060	1.4010	0.2360
14:45:16.124	48012	2.2400	8.6900	-53.8800	-0.3340	1.7050	0.2290
14:45:16.142	48032	0.1700	8.5700	-51.7200	-0.3850	1.4940	0.2570
14:45:16.164	48052	0.1800	8.6900	-50.6600	-0.3100	1.4060	0.1930
14:45:16.183	48072	1.2400	8.4100	-55.9400	-0.3360	1.6380	0.2750
14:45:16.204	48092	0.2000	8.1100	-50.6400	-0.3610	1.2990	0.2110
14:45:16.224	48112	3.2100	8.7700	-55.1900	-0.3710	1.7460	0.2440
14:45:16.244	48132	1.0400	7.5900	-52.1500	-0.3740	1.4550	0.2570
14:45:16.263	48152	1.6600	8.8800	-52.6400	-0.3210	1.5120	0.2040
14:45:16.283	48172	0.4300	8.2500	-54.0700	-0.3820	1.5660	0.2650
14:45:16.302	48192	-0.2800	8.3800	-47.6200	-0.3490	1.2700	0.1830
14:45:16.324	48212	2.8200	8.3400	-57.8800	-0.3230	1.8180	0.2760
14:45:16.344	48232	0.9700	7.7000	-51.3400	-0.3820	1.4730	0.2520
14:45:16.362	48252	2.2000	8.5100	-54.6100	-0.2780	1.6450	0.2270
14:45:16.384	48272	0.2000	8.5800	-54.5600	-0.3520	1.4590	0.2720
14:45:16.403	48292	1.1900	9.0000	-50.7500	-0.3320	1.3580	0.1910
14:45:16.423	48312	2.1600	8.6700	-55.3300	-0.3640	1.7370	0.2780
14:45:16.443	48332	0.1100	8.8200	-46.7500	-0.3730	1.3170	0.1880
14:45:16.463	48352	3.6700	8.5500	-58.1200	-0.3290	1.9060	0.2650
14:45:16.484	48372	1.4900	8.0300	-50.4200	-0.3940	1.4900	0.2540
14:45:16.505	48392	0.7200	9.1100	-52.8000	-0.2890	1.5110	0.2050
14:45:16.524	48412	0.1800	8.3000	-53.7500	-0.3950	1.5530	0.2790
14:45:16.542	48432	1.3200	8.9200	-48.3200	-0.3530	1.3600	0.1890
14:45:16.564	48452	2.6300	9.0900	-53.6200	-0.3730	1.7860	0.2570
14:45:16.583	48472	0.3400	8.5500	-49.0800	-0.3870	1.4510	0.2260
14:45:16.602	48492	1.7700	8.8400	-54.0700	-0.2970	1.6840	0.2280
14:45:16.623	48512	0.8300	8.7300	-53.8200	-0.3450	1.5270	0.2660
14:45:16.643	48532	0.7900	8.5300	-50.9900	-0.2930	1.3490	0.2020
14:45:16.663	48552	1.5300	8.1500	-57.6700	-0.3630	1.6960	0.2790
14:45:16.685	48572	0.0500	8.6500	-46.3800	-0.3570	1.3310	0.1970
14:45:16.705	48592	2.8500	8.4900	-55.9600	-0.3010	1.7950	0.2500
14:45:16.724	48612	0.6500	8.6000	-48.7900	-0.3750	1.4650	0.2420
14:45:16.744	48632	1.9100	8.5500	-52.0800	-0.3020	1.5210	0.1990
14:45:16.763	48652	1.2300	8.7800	-54.1700	-0.3600	1.6080	0.2680
14:45:16.785	48672	0.2500	8.9900	-46.6900	-0.3600	1.3030	0.1900
14:45:16.805	48692	2.7500	8.8700	-58.4800	-0.3420	1.8860	0.2790
14:45:16.825	48712	-0.0500	8.1200	-51.7500	-0.3910	1.3720	0.2530
14:45:16.844	48732	2.0700	8.9700	-53.3700	-0.3160	1.6430	0.2210
14:45:16.864	48752	0.2000	8.3800	-54.1400	-0.3970	1.4630	0.2760
14:45:16.884	48772	0.4200	8.6700	-51.7000	-0.3340	1.3980	0.2020
14:45:16.905	48792	1.8800	8.3900	-56.6700	-0.3870	1.7030	0.2860
14:45:16.924	48812	1.1200	8.6000	-47.8800	-0.4020	1.3360	0.2000
14:45:16.944	48832	2.2500	8.2300	-56.9100	-0.3630	1.7520	0.2640
14:45:16.964	48852	-0.3000	8.5200	-53.3700	-0.3820	1.4850	0.2620
14:45:16.984	48872	0.3800	8.8100	-50.8000	-0.3060	1.4390	0.2010
14:45:17.004	48892	0.6700	8.9100	-55.1500	-0.3470	1.5900	0.2700
14:45:17.024	48912	0.0300	8.3000	-49.0800	-0.3380	1.3210	0.1880
14:45:17.044	48932	4.0700	9.0500	-55.5100	-0.3490	1.7740	0.2730
14:45:17.064	48952	1.4600	8.5000	-50.5000	-0.3650	1.4640	0.2470
14:45:17.084	48972	1.4400	8.4800	-53.4700	-0.3140	1.6300	0.2290
14:45:17.104	48992	-0.0100	8.2500	-52.8200	-0.3620	1.5020	0.2680
14:45:17.123	49012	0.2100	8.3700	-48.2700	-0.3240	1.2890	0.1840
14:45:17.144	49032	1.0700	8.7000	-56.8100	-0.3420	1.7180	0.2760
14:45:17.164	49052	0.3100	8.5800	-50.3400	-0.3820	1.4230	0.2210
14:45:17.184	49072	2.8900	9.4400	-54.6000	-0.3030	1.7290	0.2400
14:45:17.206	49092	-0.4500	8.1700	-50.9700	-0.3660	1.4090	0.2500
14:45:17.225	49112	1.4200	8.9100	-52.4700	-0.3400	1.5100	0.1930
14:45:17.243	49132	1.2500	7.8500	-56.1500	-0.3890	1.6980	0.3000
14:45:17.264	49152	0.6100	8.7200	-48.1000	-0.3730	1.4030	0.2020
14:45:17.285	49172	2.5700	8.9100	-55.5100	-0.3690	1.8110	0.2780
14:45:17.304	49192	0.1900	8.7200	-50.0800	-0.3830	1.3990	0.2460
14:45:17.325	49212	1.9000	9.1900	-54.2400	-0.3170	1.6280	0.2190
14:45:17.345	49232	0.9400	8.9600	-53.5000	-0.4030	1.5450	0.2820
14:45:17.365	49252	1.4600	8.8200	-51.0600	-0.3480	1.4620	0.2070
14:45:17.384	49272	2.1000	8.5400	-56.5600	-0.3860	1.7600	0.2990
14:45:17.404	49292	-0.2700	8.6000	-48.3400	-0.3930	1.3500	0.2050
14:45:17.424	49312	1.7800	9.0700	-53.1600	-0.3370	1.7620	0.2370
14:45:17.445	49332	-0.1700	8.6000	-51.5500	-0.3590	1.4290	0.2500
14:45:17.464	49352	0.4600	8.0900	-50.9200	-0.3070	1.4050	0.1940
14:45:17.484	49372	0.1000	8.1100	-58.5300	-0.3490	1.6590	0.2970
14:45:17.504	49392	-0.6100	8.9300	-47.5700	-0.3310	1.2860	0.1740
14:45:17.525	49412	2.1400	8.6700	-58.0200	-0.3090	1.8210	0.2740
14:45:17.545	49432	0.0600	7.9900	-51.3500	-0.3620	1.4120	0.2420
14:45:17.565	49452	1.8500	8.2200	-53.6700	-0.2860	1.5590	0.2150
14:45:17.583	49472	0.2300	9.1200	-54.9600	-0.3630	1.5450	0.2780
14:45:17.604	49492	0.7300	8.6600	-49.3800	-0.3340	1.3410	0.1920
14:45:17.626	49512	1.7100	7.9400	-58.2000	-0.3460	1.7900	0.2920
14:45:17.645	49532	-0.3300	8.4000	-48.0100	-0.3670	1.2630	0.2020
14:45:17.663	49552	2.2800	8.7700	-56.5300	-0.2860	1.7390	0.2550
14:45:17.685	49572	0.5500	8.3300	-51.9800	-0.3700	1.4780	0.2620
14:45:17.705	49592	1.9900	8.5400	-52.6400	-0.3330	1.5120	0.2040
14:45:17.724	49612	1.6300	8.5000	-56.2400	-0.4060	1.6410	0.2940
14:45:17.744	49632	1.4700	8.8700	-48.3100	-0.3750	1.4070	0.2040
14:45:17.763	49652	3.1800	8.5500	-55.7300	-0.3570	1.7890	0.2850
14:45:17.783	49672	0.2700	8.8700	-49.2700	-0.3790	1.3860	0.2270
14:45:17.804	49692	2.2700	8.3500	-53.8200	-0.2900	1.5720	0.2370
14:45:17.824	49712	1.1600	8.7000	-53.4200	-0.3740	1.5320	0.2760
14:45:17.843	49732	1.8200	8.1700	-49.2700	-0.3320	1.4110	0.1930
14:45:17.865	49752	2.0700	7.7900	-58.7300	-0.3570	1.7820	0.3030
14:45:17.883	49772	0.3200	8.1700	-48.9400	-0.3460	1.3510	0.2100
14:45:17.904	49792	2.4500	8.9500	-55.4100	-0.3100	1.6990	0.2430
14:45:17.924	49812	-0.2600	8.2800	-51.7500	-0.3670	1.4290	0.2510
14:45:17.943	49832	1.5800	8.3700	-50.0400	-0.3240	1.4490	0.1790
14:45:17.967	49852	1.8400	8.3700	-57.8300	-0.3870	1.7730	0.3070
14:45:17.986	49872	0.9700	8.6400	-49.9200	-0.3890	1.4390	0.2120
14:45:18.005	49892	2.6900	8.4400	-51.8500	-0.3140	1.6250	0.2560
14:45:18.026	49912	0.6800	8.1400	-47.0600	-0.3480	1.3830	0.2240
14:45:18.044	49932	1.9000	8.9500	-55.8600	-0.2950	1.7370	0.2260
14:45:18.066	49952	0.7100	7.9500	-53.7800	-0.3370	1.5430	0.2830
14:45:18.085	49972	1.4600	8.6700	-52.4400	-0.2920	1.5400	0.2140
14:45:18.104	49992	1.9600	7.9900	-54.8300	-0.3480	1.6430	0.2780
14:45:18.124	50012	0.0700	8.5200	-47.0100	-0.3360	1.3490	0.1920
14:45:18.146	50032	2.4700	8.2700	-56.6700	-0.2860	1.7560	0.2490
14:45:18.165	50052	-0.8200	7.2300	-45.5400	-0.3530	1.1760	0.2000
14:45:18.185	50072	0.9300	7.8600	-58.9700	-0.2760	1.6000	0.2120
14:45:18.206	50092	1.3200	8.1700	-55.9900	-0.3630	1.6990	0.2840
14:45:18.226	50112	1.6400	8.2500	-47.0000	-0.3350	1.3980	0.1970
14:45:18.246	50132	1.6200	10.0900	-60.1900	-0.2880	1.8540	0.2810
14:45:18.265	50152	-0.8700	7.8800	-46.9200	-0.3540	1.2510	0.2140
14:45:18.285	50172	1.8300	8.3900	-55.2800	-0.3160	1.5750	0.2260
14:45:18.304	50192	0.7500	8.6700	-55.0500	-0.3630	1.5460	0.2790
14:45:18.326	50212	0.9700	8.3300	-48.4000	-0.3500	1.3660	0.1870
14:45:18.344	50232	1.7500	8.7100	-61.0500	-0.3390	1.8720	0.3080
14:45:18.366	50252	-0.0900	8.0000	-46.0300	-0.3710	1.2040	0.1900
14:45:18.385	50272	1.6000	9.1500	-56.2700	-0.2780	1.6570	0.2470
14:45:18.404	50292	0.4000	8.5200	-54.6500	-0.3510	1.5320	0.2510
14:45:18.426	50312	1.2900	8.1700	-49.5600	-0.3250	1.4200	0.1950
14:45:18.446	50332	1.0000	9.0700	-57.6900	-0.3930	1.7370	0.3020
14:45:18.465	50352	0.7800	9.0900	-47.2000	-0.3880	1.3290	0.1790
14:45:18.485	50372	1.8900	8.8300	-55.2000	-0.3850	1.7490	0.2760
14:45:18.505	50392	0.0800	8.7300	-51.0600	-0.3990	1.4340	0.2300
14:45:18.524	50412	1.7700	9.0900	-52.6200	-0.3440	1.5620	0.2100
14:45:18.546	50432	1.3900	8.9500	-54.2600	-0.4090	1.5980	0.2840
14:45:18.567	50452	1.6800	8.4400	-52.7100	-0.3570	1.4780	0.2170
14:45:18.585	50472	2.9800	8.4000	-54.3100	-0.4050	1.7670	0.2900
14:45:18.605	50492	0.3500	8.7700	-50.1300	-0.3940	1.4030	0.2300
14:45:18.625	50512	1.3500	8.7700	-53.5800	-0.3210	1.5810	0.2190
14:45:18.645	50532	0.3300	8.4600	-51.7500	-0.3900	1.4650	0.2490
14:45:18.665	50552	1.5300	9.0200	-50.4200	-0.3410	1.4840	0.1940
14:45:18.686	50572	1.7900	8.8900	-55.7700	-0.3830	1.7320	0.2960
14:45:18.706	50592	0.2100	8.7100	-48.6800	-0.3710	1.3780	0.1990
14:45:18.725	50612	1.8000	8.3900	-57.7800	-0.3080	1.6960	0.2640
14:45:18.745	50632	0.1400	7.9100	-50.1300	-0.3550	1.3500	0.2410
14:45:18.765	50652	1.5100	8.7300	-53.8600	-0.3100	1.5440	0.2170
14:45:18.786	50672	1.0000	8.7200	-54.7600	-0.3850	1.6120	0.2700
14:45:18.804	50692	0.8700	8.8500	-50.0800	-0.3450	1.3880	0.2020
14:45:18.825	50712	2.0600	8.7000	-55.9300	-0.3390	1.7900	0.2830
14:45:18.846	50732	-0.1200	8.1900	-46.9500	-0.3740	1.3110	0.2150
14:45:18.864	50752	2.8100	8.8000	-59.2400	-0.3140	1.7740	0.2650
14:45:18.886	50772	0.5400	8.2400	-52.8900	-0.4040	1.4620	0.2700
14:45:18.906	50792	2.0500	8.7800	-52.6200	-0.3260	1.5040	0.2110
14:45:18.925	50812	0.9300	8.2900	-58.5800	-0.3860	1.7330	0.3040
14:45:18.945	50832	0.4400	8.7700	-46.7300	-0.3770	1.3390	0.1920
14:45:18.964	50852	1.7800	9.1800	-56.1100	-0.3720	1.7000	0.2600
14:45:18.986	50872	-0.3500	8.2700	-49.7100	-0.4230	1.3930	0.2310
14:45:19.006	50892	0.7500	9.0900	-55.2900	-0.3390	1.5260	0.2160
14:45:19.024	50912	0.9500	8.8800	-56.4500	-0.4290	1.6480	0.2870
14:45:19.045	50932	0.8800	8.7800	-49.7400	-0.3680	1.4470	0.2040
14:45:19.064	50952	2.0100	8.6300	-57.5000	-0.3420	1.8090	0.2980
14:45:19.084	50972	0.2400	8.4500	-49.3800	-0.3500	1.3490	0.2170
14:45:19.105	50992	0.8100	8.9100	-53.3300	-0.3330	1.5130	0.2240
14:45:19.126	51012	0.3300	8.5700	-54.1600	-0.3720	1.4980	0.2580
14:45:19.147	51032	1.3500	8.4800	-52.2400	-0.3230	1.4650	0.2190
14:45:19.166	51052	0.2600	8.9000	-57.8700	-0.3620	1.7340	0.2860
14:45:19.186	51072	-0.2200	8.6400	-49.0500	-0.3410	1.3360	0.2140
14:45:19.205	51092	1.9700	9.2600	-53.7400	-0.3170	1.6310	0.2460
14:45:19.227	51112	0.2300	8.0500	-52.8500	-0.3640	1.4740	0.2560
14:45:19.246	51132	2.5600	7.8900	-53.9400	-0.3220	1.5810	0.2130
14:45:19.264	51152	0.8100	8.9100	-55.9700	-0.3930	1.6510	0.2820
14:45:19.285	51172	-0.1800	8.4600	-49.7100	-0.3590	1.3150	0.1880
14:45:19.306	51192	1.5000	9.2200	-55.1100	-0.3710	1.6610	0.2670
14:45:19.326	51212	0.9800	8.7700	-50.3200	-0.3820	1.3500	0.2300
14:45:19.346	51232	3.3700	8.6400	-54.8200	-0.3630	1.7210	0.2370
14:45:19.365	51252	1.7900	8.4100	-53.6300	-0.3780	1.5630	0.2830
14:45:19.386	51272	1.8300	8.9400	-52.0800	-0.3170	1.5430	0.2060
14:45:19.407	51292	2.2100	8.3300	-56.0400	-0.3760	1.6910	0.3000
14:45:19.427	51312	0.9100	8.6500	-49.3400	-0.3690	1.4190	0.2110
14:45:19.446	51332	2.2300	8.1800	-56.3500	-0.3690	1.7060	0.2670
14:45:19.465	51352	0.8100	8.5900	-50.9900	-0.3750	1.4650	0.2520
14:45:19.487	51372	1.9200	8.7100	-53.3500	-0.3380	1.6160	0.2150
14:45:19.507	51392	0.6100	9.2300	-54.3300	-0.3640	1.6170	0.2770
14:45:19.527	51412	0.2800	8.7900	-48.1100	-0.3170	1.3750	0.1930
14:45:19.548	51432	1.9700	8.5200	-56.6000	-0.3350	1.7190	0.2760
14:45:19.565	51452	0.5300	7.7900	-51.4600	-0.3790	1.3630	0.2420
14:45:19.586	51472	3.2500	8.8400	-52.9400	-0.3010	1.6710	0.2050
14:45:19.605	51492	1.2100	8.7500	-56.2500	-0.3880	1.5340	0.2840
14:45:19.627	51512	0.5900	7.9600	-50.1500	-0.3290	1.3680	0.1790
14:45:19.646	51532	1.5000	8.3700	-58.0900	-0.3410	1.7650	0.2930
14:45:19.666	51552	0.7200	8.0000	-47.1000	-0.3770	1.3450	0.2080
14:45:19.686	51572	3.1400	8.8200	-56.8600	-0.3240	1.7970	0.2550
14:45:19.706	51592	0.3600	7.8500	-53.0000	-0.3850	1.4490	0.2800
14:45:19.725	51612	1.5000	9.0000	-52.4400	-0.3100	1.5670	0.2160
14:45:19.746	51632	1.2100	8.4100	-55.5200	-0.3850	1.6220	0.2880
14:45:19.766	51652	0.9500	8.4000	-48.1200	-0.3820	1.3390	0.1940
14:45:19.785	51672	2.7000	8.7500	-55.5400	-0.4090	1.7590	0.2710
14:45:19.807	51692	0.9100	8.1700	-48.8000	-0.4200	1.3380	0.2210
14:45:19.828	51712	1.5000	8.4200	-55.2700	-0.3310	1.6240	0.2220
14:45:19.847	51732	0.5100	8.5700	-53.9400	-0.3820	1.5300	0.2790
14:45:19.866	51752	1.1800	8.8500	-48.9400	-0.3280	1.4460	0.1970
14:45:19.886	51772	1.3400	8.5500	-57.4400	-0.3460	1.7020	0.3060
14:45:19.905	51792	0.4600	8.4400	-50.1900	-0.3570	1.3140	0.2080
14:45:19.927	51812	2.5100	8.6200	-56.1000	-0.3350	1.7670	0.2610
14:45:19.948	51832	0.5200	7.9500	-51.8000	-0.3900	1.4790	0.2520
14:45:19.968	51852	1.2100	8.5300	-52.7900	-0.3100	1.5420	0.2030
14:45:19.987	51872	1.0900	8.6100	-54.4200	-0.3840	1.6230	0.2660
14:45:20.006	51892	-0.6900	8.1500	-48.7500	-0.3700	1.2680	0.1870
14:45:20.025	51912	1.9900	8.4700	-57.1100	-0.3320	1.7880	0.2830
14:45:20.046	51932	0.5000	7.9400	-49.4200	-0.3800	1.4470	0.2360
14:45:20.066	51952	1.7300	8.5700	-54.7300	-0.2870	1.6480	0.2390
14:45:20.086	51972	0.9100	8.5100	-54.1800	-0.3500	1.5320	0.2760
14:45:20.106	51992	-0.4300	8.8900	-49.8000	-0.3400	1.2570	0.1880
14:45:20.126	52012	1.5500	8.5400	-57.8800	-0.3760	1.7330	0.2850
14:45:20.146	52032	1.2400	8.1800	-48.9900	-0.4090	1.3930	0.2160
14:45:20.168	52052	2.9200	9.4800	-55.9400	-0.3290	1.7800	0.2630
14:45:20.187	52072	1.2700	8.2300	-51.0400	-0.3850	1.4910	0.2620
14:45:20.207	52092	1.1800	8.9000	-52.7300	-0.3000	1.5130	0.2160
14:45:20.227	52112	1.0800	8.2600	-57.1500	-0.3830	1.6740	0.3040
14:45:20.248	52132	0.5700	8.7700	-49.8800	-0.3640	1.3550	0.2070
14:45:20.266	52152	2.7000	9.1400	-55.6000	-0.3440	1.7440	0.2700
14:45:20.287	52172	0.7300	8.3800	-48.7500	-0.3790	1.3820	0.2310
14:45:20.307	52192	1.7500	8.8500	-56.2700	-0.3180	1.6360	0.2470
14:45:20.325	52212	0.8500	8.6000	-53.3300	-0.3790	1.5570	0.2650
14:45:20.345	52232	0.1400	8.9000	-48.2800	-0.3140	1.3360	0.1760
14:45:20.366	52252	2.1200	8.4700	-56.8800	-0.3570	1.7380	0.2810
14:45:20.388	52272	1.1800	8.1200	-47.9300	-0.3770	1.3650	0.2140
14:45:20.407	52292	2.7800	8.2200	-55.9600	-0.3050	1.7680	0.2450
14:45:20.426	52312	0.6800	8.5100	-52.4800	-0.3810	1.4380	0.2590
14:45:20.447	52332	0.6900	9.0900	-54.3800	-0.2930	1.4770	0.2110
14:45:20.465	52352	1.4900	8.2000	-55.3500	-0.3440	1.6550	0.2800
14:45:20.487	52372	0.2200	8.4800	-47.7100	-0.3530	1.3320	0.1960
14:45:20.507	52392	2.4300	9.0700	-57.9100	-0.3420	1.8660	0.2660
14:45:20.527	52412	0.3700	8.2800	-49.2800	-0.3640	1.3380	0.2310
14:45:20.546	52432	1.5900	8.7900	-54.6700	-0.2990	1.6460	0.2180
14:45:20.568	52452	0.8300	8.9500	-51.8300	-0.4220	1.5780	0.2730
14:45:20.586	52472	0.6300	9.0000	-49.7100	-0.3560	1.4220	0.1900
14:45:20.607	52492	1.7600	8.6100	-55.0500	-0.3940	1.7410	0.2810
14:45:20.626	52512	0.7400	8.3700	-48.1100	-0.4280	1.3290	0.2180
14:45:20.648	52532	2.0300	8.9900	-55.7000	-0.3930	1.6760	0.2500
14:45:20.669	52552	0.2800	8.8900	-53.9400	-0.3680	1.4650	0.2580
14:45:20.686	52572	0.9300	9.1900	-50.5500	-0.3310	1.5040	0.2040
14:45:20.708	52592	1.9700	9.0400	-54.1100	-0.3600	1.6250	0.2760
14:45:20.727	52612	0.3300	8.3100	-49.6500	-0.3380	1.3290	0.2060
14:45:20.748	52632	1.9600	8.4000	-55.3800	-0.3600	1.7610	0.2610
14:45:20.768	52652	-0.2900	8.0100	-52.7200	-0.3770	1.4400	0.2530
14:45:20.788	52672	1.2800	8.6600	-55.2200	-0.3040	1.5680	0.2340
14:45:20.806	52692	0.7400	8.7800	-54.7100	-0.3700	1.5510	0.2770
14:45:20.827	52712	0.1300	8.1900	-51.1400	-0.3380	1.3010	0.1970
14:45:20.848	52732	1.4600	8.3400	-57.5300	-0.3530	1.7400	0.2810
14:45:20.868	52752	0.0800	8.2000	-51.5300	-0.3740	1.3980	0.2340
14:45:20.886	52772	1.6300	9.1900	-53.9900	-0.3300	1.7360	0.2300
14:45:20.907	52792	0.0000	8.3100	-54.2300	-0.3690	1.4130	0.2720
14:45:20.927	52812	1.3000	8.9600	-53.0300	-0.3330	1.4380	0.2080
14:45:20.947	52832	2.3600	8.3800	-56.9400	-0.3810	1.6770	0.2920
14:45:20.967	52852	1.1800	8.6800	-47.8100	-0.3890	1.3540	0.2000
14:45:20.988	52872	3.0600	8.9900	-57.0100	-0.3810	1.8240	0.2900
14:45:21.006	52892	0.3500	8.5400	-50.1200	-0.4100	1.4520	0.2470
14:45:21.027	52912	1.8300	8.6100	-52.3300	-0.3120	1.5590	0.2140
14:45:21.048	52932	0.7300	9.1100	-55.2500	-0.3960	1.5870	0.2850
14:45:21.067	52952	0.7300	9.0100	-48.6400	-0.3590	1.3890	0.1950
14:45:21.087	52972	2.4200	8.4600	-55.4700	-0.3730	1.7610	0.2840
14:45:21.107	52992	0.1800	8.0700	-49.8500	-0.3880	1.3800	0.2210
14:45:21.127	53012	2.5000	7.8700	-56.0500	-0.3350	1.6600	0.2450
14:45:21.147	53032	-0.2700	8.1900	-55.3200	-0.3790	1.5240	0.2630
14:45:21.166	53052	0.3800	8.5600	-49.2800	-0.3150	1.3720	0.1750
14:45:21.187	53072	1.2400	8.5100	-57.1400	-0.3480	1.7260	0.2950
14:45:21.209	53092	0.5500	8.6400	-48.7200	-0.3600	1.3510	0.1990
14:45:21.227	53112	2.7000	9.0300	-55.6000	-0.3250	1.8010	0.2690
14:45:21.247	53132	0.3100	7.8900	-51.5200	-0.3610	1.3960	0.2380
14:45:21.267	53152	1.7700	8.7000	-53.3600	-0.2970	1.5350	0.2040
14:45:21.287	53172	0.6200	8.4400	-54.5500	-0.3640	1.6050	0.2820
14:45:21.308	53192	0.8900	9.0200	-46.8900	-0.3260	1.3770	0.1860
14:45:21.328	53212	1.5100	8.5600	-60.9400	-0.3250	1.8220	0.3020
14:45:21.348	53232	-0.1100	8.1800	-47.7400	-0.3720	1.3020	0.2180
14:45:21.367	53252	1.8300	8.4800	-57.4500	-0.3120	1.6860	0.2450
14:45:21.387	53272	-0.1200	8.8000	-52.5600	-0.3770	1.4290	0.2580
14:45:21.408	53292	0.7600	9.5300	-51.3400	-0.3150	1.4540	0.1870
14:45:21.428	53312	1.0600	8.5100	-58.5400	-0.3980	1.7510	0.3050
14:45:21.448	53332	0.4000	8.2900	-48.1000	-0.3890	1.3630	0.2050
14:45:21.467	53352	1.8700	8.8200	-56.8400	-0.3320	1.6570	0.2610
14:45:21.487	53372	-0.2700	8.5000	-49.6000	-0.3930	1.3710	0.2160
14:45:21.507	53392	1.6700	8.5300	-51.8100	-0.3300	1.4890	0.2050
14:45:21.528	53412	0.6900	9.1700	-58.3300	-0.3810	1.6630	0.2910
14:45:21.547	53432	0.9400	8.3100	-47.4900	-0.3480	1.3830	0.1860
14:45:21.568	53452	1.9800	8.3900	-56.3300	-0.3550	1.7660	0.2770
14:45:21.586	53472	0.8900	8.2500	-48.6500	-0.3620	1.4090	0.2240
14:45:21.609	53492	1.5300	9.2500	-56.7600	-0.3000	1.6660	0.2450
14:45:21.627	53512	0.3300	8.4600	-54.7500	-0.3480	1.4740	0.2700
14:45:21.648	53532	1.1600	8.7400	-49.7200	-0.3010	1.3580	0.1910
14:45:21.668	53552	1.7800	8.2000	-58.4400	-0.3260	1.7470	0.3010
14:45:21.688	53572	0.8300	8.5400	-48.2500	-0.3580	1.3670	0.2010
14:45:21.708	53592	1.7800	9.3000	-56.6800	-0.2920	1.7020	0.2580
14:45:21.729	53612	0.1500	8.1900	-50.9400	-0.3520	1.3890	0.2430
14:45:21.749	53632	1.7600	8.7200	-54.7800	-0.3340	1.5950	0.2170
14:45:21.768	53652	0.9100	8.7400	-53.5100	-0.3870	1.5810	0.2770
14:45:21.788	53672	0.7200	8.6600	-48.7300	-0.3610	1.3960	0.1970
14:45:21.807	53692	2.7800	8.9200	-57.4700	-0.3730	1.8250	0.3000
14:45:21.828	53712	0.8800	8.5500	-47.7900	-0.3910	1.4510	0.2290
14:45:21.846	53732	2.2100	8.5600	-55.5100	-0.3500	1.6610	0.2460
14:45:21.869	53752	0.0500	8.6400	-53.3400	-0.3800	1.4350	0.2580
14:45:21.887	53772	0.1600	9.3300	-50.2200	-0.3450	1.3840	0.1820
14:45:21.907	53792	1.6800	8.3800	-57.0900	-0.3770	1.6960	0.2870
14:45:21.928	53812	1.1300	8.4500	-47.9800	-0.3830	1.3750	0.2040
