# Supplementary material for: A slanted castor wheel enables pushing manual wheelchairs from the side to improve social interaction
Source: PLoS One. 2024 Sep 12;19(9):e0307759. doi: 10.1371/journal.pone.0307759 (PMC11392412; doi:10.1371/journal.pone.0307759)
Supplement: S1 File — Contains the data collected during the validation experiments and the code for calculating the reaction forces for a castor wheel using the vector equations and the cosine approximation. 4TU.ResearchData repository: https://doi.org/10.4121/82afa4e1-bdf1-4bf4-8682-32e62f6c3d68, GitLab repository: https://gitlab.tudelft.nl/ziggy/evaluation_paper. (ZIP) [file pone.0307759.s002.zip › S2 File - Experimental data and the MATLAB code for calculations of the castor wheel/Data/Test8_31-5-2022/0.15rad_7.4kg_8.txt]

TimeStamp	SampleCounter	Fx(N)	Fy(N)	Fz(N)	Tx(Nm)	Ty(Nm)	Tz(Nm)
14:41:59.749	48400	-1.1500	12.2600	-76.8200	-0.6240	2.1030	0.3770
14:41:59.770	48420	0.1800	12.4700	-71.0800	-0.5930	1.9610	0.3130
14:41:59.789	48440	3.4100	12.8800	-76.2600	-0.6210	2.3720	0.3860
14:41:59.810	48460	0.2200	11.8100	-64.2600	-0.5880	1.7960	0.3130
14:41:59.829	48480	2.6000	12.8200	-78.3900	-0.5590	2.3040	0.3500
14:41:59.849	48500	0.7600	12.0900	-69.6400	-0.6480	2.0490	0.3580
14:41:59.870	48520	1.6300	11.7900	-67.3200	-0.5730	1.9650	0.3120
14:41:59.889	48540	3.0500	12.4900	-75.7100	-0.6100	2.3480	0.3750
14:41:59.911	48560	0.2000	11.3600	-64.5500	-0.6020	1.7180	0.2920
14:41:59.931	48580	2.5900	12.5100	-79.0600	-0.5770	2.3880	0.3790
14:41:59.950	48600	0.8800	11.6200	-68.8900	-0.6460	1.9460	0.3420
14:41:59.970	48620	1.9400	12.0400	-69.4600	-0.5660	2.0550	0.3130
14:41:59.990	48640	2.2200	12.6500	-75.5200	-0.6320	2.3470	0.3630
14:42:00.010	48660	-0.6000	12.1500	-62.5900	-0.5810	1.6740	0.2730
14:42:00.030	48680	3.5800	12.2600	-76.1800	-0.5750	2.4170	0.3550
14:42:00.052	48700	-0.3800	11.9600	-64.8200	-0.6180	1.8590	0.2920
14:42:00.071	48720	2.4900	12.4200	-75.6600	-0.5620	2.2310	0.3400
14:42:00.091	48740	1.5800	11.9600	-70.6000	-0.6520	2.1500	0.3680
14:42:00.110	48760	0.6700	12.3100	-66.3700	-0.5910	1.8910	0.2830
14:42:00.130	48780	3.2400	12.7700	-78.0600	-0.6570	2.4660	0.4010
14:42:00.150	48800	0.8900	11.7900	-63.9900	-0.6280	1.8050	0.3110
14:42:00.169	48820	3.5500	11.9500	-77.2800	-0.5800	2.4360	0.3620
14:42:00.190	48840	0.9200	11.8000	-67.4600	-0.6830	1.9850	0.3490
14:42:00.210	48860	2.8000	13.0400	-72.8000	-0.6040	2.1740	0.3260
14:42:00.231	48880	2.2000	12.9100	-71.7500	-0.7530	2.2510	0.3810
14:42:00.250	48900	1.1600	11.9200	-65.1000	-0.6180	1.8130	0.3020
14:42:00.272	48920	3.7600	12.5000	-75.6300	-0.5830	2.4120	0.3740
14:42:00.291	48940	0.9200	11.8500	-65.8300	-0.6310	1.8540	0.3390
14:42:00.310	48960	2.0800	12.5000	-72.3200	-0.5700	2.2320	0.3250
14:42:00.330	48980	1.6100	12.0800	-70.9400	-0.6590	2.1470	0.3600
14:42:00.352	49000	1.1900	12.6000	-66.0700	-0.5970	1.9160	0.2910
14:42:00.372	49020	3.1100	12.8700	-75.3700	-0.6230	2.3650	0.3830
14:42:00.390	49040	0.1200	11.7300	-64.9100	-0.6010	1.7190	0.3050
14:42:00.410	49060	3.9000	12.7500	-74.2300	-0.5600	2.3500	0.3560
14:42:00.430	49080	1.0600	11.7400	-69.6800	-0.7350	2.0200	0.3650
14:42:00.452	49100	1.2600	12.8900	-71.6400	-0.6140	2.0510	0.3170
14:42:00.470	49120	2.2100	12.7000	-72.9000	-0.7210	2.2460	0.3910
14:42:00.491	49140	0.1800	11.8900	-65.5300	-0.6160	1.8200	0.3130
14:42:00.510	49160	4.2900	12.6700	-77.4700	-0.5760	2.5240	0.3730
14:42:00.531	49180	0.8700	11.7200	-68.5800	-0.6500	1.8530	0.3490
14:42:00.552	49200	3.3400	12.7000	-73.0200	-0.5620	2.2390	0.3330
14:42:00.571	49220	0.5700	12.2900	-71.2000	-0.7050	2.1650	0.3600
14:42:00.591	49240	0.5900	12.4700	-67.6400	-0.6110	1.8770	0.2990
14:42:00.611	49260	2.5200	12.7400	-75.1000	-0.6820	2.3680	0.3840
14:42:00.632	49280	0.6700	11.6400	-64.8400	-0.6680	1.8270	0.3280
14:42:00.651	49300	3.3600	12.5800	-76.3400	-0.5780	2.3610	0.3570
14:42:00.671	49320	1.4800	12.3600	-68.1400	-0.7540	1.9920	0.3590
14:42:00.690	49340	1.9100	13.3600	-68.7400	-0.6090	2.0470	0.2990
14:42:00.710	49360	2.1000	12.6500	-72.1500	-0.7160	2.2170	0.3780
14:42:00.732	49380	0.6000	12.4200	-66.2000	-0.6210	1.8450	0.3140
14:42:00.750	49400	4.3300	12.1000	-75.5300	-0.5960	2.4290	0.3710
14:42:00.772	49420	0.7600	12.2300	-65.6500	-0.6490	1.9410	0.3220
14:42:00.790	49440	2.5000	12.5600	-72.2000	-0.5880	2.1420	0.3250
14:42:00.811	49460	2.4100	11.9800	-69.8700	-0.6680	2.1370	0.3520
14:42:00.831	49480	0.5900	12.1100	-67.4900	-0.6170	1.8740	0.2940
14:42:00.850	49500	3.3100	12.4800	-76.8300	-0.6440	2.3360	0.3980
14:42:00.871	49520	0.7400	11.9200	-66.1000	-0.6670	1.8590	0.3310
14:42:00.891	49540	2.8700	12.6100	-73.2900	-0.5510	2.3340	0.3330
14:42:00.911	49560	0.7600	12.2300	-67.5100	-0.7280	1.9190	0.3470
14:42:00.932	49580	1.3800	12.8300	-72.0900	-0.6100	2.0800	0.3140
14:42:00.950	49600	2.0600	12.6000	-72.2000	-0.7220	2.2610	0.3740
14:42:00.970	49620	0.9500	12.1300	-66.7000	-0.5930	1.8500	0.3070
14:42:00.991	49640	4.5200	12.3800	-76.7400	-0.5930	2.5140	0.3840
14:42:01.011	49660	0.9700	12.3200	-67.2600	-0.6740	1.9480	0.3380
14:42:01.030	49680	2.5000	12.7000	-72.9100	-0.5770	2.2360	0.3390
14:42:01.051	49700	1.9900	12.3900	-69.8800	-0.7620	2.1020	0.3650
14:42:01.070	49720	1.1400	12.3400	-69.0200	-0.6410	1.8900	0.3060
14:42:01.090	49740	3.8700	12.5900	-73.5700	-0.6920	2.3490	0.3900
14:42:01.110	49760	0.3600	12.1500	-66.8400	-0.6650	1.8790	0.3350
14:42:01.132	49780	2.8400	12.8700	-73.5600	-0.5450	2.3170	0.3290
14:42:01.150	49800	0.7500	12.3100	-69.7700	-0.6760	2.0110	0.3510
14:42:01.172	49820	0.7700	12.4700	-68.6300	-0.5830	1.9660	0.3030
14:42:01.191	49840	1.5100	12.1900	-76.2500	-0.6410	2.2350	0.3690
14:42:01.211	49860	0.4000	12.0400	-66.3900	-0.6260	1.8320	0.3070
14:42:01.231	49880	4.3600	12.1800	-74.0800	-0.6170	2.4440	0.3670
14:42:01.250	49900	0.2300	12.1500	-68.9000	-0.6850	1.9170	0.3390
14:42:01.272	49920	2.0600	12.6800	-71.7700	-0.6030	2.1060	0.3230
14:42:01.291	49940	1.0000	12.5500	-71.2000	-0.7310	2.1700	0.3820
14:42:01.312	49960	1.1700	12.4600	-66.1800	-0.6250	1.8860	0.3140
14:42:01.331	49980	3.2100	13.1900	-75.5800	-0.6390	2.4010	0.3770
14:42:01.351	50000	-0.3200	12.2300	-66.8600	-0.6540	1.7330	0.3300
14:42:01.372	50020	3.6800	12.4100	-76.6600	-0.5450	2.3630	0.3590
14:42:01.392	50040	0.7000	11.9400	-70.6200	-0.6880	2.0190	0.3530
14:42:01.412	50060	1.3700	12.6200	-68.6300	-0.5880	1.9560	0.3080
14:42:01.432	50080	1.9500	12.6200	-74.3600	-0.7240	2.3280	0.3830
14:42:01.451	50100	0.9400	12.0200	-67.8300	-0.6330	1.9100	0.3210
14:42:01.471	50120	3.5900	12.6200	-75.8800	-0.6280	2.3960	0.3730
14:42:01.491	50140	1.0600	11.5400	-67.0900	-0.7110	1.9270	0.3520
14:42:01.510	50160	2.6700	12.7100	-73.7200	-0.5840	2.1700	0.3180
14:42:01.532	50180	1.2800	12.3900	-71.3700	-0.7630	2.1280	0.3900
14:42:01.552	50200	1.1400	12.3200	-66.0300	-0.6060	1.9170	0.3100
14:42:01.571	50220	3.4800	12.3800	-76.0100	-0.6170	2.3740	0.3910
14:42:01.591	50240	0.6100	12.3500	-65.3100	-0.6250	1.8730	0.3210
14:42:01.613	50260	3.5800	12.5700	-73.8400	-0.5530	2.2850	0.3530
14:42:01.633	50280	0.7900	12.0800	-68.8100	-0.6300	2.0000	0.3400
14:42:01.653	50300	1.1500	11.7400	-67.5100	-0.6070	1.9310	0.2970
14:42:01.672	50320	2.2700	12.7900	-76.8100	-0.6840	2.3430	0.3810
14:42:01.691	50340	-0.0300	11.7400	-67.4700	-0.6450	1.8690	0.3390
14:42:01.712	50360	3.2900	12.6400	-76.7300	-0.5610	2.3720	0.3640
14:42:01.731	50380	-0.1700	12.1100	-68.6800	-0.6980	1.8800	0.3380
14:42:01.753	50400	3.3100	13.0800	-70.8500	-0.5970	2.1930	0.3110
14:42:01.772	50420	1.2500	12.8300	-72.8600	-0.7620	2.1190	0.3720
14:42:01.792	50440	0.6000	12.0200	-66.4400	-0.6090	1.8600	0.2980
14:42:01.813	50460	4.2900	12.5900	-76.3400	-0.6490	2.5350	0.4040
14:42:01.831	50480	1.0800	12.5400	-65.1800	-0.6320	1.9220	0.3400
14:42:01.852	50500	2.6900	12.5400	-74.9200	-0.5690	2.3040	0.3570
14:42:01.871	50520	0.7300	11.8800	-68.0400	-0.7070	1.9760	0.3390
14:42:01.891	50540	1.9000	12.1500	-68.3200	-0.6390	1.9930	0.2970
14:42:01.912	50560	1.3200	13.0000	-76.9400	-0.7170	2.2830	0.4120
14:42:01.931	50580	0.8300	12.1000	-66.2500	-0.6470	1.8700	0.3190
14:42:01.951	50600	3.0400	12.7200	-75.1700	-0.5970	2.3760	0.3770
14:42:01.973	50620	0.1400	12.0400	-70.4300	-0.6640	1.8910	0.3460
14:42:01.993	50640	1.5100	12.7500	-70.1700	-0.5720	2.0430	0.2980
14:42:02.011	50660	1.5800	12.6900	-71.7600	-0.6900	2.1830	0.3700
14:42:02.033	50680	1.4000	12.1300	-67.2700	-0.6150	1.9420	0.3080
14:42:02.053	50700	2.7600	12.5300	-76.3100	-0.6500	2.4200	0.3880
14:42:02.072	50720	0.2100	11.9200	-66.4000	-0.6270	1.8730	0.3310
14:42:02.091	50740	2.4000	12.2500	-72.5700	-0.5940	2.2370	0.3290
14:42:02.111	50760	0.7700	12.3600	-69.6500	-0.7230	2.0160	0.3610
14:42:02.132	50780	1.3800	12.5000	-69.0200	-0.6040	1.9730	0.3140
14:42:02.152	50800	2.6300	13.2500	-74.6400	-0.7020	2.2800	0.3860
14:42:02.173	50820	0.7500	12.1200	-65.5100	-0.6470	1.8540	0.3300
14:42:02.192	50840	3.6700	12.9300	-76.8200	-0.5690	2.4390	0.3840
14:42:02.212	50860	0.2300	11.5500	-67.0000	-0.6740	1.8930	0.3320
14:42:02.232	50880	1.4400	12.8200	-74.1700	-0.5810	2.1450	0.3230
14:42:02.253	50900	2.6800	12.5500	-71.5700	-0.7130	2.1730	0.3680
14:42:02.271	50920	1.6100	12.3700	-67.0600	-0.6370	1.9730	0.3120
14:42:02.292	50940	2.6100	12.4900	-77.3200	-0.6950	2.3650	0.3970
14:42:02.312	50960	0.6300	11.8800	-66.9400	-0.6640	1.8980	0.3260
14:42:02.333	50980	3.3800	12.8000	-74.4800	-0.5570	2.3150	0.3490
14:42:02.351	51000	0.5800	12.2500	-68.8100	-0.7650	2.0470	0.3640
14:42:02.373	51020	1.2900	12.7800	-68.3000	-0.6190	2.0150	0.3040
14:42:02.392	51040	3.0100	12.2000	-73.1200	-0.7270	2.3240	0.3830
14:42:02.412	51060	1.2300	12.1000	-64.6600	-0.6350	1.8640	0.3130
14:42:02.431	51080	2.9100	12.8300	-77.3600	-0.5630	2.3620	0.3780
14:42:02.452	51100	0.0500	11.6400	-66.1100	-0.6450	1.8570	0.3140
14:42:02.473	51120	1.7200	12.4600	-71.6100	-0.5920	2.1180	0.3120
14:42:02.491	51140	1.5200	12.7800	-72.4900	-0.7070	2.1750	0.3610
14:42:02.513	51160	1.1300	12.5500	-67.0300	-0.6130	1.9050	0.3130
14:42:02.532	51180	3.1800	13.1200	-78.3000	-0.6130	2.3590	0.3980
14:42:02.552	51200	0.5100	11.5700	-66.2200	-0.6490	1.7440	0.3250
14:42:02.572	51220	3.4200	13.2900	-76.5300	-0.5580	2.4460	0.3460
14:42:02.592	51240	1.3500	12.1700	-67.2900	-0.7540	2.0090	0.3540
14:42:02.613	51260	1.1400	12.9200	-69.8900	-0.6150	1.9770	0.2960
14:42:02.633	51280	2.2700	12.4600	-76.1200	-0.7230	2.3300	0.3970
14:42:02.652	51300	1.3700	12.1900	-65.6300	-0.6430	1.8850	0.3230
14:42:02.671	51320	3.0800	12.7600	-76.1600	-0.6270	2.4030	0.3720
14:42:02.693	51340	0.3000	11.8600	-67.7100	-0.6700	1.8410	0.3220
14:42:02.712	51360	1.5900	12.6100	-71.1800	-0.5930	2.0970	0.3090
14:42:02.732	51380	1.7700	12.5400	-71.0000	-0.7610	2.2110	0.3720
14:42:02.752	51400	0.5900	12.4900	-67.6800	-0.6490	1.9120	0.3050
14:42:02.771	51420	2.9600	12.6200	-76.4200	-0.6460	2.3250	0.3850
14:42:02.793	51440	0.3000	12.1900	-67.4300	-0.6380	1.8110	0.3300
14:42:02.813	51460	2.3800	12.2500	-76.4700	-0.5680	2.2340	0.3490
14:42:02.833	51480	1.2500	11.2600	-71.8300	-0.6870	2.0380	0.3580
14:42:02.852	51500	0.6500	12.3300	-69.6500	-0.5900	1.9460	0.3060
14:42:02.872	51520	2.9500	12.2600	-74.1600	-0.6560	2.3400	0.3640
14:42:02.894	51540	0.0100	11.9900	-66.8400	-0.6270	1.8280	0.3100
14:42:02.912	51560	3.9300	12.2200	-75.6700	-0.5850	2.3860	0.3610
14:42:02.933	51580	0.3200	12.1100	-67.3500	-0.6400	1.8670	0.3250
14:42:02.952	51600	1.6800	13.0300	-72.8100	-0.5750	2.1160	0.3200
14:42:02.972	51620	1.4300	12.3600	-71.5400	-0.7100	2.1850	0.3710
14:42:02.994	51640	0.5100	12.3300	-66.7700	-0.6060	1.8640	0.3120
14:42:03.011	51660	3.2900	12.6700	-77.0200	-0.6470	2.5140	0.3930
14:42:03.032	51680	0.5300	12.3600	-64.6800	-0.6670	1.8550	0.3260
14:42:03.053	51700	2.1500	11.9600	-75.1400	-0.5760	2.2830	0.3380
14:42:03.071	51720	0.4000	11.8900	-68.8700	-0.6800	1.9670	0.3290
14:42:03.091	51740	1.8700	12.6000	-69.6600	-0.6220	2.0300	0.3090
14:42:03.113	51760	3.4900	12.6400	-72.6300	-0.7130	2.3450	0.3890
14:42:03.133	51780	0.1000	12.2500	-69.0700	-0.6100	1.8610	0.3380
14:42:03.152	51800	3.6400	12.5300	-75.0700	-0.5720	2.3570	0.3510
14:42:03.174	51820	1.0800	12.0600	-67.6300	-0.6740	1.9250	0.3400
14:42:03.191	51840	2.8500	12.8800	-71.1900	-0.5950	2.2360	0.3300
14:42:03.214	51860	2.3800	12.7700	-71.5900	-0.7010	2.1760	0.3610
14:42:03.234	51880	0.8100	12.1900	-66.8700	-0.6050	1.8190	0.2970
14:42:03.253	51900	3.4900	12.0200	-74.3900	-0.6190	2.4010	0.3660
14:42:03.274	51920	0.3400	12.1200	-65.4300	-0.6350	1.8610	0.3170
14:42:03.294	51940	3.2500	12.3900	-72.9000	-0.5910	2.2290	0.3280
14:42:03.312	51960	1.2800	12.0700	-68.8900	-0.6970	2.0940	0.3490
14:42:03.332	51980	1.1500	12.4600	-68.3000	-0.5910	1.9510	0.3120
14:42:03.352	52000	2.9900	12.5500	-75.3800	-0.6560	2.3920	0.3960
14:42:03.374	52020	0.2300	12.2000	-65.0900	-0.6160	1.7700	0.3140
14:42:03.392	52040	4.5100	12.0400	-75.6100	-0.5710	2.4540	0.3660
14:42:03.413	52060	0.6600	11.8800	-67.1400	-0.6750	1.8970	0.3470
14:42:03.433	52080	2.3700	12.6600	-70.2000	-0.5980	2.1510	0.3060
14:42:03.452	52100	1.2700	12.7100	-72.3900	-0.7410	2.2130	0.3770
14:42:03.473	52120	0.4400	12.7200	-66.4300	-0.6030	1.8530	0.3120
14:42:03.492	52140	3.6100	12.8800	-76.0100	-0.6370	2.4060	0.3810
14:42:03.513	52160	0.2300	11.9700	-66.8800	-0.6530	1.8350	0.3220
14:42:03.533	52180	2.6000	12.6100	-74.7400	-0.5740	2.2740	0.3330
14:42:03.552	52200	1.4500	12.3200	-69.4400	-0.7650	2.0870	0.3670
14:42:03.573	52220	0.4900	12.7600	-70.0600	-0.6270	1.9580	0.3120
14:42:03.593	52240	1.6200	12.7900	-73.0800	-0.6980	2.2310	0.3770
14:42:03.612	52260	-0.3600	12.1900	-66.0500	-0.6380	1.8680	0.3240
14:42:03.633	52280	3.4500	12.1500	-78.0300	-0.5610	2.3110	0.3630
14:42:03.653	52300	0.8400	12.3500	-67.5000	-0.6690	1.9890	0.3390
14:42:03.673	52320	1.4000	12.7500	-70.5800	-0.5930	2.1010	0.3210
14:42:03.693	52340	1.3300	12.7700	-71.6100	-0.6490	2.1920	0.3510
14:42:03.713	52360	-0.6900	12.4300	-68.2500	-0.6090	1.8090	0.3040
14:42:03.733	52380	2.8500	12.5000	-79.1600	-0.6050	2.3860	0.4000
14:42:03.752	52400	0.2500	11.8800	-66.4600	-0.6570	1.8770	0.3270
14:42:03.773	52420	2.9600	12.7900	-76.4900	-0.5730	2.2520	0.3360
14:42:03.792	52440	0.8900	12.4600	-68.8500	-0.7370	1.9990	0.3410
14:42:03.812	52460	0.8300	12.6200	-68.1200	-0.6150	1.9110	0.2990
14:42:03.833	52480	2.9900	12.3000	-77.2800	-0.6820	2.3550	0.3960
14:42:03.853	52500	0.5500	12.2200	-64.5400	-0.6250	1.8360	0.3190
14:42:03.873	52520	4.2300	12.3000	-77.8100	-0.5600	2.4670	0.3730
14:42:03.894	52540	1.0000	12.0300	-69.1600	-0.6530	2.0130	0.3510
14:42:03.914	52560	1.9000	12.5300	-71.5900	-0.6100	2.1300	0.3170
14:42:03.933	52580	1.5100	12.5600	-71.6400	-0.7200	2.1330	0.3650
14:42:03.953	52600	0.8500	12.2600	-67.6000	-0.6260	1.8780	0.3070
14:42:03.975	52620	4.7500	12.2700	-73.0500	-0.6480	2.4660	0.3640
14:42:03.993	52640	0.7600	12.0900	-66.0900	-0.6540	1.8710	0.3440
14:42:04.014	52660	2.4500	12.2500	-74.7600	-0.5750	2.2380	0.3260
14:42:04.033	52680	1.1700	12.1700	-70.2500	-0.6750	2.0740	0.3620
14:42:04.053	52700	1.5700	11.8900	-68.5000	-0.6110	1.9270	0.3070
14:42:04.073	52720	3.2400	12.3300	-75.8700	-0.6010	2.3670	0.3850
14:42:04.095	52740	-0.1300	11.8800	-65.1500	-0.6320	1.8240	0.3070
14:42:04.114	52760	3.5800	12.6700	-75.3800	-0.5830	2.3890	0.3560
14:42:04.135	52780	1.0500	12.3500	-68.4600	-0.6730	1.9680	0.3370
14:42:04.154	52800	1.3000	13.0800	-68.3000	-0.5930	2.0090	0.2890
14:42:04.173	52820	2.1700	12.5400	-71.6500	-0.7040	2.2200	0.3760
14:42:04.194	52840	1.3300	12.3100	-63.5300	-0.6120	1.8080	0.2990
14:42:04.214	52860	4.2100	12.7100	-79.2400	-0.5870	2.5700	0.3960
14:42:04.234	52880	0.5200	11.6800	-65.4800	-0.6600	1.8330	0.3340
14:42:04.253	52900	3.2700	12.1300	-74.2700	-0.5600	2.2650	0.3370
14:42:04.273	52920	0.4300	12.1200	-72.3700	-0.6730	2.1170	0.3620
14:42:04.294	52940	1.1700	12.1500	-66.7800	-0.6090	1.9190	0.2870
14:42:04.314	52960	3.2300	12.5900	-75.8900	-0.6610	2.3350	0.3890
14:42:04.334	52980	1.0500	11.6700	-66.8600	-0.6360	1.8310	0.3220
14:42:04.353	53000	3.9200	12.3200	-76.7800	-0.5790	2.3380	0.3700
14:42:04.374	53020	0.7900	11.6000	-68.1700	-0.7160	2.0010	0.3470
14:42:04.394	53040	1.7300	12.8300	-68.6200	-0.6120	2.0490	0.2910
14:42:04.414	53060	1.8500	12.2600	-73.6500	-0.7230	2.2460	0.3920
14:42:04.434	53080	0.7700	11.7800	-66.4200	-0.6370	1.9110	0.3140
14:42:04.454	53100	3.6900	11.8200	-78.2100	-0.5850	2.4150	0.3970
14:42:04.474	53120	1.5300	12.1500	-67.1700	-0.6310	1.9100	0.3330
14:42:04.493	53140	2.2500	12.5700	-72.1200	-0.5790	2.1150	0.3270
14:42:04.514	53160	0.5800	11.9700	-74.4800	-0.6400	2.0610	0.3680
14:42:04.534	53180	0.2800	12.1400	-67.2900	-0.6060	1.8830	0.2970
14:42:04.553	53200	3.2800	12.3400	-76.7200	-0.6290	2.4010	0.4030
14:42:04.574	53220	0.1400	11.9700	-65.9400	-0.6440	1.8330	0.3220
14:42:04.593	53240	3.0800	12.5000	-76.2500	-0.5640	2.2970	0.3420
14:42:04.615	53260	1.0400	12.0700	-68.5700	-0.7190	1.9390	0.3360
14:42:04.635	53280	2.1900	12.5700	-71.3600	-0.6200	2.0360	0.3010
14:42:04.655	53300	2.0800	12.6000	-73.5900	-0.7220	2.2530	0.3780
14:42:04.675	53320	0.8200	11.9200	-66.3700	-0.6080	1.8620	0.3240
14:42:04.695	53340	3.9800	12.6000	-79.2200	-0.5760	2.5500	0.3990
14:42:04.713	53360	0.4200	12.1300	-69.9900	-0.6610	1.9280	0.3500
14:42:04.735	53380	1.6300	12.9200	-73.1300	-0.5960	2.1540	0.3190
14:42:04.754	53400	1.4500	12.4700	-71.5900	-0.7110	2.0920	0.3760
14:42:04.774	53420	1.1400	12.3400	-68.6900	-0.6300	1.9660	0.3080
14:42:04.794	53440	2.6200	12.8900	-75.8500	-0.6660	2.4040	0.3910
14:42:04.813	53460	0.3600	11.7300	-65.9300	-0.6480	1.8140	0.3240
14:42:04.833	53480	2.9200	12.4400	-74.3400	-0.5690	2.3220	0.3330
14:42:04.854	53500	0.6600	12.2700	-71.7000	-0.6640	1.9990	0.3590
14:42:04.874	53520	1.2300	11.8200	-67.8900	-0.5990	1.9020	0.2910
14:42:04.893	53540	2.8200	12.2400	-76.3900	-0.6360	2.2740	0.3780
14:42:04.912	53560	0.5600	11.7900	-65.1800	-0.6190	1.8310	0.3100
14:42:04.934	53580	3.8700	12.7000	-78.4800	-0.5790	2.5370	0.3890
14:42:04.954	53600	0.2900	11.9400	-67.0100	-0.6390	1.9150	0.3430
14:42:04.975	53620	1.3000	12.6600	-68.5000	-0.5670	2.0210	0.3040
14:42:04.994	53640	1.4100	12.1700	-73.8700	-0.6910	2.1210	0.3770
14:42:05.014	53660	1.0800	12.1700	-66.1300	-0.6300	1.8740	0.2970
14:42:05.033	53680	3.5000	13.0900	-77.2200	-0.6340	2.4770	0.3970
14:42:05.055	53700	-0.6700	11.6500	-66.3800	-0.6460	1.7420	0.3100
14:42:05.074	53720	2.8700	12.6700	-78.7400	-0.5460	2.4090	0.3670
14:42:05.093	53740	0.4400	11.7900	-70.2900	-0.6710	1.9250	0.3520
14:42:05.113	53760	1.0700	12.4000	-68.6900	-0.6090	2.0120	0.2900
14:42:05.133	53780	2.8200	12.4400	-76.8700	-0.6940	2.3450	0.3820
14:42:05.155	53800	1.2100	12.0200	-66.8300	-0.6240	1.8570	0.3150
14:42:05.174	53820	3.5100	12.8100	-79.2000	-0.5900	2.4590	0.4070
14:42:05.195	53840	0.2100	11.6700	-65.4600	-0.6530	1.8410	0.3250
14:42:05.213	53860	1.7500	12.5700	-72.7300	-0.5790	2.1400	0.3170
14:42:05.235	53880	1.8900	12.1500	-71.0900	-0.7190	2.1640	0.3740
14:42:05.253	53900	0.8100	11.8800	-65.3000	-0.6380	1.8780	0.2870
14:42:05.274	53920	3.8800	12.1800	-77.5100	-0.6340	2.4880	0.3970
14:42:05.295	53940	0.2200	11.9700	-68.2100	-0.6390	1.8820	0.3330
14:42:05.315	53960	2.2700	12.3300	-74.0900	-0.5570	2.2420	0.3520
14:42:05.334	53980	0.7500	11.4400	-68.9400	-0.6290	1.9740	0.3330
14:42:05.354	54000	0.6900	12.4600	-68.8800	-0.5960	1.9210	0.3060
14:42:05.374	54020	2.7500	12.5400	-73.7200	-0.6640	2.3510	0.3820
14:42:05.394	54040	0.4900	11.8500	-66.4900	-0.6190	1.8780	0.3160
14:42:05.415	54060	3.5200	12.4300	-75.7700	-0.5510	2.4140	0.3540
14:42:05.435	54080	0.6400	11.9300	-65.4500	-0.6480	1.8460	0.3160
14:42:05.453	54100	2.9900	12.6700	-71.1300	-0.5880	2.1940	0.3180
14:42:05.474	54120	2.0000	12.4600	-71.2700	-0.7000	2.1540	0.3700
14:42:05.494	54140	0.9000	12.2500	-65.6600	-0.6060	1.8790	0.3030
14:42:05.514	54160	4.0200	12.2900	-75.7300	-0.6360	2.5080	0.3960
14:42:05.536	54180	0.4800	12.0800	-67.1000	-0.6410	1.8740	0.3410
14:42:05.555	54200	2.7900	12.6400	-74.9200	-0.5610	2.2610	0.3430
14:42:05.575	54220	0.9000	12.0800	-68.2800	-0.6670	1.9580	0.3430
14:42:05.595	54240	0.9800	12.2700	-68.8500	-0.6280	1.9760	0.3080
14:42:05.614	54260	2.3200	12.4600	-76.4700	-0.7140	2.3220	0.4000
14:42:05.634	54280	-0.1100	12.1400	-65.3300	-0.6320	1.8530	0.3030
14:42:05.654	54300	2.6600	12.7600	-77.6600	-0.5710	2.3910	0.3670
14:42:05.674	54320	-0.1900	11.5600	-69.5800	-0.6680	1.8800	0.3280
14:42:05.695	54340	1.3700	12.3200	-72.9500	-0.5810	2.0800	0.3190
14:42:05.715	54360	1.2600	11.9200	-74.7400	-0.6520	2.1630	0.3700
14:42:05.735	54380	0.3700	12.3500	-67.2900	-0.5990	1.8680	0.3010
14:42:05.756	54400	3.7000	12.1500	-79.4600	-0.6320	2.4980	0.3880
14:42:05.775	54420	0.1800	11.8200	-69.4500	-0.6180	1.8750	0.3340
14:42:05.795	54440	1.9700	12.5500	-73.5100	-0.5810	2.2290	0.3340
14:42:05.814	54460	0.7900	12.0000	-69.5200	-0.6760	1.9710	0.3490
14:42:05.836	54480	0.7000	12.6400	-70.0100	-0.5860	1.8890	0.3020
14:42:05.855	54500	3.4300	12.3200	-75.7900	-0.7010	2.3770	0.3980
14:42:05.875	54520	0.6500	12.2200	-65.3500	-0.6240	1.8420	0.3380
14:42:05.895	54540	4.1200	12.3200	-76.6300	-0.5700	2.5070	0.3780
14:42:05.914	54560	-0.5300	11.9800	-69.3300	-0.6690	1.9150	0.3350
14:42:05.934	54580	1.5200	12.2800	-72.9500	-0.5940	2.1090	0.3210
14:42:05.955	54600	2.1800	12.3900	-71.3300	-0.7000	2.1720	0.3590
14:42:05.975	54620	1.6400	12.0600	-67.5000	-0.6160	1.8690	0.3200
14:42:05.996	54640	3.7800	12.8100	-74.6500	-0.6490	2.3930	0.3900
14:42:06.014	54660	0.5500	12.1500	-64.6600	-0.6490	1.8690	0.3240
14:42:06.035	54680	3.4200	12.8200	-74.3600	-0.5430	2.2740	0.3410
14:42:06.055	54700	1.0500	12.5800	-70.6500	-0.7090	2.0280	0.3670
14:42:06.075	54720	1.8100	12.4600	-67.6600	-0.6200	2.0120	0.3100
14:42:06.095	54740	3.8000	12.3800	-74.2000	-0.7080	2.3370	0.3880
14:42:06.114	54760	0.6900	11.7800	-67.1300	-0.6290	1.8700	0.3220
14:42:06.136	54780	3.2200	12.1200	-75.7100	-0.5720	2.3510	0.3650
14:42:06.156	54800	0.0400	11.6700	-67.1800	-0.6350	1.8840	0.3230
14:42:06.176	54820	1.6000	12.2000	-72.2700	-0.5910	2.0760	0.3240
14:42:06.194	54840	1.4200	12.8100	-71.0100	-0.6940	2.1640	0.3570
14:42:06.215	54860	1.9300	12.3700	-65.7600	-0.6180	1.8640	0.2980
14:42:06.235	54880	3.7800	12.5400	-76.9100	-0.6090	2.4500	0.3890
14:42:06.255	54900	0.0000	11.7000	-65.6800	-0.6270	1.8490	0.3320
14:42:06.275	54920	3.3500	12.6400	-75.6500	-0.5550	2.4260	0.3510
14:42:06.294	54940	1.1300	12.0400	-69.9000	-0.6710	2.0090	0.3590
14:42:06.315	54960	1.3900	12.2400	-68.2300	-0.5700	1.9010	0.2890
14:42:06.335	54980	2.4900	12.2800	-76.2300	-0.6230	2.3490	0.3840
14:42:06.355	55000	0.5000	12.0500	-64.0000	-0.6100	1.7990	0.2960
14:42:06.375	55020	2.8800	12.5100	-77.2200	-0.5950	2.4090	0.3670
14:42:06.395	55040	0.0500	11.8700	-67.7500	-0.6420	1.8560	0.3370
14:42:06.414	55060	2.3100	13.0100	-72.8200	-0.5900	2.1150	0.3320
14:42:06.435	55080	1.5500	12.7200	-72.9800	-0.7350	2.1870	0.3730
14:42:06.455	55100	0.8500	12.0200	-67.0600	-0.6130	1.8530	0.3020
14:42:06.476	55120	3.0100	12.7800	-77.5000	-0.6300	2.4160	0.3850
14:42:06.497	55140	0.0100	11.8500	-65.1000	-0.6060	1.7560	0.3160
14:42:06.516	55160	1.4600	12.1300	-75.6300	-0.5610	2.1870	0.3430
14:42:06.535	55180	1.5000	11.8300	-69.6800	-0.6460	2.0470	0.3480
14:42:06.556	55200	1.5300	12.0500	-71.3200	-0.5940	2.0180	0.3300
14:42:06.574	55220	2.0200	12.3800	-75.6600	-0.6400	2.3510	0.3770
14:42:06.596	55240	0.8400	11.8100	-64.6900	-0.5960	1.7880	0.2980
14:42:06.614	55260	3.7200	12.0400	-78.0100	-0.5870	2.3810	0.3750
14:42:06.635	55280	0.2300	12.2000	-65.8300	-0.6430	1.9100	0.3170
14:42:06.655	55300	2.3200	12.8600	-72.3600	-0.5850	2.1950	0.3220
14:42:06.675	55320	1.4200	12.3000	-70.1200	-0.7270	2.1160	0.3690
14:42:06.696	55340	-0.2000	12.7100	-66.4600	-0.6040	1.8110	0.2820
14:42:06.716	55360	4.3500	12.5100	-79.6700	-0.6370	2.5470	0.4130
14:42:06.734	55380	-0.5600	12.3900	-63.0000	-0.6230	1.8310	0.3060
14:42:06.756	55400	4.1200	12.7000	-77.2400	-0.5800	2.5470	0.3610
14:42:06.776	55420	2.1700	12.4300	-70.7300	-0.6700	2.1690	0.3660
14:42:06.795	55440	1.9600	11.5500	-68.6000	-0.5860	1.9390	0.3130
14:42:06.815	55460	1.7700	12.3500	-74.4400	-0.6460	2.2640	0.3810
14:42:06.835	55480	0.7900	12.8500	-66.6600	-0.6030	1.8850	0.3230
14:42:06.855	55500	3.7300	12.2700	-76.3900	-0.5840	2.4750	0.3730
14:42:06.877	55520	0.8000	11.4600	-68.0100	-0.6050	1.9630	0.3340
14:42:06.897	55540	1.9300	12.1800	-70.1900	-0.5660	2.0490	0.3280
14:42:06.914	55560	0.4800	12.0600	-74.7800	-0.5970	2.1330	0.3640
14:42:06.935	55580	-0.0300	12.2500	-68.4500	-0.5730	1.8480	0.2980
14:42:06.956	55600	0.4400	11.8200	-75.8100	-0.6010	2.1640	0.3670
14:42:06.977	55620	-0.9400	12.1300	-68.1000	-0.5880	1.8660	0.3120
14:42:06.996	55640	3.1000	12.8800	-74.8400	-0.5920	2.2880	0.3410
14:42:07.015	55660	0.6200	11.1700	-71.4700	-0.6140	2.0210	0.3630
14:42:07.035	55680	0.8400	12.6600	-70.3300	-0.5500	2.0260	0.3140
14:42:07.056	55700	2.5200	12.5100	-76.0500	-0.5970	2.3360	0.3780
14:42:07.074	55720	-0.1200	12.0400	-65.7600	-0.5560	1.8070	0.3080
14:42:07.094	55740	4.0500	12.4800	-77.4200	-0.5780	2.4240	0.3720
14:42:07.116	55760	0.2400	11.8000	-66.3800	-0.6240	1.8290	0.3400
14:42:07.135	55780	2.4900	12.3600	-75.7200	-0.5730	2.2280	0.3370
14:42:07.156	55800	1.4800	12.6200	-72.1900	-0.6650	2.1890	0.3710
14:42:07.176	55820	0.3800	12.2300	-64.3900	-0.5790	1.8000	0.2880
14:42:07.195	55840	3.7200	12.0500	-78.7300	-0.5950	2.5590	0.3900
14:42:07.215	55860	-0.1500	11.8000	-63.8300	-0.5970	1.7610	0.3100
14:42:07.237	55880	3.1600	12.1200	-75.1700	-0.5730	2.2550	0.3400
14:42:07.257	55900	1.4100	12.3400	-67.4000	-0.6180	2.0370	0.3250
14:42:07.275	55920	1.7600	12.3600	-69.8000	-0.5530	1.9890	0.3260
14:42:07.297	55940	3.9300	12.2100	-73.2800	-0.6040	2.3560	0.3700
14:42:07.316	55960	-0.3100	11.6800	-63.9500	-0.6030	1.7620	0.2900
14:42:07.336	55980	3.3800	11.8300	-78.4500	-0.5900	2.4310	0.3650
14:42:07.356	56000	1.1900	12.2800	-68.9800	-0.6280	1.9820	0.3510
14:42:07.376	56020	2.5600	12.4700	-71.0600	-0.5740	2.0400	0.3300
14:42:07.395	56040	1.2200	11.9200	-72.6200	-0.6480	2.2280	0.3630
14:42:07.415	56060	0.2500	12.0600	-65.7200	-0.5890	1.8520	0.2910
14:42:07.436	56080	3.8500	12.4300	-75.2300	-0.6050	2.4490	0.3700
14:42:07.456	56100	0.7900	11.8100	-64.8100	-0.6070	1.8110	0.3120
14:42:07.476	56120	2.6800	12.0500	-75.7000	-0.5590	2.2540	0.3420
14:42:07.496	56140	0.8100	11.9200	-70.9700	-0.6320	2.0780	0.3410
14:42:07.516	56160	0.6700	12.0100	-68.8000	-0.5840	1.9210	0.3090
14:42:07.536	56180	3.1100	12.3200	-76.6500	-0.6350	2.3860	0.3750
14:42:07.557	56200	0.2200	11.8300	-63.5400	-0.6000	1.8180	0.3010
14:42:07.576	56220	4.0900	12.6800	-76.3300	-0.5730	2.5130	0.3480
14:42:07.596	56240	0.5800	11.7900	-67.7000	-0.6480	1.9790	0.3250
14:42:07.616	56260	3.0600	12.6100	-70.4800	-0.5890	2.1160	0.3100
14:42:07.636	56280	3.1000	12.6300	-72.0200	-0.7130	2.2940	0.3760
14:42:07.656	56300	0.8600	12.3600	-65.4900	-0.6030	1.7990	0.3050
14:42:07.676	56320	3.4300	12.4100	-75.5700	-0.6060	2.4050	0.3740
14:42:07.695	56340	0.4400	12.0700	-64.8600	-0.6380	1.8550	0.3210
14:42:07.717	56360	3.1900	12.7500	-75.2000	-0.5570	2.3600	0.3390
14:42:07.736	56380	0.9900	11.9700	-70.8000	-0.6470	2.0880	0.3610
14:42:07.757	56400	0.2600	12.1200	-66.7200	-0.5700	1.8560	0.2930
14:42:07.776	56420	3.3300	12.3000	-76.2700	-0.6060	2.3680	0.3810
14:42:07.795	56440	0.3700	11.7900	-65.0600	-0.5990	1.7600	0.3210
14:42:07.815	56460	3.5500	12.3300	-76.7500	-0.5740	2.3980	0.3590
14:42:07.835	56480	0.4100	11.8700	-67.2500	-0.6620	1.9550	0.3450
14:42:07.856	56500	2.0600	12.2800	-70.2600	-0.5940	2.0740	0.3130
14:42:07.877	56520	1.7200	12.6100	-74.5000	-0.6830	2.3290	0.3910
14:42:07.897	56540	0.2800	12.0100	-63.6100	-0.5960	1.7930	0.2950
14:42:07.916	56560	3.3200	12.6100	-79.6700	-0.5410	2.4570	0.3910
14:42:07.936	56580	0.5400	12.0400	-65.5000	-0.6800	1.8900	0.3310
14:42:07.955	56600	3.7900	12.7300	-72.3900	-0.5600	2.3380	0.3260
14:42:07.976	56620	0.7800	12.2400	-72.1500	-0.6710	2.0860	0.3680
14:42:07.995	56640	0.2100	12.2100	-65.6600	-0.6100	1.8650	0.2760
14:42:08.015	56660	3.7100	12.5400	-74.4800	-0.6690	2.4570	0.3830
14:42:08.036	56680	1.2800	12.1900	-65.4100	-0.6220	1.8520	0.3220
14:42:08.055	56700	2.5500	12.4600	-76.2600	-0.5670	2.3260	0.3470
14:42:08.077	56720	0.6400	11.8800	-68.9200	-0.6790	1.9800	0.3580
14:42:08.097	56740	2.2100	12.7000	-68.1200	-0.6010	2.0540	0.3050
14:42:08.118	56760	2.4300	11.9500	-73.5500	-0.7250	2.2330	0.3790
14:42:08.136	56780	0.7500	12.0600	-66.2500	-0.6060	1.8030	0.3160
14:42:08.157	56800	3.6700	12.1300	-76.3400	-0.5760	2.4570	0.3740
14:42:08.176	56820	1.4400	11.5700	-66.8200	-0.6500	1.9310	0.3450
14:42:08.198	56840	2.1700	12.3700	-74.3100	-0.5670	2.1820	0.3400
14:42:08.216	56860	1.4000	12.2500	-71.4600	-0.6330	2.1010	0.3530
14:42:08.237	56880	0.4000	11.8400	-66.9200	-0.5870	1.8190	0.3080
14:42:08.256	56900	3.8600	12.4400	-75.1300	-0.6320	2.4110	0.3820
14:42:08.276	56920	0.8800	11.8200	-65.7600	-0.6450	1.8450	0.3190
14:42:08.298	56940	3.4000	12.4700	-75.7200	-0.5560	2.3990	0.3540
14:42:08.315	56960	0.9100	12.3100	-67.3000	-0.6980	1.9400	0.3360
14:42:08.338	56980	2.1000	12.7100	-70.1200	-0.6020	2.0290	0.3120
14:42:08.358	57000	2.3800	12.3300	-72.7200	-0.7180	2.2880	0.3860
14:42:08.376	57020	0.7500	11.8900	-65.1100	-0.6170	1.8670	0.3090
14:42:08.398	57040	3.5200	12.3200	-77.2200	-0.5870	2.5080	0.3830
14:42:08.417	57060	0.8200	11.9500	-66.8900	-0.6520	1.9130	0.3380
14:42:08.438	57080	3.2900	12.3200	-74.0800	-0.5770	2.2660	0.3340
14:42:08.457	57100	1.2100	12.9600	-70.0700	-0.7040	2.1220	0.3700
14:42:08.477	57120	1.0100	12.6000	-66.1400	-0.6170	1.8550	0.2970
14:42:08.497	57140	3.1600	12.7600	-76.7600	-0.6670	2.3750	0.4010
14:42:08.516	57160	0.2100	12.5300	-64.2100	-0.6710	1.9170	0.3270
14:42:08.538	57180	3.0500	12.6100	-75.0900	-0.5540	2.3480	0.3430
14:42:08.557	57200	0.4000	11.4600	-69.7600	-0.6640	1.9120	0.3430
14:42:08.578	57220	1.3200	12.2800	-69.8700	-0.5830	1.9560	0.3020
14:42:08.598	57240	2.4100	12.2000	-75.9200	-0.6510	2.3130	0.3780
14:42:08.616	57260	0.4600	12.3600	-64.2700	-0.5960	1.8190	0.2920
14:42:08.636	57280	4.1900	12.0100	-77.7000	-0.6000	2.4750	0.3880
14:42:08.657	57300	1.0200	11.6200	-66.1600	-0.6430	1.9030	0.3270
14:42:08.677	57320	1.8600	12.5700	-71.9800	-0.5940	2.0990	0.3080
14:42:08.697	57340	1.6200	12.1700	-71.3700	-0.7130	2.1600	0.3710
14:42:08.716	57360	0.6700	11.9300	-66.2300	-0.6220	1.8560	0.3060
14:42:08.737	57380	2.5900	12.7700	-77.7400	-0.6190	2.4770	0.3960
14:42:08.757	57400	0.6000	12.1000	-65.7200	-0.6480	1.8000	0.3240
14:42:08.776	57420	3.7600	12.4900	-77.1300	-0.5340	2.3220	0.3570
14:42:08.797	57440	0.9600	12.2500	-69.7100	-0.6640	1.9630	0.3430
14:42:08.817	57460	0.7700	12.6400	-68.5000	-0.6000	1.9660	0.2950
14:42:08.838	57480	2.9500	12.7300	-73.3400	-0.6730	2.3540	0.3730
14:42:08.858	57500	0.5800	12.1200	-68.0100	-0.6250	1.8810	0.3280
14:42:08.878	57520	3.1500	12.5700	-77.4300	-0.5870	2.3940	0.3780
14:42:08.897	57540	0.5200	11.9400	-66.1800	-0.6540	1.8190	0.3210
14:42:08.916	57560	2.4800	12.3800	-73.0000	-0.5860	2.1500	0.3280
14:42:08.937	57580	1.5300	12.3100	-73.2400	-0.7360	2.1580	0.3880
14:42:08.957	57600	0.9800	12.0800	-67.9900	-0.6310	1.9100	0.3070
14:42:08.977	57620	3.0700	12.4000	-76.6600	-0.6160	2.4100	0.3930
14:42:08.997	57640	0.6900	12.3500	-66.0500	-0.6360	1.8570	0.3290
14:42:09.016	57660	3.5400	12.5700	-73.7400	-0.5530	2.3230	0.3410
14:42:09.037	57680	0.4700	12.2200	-69.3800	-0.6260	1.9750	0.3310
14:42:09.058	57700	0.3200	12.3400	-67.3000	-0.6180	1.9380	0.2940
14:42:09.076	57720	2.5100	12.4400	-75.6400	-0.6720	2.3480	0.3880
14:42:09.098	57740	1.1600	12.2600	-65.2800	-0.6260	1.8590	0.3160
14:42:09.117	57760	3.3800	12.9400	-76.0800	-0.5520	2.3920	0.3620
14:42:09.138	57780	-0.4100	11.7700	-67.7700	-0.6520	1.8460	0.3330
14:42:09.157	57800	3.2700	12.9200	-72.2900	-0.5830	2.2220	0.3240
14:42:09.177	57820	1.6200	12.5200	-70.8700	-0.7300	2.1520	0.3750
14:42:09.197	57840	0.6400	12.4600	-65.9600	-0.5990	1.8380	0.2900
14:42:09.216	57860	4.2400	12.5800	-76.0200	-0.6270	2.5080	0.3980
14:42:09.236	57880	1.2500	12.1300	-65.6900	-0.6530	1.9400	0.3390
14:42:09.256	57900	2.8700	12.3800	-74.9300	-0.5700	2.3110	0.3530
14:42:09.277	57920	0.6400	11.8700	-67.7900	-0.6900	2.0190	0.3470
14:42:09.297	57940	1.5900	12.1500	-69.0800	-0.6210	1.9990	0.3050
14:42:09.317	57960	2.3400	12.6300	-74.4100	-0.7160	2.2800	0.4050
14:42:09.339	57980	0.0400	12.5100	-67.1900	-0.6280	1.8640	0.3330
14:42:09.358	58000	2.9600	12.6200	-75.6600	-0.5890	2.3620	0.3580
14:42:09.377	58020	0.6200	12.1400	-69.0300	-0.6790	1.9750	0.3510
14:42:09.397	58040	1.9300	12.5900	-70.7500	-0.5950	2.0840	0.3090
14:42:09.416	58060	1.2100	12.5500	-72.0500	-0.6860	2.1400	0.3550
14:42:09.437	58080	0.5800	11.7800	-67.0200	-0.6170	1.8580	0.3020
14:42:09.458	58100	4.9000	12.4000	-75.9600	-0.6070	2.4830	0.3790
14:42:09.479	58120	1.0500	11.8200	-66.4800	-0.6330	1.8830	0.3270
14:42:09.497	58140	2.1200	12.4600	-74.1400	-0.5700	2.1970	0.3350
14:42:09.518	58160	1.4600	12.1200	-72.1500	-0.6790	2.0410	0.3750
14:42:09.538	58180	1.5400	12.5400	-68.5000	-0.6040	2.0180	0.3150
14:42:09.557	58200	1.4900	12.8600	-76.5300	-0.6900	2.3210	0.4040
14:42:09.579	58220	-0.0800	12.4200	-65.4800	-0.6400	1.7750	0.3150
14:42:09.599	58240	3.8200	12.7300	-77.6000	-0.5840	2.4520	0.3720
14:42:09.619	58260	0.5400	11.9900	-69.5400	-0.6690	1.9160	0.3540
14:42:09.637	58280	1.0700	12.8400	-73.9000	-0.5880	2.1280	0.3130
14:42:09.657	58300	2.4100	12.8300	-71.1500	-0.7160	2.1590	0.3630
14:42:09.678	58320	1.1700	12.3900	-69.2600	-0.6410	1.9680	0.3250
14:42:09.699	58340	2.9200	12.4500	-77.0400	-0.6760	2.3740	0.3970
14:42:09.717	58360	0.2800	12.1100	-64.9500	-0.6470	1.8590	0.3290
14:42:09.736	58380	2.6300	12.2000	-75.5600	-0.5610	2.2440	0.3470
14:42:09.758	58400	0.5000	12.1600	-69.8400	-0.7420	2.0070	0.3580
14:42:09.777	58420	1.6800	12.8200	-69.9300	-0.6130	2.0100	0.3190
14:42:09.798	58440	3.6600	12.6300	-72.5100	-0.6980	2.3650	0.3780
14:42:09.818	58460	0.4600	11.9300	-65.0800	-0.6230	1.8360	0.3270
14:42:09.837	58480	3.4600	12.6200	-75.6500	-0.5500	2.3780	0.3620
14:42:09.859	58500	0.8500	11.8500	-67.6900	-0.6390	1.8960	0.3240
14:42:09.879	58520	2.0100	12.3400	-70.6000	-0.5750	2.0520	0.3190
14:42:09.897	58540	1.4700	12.7500	-71.0200	-0.6890	2.1860	0.3580
14:42:09.918	58560	0.7300	12.5600	-65.6200	-0.5970	1.8400	0.3060
14:42:09.938	58580	3.2100	12.5300	-78.2800	-0.5930	2.4630	0.3850
14:42:09.958	58600	0.7400	11.9100	-65.1900	-0.6210	1.8100	0.3140
14:42:09.977	58620	4.3400	12.6100	-75.2800	-0.5660	2.3800	0.3360
14:42:09.999	58640	1.4200	11.6900	-69.7300	-0.6970	2.0220	0.3590
14:42:10.018	58660	2.0500	12.6600	-68.8200	-0.6020	1.9470	0.2940
14:42:10.038	58680	2.7100	12.8400	-73.4400	-0.6780	2.3750	0.3760
14:42:10.059	58700	0.4800	12.2300	-65.6000	-0.6200	1.8460	0.3110
14:42:10.077	58720	4.0500	12.5200	-76.4300	-0.5820	2.4460	0.3740
14:42:10.099	58740	0.1000	12.0300	-66.9900	-0.6370	1.9100	0.3220
14:42:10.117	58760	1.8400	12.6900	-72.1400	-0.5810	2.1120	0.3120
14:42:10.138	58780	2.1800	12.7900	-72.9500	-0.7300	2.1840	0.3750
14:42:10.158	58800	0.4000	12.5200	-68.4300	-0.6130	1.8890	0.3120
14:42:10.177	58820	3.0100	12.4800	-76.3300	-0.6240	2.3640	0.3830
14:42:10.197	58840	0.3400	12.2000	-67.1200	-0.6300	1.8790	0.3340
14:42:10.218	58860	2.7000	12.5000	-72.9500	-0.5760	2.2340	0.3220
14:42:10.237	58880	0.5200	12.0600	-72.0600	-0.6680	2.1000	0.3490
14:42:10.258	58900	0.5400	12.0800	-68.4300	-0.6070	1.9120	0.3010
14:42:10.277	58920	1.7800	12.3400	-77.3700	-0.6420	2.3600	0.3760
14:42:10.297	58940	0.2500	12.4400	-64.6800	-0.6010	1.7640	0.3040
14:42:10.317	58960	3.5100	12.3100	-76.3900	-0.5730	2.3420	0.3680
14:42:10.338	58980	0.1600	12.2100	-69.5200	-0.6430	1.9450	0.3400
14:42:10.358	59000	1.4800	12.5800	-70.5800	-0.5870	2.1010	0.3080
14:42:10.378	59020	2.0400	12.2600	-72.4500	-0.7100	2.2490	0.3700
14:42:10.399	59040	-0.2500	12.1500	-67.4000	-0.6020	1.8250	0.3200
14:42:10.417	59060	3.6900	12.5400	-76.3400	-0.6200	2.4870	0.3850
14:42:10.439	59080	0.4700	12.0900	-66.3800	-0.6430	1.8400	0.3350
14:42:10.458	59100	2.9100	12.5000	-74.2000	-0.5760	2.3170	0.3310
14:42:10.479	59120	1.2000	11.9700	-69.8100	-0.7110	2.1230	0.3570
14:42:10.497	59140	1.3000	12.7100	-69.0900	-0.6180	2.0420	0.3170
14:42:10.517	59160	3.5600	12.6600	-73.7200	-0.6940	2.3300	0.3970
14:42:10.539	59180	0.4800	11.9000	-64.4200	-0.6240	1.7920	0.2970
14:42:10.557	59200	3.1000	12.6700	-75.6300	-0.5560	2.3920	0.3660
14:42:10.577	59220	0.7600	11.5100	-67.2900	-0.6520	1.9210	0.3440
14:42:10.600	59240	2.9600	12.8700	-68.8900	-0.5940	2.1000	0.2980
14:42:10.619	59260	2.3700	12.6300	-72.0100	-0.6920	2.2470	0.3740
14:42:10.639	59280	1.1900	12.2200	-67.9700	-0.5950	1.8710	0.3250
14:42:10.660	59300	3.6400	12.5500	-75.3100	-0.6020	2.3660	0.3590
14:42:10.678	59320	0.1600	11.7700	-66.4500	-0.6260	1.7870	0.3180
14:42:10.698	59340	2.9800	12.7800	-72.4400	-0.5710	2.2070	0.3330
14:42:10.717	59360	1.4500	11.8900	-71.5000	-0.7040	2.1340	0.3630
14:42:10.740	59380	0.7500	12.3800	-67.3200	-0.6090	1.9600	0.3040
14:42:10.758	59400	3.2500	12.7200	-75.1700	-0.6580	2.4020	0.3910
14:42:10.779	59420	-0.2500	12.2700	-63.9700	-0.6190	1.7770	0.3070
14:42:10.799	59440	3.9100	12.5300	-77.3800	-0.5480	2.4060	0.3610
14:42:10.819	59460	0.5400	12.2200	-67.3200	-0.6780	1.8940	0.3370
14:42:10.838	59480	2.1600	12.6800	-71.8000	-0.5740	2.1000	0.3160
14:42:10.858	59500	2.2200	12.6600	-73.8300	-0.6840	2.2940	0.3830
14:42:10.879	59520	-0.3100	12.6400	-63.6800	-0.6170	1.8360	0.3010
14:42:10.899	59540	3.1700	12.0400	-76.6600	-0.6330	2.3790	0.3760
14:42:10.918	59560	-0.2300	12.1400	-66.1200	-0.6540	1.8700	0.3220
14:42:10.938	59580	2.4700	12.5700	-72.6500	-0.5910	2.2180	0.3180
14:42:10.958	59600	1.3900	12.8900	-69.5600	-0.7390	2.0750	0.3530
14:42:10.978	59620	0.6200	12.6600	-68.3000	-0.6280	1.9380	0.3230
14:42:10.998	59640	2.4300	12.8000	-75.9400	-0.6650	2.3360	0.3920
14:42:11.018	59660	-0.2600	12.0600	-66.2200	-0.6250	1.7810	0.3170
14:42:11.038	59680	2.7200	12.7000	-74.8400	-0.5540	2.3060	0.3320
14:42:11.059	59700	1.1400	12.0500	-68.4400	-0.6430	1.9680	0.3420
14:42:11.080	59720	2.2400	12.6800	-72.9700	-0.5930	2.1120	0.3320
14:42:11.100	59740	2.2300	12.5700	-75.2700	-0.6250	2.2470	0.3840
14:42:11.118	59760	-0.2100	12.5500	-64.9100	-0.5880	1.7490	0.2930
14:42:11.139	59780	2.7500	11.8900	-77.8800	-0.5910	2.3670	0.3740
14:42:11.158	59800	0.0700	12.3600	-67.3200	-0.6510	1.8970	0.3320
14:42:11.180	59820	2.8700	12.5300	-73.5400	-0.5720	2.3240	0.3430
14:42:11.198	59840	1.0200	12.2500	-69.8200	-0.7310	2.0470	0.3600
14:42:11.217	59860	0.4600	12.4600	-70.1300	-0.6100	1.8620	0.3110
14:42:11.239	59880	3.5800	12.5200	-76.0600	-0.6690	2.3870	0.3860
14:42:11.260	59900	0.6400	12.0600	-64.9100	-0.6180	1.8680	0.3240
14:42:11.280	59920	4.4900	11.8600	-75.6600	-0.5640	2.4500	0.3700
14:42:11.299	59940	0.5700	12.0800	-70.5800	-0.6460	2.0380	0.3670
14:42:11.318	59960	1.9900	12.6700	-70.7900	-0.6050	2.1230	0.3270
14:42:11.339	59980	2.8100	12.7300	-72.3700	-0.7150	2.2360	0.3790
14:42:11.358	60000	0.6200	12.2900	-66.0900	-0.6060	1.7920	0.3080
14:42:11.378	60020	4.2800	12.3800	-74.6000	-0.6040	2.4100	0.3710
14:42:11.399	60040	0.7800	12.3200	-66.0400	-0.6580	1.8840	0.3360
14:42:11.419	60060	3.4800	12.5900	-71.8400	-0.5690	2.2760	0.3220
14:42:11.439	60080	1.6000	12.1900	-71.4300	-0.6610	2.1180	0.3610
14:42:11.458	60100	0.0800	12.2300	-65.1400	-0.5750	1.8650	0.2870
14:42:11.479	60120	2.7200	12.6100	-74.8600	-0.5830	2.3260	0.3640
14:42:11.499	60140	1.1500	11.9600	-65.8600	-0.6060	1.8030	0.3190
14:42:11.520	60160	3.7500	12.4300	-74.3900	-0.5770	2.3030	0.3540
14:42:11.539	60180	0.7700	12.2200	-68.7800	-0.6470	1.9960	0.3590
14:42:11.558	60200	1.3000	12.4200	-66.2300	-0.5790	2.0130	0.2890
14:42:11.578	60220	2.6300	12.6900	-75.1500	-0.6680	2.3410	0.3960
14:42:11.598	60240	0.6400	11.6800	-65.0600	-0.6250	1.8060	0.3080
14:42:11.619	60260	4.1100	12.7600	-77.2500	-0.5410	2.5190	0.3760
14:42:11.638	60280	0.7400	11.5500	-66.2200	-0.6820	1.8600	0.3390
14:42:11.659	60300	3.5700	12.6800	-72.0200	-0.5730	2.2350	0.3230
14:42:11.679	60320	0.4700	12.4800	-72.5500	-0.6550	2.1470	0.3500
14:42:11.698	60340	0.4000	11.7900	-65.0800	-0.6010	1.8390	0.3010
14:42:11.720	60360	2.7500	12.6500	-76.6500	-0.6200	2.3570	0.3900
14:42:11.740	60380	0.5900	11.9600	-65.0100	-0.6410	1.8810	0.3160
14:42:11.760	60400	3.5600	13.0100	-77.2600	-0.5660	2.3660	0.3690
14:42:11.780	60420	0.2400	12.0500	-68.4300	-0.6970	1.9750	0.3480
14:42:11.800	60440	1.6500	12.6700	-67.6000	-0.6290	1.9980	0.2970
14:42:11.819	60460	1.9600	12.5300	-75.8500	-0.7060	2.3060	0.3900
14:42:11.838	60480	0.1400	11.7300	-65.7400	-0.6160	1.8150	0.3190
14:42:11.859	60500	3.1100	12.5700	-76.3000	-0.5590	2.3870	0.3740
14:42:11.879	60520	0.9300	11.6500	-68.2000	-0.6410	1.9250	0.3440
14:42:11.899	60540	2.3500	12.1900	-73.3500	-0.5870	2.1250	0.3260
14:42:11.920	60560	0.6200	12.2900	-73.9200	-0.6400	2.1360	0.3650
14:42:11.939	60580	-0.4300	11.7300	-65.3400	-0.6020	1.7360	0.2980
14:42:11.959	60600	2.7800	12.6800	-79.0200	-0.6000	2.4760	0.4020
14:42:11.979	60620	0.5300	11.7500	-67.4900	-0.6340	1.8700	0.3300
14:42:11.999	60640	2.2000	12.5400	-75.5500	-0.5640	2.3270	0.3490
14:42:12.018	60660	0.9900	12.8200	-69.0500	-0.7060	1.9390	0.3410
14:42:12.041	60680	1.5200	12.8700	-67.0800	-0.6010	1.9760	0.2980
14:42:12.060	60700	2.5000	12.7800	-76.7500	-0.6920	2.3430	0.3870
14:42:12.080	60720	0.8100	11.7300	-63.0600	-0.6130	1.7910	0.2980
14:42:12.099	60740	4.3200	12.0300	-77.4600	-0.5460	2.4980	0.3840
14:42:12.118	60760	1.2900	11.5800	-67.5600	-0.6470	1.9800	0.3360
14:42:12.139	60780	2.3600	12.6800	-72.6600	-0.5910	2.2120	0.3290
14:42:12.160	60800	1.2800	12.9100	-70.4200	-0.6840	2.1600	0.3600
14:42:12.179	60820	1.3900	12.4600	-64.2600	-0.6080	1.8270	0.2970
14:42:12.200	60840	2.7300	12.4700	-76.6500	-0.6330	2.4090	0.3690
14:42:12.219	60860	1.1700	11.9700	-66.3000	-0.6510	1.8510	0.3280
14:42:12.240	60880	2.9100	12.7500	-72.7300	-0.5550	2.2990	0.3370
14:42:12.259	60900	-0.0200	12.0500	-70.9600	-0.6570	2.0230	0.3430
14:42:12.280	60920	-0.4100	12.4200	-68.1900	-0.5950	1.7760	0.2840
14:42:12.300	60940	2.3000	12.3100	-75.4900	-0.6260	2.3360	0.3640
14:42:12.320	60960	0.3800	11.5800	-66.0600	-0.6290	1.8000	0.3010
14:42:12.340	60980	3.5900	12.7800	-77.9300	-0.6000	2.4830	0.3720
14:42:12.361	61000	-0.0400	11.5800	-70.0300	-0.6230	1.8800	0.3380
14:42:12.380	61020	1.7500	12.4100	-72.3800	-0.5710	2.0760	0.3260
14:42:12.400	61040	1.9300	12.2500	-73.8600	-0.6640	2.1860	0.3720
14:42:12.419	61060	0.4700	12.2500	-66.2900	-0.6070	1.7930	0.3140
14:42:12.440	61080	3.1300	12.8000	-78.4600	-0.5840	2.4550	0.3950
14:42:12.460	61100	0.9200	12.1600	-65.6600	-0.6560	1.8420	0.3280
14:42:12.481	61120	3.4400	12.5600	-76.4700	-0.5730	2.4320	0.3520
14:42:12.499	61140	0.7800	12.2000	-70.8500	-0.6480	1.9690	0.3540
14:42:12.519	61160	-0.0400	12.4600	-66.3000	-0.6030	1.8700	0.2790
14:42:12.539	61180	2.8300	12.2000	-74.7600	-0.6710	2.3900	0.3800
14:42:12.560	61200	0.8400	12.1100	-66.8800	-0.6470	1.9050	0.3190
14:42:12.580	61220	3.4800	12.6500	-75.9200	-0.5980	2.3820	0.3590
14:42:12.599	61240	0.8000	12.2000	-67.3500	-0.6600	1.9300	0.3310
14:42:12.619	61260	2.0000	12.7000	-71.4000	-0.5960	2.1140	0.3260
14:42:12.639	61280	2.1200	12.1400	-72.8100	-0.7140	2.1790	0.3690
14:42:12.661	61300	0.4100	12.1800	-65.4200	-0.6040	1.8030	0.2980
14:42:12.680	61320	3.9800	12.2100	-76.3800	-0.5750	2.4760	0.3760
14:42:12.699	61340	0.9400	11.9100	-67.3900	-0.6140	1.9220	0.3510
14:42:12.721	61360	2.3200	12.1100	-73.5200	-0.5760	2.1910	0.3440
14:42:12.739	61380	0.9400	11.9300	-71.1200	-0.6320	2.0840	0.3470
14:42:12.759	61400	0.1300	12.4200	-67.2700	-0.6010	1.8320	0.2920
14:42:12.779	61420	3.2300	12.1400	-76.2600	-0.6220	2.4010	0.3900
14:42:12.799	61440	0.1000	12.0200	-65.4200	-0.6130	1.8110	0.3120
14:42:12.820	61460	3.0300	12.5700	-76.6300	-0.5380	2.3600	0.3640
14:42:12.840	61480	0.3000	11.6500	-68.9900	-0.6400	1.9110	0.3380
14:42:12.860	61500	2.4200	12.5800	-70.2800	-0.5970	2.0730	0.3170
14:42:12.880	61520	2.0300	12.8900	-73.8100	-0.6970	2.2070	0.3850
14:42:12.900	61540	0.4400	12.2400	-65.2000	-0.6120	1.7870	0.2980
14:42:12.919	61560	4.7400	12.2900	-77.9800	-0.5920	2.5530	0.4040
14:42:12.940	61580	0.4100	11.6300	-65.0000	-0.6400	1.8650	0.3220
14:42:12.962	61600	2.9700	12.8500	-74.9000	-0.5660	2.2930	0.3440
14:42:12.980	61620	-0.0200	12.2000	-71.1200	-0.6770	2.0960	0.3560
14:42:13.001	61640	1.1000	12.7800	-66.4600	-0.6120	1.9110	0.2940
14:42:13.019	61660	2.8200	12.4300	-74.4400	-0.6590	2.3220	0.3840
14:42:13.040	61680	0.1600	12.4700	-64.5700	-0.6170	1.7890	0.3040
14:42:13.061	61700	3.0100	12.7000	-77.4400	-0.5640	2.4110	0.3670
14:42:13.081	61720	0.4800	12.3500	-68.4500	-0.6480	1.9780	0.3420
14:42:13.100	61740	1.7600	12.2600	-69.3400	-0.5950	2.0470	0.2950
14:42:13.120	61760	1.0400	12.2300	-75.7500	-0.6330	2.2010	0.3590
14:42:13.140	61780	0.5600	12.2300	-63.3400	-0.6040	1.7870	0.2890
14:42:13.162	61800	4.3600	12.3800	-75.2600	-0.5890	2.4290	0.3680
14:42:13.182	61820	0.8600	11.5400	-66.4700	-0.6260	1.8460	0.3300
14:42:13.200	61840	1.5700	12.7000	-73.4300	-0.5830	2.2250	0.3230
14:42:13.221	61860	1.0300	12.1400	-70.9100	-0.6910	2.0970	0.3590
14:42:13.240	61880	2.1400	12.4500	-66.3100	-0.6040	1.9070	0.3100
14:42:13.261	61900	3.0500	12.9200	-78.4900	-0.6400	2.4240	0.4070
14:42:13.280	61920	0.4800	12.4200	-64.4700	-0.6460	1.7820	0.3130
14:42:13.301	61940	4.2200	12.7400	-77.6700	-0.5560	2.4910	0.3770
14:42:13.321	61960	0.4600	11.9500	-65.6900	-0.6590	1.8640	0.3210
14:42:13.341	61980	1.1200	12.5900	-70.5800	-0.6030	2.0680	0.3050
14:42:13.361	62000	2.2000	12.5900	-72.3100	-0.7120	2.2760	0.3710
14:42:13.381	62020	1.6000	12.5000	-64.5800	-0.6080	1.8920	0.3020
14:42:13.400	62040	3.2500	12.6500	-76.0700	-0.6140	2.3890	0.3830
14:42:13.421	62060	1.4100	12.1700	-65.0600	-0.6380	1.8780	0.3280
14:42:13.441	62080	2.4500	12.8400	-73.9000	-0.5640	2.2690	0.3390
14:42:13.461	62100	1.0200	11.8500	-70.7500	-0.6730	2.0670	0.3540
14:42:13.480	62120	1.4600	12.7500	-67.8900	-0.5910	1.9410	0.3090
14:42:13.502	62140	3.6100	12.1300	-75.3200	-0.6160	2.4120	0.3800
14:42:13.521	62160	0.7100	11.9500	-63.9000	-0.6130	1.8030	0.3000
14:42:13.540	62180	2.8200	12.5100	-77.0100	-0.5720	2.2890	0.3600
14:42:13.560	62200	-0.1100	11.7000	-67.2900	-0.6170	1.8590	0.3090
14:42:13.582	62220	1.4500	12.0800	-69.5300	-0.5940	2.0050	0.3170
14:42:13.601	62240	1.5900	12.3700	-76.2900	-0.6430	2.2810	0.3860
14:42:13.622	62260	1.2200	12.3400	-63.3900	-0.5880	1.8190	0.3000
14:42:13.641	62280	3.1300	12.6000	-79.1400	-0.5690	2.4640	0.3890
14:42:13.661	62300	0.2100	11.4000	-66.2700	-0.6110	1.8260	0.3160
14:42:13.682	62320	3.8200	12.4400	-76.0200	-0.5700	2.3640	0.3610
14:42:13.701	62340	1.1700	11.4900	-69.1000	-0.6530	2.0250	0.3430
14:42:13.720	62360	0.5600	12.3900	-65.8100	-0.6000	1.9180	0.2820
14:42:13.740	62380	3.3800	12.6300	-75.5100	-0.6410	2.4690	0.3780
14:42:13.760	62400	1.3000	12.2000	-64.5200	-0.6170	1.8400	0.3150
14:42:13.780	62420	3.3400	12.8000	-78.5000	-0.5630	2.3670	0.3710
14:42:13.800	62440	0.7400	11.5600	-65.6800	-0.6560	1.8840	0.3220
14:42:13.820	62460	1.9800	12.8500	-70.1400	-0.6080	2.0690	0.2970
14:42:13.840	62480	1.9900	12.6400	-72.8900	-0.7220	2.2380	0.3730
14:42:13.861	62500	0.8900	12.3900	-67.7900	-0.6090	1.8830	0.3210
14:42:13.881	62520	3.1700	12.4000	-76.1500	-0.5970	2.3840	0.3840
14:42:13.901	62540	-0.4900	11.6600	-66.8500	-0.6310	1.7890	0.3030
14:42:13.920	62560	2.5200	12.4100	-76.3000	-0.5680	2.2980	0.3460
14:42:13.942	62580	0.6000	11.9300	-70.7100	-0.6390	2.0540	0.3460
14:42:13.960	62600	1.5500	12.7700	-69.3800	-0.6050	2.1110	0.3160
14:42:13.980	62620	3.5300	12.7000	-77.8200	-0.6360	2.5160	0.4020
14:42:14.001	62640	0.5300	11.0100	-61.6800	-0.5870	1.6930	0.2970
14:42:14.020	62660	3.4600	12.1100	-77.5700	-0.5150	2.3800	0.3500
14:42:14.041	62680	0.1900	12.1300	-71.4300	-0.6160	1.9540	0.3440
14:42:14.061	62700	1.8200	12.1900	-70.7300	-0.5730	2.0880	0.3210
14:42:14.082	62720	2.5000	11.9500	-76.1300	-0.5880	2.3220	0.3760
14:42:14.100	62740	-0.1200	11.7200	-62.6100	-0.5750	1.6900	0.2780
14:42:14.121	62760	2.2100	11.9500	-78.0200	-0.5590	2.3640	0.3680
14:42:14.140	62780	-0.3100	12.2700	-67.4400	-0.5950	1.8190	0.3030
14:42:14.161	62800	1.1000	11.8800	-73.2500	-0.5770	2.0750	0.3320
14:42:14.180	62820	0.5500	12.3100	-75.5900	-0.6120	2.2460	0.3610
14:42:14.202	62840	1.2400	12.7100	-68.1200	-0.6090	2.0460	0.3210
14:42:14.222	62860	2.7100	11.8900	-74.7400	-0.6090	2.3600	0.3820
14:42:14.242	62880	0.4500	12.2400	-67.5900	-0.5650	1.8470	0.3060
14:42:14.261	62900	2.6000	12.5800	-75.4500	-0.5700	2.3180	0.3720
14:42:14.281	62920	0.9800	11.7900	-69.2000	-0.6090	1.9780	0.3310
14:42:14.302	62940	2.1000	12.3500	-70.0900	-0.5720	2.0270	0.3210
14:42:14.321	62960	2.1600	12.6000	-70.8800	-0.5980	2.2240	0.3570
14:42:14.341	62980	0.0900	12.1500	-68.4900	-0.5770	1.8570	0.3120
14:42:14.361	63000	3.5400	12.4800	-73.8000	-0.5900	2.4110	0.3660
14:42:14.380	63020	0.0400	11.7400	-66.1700	-0.6070	1.8280	0.3170
14:42:14.402	63040	3.0500	12.1900	-74.3600	-0.5670	2.2400	0.3360
14:42:14.422	63060	0.9600	12.3100	-72.4300	-0.6150	2.1210	0.3600
14:42:14.441	63080	1.2900	11.9100	-65.6200	-0.5560	1.8790	0.2980
14:42:14.460	63100	3.3800	12.4700	-75.7000	-0.5450	2.4690	0.3810
14:42:14.482	63120	0.3100	11.7800	-64.5200	-0.5720	1.8300	0.3170
14:42:14.502	63140	4.8200	12.2900	-74.2900	-0.5670	2.4290	0.3550
14:42:14.522	63160	0.4100	11.7800	-67.3500	-0.6280	1.9330	0.3420
14:42:14.543	63180	2.0900	12.2200	-70.7300	-0.5680	2.0540	0.3140
14:42:14.562	63200	3.0500	12.8900	-73.8900	-0.6140	2.3890	0.3640
14:42:14.583	63220	1.0100	12.2400	-63.9000	-0.5880	1.7440	0.2980
14:42:14.601	63240	3.5700	12.4200	-77.1600	-0.5840	2.4260	0.3710
14:42:14.623	63260	0.5300	11.9600	-66.7500	-0.6270	1.8760	0.3340
14:42:14.643	63280	2.2700	12.1000	-74.5700	-0.5710	2.1940	0.3410
14:42:14.663	63300	1.2400	12.2100	-70.4700	-0.6180	2.0980	0.3480
14:42:14.683	63320	1.2700	11.8900	-68.3900	-0.5650	1.9100	0.3030
14:42:14.702	63340	3.4300	12.2900	-78.0300	-0.5800	2.3930	0.3870
14:42:14.723	63360	-0.4200	11.8000	-65.8800	-0.5970	1.7770	0.3080
14:42:14.741	63380	2.7000	12.3400	-74.2700	-0.5650	2.3000	0.3410
14:42:14.762	63400	0.6800	12.1500	-70.0900	-0.6240	2.0480	0.3350
14:42:14.782	63420	1.0700	12.0300	-70.7800	-0.5880	2.0660	0.3200
14:42:14.802	63440	2.0000	12.6000	-73.0500	-0.6010	2.2560	0.3600
14:42:14.822	63460	-0.0300	11.8100	-64.8300	-0.5860	1.7710	0.2930
14:42:14.842	63480	4.6700	12.6800	-76.0800	-0.5640	2.4640	0.3700
14:42:14.861	63500	0.1600	11.9300	-67.2200	-0.6070	1.8770	0.3340
14:42:14.882	63520	1.3400	12.4600	-71.9200	-0.5510	2.0960	0.3220
14:42:14.902	63540	1.4400	12.0000	-73.3300	-0.6070	2.1610	0.3690
14:42:14.922	63560	0.1600	11.7500	-65.8500	-0.5940	1.8800	0.3020
14:42:14.940	63580	3.5100	12.3600	-78.6500	-0.6070	2.5080	0.3910
14:42:14.962	63600	-0.0100	11.2300	-65.8500	-0.6060	1.7960	0.3180
14:42:14.982	63620	4.1400	12.8900	-73.8900	-0.5660	2.3870	0.3440
14:42:15.002	63640	1.3400	12.0900	-69.2600	-0.6320	2.0470	0.3570
14:42:15.022	63660	1.6400	12.2700	-70.6100	-0.5910	1.9950	0.3080
14:42:15.042	63680	2.9400	12.8600	-72.4100	-0.6280	2.3440	0.3650
14:42:15.063	63700	0.4500	11.8300	-64.2800	-0.5870	1.8150	0.2920
14:42:15.083	63720	3.5300	12.2000	-77.8500	-0.5930	2.4810	0.3720
14:42:15.103	63740	0.7300	12.3500	-64.3800	-0.6220	1.8830	0.3120
14:42:15.121	63760	2.1700	12.4200	-72.5700	-0.5560	2.1080	0.3340
14:42:15.141	63780	1.5300	12.7600	-71.8500	-0.6420	2.2350	0.3560
14:42:15.162	63800	1.5000	11.6500	-64.1500	-0.6030	1.8610	0.2980
14:42:15.182	63820	3.4600	12.4500	-76.6800	-0.5730	2.4790	0.3780
14:42:15.202	63840	-0.3300	11.4500	-64.7300	-0.6120	1.7190	0.2960
14:42:15.221	63860	3.6400	12.2600	-75.1600	-0.5740	2.3570	0.3650
14:42:15.241	63880	2.0400	12.3900	-69.0900	-0.6290	2.0950	0.3490
14:42:15.261	63900	1.0500	12.4400	-67.2300	-0.5640	1.9200	0.2990
14:42:15.283	63920	2.9300	12.5000	-76.0100	-0.5770	2.3430	0.3850
14:42:15.301	63940	1.0400	11.2600	-63.4700	-0.5820	1.7510	0.3070
14:42:15.323	63960	3.9900	12.5600	-76.8600	-0.5750	2.5050	0.3700
14:42:15.341	63980	0.2800	12.0400	-64.8800	-0.6490	1.8750	0.3120
14:42:15.361	64000	3.3700	12.0800	-72.8900	-0.5920	2.2110	0.3300
14:42:15.383	64020	1.9200	12.3500	-74.2000	-0.6430	2.2090	0.3790
14:42:15.403	64040	1.1300	12.1400	-65.3600	-0.5880	1.8400	0.3000
14:42:15.422	64060	3.9000	12.6600	-77.3600	-0.5970	2.4700	0.3800
14:42:15.442	64080	0.5100	11.7300	-63.2300	-0.6030	1.7480	0.3040
14:42:15.462	64100	2.9100	12.0300	-76.6100	-0.5650	2.3540	0.3630
14:42:15.483	64120	0.9500	11.9700	-71.2200	-0.6550	2.0710	0.3560
14:42:15.503	64140	2.3200	12.4500	-67.4000	-0.5950	1.9840	0.3070
14:42:15.522	64160	2.4900	12.9600	-73.4900	-0.6270	2.3550	0.3690
14:42:15.544	64180	0.2800	11.8100	-63.8200	-0.6040	1.7700	0.2890
14:42:15.563	64200	3.8000	12.2100	-77.2700	-0.5730	2.4180	0.3670
14:42:15.582	64220	1.0400	11.4800	-67.5200	-0.6300	1.9120	0.3270
14:42:15.602	64240	1.3800	12.2000	-71.6300	-0.5820	2.0750	0.3160
14:42:15.623	64260	1.7100	12.3800	-74.5700	-0.6290	2.1960	0.3650
14:42:15.642	64280	1.0800	12.2200	-64.7400	-0.5900	1.8260	0.3000
14:42:15.662	64300	3.5100	12.5800	-76.2100	-0.5970	2.4410	0.3710
14:42:15.681	64320	0.0700	12.0500	-63.8900	-0.6040	1.7920	0.3040
14:42:15.703	64340	2.6900	12.8200	-76.4500	-0.5380	2.3160	0.3420
14:42:15.722	64360	0.7600	11.8000	-69.1300	-0.6530	2.0760	0.3510
14:42:15.741	64380	0.9400	12.0300	-68.8500	-0.5880	1.9290	0.3130
14:42:15.763	64400	2.2200	12.7400	-76.5900	-0.6500	2.3530	0.3850
14:42:15.783	64420	0.6800	12.1000	-63.7400	-0.6060	1.7550	0.3050
14:42:15.802	64440	5.0800	11.8100	-78.9600	-0.5610	2.5480	0.3860
14:42:15.821	64460	1.2700	12.3300	-67.9100	-0.6360	1.9470	0.3390
14:42:15.841	64480	1.7500	12.4200	-72.1400	-0.5990	2.1600	0.3150
14:42:15.863	64500	2.2000	12.2300	-70.0800	-0.6890	2.1730	0.3590
14:42:15.882	64520	0.5600	12.1700	-66.3600	-0.6120	1.8680	0.3140
14:42:15.903	64540	3.7100	12.3700	-75.0900	-0.6130	2.4180	0.3740
14:42:15.923	64560	0.3800	11.9200	-66.3300	-0.6490	1.8800	0.3330
14:42:15.943	64580	2.6600	11.9600	-74.6200	-0.5710	2.2790	0.3430
14:42:15.962	64600	1.2500	12.0900	-70.9200	-0.6450	2.0670	0.3610
14:42:15.981	64620	0.5100	12.3600	-67.6700	-0.6040	1.8820	0.2920
14:42:16.004	64640	2.7500	12.2900	-75.0000	-0.6040	2.3340	0.3640
14:42:16.024	64660	0.4000	11.9500	-63.8900	-0.5920	1.7830	0.3030
14:42:16.043	64680	3.6500	12.4100	-76.1300	-0.5920	2.4540	0.3650
14:42:16.062	64700	0.4900	11.9900	-68.2600	-0.6540	1.9680	0.3320
14:42:16.083	64720	1.3600	12.2300	-71.1600	-0.5930	2.0670	0.3220
14:42:16.102	64740	1.3500	12.4500	-72.9400	-0.6450	2.1480	0.3760
14:42:16.124	64760	0.7400	12.0500	-64.4500	-0.5960	1.7830	0.2900
14:42:16.143	64780	3.6400	12.2300	-79.0800	-0.5800	2.5600	0.4050
14:42:16.163	64800	-0.2200	11.8300	-65.4400	-0.6600	1.8190	0.3260
14:42:16.183	64820	2.7900	12.2900	-74.9500	-0.5590	2.2880	0.3370
14:42:16.203	64840	0.6300	12.1800	-68.7100	-0.6620	2.0350	0.3370
14:42:16.224	64860	1.4800	12.4000	-68.2900	-0.5970	1.9680	0.3070
14:42:16.242	64880	2.7400	12.2400	-75.5900	-0.6550	2.4000	0.3780
14:42:16.263	64900	0.6100	11.8000	-65.0200	-0.6350	1.8240	0.3240
14:42:16.282	64920	3.5300	12.3700	-76.8500	-0.5730	2.4590	0.3690
14:42:16.304	64940	0.3700	12.1800	-67.5700	-0.6620	1.9410	0.3410
14:42:16.324	64960	1.0800	12.8900	-68.8000	-0.5810	1.9940	0.2990
14:42:16.342	64980	2.0500	12.4200	-71.8400	-0.6790	2.1950	0.3700
14:42:16.364	65000	0.4000	12.1400	-66.7300	-0.6090	1.8270	0.3240
14:42:16.382	65020	3.6600	12.1800	-75.2000	-0.5960	2.4440	0.3690
14:42:16.404	65040	0.5400	12.1400	-66.7900	-0.6300	1.8470	0.3300
14:42:16.424	65060	2.1600	12.4400	-73.3600	-0.5770	2.2610	0.3400
14:42:16.443	65080	1.3400	12.4200	-72.0000	-0.6190	2.1090	0.3650
14:42:16.463	65100	0.5400	12.1000	-67.5700	-0.6050	1.8720	0.2990
14:42:16.483	65120	3.2600	12.6300	-76.4700	-0.6170	2.3780	0.3850
14:42:16.503	65140	0.8200	11.9100	-67.3400	-0.6100	1.8210	0.3280
14:42:16.523	65160	3.3900	12.5700	-77.0000	-0.5460	2.3630	0.3660
14:42:16.543	65180	0.1400	11.2600	-67.7200	-0.6600	1.8880	0.3290
14:42:16.563	65200	2.5000	12.5000	-72.7500	-0.6130	2.1050	0.3240
14:42:16.583	65220	2.6400	12.7400	-74.3600	-0.7280	2.3470	0.3950
14:42:16.604	65240	0.6600	12.1300	-63.7000	-0.6070	1.8130	0.2940
14:42:16.623	65260	4.0100	12.3300	-77.4200	-0.5960	2.4920	0.3870
14:42:16.644	65280	0.6700	11.9600	-65.3100	-0.6430	1.8930	0.3220
14:42:16.663	65300	3.9700	12.1100	-74.0300	-0.5820	2.2650	0.3450
14:42:16.683	65320	1.2900	12.4900	-69.2700	-0.7130	2.0810	0.3710
14:42:16.705	65340	0.5300	12.3100	-65.5900	-0.6330	1.9180	0.2910
14:42:16.725	65360	2.3400	12.7500	-76.3400	-0.6830	2.4150	0.4110
14:42:16.743	65380	0.5500	12.3700	-65.3700	-0.6400	1.8770	0.3250
14:42:16.763	65400	3.1500	12.4000	-77.0200	-0.5550	2.3720	0.3570
14:42:16.783	65420	-0.5400	12.1700	-68.6300	-0.6630	1.9130	0.3390
14:42:16.802	65440	1.2500	12.2000	-68.9500	-0.6050	1.9660	0.2880
14:42:16.825	65460	1.4800	12.3400	-73.8800	-0.6680	2.2810	0.3590
14:42:16.843	65480	0.1300	11.8500	-68.1900	-0.6150	1.8630	0.3230
14:42:16.863	65500	3.0400	12.5800	-77.4300	-0.6010	2.4360	0.3820
14:42:16.885	65520	0.5000	11.8800	-68.3800	-0.6450	1.8750	0.3220
14:42:16.904	4	2.3300	12.8200	-72.4900	-0.5620	2.0960	0.3270
14:42:16.925	24	0.7300	12.5200	-69.6500	-0.7070	2.1270	0.3570
14:42:16.942	44	0.6300	12.7100	-65.4400	-0.6100	1.8460	0.2970
14:42:16.963	64	2.2400	12.4300	-77.4700	-0.6530	2.3710	0.4090
14:42:16.985	84	0.0700	12.4300	-65.1200	-0.6370	1.8210	0.3200
14:42:17.005	104	4.2600	12.9300	-76.9600	-0.5360	2.4400	0.3630
14:42:17.024	124	0.3100	11.4400	-69.1300	-0.6690	1.9260	0.3470
14:42:17.044	144	2.1900	12.4800	-70.2000	-0.5950	1.9990	0.3100
14:42:17.064	164	3.0100	12.9400	-72.3800	-0.7150	2.3430	0.3670
14:42:17.084	184	1.1000	11.9400	-63.5000	-0.6280	1.8900	0.2940
14:42:17.103	204	3.3700	12.7000	-77.0000	-0.6090	2.4000	0.3910
14:42:17.123	224	0.2200	11.6400	-66.6100	-0.6360	1.8360	0.3270
14:42:17.144	244	2.8600	12.5500	-73.6200	-0.5570	2.2460	0.3350
14:42:17.165	264	1.2500	12.2500	-70.7900	-0.6790	2.1210	0.3590
14:42:17.184	284	1.5500	12.1000	-65.3000	-0.6180	1.8800	0.2950
14:42:17.205	304	4.2000	12.4300	-74.9700	-0.6160	2.4220	0.3750
14:42:17.223	324	0.6900	11.7700	-66.8100	-0.6190	1.8750	0.3320
14:42:17.244	344	2.4000	12.3500	-73.8200	-0.5630	2.2810	0.3470
14:42:17.263	364	0.1700	11.8800	-68.1500	-0.6230	1.9070	0.3230
14:42:17.283	384	2.2100	12.0300	-69.8800	-0.5940	2.0070	0.3120
14:42:17.304	404	2.3100	12.1900	-75.6000	-0.6380	2.3470	0.3850
14:42:17.324	424	1.2500	11.7400	-65.6200	-0.5890	1.8270	0.3060
14:42:17.344	444	3.4300	12.3400	-76.2100	-0.5650	2.4470	0.3750
14:42:17.363	464	-0.0900	11.6200	-67.3000	-0.6160	1.8430	0.3300
14:42:17.383	484	2.6800	12.5100	-73.2200	-0.5830	2.2510	0.3360
14:42:17.403	504	1.1800	11.9800	-71.5600	-0.6900	2.1700	0.3760
14:42:17.425	524	0.7000	12.3700	-68.9400	-0.5930	1.9230	0.3150
14:42:17.444	544	3.2200	12.8400	-77.4100	-0.6310	2.5270	0.3890
14:42:17.463	564	0.2200	11.9500	-67.1500	-0.6100	1.7820	0.3240
14:42:17.484	584	2.1000	12.4300	-77.4500	-0.5610	2.2630	0.3560
14:42:17.503	604	0.5300	12.0200	-69.1800	-0.6570	1.9450	0.3300
14:42:17.523	624	0.9200	12.6200	-69.3300	-0.6080	2.0380	0.3030
14:42:17.544	644	2.1200	12.8500	-72.3400	-0.6780	2.2730	0.3620
14:42:17.563	664	0.7200	12.0300	-66.6900	-0.6200	1.8780	0.3110
14:42:17.585	684	3.5400	12.2200	-77.2800	-0.5820	2.4550	0.3840
14:42:17.604	704	-0.4000	11.7900	-68.3300	-0.6410	1.8690	0.3330
14:42:17.624	724	1.9700	12.5300	-70.8600	-0.5660	2.0210	0.3120
14:42:17.643	744	1.6400	11.7900	-73.3400	-0.6270	2.1800	0.3560
14:42:17.664	764	0.8600	12.1800	-67.5500	-0.6220	1.9270	0.3100
14:42:17.684	784	3.1800	12.6600	-77.7000	-0.6280	2.4730	0.3900
14:42:17.704	804	0.4500	12.0100	-64.9700	-0.6030	1.7540	0.3120
14:42:17.725	824	2.5600	12.8100	-75.7700	-0.5390	2.2740	0.3380
14:42:17.744	844	0.3500	11.7700	-68.7700	-0.6750	1.9930	0.3400
14:42:17.763	864	0.9600	12.5900	-68.5900	-0.5910	1.9830	0.3070
14:42:17.784	884	2.4400	12.1700	-74.8500	-0.6750	2.3010	0.3880
14:42:17.803	904	0.4400	12.0600	-66.8400	-0.6350	1.8150	0.3130
14:42:17.824	924	4.4000	12.1800	-78.5800	-0.5700	2.5120	0.3980
14:42:17.843	944	0.7900	11.6700	-67.0700	-0.6350	1.8330	0.3460
14:42:17.865	964	2.0200	12.6700	-72.3000	-0.5770	2.1570	0.3190
14:42:17.884	984	2.3500	12.1500	-72.2800	-0.7010	2.1550	0.3720
14:42:17.904	1004	1.3200	12.8500	-67.4000	-0.6160	1.9450	0.3130
14:42:17.923	1024	3.9200	12.2100	-73.9000	-0.6690	2.3760	0.3950
14:42:17.944	1044	-0.3100	11.8500	-65.5000	-0.6440	1.8720	0.3320
14:42:17.963	1064	3.0800	12.3200	-73.7100	-0.5600	2.3350	0.3460
14:42:17.985	1084	0.6800	11.8000	-67.9700	-0.6980	1.9730	0.3350
14:42:18.004	1104	1.6100	12.6000	-68.7200	-0.6080	1.9560	0.2890
14:42:18.023	1124	3.4800	12.6600	-73.8900	-0.6450	2.3770	0.3750
14:42:18.044	1144	0.3400	11.9800	-65.4300	-0.5970	1.8920	0.3230
14:42:18.064	1164	3.2700	12.1700	-75.7800	-0.5930	2.3960	0.3520
14:42:18.084	1184	-0.1700	11.9100	-66.3600	-0.6270	1.8400	0.3120
14:42:18.103	1204	2.3700	12.1400	-71.8300	-0.5840	2.0740	0.3200
14:42:18.126	1224	1.5500	12.2500	-72.7000	-0.6780	2.2000	0.3650
14:42:18.144	1244	0.4500	11.9900	-65.6200	-0.6020	1.8490	0.3060
14:42:18.165	1264	3.2500	12.2300	-77.4000	-0.5870	2.4300	0.3860
14:42:18.184	1284	-0.1400	11.9800	-66.5600	-0.6250	1.8330	0.3380
14:42:18.203	1304	4.2500	12.6200	-73.6700	-0.5670	2.3510	0.3300
14:42:18.226	1324	0.4900	11.8900	-68.1400	-0.6800	1.9830	0.3510
14:42:18.244	1344	1.3000	12.2800	-68.4100	-0.6020	1.9730	0.2790
14:42:18.265	1364	2.6400	12.9500	-73.3800	-0.6500	2.4090	0.3790
14:42:18.286	1384	0.0600	12.3500	-66.2300	-0.6080	1.9040	0.3270
14:42:18.306	1404	3.3300	12.6500	-76.1200	-0.5790	2.3750	0.3690
14:42:18.324	1424	-0.0500	11.9100	-66.4700	-0.6350	1.8400	0.3290
14:42:18.344	1444	1.8300	12.6800	-71.8500	-0.5870	2.1130	0.3120
14:42:18.364	1464	1.3300	12.7900	-72.5200	-0.7340	2.1980	0.3670
14:42:18.384	1484	0.7500	12.1100	-66.6500	-0.6230	1.9630	0.3200
14:42:18.406	1504	3.1000	12.7800	-74.9500	-0.5940	2.3650	0.3730
14:42:18.426	1524	-0.2400	11.7600	-65.4800	-0.6320	1.8230	0.3190
14:42:18.446	1544	2.0500	12.1700	-71.0300	-0.5690	2.1670	0.3150
14:42:18.464	1564	0.6400	12.0900	-71.6100	-0.6520	2.1220	0.3710
14:42:18.485	1584	1.4400	11.5000	-68.5000	-0.6100	2.0240	0.3060
14:42:18.505	1604	2.1800	12.2500	-77.8000	-0.6360	2.3800	0.3900
14:42:18.525	1624	-0.3500	12.3000	-65.5600	-0.6010	1.7770	0.3020
14:42:18.545	1644	3.4400	12.5900	-74.7200	-0.5650	2.3530	0.3560
14:42:18.565	1664	0.4200	11.9500	-68.3000	-0.6460	1.9600	0.3430
14:42:18.584	1684	2.3700	12.0500	-68.7500	-0.6060	2.0560	0.2980
14:42:18.605	1704	1.8400	12.6700	-72.7200	-0.6920	2.2140	0.3750
14:42:18.625	1724	0.5900	12.5600	-67.0000	-0.6210	1.8690	0.3200
14:42:18.645	1744	3.0900	12.5300	-77.0100	-0.5950	2.5030	0.3830
14:42:18.664	1764	1.0000	11.6000	-64.6600	-0.6260	1.8040	0.3230
14:42:18.685	1784	2.7900	12.7600	-76.6800	-0.5860	2.3060	0.3460
14:42:18.706	1804	2.3800	12.4800	-70.0500	-0.6470	2.0890	0.3470
14:42:18.724	1824	2.2900	12.2300	-65.5200	-0.6230	1.9560	0.3010
14:42:18.745	1844	3.3500	12.7400	-75.7200	-0.6690	2.3850	0.4000
14:42:18.765	1864	1.0400	11.6800	-65.8200	-0.6210	1.8390	0.3210
14:42:18.784	1884	3.4200	12.4700	-74.8800	-0.5530	2.4140	0.3640
14:42:18.805	1904	0.8200	11.5100	-66.6200	-0.6870	1.9740	0.3360
14:42:18.825	1924	2.4800	13.2000	-68.4200	-0.6020	2.0970	0.2980
14:42:18.845	1944	3.2900	12.1000	-73.6400	-0.6680	2.3000	0.3820
14:42:18.864	1964	1.3100	12.1300	-63.7700	-0.5940	1.8120	0.3000
14:42:18.885	1984	3.1500	12.5200	-75.6500	-0.5780	2.4480	0.3580
14:42:18.905	2004	0.0000	12.2200	-63.2600	-0.6110	1.7990	0.2970
14:42:18.924	2024	2.5200	12.3200	-72.2300	-0.5940	2.1570	0.3260
14:42:18.944	2044	1.9000	12.1000	-72.1600	-0.6520	2.1320	0.3590
14:42:18.966	2064	1.4700	12.2200	-66.7800	-0.5920	1.8950	0.3120
14:42:18.986	2084	2.7600	12.2500	-78.3300	-0.5930	2.4520	0.3990
14:42:19.004	2104	0.5500	11.7100	-63.1200	-0.6150	1.7080	0.3060
14:42:19.025	2124	3.8900	12.5400	-78.1600	-0.5480	2.4680	0.3680
14:42:19.045	2144	0.5900	11.7300	-66.5700	-0.6820	1.9550	0.3350
14:42:19.065	2164	1.6600	12.3600	-69.8000	-0.5880	2.0590	0.3070
14:42:19.085	2184	1.5300	12.0100	-73.5300	-0.6790	2.2690	0.3770
14:42:19.105	2204	1.0000	11.8800	-66.1900	-0.5960	1.8280	0.3210
14:42:19.125	2224	2.9000	12.5300	-78.8600	-0.5960	2.4360	0.3880
14:42:19.145	2244	0.1500	11.5700	-64.3400	-0.6230	1.7690	0.3100
14:42:19.164	2264	1.9300	12.6600	-73.3000	-0.5850	2.2200	0.3230
14:42:19.186	2284	0.8000	12.4300	-72.7400	-0.7220	2.1370	0.3720
14:42:19.205	2304	0.3800	12.7800	-66.9100	-0.6160	1.9320	0.2960
14:42:19.224	2324	2.5300	12.7400	-73.8300	-0.6540	2.3470	0.3660
14:42:19.246	2344	0.5500	11.8300	-65.0700	-0.6300	1.7470	0.3050
14:42:19.264	2364	2.6000	12.7500	-77.5100	-0.5550	2.3090	0.3460
14:42:19.286	2384	1.6000	11.8200	-66.4600	-0.6610	2.0040	0.3270
14:42:19.305	2404	1.3000	12.4900	-68.6200	-0.5900	1.9930	0.3010
14:42:19.326	2424	2.8100	12.7400	-74.2400	-0.6060	2.3340	0.3720
14:42:19.345	2444	0.5200	12.4700	-65.6500	-0.6090	1.8290	0.2920
14:42:19.364	2464	2.6700	12.2100	-77.8800	-0.5800	2.3990	0.3760
14:42:19.387	2484	0.5600	11.9400	-65.0000	-0.6200	1.8380	0.3140
14:42:19.405	2504	1.6900	12.6100	-73.7400	-0.5640	2.1510	0.3290
14:42:19.425	2524	2.2900	12.1600	-72.6900	-0.6650	2.1290	0.3730
14:42:19.445	2544	0.3900	12.0900	-67.2200	-0.6020	1.8610	0.2990
14:42:19.465	2564	2.2800	12.7600	-77.7200	-0.6170	2.4170	0.3850
14:42:19.487	2584	-0.1400	11.9800	-65.4100	-0.6300	1.7670	0.3270
14:42:19.506	2604	3.2900	12.3600	-77.6100	-0.5630	2.3720	0.3600
14:42:19.525	2624	0.6400	12.4100	-69.1400	-0.6460	2.0470	0.3480
14:42:19.544	2644	1.5400	12.4000	-71.6200	-0.5950	2.0740	0.3350
14:42:19.567	2664	2.4100	12.4300	-74.0200	-0.6860	2.3140	0.3800
14:42:19.586	2684	1.0400	11.9800	-64.3800	-0.6090	1.8140	0.2950
14:42:19.606	2704	3.9100	12.0200	-75.3800	-0.5860	2.3960	0.3610
14:42:19.625	2724	0.3200	12.2100	-66.2000	-0.6400	1.8770	0.3280
14:42:19.646	2744	2.6400	12.3300	-71.6300	-0.5980	2.1880	0.3280
14:42:19.665	2764	2.0000	12.2700	-72.2700	-0.6440	2.2460	0.3690
14:42:19.686	2784	1.1200	12.2100	-66.5900	-0.5900	1.8900	0.2970
14:42:19.705	2804	2.5200	12.6800	-75.1800	-0.6020	2.3830	0.3630
14:42:19.724	2824	-0.3400	11.4200	-65.4300	-0.6180	1.7460	0.3100
14:42:19.746	2844	3.4500	12.3500	-74.3100	-0.5700	2.2510	0.3360
14:42:19.765	2864	0.7700	11.8200	-72.7100	-0.6590	2.0870	0.3670
14:42:19.786	2884	0.9000	12.2100	-66.6600	-0.5970	1.9230	0.2930
14:42:19.805	2904	3.3100	12.2200	-78.3200	-0.6150	2.3950	0.4050
14:42:19.824	2924	0.4400	12.0300	-64.6200	-0.5920	1.7890	0.3120
14:42:19.847	2944	4.0500	12.3900	-77.6700	-0.5600	2.5020	0.3770
14:42:19.867	2964	0.2800	11.9500	-65.7400	-0.6490	1.8490	0.3260
14:42:19.886	2984	1.6100	11.9500	-72.4200	-0.5800	2.1610	0.3160
14:42:19.907	3004	1.5200	12.1300	-73.1500	-0.6570	2.2270	0.3780
14:42:19.925	3024	0.4500	12.2500	-65.6700	-0.6100	1.8410	0.3120
14:42:19.946	3044	3.0200	12.5000	-79.0900	-0.6120	2.4060	0.3870
14:42:19.966	3064	0.7000	11.7000	-62.8300	-0.6360	1.7660	0.2990
14:42:19.986	3084	2.6400	12.6900	-75.7200	-0.5580	2.3090	0.3450
14:42:20.006	3104	-0.2200	11.9700	-69.1000	-0.6770	2.0270	0.3380
14:42:20.027	3124	0.9200	12.9000	-68.1500	-0.5880	1.9480	0.3030
14:42:20.045	3144	2.5200	12.6000	-76.9400	-0.6530	2.3510	0.3900
14:42:20.066	3164	0.5000	12.3000	-63.9500	-0.6190	1.7800	0.2940
14:42:20.086	3184	2.8900	12.3200	-76.9000	-0.5680	2.4050	0.3680
14:42:20.105	3204	0.6300	11.7800	-67.7600	-0.6170	1.9460	0.3240
14:42:20.125	3224	0.8700	12.6800	-71.7200	-0.5800	2.0750	0.3220
14:42:20.144	3244	0.6400	12.0500	-73.1000	-0.6290	2.1620	0.3580
14:42:20.166	3264	0.7500	12.3200	-66.6900	-0.6150	1.8320	0.2910
14:42:20.185	3284	3.1600	12.1300	-78.0500	-0.6140	2.4600	0.3810
14:42:20.206	3304	0.0900	12.0600	-66.1400	-0.6060	1.7840	0.3160
14:42:20.225	3324	2.5800	12.4700	-74.7300	-0.5370	2.2340	0.3390
14:42:20.246	3344	0.7200	11.6900	-69.4400	-0.6480	1.9770	0.3350
14:42:20.265	3364	1.5300	12.2800	-69.4600	-0.5880	1.9780	0.3090
14:42:20.287	3384	3.5800	12.6200	-75.4900	-0.6500	2.4360	0.3960
14:42:20.305	3404	0.5000	12.0300	-65.3900	-0.6000	1.8110	0.3240
14:42:20.325	3424	4.3200	12.6500	-79.1300	-0.5600	2.5130	0.3670
14:42:20.347	3444	0.7500	12.1200	-67.3900	-0.6430	1.9260	0.3340
14:42:20.365	3464	2.6600	12.2500	-71.0900	-0.5900	2.1190	0.3210
14:42:20.386	3484	1.9800	12.1500	-70.9100	-0.7160	2.1430	0.3620
14:42:20.407	3504	0.7600	12.2400	-65.3100	-0.6120	1.8340	0.3090
14:42:20.426	3524	4.2700	12.5600	-74.5900	-0.6190	2.4620	0.3920
14:42:20.447	3544	0.1500	12.0500	-65.7000	-0.6360	1.9180	0.3240
14:42:20.466	3564	3.0000	12.6700	-74.7100	-0.5800	2.3250	0.3390
14:42:20.485	3584	0.6500	12.1800	-70.0800	-0.6520	2.0610	0.3510
14:42:20.506	3604	1.1700	12.2200	-67.1800	-0.5980	1.9140	0.3050
14:42:20.525	3624	2.5300	12.2800	-72.5400	-0.6190	2.2400	0.3530
14:42:20.545	3644	-0.0800	12.1600	-63.3700	-0.6290	1.7490	0.2920
14:42:20.566	3664	4.2200	12.3500	-77.4800	-0.5780	2.4810	0.3730
14:42:20.587	3684	0.8800	11.8500	-68.6600	-0.6320	1.9500	0.3420
14:42:20.607	3704	1.2100	12.6400	-71.0300	-0.5760	2.0310	0.3130
14:42:20.627	3724	2.3200	12.7100	-71.3000	-0.6880	2.2150	0.3650
14:42:20.646	3744	0.7200	12.3300	-65.3300	-0.5960	1.8490	0.3140
14:42:20.667	3764	3.1300	11.9700	-78.9800	-0.5710	2.5050	0.3950
14:42:20.686	3784	-0.0200	12.0200	-65.8600	-0.6420	1.8430	0.3210
14:42:20.705	3804	3.6500	12.2300	-73.5300	-0.5700	2.3500	0.3520
14:42:20.725	3824	1.2000	11.5500	-72.1300	-0.6480	2.0320	0.3550
14:42:20.746	3844	0.3200	12.3200	-68.5800	-0.5980	1.8630	0.3010
14:42:20.767	3864	2.7900	12.1700	-75.1800	-0.6620	2.3260	0.3800
14:42:20.788	3884	1.2200	12.0700	-62.7900	-0.6130	1.8570	0.3040
14:42:20.807	3904	3.0700	12.7000	-77.6500	-0.5750	2.4530	0.3730
14:42:20.827	3924	0.3100	11.9600	-67.3900	-0.6570	1.8920	0.3410
14:42:20.847	3944	1.1300	12.6900	-71.4100	-0.5720	2.0720	0.3100
14:42:20.867	3964	2.0700	12.2900	-71.6700	-0.6570	2.1820	0.3630
14:42:20.886	3984	1.3700	11.9900	-65.9500	-0.5920	1.8440	0.3140
14:42:20.906	4004	4.0000	11.9300	-75.9400	-0.5940	2.4080	0.3670
14:42:20.926	4024	0.0900	11.7900	-65.0800	-0.6250	1.8500	0.3140
14:42:20.947	4044	2.7400	11.9100	-72.0500	-0.5750	2.2610	0.3320
14:42:20.967	4064	0.6200	12.3700	-68.2600	-0.6250	2.0220	0.3270
14:42:20.988	4084	0.7300	12.1500	-69.4600	-0.5940	1.9120	0.3160
14:42:21.007	4104	3.7300	12.4200	-73.7300	-0.6310	2.3700	0.3760
14:42:21.027	4124	0.6800	12.0000	-65.9100	-0.5930	1.8290	0.3130
14:42:21.047	4144	3.9000	11.9800	-77.1200	-0.5750	2.4540	0.3620
14:42:21.067	4164	0.0000	11.4300	-69.9200	-0.6290	1.9200	0.3470
14:42:21.086	4184	2.7100	12.2200	-70.7700	-0.6010	2.1790	0.3090
14:42:21.106	4204	1.4300	12.3100	-74.7500	-0.6890	2.2140	0.3810
14:42:21.126	4224	0.5000	12.0400	-66.4800	-0.6170	1.9000	0.3130
14:42:21.146	4244	3.8600	12.8000	-76.4800	-0.5870	2.5580	0.3850
14:42:21.167	4264	0.9900	11.7900	-69.0400	-0.6630	2.0820	0.3500
14:42:21.187	4284	3.5200	12.6300	-74.7200	-0.6090	2.3450	0.3640
14:42:21.207	4304	0.7600	11.5600	-65.6100	-0.7010	1.8500	0.3360
14:42:21.227	4324	1.9500	12.3300	-69.6600	-0.5990	2.0140	0.3040
14:42:21.247	4344	2.7600	12.8100	-76.3900	-0.5690	2.4420	0.3900
14:42:21.266	4364	0.5200	11.6000	-65.9400	-0.6050	1.9100	0.3100
14:42:21.286	4384	2.9900	12.2100	-76.2800	-0.5770	2.3790	0.3700
14:42:21.307	4404	-0.5800	11.5600	-62.5500	-0.5900	1.7740	0.3000
14:42:21.325	4424	0.5400	11.9800	-72.5000	-0.5450	2.0430	0.3160
14:42:21.346	4444	0.9400	12.5400	-73.8000	-0.5970	2.1550	0.3500
14:42:21.366	4464	-0.6900	11.8300	-63.7600	-0.5710	1.6730	0.2760
14:42:21.387	4484	3.4900	13.0800	-80.1600	-0.5540	2.6220	0.3900
14:42:21.406	4504	0.0100	12.3600	-66.8100	-0.6220	1.8700	0.3240
14:42:21.427	4524	1.5200	12.0400	-71.6800	-0.5520	2.1450	0.3290
14:42:21.447	4544	0.4300	12.2700	-72.7600	-0.5770	2.1290	0.3520
14:42:21.467	4564	0.5300	12.2400	-65.2300	-0.5660	1.8560	0.2930
14:42:21.487	4584	2.8500	12.4000	-78.3800	-0.5800	2.5110	0.3780
14:42:21.507	4604	-0.8000	11.9700	-64.9700	-0.5590	1.6920	0.3040
14:42:21.527	4624	3.1900	12.5600	-77.8200	-0.5620	2.4190	0.3720
14:42:21.546	4644	-0.4300	12.1100	-68.9700	-0.6210	1.9420	0.3270
14:42:21.566	4664	1.6700	12.3200	-69.5400	-0.5960	2.0080	0.3060
14:42:21.588	4684	1.7700	11.9600	-74.4600	-0.6190	2.2510	0.3670
14:42:21.608	4704	1.3100	11.9100	-65.5000	-0.5890	1.9530	0.2900
14:42:21.627	4724	3.2200	12.9300	-76.5800	-0.5760	2.4300	0.3790
14:42:21.646	4744	0.9200	11.5200	-63.8000	-0.5950	1.8230	0.3060
14:42:21.667	4764	2.2300	12.0900	-74.2400	-0.5510	2.2070	0.3280
14:42:21.686	4784	1.6000	12.4800	-72.0500	-0.5790	2.1570	0.3680
14:42:21.707	4804	2.1600	11.4500	-64.3400	-0.5760	1.9160	0.3050
14:42:21.727	4824	3.7500	12.1700	-76.5300	-0.5670	2.4360	0.3810
14:42:21.747	4844	1.2400	12.0300	-64.1600	-0.5880	1.8530	0.3070
14:42:21.767	4864	3.4700	12.6900	-75.2800	-0.5600	2.3880	0.3570
14:42:21.788	4884	0.5200	11.8800	-68.0200	-0.6030	1.8880	0.3330
14:42:21.807	4904	1.6600	11.9500	-66.9400	-0.5730	1.9580	0.3020
14:42:21.826	4924	3.0600	12.3000	-73.8600	-0.5850	2.3980	0.3780
14:42:21.847	4944	1.4500	11.8600	-64.4600	-0.5770	1.8620	0.3090
14:42:21.868	4964	3.4200	12.3400	-78.2200	-0.5510	2.4350	0.3890
14:42:21.888	4984	0.3900	11.8200	-65.1300	-0.5660	1.7890	0.3240
14:42:21.908	5004	3.1900	13.0800	-71.9500	-0.5370	2.2570	0.3300
14:42:21.927	5024	1.5200	12.4900	-71.5500	-0.6330	2.1430	0.3700
14:42:21.947	5044	1.6300	11.9600	-64.2000	-0.5730	1.8070	0.2850
14:42:21.968	5064	3.8600	12.2700	-79.0300	-0.5720	2.5590	0.4040
14:42:21.988	5084	0.7300	12.0000	-65.0000	-0.5940	1.8250	0.3170
14:42:22.007	5104	2.4700	12.3900	-74.8200	-0.5780	2.3510	0.3550
14:42:22.028	5124	0.5600	11.8500	-69.4300	-0.6210	1.9530	0.3430
14:42:22.047	5144	2.3800	12.1300	-67.5800	-0.5890	2.0240	0.2940
14:42:22.068	5164	1.8300	12.2100	-75.9300	-0.6110	2.3480	0.3740
14:42:22.088	5184	0.7700	11.9300	-63.1400	-0.5780	1.7550	0.2960
14:42:22.107	5204	2.8200	12.6300	-77.4100	-0.5550	2.4400	0.3760
14:42:22.129	5224	0.1200	11.8200	-65.7300	-0.6030	1.8680	0.3210
14:42:22.148	5244	1.7800	12.3700	-72.2700	-0.5790	2.0830	0.3300
14:42:22.168	5264	0.7800	12.0400	-72.2000	-0.6120	2.1460	0.3490
14:42:22.188	5284	1.0500	12.2100	-64.5800	-0.5730	1.8730	0.3000
14:42:22.207	5304	3.2300	12.5700	-79.0200	-0.5770	2.5040	0.3950
14:42:22.229	5324	-0.2600	11.9500	-64.5100	-0.5980	1.7540	0.3030
14:42:22.246	5344	3.5700	12.2200	-73.4600	-0.5640	2.2770	0.3420
14:42:22.268	5364	0.8800	12.0800	-69.9500	-0.6030	2.0280	0.3420
14:42:22.289	5384	1.2700	12.2600	-68.5900	-0.5630	2.0060	0.3150
14:42:22.309	5404	2.4400	12.0900	-74.5200	-0.6010	2.3600	0.3710
14:42:22.328	5424	-0.9200	12.0500	-65.0800	-0.5610	1.6570	0.2940
14:42:22.348	5444	4.0800	12.6200	-79.9100	-0.5610	2.5710	0.3870
14:42:22.369	5464	1.0300	12.1300	-63.9200	-0.6430	1.8750	0.3150
14:42:22.389	5484	2.2900	12.4300	-73.7600	-0.5810	2.1560	0.3240
14:42:22.407	5504	1.5800	12.3900	-72.4600	-0.6180	2.1580	0.3580
14:42:22.428	5524	2.1000	12.1700	-66.7600	-0.5960	1.9640	0.3230
14:42:22.447	5544	4.8900	11.9900	-76.7400	-0.5860	2.4980	0.3950
14:42:22.469	5564	0.2400	11.8900	-62.6600	-0.6000	1.7520	0.3020
14:42:22.487	5584	3.4900	12.2900	-74.8600	-0.5560	2.2980	0.3560
14:42:22.509	5604	1.8200	12.1200	-68.1200	-0.5990	2.0320	0.3550
14:42:22.528	5624	1.4800	12.0000	-67.4100	-0.5540	1.9520	0.3090
14:42:22.547	5644	3.2600	12.0200	-73.7600	-0.6130	2.4200	0.3720
14:42:22.568	5664	0.6800	11.8300	-64.2200	-0.5930	1.8540	0.3240
14:42:22.589	5684	3.8200	12.4400	-73.9700	-0.5560	2.4090	0.3500
14:42:22.607	5704	0.4500	11.8800	-65.6800	-0.6000	1.8740	0.3290
14:42:22.628	5724	2.1400	12.1100	-69.4700	-0.5760	2.0910	0.3070
14:42:22.649	5744	2.0300	12.2200	-72.4200	-0.6040	2.2280	0.3650
14:42:22.669	5764	1.4700	11.8800	-64.1500	-0.5740	1.8280	0.3020
14:42:22.688	5784	4.1100	12.5400	-78.8400	-0.5610	2.5410	0.3850
14:42:22.708	5804	0.3000	11.4000	-63.4700	-0.5860	1.7970	0.3070
14:42:22.728	5824	3.2600	12.2400	-75.5900	-0.5500	2.3530	0.3520
14:42:22.748	5844	1.9400	12.5400	-67.8600	-0.6320	2.0380	0.3460
14:42:22.767	5864	1.6800	12.1700	-67.2400	-0.5640	1.9250	0.3100
14:42:22.789	5884	3.5300	12.3900	-76.4200	-0.6030	2.4720	0.3820
14:42:22.807	5904	0.2200	12.1100	-64.1500	-0.6130	1.7800	0.3060
14:42:22.827	5924	3.1300	12.2300	-75.1900	-0.5880	2.4280	0.3580
14:42:22.847	5944	0.6600	11.8500	-66.4100	-0.6260	1.9170	0.3240
14:42:22.869	5964	1.6800	12.5400	-70.7100	-0.5780	2.1340	0.3300
14:42:22.888	5984	1.1100	12.3600	-73.3300	-0.6090	2.1810	0.3680
14:42:22.908	6004	0.9700	12.3600	-66.8200	-0.5780	1.8600	0.3130
14:42:22.928	6024	3.9000	12.4000	-76.3100	-0.5980	2.4700	0.3740
14:42:22.949	6044	0.1200	12.0800	-64.9400	-0.6020	1.7920	0.3100
14:42:22.968	6064	1.8600	12.2200	-73.2900	-0.5700	2.1290	0.3240
14:42:22.988	6084	0.5000	12.1300	-71.6100	-0.6310	2.0840	0.3460
14:42:23.008	6104	1.2800	11.6500	-68.8000	-0.5890	1.9660	0.3240
14:42:23.028	6124	3.1300	12.2900	-77.6100	-0.5940	2.4630	0.3780
14:42:23.047	6144	0.2300	11.9700	-64.6900	-0.5900	1.7670	0.3030
14:42:23.067	6164	3.8200	12.5500	-75.9700	-0.5700	2.3860	0.3460
14:42:23.087	6184	0.2300	11.7400	-69.4200	-0.6230	1.9240	0.3470
14:42:23.108	6204	2.1000	11.9000	-69.5500	-0.5590	2.0630	0.3210
14:42:23.127	6224	2.3400	12.5800	-74.7900	-0.5870	2.2970	0.3740
14:42:23.148	6244	0.3400	11.7000	-64.5100	-0.5960	1.8120	0.2920
14:42:23.170	6264	3.3600	12.2000	-79.3400	-0.5930	2.5350	0.4000
14:42:23.189	6284	-0.0800	11.5800	-65.5400	-0.6140	1.8110	0.3200
14:42:23.208	6304	2.9200	12.6400	-73.8700	-0.5750	2.2830	0.3390
14:42:23.228	6324	1.0500	12.0900	-73.0300	-0.6210	2.1070	0.3720
14:42:23.249	6344	1.8800	11.7100	-66.4900	-0.6050	2.0060	0.2990
14:42:23.269	6364	3.2300	12.2800	-76.8900	-0.6130	2.4640	0.3920
14:42:23.287	6384	0.0900	11.6900	-65.1700	-0.5960	1.8190	0.3050
14:42:23.308	6404	2.3600	12.3500	-76.7000	-0.5650	2.3100	0.3600
14:42:23.329	6424	0.6700	11.9400	-68.4100	-0.6020	1.9410	0.3500
14:42:23.348	6444	2.6100	12.2200	-67.2500	-0.6040	2.0210	0.2920
14:42:23.367	6464	2.5600	12.3400	-75.6200	-0.6280	2.3820	0.3970
14:42:23.389	6484	-0.0400	11.4900	-63.9600	-0.5920	1.7980	0.3010
14:42:23.410	6504	2.3600	12.8300	-75.4100	-0.5780	2.4060	0.3640
14:42:23.430	6524	0.0600	11.9200	-65.8500	-0.6040	1.8520	0.3110
14:42:23.449	6544	3.4800	12.3300	-72.2900	-0.5570	2.1480	0.3400
14:42:23.469	6564	1.6200	12.1900	-71.7000	-0.6070	2.1060	0.3720
14:42:23.488	6584	1.8500	11.5700	-66.3300	-0.5960	1.9000	0.3060
14:42:23.509	6604	3.6000	12.6100	-76.7000	-0.5750	2.5000	0.3790
14:42:23.529	6624	0.0800	11.7100	-62.9500	-0.5790	1.7290	0.2970
14:42:23.549	6644	3.7700	12.6100	-76.3400	-0.5580	2.4300	0.3500
14:42:23.570	6664	0.9100	11.9000	-68.1200	-0.6300	1.9640	0.3370
14:42:23.588	6684	2.2500	12.3000	-68.8700	-0.5720	2.0360	0.3080
14:42:23.609	6704	1.1300	12.6000	-76.0200	-0.6080	2.3150	0.3850
14:42:23.630	6724	0.8800	11.8400	-64.5900	-0.6080	1.8110	0.2970
14:42:23.650	6744	4.0800	12.8500	-76.7600	-0.5880	2.5270	0.3750
14:42:23.670	6764	0.3800	11.5900	-65.6400	-0.6160	1.7760	0.3100
14:42:23.690	6784	2.1700	12.5900	-74.4900	-0.5720	2.1720	0.3280
14:42:23.710	6804	1.2300	12.2300	-70.1300	-0.6320	2.1170	0.3550
14:42:23.729	6824	0.8300	12.0100	-67.0700	-0.5750	1.8860	0.3010
14:42:23.749	6844	2.8900	12.3100	-77.2100	-0.5870	2.4020	0.3800
14:42:23.768	6864	0.4000	11.6900	-63.2700	-0.6080	1.7170	0.2940
14:42:23.788	6884	2.9200	12.4400	-75.3300	-0.5580	2.3540	0.3380
14:42:23.808	6904	1.2900	11.6800	-67.1500	-0.6510	2.0180	0.3300
14:42:23.828	6924	0.4900	12.5400	-69.9500	-0.5760	1.9610	0.3090
14:42:23.848	6944	1.4800	12.3000	-74.5200	-0.6260	2.3590	0.3600
14:42:23.868	6964	0.8100	11.8700	-63.1300	-0.6010	1.7720	0.2830
14:42:23.888	6984	4.0400	12.0000	-77.7500	-0.5860	2.5170	0.3790
14:42:23.910	7004	0.2400	11.9500	-64.1300	-0.6090	1.8310	0.3010
14:42:23.929	7024	2.1200	12.5600	-71.4200	-0.5630	2.1770	0.3170
14:42:23.948	7044	1.4900	12.0000	-72.2900	-0.6220	2.2060	0.3670
14:42:23.968	7064	0.9100	11.9400	-67.0500	-0.5910	1.8330	0.2990
14:42:23.988	7084	2.5200	12.7300	-78.2400	-0.5970	2.4590	0.3880
14:42:24.008	7104	0.1200	12.0500	-63.1400	-0.6060	1.7310	0.2940
14:42:24.030	7124	4.5600	12.3800	-77.6500	-0.5910	2.4690	0.3600
14:42:24.049	7144	0.5700	12.0000	-68.2100	-0.6430	1.9920	0.3310
14:42:24.068	7164	1.5700	12.0600	-70.8200	-0.6100	2.0410	0.3260
14:42:24.088	7184	2.5400	12.1800	-74.6700	-0.6290	2.3560	0.3860
14:42:24.110	7204	0.2600	12.1400	-62.6200	-0.5930	1.7660	0.2820
14:42:24.130	7224	3.6500	12.6000	-76.3900	-0.5640	2.4310	0.3710
14:42:24.149	7244	1.0800	11.5600	-66.6900	-0.6200	1.8460	0.3310
14:42:24.169	7264	2.5400	12.4200	-71.0600	-0.5650	2.1620	0.3210
14:42:24.189	7284	1.0700	12.3100	-71.5800	-0.6300	2.1770	0.3540
14:42:24.209	7304	0.7300	11.9900	-66.8200	-0.5890	1.8390	0.3030
14:42:24.229	7324	2.7900	11.9600	-76.9400	-0.5960	2.3600	0.3700
14:42:24.249	7344	-0.3500	12.3400	-66.7600	-0.6030	1.7900	0.3120
14:42:24.269	7364	3.7500	12.1300	-74.8500	-0.5980	2.3890	0.3530
14:42:24.288	7384	1.3600	11.7900	-69.2800	-0.6280	1.9780	0.3380
14:42:24.309	7404	0.6700	12.2500	-69.1300	-0.5830	1.9490	0.3040
14:42:24.329	7424	2.2600	12.3000	-75.6500	-0.5910	2.3140	0.3860
14:42:24.350	7444	0.6200	11.8400	-63.0100	-0.5790	1.7990	0.3040
14:42:24.369	7464	3.3800	12.3100	-80.0200	-0.5630	2.5320	0.3820
14:42:24.389	7484	0.3500	12.2900	-65.7400	-0.6390	1.8820	0.3190
14:42:24.410	7504	2.4400	12.1600	-73.3400	-0.5730	2.2070	0.3280
14:42:24.430	7524	0.8200	12.9400	-72.0900	-0.6340	2.1640	0.3530
14:42:24.450	7544	0.8300	12.0500	-65.7900	-0.5890	1.8350	0.3070
14:42:24.469	7564	3.5100	12.8100	-75.8100	-0.5940	2.3970	0.3650
14:42:24.488	7584	0.5600	12.3000	-63.8200	-0.6070	1.7950	0.2970
14:42:24.509	7604	2.8300	11.9300	-76.0900	-0.5850	2.3340	0.3500
14:42:24.528	7624	0.6500	11.9000	-70.7700	-0.6410	2.0630	0.3550
14:42:24.549	7644	0.9100	12.2500	-67.9000	-0.5820	1.9550	0.3100
14:42:24.569	7664	1.9000	12.6100	-76.7100	-0.6030	2.3520	0.3820
14:42:24.591	7684	0.4200	11.9500	-67.2500	-0.5860	1.7860	0.3080
14:42:24.610	7704	4.2000	12.2300	-76.0600	-0.5700	2.4370	0.3620
14:42:24.629	7724	0.8300	12.0200	-68.6600	-0.6190	1.9660	0.3470
14:42:24.649	7744	2.2700	11.8900	-72.8600	-0.6010	2.1430	0.3340
14:42:24.669	7764	-0.2700	12.3200	-73.0400	-0.6240	2.1520	0.3520
14:42:24.689	7784	-0.6000	12.0700	-66.5300	-0.5950	1.7120	0.2920
14:42:24.709	7804	3.5300	12.3400	-77.8200	-0.5750	2.4510	0.3770
14:42:24.729	7824	0.2500	12.0200	-67.1900	-0.6060	1.8490	0.3140
14:42:24.749	7844	3.0300	12.2000	-75.2400	-0.5650	2.2840	0.3460
14:42:24.770	7864	0.3200	12.0100	-71.0500	-0.6120	2.0840	0.3490
14:42:24.790	7884	1.5100	12.2700	-67.8500	-0.5870	1.9830	0.2960
14:42:24.809	7904	2.5200	12.7200	-79.4500	-0.6120	2.4060	0.3950
14:42:24.829	7924	0.6800	11.5600	-64.5700	-0.5970	1.7750	0.3040
14:42:24.851	7944	4.7400	12.0900	-75.6300	-0.5740	2.4640	0.3600
14:42:24.871	7964	1.6000	11.8300	-69.5000	-0.6440	2.0150	0.3460
14:42:24.890	7984	3.3600	12.3900	-70.2100	-0.6010	2.2020	0.3200
14:42:24.909	8004	1.7600	12.5300	-71.4300	-0.6760	2.2440	0.3700
14:42:24.931	8024	0.7800	12.0800	-63.7600	-0.6070	1.7910	0.2880
14:42:24.949	8044	3.6600	11.9500	-78.0100	-0.6000	2.5110	0.3890
14:42:24.969	8064	0.6700	11.9300	-65.4100	-0.6240	1.8450	0.3290
14:42:24.991	8084	3.0100	12.6800	-73.3200	-0.5580	2.2460	0.3310
14:42:25.009	8104	0.8100	11.8900	-70.1400	-0.6420	2.0760	0.3480
14:42:25.030	8124	1.5900	11.9800	-66.0400	-0.5890	1.8840	0.2930
14:42:25.049	8144	2.2200	12.3300	-76.3300	-0.5870	2.3930	0.3830
14:42:25.069	8164	0.1600	11.5700	-64.0300	-0.6040	1.7610	0.2910
14:42:25.089	8184	3.6800	12.3800	-77.6500	-0.5800	2.4740	0.3810
14:42:25.109	8204	0.9900	11.9400	-68.7300	-0.6380	1.9880	0.3430
14:42:25.131	8224	1.2400	12.3800	-69.5600	-0.5970	2.0400	0.3050
14:42:25.149	8244	2.5400	12.2300	-76.4100	-0.6190	2.2670	0.3910
14:42:25.170	8264	1.1500	11.7800	-63.6200	-0.5980	1.8020	0.2990
14:42:25.190	8284	3.1000	12.8200	-79.2600	-0.5740	2.4660	0.3950
14:42:25.210	8304	-0.0100	11.5700	-65.2100	-0.6470	1.8250	0.3090
14:42:25.230	8324	3.1700	12.4800	-75.3600	-0.5650	2.3040	0.3560
14:42:25.249	8344	0.0500	12.1900	-71.3700	-0.6320	2.0820	0.3570
14:42:25.270	8364	0.5200	12.4100	-68.4400	-0.6150	1.9440	0.3130
14:42:25.289	8384	2.7400	12.6800	-75.1800	-0.6550	2.3860	0.3680
14:42:25.311	8404	0.5700	12.0200	-65.3800	-0.6190	1.8050	0.3030
14:42:25.331	8424	3.1400	12.7500	-79.2300	-0.5610	2.3660	0.3640
14:42:25.349	8444	0.7600	11.5700	-68.9400	-0.6600	1.9520	0.3520
14:42:25.370	8464	1.3300	12.7800	-70.6200	-0.5820	2.0080	0.3010
14:42:25.389	8484	2.2800	12.3600	-74.7300	-0.6670	2.2830	0.3800
14:42:25.410	8504	0.5800	11.7100	-67.2800	-0.5970	1.8370	0.3200
14:42:25.429	8524	2.6700	12.2100	-77.2100	-0.5840	2.4320	0.3720
14:42:25.450	8544	0.5400	11.7900	-65.0300	-0.6170	1.8660	0.3120
14:42:25.470	8564	2.7700	12.4000	-73.2100	-0.5730	2.1960	0.3340
14:42:25.491	8584	1.4700	12.3700	-73.1100	-0.6370	2.2270	0.3650
14:42:25.510	8604	0.6200	12.3100	-66.8700	-0.6110	1.8340	0.2980
14:42:25.530	8624	2.5700	12.1900	-77.2100	-0.6160	2.3960	0.3800
14:42:25.550	8644	0.2900	12.1300	-63.5900	-0.6010	1.7870	0.3010
14:42:25.571	8664	3.6400	12.6100	-76.9800	-0.5520	2.3760	0.3540
14:42:25.590	8684	1.0300	11.6700	-65.9500	-0.6600	1.9860	0.3330
14:42:25.610	8704	1.9500	12.5000	-70.6800	-0.5830	2.0120	0.3190
14:42:25.631	8724	2.1600	12.8900	-72.9100	-0.6510	2.3250	0.3660
14:42:25.652	8744	0.5100	12.0800	-63.7400	-0.5910	1.7980	0.3060
14:42:25.672	8764	4.9700	12.3300	-77.3800	-0.5700	2.5720	0.3820
14:42:25.690	8784	1.2500	11.8900	-65.0200	-0.6400	1.9050	0.3230
14:42:25.709	8804	2.7500	12.3900	-74.8700	-0.5870	2.2470	0.3290
14:42:25.729	8824	1.1400	12.0000	-70.6300	-0.6800	2.1320	0.3600
14:42:25.749	8844	1.1700	12.1600	-65.4100	-0.6320	1.8840	0.2950
14:42:25.769	8864	3.0600	12.4100	-77.0000	-0.6190	2.4050	0.3930
14:42:25.791	8884	1.0000	11.7600	-64.5400	-0.6120	1.8120	0.3220
14:42:25.811	8904	3.2200	12.3000	-74.2900	-0.5610	2.3160	0.3350
14:42:25.830	8924	1.3300	12.0900	-70.6900	-0.6420	2.0660	0.3560
14:42:25.849	8944	1.2700	12.4300	-66.7700	-0.5670	1.9410	0.2970
14:42:25.869	8964	2.1900	12.3400	-74.0200	-0.5980	2.2890	0.3530
14:42:25.890	8984	0.4200	12.2900	-65.2900	-0.6070	1.8360	0.3050
14:42:25.910	9004	3.9500	12.3500	-77.0500	-0.5770	2.5050	0.3810
14:42:25.932	9024	0.1600	12.0700	-66.5500	-0.6320	1.8640	0.3220
14:42:25.952	9044	2.1000	12.2700	-72.7000	-0.5590	2.0820	0.3300
14:42:25.971	9064	1.9900	12.3100	-71.8600	-0.6060	2.1410	0.3610
14:42:25.991	9084	0.7500	12.1200	-65.7500	-0.5790	1.8620	0.2990
14:42:26.011	9104	4.1600	12.4800	-78.2100	-0.5820	2.4810	0.3910
14:42:26.031	9124	0.6300	11.8000	-63.4300	-0.6240	1.8010	0.3040
14:42:26.051	9144	4.0800	12.0300	-74.5600	-0.5620	2.3870	0.3520
14:42:26.072	9164	0.4800	11.9100	-70.2600	-0.6580	1.9670	0.3470
14:42:26.089	9184	1.1300	12.4800	-70.0100	-0.5870	1.9520	0.3130
14:42:26.110	9204	2.5700	12.6800	-74.8300	-0.6330	2.3710	0.3790
14:42:26.131	9224	0.8400	11.8100	-66.2500	-0.6190	1.8070	0.3140
14:42:26.151	9244	4.1400	12.2600	-77.0700	-0.5840	2.4670	0.3770
14:42:26.171	9264	0.7100	11.9500	-67.6800	-0.6330	1.9040	0.3380
14:42:26.190	9284	2.1400	12.5500	-70.9400	-0.5810	2.0860	0.3160
14:42:26.210	9304	1.2600	12.3200	-71.9800	-0.6650	2.1650	0.3640
14:42:26.231	9324	0.0900	11.9500	-65.9400	-0.6110	1.8220	0.2840
14:42:26.251	9344	3.6800	12.3800	-76.3700	-0.5970	2.4820	0.3730
14:42:26.271	9364	0.9300	11.2300	-68.7300	-0.6180	1.8560	0.3470
14:42:26.291	9384	3.0600	12.1600	-74.5800	-0.5450	2.2260	0.3510
14:42:26.311	9404	0.1100	11.9700	-70.7000	-0.6350	2.0170	0.3420
14:42:26.331	9424	0.4100	12.2700	-67.5300	-0.5980	1.8990	0.3000
14:42:26.351	9444	2.3600	12.4700	-74.9100	-0.6090	2.3690	0.3750
14:42:26.371	9464	0.0800	12.0300	-65.6400	-0.5990	1.8340	0.3040
14:42:26.390	9484	3.7300	12.5900	-78.0300	-0.5550	2.4430	0.3680
14:42:26.411	9504	0.4100	11.9400	-66.6900	-0.6110	1.8690	0.3240
14:42:26.430	9524	2.3400	12.2100	-71.6500	-0.5840	2.0820	0.3200
14:42:26.451	9544	1.4600	12.5800	-70.8600	-0.6560	2.2190	0.3560
14:42:26.471	9564	0.4800	12.0000	-65.8100	-0.6020	1.8660	0.3030
14:42:26.492	9584	3.9200	11.9900	-78.3300	-0.5930	2.5410	0.3840
14:42:26.511	9604	0.4800	11.9900	-64.3400	-0.6210	1.8250	0.3180
14:42:26.531	9624	3.6800	12.2500	-78.0000	-0.5570	2.2840	0.3580
14:42:26.551	9644	1.1300	12.0500	-71.5700	-0.6500	2.0980	0.3530
14:42:26.572	9664	1.4400	12.5100	-67.1500	-0.5930	1.9970	0.3110
14:42:26.590	9684	2.8000	12.3500	-74.3800	-0.6400	2.3460	0.3690
14:42:26.610	9704	-0.2100	11.7700	-63.4300	-0.6080	1.7380	0.2950
14:42:26.630	9724	3.0400	12.3900	-76.2500	-0.5650	2.3820	0.3520
14:42:26.652	9744	0.2700	11.9800	-67.7400	-0.6390	1.9570	0.3300
14:42:26.672	9764	0.6600	12.1900	-71.4600	-0.5800	2.0460	0.3220
14:42:26.690	9784	1.3900	12.4500	-76.0400	-0.6130	2.2280	0.3770
14:42:26.711	9804	-0.0900	11.9300	-64.9700	-0.6080	1.7730	0.2940
14:42:26.732	9824	3.9700	12.5100	-79.2100	-0.5940	2.5120	0.3870
14:42:26.750	9844	0.0700	12.0200	-63.7200	-0.6180	1.8440	0.2990
14:42:26.771	9864	2.1700	12.2500	-74.2200	-0.5700	2.1560	0.3360
14:42:26.790	9884	0.8400	12.1400	-72.5500	-0.5950	2.0910	0.3600
14:42:26.810	9904	0.8700	12.2800	-64.6700	-0.5870	1.9090	0.2920
14:42:26.831	9924	3.0100	12.4100	-78.6500	-0.5810	2.4590	0.3960
14:42:26.852	9944	-0.5200	11.8300	-62.2000	-0.6020	1.7250	0.2970
14:42:26.871	9964	4.1100	12.7500	-76.1000	-0.5410	2.4250	0.3600
14:42:26.891	9984	0.3700	12.0200	-68.6000	-0.6510	1.9800	0.3480
14:42:26.911	10004	1.7800	11.9300	-70.4400	-0.6020	2.0370	0.3180
14:42:26.930	10024	1.8700	12.5200	-74.1500	-0.6550	2.2950	0.3660
14:42:26.951	10044	0.8500	11.7100	-64.7900	-0.6210	1.7660	0.2910
14:42:26.970	10064	4.1200	12.4000	-78.8300	-0.5920	2.5380	0.3860
14:42:26.992	10084	0.6100	11.8800	-65.4700	-0.6170	1.8280	0.3250
14:42:27.011	10104	3.1900	12.0700	-74.7300	-0.5800	2.1780	0.3370
14:42:27.031	10124	1.7600	12.1400	-71.1200	-0.6310	2.1280	0.3560
14:42:27.052	10144	1.1200	11.7500	-66.4500	-0.5830	1.8790	0.3040
14:42:27.071	10164	3.5100	12.3900	-76.1600	-0.5880	2.4810	0.3790
14:42:27.091	10184	0.4800	11.7500	-66.0400	-0.5980	1.8680	0.3140
14:42:27.111	10204	3.3400	12.5300	-74.8200	-0.5650	2.3070	0.3460
14:42:27.132	10224	0.2500	11.7700	-70.8100	-0.6200	1.9300	0.3380
14:42:27.150	10244	1.7700	12.2600	-68.4400	-0.5810	1.9870	0.2950
14:42:27.170	10264	1.9600	12.5100	-75.5600	-0.6070	2.3210	0.3820
14:42:27.191	10284	0.2500	11.9300	-63.7800	-0.5940	1.8080	0.2950
14:42:27.212	10304	3.5300	12.6600	-76.7200	-0.5770	2.4580	0.3690
14:42:27.232	10324	0.3100	11.7400	-67.2700	-0.5850	1.8120	0.3230
14:42:27.251	10344	3.3500	12.3100	-73.7800	-0.5780	2.2500	0.3410
14:42:27.273	10364	1.1600	12.2100	-72.5800	-0.6500	2.0960	0.3670
14:42:27.292	10384	0.9400	12.0900	-67.0900	-0.5850	1.8760	0.3130
14:42:27.312	10404	3.2200	12.6200	-79.5800	-0.6090	2.5520	0.3910
14:42:27.332	10424	0.6100	12.0400	-65.7400	-0.6020	1.8130	0.3250
14:42:27.351	10444	2.2900	12.6200	-77.5600	-0.5770	2.3490	0.3490
14:42:27.372	10464	0.5600	12.0000	-67.7500	-0.6370	1.9600	0.3230
14:42:27.392	10484	1.7000	12.3200	-70.1600	-0.5920	2.0180	0.3130
14:42:27.411	10504	2.5500	12.3700	-76.3600	-0.6090	2.3460	0.3800
14:42:27.432	10524	0.8100	11.3100	-64.1600	-0.5940	1.7560	0.3000
14:42:27.452	10544	2.6200	12.4200	-78.9900	-0.5690	2.4170	0.3760
14:42:27.472	10564	0.3200	11.8400	-65.8200	-0.6320	1.8740	0.3170
14:42:27.491	10584	2.2000	12.1400	-72.0400	-0.5770	2.1340	0.3300
14:42:27.513	10604	0.8200	12.4200	-73.2900	-0.6170	2.1640	0.3480
14:42:27.533	10624	0.9800	12.0300	-66.2100	-0.6090	1.8520	0.2990
14:42:27.551	10644	3.5100	12.5800	-79.2900	-0.5920	2.5110	0.4070
14:42:27.573	10664	0.1900	11.3500	-64.2000	-0.5970	1.7710	0.3160
14:42:27.591	10684	1.6000	12.5200	-76.2800	-0.5600	2.2550	0.3460
14:42:27.611	10704	0.4100	11.9300	-68.8200	-0.6240	1.9990	0.3440
14:42:27.631	10724	1.3300	12.3100	-67.6500	-0.5760	1.9950	0.3150
14:42:27.652	10744	2.9300	12.1700	-75.9000	-0.6580	2.3910	0.3810
14:42:27.671	10764	0.7500	11.9200	-64.6200	-0.6070	1.7440	0.3020
14:42:27.693	10784	4.1900	12.6600	-78.5500	-0.5560	2.5610	0.3870
14:42:27.711	10804	0.1600	11.4700	-65.9400	-0.6280	1.8520	0.3280
14:42:27.732	10824	1.4100	12.3000	-73.0500	-0.5850	2.0700	0.3170
14:42:27.753	10844	1.9800	12.3800	-72.6600	-0.6710	2.2030	0.3550
14:42:27.771	10864	1.7400	11.9800	-65.4900	-0.6320	1.9050	0.3010
14:42:27.792	10884	3.3000	12.6200	-76.8600	-0.6190	2.4590	0.3980
14:42:27.813	10904	0.7700	11.9600	-64.3300	-0.6240	1.7790	0.3130
14:42:27.833	10924	3.2400	12.5400	-75.9700	-0.5370	2.2900	0.3540
14:42:27.851	10944	1.1000	11.5400	-70.3300	-0.6180	2.0020	0.3530
14:42:27.873	10964	2.2500	12.1900	-68.7500	-0.5700	2.0150	0.3110
14:42:27.892	10984	3.7100	12.4900	-76.9500	-0.5940	2.4030	0.3880
14:42:27.912	11004	1.0000	11.9200	-62.4800	-0.6110	1.7880	0.2980
14:42:27.932	11024	3.1600	12.5600	-78.3900	-0.5890	2.3960	0.3620
14:42:27.951	11044	-0.1200	11.5200	-65.5800	-0.6190	1.8430	0.3090
14:42:27.972	11064	2.1200	11.9600	-70.6000	-0.5960	2.1030	0.3300
14:42:27.993	11084	1.7500	12.3000	-74.3200	-0.6200	2.2140	0.3750
14:42:28.012	11104	1.1600	12.1700	-65.3200	-0.5970	1.8390	0.3050
14:42:28.032	11124	3.4200	12.4400	-79.2400	-0.5670	2.4860	0.3910
14:42:28.051	11144	-0.5000	11.3200	-65.3500	-0.5800	1.7050	0.3000
14:42:28.072	11164	3.8400	12.5800	-75.7800	-0.5820	2.4310	0.3530
14:42:28.091	11184	0.2300	12.3800	-67.5200	-0.6470	2.0120	0.3390
14:42:28.111	11204	1.2000	12.3000	-69.6500	-0.6000	1.9660	0.3020
14:42:28.132	11224	2.1100	12.3500	-76.6600	-0.5990	2.3310	0.3870
14:42:28.151	11244	0.8100	11.9700	-64.9300	-0.6000	1.7950	0.3120
14:42:28.173	11264	3.8200	12.4500	-77.6000	-0.6010	2.4680	0.3680
14:42:28.191	11284	0.1500	11.6400	-65.5000	-0.6230	1.8240	0.3150
14:42:28.213	11304	1.3200	11.9000	-73.5400	-0.5870	2.1560	0.3300
14:42:28.232	11324	1.1200	12.5700	-72.5800	-0.6330	2.1500	0.3550
14:42:28.251	11344	1.0600	12.2100	-67.5300	-0.5950	1.8900	0.3010
14:42:28.271	11364	3.6600	12.1400	-79.2000	-0.5980	2.4550	0.3910
14:42:28.292	11384	0.2000	11.9000	-65.4900	-0.6010	1.7510	0.3040
14:42:28.311	11404	1.6800	12.5700	-72.9900	-0.5900	2.2050	0.3200
14:42:28.332	11424	2.0400	12.1300	-71.0900	-0.6370	2.1270	0.3520
14:42:28.354	11444	1.2800	12.3900	-70.7000	-0.6160	2.1160	0.3200
14:42:28.372	11464	4.5100	12.7600	-78.3700	-0.6060	2.6200	0.4050
14:42:28.391	11484	0.8800	11.9600	-62.4500	-0.6130	1.7670	0.3050
14:42:28.413	11504	2.6000	11.3400	-74.8200	-0.5660	2.2490	0.3510
14:42:28.433	11524	0.0600	11.7000	-67.4300	-0.5810	1.9460	0.3250
14:42:28.453	11544	2.0900	12.6200	-73.7600	-0.5260	2.1510	0.3370
14:42:28.473	11564	1.9900	12.4200	-75.9300	-0.5840	2.2700	0.3760
14:42:28.493	11584	0.6800	11.5700	-66.8500	-0.5760	1.8460	0.3000
14:42:28.513	11604	2.5700	12.2500	-75.7000	-0.5590	2.3700	0.3770
14:42:28.534	11624	-0.9300	11.6900	-66.8900	-0.5560	1.7390	0.2990
14:42:28.552	11644	3.0200	12.4800	-75.0300	-0.5500	2.2550	0.3470
14:42:28.573	11664	0.1100	11.7500	-71.5900	-0.6100	1.9550	0.3440
14:42:28.593	11684	1.0800	12.8600	-74.2500	-0.5830	2.1360	0.3380
14:42:28.612	11704	2.6200	12.4700	-75.1500	-0.6380	2.3520	0.3710
14:42:28.632	11724	0.0800	12.0000	-65.1200	-0.5580	1.7490	0.2950
14:42:28.652	11744	3.4500	12.5700	-78.4200	-0.5610	2.4690	0.3700
14:42:28.673	11764	1.0300	11.4700	-65.4800	-0.5960	1.8610	0.3230
14:42:28.693	11784	2.0300	12.5600	-74.7100	-0.5470	2.1820	0.3340
14:42:28.712	11804	1.6900	12.1700	-72.5100	-0.6230	2.2180	0.3730
14:42:28.732	11824	-0.3200	11.8800	-64.2000	-0.5610	1.7720	0.2910
14:42:28.752	11844	3.4100	12.4200	-78.1000	-0.5790	2.5110	0.3730
14:42:28.773	11864	-0.4300	12.0200	-63.7200	-0.6040	1.7420	0.2930
14:42:28.792	11884	3.5700	11.8000	-73.3800	-0.5410	2.2890	0.3450
14:42:28.814	11904	1.1000	12.1600	-72.4000	-0.6020	2.1030	0.3680
14:42:28.831	11924	0.3000	11.7100	-70.7300	-0.5600	1.8660	0.3180
14:42:28.853	11944	3.4600	12.4400	-72.8100	-0.5630	2.4210	0.3700
14:42:28.874	11964	0.3800	11.9800	-65.2800	-0.5450	1.7460	0.3180
14:42:28.892	11984	5.2000	12.4600	-77.1700	-0.5320	2.4790	0.3780
14:42:28.912	12004	0.5900	12.0000	-67.9100	-0.6220	1.9510	0.3460
14:42:28.932	12024	2.7300	12.1500	-69.9200	-0.5300	2.1150	0.3200
14:42:28.953	12044	1.6500	12.4100	-74.8900	-0.6060	2.2810	0.3750
14:42:28.973	12064	0.4400	12.4900	-65.0400	-0.5810	1.7870	0.2940
14:42:28.994	12084	3.8400	12.1100	-76.6200	-0.5880	2.4240	0.3730
14:42:29.012	12104	0.7200	11.7300	-64.2700	-0.5940	1.8030	0.3100
14:42:29.033	12124	2.9600	12.2600	-74.2200	-0.5670	2.3140	0.3390
14:42:29.052	12144	0.8400	12.8800	-70.6400	-0.6070	2.0660	0.3450
14:42:29.073	12164	0.5800	12.2200	-66.9500	-0.5650	1.8890	0.2910
14:42:29.093	12184	3.3800	12.3200	-75.7500	-0.5550	2.4010	0.3740
14:42:29.113	12204	-0.0500	12.0000	-65.3000	-0.5690	1.7900	0.3150
14:42:29.133	12224	3.4300	12.2500	-74.9600	-0.5670	2.3220	0.3460
14:42:29.151	12244	0.6200	11.8300	-69.2400	-0.5900	1.9650	0.3420
14:42:29.172	12264	2.1400	12.0800	-70.6000	-0.5580	2.0600	0.3120
14:42:29.193	12284	2.1700	12.6600	-75.3100	-0.5690	2.2750	0.3750
14:42:29.213	12304	-0.5100	12.0300	-65.3200	-0.5650	1.7310	0.2920
14:42:29.232	12324	4.2400	12.5200	-75.0500	-0.5520	2.4140	0.3600
14:42:29.253	12344	0.5000	11.7400	-68.0300	-0.5870	1.8860	0.3220
14:42:29.272	12364	2.5500	11.8600	-74.1600	-0.5510	2.2240	0.3420
14:42:29.292	12384	1.0400	12.1000	-72.2300	-0.5940	2.0590	0.3600
14:42:29.312	12404	0.3800	11.9500	-67.4800	-0.5570	1.8190	0.2840
14:42:29.332	12424	3.6000	12.4900	-77.1700	-0.5950	2.4950	0.3810
14:42:29.353	12444	0.2400	12.2300	-63.5900	-0.5750	1.7710	0.2980
14:42:29.373	12464	4.3200	12.1700	-75.9700	-0.5650	2.4290	0.3570
14:42:29.394	12484	1.7100	11.9700	-68.6700	-0.6100	2.0130	0.3400
14:42:29.412	12504	2.3800	12.2800	-72.1600	-0.5740	2.0720	0.3370
14:42:29.432	12524	2.7300	12.1200	-73.9000	-0.6060	2.2780	0.3770
14:42:29.454	12544	0.5700	11.3500	-63.2400	-0.5730	1.8120	0.2950
14:42:29.475	12564	3.9600	12.1300	-77.2000	-0.5660	2.4740	0.3830
14:42:29.493	12584	1.2100	11.9700	-66.3100	-0.5820	1.9090	0.3310
14:42:29.512	12604	3.2900	12.4900	-71.4800	-0.5470	2.2050	0.3240
14:42:29.534	12624	0.6700	12.1300	-73.5400	-0.5820	2.1220	0.3730
14:42:29.555	12644	1.4400	11.7700	-62.6300	-0.5650	1.8500	0.2890
14:42:29.574	12664	4.4200	12.1700	-76.4100	-0.5660	2.4580	0.3840
14:42:29.593	12684	0.4400	11.6000	-65.4900	-0.5860	1.7650	0.2970
14:42:29.613	12704	3.4700	12.5300	-74.4300	-0.5490	2.3320	0.3520
14:42:29.634	12724	1.9400	11.6500	-68.3900	-0.5820	2.0100	0.3460
14:42:29.653	12744	1.2900	12.1300	-69.1800	-0.5360	2.0150	0.3080
14:42:29.675	12764	2.6900	12.6300	-77.4500	-0.5530	2.3420	0.3900
14:42:29.693	12784	1.6500	11.2700	-63.7700	-0.5720	1.7330	0.3100
14:42:29.714	12804	4.4200	12.5000	-79.3000	-0.5310	2.5290	0.3860
14:42:29.734	12824	0.4900	11.9400	-65.5500	-0.5850	1.8110	0.3210
14:42:29.752	12844	2.3100	12.5200	-72.5900	-0.5490	2.2440	0.3300
