# Supplementary material for: A slanted castor wheel enables pushing manual wheelchairs from the side to improve social interaction
Source: PLoS One. 2024 Sep 12;19(9):e0307759. doi: 10.1371/journal.pone.0307759 (PMC11392412; doi:10.1371/journal.pone.0307759)
Supplement: S1 File — Contains the data collected during the validation experiments and the code for calculating the reaction forces for a castor wheel using the vector equations and the cosine approximation. 4TU.ResearchData repository: https://doi.org/10.4121/82afa4e1-bdf1-4bf4-8682-32e62f6c3d68, GitLab repository: https://gitlab.tudelft.nl/ziggy/evaluation_paper. (ZIP) [file pone.0307759.s002.zip › S2 File - Experimental data and the MATLAB code for calculations of the castor wheel/Data/Test8_31-5-2022/0.1rad_1.4kg_8.txt]

TimeStamp	SampleCounter	Fx(N)	Fy(N)	Fz(N)	Tx(Nm)	Ty(Nm)	Tz(Nm)
14:26:28.802	35684	0.9600	1.6100	-17.1100	-0.1060	0.4950	0.0600
14:26:28.821	35704	0.3100	1.9400	-12.9800	-0.0980	0.3990	0.0330
14:26:28.842	35724	0.0800	2.1200	-13.1900	-0.0850	0.4350	0.0310
14:26:28.862	35744	0.6700	1.6700	-13.8400	-0.1000	0.4020	0.0260
14:26:28.882	35764	1.0500	2.2000	-14.2000	-0.0830	0.3950	0.0350
14:26:28.901	35784	1.4200	1.5700	-13.6700	-0.1000	0.4870	0.0440
14:26:28.921	35804	0.7800	1.6400	-13.6200	-0.0830	0.4110	0.0380
14:26:28.942	35824	1.3100	1.9300	-14.3500	-0.0870	0.4970	0.0430
14:26:28.962	35844	1.0600	1.4800	-14.2600	-0.0740	0.3760	0.0450
14:26:28.983	35864	1.1300	1.7400	-14.9400	-0.0930	0.4330	0.0420
14:26:29.002	35884	0.6200	1.6500	-14.6600	-0.0830	0.4550	0.0450
14:26:29.021	35904	0.5100	1.7100	-12.5700	-0.0860	0.3900	0.0200
14:26:29.042	35924	0.8800	1.9800	-16.5200	-0.0800	0.4480	0.0490
14:26:29.062	35944	1.0000	2.1400	-14.1000	-0.0950	0.3720	0.0350
14:26:29.082	35964	0.7800	1.6900	-15.0500	-0.0830	0.4830	0.0460
14:26:29.102	35984	0.4000	1.8400	-15.6600	-0.0950	0.3770	0.0490
14:26:29.123	36004	-0.1800	1.9800	-15.8100	-0.0900	0.3990	0.0470
14:26:29.142	36024	0.4500	2.0400	-14.0400	-0.0970	0.4080	0.0320
14:26:29.160	36044	-0.2000	1.8100	-15.1800	-0.0990	0.3710	0.0370
14:26:29.182	36064	1.0600	2.0500	-14.7400	-0.0860	0.4710	0.0400
14:26:29.202	36084	0.5100	1.8400	-14.3900	-0.0990	0.3950	0.0340
14:26:29.222	36104	1.2600	2.1500	-13.7300	-0.0960	0.5080	0.0490
14:26:29.242	36124	0.6500	2.0200	-14.9500	-0.0810	0.4110	0.0510
14:26:29.262	36144	0.9600	1.6300	-13.8100	-0.0790	0.3640	0.0490
14:26:29.282	36164	1.0000	1.8000	-15.5900	-0.0950	0.4230	0.0480
14:26:29.303	36184	0.6800	1.8800	-12.3900	-0.0930	0.3970	0.0200
14:26:29.322	36204	0.9500	2.0000	-14.2100	-0.0980	0.4820	0.0470
14:26:29.342	36224	0.3100	2.0100	-12.9700	-0.0880	0.4030	0.0350
14:26:29.363	36244	0.4600	1.7600	-16.6900	-0.0760	0.4290	0.0510
14:26:29.382	36264	-0.1600	1.8000	-15.4300	-0.0840	0.3920	0.0430
14:26:29.402	36284	0.7300	2.0300	-14.0500	-0.0870	0.3520	0.0380
14:26:29.422	36304	0.7600	1.6100	-16.9000	-0.1160	0.4510	0.0440
14:26:29.441	36324	0.8500	1.7900	-14.3500	-0.0820	0.3820	0.0370
14:26:29.464	36344	1.1800	1.8000	-15.6800	-0.1000	0.4760	0.0480
14:26:29.482	36364	1.2800	2.2200	-12.9500	-0.0780	0.4290	0.0350
14:26:29.501	36384	1.0600	1.6300	-14.4200	-0.1120	0.4870	0.0390
14:26:29.522	36404	0.5100	2.0100	-15.7300	-0.0820	0.4610	0.0510
14:26:29.541	36424	1.2800	1.3000	-13.9800	-0.0940	0.4180	0.0450
14:26:29.562	36444	0.5900	1.6900	-17.6200	-0.0910	0.4700	0.0630
14:26:29.584	36464	0.9400	1.8800	-14.7900	-0.0880	0.3760	0.0380
14:26:29.603	36484	0.8300	1.5400	-15.3400	-0.0910	0.4260	0.0450
14:26:29.621	36504	0.4200	1.6300	-14.3200	-0.0890	0.4080	0.0360
14:26:29.643	36524	0.8100	1.8000	-13.1400	-0.0950	0.3980	0.0360
14:26:29.661	36544	0.8900	1.9700	-14.8500	-0.0890	0.5130	0.0460
14:26:29.681	36564	0.6600	2.1400	-13.4800	-0.0880	0.3880	0.0270
14:26:29.703	36584	0.2300	1.5700	-15.9600	-0.1080	0.4520	0.0490
14:26:29.721	36604	-0.1000	1.7700	-13.9900	-0.0800	0.3430	0.0340
14:26:29.742	36624	0.5300	1.2900	-15.8300	-0.0970	0.4140	0.0520
14:26:29.761	36644	1.7800	1.9300	-12.6700	-0.0790	0.4430	0.0350
14:26:29.781	36664	1.1300	1.4700	-14.3000	-0.0920	0.4910	0.0360
14:26:29.802	36684	1.2600	2.1200	-13.8900	-0.0860	0.5020	0.0390
14:26:29.822	36704	0.8400	1.3900	-14.2200	-0.0770	0.3570	0.0480
14:26:29.842	36724	0.3700	1.9700	-15.3500	-0.0880	0.4390	0.0440
14:26:29.862	36744	0.7600	2.0300	-14.0800	-0.0870	0.4230	0.0400
14:26:29.882	36764	0.6300	1.8600	-16.2800	-0.1050	0.4110	0.0470
14:26:29.902	36784	1.3500	1.9000	-15.0600	-0.0970	0.4870	0.0480
14:26:29.922	36804	1.5300	1.4800	-13.8000	-0.1080	0.4220	0.0360
14:26:29.942	36824	1.5700	2.0600	-13.7800	-0.0920	0.4810	0.0360
14:26:29.961	36844	0.7000	1.5700	-14.3100	-0.0810	0.3810	0.0480
14:26:29.982	36864	1.2800	1.5000	-15.9900	-0.0980	0.5160	0.0560
14:26:30.001	36884	0.8700	1.9800	-16.6300	-0.0880	0.4750	0.0500
14:26:30.023	36904	0.9000	1.6700	-16.6400	-0.0900	0.4280	0.0650
14:26:30.041	36924	-0.0200	2.1600	-15.0100	-0.0890	0.4400	0.0400
14:26:30.061	36944	1.2300	2.2000	-12.5200	-0.0800	0.3360	0.0410
14:26:30.081	36964	1.1300	2.0700	-14.3600	-0.1010	0.4580	0.0390
14:26:30.103	36984	0.7500	1.9500	-13.8300	-0.0770	0.3990	0.0400
14:26:30.121	37004	0.8900	1.7300	-14.5800	-0.0910	0.4190	0.0440
14:26:30.142	37024	0.3200	2.0300	-14.7400	-0.0850	0.4440	0.0380
14:26:30.161	37044	0.6100	1.6400	-15.4700	-0.0940	0.4050	0.0440
14:26:30.181	37064	0.3700	1.6500	-15.7700	-0.0870	0.4190	0.0440
14:26:30.202	37084	0.4500	2.2000	-12.8600	-0.0770	0.3630	0.0240
14:26:30.224	37104	0.8000	1.7400	-15.5500	-0.1000	0.4480	0.0450
14:26:30.244	37124	0.5600	1.7200	-15.4600	-0.0840	0.4300	0.0470
14:26:30.263	37144	0.8300	1.9100	-14.6000	-0.0970	0.4140	0.0350
14:26:30.283	37164	0.6500	2.0500	-14.2000	-0.0650	0.4850	0.0340
14:26:30.302	37184	0.8600	1.5900	-14.0200	-0.0840	0.3920	0.0350
14:26:30.323	37204	0.8500	1.9400	-15.3900	-0.0990	0.4720	0.0400
14:26:30.342	37224	0.4700	1.5600	-14.1100	-0.0940	0.3220	0.0310
14:26:30.364	37244	0.5400	1.6100	-14.3600	-0.1060	0.4360	0.0370
14:26:30.382	37264	0.5100	1.5200	-15.5100	-0.1080	0.4380	0.0450
14:26:30.403	37284	1.2900	1.0800	-15.9900	-0.0990	0.4540	0.0550
14:26:30.423	37304	0.7900	1.8200	-15.7100	-0.0900	0.4900	0.0500
14:26:30.443	37324	1.0500	1.9000	-14.4300	-0.0840	0.4340	0.0490
14:26:30.464	37344	1.5600	1.8600	-14.4300	-0.1050	0.5040	0.0430
14:26:30.482	37364	0.4700	1.8000	-15.6900	-0.0950	0.3770	0.0450
14:26:30.503	37384	0.3900	2.0700	-13.5200	-0.0870	0.3790	0.0280
14:26:30.523	37404	1.1100	1.6100	-13.7500	-0.0970	0.3970	0.0340
14:26:30.544	37424	1.2500	1.6800	-13.7500	-0.0930	0.4220	0.0430
14:26:30.564	37444	2.2900	2.0600	-14.1400	-0.0930	0.5730	0.0540
14:26:30.582	37464	1.5000	1.9400	-14.8000	-0.0860	0.4670	0.0450
14:26:30.604	37484	0.6300	1.6100	-16.0500	-0.0760	0.4930	0.0570
14:26:30.622	37504	0.5900	1.6800	-14.1200	-0.0840	0.3500	0.0280
14:26:30.643	37524	0.6800	1.6700	-13.7500	-0.0890	0.3620	0.0390
14:26:30.662	37544	0.7300	1.4700	-16.3800	-0.0970	0.4330	0.0490
14:26:30.683	37564	1.0800	1.7600	-12.9700	-0.0830	0.4000	0.0370
14:26:30.702	37584	0.8300	1.6100	-16.8300	-0.0990	0.5110	0.0550
14:26:30.723	37604	0.8500	1.7400	-13.6800	-0.0760	0.3610	0.0300
14:26:30.743	37624	0.4100	1.4400	-15.3400	-0.1010	0.4290	0.0480
14:26:30.762	37644	0.4300	1.9300	-13.1400	-0.0910	0.4250	0.0330
14:26:30.782	37664	1.2000	2.0300	-12.2300	-0.0910	0.4420	0.0330
14:26:30.804	37684	1.5000	1.9800	-16.4500	-0.0870	0.5050	0.0520
14:26:30.825	37704	0.1500	1.5200	-14.8700	-0.0820	0.3530	0.0440
14:26:30.843	37724	0.6800	1.8800	-14.0300	-0.0930	0.4570	0.0400
14:26:30.863	37744	0.3000	1.5700	-15.4200	-0.0980	0.4110	0.0390
14:26:30.883	37764	0.4300	1.8100	-14.9000	-0.1090	0.4290	0.0370
14:26:30.903	37784	0.9400	1.7600	-16.5000	-0.0990	0.4640	0.0620
14:26:30.924	37804	0.8500	1.6400	-14.5600	-0.0890	0.3580	0.0420
14:26:30.944	37824	0.7100	1.8400	-15.2100	-0.1000	0.4810	0.0400
14:26:30.963	37844	0.3500	1.5500	-14.0900	-0.0970	0.3600	0.0360
14:26:30.984	37864	0.0400	1.2400	-15.7000	-0.1010	0.4120	0.0400
14:26:31.002	37884	0.4100	1.6200	-15.5900	-0.0750	0.4430	0.0410
14:26:31.023	37904	-0.0600	1.7900	-13.8700	-0.0900	0.3910	0.0230
14:26:31.043	37924	0.6200	2.0000	-14.2700	-0.0710	0.4940	0.0440
14:26:31.065	37944	0.6100	1.4900	-13.9100	-0.0730	0.3770	0.0420
14:26:31.083	37964	1.2700	2.0500	-14.5900	-0.0930	0.4970	0.0390
14:26:31.104	37984	0.7800	1.6200	-13.8300	-0.0760	0.4180	0.0460
14:26:31.124	38004	1.3300	1.6500	-13.4700	-0.0840	0.4400	0.0380
14:26:31.142	38024	0.3500	1.4700	-16.3600	-0.0920	0.4820	0.0490
14:26:31.164	38044	1.5600	1.7700	-14.9100	-0.0880	0.4460	0.0460
14:26:31.183	38064	1.7600	1.7700	-15.7100	-0.0930	0.5260	0.0450
14:26:31.203	38084	1.2700	1.7800	-14.3700	-0.0890	0.4160	0.0470
14:26:31.223	38104	1.0500	1.5300	-14.5600	-0.0940	0.4390	0.0480
14:26:31.244	38124	1.5300	1.8700	-14.2500	-0.0660	0.3930	0.0480
14:26:31.265	38144	0.5600	1.5900	-14.7200	-0.0900	0.4090	0.0460
14:26:31.284	38164	-0.3900	2.0200	-14.8500	-0.1010	0.3930	0.0340
14:26:31.302	38184	0.2900	1.5700	-15.7100	-0.0850	0.3540	0.0480
14:26:31.322	38204	0.7200	2.0400	-14.8300	-0.0880	0.4790	0.0490
14:26:31.342	38224	0.6300	1.5800	-15.3900	-0.0930	0.4380	0.0430
14:26:31.363	38244	0.3200	1.6700	-16.9400	-0.0920	0.4180	0.0520
14:26:31.383	38264	-0.5000	2.0100	-15.7000	-0.0860	0.4290	0.0470
14:26:31.405	38284	-0.2800	2.0600	-13.3600	-0.0880	0.3150	0.0270
14:26:31.424	38304	0.4400	1.8300	-14.6600	-0.0850	0.3950	0.0300
14:26:31.443	38324	1.1300	1.7300	-14.2100	-0.0860	0.3850	0.0400
14:26:31.465	38344	1.9000	1.6300	-15.2300	-0.0870	0.5330	0.0390
14:26:31.483	38364	0.7900	1.8900	-14.6700	-0.0950	0.4410	0.0430
14:26:31.504	38384	0.8200	1.8500	-13.3500	-0.0800	0.4240	0.0330
14:26:31.524	38404	0.6000	1.9400	-16.2300	-0.0850	0.4610	0.0530
14:26:31.543	38424	0.8600	2.1200	-13.8200	-0.0910	0.3950	0.0350
14:26:31.563	38444	1.0000	1.4900	-14.4400	-0.1030	0.4710	0.0410
14:26:31.584	38464	0.4900	1.6200	-14.3700	-0.1030	0.3770	0.0360
14:26:31.603	38484	1.0900	1.8500	-15.1800	-0.1090	0.4320	0.0460
14:26:31.624	38504	0.2000	1.9100	-15.6200	-0.0870	0.4340	0.0450
14:26:31.644	38524	0.4100	1.8900	-14.9900	-0.1070	0.4090	0.0350
14:26:31.664	38544	0.7000	1.6500	-15.5900	-0.1030	0.4890	0.0570
14:26:31.684	38564	0.1200	1.7400	-13.5100	-0.0990	0.3770	0.0370
14:26:31.703	38584	1.4700	2.0200	-13.6400	-0.0940	0.4980	0.0430
14:26:31.724	38604	1.0000	1.8100	-14.8900	-0.0920	0.3970	0.0470
14:26:31.744	38624	0.8700	1.7300	-16.1600	-0.0820	0.3980	0.0450
14:26:31.763	38644	0.7300	1.9200	-14.2000	-0.0880	0.3910	0.0370
14:26:31.783	38664	0.6800	2.0700	-13.2500	-0.1050	0.4080	0.0300
14:26:31.804	38684	0.8700	1.3000	-15.8900	-0.1010	0.5070	0.0510
14:26:31.823	38704	0.6300	1.9700	-14.5600	-0.0820	0.4240	0.0400
14:26:31.843	38724	1.0100	1.8700	-14.5600	-0.0840	0.4920	0.0450
14:26:31.864	38744	0.0000	1.7600	-12.7800	-0.0920	0.3830	0.0250
14:26:31.884	38764	1.0100	2.1000	-12.4600	-0.0860	0.3740	0.0280
14:26:31.904	38784	0.8800	1.8800	-14.1300	-0.0940	0.4430	0.0400
14:26:31.923	38804	0.7900	1.7200	-15.0000	-0.0780	0.3910	0.0390
14:26:31.944	38824	0.8400	1.9400	-14.6000	-0.0820	0.4720	0.0470
14:26:31.964	38844	0.3600	1.8600	-15.2400	-0.0820	0.4490	0.0490
14:26:31.985	38864	1.1000	1.6400	-15.9800	-0.0960	0.4850	0.0540
14:26:32.003	38884	0.4900	2.1800	-15.5400	-0.0910	0.4400	0.0460
14:26:32.024	38904	1.0500	1.5100	-15.6800	-0.0800	0.3820	0.0480
14:26:32.044	38924	0.5700	1.6600	-14.4700	-0.1030	0.4220	0.0350
14:26:32.063	38944	0.0400	1.8800	-13.1900	-0.0850	0.3300	0.0290
14:26:32.084	38964	0.3100	1.3800	-15.4000	-0.0880	0.3950	0.0420
14:26:32.104	38984	1.1600	1.4900	-14.8300	-0.1030	0.4670	0.0480
14:26:32.124	39004	1.2800	1.6100	-14.6700	-0.1060	0.4390	0.0460
14:26:32.144	39024	1.3100	1.6200	-15.4000	-0.0720	0.5010	0.0530
14:26:32.164	39044	0.7200	1.4700	-14.2500	-0.0970	0.3870	0.0330
14:26:32.185	39064	0.8200	2.1000	-13.9600	-0.0920	0.4530	0.0450
14:26:32.204	39084	0.2000	1.7900	-13.5300	-0.0900	0.3820	0.0350
14:26:32.224	39104	1.1900	1.5700	-16.2100	-0.0910	0.4150	0.0600
14:26:32.244	39124	1.6900	1.6000	-13.6700	-0.0630	0.4470	0.0410
14:26:32.264	39144	0.6000	1.6900	-13.7300	-0.0810	0.4010	0.0410
14:26:32.285	39164	0.6600	2.1000	-14.1000	-0.0740	0.5050	0.0350
14:26:32.305	39184	0.4900	1.6700	-13.0700	-0.0900	0.3760	0.0320
14:26:32.325	39204	0.6800	1.7500	-15.5200	-0.0790	0.4570	0.0530
14:26:32.343	39224	0.4800	1.6700	-14.2600	-0.0820	0.3940	0.0480
14:26:32.366	39244	1.0300	1.8200	-14.7200	-0.0930	0.4250	0.0330
14:26:32.384	39264	0.5300	1.5000	-17.4500	-0.0830	0.4280	0.0630
14:26:32.404	39284	0.4400	2.0000	-14.2600	-0.0880	0.3540	0.0370
14:26:32.423	39304	0.4900	1.8100	-16.6700	-0.0910	0.4870	0.0480
14:26:32.444	39324	0.8400	1.8700	-14.3600	-0.0950	0.4010	0.0290
14:26:32.464	39344	1.5500	1.6900	-15.2600	-0.0860	0.5000	0.0540
14:26:32.483	39364	0.3900	1.8300	-15.5800	-0.1010	0.4640	0.0370
14:26:32.504	39384	0.9700	1.8300	-14.9600	-0.0930	0.4200	0.0520
14:26:32.525	39404	0.4700	1.7300	-16.6900	-0.0920	0.4580	0.0560
14:26:32.545	39424	-0.2000	1.7000	-13.8300	-0.0970	0.3220	0.0200
14:26:32.563	39444	0.6400	1.8300	-16.4200	-0.1050	0.4660	0.0480
14:26:32.584	39464	1.6300	1.4600	-15.1600	-0.1070	0.4840	0.0550
14:26:32.606	39484	2.2100	2.0100	-13.7200	-0.0980	0.4310	0.0430
14:26:32.625	39504	0.9500	2.1000	-14.4300	-0.0740	0.4590	0.0500
14:26:32.643	39524	1.5300	1.5000	-13.2200	-0.0770	0.3810	0.0390
14:26:32.663	39544	0.7200	1.9600	-14.9400	-0.0880	0.4370	0.0350
14:26:32.686	39564	0.9000	1.4400	-13.6600	-0.0850	0.3490	0.0370
14:26:32.703	39584	1.4400	1.6400	-16.0400	-0.0830	0.5110	0.0490
14:26:32.724	39604	0.8500	1.7900	-16.8100	-0.0820	0.4630	0.0600
14:26:32.745	39624	0.6500	2.1600	-14.5700	-0.0800	0.4710	0.0440
14:26:32.764	39644	0.0900	2.2100	-15.2800	-0.0770	0.4330	0.0360
14:26:32.784	39664	-0.0100	1.9800	-16.6000	-0.0870	0.3870	0.0480
14:26:32.805	39684	0.4500	1.9900	-15.9600	-0.0730	0.4160	0.0490
14:26:32.825	39704	0.3500	1.6600	-15.8400	-0.0880	0.3120	0.0520
14:26:32.844	39724	1.3300	1.5700	-16.2000	-0.1140	0.4780	0.0490
14:26:32.865	39744	1.4600	2.1600	-13.7500	-0.0990	0.4790	0.0370
14:26:32.884	39764	1.8500	2.0500	-14.3400	-0.0930	0.4490	0.0450
14:26:32.904	39784	1.6300	1.6200	-14.0100	-0.0970	0.5060	0.0420
14:26:32.925	39804	0.8800	1.5300	-13.9300	-0.0910	0.3570	0.0330
14:26:32.945	39824	0.9500	1.7700	-16.5100	-0.1110	0.4910	0.0450
14:26:32.964	39844	0.5600	2.0900	-15.2900	-0.0700	0.4410	0.0470
14:26:32.986	39864	0.2300	1.9900	-15.2400	-0.1020	0.4080	0.0440
14:26:33.005	39884	0.3600	1.6300	-17.1600	-0.0940	0.3760	0.0460
14:26:33.026	39904	0.4700	2.1200	-12.1900	-0.1020	0.4060	0.0240
14:26:33.045	39924	1.6600	1.7400	-14.9900	-0.1040	0.5160	0.0520
14:26:33.065	39944	0.6900	2.0200	-13.5600	-0.0830	0.4060	0.0400
14:26:33.084	39964	1.2600	1.7900	-16.2500	-0.0700	0.4530	0.0530
14:26:33.104	39984	0.5000	1.7800	-13.0800	-0.0870	0.4150	0.0360
14:26:33.124	40004	0.3700	1.7300	-16.0700	-0.0910	0.3660	0.0370
14:26:33.145	40024	0.6100	1.6900	-15.2300	-0.0790	0.4540	0.0530
14:26:33.165	40044	1.0000	1.6200	-14.6000	-0.0900	0.3900	0.0360
14:26:33.185	40064	0.9300	1.7500	-14.5000	-0.0940	0.4720	0.0430
14:26:33.205	40084	0.5000	1.7700	-14.8700	-0.0790	0.3740	0.0530
14:26:33.224	40104	0.2700	1.7400	-13.9200	-0.0960	0.4430	0.0380
14:26:33.247	40124	0.3200	1.6300	-17.1300	-0.1040	0.4930	0.0490
14:26:33.266	40144	-0.0100	1.9700	-14.3300	-0.0890	0.3460	0.0370
14:26:33.286	40164	0.8600	1.5900	-16.7800	-0.0960	0.4890	0.0590
14:26:33.306	40184	0.2900	1.8700	-15.0800	-0.0820	0.3890	0.0370
14:26:33.325	40204	0.3800	1.7100	-14.4800	-0.0970	0.4210	0.0370
14:26:33.344	40224	0.1400	1.8700	-15.1700	-0.0950	0.4090	0.0440
14:26:33.364	40244	-0.0600	1.3000	-14.5900	-0.1120	0.3540	0.0290
14:26:33.386	40264	0.2900	1.9000	-14.0800	-0.0860	0.4480	0.0440
14:26:33.404	40284	0.1900	1.9400	-13.2500	-0.0940	0.3620	0.0260
14:26:33.425	40304	1.1500	1.9600	-14.9700	-0.0950	0.4430	0.0550
14:26:33.446	40324	0.9400	1.6100	-14.7600	-0.0890	0.3990	0.0420
14:26:33.466	40344	0.5100	1.9000	-13.3300	-0.0890	0.4150	0.0290
14:26:33.485	40364	0.4000	1.9500	-15.7100	-0.0850	0.4730	0.0490
14:26:33.505	40384	0.7900	1.5700	-14.9600	-0.0940	0.3830	0.0370
14:26:33.525	40404	-0.0700	1.5900	-17.6400	-0.0820	0.4520	0.0540
14:26:33.546	40424	0.3700	1.7500	-13.9000	-0.0910	0.3220	0.0310
14:26:33.566	40444	0.4100	1.7100	-14.8100	-0.0980	0.4530	0.0390
14:26:33.587	40464	0.8800	1.9100	-14.1500	-0.0760	0.4280	0.0360
14:26:33.606	40484	1.3800	1.8000	-13.4600	-0.1000	0.4550	0.0350
14:26:33.625	40504	1.0100	2.1800	-15.6900	-0.0660	0.4610	0.0550
14:26:33.645	40524	0.6100	1.6500	-13.7200	-0.0950	0.4030	0.0310
14:26:33.665	40544	0.6400	1.5900	-15.7700	-0.1040	0.4850	0.0530
14:26:33.686	40564	1.5000	1.8700	-14.4000	-0.0880	0.4210	0.0340
14:26:33.704	40584	1.7100	1.5000	-16.5200	-0.0940	0.4970	0.0530
14:26:33.726	40604	1.4400	1.8500	-14.6100	-0.1060	0.5020	0.0520
14:26:33.746	40624	0.8700	1.5700	-14.8900	-0.1110	0.4530	0.0500
14:26:33.766	40644	0.8100	2.0400	-14.9700	-0.1060	0.4480	0.0400
14:26:33.785	40664	0.1900	1.9800	-12.8300	-0.0740	0.3280	0.0350
14:26:33.807	40684	0.4400	1.9100	-14.1400	-0.1060	0.4080	0.0380
14:26:33.826	40704	0.5100	2.0200	-13.7300	-0.0830	0.4400	0.0500
14:26:33.846	40724	0.7500	1.9600	-14.7300	-0.1060	0.4520	0.0470
14:26:33.864	40744	0.6700	1.9000	-16.8000	-0.0830	0.4820	0.0560
14:26:33.887	40764	0.0100	2.0400	-13.3400	-0.0960	0.3380	0.0220
14:26:33.905	40784	0.2600	1.8300	-13.9100	-0.0870	0.4100	0.0370
14:26:33.926	40804	0.3000	1.8400	-14.7700	-0.0820	0.3360	0.0390
14:26:33.947	40824	1.2500	1.7900	-14.5200	-0.1070	0.4520	0.0410
14:26:33.965	40844	1.2800	1.9300	-15.8800	-0.0880	0.5070	0.0560
14:26:33.986	40864	0.9300	1.5200	-13.8300	-0.0960	0.4220	0.0370
14:26:34.006	40884	1.6300	2.1300	-13.6600	-0.0790	0.4710	0.0410
14:26:34.026	40904	0.8500	1.9600	-13.1000	-0.0920	0.4170	0.0300
14:26:34.045	40924	1.9100	1.5200	-16.3800	-0.1100	0.5100	0.0520
14:26:34.065	40944	0.2800	1.6300	-15.3400	-0.1150	0.4200	0.0570
14:26:34.084	40964	0.2600	2.0000	-14.3400	-0.0740	0.4060	0.0440
14:26:34.105	40984	0.1900	1.9000	-14.7900	-0.0930	0.4360	0.0450
14:26:34.125	41004	-0.0600	2.0500	-14.9700	-0.0780	0.3630	0.0500
14:26:34.145	41024	0.8100	1.6800	-15.3900	-0.1080	0.4580	0.0490
14:26:34.165	41044	1.1500	2.0900	-13.2200	-0.0990	0.4670	0.0330
14:26:34.186	41064	1.7500	1.8800	-15.0900	-0.0920	0.4620	0.0550
14:26:34.206	41084	0.4400	1.9800	-13.5500	-0.0910	0.4300	0.0330
14:26:34.225	41104	0.0800	2.0200	-14.7900	-0.0820	0.3720	0.0400
14:26:34.246	41124	0.4400	1.4300	-17.0400	-0.1070	0.4270	0.0490
14:26:34.266	41144	0.6400	1.7000	-13.3100	-0.0890	0.3640	0.0380
14:26:34.286	41164	1.4900	1.5900	-14.8700	-0.1070	0.4870	0.0390
14:26:34.307	41184	1.2700	2.2100	-14.7300	-0.0830	0.5010	0.0440
14:26:34.326	41204	0.9500	1.9000	-15.5800	-0.0880	0.4330	0.0510
14:26:34.345	41224	0.8100	1.9000	-13.5200	-0.0710	0.4430	0.0440
14:26:34.365	41244	0.6200	1.8800	-13.3500	-0.0920	0.3440	0.0260
14:26:34.387	41264	0.9300	1.5900	-16.6800	-0.1010	0.4490	0.0620
14:26:34.405	41284	0.6100	2.0300	-12.7100	-0.0850	0.3930	0.0240
14:26:34.426	41304	1.2800	1.6400	-14.5700	-0.1000	0.4560	0.0490
14:26:34.447	41324	0.6400	1.3900	-15.2000	-0.1040	0.3870	0.0410
14:26:34.466	41344	0.6700	2.0500	-14.2100	-0.0970	0.4340	0.0410
14:26:34.486	41364	1.4300	1.9500	-14.1700	-0.0860	0.4930	0.0490
14:26:34.505	41384	0.3400	1.8300	-12.8900	-0.0800	0.3810	0.0260
14:26:34.527	41404	1.4900	1.8900	-14.3900	-0.0940	0.4610	0.0360
14:26:34.545	41424	1.0100	1.6900	-13.7800	-0.0980	0.4130	0.0400
14:26:34.567	41444	0.9200	1.8400	-16.8200	-0.0860	0.4660	0.0580
14:26:34.586	41464	0.1700	2.0000	-15.3000	-0.0810	0.4150	0.0430
14:26:34.607	41484	-0.6000	1.2900	-15.8100	-0.1080	0.3370	0.0380
14:26:34.626	41504	0.6000	1.6000	-16.3600	-0.0980	0.4260	0.0540
14:26:34.647	41524	0.2000	1.4300	-14.2300	-0.1070	0.4150	0.0350
14:26:34.666	41544	1.8000	2.3600	-15.3100	-0.0720	0.4940	0.0520
14:26:34.686	41564	0.0200	2.0600	-14.5300	-0.0950	0.4240	0.0440
14:26:34.705	41584	0.8300	1.8300	-13.4900	-0.0770	0.3860	0.0340
14:26:34.727	41604	0.7100	1.9900	-15.5500	-0.0770	0.4270	0.0450
14:26:34.748	41624	1.3300	1.9100	-13.6700	-0.0830	0.3860	0.0380
14:26:34.766	41644	1.4200	1.5400	-14.5400	-0.0970	0.4950	0.0420
14:26:34.786	41664	0.0700	1.7600	-13.1900	-0.0800	0.4150	0.0300
14:26:34.806	41684	1.2200	1.6800	-14.0900	-0.1060	0.4820	0.0430
14:26:34.826	41704	1.1400	1.6900	-14.8900	-0.0840	0.4030	0.0510
14:26:34.847	41724	0.3600	2.0500	-14.6400	-0.0910	0.3780	0.0370
14:26:34.868	41744	0.9200	1.7600	-13.6900	-0.0690	0.4810	0.0390
14:26:34.886	41764	0.6400	1.8500	-13.5900	-0.1060	0.3690	0.0250
14:26:34.906	41784	0.2300	1.8100	-15.7800	-0.0980	0.4340	0.0480
14:26:34.926	41804	0.2400	2.0700	-14.2600	-0.0870	0.3660	0.0340
14:26:34.946	41824	0.2200	1.9100	-14.2300	-0.1040	0.4190	0.0310
14:26:34.966	41844	0.5900	1.9900	-15.7100	-0.0910	0.4460	0.0440
14:26:34.986	41864	0.6100	1.8100	-14.6200	-0.0940	0.3840	0.0450
14:26:35.006	41884	1.4100	1.9200	-15.9600	-0.1050	0.4970	0.0510
14:26:35.026	41904	1.1000	2.1200	-14.0500	-0.0850	0.3920	0.0460
14:26:35.047	41924	0.9100	1.9600	-13.2100	-0.0910	0.4180	0.0340
14:26:35.066	41944	1.0900	1.9000	-13.9300	-0.0860	0.4780	0.0450
14:26:35.085	41964	1.2300	1.8700	-13.0800	-0.0830	0.4390	0.0320
14:26:35.106	41984	1.1100	1.7200	-15.3800	-0.0960	0.5140	0.0380
14:26:35.125	42004	0.6300	2.2600	-14.7800	-0.0690	0.4380	0.0400
14:26:35.147	42024	0.8900	1.7700	-14.5600	-0.0980	0.4570	0.0420
14:26:35.167	42044	0.5300	1.5600	-14.5900	-0.0860	0.3830	0.0360
14:26:35.187	42064	0.4000	1.8900	-12.8300	-0.0980	0.3890	0.0220
14:26:35.206	42084	0.8800	1.8600	-15.3000	-0.0800	0.4300	0.0460
14:26:35.227	42104	0.4300	1.7300	-15.0700	-0.0950	0.3960	0.0400
14:26:35.246	42124	0.8700	1.6900	-15.7600	-0.0970	0.4880	0.0500
14:26:35.266	42144	0.4200	1.8500	-14.8800	-0.0900	0.4310	0.0440
14:26:35.286	42164	0.8300	1.9300	-14.1900	-0.1070	0.4740	0.0350
14:26:35.306	42184	0.8900	1.9700	-15.3800	-0.1050	0.4550	0.0430
14:26:35.328	42204	0.9600	2.0100	-14.1400	-0.0930	0.4290	0.0500
14:26:35.345	42224	0.4900	1.8100	-14.3800	-0.0990	0.4500	0.0410
14:26:35.366	42244	0.0500	1.8500	-13.9300	-0.0940	0.3280	0.0330
14:26:35.386	42264	1.0700	1.8900	-15.0600	-0.1000	0.4300	0.0460
14:26:35.407	42284	0.7500	1.5900	-14.3800	-0.0980	0.3800	0.0380
14:26:35.425	42304	1.6000	1.7100	-14.7200	-0.1070	0.4540	0.0410
14:26:35.445	42324	0.9400	2.3500	-14.7400	-0.0840	0.5140	0.0490
14:26:35.466	42344	1.3000	1.7500	-15.2500	-0.1020	0.4150	0.0410
14:26:35.486	42364	0.7400	1.6100	-15.7600	-0.1050	0.4370	0.0520
14:26:35.507	42384	0.1700	1.8500	-14.7600	-0.0900	0.3510	0.0440
14:26:35.526	42404	0.2200	1.6300	-14.4400	-0.0910	0.4150	0.0440
14:26:35.545	42424	0.8300	1.5700	-15.0100	-0.0970	0.4090	0.0450
14:26:35.565	42444	0.6400	1.7000	-13.2300	-0.0940	0.3610	0.0320
14:26:35.587	42464	1.1400	1.9400	-16.7700	-0.0920	0.4920	0.0530
14:26:35.607	42484	0.5800	1.3500	-13.7900	-0.0940	0.3470	0.0420
14:26:35.626	42504	0.4800	1.3500	-15.3800	-0.1030	0.4830	0.0430
14:26:35.647	42524	0.2200	1.9500	-14.0200	-0.0860	0.3970	0.0350
14:26:35.666	42544	1.0700	1.6600	-13.2300	-0.0950	0.4090	0.0280
14:26:35.688	42564	0.5300	1.5200	-15.8000	-0.0880	0.4770	0.0540
14:26:35.708	42584	1.1400	1.3400	-13.6300	-0.1010	0.3820	0.0310
14:26:35.727	42604	1.7400	1.7400	-15.8100	-0.1030	0.4930	0.0490
14:26:35.747	42624	1.2700	1.3700	-15.4100	-0.1020	0.4470	0.0410
14:26:35.767	42644	1.5800	1.5600	-16.6700	-0.0680	0.5020	0.0550
14:26:35.786	42664	-0.1400	1.9700	-16.7100	-0.0890	0.4720	0.0500
14:26:35.808	42684	0.5200	1.9300	-12.1700	-0.0870	0.3680	0.0290
14:26:35.826	42704	-0.6600	1.5600	-18.2400	-0.0900	0.3650	0.0570
14:26:35.847	42724	0.1500	2.0000	-14.5700	-0.0930	0.3080	0.0320
14:26:35.868	42744	0.4900	1.7900	-16.5500	-0.1040	0.4550	0.0490
14:26:35.886	42764	0.7600	1.5100	-15.8400	-0.1280	0.4100	0.0370
14:26:35.906	42784	0.2400	2.0100	-14.1600	-0.1110	0.4560	0.0400
14:26:35.928	42804	0.7300	1.5300	-16.0400	-0.0650	0.4330	0.0580
14:26:35.948	42824	0.3800	1.6600	-14.6700	-0.0890	0.3370	0.0380
14:26:35.967	42844	0.3700	1.4100	-15.6400	-0.0980	0.5100	0.0510
14:26:35.987	42864	0.5700	1.7600	-14.5600	-0.0960	0.3630	0.0310
14:26:36.007	42884	1.2000	1.8200	-15.4100	-0.1030	0.5250	0.0400
14:26:36.028	42904	0.7100	2.1200	-14.6300	-0.0820	0.4260	0.0460
14:26:36.048	42924	1.0000	1.8300	-13.7300	-0.0960	0.3890	0.0390
14:26:36.067	42944	0.4800	1.9800	-14.1200	-0.0810	0.4600	0.0370
14:26:36.086	42964	1.0000	1.9600	-13.3300	-0.0820	0.3830	0.0410
14:26:36.107	42984	1.0300	1.9900	-14.2900	-0.0890	0.5110	0.0470
14:26:36.126	43004	0.4600	1.8500	-14.0600	-0.0890	0.4160	0.0420
14:26:36.147	43024	0.8800	2.0400	-14.1200	-0.0900	0.4340	0.0400
14:26:36.167	43044	0.8200	2.0200	-15.8700	-0.0820	0.4270	0.0540
14:26:36.186	43064	0.8700	1.7000	-13.8500	-0.0920	0.3890	0.0360
14:26:36.208	43084	0.4300	1.7200	-16.4100	-0.0830	0.4320	0.0580
14:26:36.228	43104	0.7700	1.7300	-13.6100	-0.0890	0.4570	0.0400
14:26:36.247	43124	1.1200	1.9000	-14.8600	-0.0940	0.4910	0.0520
14:26:36.267	43144	0.9500	2.1800	-14.7200	-0.0770	0.4640	0.0530
14:26:36.288	43164	1.0500	1.6800	-15.2700	-0.1000	0.4380	0.0450
14:26:36.308	43184	0.1900	2.1000	-15.4600	-0.0940	0.4060	0.0510
14:26:36.327	43204	0.4100	1.5400	-13.3200	-0.0990	0.3950	0.0250
14:26:36.346	43224	1.0600	1.6200	-16.1100	-0.0940	0.5000	0.0510
14:26:36.369	43244	1.3700	1.3400	-14.3700	-0.0900	0.4010	0.0460
14:26:36.388	43264	0.8500	1.6500	-14.4500	-0.0750	0.4370	0.0390
14:26:36.407	43284	0.2100	1.6200	-15.8100	-0.0810	0.4210	0.0570
14:26:36.428	43304	0.9200	1.6400	-13.4300	-0.0860	0.3930	0.0400
14:26:36.447	43324	0.5600	1.7800	-16.0600	-0.0870	0.4400	0.0540
14:26:36.469	43344	0.7300	2.0200	-13.6900	-0.0890	0.4190	0.0360
14:26:36.489	43364	0.5100	1.4000	-16.8800	-0.1130	0.4580	0.0560
14:26:36.507	43384	0.3800	1.8700	-14.3300	-0.0870	0.4060	0.0440
14:26:36.527	43404	0.9700	1.9500	-15.7000	-0.1070	0.4640	0.0510
14:26:36.548	43424	0.4400	1.8700	-15.8800	-0.0880	0.5160	0.0540
14:26:36.568	43444	0.4700	2.0600	-13.7900	-0.1040	0.3880	0.0270
14:26:36.589	43464	0.3300	1.9900	-16.3400	-0.0760	0.4460	0.0460
14:26:36.608	43484	0.1200	2.1100	-14.1300	-0.0840	0.3540	0.0310
14:26:36.629	43504	0.4900	1.8700	-16.7900	-0.0970	0.4190	0.0490
14:26:36.646	43524	0.2500	1.8100	-14.4500	-0.1030	0.4150	0.0460
14:26:36.667	43544	0.3000	1.5200	-13.2900	-0.1080	0.3890	0.0310
14:26:36.688	43564	1.7900	1.8400	-16.3000	-0.1030	0.5230	0.0490
14:26:36.708	43584	1.1200	1.6600	-12.6600	-0.0860	0.3900	0.0260
14:26:36.726	43604	0.3800	1.9200	-15.3700	-0.1110	0.5090	0.0440
14:26:36.746	43624	0.8900	1.4400	-15.2200	-0.0970	0.3900	0.0480
14:26:36.766	43644	0.6700	1.4600	-13.4900	-0.1060	0.3690	0.0330
14:26:36.787	43664	1.4200	1.7400	-15.1300	-0.1030	0.4590	0.0350
14:26:36.809	43684	1.0900	1.5100	-13.9400	-0.0810	0.4070	0.0380
14:26:36.828	43704	0.9900	1.5900	-15.7800	-0.0840	0.5160	0.0410
14:26:36.849	43724	0.2800	1.9900	-13.4200	-0.0840	0.4440	0.0380
14:26:36.869	43744	0.7100	1.6100	-15.7200	-0.0830	0.4210	0.0630
14:26:36.889	43764	0.8000	2.0500	-13.8100	-0.0840	0.4050	0.0330
14:26:36.907	43784	0.2300	2.1800	-14.6900	-0.0790	0.3700	0.0390
14:26:36.928	43804	0.5500	1.9200	-16.2800	-0.0970	0.4570	0.0480
14:26:36.947	43824	0.2000	1.5600	-15.4400	-0.0960	0.3560	0.0470
14:26:36.970	43844	1.1800	1.5700	-16.3300	-0.1030	0.4580	0.0560
14:26:36.988	43864	1.0100	1.6500	-14.6500	-0.0810	0.4120	0.0410
14:26:37.009	43884	1.6500	1.4800	-13.6300	-0.1050	0.4740	0.0350
14:26:37.029	43904	1.7400	2.0700	-14.8600	-0.0850	0.4580	0.0510
14:26:37.047	43924	0.8100	1.6900	-13.4200	-0.0970	0.3960	0.0340
14:26:37.068	43944	1.3200	1.9200	-14.4500	-0.0930	0.4860	0.0500
14:26:37.088	43964	-0.2700	1.6500	-13.8500	-0.0980	0.3670	0.0330
14:26:37.107	43984	1.1400	1.3500	-14.4100	-0.1030	0.4350	0.0480
14:26:37.128	44004	0.9100	1.9200	-14.1200	-0.0920	0.4280	0.0450
14:26:37.149	44024	0.4500	1.4000	-14.0500	-0.0910	0.4420	0.0440
14:26:37.168	44044	0.9500	1.7600	-14.0500	-0.0820	0.4730	0.0490
14:26:37.188	44064	0.3800	1.7400	-15.4300	-0.0890	0.3660	0.0340
14:26:37.208	44084	1.0700	1.8400	-15.8000	-0.0910	0.4300	0.0500
14:26:37.227	44104	-0.1100	1.6700	-14.3200	-0.0860	0.3680	0.0250
14:26:37.247	44124	0.8000	1.4000	-15.5800	-0.0980	0.4330	0.0450
14:26:37.268	44144	1.7900	1.7000	-14.1100	-0.1020	0.4740	0.0420
14:26:37.288	44164	0.5100	1.7900	-13.6400	-0.0800	0.3810	0.0380
14:26:37.308	44184	1.5000	1.6200	-15.3700	-0.0860	0.4490	0.0410
14:26:37.328	44204	0.3300	1.6400	-13.5300	-0.0810	0.3860	0.0460
14:26:37.348	44224	0.7400	1.9700	-15.0800	-0.0940	0.4590	0.0420
14:26:37.368	44244	-0.0700	1.6000	-15.0300	-0.0920	0.4090	0.0470
14:26:37.388	44264	0.4800	1.6200	-14.7000	-0.0930	0.4240	0.0390
14:26:37.408	44284	0.2600	2.3400	-13.6500	-0.0830	0.4460	0.0340
14:26:37.428	44304	-0.0500	1.6800	-13.2800	-0.1000	0.3210	0.0250
14:26:37.448	44324	0.8100	2.1900	-14.4300	-0.0970	0.4160	0.0340
14:26:37.468	44344	0.7100	1.8300	-13.8200	-0.0830	0.3710	0.0480
14:26:37.490	44364	1.4100	1.9700	-12.9300	-0.1020	0.4490	0.0370
14:26:37.508	44384	1.2500	2.2100	-14.3300	-0.0840	0.4880	0.0460
14:26:37.529	44404	0.8600	1.7300	-14.5700	-0.0870	0.4170	0.0390
14:26:37.547	44424	0.1000	1.8500	-16.3200	-0.0900	0.4470	0.0520
14:26:37.567	44444	0.1000	2.1100	-11.7400	-0.0760	0.3600	0.0210
14:26:37.588	44464	0.8200	1.6800	-14.1000	-0.1000	0.4400	0.0350
14:26:37.608	44484	0.3100	1.6000	-15.0000	-0.0910	0.4780	0.0460
14:26:37.627	44504	1.0200	1.8300	-13.4900	-0.0870	0.4920	0.0340
14:26:37.647	44524	1.0800	1.7600	-15.8600	-0.0770	0.5000	0.0580
14:26:37.670	44544	0.4500	1.4900	-13.6500	-0.0820	0.3540	0.0310
14:26:37.687	44564	0.8100	1.8900	-14.6800	-0.0830	0.4570	0.0400
14:26:37.708	44584	0.9400	1.4600	-13.2100	-0.0850	0.4360	0.0340
14:26:37.729	44604	0.5800	1.6700	-14.7500	-0.0860	0.3280	0.0380
14:26:37.748	44624	0.5300	1.5500	-15.9200	-0.0780	0.4190	0.0540
14:26:37.769	44644	1.6500	1.8100	-14.0300	-0.0870	0.4190	0.0390
14:26:37.789	44664	2.2100	1.5000	-14.4800	-0.0980	0.5670	0.0560
14:26:37.808	44684	1.2700	1.6900	-13.8800	-0.0910	0.4530	0.0300
14:26:37.830	44704	1.3200	1.7500	-13.1900	-0.0940	0.4920	0.0340
14:26:37.850	44724	0.0700	1.8500	-16.4600	-0.0970	0.4400	0.0470
14:26:37.868	44744	0.2500	1.4700	-13.3800	-0.1020	0.3960	0.0370
14:26:37.890	44764	0.3700	1.7600	-15.7700	-0.1210	0.4030	0.0400
14:26:37.907	44784	0.3900	1.4800	-14.8500	-0.1080	0.3700	0.0450
14:26:37.929	44804	0.1500	1.6900	-15.9300	-0.0880	0.4390	0.0450
14:26:37.949	44824	-0.3000	1.8400	-14.7100	-0.0770	0.3910	0.0430
14:26:37.968	44844	0.1400	1.9400	-13.6800	-0.0960	0.3760	0.0370
14:26:37.989	44864	-0.3000	1.5600	-15.1700	-0.0820	0.3850	0.0530
14:26:38.009	44884	0.5600	1.7200	-14.8500	-0.0850	0.3770	0.0390
14:26:38.029	44904	1.1400	1.7600	-15.6900	-0.0800	0.4540	0.0480
14:26:38.048	44924	1.1900	1.5300	-13.6300	-0.0710	0.3960	0.0430
14:26:38.069	44944	1.5200	1.8700	-15.4000	-0.0950	0.4950	0.0510
14:26:38.088	44964	0.6700	1.8700	-14.1300	-0.0820	0.4660	0.0380
14:26:38.108	44984	0.8700	1.7200	-14.0100	-0.0970	0.4350	0.0350
14:26:38.130	45004	0.6600	1.8300	-15.8300	-0.0700	0.4580	0.0520
14:26:38.148	45024	0.6200	1.5700	-14.0500	-0.0850	0.3950	0.0350
14:26:38.169	45044	0.7000	1.7900	-14.8700	-0.0790	0.5320	0.0430
14:26:38.188	45064	0.8400	1.6500	-14.3800	-0.0960	0.3770	0.0430
14:26:38.209	45084	0.0000	2.1800	-14.2900	-0.0850	0.4600	0.0440
14:26:38.228	45104	0.8800	1.6600	-14.7800	-0.0870	0.4230	0.0520
14:26:38.248	45124	0.6700	1.6400	-14.4200	-0.0770	0.3790	0.0410
14:26:38.269	45144	1.0700	1.7800	-13.7800	-0.1020	0.4650	0.0450
14:26:38.289	45164	0.6900	1.4300	-14.8800	-0.0960	0.4190	0.0490
14:26:38.310	45184	1.4000	1.9300	-14.1300	-0.1040	0.5170	0.0390
14:26:38.330	45204	0.8200	1.6300	-15.9500	-0.0800	0.4320	0.0510
14:26:38.350	45224	1.3600	2.2000	-12.5200	-0.0730	0.3620	0.0330
14:26:38.369	45244	0.6800	1.5500	-15.2600	-0.1120	0.4370	0.0440
14:26:38.388	45264	1.5600	1.5600	-12.8200	-0.0870	0.4010	0.0320
14:26:38.410	45284	1.2400	1.6100	-16.7700	-0.1000	0.5120	0.0670
14:26:38.429	45304	1.1900	2.0500	-14.5900	-0.0640	0.4460	0.0480
14:26:38.448	45324	0.2600	2.1300	-14.9100	-0.0750	0.4820	0.0450
14:26:38.470	45344	-0.3300	1.5900	-14.1600	-0.0680	0.3810	0.0340
14:26:38.489	45364	0.5600	1.6200	-14.7100	-0.0750	0.3330	0.0460
14:26:38.510	45384	0.5700	1.7900	-15.2700	-0.0880	0.4280	0.0430
14:26:38.529	45404	1.1600	1.7300	-12.9300	-0.0780	0.3990	0.0310
14:26:38.550	45424	0.7900	2.3200	-14.0000	-0.0740	0.5280	0.0360
14:26:38.570	45444	1.3800	1.9900	-13.5000	-0.0680	0.4900	0.0520
14:26:38.590	45464	1.3500	1.4600	-13.8100	-0.1060	0.4920	0.0360
14:26:38.610	45484	0.9800	1.7300	-14.3000	-0.0870	0.4930	0.0570
14:26:38.628	45504	1.4500	1.4800	-14.9200	-0.0920	0.4210	0.0530
14:26:38.649	45524	0.9800	2.2000	-14.2100	-0.0810	0.4740	0.0430
14:26:38.669	45544	0.3500	1.4800	-13.6900	-0.0910	0.3820	0.0360
14:26:38.690	45564	0.0600	1.2300	-14.8100	-0.1120	0.4470	0.0360
14:26:38.709	45584	-0.0800	1.7100	-16.2400	-0.1030	0.4070	0.0480
14:26:38.728	45604	0.1300	1.7000	-15.5200	-0.1050	0.3730	0.0470
14:26:38.749	45624	1.1600	1.9000	-16.5900	-0.0910	0.4820	0.0560
14:26:38.769	45644	1.1700	1.6000	-15.1600	-0.0750	0.3920	0.0530
14:26:38.790	45664	1.0100	2.0700	-14.6100	-0.1000	0.4780	0.0410
14:26:38.809	45684	0.6400	1.8300	-15.0400	-0.0770	0.3670	0.0450
14:26:38.830	45704	1.1100	1.4500	-14.1500	-0.0840	0.4120	0.0370
14:26:38.849	45724	1.3200	1.8800	-15.8500	-0.0830	0.4710	0.0510
14:26:38.870	45744	1.0000	1.4600	-13.2300	-0.0820	0.4430	0.0340
14:26:38.889	45764	1.5900	1.7100	-16.3500	-0.0900	0.5610	0.0490
14:26:38.910	45784	0.8200	1.5700	-13.9200	-0.0780	0.3710	0.0490
14:26:38.930	45804	0.9200	2.1200	-15.5300	-0.0690	0.4140	0.0450
14:26:38.949	45824	1.0100	1.5000	-15.3300	-0.0950	0.4140	0.0550
14:26:38.970	45844	0.5800	1.9600	-14.0200	-0.0890	0.4240	0.0370
14:26:38.990	45864	0.5300	1.5700	-15.5500	-0.0920	0.4760	0.0510
14:26:39.010	45884	0.9800	1.5000	-14.3900	-0.1000	0.3670	0.0400
14:26:39.030	45904	0.7300	1.6600	-15.7100	-0.1030	0.4710	0.0500
14:26:39.050	45924	0.9500	1.9100	-13.8200	-0.0830	0.3950	0.0380
14:26:39.070	45944	1.3900	1.8700	-14.2100	-0.0920	0.5070	0.0490
14:26:39.090	45964	1.0400	1.6200	-16.0100	-0.0940	0.5140	0.0480
14:26:39.108	45984	0.3700	1.9400	-13.8700	-0.0930	0.3990	0.0490
14:26:39.130	46004	-0.0900	1.9500	-16.5000	-0.0940	0.5200	0.0580
14:26:39.149	46024	0.3700	1.7300	-14.2700	-0.0950	0.3350	0.0340
14:26:39.170	46044	0.4300	1.6800	-14.5600	-0.1010	0.4000	0.0460
14:26:39.188	46064	0.8600	1.9200	-12.8600	-0.0890	0.4140	0.0360
14:26:39.209	46084	1.5400	1.7300	-14.8500	-0.0930	0.4660	0.0490
14:26:39.229	46104	1.2100	2.3500	-14.0800	-0.0900	0.5180	0.0400
14:26:39.250	46124	0.4500	1.5400	-14.6900	-0.0750	0.3940	0.0480
14:26:39.270	46144	0.4700	1.9900	-15.5900	-0.0680	0.4620	0.0410
14:26:39.290	46164	0.2800	1.9300	-12.3700	-0.0770	0.3040	0.0230
14:26:39.309	46184	0.4900	1.7600	-16.2000	-0.0890	0.3510	0.0520
14:26:39.330	46204	0.9200	1.6900	-14.0700	-0.0850	0.4430	0.0440
14:26:39.351	46224	0.1000	1.7600	-14.4700	-0.0740	0.4030	0.0420
14:26:39.370	46244	0.8800	1.7000	-16.5200	-0.0750	0.4820	0.0630
14:26:39.390	46264	0.6900	2.0100	-13.0800	-0.0810	0.3500	0.0290
14:26:39.410	46284	0.8700	2.3500	-14.2200	-0.0810	0.4220	0.0380
14:26:39.430	46304	0.5200	1.6700	-14.3500	-0.0870	0.3840	0.0460
14:26:39.450	46324	0.0600	2.1700	-13.8700	-0.0930	0.4100	0.0310
14:26:39.470	46344	0.0400	1.7900	-14.9400	-0.0890	0.4410	0.0480
14:26:39.489	46364	0.4700	1.8800	-14.0700	-0.0930	0.3640	0.0390
14:26:39.510	46384	1.0500	1.5000	-15.3700	-0.0910	0.4410	0.0500
14:26:39.531	46404	0.7600	1.7900	-14.8600	-0.0960	0.4210	0.0450
14:26:39.550	46424	1.6400	1.7300	-15.4900	-0.0840	0.4960	0.0530
14:26:39.570	46444	1.0400	1.8700	-14.1700	-0.0900	0.4520	0.0510
14:26:39.589	46464	0.6400	1.8400	-13.5400	-0.0950	0.4200	0.0390
14:26:39.610	46484	1.7100	1.8700	-14.6800	-0.0890	0.5130	0.0440
14:26:39.629	46504	1.6100	1.4200	-14.2500	-0.0900	0.3910	0.0430
14:26:39.650	46524	0.4000	1.7600	-15.1600	-0.1010	0.4430	0.0430
14:26:39.670	46544	0.5400	1.5800	-14.8300	-0.0870	0.4430	0.0480
14:26:39.690	46564	1.5900	1.4700	-15.7200	-0.0990	0.4760	0.0450
14:26:39.711	46584	0.7400	1.5200	-14.2200	-0.0780	0.4400	0.0310
14:26:39.731	46604	1.0400	1.6000	-15.5600	-0.0810	0.3690	0.0530
14:26:39.750	46624	1.7100	1.4700	-16.0900	-0.0910	0.4900	0.0520
14:26:39.770	46644	0.5900	1.8400	-14.4200	-0.0880	0.4320	0.0480
14:26:39.789	46664	-0.0100	1.7700	-16.5600	-0.1020	0.4070	0.0520
14:26:39.810	46684	0.2900	1.6700	-14.5100	-0.0830	0.3850	0.0500
14:26:39.830	46704	0.1600	1.7700	-14.7300	-0.0970	0.3600	0.0380
14:26:39.850	46724	0.3300	2.1100	-16.1100	-0.0960	0.5230	0.0340
14:26:39.869	46744	0.8400	2.0400	-12.4500	-0.0930	0.4040	0.0270
14:26:39.889	46764	0.3300	1.7400	-14.7300	-0.0790	0.4530	0.0430
14:26:39.910	46784	-0.2000	1.7600	-14.4800	-0.0860	0.4030	0.0370
14:26:39.930	46804	0.8000	1.8700	-13.6400	-0.0950	0.3760	0.0370
14:26:39.950	46824	0.8100	1.5600	-13.9300	-0.0900	0.3260	0.0380
14:26:39.971	46844	0.8000	1.2800	-14.4700	-0.0960	0.3270	0.0270
14:26:39.990	46864	2.0700	1.6500	-16.0100	-0.0920	0.5680	0.0500
14:26:40.010	46884	1.6300	1.9700	-15.3000	-0.0760	0.4600	0.0520
14:26:40.030	46904	0.6100	1.8000	-15.6700	-0.0960	0.4690	0.0510
14:26:40.050	46924	-0.3800	1.7100	-14.5800	-0.0910	0.3550	0.0400
14:26:40.071	46944	-0.9300	1.3900	-13.1700	-0.0750	0.2910	0.0320
14:26:40.090	46964	0.5500	1.7000	-15.8100	-0.0790	0.4300	0.0480
14:26:40.110	46984	0.2200	2.0100	-14.8900	-0.0870	0.4150	0.0370
14:26:40.130	47004	1.2400	1.6000	-16.3700	-0.0870	0.5130	0.0600
14:26:40.150	47024	0.4800	1.7700	-14.7500	-0.0770	0.4080	0.0400
14:26:40.170	47044	0.9000	2.1100	-12.9700	-0.0820	0.4160	0.0310
14:26:40.190	47064	0.9200	2.0600	-14.2300	-0.0730	0.4500	0.0420
14:26:40.210	47084	1.1800	1.4400	-12.7900	-0.0940	0.4190	0.0360
14:26:40.229	47104	1.0800	1.6500	-16.2900	-0.0910	0.4590	0.0540
14:26:40.250	47124	0.2800	1.5700	-14.7200	-0.0930	0.3790	0.0400
14:26:40.269	47144	0.9000	1.8100	-15.2900	-0.0870	0.4660	0.0480
14:26:40.290	47164	0.3400	2.0000	-13.8200	-0.0840	0.3950	0.0370
14:26:40.310	47184	1.0400	1.7900	-15.3000	-0.1060	0.4420	0.0420
14:26:40.330	47204	1.4600	2.0400	-16.3100	-0.0990	0.5160	0.0550
14:26:40.350	47224	0.8100	1.6200	-13.2800	-0.1010	0.4310	0.0310
14:26:40.370	47244	1.6400	2.4500	-13.1600	-0.0790	0.5250	0.0390
14:26:40.390	47264	0.5400	1.5900	-14.7300	-0.0980	0.4160	0.0460
14:26:40.410	47284	0.9600	2.0000	-13.5200	-0.0890	0.3930	0.0290
14:26:40.430	47304	1.0300	2.1900	-15.5000	-0.0890	0.4250	0.0460
14:26:40.452	47324	1.8600	2.1000	-12.4200	-0.1030	0.4370	0.0350
14:26:40.471	47344	1.2700	1.6300	-16.6000	-0.0800	0.5310	0.0730
14:26:40.492	47364	0.4500	1.7400	-14.1500	-0.0910	0.4230	0.0370
14:26:40.510	47384	0.5800	1.6600	-15.1000	-0.0940	0.4410	0.0470
14:26:40.530	47404	0.4700	1.5000	-14.3000	-0.0860	0.3870	0.0430
14:26:40.552	47424	1.4000	1.6100	-13.9200	-0.1010	0.4120	0.0320
14:26:40.569	47444	2.0500	1.7000	-15.4800	-0.1050	0.5250	0.0480
14:26:40.589	47464	1.3200	2.0700	-14.0300	-0.0780	0.4530	0.0500
14:26:40.611	47484	0.5900	1.8400	-14.0700	-0.0780	0.4940	0.0420
14:26:40.630	47504	0.0100	1.8600	-14.4700	-0.0820	0.3660	0.0330
14:26:40.651	47524	0.5200	1.9400	-12.6700	-0.1110	0.3980	0.0270
14:26:40.671	47544	0.6000	1.9300	-14.4400	-0.0920	0.4550	0.0450
14:26:40.691	47564	0.8400	1.3200	-15.2800	-0.1050	0.4240	0.0460
14:26:40.711	47584	2.0700	2.0500	-12.3800	-0.0850	0.5010	0.0350
14:26:40.732	47604	1.0200	1.7100	-15.0400	-0.1080	0.4100	0.0390
14:26:40.751	47624	0.4500	1.9400	-14.6000	-0.0860	0.4780	0.0440
14:26:40.770	47644	0.6600	2.0800	-13.7200	-0.0850	0.4030	0.0400
14:26:40.791	47664	0.4900	1.5900	-14.6700	-0.0940	0.3530	0.0380
14:26:40.811	47684	0.9000	2.0800	-17.2100	-0.0970	0.4640	0.0540
14:26:40.831	47704	0.8000	1.5900	-15.1200	-0.0820	0.4350	0.0420
14:26:40.850	47724	1.4300	2.0500	-15.1100	-0.0900	0.4960	0.0460
14:26:40.871	47744	-0.0200	1.1300	-15.8300	-0.0980	0.3720	0.0410
14:26:40.891	47764	0.2600	1.5900	-14.1600	-0.1120	0.4150	0.0360
14:26:40.912	47784	0.4700	1.7800	-14.2700	-0.0930	0.4270	0.0440
14:26:40.932	47804	0.6800	1.5900	-14.2800	-0.0960	0.4060	0.0430
14:26:40.951	47824	1.0200	1.8000	-15.9800	-0.0810	0.4860	0.0470
14:26:40.973	47844	0.5500	1.9100	-13.4600	-0.0790	0.3630	0.0350
14:26:40.992	47864	1.6900	1.7500	-16.4000	-0.0930	0.5250	0.0500
14:26:41.011	47884	0.4600	1.8500	-14.5300	-0.0890	0.4440	0.0380
14:26:41.031	47904	1.0400	2.1200	-13.2700	-0.0810	0.3820	0.0350
14:26:41.051	47924	0.9700	1.6900	-14.6800	-0.0790	0.4560	0.0450
14:26:41.072	47944	0.8700	1.5700	-13.1200	-0.1050	0.3620	0.0350
14:26:41.092	47964	1.9300	1.1100	-16.8300	-0.1050	0.5010	0.0630
14:26:41.111	47984	0.9700	1.4000	-16.2500	-0.0920	0.4090	0.0470
14:26:41.132	48004	1.4300	1.5400	-15.7400	-0.0970	0.4720	0.0470
14:26:41.150	48024	0.9400	1.6200	-16.0300	-0.0980	0.4590	0.0500
14:26:41.171	48044	0.5100	1.7200	-12.6800	-0.0960	0.4140	0.0280
14:26:41.192	48064	0.6900	2.2100	-15.5900	-0.1040	0.4630	0.0430
14:26:41.211	48084	-0.4400	1.9100	-13.7000	-0.0940	0.3380	0.0240
14:26:41.230	48104	0.3000	1.5600	-17.3600	-0.1020	0.4170	0.0660
14:26:41.252	48124	0.5600	1.8800	-15.7500	-0.0870	0.4070	0.0440
14:26:41.272	48144	0.9000	1.7500	-14.5700	-0.0990	0.4400	0.0380
14:26:41.290	48164	0.6200	2.0100	-15.1000	-0.0990	0.4480	0.0340
14:26:41.310	48184	0.7800	1.8800	-12.9600	-0.0820	0.3790	0.0340
14:26:41.330	48204	0.3600	1.8600	-16.1500	-0.1000	0.4400	0.0400
14:26:41.351	48224	0.4400	1.3800	-14.7900	-0.0890	0.3640	0.0440
14:26:41.370	48244	0.6600	1.6300	-15.8900	-0.1030	0.4540	0.0460
14:26:41.392	48264	1.5400	1.8400	-16.4800	-0.0860	0.5220	0.0540
14:26:41.411	48284	0.7700	1.7700	-14.7400	-0.0880	0.4520	0.0490
14:26:41.432	48304	1.1400	1.5800	-14.8200	-0.0950	0.4860	0.0480
14:26:41.452	48324	0.6000	1.7700	-13.8900	-0.0730	0.3900	0.0510
14:26:41.471	48344	0.6700	1.8800	-13.7300	-0.0890	0.4540	0.0410
14:26:41.492	48364	0.0800	1.7700	-13.1400	-0.0820	0.3690	0.0380
14:26:41.513	48384	0.4900	1.8500	-16.1100	-0.1070	0.4220	0.0490
14:26:41.532	48404	0.6400	2.0600	-13.9000	-0.0900	0.4200	0.0360
14:26:41.553	48424	0.6200	1.8800	-15.4200	-0.0940	0.3660	0.0430
14:26:41.570	48444	1.3200	1.7000	-16.7700	-0.1040	0.4650	0.0530
14:26:41.590	48464	1.4700	2.2300	-14.1000	-0.0980	0.4070	0.0480
14:26:41.612	48484	1.0700	1.6100	-15.0600	-0.1160	0.4600	0.0370
14:26:41.630	48504	0.6300	1.8000	-15.1100	-0.0940	0.4660	0.0460
14:26:41.652	48524	1.4500	2.1700	-12.9800	-0.0930	0.4300	0.0420
14:26:41.673	48544	0.4800	1.6500	-15.8300	-0.1000	0.4460	0.0570
14:26:41.691	48564	1.1900	1.9900	-13.1100	-0.0950	0.4010	0.0300
14:26:41.712	48584	1.0300	1.6700	-15.0700	-0.0910	0.5110	0.0440
14:26:41.732	48604	0.2500	1.9900	-16.3100	-0.0770	0.4250	0.0480
14:26:41.752	48624	1.2300	1.6100	-15.8300	-0.0780	0.4530	0.0570
14:26:41.772	48644	0.6800	1.6500	-16.4200	-0.0960	0.4590	0.0510
14:26:41.793	48664	0.9000	1.7400	-12.4300	-0.0870	0.3770	0.0330
14:26:41.811	48684	1.1800	2.0400	-14.5400	-0.0920	0.5010	0.0400
14:26:41.831	48704	0.9500	1.8100	-14.8300	-0.0890	0.4600	0.0460
14:26:41.851	48724	1.0700	1.4100	-16.3500	-0.0910	0.4280	0.0490
14:26:41.872	48744	-0.0800	1.6600	-13.8400	-0.1000	0.3560	0.0330
14:26:41.891	48764	1.2300	2.0000	-13.0700	-0.1040	0.4170	0.0340
14:26:41.911	48784	1.1800	1.9400	-15.4700	-0.0930	0.4850	0.0470
14:26:41.931	48804	1.0100	1.8000	-14.2400	-0.0980	0.4200	0.0360
14:26:41.953	48824	0.2200	1.7000	-15.3900	-0.0970	0.4770	0.0420
14:26:41.971	48844	0.9400	2.2400	-13.7300	-0.0920	0.3960	0.0350
14:26:41.992	48864	0.4300	1.7900	-14.6800	-0.0880	0.4490	0.0380
14:26:42.012	48884	-0.0500	1.8100	-15.9300	-0.1030	0.4320	0.0440
14:26:42.032	48904	0.4300	1.9900	-12.7000	-0.1090	0.3760	0.0370
14:26:42.052	48924	0.4100	1.9600	-15.8600	-0.1030	0.4460	0.0440
14:26:42.072	48944	0.4800	1.8100	-14.3300	-0.0920	0.3900	0.0360
14:26:42.092	48964	1.1800	1.7800	-16.2300	-0.1100	0.4990	0.0570
14:26:42.113	48984	0.7600	1.9400	-14.1400	-0.1030	0.4310	0.0390
14:26:42.132	49004	1.2800	1.6100	-14.7000	-0.0850	0.4110	0.0370
14:26:42.151	49024	1.2600	1.7000	-14.7700	-0.0960	0.4830	0.0450
14:26:42.171	49044	1.3100	1.6800	-13.3300	-0.0740	0.3860	0.0300
14:26:42.192	49064	1.4900	1.4500	-15.3000	-0.0960	0.5070	0.0470
14:26:42.213	49084	0.8800	2.0700	-13.7400	-0.0870	0.3990	0.0320
14:26:42.232	49104	0.5500	1.8600	-16.5300	-0.0780	0.4300	0.0570
14:26:42.253	49124	0.3600	2.1500	-14.5200	-0.0780	0.4150	0.0450
14:26:42.272	49144	0.0900	1.8200	-14.4200	-0.1020	0.3800	0.0300
14:26:42.292	49164	0.5600	1.9600	-15.5900	-0.0830	0.4240	0.0490
14:26:42.312	49184	0.3100	1.9800	-13.3300	-0.0840	0.3280	0.0360
14:26:42.332	49204	0.1200	1.5400	-17.9100	-0.1040	0.4470	0.0600
14:26:42.351	49224	0.5600	1.9400	-15.3800	-0.0920	0.4020	0.0450
14:26:42.372	49244	1.3700	1.8000	-16.3700	-0.0940	0.4460	0.0580
14:26:42.393	49264	1.2100	1.6800	-15.1400	-0.1010	0.5090	0.0500
14:26:42.412	49284	0.8000	1.9200	-14.3800	-0.0890	0.4270	0.0420
14:26:42.433	49304	1.9000	2.1100	-15.1400	-0.1040	0.5480	0.0530
14:26:42.452	49324	0.3000	2.1000	-12.5000	-0.0990	0.3870	0.0220
14:26:42.471	49344	1.0100	1.6000	-14.8300	-0.1160	0.3930	0.0350
14:26:42.492	49364	0.8400	1.7000	-15.3400	-0.1010	0.4310	0.0400
14:26:42.513	49384	0.3300	1.8100	-14.4300	-0.1080	0.4010	0.0380
14:26:42.533	49404	0.7700	2.2900	-14.9800	-0.0930	0.5180	0.0450
14:26:42.553	49424	0.8200	1.7400	-16.0300	-0.0830	0.4160	0.0480
14:26:42.572	49444	0.9400	1.9100	-15.3400	-0.0820	0.4790	0.0410
14:26:42.592	49464	0.7200	1.9000	-16.1600	-0.0780	0.4040	0.0550
14:26:42.611	49484	0.7500	1.4600	-14.3100	-0.0970	0.4420	0.0420
14:26:42.633	49504	1.0900	1.1000	-15.6900	-0.0850	0.4250	0.0520
14:26:42.651	49524	-0.1400	1.8500	-13.9800	-0.0970	0.3610	0.0360
14:26:42.672	49544	0.8500	1.4100	-16.5100	-0.0930	0.5220	0.0580
14:26:42.692	49564	0.8300	1.6700	-14.7700	-0.1000	0.4140	0.0350
14:26:42.712	49584	1.2700	1.5300	-16.8800	-0.1130	0.4570	0.0610
14:26:42.731	49604	1.1200	1.9800	-14.8100	-0.0950	0.4740	0.0370
14:26:42.752	49624	1.5600	1.7200	-13.3800	-0.1050	0.4640	0.0440
14:26:42.773	49644	0.7600	1.7700	-15.1000	-0.1080	0.5070	0.0380
14:26:42.791	49664	1.0200	2.0900	-12.8700	-0.0880	0.3720	0.0270
14:26:42.811	49684	0.7400	1.7700	-15.3000	-0.0980	0.4230	0.0420
14:26:42.832	49704	0.3500	1.6300	-15.2200	-0.1030	0.3650	0.0390
14:26:42.852	49724	1.2400	1.7900	-13.9000	-0.1040	0.3930	0.0290
14:26:42.871	49744	1.1200	1.5600	-17.0200	-0.0980	0.5000	0.0620
14:26:42.893	49764	1.0300	1.5900	-16.3700	-0.1080	0.3900	0.0460
14:26:42.911	49784	0.9800	1.5800	-18.6400	-0.0980	0.5190	0.0640
14:26:42.933	49804	0.6300	1.3900	-15.2400	-0.0980	0.3920	0.0450
14:26:42.953	49824	0.1600	1.6400	-14.4300	-0.0850	0.3880	0.0420
14:26:42.974	49844	0.8400	1.6900	-14.8000	-0.0720	0.4750	0.0560
14:26:42.994	49864	1.6200	1.5500	-14.4800	-0.1020	0.4270	0.0430
14:26:43.012	49884	1.2000	1.5900	-14.9700	-0.0860	0.5510	0.0500
14:26:43.033	49904	1.1500	1.4600	-13.9600	-0.0900	0.4130	0.0350
14:26:43.054	49924	1.0200	1.1700	-16.3300	-0.0910	0.5090	0.0540
14:26:43.073	49944	0.7300	1.9500	-13.8100	-0.0710	0.3780	0.0320
14:26:43.093	49964	1.1800	1.8000	-12.8300	-0.0720	0.4500	0.0410
14:26:43.112	49984	0.4800	1.7600	-16.2300	-0.0860	0.4720	0.0490
14:26:43.132	50004	0.4300	1.7000	-14.6600	-0.1050	0.4250	0.0390
14:26:43.154	50024	1.8300	1.8800	-14.4900	-0.0950	0.4650	0.0460
14:26:43.173	50044	0.7700	1.8800	-14.8000	-0.0870	0.3690	0.0440
14:26:43.194	50064	0.9600	1.9800	-14.5300	-0.0820	0.4690	0.0440
14:26:43.212	50084	0.3600	1.8400	-14.5100	-0.0920	0.4800	0.0340
14:26:43.233	50104	0.7800	1.7600	-14.7200	-0.1040	0.4460	0.0470
14:26:43.253	50124	0.3600	1.8000	-17.4100	-0.1030	0.5040	0.0590
14:26:43.273	50144	0.5300	1.6600	-14.3100	-0.0930	0.3440	0.0370
14:26:43.292	50164	0.4200	2.1600	-15.2000	-0.0850	0.4350	0.0450
14:26:43.314	50184	0.5200	1.6000	-15.5300	-0.0910	0.3910	0.0540
14:26:43.332	50204	0.7200	1.7300	-14.6300	-0.1000	0.4090	0.0390
14:26:43.353	50224	0.3800	1.9500	-15.5400	-0.0810	0.4510	0.0490
14:26:43.373	50244	0.2100	1.7700	-14.1100	-0.0800	0.3320	0.0330
14:26:43.394	50264	-0.3400	2.0100	-14.4200	-0.0800	0.4550	0.0330
14:26:43.413	50284	0.7000	1.8100	-13.3500	-0.0920	0.3880	0.0290
14:26:43.433	50304	0.9900	1.7800	-14.7500	-0.0920	0.4680	0.0450
14:26:43.453	50324	0.2700	1.5800	-16.6800	-0.0690	0.4230	0.0580
14:26:43.473	50344	1.0600	1.8000	-14.9200	-0.0980	0.3880	0.0390
14:26:43.492	50364	0.8800	1.8600	-14.3600	-0.0770	0.4720	0.0490
14:26:43.513	50384	0.6300	1.8500	-15.5900	-0.0850	0.4380	0.0400
14:26:43.533	50404	0.9700	1.4300	-16.1400	-0.0780	0.4650	0.0560
14:26:43.553	50424	-0.0600	1.7400	-15.4800	-0.0850	0.4010	0.0410
14:26:43.572	50444	1.1300	2.0300	-14.2500	-0.0970	0.4390	0.0410
14:26:43.592	50464	0.3800	1.9600	-16.0300	-0.0890	0.4390	0.0500
14:26:43.614	50484	0.6700	1.8900	-13.7700	-0.1030	0.3760	0.0320
14:26:43.634	50504	0.8100	1.8400	-14.1200	-0.1060	0.4570	0.0290
14:26:43.654	50524	1.0800	1.6300	-14.7200	-0.0910	0.4530	0.0500
14:26:43.673	50544	1.4300	1.9800	-14.8000	-0.0990	0.5410	0.0510
14:26:43.694	50564	0.7100	2.0900	-15.5800	-0.0790	0.4570	0.0500
14:26:43.714	50584	0.8200	2.0800	-12.1900	-0.0920	0.3760	0.0210
14:26:43.734	50604	0.4600	1.8000	-16.0000	-0.1020	0.4540	0.0420
14:26:43.753	50624	1.3300	1.8500	-14.0000	-0.0840	0.3820	0.0420
14:26:43.772	50644	1.5200	1.2900	-15.4500	-0.1010	0.5220	0.0490
14:26:43.794	50664	1.5400	1.9300	-13.8400	-0.0800	0.4660	0.0370
14:26:43.814	50684	1.4400	1.9100	-14.3800	-0.0890	0.4570	0.0250
14:26:43.834	50704	0.7300	1.7000	-15.1400	-0.0880	0.4470	0.0360
14:26:43.852	50724	0.8300	1.7700	-14.1800	-0.0890	0.3850	0.0370
14:26:43.874	50744	0.2200	1.5600	-16.6100	-0.0850	0.4150	0.0530
14:26:43.894	50764	0.2700	1.7400	-15.2200	-0.0720	0.3910	0.0450
14:26:43.913	50784	1.4500	1.7200	-15.3300	-0.0890	0.4190	0.0370
14:26:43.933	50804	0.8200	1.5200	-16.7000	-0.0930	0.4160	0.0490
14:26:43.952	50824	0.7800	1.8200	-14.2200	-0.0940	0.4530	0.0490
14:26:43.973	50844	0.6900	1.9100	-16.6400	-0.0850	0.5090	0.0500
14:26:43.995	50864	0.3300	1.6800	-14.6400	-0.0980	0.4290	0.0440
14:26:44.012	50884	0.8400	1.7700	-15.4500	-0.0750	0.4710	0.0510
14:26:44.034	50904	0.2700	1.5700	-13.7200	-0.1000	0.3560	0.0280
14:26:44.054	50924	0.5000	1.9100	-14.6100	-0.1070	0.4240	0.0430
14:26:44.074	50944	0.5400	1.9500	-13.7900	-0.1020	0.4130	0.0480
14:26:44.093	50964	0.8300	1.9600	-14.8300	-0.0930	0.3850	0.0440
14:26:44.114	50984	1.5700	2.0500	-16.0900	-0.0950	0.5190	0.0480
14:26:44.133	51004	0.7300	1.8800	-14.4900	-0.0890	0.4220	0.0330
14:26:44.154	51024	0.9900	2.1100	-17.2700	-0.1020	0.4610	0.0570
14:26:44.172	51044	0.4700	1.4500	-16.2500	-0.0930	0.4250	0.0530
14:26:44.193	51064	0.0400	1.9700	-14.5400	-0.0910	0.3650	0.0380
14:26:44.212	51084	0.8400	1.6500	-15.3200	-0.0800	0.4830	0.0490
14:26:44.233	51104	0.9300	1.6200	-15.5600	-0.0810	0.3870	0.0390
14:26:44.254	51124	1.0400	1.7000	-15.3700	-0.0870	0.5140	0.0450
14:26:44.273	51144	0.6900	1.4200	-14.8200	-0.0650	0.4470	0.0500
14:26:44.293	51164	0.6100	1.7100	-15.3100	-0.0940	0.4340	0.0460
14:26:44.313	51184	0.4200	1.7900	-14.9500	-0.0910	0.3960	0.0360
14:26:44.333	51204	0.4000	1.7900	-14.3400	-0.0850	0.3910	0.0460
14:26:44.355	51224	1.2200	1.8700	-14.8400	-0.0940	0.4850	0.0430
14:26:44.373	51244	1.6300	1.6200	-13.9800	-0.0920	0.4120	0.0470
14:26:44.394	51264	1.4600	1.5200	-15.2300	-0.0970	0.4900	0.0580
14:26:44.413	51284	1.3900	2.3700	-13.3200	-0.0910	0.4120	0.0270
14:26:44.434	51304	1.3800	1.5800	-13.1700	-0.1030	0.4890	0.0300
14:26:44.454	51324	1.0200	1.8400	-18.0100	-0.0820	0.4680	0.0550
14:26:44.473	51344	1.2200	1.9100	-13.5300	-0.0980	0.4370	0.0370
14:26:44.495	51364	1.2900	1.6800	-15.7000	-0.0920	0.4960	0.0490
14:26:44.512	51384	0.5200	1.5800	-15.4300	-0.0880	0.4000	0.0480
14:26:44.534	51404	1.0000	2.0000	-14.2200	-0.1060	0.4430	0.0290
14:26:44.553	51424	0.4400	1.6100	-15.1700	-0.0940	0.4450	0.0380
14:26:44.574	51444	1.5300	1.5800	-15.1500	-0.1100	0.4290	0.0320
14:26:44.594	51464	0.9800	1.6600	-15.8900	-0.0830	0.4990	0.0580
14:26:44.614	51484	0.8000	1.4600	-14.4100	-0.0910	0.4230	0.0410
14:26:44.633	51504	1.4200	1.6900	-15.6100	-0.0960	0.4980	0.0400
14:26:44.655	51524	0.6100	1.9300	-14.7800	-0.0780	0.4100	0.0360
14:26:44.674	51544	0.6600	1.9200	-13.9300	-0.0890	0.4200	0.0300
14:26:44.695	51564	0.9000	1.9500	-14.2700	-0.0710	0.4250	0.0310
14:26:44.715	51584	0.4300	1.6100	-14.8700	-0.0860	0.3920	0.0460
14:26:44.733	51604	0.9000	1.8400	-16.0100	-0.0810	0.4940	0.0500
14:26:44.755	51624	0.6700	1.4800	-14.2600	-0.0680	0.3970	0.0410
14:26:44.774	51644	1.0100	1.8100	-14.1000	-0.1050	0.4930	0.0390
14:26:44.794	51664	0.8900	1.8600	-15.0900	-0.0780	0.4090	0.0430
14:26:44.814	51684	0.7200	1.7300	-13.2200	-0.0920	0.3900	0.0370
14:26:44.833	51704	0.2300	1.7600	-14.6400	-0.0990	0.4160	0.0320
14:26:44.854	51724	0.6200	1.9300	-14.0000	-0.0740	0.3460	0.0330
14:26:44.874	51744	0.5300	1.9200	-14.5500	-0.0850	0.3980	0.0400
14:26:44.894	51764	-0.0900	1.7700	-15.1300	-0.0980	0.3770	0.0460
14:26:44.914	51784	0.9800	2.0300	-13.7900	-0.0900	0.4490	0.0410
14:26:44.936	51804	1.6700	1.8100	-17.2400	-0.0930	0.5320	0.0660
14:26:44.954	51824	0.9000	1.7900	-16.1400	-0.0870	0.4210	0.0540
14:26:44.973	51844	-0.0300	2.0200	-14.8700	-0.0910	0.4640	0.0440
14:26:44.994	51864	0.0200	1.5100	-16.8300	-0.0880	0.3580	0.0600
14:26:45.014	51884	0.1500	1.7700	-14.0800	-0.0970	0.3960	0.0280
14:26:45.034	51904	1.0500	1.7000	-15.5900	-0.0800	0.4550	0.0460
14:26:45.054	51924	1.8500	1.7000	-14.5800	-0.0930	0.4040	0.0440
14:26:45.073	51944	1.3400	1.5100	-16.7700	-0.0850	0.5490	0.0620
14:26:45.093	51964	1.1200	1.6400	-13.8300	-0.0820	0.3840	0.0430
14:26:45.115	51984	0.8700	1.7900	-16.1900	-0.0810	0.4270	0.0550
14:26:45.134	52004	1.0400	1.8200	-14.5300	-0.0850	0.4190	0.0460
14:26:45.155	52024	1.6600	1.5700	-14.8100	-0.0910	0.4550	0.0450
14:26:45.175	52044	1.4500	2.0400	-16.3700	-0.0710	0.5290	0.0590
14:26:45.195	52064	0.8500	1.8400	-13.2300	-0.0950	0.4200	0.0270
14:26:45.214	52084	1.2300	1.5500	-15.5400	-0.0890	0.5000	0.0510
14:26:45.234	52104	0.4300	1.7700	-15.0900	-0.0900	0.3490	0.0360
14:26:45.253	52124	0.9800	1.8600	-15.2100	-0.0880	0.4460	0.0380
14:26:45.275	52144	0.8400	1.9500	-15.6100	-0.1040	0.4900	0.0380
14:26:45.294	52164	0.8600	1.6800	-15.5500	-0.0960	0.4390	0.0440
14:26:45.313	52184	0.2800	1.8000	-17.5100	-0.0870	0.4720	0.0570
14:26:45.334	52204	0.3800	1.4000	-15.8600	-0.0850	0.3570	0.0470
14:26:45.354	52224	0.9100	1.5700	-16.2200	-0.1050	0.4390	0.0400
14:26:45.375	52244	-0.1400	1.6200	-15.1400	-0.0960	0.3810	0.0450
14:26:45.395	52264	0.6400	2.1100	-13.7700	-0.1060	0.4170	0.0350
14:26:45.415	52284	-0.0400	2.0400	-15.9000	-0.0790	0.4310	0.0530
14:26:45.435	52304	0.3400	1.4400	-15.1700	-0.0830	0.3640	0.0400
14:26:45.454	52324	0.7900	1.8700	-16.3700	-0.0880	0.4600	0.0470
14:26:45.476	52344	0.5600	1.5700	-12.2900	-0.0810	0.4070	0.0200
14:26:45.495	52364	0.8500	1.7000	-15.9300	-0.0960	0.4710	0.0430
14:26:45.515	52384	1.1500	1.8600	-15.9900	-0.0850	0.4300	0.0480
14:26:45.535	52404	1.1700	1.7200	-13.8500	-0.0900	0.4020	0.0340
14:26:45.555	52424	0.4000	1.9800	-16.4200	-0.0790	0.4860	0.0490
14:26:45.575	52444	1.0400	2.0500	-12.7000	-0.0750	0.4030	0.0310
14:26:45.594	52464	0.4800	1.8100	-15.7200	-0.0960	0.4720	0.0450
14:26:45.616	52484	0.4000	1.4400	-14.8500	-0.0830	0.3350	0.0440
14:26:45.635	52504	0.5700	2.0500	-14.2700	-0.0920	0.3800	0.0370
14:26:45.653	52524	0.6400	1.8600	-14.2800	-0.0890	0.4330	0.0390
14:26:45.675	52544	1.4600	1.6300	-13.6000	-0.0910	0.3830	0.0290
14:26:45.693	52564	1.1700	1.3700	-15.4600	-0.1020	0.4930	0.0370
14:26:45.714	52584	0.7600	1.3400	-14.6500	-0.0850	0.4400	0.0420
14:26:45.735	52604	1.4300	1.7300	-15.0000	-0.1080	0.4760	0.0460
14:26:45.754	52624	-0.1800	1.6700	-15.5500	-0.0930	0.3940	0.0540
14:26:45.775	52644	0.1500	2.1600	-14.0500	-0.1000	0.3600	0.0390
14:26:45.793	52664	-0.2700	1.5900	-16.4600	-0.1140	0.4340	0.0480
14:26:45.814	52684	0.9500	1.3600	-16.2100	-0.1070	0.3770	0.0460
14:26:45.835	52704	0.5100	1.6500	-17.0000	-0.1050	0.4870	0.0470
14:26:45.855	52724	0.5700	1.5800	-15.7600	-0.0940	0.4920	0.0440
14:26:45.874	52744	1.6900	1.9100	-16.0500	-0.0740	0.5070	0.0510
14:26:45.897	52764	0.4900	1.8600	-15.2700	-0.0740	0.4410	0.0520
14:26:45.915	52784	1.3800	1.5800	-13.8700	-0.0720	0.3500	0.0390
14:26:45.934	52804	1.2400	1.6600	-14.9800	-0.0890	0.5010	0.0470
14:26:45.955	52824	0.5100	1.6700	-14.2000	-0.0900	0.4000	0.0350
14:26:45.976	52844	0.7700	1.5900	-14.5000	-0.0960	0.4590	0.0460
14:26:45.995	52864	0.2300	1.8200	-15.2800	-0.0940	0.4140	0.0450
14:26:46.015	52884	0.6200	1.4900	-14.5600	-0.1050	0.4670	0.0330
14:26:46.035	52904	0.0600	2.2800	-15.0400	-0.0780	0.4510	0.0400
14:26:46.056	52924	1.4500	1.7500	-14.7400	-0.0970	0.3990	0.0380
14:26:46.074	52944	0.7000	1.9100	-15.3300	-0.0940	0.4410	0.0410
14:26:46.096	52964	0.2200	1.8400	-15.0800	-0.0910	0.3690	0.0460
14:26:46.114	52984	0.9600	1.5300	-14.4100	-0.1050	0.4260	0.0370
14:26:46.134	53004	0.2400	1.6400	-15.6700	-0.1080	0.4090	0.0490
14:26:46.155	53024	0.5800	1.5700	-14.2100	-0.0950	0.3320	0.0420
14:26:46.177	53044	0.9900	1.7600	-15.3800	-0.1070	0.4600	0.0390
14:26:46.195	53064	0.5000	1.9800	-14.3900	-0.0770	0.3630	0.0390
14:26:46.215	53084	0.7100	2.0900	-14.7900	-0.0880	0.4320	0.0380
14:26:46.235	53104	-0.1300	1.7900	-15.8100	-0.0990	0.3940	0.0440
14:26:46.255	53124	0.7700	1.8400	-14.6000	-0.0830	0.3620	0.0350
14:26:46.275	53144	0.7300	1.8500	-15.5600	-0.0910	0.4360	0.0420
14:26:46.296	53164	0.3100	1.4300	-13.9500	-0.0860	0.3960	0.0340
14:26:46.315	53184	0.8100	1.6500	-15.2900	-0.1040	0.5150	0.0470
14:26:46.335	53204	0.2000	2.1000	-14.0300	-0.0800	0.4160	0.0320
14:26:46.355	53224	0.5800	1.5600	-15.0100	-0.0930	0.4390	0.0430
14:26:46.377	53244	0.8600	1.7600	-17.0900	-0.0880	0.4660	0.0670
14:26:46.394	53264	0.4500	1.6100	-14.7300	-0.0960	0.3820	0.0510
14:26:46.415	53284	0.7700	1.8400	-14.5200	-0.0740	0.4440	0.0430
14:26:46.435	53304	0.6600	1.6800	-12.4100	-0.0990	0.3690	0.0200
14:26:46.454	53324	0.9400	1.3300	-13.9000	-0.1000	0.4300	0.0360
14:26:46.476	53344	0.9300	1.4900	-15.6500	-0.0750	0.3740	0.0490
14:26:46.495	53364	1.9000	1.7000	-15.1100	-0.0960	0.5060	0.0510
14:26:46.516	53384	1.2900	1.9000	-16.4600	-0.0780	0.5280	0.0640
14:26:46.535	53404	1.0900	1.5600	-14.6800	-0.0820	0.4240	0.0400
14:26:46.555	53424	1.1400	2.2000	-13.8800	-0.0720	0.4870	0.0290
14:26:46.574	53444	0.8100	1.6600	-15.1200	-0.0760	0.4000	0.0400
14:26:46.594	53464	1.0500	1.9600	-16.2000	-0.0940	0.4670	0.0580
14:26:46.614	53484	1.0700	1.5600	-14.3500	-0.0890	0.4570	0.0480
14:26:46.635	53504	1.6000	1.8000	-13.5700	-0.1000	0.4290	0.0350
14:26:46.656	53524	0.6000	1.8600	-15.9600	-0.0840	0.5050	0.0510
14:26:46.675	53544	0.8200	2.0900	-12.6000	-0.0810	0.3910	0.0250
14:26:46.695	53564	0.8700	1.5800	-16.8200	-0.0850	0.4380	0.0580
14:26:46.715	53584	0.4600	1.4900	-14.2500	-0.0840	0.3610	0.0290
14:26:46.734	53604	0.9500	1.4500	-15.8200	-0.0910	0.3950	0.0430
14:26:46.756	53624	0.7000	1.6600	-15.3100	-0.0820	0.4320	0.0390
14:26:46.776	53644	0.4400	1.9000	-15.1200	-0.0750	0.3930	0.0390
14:26:46.797	53664	0.4500	1.5900	-15.4900	-0.0970	0.4400	0.0420
14:26:46.817	53684	-0.2500	1.7400	-15.6200	-0.0680	0.3710	0.0480
14:26:46.836	53704	0.3800	1.8500	-16.4000	-0.0950	0.5090	0.0480
14:26:46.857	53724	0.7400	1.6400	-15.1300	-0.0960	0.4010	0.0400
14:26:46.877	53744	0.5700	2.0000	-15.5800	-0.0880	0.4090	0.0430
14:26:46.897	53764	0.7500	1.8500	-13.9700	-0.0680	0.4250	0.0320
14:26:46.916	53784	0.1500	1.3400	-15.1100	-0.0980	0.3620	0.0330
14:26:46.935	53804	0.5800	1.6300	-16.1300	-0.0960	0.4340	0.0510
14:26:46.956	53824	0.6800	1.9500	-14.4800	-0.0960	0.4100	0.0450
14:26:46.977	53844	2.3400	1.8200	-13.2500	-0.1190	0.5000	0.0320
14:26:46.996	53864	1.8400	1.5600	-14.2000	-0.0920	0.4910	0.0470
14:26:47.015	53884	1.6700	1.7000	-13.0900	-0.0830	0.4440	0.0330
14:26:47.037	53904	2.1800	1.7900	-15.0000	-0.0850	0.5150	0.0460
14:26:47.057	53924	0.5600	1.3800	-15.0000	-0.0840	0.3440	0.0410
14:26:47.077	53944	1.4600	1.2700	-14.7600	-0.0900	0.4320	0.0440
14:26:47.097	53964	1.3200	1.6500	-15.6500	-0.0710	0.4800	0.0430
14:26:47.117	53984	1.0600	1.7600	-15.4000	-0.0980	0.4810	0.0390
14:26:47.136	54004	0.5300	2.0600	-17.7700	-0.0590	0.5170	0.0610
14:26:47.156	54024	0.4300	1.9800	-13.9600	-0.0670	0.3560	0.0270
14:26:47.176	54044	-0.0500	1.9200	-17.6100	-0.0860	0.4600	0.0480
14:26:47.196	54064	0.2900	1.5500	-15.1500	-0.0750	0.3520	0.0520
14:26:47.216	54084	0.3100	1.9600	-14.9900	-0.0760	0.3850	0.0430
14:26:47.237	54104	1.3300	1.8200	-15.2400	-0.0810	0.4560	0.0490
14:26:47.256	54124	2.0100	1.7200	-14.5800	-0.1020	0.4800	0.0400
14:26:47.275	54144	2.0400	1.6500	-16.5400	-0.0760	0.5700	0.0610
14:26:47.296	54164	0.7800	1.5000	-14.3600	-0.0780	0.4080	0.0410
14:26:47.316	54184	1.3100	1.9300	-14.9600	-0.0760	0.4470	0.0420
14:26:47.336	54204	0.6900	1.6800	-16.5800	-0.0840	0.4080	0.0550
14:26:47.356	54224	0.5400	1.8500	-14.8600	-0.0850	0.4350	0.0380
14:26:47.377	54244	-0.0300	1.9500	-16.1400	-0.0950	0.4340	0.0460
14:26:47.396	54264	-0.3700	1.7200	-15.3900	-0.0840	0.3150	0.0430
14:26:47.417	54284	0.4900	1.9900	-14.3900	-0.1070	0.4760	0.0500
14:26:47.437	54304	0.8100	1.5800	-13.4600	-0.1030	0.4180	0.0420
14:26:47.455	54324	0.6000	1.5800	-16.0400	-0.1000	0.4560	0.0510
14:26:47.475	54344	0.5600	1.9700	-14.1000	-0.0890	0.4420	0.0330
14:26:47.496	54364	0.3500	1.9000	-13.9400	-0.0770	0.3840	0.0310
14:26:47.516	54384	-0.0100	1.7700	-16.2400	-0.0940	0.4360	0.0440
14:26:47.535	54404	0.4400	1.6500	-16.1300	-0.0830	0.3510	0.0430
14:26:47.556	54424	1.3900	1.9300	-15.9400	-0.0800	0.4530	0.0520
14:26:47.577	54444	0.7700	1.6700	-16.2000	-0.0950	0.4470	0.0500
14:26:47.597	54464	1.0600	1.4200	-15.6900	-0.0880	0.4610	0.0510
14:26:47.617	54484	0.3900	1.6200	-15.4000	-0.0930	0.4880	0.0480
14:26:47.638	54504	-0.0200	1.7600	-14.5000	-0.0960	0.4000	0.0430
14:26:47.655	54524	0.1000	2.0600	-15.5700	-0.0940	0.4740	0.0350
14:26:47.677	54544	0.1400	1.6700	-14.7100	-0.0990	0.3180	0.0360
14:26:47.697	54564	0.7600	1.7700	-16.1700	-0.0960	0.4400	0.0560
14:26:47.717	54584	1.1300	1.9300	-15.4700	-0.0940	0.4460	0.0560
14:26:47.735	54604	0.9700	1.5400	-15.5700	-0.0990	0.4070	0.0470
14:26:47.755	54624	0.2900	1.7800	-16.8000	-0.1040	0.4800	0.0540
14:26:47.777	54644	0.2000	1.9400	-14.7200	-0.0980	0.3840	0.0390
14:26:47.797	54664	0.6700	1.9000	-14.3800	-0.1050	0.4470	0.0280
14:26:47.815	54684	0.9000	1.6400	-13.8600	-0.0920	0.4400	0.0480
14:26:47.836	54704	0.7700	2.2800	-14.0500	-0.0790	0.3900	0.0360
14:26:47.857	54724	0.8400	1.9800	-15.5000	-0.0940	0.4680	0.0460
14:26:47.876	54744	1.4700	1.2900	-16.0000	-0.0910	0.4770	0.0590
14:26:47.897	54764	0.2400	1.8800	-15.8400	-0.1060	0.4510	0.0430
14:26:47.916	54784	-0.1300	1.8000	-15.3600	-0.0780	0.3910	0.0390
14:26:47.935	54804	0.7100	1.8500	-14.0000	-0.0970	0.4150	0.0300
14:26:47.955	54824	0.1000	1.9100	-15.3300	-0.0850	0.4100	0.0410
14:26:47.978	54844	0.9800	1.8400	-13.5600	-0.0810	0.3850	0.0410
14:26:47.997	54864	1.5500	1.9700	-14.7300	-0.0910	0.4910	0.0520
14:26:48.016	54884	1.3400	1.8500	-13.9600	-0.0780	0.4320	0.0450
14:26:48.036	54904	1.1800	1.8700	-16.7300	-0.0880	0.4820	0.0530
14:26:48.057	54924	0.4700	1.8300	-15.2200	-0.0850	0.4360	0.0470
14:26:48.077	54944	1.2300	2.2300	-12.7700	-0.0880	0.4160	0.0370
14:26:48.097	54964	0.4800	1.7800	-15.4400	-0.1120	0.4690	0.0480
14:26:48.117	54984	0.7500	1.5900	-13.8300	-0.0980	0.4210	0.0390
14:26:48.137	55004	0.8600	2.0500	-15.2600	-0.0890	0.5370	0.0370
14:26:48.156	55024	0.3400	1.9900	-12.8000	-0.0840	0.3930	0.0350
14:26:48.178	55044	0.2800	1.6300	-15.8800	-0.1100	0.3750	0.0380
14:26:48.196	55064	0.1500	1.9100	-14.5900	-0.0960	0.3500	0.0370
14:26:48.216	55084	0.7400	1.7200	-15.1400	-0.0920	0.3800	0.0440
14:26:48.237	55104	0.5800	2.2100	-15.5800	-0.0950	0.5270	0.0490
14:26:48.256	55124	0.5200	2.0000	-14.2400	-0.0890	0.4490	0.0340
14:26:48.278	55144	0.3100	1.8500	-15.4300	-0.0980	0.5200	0.0430
14:26:48.296	55164	0.4000	1.9700	-13.0900	-0.0960	0.3450	0.0220
14:26:48.316	55184	0.5400	1.2000	-15.8600	-0.1100	0.4180	0.0410
14:26:48.336	55204	1.3500	1.9700	-14.7400	-0.0710	0.4460	0.0260
14:26:48.358	55224	0.8900	1.7100	-12.0200	-0.1070	0.3870	0.0270
14:26:48.376	55244	1.7300	1.6400	-16.7400	-0.1010	0.5070	0.0620
14:26:48.396	55264	1.1200	1.5300	-14.5000	-0.0800	0.3990	0.0440
14:26:48.416	55284	1.2700	1.7100	-14.4500	-0.0970	0.5050	0.0410
14:26:48.438	55304	1.2300	1.5100	-14.1300	-0.1000	0.4170	0.0400
14:26:48.458	55324	0.6200	1.6800	-16.1700	-0.0870	0.3650	0.0480
14:26:48.477	55344	1.0200	1.7200	-15.3700	-0.0820	0.4870	0.0410
14:26:48.497	55364	0.4000	1.8200	-13.9600	-0.1040	0.3470	0.0340
14:26:48.517	55384	1.0900	1.5200	-15.8600	-0.0900	0.4950	0.0570
14:26:48.537	55404	1.0300	1.6400	-14.4400	-0.0940	0.4020	0.0300
14:26:48.557	55424	2.4000	1.5300	-15.6400	-0.0980	0.5120	0.0670
14:26:48.577	55444	0.6000	1.7900	-15.2100	-0.1070	0.4670	0.0460
14:26:48.597	55464	1.3800	1.6000	-14.7600	-0.0880	0.4160	0.0510
14:26:48.617	55484	0.1900	1.7700	-16.1700	-0.0990	0.4870	0.0380
14:26:48.636	55504	-0.0500	1.5600	-14.2300	-0.0920	0.3500	0.0410
14:26:48.658	55524	0.3600	1.7600	-17.0200	-0.0980	0.4420	0.0550
14:26:48.679	55544	0.4400	2.1300	-14.3200	-0.0990	0.4160	0.0360
14:26:48.697	55564	1.3700	1.8400	-14.1600	-0.1010	0.4850	0.0380
14:26:48.717	55584	0.7300	1.9000	-18.1800	-0.0960	0.5240	0.0570
14:26:48.737	55604	0.9100	1.8100	-12.8300	-0.0900	0.3770	0.0220
14:26:48.757	55624	0.2900	1.6200	-16.5400	-0.0880	0.4500	0.0560
14:26:48.777	55644	0.0300	1.7400	-13.8400	-0.0880	0.3850	0.0260
14:26:48.797	55664	1.3100	1.6100	-16.4000	-0.0860	0.4410	0.0540
14:26:48.816	55684	1.0700	1.9200	-15.7500	-0.0920	0.4660	0.0420
14:26:48.839	55704	0.2500	1.8500	-14.5800	-0.0750	0.3830	0.0390
14:26:48.858	55724	0.9500	1.9900	-16.2900	-0.0850	0.4890	0.0600
14:26:48.876	55744	0.5700	1.8200	-14.3800	-0.0800	0.3980	0.0470
14:26:48.897	55764	0.6600	1.8600	-16.0100	-0.1000	0.4190	0.0460
14:26:48.919	55784	0.9000	2.0400	-15.6100	-0.0770	0.4040	0.0420
14:26:48.937	55804	0.9000	1.5900	-15.0900	-0.0870	0.4220	0.0370
14:26:48.958	55824	0.3100	1.9200	-15.3700	-0.0960	0.4550	0.0390
14:26:48.977	55844	0.7900	1.5200	-14.7900	-0.0980	0.4030	0.0440
14:26:48.996	55864	0.7700	2.0900	-13.7000	-0.0910	0.4330	0.0320
14:26:49.018	55884	0.0700	1.5000	-14.4200	-0.0980	0.3630	0.0300
14:26:49.038	55904	1.2700	1.6300	-15.5800	-0.1120	0.4400	0.0450
14:26:49.056	55924	1.2700	2.0700	-13.9100	-0.0820	0.5220	0.0430
14:26:49.076	55944	1.6700	1.9700	-13.7400	-0.0950	0.4430	0.0440
14:26:49.098	55964	0.9700	1.8900	-15.5800	-0.0790	0.5240	0.0500
14:26:49.118	55984	0.8500	1.2800	-14.3700	-0.0910	0.3580	0.0440
14:26:49.139	56004	1.5400	1.6400	-15.0500	-0.0940	0.4900	0.0510
14:26:49.156	56024	1.0500	1.7500	-14.3100	-0.0830	0.4780	0.0440
14:26:49.177	56044	1.1400	1.9000	-14.0800	-0.0780	0.4170	0.0430
14:26:49.197	56064	0.9200	1.6700	-14.2300	-0.0960	0.4940	0.0380
14:26:49.218	56084	0.4200	1.8600	-12.6100	-0.0870	0.3420	0.0190
14:26:49.239	56104	0.3400	1.8100	-14.7900	-0.0760	0.4710	0.0380
14:26:49.257	56124	0.9000	1.6500	-13.9200	-0.0950	0.4380	0.0310
14:26:49.278	56144	1.1400	1.7800	-15.2800	-0.0950	0.4570	0.0430
14:26:49.297	56164	0.1800	2.1200	-13.2400	-0.0800	0.4500	0.0440
14:26:49.319	56184	0.7200	1.6300	-13.8300	-0.0960	0.3910	0.0310
14:26:49.338	56204	0.6600	1.9700	-15.1800	-0.1050	0.5020	0.0440
14:26:49.359	56224	0.2200	1.7100	-14.4600	-0.0990	0.4010	0.0320
14:26:49.377	56244	0.9300	1.8500	-16.2200	-0.0980	0.4940	0.0530
14:26:49.399	56264	0.1900	1.7400	-15.1100	-0.0930	0.4550	0.0440
14:26:49.418	56284	1.2400	1.8800	-12.8800	-0.1050	0.4010	0.0330
14:26:49.439	56304	0.3200	1.3700	-16.4500	-0.1040	0.4530	0.0520
14:26:49.458	56324	1.1000	1.9100	-11.8800	-0.0830	0.3590	0.0320
14:26:49.478	56344	0.6700	1.9800	-16.5700	-0.1010	0.4930	0.0540
14:26:49.498	56364	1.0600	1.9700	-12.6900	-0.1050	0.4500	0.0230
14:26:49.518	56384	1.7400	1.9100	-14.6600	-0.0790	0.4900	0.0550
14:26:49.539	56404	0.6600	1.6900	-15.8800	-0.0910	0.4210	0.0520
14:26:49.558	56424	0.7800	1.7400	-15.0300	-0.1000	0.3740	0.0410
14:26:49.579	56444	0.5300	2.1100	-15.5300	-0.0800	0.4310	0.0430
14:26:49.598	56464	0.5400	1.5400	-15.1700	-0.0770	0.3740	0.0450
14:26:49.618	56484	0.3900	1.8700	-16.0000	-0.0970	0.4600	0.0460
14:26:49.639	56504	0.1200	1.7900	-14.8400	-0.0920	0.4230	0.0510
14:26:49.658	56524	0.8400	1.8900	-14.8700	-0.0950	0.4600	0.0400
14:26:49.679	56544	0.9800	2.4300	-14.8300	-0.0640	0.4260	0.0360
14:26:49.697	56564	0.3100	1.9200	-13.1300	-0.1020	0.4220	0.0260
14:26:49.719	56584	1.4800	1.7100	-15.0900	-0.0950	0.5190	0.0520
14:26:49.737	56604	0.7500	1.7300	-12.3700	-0.0830	0.3560	0.0300
14:26:49.758	56624	1.1000	1.7100	-14.0300	-0.0940	0.4380	0.0370
14:26:49.778	56644	0.8100	2.0800	-13.3700	-0.0850	0.4000	0.0250
14:26:49.799	56664	0.8900	1.7100	-15.1100	-0.1040	0.3610	0.0420
14:26:49.818	56684	0.7200	1.7700	-15.6400	-0.1110	0.5110	0.0560
14:26:49.839	56704	1.6800	1.6100	-15.4000	-0.1020	0.4360	0.0490
14:26:49.857	56724	1.5600	1.8200	-14.1800	-0.1020	0.4960	0.0560
14:26:49.878	56744	0.7400	2.1100	-15.2200	-0.0780	0.4260	0.0530
14:26:49.899	56764	1.3900	2.2300	-13.5500	-0.0740	0.4260	0.0430
14:26:49.917	56784	0.6700	1.7900	-16.1000	-0.0970	0.4090	0.0490
14:26:49.937	56804	0.5800	1.2800	-15.9600	-0.1040	0.3930	0.0510
14:26:49.957	56824	0.3200	1.9600	-14.3000	-0.0920	0.4500	0.0420
14:26:49.977	56844	-0.1900	1.8300	-12.9100	-0.0920	0.3880	0.0190
14:26:49.998	56864	0.4900	2.2400	-14.9100	-0.0820	0.3990	0.0310
14:26:50.019	56884	0.4100	1.7400	-15.0400	-0.0830	0.3920	0.0440
14:26:50.037	56904	0.7800	1.6500	-14.9600	-0.1050	0.3590	0.0330
14:26:50.059	56924	0.7300	1.6100	-14.8500	-0.0880	0.4500	0.0440
14:26:50.077	56944	0.3700	1.5300	-15.8800	-0.0740	0.4200	0.0480
14:26:50.098	56964	1.1200	1.9800	-13.3600	-0.0890	0.4530	0.0400
14:26:50.119	56984	0.6000	1.5600	-16.1900	-0.0830	0.3990	0.0430
14:26:50.138	57004	1.7800	1.6600	-12.8200	-0.1070	0.4620	0.0320
14:26:50.159	57024	0.6400	1.7800	-15.9000	-0.0920	0.4870	0.0460
14:26:50.177	57044	1.0000	1.4600	-13.4200	-0.0900	0.4030	0.0370
14:26:50.197	57064	0.8100	1.7000	-15.4200	-0.0740	0.4450	0.0450
14:26:50.219	57084	-0.2800	1.8000	-15.1800	-0.0840	0.3280	0.0400
14:26:50.239	57104	0.1300	1.9500	-15.7300	-0.0880	0.3840	0.0420
14:26:50.259	57124	0.0900	1.6100	-16.3300	-0.0990	0.4250	0.0580
14:26:50.279	57144	0.5500	1.7100	-15.1100	-0.0890	0.3560	0.0390
14:26:50.298	57164	0.6000	1.7000	-16.4700	-0.0920	0.4480	0.0660
14:26:50.319	57184	1.0400	1.6900	-14.5300	-0.0800	0.4220	0.0430
14:26:50.337	57204	0.6900	1.7800	-16.2500	-0.1030	0.4700	0.0540
14:26:50.359	57224	0.9200	1.8800	-11.9100	-0.0970	0.4110	0.0280
14:26:50.379	57244	0.7300	1.4700	-14.5000	-0.0900	0.3880	0.0420
14:26:50.398	57264	0.8600	1.3100	-15.8500	-0.0890	0.5070	0.0520
14:26:50.418	57284	1.2200	2.2000	-11.4500	-0.0740	0.4260	0.0270
14:26:50.437	57304	1.2300	1.7900	-17.0200	-0.0780	0.5010	0.0530
14:26:50.458	57324	0.3100	1.7500	-14.5300	-0.0800	0.3700	0.0390
14:26:50.478	57344	1.2800	1.6100	-14.9100	-0.1090	0.4780	0.0470
14:26:50.499	57364	1.3000	1.9500	-13.6600	-0.0790	0.4300	0.0410
14:26:50.518	57384	1.3600	1.4800	-14.9200	-0.0850	0.4000	0.0390
14:26:50.538	57404	1.1000	1.6800	-14.9700	-0.0940	0.5200	0.0510
14:26:50.558	57424	1.1100	1.5400	-13.0500	-0.1040	0.4340	0.0330
14:26:50.578	57444	1.3500	2.1800	-12.5800	-0.0820	0.5000	0.0250
14:26:50.599	57464	0.3600	1.6500	-15.3000	-0.0960	0.4100	0.0390
14:26:50.619	57484	1.2900	1.8500	-14.2300	-0.0930	0.4830	0.0470
14:26:50.639	57504	0.9700	1.9800	-14.8800	-0.0870	0.4680	0.0540
14:26:50.659	57524	1.6100	1.5300	-14.8900	-0.0900	0.4390	0.0440
14:26:50.677	57544	0.7200	1.7300	-16.6500	-0.1050	0.4980	0.0630
14:26:50.699	57564	0.3900	1.9100	-13.7600	-0.0840	0.3600	0.0370
14:26:50.719	57584	0.4300	1.8800	-15.5200	-0.1000	0.4230	0.0470
14:26:50.739	57604	0.6200	1.9300	-14.6500	-0.0890	0.3900	0.0410
14:26:50.759	57624	0.3900	1.7400	-16.7000	-0.1010	0.3810	0.0520
14:26:50.778	57644	1.0700	2.1700	-15.0000	-0.0710	0.4950	0.0460
14:26:50.798	57664	-0.1900	1.7200	-14.1600	-0.0800	0.3860	0.0330
14:26:50.818	57684	0.5700	1.8700	-17.7200	-0.0640	0.4550	0.0600
14:26:50.838	57704	0.4200	1.8700	-12.9600	-0.0840	0.3500	0.0270
14:26:50.858	57724	0.1200	1.5300	-15.6200	-0.1000	0.4600	0.0430
14:26:50.879	57744	0.1400	1.6200	-13.8400	-0.0830	0.4370	0.0370
14:26:50.900	57764	0.5000	1.9400	-14.4400	-0.0790	0.4010	0.0450
14:26:50.919	57784	1.2600	1.7400	-15.0500	-0.0950	0.4830	0.0470
14:26:50.938	57804	0.7200	1.8100	-14.4800	-0.0920	0.4030	0.0330
14:26:50.958	57824	0.0900	1.7000	-14.8700	-0.1000	0.4090	0.0440
14:26:50.977	57844	-0.1700	1.9000	-14.1700	-0.0990	0.4010	0.0340
14:26:51.000	57864	0.0500	2.0800	-14.5300	-0.0950	0.3950	0.0400
14:26:51.019	57884	0.3600	2.0600	-16.6300	-0.0870	0.4040	0.0520
14:26:51.039	57904	0.2100	1.9700	-15.2700	-0.1020	0.3690	0.0400
14:26:51.060	57924	0.7400	1.4100	-14.6000	-0.0900	0.4700	0.0400
14:26:51.079	57944	0.8900	2.0700	-14.1000	-0.0910	0.3710	0.0380
14:26:51.098	57964	1.6200	1.5700	-13.9600	-0.1070	0.4770	0.0390
14:26:51.118	57984	1.0200	2.0900	-15.0400	-0.0860	0.4940	0.0420
14:26:51.139	58004	1.1000	1.5900	-13.8600	-0.0880	0.3910	0.0380
14:26:51.159	58024	0.4100	2.0800	-16.6600	-0.1010	0.4350	0.0460
14:26:51.179	58044	0.6700	1.6300	-14.4600	-0.0900	0.3630	0.0410
14:26:51.199	58064	1.0900	1.7300	-15.4300	-0.0880	0.4380	0.0420
14:26:51.218	58084	1.2500	1.9900	-14.4600	-0.0730	0.4970	0.0380
14:26:51.240	58104	1.3300	1.7400	-14.3000	-0.0770	0.4730	0.0420
14:26:51.259	58124	0.5700	1.9100	-13.7300	-0.0790	0.4460	0.0310
14:26:51.280	58144	0.4700	1.2600	-14.7000	-0.1020	0.3520	0.0430
14:26:51.298	58164	0.1000	1.8200	-16.5500	-0.0980	0.4740	0.0500
14:26:51.320	58184	0.6400	1.7900	-14.9200	-0.0830	0.3680	0.0360
14:26:51.338	58204	0.0600	2.0000	-14.6800	-0.0940	0.4390	0.0350
14:26:51.359	58224	0.8800	1.7500	-14.0500	-0.0870	0.3790	0.0280
14:26:51.378	58244	1.1100	1.8300	-12.1500	-0.1120	0.3930	0.0220
14:26:51.400	58264	1.2700	1.4100	-16.4800	-0.1050	0.5170	0.0550
14:26:51.420	58284	1.1100	1.8800	-13.9600	-0.0810	0.4150	0.0410
14:26:51.440	58304	1.1100	1.6900	-15.6000	-0.0900	0.5400	0.0450
14:26:51.460	58324	0.2800	1.4700	-15.7400	-0.0860	0.3890	0.0530
14:26:51.480	58344	0.6500	1.5100	-13.2600	-0.1060	0.4230	0.0390
14:26:51.500	58364	1.0700	1.9900	-13.7400	-0.0960	0.4250	0.0360
14:26:51.519	58384	0.6300	1.8400	-12.9100	-0.0800	0.3590	0.0360
14:26:51.539	58404	0.6400	1.8100	-15.7100	-0.0830	0.4810	0.0490
14:26:51.559	58424	0.2000	1.8500	-14.4200	-0.1000	0.3960	0.0410
14:26:51.579	58444	0.1600	1.7900	-15.5600	-0.1030	0.4220	0.0440
14:26:51.600	58464	0.0800	1.7100	-15.9200	-0.1010	0.4010	0.0480
14:26:51.618	58484	0.0200	1.9000	-15.1600	-0.0790	0.3650	0.0350
14:26:51.638	58504	1.0100	1.8600	-14.4600	-0.0810	0.4570	0.0380
14:26:51.661	58524	0.7500	1.7100	-14.4500	-0.0930	0.3360	0.0330
14:26:51.679	58544	0.6200	1.8700	-15.1600	-0.0940	0.5000	0.0430
14:26:51.700	58564	0.6800	1.7300	-14.8500	-0.0850	0.4370	0.0410
14:26:51.720	58584	1.1300	1.3100	-15.4200	-0.0970	0.4400	0.0450
14:26:51.740	58604	0.2000	2.1400	-13.7200	-0.0860	0.4310	0.0230
14:26:51.758	58624	-0.0500	1.7100	-14.9200	-0.0840	0.3630	0.0410
14:26:51.781	58644	0.4000	1.6600	-16.2200	-0.1120	0.5170	0.0490
14:26:51.799	58664	0.6200	1.9000	-13.5400	-0.0910	0.3740	0.0370
14:26:51.821	58684	0.4600	1.8600	-15.7500	-0.0890	0.4030	0.0410
14:26:51.839	58704	0.8200	2.1400	-14.6800	-0.0820	0.3870	0.0460
14:26:51.859	58724	0.4400	1.4800	-13.8100	-0.1030	0.4150	0.0370
14:26:51.881	58744	1.1000	1.5500	-16.6600	-0.1150	0.4550	0.0480
14:26:51.900	58764	1.2100	1.5000	-14.7400	-0.0940	0.4080	0.0360
14:26:51.920	58784	1.4600	1.7500	-15.4000	-0.0960	0.5250	0.0550
14:26:51.941	58804	0.3000	1.7800	-15.9600	-0.0930	0.4670	0.0580
14:26:51.960	58824	0.5700	1.7000	-14.2900	-0.0920	0.4090	0.0380
14:26:51.979	58844	0.2800	2.0600	-14.1500	-0.0850	0.4130	0.0380
14:26:52.000	58864	0.2300	1.8000	-13.5800	-0.0960	0.4230	0.0430
14:26:52.020	58884	1.7300	2.1800	-13.6700	-0.0840	0.4870	0.0390
14:26:52.040	58904	1.2800	1.6400	-14.8400	-0.0840	0.4550	0.0550
14:26:52.059	58924	1.3100	1.7600	-13.8100	-0.0860	0.4970	0.0380
14:26:52.079	58944	0.8300	1.7300	-16.1600	-0.0580	0.4500	0.0560
14:26:52.099	58964	0.8300	1.5200	-14.8700	-0.0880	0.4390	0.0410
14:26:52.119	58984	0.4600	1.5700	-16.2200	-0.0720	0.4000	0.0420
14:26:52.139	59004	0.5800	1.6400	-14.3500	-0.0800	0.3770	0.0370
14:26:52.161	59024	0.9100	1.5200	-14.9800	-0.0850	0.4410	0.0460
14:26:52.181	59044	1.2800	1.4500	-16.3300	-0.0940	0.3840	0.0520
14:26:52.199	59064	0.9400	1.8700	-15.8200	-0.1080	0.5130	0.0410
14:26:52.220	59084	0.2000	1.9300	-16.2000	-0.0930	0.4740	0.0470
14:26:52.240	59104	0.8400	1.8900	-15.5100	-0.1020	0.4500	0.0500
14:26:52.260	59124	0.6700	1.5300	-16.4700	-0.1040	0.4500	0.0540
14:26:52.280	59144	0.0300	1.7300	-14.7800	-0.0810	0.3380	0.0350
14:26:52.299	59164	0.9000	1.7400	-14.9200	-0.1040	0.4420	0.0360
14:26:52.320	59184	0.7200	1.9800	-15.4800	-0.0960	0.4530	0.0410
14:26:52.341	59204	0.4300	1.9100	-13.7000	-0.0980	0.4160	0.0350
14:26:52.359	59224	0.2000	2.1600	-15.2600	-0.0910	0.4100	0.0450
14:26:52.382	59244	0.1800	1.7700	-15.8100	-0.0840	0.3370	0.0480
14:26:52.400	59264	0.3100	1.6800	-13.5500	-0.1000	0.4420	0.0310
14:26:52.420	59284	0.2800	1.5300	-14.5700	-0.0860	0.4160	0.0500
14:26:52.440	59304	0.9700	1.5200	-14.5300	-0.1000	0.3880	0.0330
14:26:52.460	59324	1.5200	1.8000	-15.6700	-0.0790	0.4860	0.0440
14:26:52.480	59344	1.0100	1.7900	-14.3900	-0.0830	0.4380	0.0510
14:26:52.499	59364	1.0000	1.7900	-17.3300	-0.0820	0.5330	0.0580
14:26:52.520	59384	0.5800	1.8100	-13.1600	-0.0900	0.3920	0.0260
14:26:52.540	59404	0.3700	1.8400	-16.3500	-0.0930	0.4550	0.0490
14:26:52.561	59424	1.1100	1.8300	-15.2200	-0.0760	0.4420	0.0410
14:26:52.581	59444	1.4300	1.7400	-13.8100	-0.0810	0.4180	0.0360
14:26:52.600	59464	1.2600	1.7200	-15.6300	-0.0850	0.5300	0.0500
14:26:52.621	59484	1.7300	1.4000	-14.6000	-0.1020	0.4310	0.0390
14:26:52.641	59504	1.2300	1.7700	-14.6100	-0.0840	0.5010	0.0410
14:26:52.660	59524	0.3100	1.9700	-14.6100	-0.0820	0.3620	0.0340
14:26:52.682	59544	0.8800	1.6000	-14.1800	-0.0920	0.4710	0.0380
14:26:52.699	59564	0.4300	1.7000	-16.0400	-0.0960	0.4830	0.0350
14:26:52.720	59584	0.8800	1.7700	-13.0700	-0.0910	0.4400	0.0380
14:26:52.740	59604	0.6500	1.6200	-15.8400	-0.0930	0.4890	0.0530
14:26:52.759	59624	0.1500	1.5800	-13.4100	-0.0880	0.3400	0.0360
14:26:52.780	59644	0.5300	1.7700	-16.4800	-0.1000	0.4280	0.0450
14:26:52.801	59664	0.6400	1.7400	-15.4500	-0.0850	0.4510	0.0560
14:26:52.819	59684	1.0700	1.7100	-14.6400	-0.1010	0.4670	0.0400
14:26:52.840	59704	0.7700	1.7600	-16.1100	-0.0930	0.5210	0.0490
14:26:52.859	59724	0.3500	1.8400	-14.0000	-0.0760	0.4000	0.0340
14:26:52.880	59744	0.5600	1.6900	-16.9600	-0.0730	0.4580	0.0470
14:26:52.901	59764	0.3000	1.5600	-13.2600	-0.0880	0.3410	0.0270
14:26:52.920	59784	1.1300	1.7400	-15.1500	-0.0960	0.4470	0.0480
14:26:52.939	59804	1.4500	1.7700	-15.9400	-0.0620	0.4670	0.0640
14:26:52.961	59824	1.8100	1.6400	-12.0200	-0.0840	0.4070	0.0250
14:26:52.979	59844	1.7200	1.9000	-15.7500	-0.0700	0.5160	0.0570
14:26:53.000	59864	0.6200	1.7800	-13.4600	-0.0800	0.4430	0.0400
14:26:53.020	59884	0.9300	1.6500	-16.0700	-0.0900	0.4970	0.0540
14:26:53.040	59904	0.1600	1.6600	-14.3500	-0.0980	0.3620	0.0200
14:26:53.060	59924	-0.1200	1.9700	-14.7100	-0.0960	0.3280	0.0440
14:26:53.081	59944	-0.3600	2.2300	-15.9600	-0.0940	0.4300	0.0430
14:26:53.100	59964	0.2800	1.4400	-15.7500	-0.1010	0.3490	0.0430
14:26:53.120	59984	0.3400	1.8300	-14.5600	-0.1090	0.4370	0.0380
14:26:53.141	60004	0.5300	1.7400	-14.2700	-0.0890	0.3820	0.0390
14:26:53.161	60024	1.2400	1.5200	-13.8100	-0.1200	0.4540	0.0360
14:26:53.180	60044	0.7100	1.7000	-14.2300	-0.0910	0.4950	0.0390
14:26:53.200	60064	0.1800	1.7800	-14.1100	-0.0890	0.3690	0.0330
14:26:53.220	60084	1.2500	1.6800	-15.0100	-0.1050	0.4820	0.0470
14:26:53.240	60104	0.6000	1.6800	-14.1900	-0.0840	0.3750	0.0450
14:26:53.260	60124	1.1900	1.4200	-14.4600	-0.1040	0.5160	0.0340
14:26:53.281	60144	2.0600	1.6300	-14.6600	-0.0800	0.4810	0.0440
14:26:53.301	60164	1.3000	1.8900	-15.4400	-0.0770	0.4650	0.0400
14:26:53.321	60184	0.9400	1.6100	-14.7600	-0.0740	0.4810	0.0480
14:26:53.340	60204	1.0200	1.7500	-14.5300	-0.0780	0.3680	0.0310
14:26:53.360	60224	0.8900	1.8700	-15.0900	-0.0820	0.4770	0.0440
14:26:53.381	60244	1.3200	1.7600	-14.4700	-0.0740	0.4140	0.0540
14:26:53.401	60264	1.3000	1.7800	-14.9000	-0.0900	0.4630	0.0430
14:26:53.421	60284	0.8800	1.7500	-13.9300	-0.0800	0.4180	0.0460
14:26:53.440	60304	0.7900	2.0300	-14.8900	-0.1010	0.4320	0.0390
14:26:53.460	60324	1.6900	1.9300	-15.0500	-0.0980	0.5090	0.0430
14:26:53.481	60344	0.8900	1.4800	-15.0000	-0.0810	0.4220	0.0350
14:26:53.501	60364	1.3800	1.7200	-15.3200	-0.0860	0.5130	0.0500
14:26:53.520	60384	0.8200	1.6000	-14.1700	-0.0810	0.4460	0.0430
14:26:53.540	60404	1.0400	1.9800	-13.4300	-0.0860	0.3880	0.0390
14:26:53.561	60424	0.1200	1.6200	-16.7800	-0.0890	0.4210	0.0490
14:26:53.581	60444	-0.0400	1.6000	-13.5500	-0.1000	0.3280	0.0260
14:26:53.601	60464	0.8200	1.9800	-15.5400	-0.0770	0.4600	0.0500
14:26:53.621	60484	0.6900	1.6800	-16.3300	-0.0990	0.4150	0.0490
14:26:53.640	60504	0.9000	1.9400	-13.8400	-0.0910	0.4840	0.0300
14:26:53.660	60524	1.1900	1.9400	-15.4100	-0.0660	0.4650	0.0450
14:26:53.680	60544	0.2300	1.7800	-13.8700	-0.0850	0.3940	0.0380
14:26:53.702	60564	0.4000	2.3900	-14.7100	-0.0820	0.4330	0.0390
14:26:53.722	60584	0.4200	1.5500	-14.1200	-0.0770	0.3520	0.0360
14:26:53.741	60604	-0.0900	2.0100	-16.8500	-0.0900	0.5390	0.0490
14:26:53.760	60624	0.7400	1.4800	-14.2100	-0.0870	0.4480	0.0410
14:26:53.781	60644	0.4400	1.9400	-16.5300	-0.0830	0.4290	0.0490
14:26:53.801	60664	0.3700	1.7100	-15.8600	-0.0820	0.4220	0.0510
14:26:53.821	60684	0.4900	1.6600	-15.9600	-0.0890	0.4050	0.0470
14:26:53.840	60704	0.4900	1.8900	-15.4800	-0.0770	0.5010	0.0510
14:26:53.861	60724	0.8100	1.6800	-13.3700	-0.0880	0.3770	0.0280
14:26:53.881	60744	0.9100	1.6100	-15.8500	-0.0900	0.4680	0.0550
14:26:53.901	60764	0.8800	1.8300	-12.8100	-0.0870	0.4000	0.0250
14:26:53.921	60784	1.7100	1.9000	-13.6000	-0.0990	0.4750	0.0290
14:26:53.941	60804	1.3700	1.6600	-15.6600	-0.0840	0.5110	0.0600
14:26:53.960	60824	1.3600	1.4900	-13.1000	-0.1060	0.3820	0.0300
14:26:53.981	60844	1.5900	1.6500	-16.8600	-0.1020	0.5510	0.0580
14:26:54.001	60864	1.5200	1.5100	-13.2000	-0.0820	0.4270	0.0440
14:26:54.021	60884	0.6800	1.7700	-14.9200	-0.0850	0.4590	0.0360
14:26:54.041	60904	1.0600	1.8400	-16.3100	-0.0810	0.4770	0.0610
14:26:54.060	60924	1.0300	1.4300	-14.4900	-0.1000	0.4700	0.0570
14:26:54.081	60944	1.2400	1.8500	-15.5500	-0.0940	0.4670	0.0450
14:26:54.101	60964	0.2900	2.0000	-13.6300	-0.0740	0.3580	0.0320
14:26:54.122	60984	1.2800	1.7000	-15.5900	-0.0890	0.4680	0.0460
14:26:54.140	61004	0.7800	1.3400	-16.5600	-0.0840	0.4210	0.0620
14:26:54.161	61024	1.2000	1.5800	-15.6000	-0.1010	0.4770	0.0460
14:26:54.180	61044	0.6500	2.2600	-17.2100	-0.0660	0.5490	0.0630
14:26:54.200	61064	0.3200	1.9200	-14.2200	-0.0840	0.3670	0.0370
14:26:54.221	61084	0.2300	1.9400	-16.3200	-0.0880	0.4200	0.0500
14:26:54.240	61104	1.3200	1.7200	-13.6900	-0.0830	0.4250	0.0520
14:26:54.260	61124	1.7800	1.8100	-15.3700	-0.0720	0.4690	0.0530
14:26:54.281	61144	0.5000	1.7800	-14.1100	-0.0710	0.4530	0.0370
14:26:54.301	61164	1.4500	1.5200	-14.4300	-0.0880	0.4730	0.0470
14:26:54.322	61184	0.8100	1.7200	-15.0900	-0.1000	0.4260	0.0390
14:26:54.340	61204	-0.8400	1.4700	-14.1200	-0.0880	0.2380	0.0260
14:26:54.362	61224	0.5900	1.7700	-15.8400	-0.0880	0.3540	0.0500
14:26:54.381	61244	0.8900	1.7100	-16.3700	-0.0940	0.4270	0.0470
14:26:54.402	61264	1.6200	1.6100	-14.7800	-0.1080	0.4840	0.0440
14:26:54.422	61284	0.3700	2.0600	-15.5500	-0.0910	0.4900	0.0460
14:26:54.442	61304	0.3400	1.8100	-14.1900	-0.0880	0.3850	0.0260
14:26:54.461	61324	0.5700	1.6800	-18.3000	-0.1060	0.4670	0.0670
14:26:54.482	61344	-0.5200	1.6600	-15.6600	-0.0940	0.3400	0.0530
14:26:54.501	61364	1.3200	1.7900	-13.9600	-0.0970	0.4230	0.0330
14:26:54.522	61384	1.8700	2.0100	-13.7600	-0.0860	0.4900	0.0310
14:26:54.542	61404	1.6100	1.5200	-12.8700	-0.0900	0.4110	0.0340
14:26:54.562	61424	1.2000	1.9100	-14.7600	-0.0750	0.5200	0.0510
14:26:54.581	61444	1.1500	1.7700	-13.2800	-0.0770	0.3740	0.0310
14:26:54.600	61464	0.7700	1.7000	-14.6900	-0.0920	0.4400	0.0330
14:26:54.623	61484	0.5200	1.9200	-15.4500	-0.0860	0.4430	0.0490
14:26:54.642	61504	1.4800	2.1200	-12.7500	-0.0840	0.4560	0.0310
14:26:54.662	61524	0.6300	1.8600	-16.0100	-0.0860	0.4700	0.0420
14:26:54.682	61544	0.7700	1.3900	-13.8000	-0.0940	0.3480	0.0420
14:26:54.701	61564	1.9100	2.1700	-13.8500	-0.0860	0.5060	0.0310
14:26:54.722	61584	0.8000	1.3300	-14.5900	-0.0970	0.3710	0.0410
14:26:54.742	61604	1.2800	1.5100	-14.9000	-0.1040	0.4870	0.0490
14:26:54.761	61624	1.0700	1.8100	-15.7800	-0.0910	0.4850	0.0560
14:26:54.783	61644	1.1700	1.9000	-14.0000	-0.0950	0.4170	0.0360
14:26:54.801	61664	0.6800	2.1700	-15.4900	-0.0980	0.4390	0.0430
14:26:54.821	61684	0.9700	2.3300	-12.7400	-0.0820	0.3620	0.0250
14:26:54.841	61704	0.0600	1.6400	-13.8100	-0.1090	0.4170	0.0270
14:26:54.861	61724	1.2800	1.6400	-15.4000	-0.0960	0.4650	0.0490
14:26:54.882	61744	1.0300	1.7900	-14.5800	-0.1020	0.4880	0.0490
14:26:54.903	61764	0.7100	2.0600	-16.7000	-0.0830	0.4690	0.0500
14:26:54.921	61784	0.3400	1.5200	-15.6000	-0.0880	0.3660	0.0430
14:26:54.943	61804	0.4900	1.8200	-14.3200	-0.0880	0.3600	0.0320
14:26:54.962	61824	0.4400	1.5200	-13.8100	-0.0930	0.3570	0.0250
14:26:54.981	61844	1.1900	1.5300	-15.3700	-0.1090	0.4970	0.0560
14:26:55.002	61864	1.0100	1.8600	-16.7300	-0.0710	0.4910	0.0590
14:26:55.021	61884	0.7800	1.8300	-13.5700	-0.0810	0.4520	0.0470
14:26:55.043	61904	1.3000	1.9700	-14.1400	-0.0910	0.4570	0.0380
14:26:55.062	61924	0.5800	1.6700	-12.1600	-0.0810	0.3170	0.0330
14:26:55.081	61944	1.0900	2.0100	-14.3900	-0.0950	0.4640	0.0320
14:26:55.102	61964	0.9400	1.3600	-13.8300	-0.1030	0.3570	0.0410
14:26:55.122	61984	0.5500	1.9300	-14.8700	-0.1070	0.4450	0.0390
14:26:55.141	62004	1.1200	2.0500	-15.9300	-0.0920	0.5060	0.0500
14:26:55.161	62024	0.6500	1.3600	-14.8000	-0.1090	0.3990	0.0380
14:26:55.181	62044	0.4400	1.8300	-16.7400	-0.0960	0.4180	0.0510
14:26:55.202	62064	1.0400	2.0700	-13.8500	-0.0910	0.4150	0.0420
14:26:55.222	62084	1.5200	1.5100	-15.6100	-0.1030	0.4850	0.0570
14:26:55.241	62104	0.8800	2.0200	-15.5200	-0.0980	0.4260	0.0510
14:26:55.261	62124	0.9900	2.0800	-14.1600	-0.0920	0.4170	0.0430
14:26:55.282	62144	0.8900	1.9000	-16.1200	-0.0980	0.4880	0.0470
14:26:55.302	62164	0.5900	1.8000	-13.4200	-0.1030	0.4080	0.0290
14:26:55.322	62184	0.4100	1.9900	-13.6100	-0.0820	0.4370	0.0320
14:26:55.341	62204	0.0700	1.8600	-13.9900	-0.0720	0.3770	0.0310
14:26:55.362	62224	1.1800	1.7100	-14.3800	-0.0900	0.4330	0.0360
14:26:55.382	62244	0.8500	1.6300	-16.5500	-0.0680	0.4600	0.0530
14:26:55.403	62264	0.5900	1.4500	-13.9600	-0.0970	0.4300	0.0420
14:26:55.421	62284	0.6400	1.5500	-17.2300	-0.0940	0.4600	0.0570
14:26:55.442	62304	0.2100	1.8400	-12.1800	-0.0770	0.3470	0.0310
14:26:55.463	62324	0.6400	2.1600	-14.0900	-0.0920	0.3870	0.0350
14:26:55.482	62344	0.3100	1.8800	-15.8100	-0.0790	0.4150	0.0540
14:26:55.502	62364	1.0000	1.9100	-15.1100	-0.1000	0.4390	0.0510
14:26:55.521	62384	0.2800	2.0600	-15.9200	-0.1060	0.5140	0.0490
14:26:55.542	62404	0.9600	2.0000	-13.8400	-0.0800	0.4080	0.0270
14:26:55.562	62424	1.1700	1.7600	-14.6400	-0.0940	0.4820	0.0370
14:26:55.584	62444	0.0400	1.5800	-14.4200	-0.1070	0.4120	0.0510
14:26:55.604	62464	0.6900	1.8700	-15.4500	-0.1040	0.4460	0.0380
14:26:55.622	62484	0.0600	1.9000	-17.0400	-0.0900	0.4550	0.0560
14:26:55.642	62504	0.6200	1.9400	-13.0100	-0.0920	0.3940	0.0350
14:26:55.663	62524	0.2100	1.9900	-14.5000	-0.1060	0.4210	0.0320
14:26:55.683	62544	1.2600	1.9100	-14.1200	-0.0810	0.3810	0.0390
14:26:55.703	62564	1.1900	1.7800	-16.1200	-0.1090	0.5000	0.0510
14:26:55.722	62584	0.2400	1.7900	-15.2900	-0.0820	0.4450	0.0520
14:26:55.742	62604	-0.0300	2.0800	-12.1600	-0.0960	0.3570	0.0110
14:26:55.763	62624	0.7300	2.1100	-15.4400	-0.0740	0.4120	0.0410
14:26:55.782	62644	0.0800	1.8200	-12.6200	-0.0940	0.3140	0.0110
14:26:55.803	62664	1.7500	1.7800	-12.6100	-0.0940	0.4650	0.0270
14:26:55.823	62684	0.9600	1.7900	-13.7700	-0.0920	0.4840	0.0440
14:26:55.842	62704	1.3200	1.7600	-14.8600	-0.0990	0.4550	0.0470
14:26:55.863	62724	0.4600	1.8600	-15.6800	-0.0920	0.4710	0.0380
14:26:55.882	62744	0.2000	1.9800	-13.5500	-0.0810	0.4020	0.0370
14:26:55.903	62764	1.2200	1.9700	-15.2700	-0.0840	0.4700	0.0490
14:26:55.923	62784	-0.1800	1.6200	-15.4100	-0.0980	0.3490	0.0370
14:26:55.944	62804	1.5700	1.7900	-13.7300	-0.0980	0.4350	0.0370
14:26:55.963	62824	0.9800	1.8800	-13.9200	-0.1020	0.4380	0.0420
14:26:55.982	62844	1.0600	1.6300	-15.2400	-0.1060	0.4340	0.0440
14:26:56.003	62864	1.3600	1.8800	-16.2700	-0.0920	0.5000	0.0580
14:26:56.021	62884	1.4500	1.7500	-14.1100	-0.1060	0.4330	0.0350
14:26:56.042	62904	1.1000	2.0900	-15.4700	-0.1080	0.5310	0.0410
14:26:56.062	62924	0.6600	1.7400	-15.6100	-0.0910	0.4180	0.0520
14:26:56.083	62944	1.7100	2.1200	-13.3100	-0.1070	0.4410	0.0360
14:26:56.103	62964	0.6000	1.7100	-15.4400	-0.1060	0.4460	0.0370
14:26:56.123	62984	1.5000	1.7000	-14.4000	-0.0960	0.4710	0.0410
14:26:56.143	63004	1.5900	1.8300	-15.3300	-0.0940	0.5040	0.0550
14:26:56.162	63024	0.3400	2.0300	-13.2000	-0.0830	0.3740	0.0340
14:26:56.182	63044	0.9500	1.5400	-14.0100	-0.0900	0.4550	0.0340
14:26:56.202	63064	0.1300	1.5900	-15.3400	-0.0980	0.4570	0.0360
14:26:56.223	63084	1.0800	1.6200	-14.8200	-0.0850	0.4370	0.0420
14:26:56.243	63104	0.3900	2.0700	-15.6000	-0.0910	0.4600	0.0400
14:26:56.263	63124	0.2600	2.1400	-14.3000	-0.0760	0.3710	0.0370
14:26:56.283	63144	0.3500	1.5800	-16.0900	-0.0990	0.4340	0.0520
14:26:56.304	63164	0.2000	1.9400	-14.2000	-0.0850	0.3800	0.0390
14:26:56.324	63184	0.0600	1.6600	-16.7700	-0.0950	0.4090	0.0580
14:26:56.343	63204	-0.3800	2.0300	-16.6100	-0.1030	0.4720	0.0410
14:26:56.363	63224	0.8200	1.8300	-14.8200	-0.0950	0.4060	0.0400
14:26:56.383	63244	0.3600	1.7400	-16.6400	-0.0880	0.4650	0.0550
14:26:56.404	63264	0.7700	1.7500	-13.6000	-0.0950	0.4260	0.0400
14:26:56.423	63284	0.6500	1.5900	-14.6500	-0.1020	0.3970	0.0450
14:26:56.443	63304	0.2000	1.7500	-14.8500	-0.0970	0.3850	0.0430
14:26:56.465	63324	0.3200	1.8200	-13.8000	-0.1100	0.4100	0.0330
14:26:56.483	63344	0.9600	1.5900	-15.7300	-0.0970	0.4830	0.0510
14:26:56.504	63364	0.6900	1.7700	-13.8600	-0.0960	0.3920	0.0360
14:26:56.524	63384	1.1000	1.6400	-16.6900	-0.1050	0.4680	0.0510
14:26:56.542	63404	0.3000	1.8100	-14.5700	-0.0990	0.3970	0.0380
14:26:56.563	63424	1.1400	1.9300	-13.7300	-0.0790	0.4460	0.0340
14:26:56.583	63444	1.2500	2.0500	-14.7900	-0.0960	0.4960	0.0400
14:26:56.602	63464	0.8600	1.7300	-15.6600	-0.0760	0.4520	0.0400
14:26:56.622	63484	1.3600	1.7200	-16.0100	-0.0740	0.5230	0.0580
14:26:56.644	63504	0.5700	1.6000	-16.7600	-0.0890	0.3660	0.0580
14:26:56.663	63524	0.8300	2.1200	-13.1500	-0.0960	0.4620	0.0310
14:26:56.683	63544	0.4400	1.7000	-14.5300	-0.0850	0.3900	0.0400
14:26:56.702	63564	0.3200	1.7500	-15.0700	-0.1070	0.4240	0.0400
14:26:56.724	63584	0.3400	1.9000	-17.4100	-0.0620	0.4910	0.0700
14:26:56.743	63604	0.5100	1.8500	-13.6700	-0.0990	0.3950	0.0280
14:26:56.763	63624	1.3500	1.1500	-16.8800	-0.1000	0.4860	0.0600
14:26:56.784	63644	0.5200	1.5300	-14.3300	-0.0850	0.3570	0.0310
14:26:56.804	63664	1.5800	1.8100	-15.7100	-0.0950	0.5070	0.0530
14:26:56.823	63684	1.1500	2.0800	-15.3200	-0.0800	0.4510	0.0390
14:26:56.843	63704	1.3800	1.7400	-16.4100	-0.1000	0.4460	0.0590
14:26:56.864	63724	0.4500	1.9400	-17.1800	-0.1010	0.4750	0.0530
14:26:56.882	63744	0.0800	1.9400	-15.1400	-0.0870	0.3360	0.0430
14:26:56.904	63764	0.1100	1.9200	-15.8400	-0.1020	0.4400	0.0410
14:26:56.924	63784	0.5900	1.6500	-15.4900	-0.0850	0.4140	0.0550
14:26:56.944	63804	0.9500	1.5000	-14.9200	-0.1090	0.4450	0.0420
14:26:56.964	63824	0.8400	2.1900	-16.2500	-0.0930	0.4870	0.0500
14:26:56.982	63844	0.6100	1.5600	-13.9500	-0.0910	0.4050	0.0440
14:26:57.003	63864	0.2900	1.4700	-16.7800	-0.0890	0.4150	0.0460
14:26:57.024	63884	0.4100	1.8400	-12.8800	-0.0750	0.3700	0.0290
14:26:57.042	63904	0.5600	1.3700	-16.3400	-0.1050	0.4700	0.0490
14:26:57.064	63924	0.7000	1.8900	-14.6500	-0.0960	0.4460	0.0450
14:26:57.084	63944	0.0400	1.7500	-15.8000	-0.0840	0.3660	0.0280
14:26:57.104	63964	1.3100	1.9200	-15.5900	-0.0900	0.4300	0.0490
14:26:57.125	63984	0.9600	1.4800	-13.5700	-0.0940	0.3800	0.0380
14:26:57.143	64004	2.1700	1.4400	-14.8800	-0.0880	0.4840	0.0610
14:26:57.164	64024	0.6000	1.7100	-14.8600	-0.0960	0.3880	0.0420
14:26:57.184	64044	1.1000	1.9300	-14.6400	-0.0890	0.4540	0.0370
14:26:57.203	64064	0.6200	2.1400	-15.9400	-0.0820	0.4660	0.0450
14:26:57.224	64084	1.0300	1.4700	-13.1900	-0.0930	0.4100	0.0300
14:26:57.245	64104	0.8100	1.7700	-15.0100	-0.0840	0.4330	0.0480
14:26:57.262	64124	1.1900	2.1500	-12.8500	-0.0750	0.3910	0.0300
14:26:57.284	64144	1.9400	1.5700	-15.6400	-0.1090	0.5180	0.0560
14:26:57.305	64164	1.1700	1.8100	-15.5800	-0.0690	0.5020	0.0510
14:26:57.324	64184	0.2200	2.0400	-14.7300	-0.0950	0.3960	0.0430
14:26:57.344	64204	0.4600	1.4900	-15.4400	-0.0800	0.4490	0.0450
14:26:57.365	64224	0.6200	1.7800	-14.4900	-0.0900	0.3380	0.0290
14:26:57.384	64244	1.0400	1.5100	-14.7100	-0.0920	0.4340	0.0380
14:26:57.404	64264	1.2100	1.4400	-14.3600	-0.0870	0.4510	0.0470
14:26:57.424	64284	1.0800	1.8100	-14.8400	-0.0900	0.4280	0.0350
14:26:57.444	64304	0.3100	1.6600	-15.1200	-0.0770	0.4740	0.0400
14:26:57.465	64324	0.9200	1.6100	-13.4400	-0.0880	0.3640	0.0330
14:26:57.485	64344	0.8300	1.8600	-16.3000	-0.1010	0.4530	0.0350
14:26:57.504	64364	0.8900	2.3500	-14.7000	-0.0850	0.4160	0.0330
14:26:57.524	64384	1.5100	1.5800	-14.6100	-0.0850	0.4900	0.0570
14:26:57.545	64404	0.6500	1.7300	-15.5000	-0.0770	0.4010	0.0490
14:26:57.564	64424	0.7200	1.7000	-14.9000	-0.0890	0.4410	0.0410
14:26:57.584	64444	0.3800	2.0200	-17.6900	-0.0710	0.5060	0.0620
14:26:57.604	64464	0.9300	1.7800	-13.4900	-0.0890	0.3860	0.0330
14:26:57.625	64484	0.9600	2.2700	-13.5400	-0.0960	0.5080	0.0320
14:26:57.643	64504	1.4000	2.1200	-13.8500	-0.0870	0.3790	0.0400
14:26:57.663	64524	0.9700	2.0800	-14.9700	-0.0870	0.4360	0.0460
14:26:57.685	64544	0.0300	1.9700	-13.6800	-0.1090	0.4660	0.0320
14:26:57.704	64564	0.6500	1.7000	-15.3100	-0.0940	0.3850	0.0530
14:26:57.724	64584	0.0600	1.4700	-17.4400	-0.1010	0.4650	0.0610
14:26:57.745	64604	0.1300	1.6500	-14.3900	-0.1030	0.3880	0.0270
14:26:57.765	64624	0.5900	2.2000	-16.6700	-0.0830	0.4460	0.0540
14:26:57.785	64644	0.1200	1.7600	-13.4300	-0.0790	0.4130	0.0360
14:26:57.803	64664	0.3900	1.2800	-16.7100	-0.0940	0.3630	0.0560
14:26:57.824	64684	0.9000	1.4900	-16.7300	-0.1010	0.4890	0.0510
14:26:57.845	64704	0.7100	1.6000	-14.3700	-0.0780	0.3660	0.0490
14:26:57.865	64724	0.7100	1.8300	-17.0200	-0.0990	0.5250	0.0460
14:26:57.883	64744	0.0300	1.5800	-14.8800	-0.0770	0.3960	0.0430
14:26:57.906	64764	1.0000	1.7400	-13.2600	-0.0920	0.4310	0.0270
14:26:57.925	64784	0.4600	1.9300	-15.5400	-0.0830	0.4290	0.0390
14:26:57.943	64804	1.4000	1.8700	-14.1200	-0.0890	0.3930	0.0340
14:26:57.963	64824	0.4500	1.8200	-14.9200	-0.0990	0.4700	0.0460
14:26:57.984	64844	0.4300	1.6300	-14.3100	-0.0910	0.3780	0.0510
14:26:58.004	64864	0.8500	1.8100	-14.6700	-0.0870	0.4450	0.0450
14:26:58.024	64884	0.7000	1.6000	-15.3800	-0.0890	0.3830	0.0400
14:26:58.044	64904	1.0700	1.8700	-14.2900	-0.1060	0.4100	0.0380
14:26:58.063	64924	1.0500	2.1000	-15.1500	-0.0930	0.4970	0.0550
14:26:58.084	64944	1.0100	1.7200	-13.5800	-0.0950	0.4010	0.0400
14:26:58.104	64964	0.7600	1.7700	-16.7500	-0.0980	0.4980	0.0570
14:26:58.126	64984	1.0800	1.4200	-13.9900	-0.1010	0.3980	0.0440
14:26:58.144	65004	1.2900	1.6600	-14.1200	-0.1060	0.4130	0.0340
14:26:58.163	65024	0.2500	1.3600	-15.6600	-0.1150	0.4010	0.0450
14:26:58.185	65044	0.7800	1.6500	-14.7900	-0.0930	0.4090	0.0480
14:26:58.204	65064	1.9700	2.0600	-15.0100	-0.0900	0.4970	0.0560
14:26:58.225	65084	0.6500	1.7900	-14.4100	-0.0940	0.4190	0.0300
14:26:58.244	65104	0.7600	1.9000	-15.7000	-0.0910	0.4580	0.0420
14:26:58.263	65124	0.3400	1.8900	-15.0000	-0.0740	0.4430	0.0420
14:26:58.286	65144	1.4600	1.7200	-14.2600	-0.0720	0.4190	0.0440
14:26:58.305	65164	0.7200	1.4900	-14.9200	-0.0880	0.4280	0.0390
14:26:58.324	65184	0.8000	1.7500	-13.3800	-0.0780	0.3950	0.0350
14:26:58.344	65204	1.6500	1.8300	-15.2400	-0.1030	0.4790	0.0500
14:26:58.365	65224	1.3300	1.8200	-16.2100	-0.0970	0.4640	0.0530
14:26:58.385	65244	1.3200	1.6300	-15.1300	-0.1030	0.4930	0.0500
14:26:58.405	65264	0.2200	1.5800	-16.0800	-0.0880	0.4450	0.0520
14:26:58.424	65284	0.9700	1.6500	-15.2800	-0.0900	0.4590	0.0480
14:26:58.445	65304	1.0100	1.6900	-15.0800	-0.1120	0.5330	0.0440
14:26:58.466	65324	-0.1000	1.7100	-15.3100	-0.0870	0.3980	0.0440
14:26:58.485	65344	0.8900	1.7400	-15.5000	-0.0790	0.3750	0.0430
14:26:58.505	65364	0.2900	1.9500	-15.3000	-0.0810	0.4190	0.0530
14:26:58.525	65384	1.2900	1.6100	-13.7600	-0.0910	0.3840	0.0370
14:26:58.545	65404	1.0300	1.8600	-17.4000	-0.1050	0.5380	0.0610
14:26:58.565	65424	0.3800	1.7300	-14.6200	-0.0920	0.4250	0.0530
14:26:58.585	65444	1.1200	1.4100	-16.1000	-0.0900	0.4960	0.0510
14:26:58.605	65464	0.2900	1.4200	-14.9300	-0.0990	0.3780	0.0450
14:26:58.625	65484	0.4600	1.7100	-14.5300	-0.0930	0.3660	0.0310
14:26:58.644	65504	0.9800	1.5200	-16.0100	-0.0760	0.4770	0.0590
14:26:58.666	65524	0.9100	1.8100	-14.4700	-0.0830	0.4390	0.0390
14:26:58.685	8	1.0800	2.0200	-15.9300	-0.0850	0.5410	0.0540
14:26:58.705	28	0.8200	2.2000	-12.0200	-0.0640	0.4010	0.0270
14:26:58.725	48	0.7300	1.8300	-14.8100	-0.0860	0.4300	0.0370
14:26:58.745	68	0.3300	1.9400	-13.6500	-0.0810	0.3690	0.0310
14:26:58.764	88	1.5700	1.9100	-14.1200	-0.0880	0.3790	0.0380
