# Supplementary material for: A slanted castor wheel enables pushing manual wheelchairs from the side to improve social interaction
Source: PLoS One. 2024 Sep 12;19(9):e0307759. doi: 10.1371/journal.pone.0307759 (PMC11392412; doi:10.1371/journal.pone.0307759)
Supplement: S1 File — Contains the data collected during the validation experiments and the code for calculating the reaction forces for a castor wheel using the vector equations and the cosine approximation. 4TU.ResearchData repository: https://doi.org/10.4121/82afa4e1-bdf1-4bf4-8682-32e62f6c3d68, GitLab repository: https://gitlab.tudelft.nl/ziggy/evaluation_paper. (ZIP) [file pone.0307759.s002.zip › S2 File - Experimental data and the MATLAB code for calculations of the castor wheel/Data/Test8_31-5-2022/0.1rad_3.4kg_8.txt]

TimeStamp	SampleCounter	Fx(N)	Fy(N)	Fz(N)	Tx(Nm)	Ty(Nm)	Tz(Nm)
14:27:52.827	54108	0.9900	4.1100	-34.6900	-0.2270	1.0650	0.1040
14:27:52.847	54128	0.9900	3.6600	-38.1800	-0.1740	1.1770	0.1320
14:27:52.867	54148	0.3900	4.2400	-29.2400	-0.1970	0.7800	0.0670
14:27:52.888	54168	-0.0700	3.9700	-38.4200	-0.1790	1.0640	0.1160
14:27:52.907	54188	0.1300	3.8200	-32.8000	-0.2010	0.8520	0.0960
14:27:52.927	54208	2.6100	3.9200	-33.7200	-0.1990	1.1070	0.0920
14:27:52.948	54228	1.4100	3.3700	-35.9100	-0.1920	1.1220	0.1220
14:27:52.967	54248	0.3900	3.6400	-33.3500	-0.2300	0.9080	0.0850
14:27:52.987	54268	0.4800	3.7500	-40.0800	-0.1700	1.1700	0.1440
14:27:53.008	54288	0.9200	3.3900	-30.1300	-0.2210	0.8670	0.0850
14:27:53.028	54308	1.6000	4.0600	-36.8900	-0.1990	1.1530	0.1110
14:27:53.047	54328	0.1500	4.4100	-32.2800	-0.2070	0.9130	0.0980
14:27:53.069	54348	1.1200	3.7400	-34.4900	-0.2230	1.0290	0.0970
14:27:53.088	54368	0.6200	3.7400	-35.8500	-0.1720	1.0820	0.1300
14:27:53.109	54388	0.8300	3.9400	-30.3000	-0.2280	0.8610	0.0670
14:27:53.128	54408	1.3700	3.5500	-40.4200	-0.1990	1.1160	0.1420
14:27:53.148	54428	1.0900	3.9000	-30.6000	-0.2160	0.9020	0.0900
14:27:53.166	54448	2.9600	4.2600	-33.6000	-0.2040	1.1170	0.1080
14:27:53.188	54468	0.4100	3.7200	-34.7400	-0.1940	1.0420	0.1190
14:27:53.207	54488	1.4100	3.8200	-34.6400	-0.2090	0.9700	0.1040
14:27:53.226	54508	0.6000	3.9200	-36.7300	-0.1880	1.0880	0.1030
14:27:53.247	54528	1.3300	3.8500	-31.2700	-0.2000	0.8440	0.0880
14:27:53.269	54548	1.3500	3.7400	-37.4000	-0.1880	1.1410	0.1230
14:27:53.288	54568	0.6700	3.5900	-33.6400	-0.2190	0.9080	0.1130
14:27:53.308	54588	2.5700	4.0700	-34.3300	-0.1960	1.1400	0.1010
14:27:53.327	54608	0.7800	3.6100	-36.0700	-0.1800	1.0560	0.1170
14:27:53.347	54628	0.7700	3.9700	-31.8300	-0.2120	0.8920	0.0880
14:27:53.368	54648	0.3800	3.8900	-38.5200	-0.1850	1.0920	0.1260
14:27:53.387	54668	0.7600	3.7700	-30.9100	-0.2060	0.8770	0.0870
14:27:53.408	54688	2.6100	3.9400	-36.0100	-0.2070	1.1700	0.1140
14:27:53.428	54708	0.6200	3.7300	-32.2900	-0.1840	0.9150	0.1000
14:27:53.448	54728	1.4900	3.9900	-34.2300	-0.2250	1.0290	0.0970
14:27:53.467	54748	1.2900	3.6700	-34.4800	-0.1860	1.0840	0.1210
14:27:53.487	54768	1.7700	4.2500	-31.5500	-0.2250	0.9660	0.0940
14:27:53.507	54788	1.3400	3.7000	-38.7500	-0.1930	1.2130	0.1300
14:27:53.529	54808	-0.9600	3.8900	-33.1700	-0.2060	0.8460	0.0940
14:27:53.547	54828	0.1500	4.0600	-34.6900	-0.1860	0.9780	0.0960
14:27:53.567	54848	-0.1800	3.9000	-32.9100	-0.2040	0.8500	0.1010
14:27:53.589	54868	0.6800	3.9300	-33.7700	-0.2350	0.9420	0.0840
14:27:53.609	54888	1.9200	3.6600	-37.2300	-0.1740	1.2100	0.1240
14:27:53.627	54908	1.5500	3.8200	-31.7100	-0.2060	0.9250	0.0960
14:27:53.648	54928	1.4300	4.0200	-37.0700	-0.1960	1.1570	0.1120
14:27:53.668	54948	-0.7500	3.6200	-32.2900	-0.2000	0.8210	0.0890
14:27:53.689	54968	1.7500	3.8800	-35.2900	-0.2150	1.0250	0.0990
14:27:53.708	54988	1.6000	3.7400	-37.5300	-0.1630	1.1310	0.1300
14:27:53.727	55008	2.7600	3.6600	-32.7800	-0.2210	1.0060	0.0870
14:27:53.748	55028	0.9000	3.5400	-40.5600	-0.1630	1.1850	0.1310
14:27:53.769	55048	-0.0300	3.9700	-29.5800	-0.1960	0.7450	0.0850
14:27:53.789	55068	0.7000	4.1400	-35.3700	-0.2090	1.0440	0.0960
14:27:53.807	55088	0.5300	3.5300	-33.4500	-0.1850	0.9410	0.1110
14:27:53.827	55108	1.4400	3.9800	-31.9300	-0.2020	0.9800	0.0880
14:27:53.847	55128	0.8100	3.8100	-39.4700	-0.1740	1.1050	0.1460
14:27:53.869	55148	0.5900	4.0100	-31.1900	-0.2280	0.8520	0.0830
14:27:53.888	55168	1.8600	4.0600	-38.0600	-0.2040	1.1840	0.1300
14:27:53.908	55188	0.8200	3.5700	-30.8200	-0.2250	0.8720	0.0870
14:27:53.929	55208	2.1100	3.6100	-35.9400	-0.2240	1.1430	0.1050
14:27:53.947	55228	2.1300	3.8700	-33.2600	-0.2010	1.0760	0.1110
14:27:53.968	55248	1.3300	3.7900	-33.6600	-0.2390	0.9840	0.0920
14:27:53.987	55268	1.4700	4.3200	-36.6700	-0.1940	1.2080	0.1330
14:27:54.010	55288	0.4100	3.6900	-30.5400	-0.2090	0.8230	0.0890
14:27:54.030	55308	1.8900	3.9500	-38.9900	-0.1980	1.1280	0.1360
14:27:54.048	55328	0.7100	3.6200	-33.6800	-0.2090	0.9060	0.1080
14:27:54.070	55348	1.6900	3.5900	-36.2100	-0.2220	1.0400	0.1040
14:27:54.088	55368	0.8200	3.7800	-38.9400	-0.1760	1.1220	0.1430
14:27:54.108	55388	0.3100	3.9300	-28.4200	-0.1960	0.7730	0.0660
14:27:54.129	55408	0.3400	3.7700	-37.6300	-0.1940	1.0650	0.1050
14:27:54.147	55428	-0.4500	3.2500	-32.0300	-0.2050	0.7410	0.0900
14:27:54.169	55448	1.8800	3.5100	-36.0400	-0.2240	1.1180	0.0970
14:27:54.189	55468	1.0300	4.0700	-33.5700	-0.1940	1.0740	0.0980
14:27:54.209	55488	2.1100	3.8400	-33.0800	-0.2060	0.9830	0.0980
14:27:54.227	55508	0.9800	3.8700	-38.5200	-0.1710	1.1820	0.1300
14:27:54.247	55528	0.2900	4.1400	-28.8100	-0.2120	0.7810	0.0700
14:27:54.267	55548	1.1500	4.0200	-38.2600	-0.1910	1.1560	0.1110
14:27:54.288	55568	0.0000	3.7700	-30.3800	-0.2200	0.8620	0.0940
14:27:54.307	55588	1.8700	3.9400	-33.7800	-0.2060	1.1040	0.1030
14:27:54.327	55608	1.2600	4.1400	-35.1400	-0.2040	1.0890	0.1110
14:27:54.347	55628	1.8400	3.6100	-28.5000	-0.2250	0.8300	0.0840
14:27:54.369	55648	2.0600	4.1400	-40.0800	-0.1800	1.2180	0.1280
14:27:54.388	55668	1.3900	4.1900	-32.9700	-0.2270	0.9170	0.1080
14:27:54.407	55688	2.7000	3.9100	-35.7000	-0.1990	1.2060	0.1160
14:27:54.429	55708	0.8400	3.9600	-32.3700	-0.1970	0.9360	0.1000
14:27:54.448	55728	0.1500	3.7300	-33.3900	-0.2150	0.9030	0.0880
14:27:54.469	55748	0.5000	4.1100	-36.6600	-0.1720	1.0290	0.1200
14:27:54.487	55768	1.2400	3.8300	-29.3100	-0.2310	0.8350	0.0700
14:27:54.510	55788	2.5900	3.7200	-37.0300	-0.1890	1.2510	0.1230
14:27:54.529	55808	0.4600	3.6700	-33.2200	-0.2260	0.9490	0.1080
14:27:54.547	55828	1.6400	3.6500	-35.4900	-0.1960	1.1070	0.1120
14:27:54.569	55848	0.6000	3.9200	-35.3000	-0.1950	1.0180	0.1070
14:27:54.588	55868	0.4700	3.5900	-31.4800	-0.2160	0.9000	0.0730
14:27:54.608	55888	2.0500	3.4200	-37.3200	-0.1870	1.1360	0.1260
14:27:54.629	55908	1.0400	3.3500	-32.0800	-0.2140	0.8650	0.0860
14:27:54.649	55928	2.0300	4.0500	-35.5600	-0.1870	1.2060	0.1080
14:27:54.668	55948	1.0400	3.7400	-32.7700	-0.1990	0.9270	0.0980
14:27:54.687	55968	1.7300	3.9000	-35.4800	-0.2240	1.0620	0.1110
14:27:54.709	55988	0.7500	3.4500	-36.0800	-0.1920	1.0730	0.1190
14:27:54.729	56008	1.4300	4.2500	-32.0700	-0.2110	0.9010	0.0900
14:27:54.748	56028	1.7600	3.9200	-38.9500	-0.1710	1.1970	0.1340
14:27:54.768	56048	0.4700	3.8900	-30.4200	-0.2170	0.8880	0.0890
14:27:54.790	56068	0.9200	3.9700	-35.3600	-0.2160	1.0380	0.0930
14:27:54.808	56088	0.2700	4.0600	-31.5700	-0.1970	0.8840	0.0980
14:27:54.829	56108	0.1600	3.7200	-33.2600	-0.2450	0.9200	0.0890
14:27:54.849	56128	2.0300	3.8200	-38.1800	-0.1770	1.1630	0.1320
14:27:54.869	56148	0.6600	3.8500	-33.4800	-0.2090	0.9020	0.0960
14:27:54.888	56168	0.7500	4.0200	-36.3800	-0.1800	1.0920	0.1190
14:27:54.909	56188	-0.1700	3.9400	-31.5500	-0.2030	0.8680	0.0860
14:27:54.929	56208	1.1100	3.8200	-31.0400	-0.2250	1.0110	0.0740
14:27:54.949	56228	1.6400	3.0200	-36.5900	-0.1980	1.0680	0.1260
14:27:54.969	56248	1.3200	3.4700	-33.0500	-0.2320	0.9240	0.0880
14:27:54.989	56268	1.9500	4.1600	-35.6600	-0.1630	1.1840	0.1270
14:27:55.009	56288	0.3200	3.8500	-32.2000	-0.1970	0.8780	0.0860
14:27:55.029	56308	1.6200	3.7200	-36.2000	-0.1780	1.1110	0.1090
14:27:55.049	56328	0.9300	3.9900	-34.5400	-0.1700	0.9610	0.1120
14:27:55.069	56348	1.6000	3.6700	-34.7300	-0.1980	0.9410	0.1060
14:27:55.089	56368	0.6200	3.3700	-36.2800	-0.1810	1.0240	0.1160
14:27:55.109	56388	1.0200	4.1800	-30.8800	-0.2260	0.8510	0.0790
14:27:55.129	56408	1.2900	3.8300	-38.0800	-0.1980	1.1560	0.1190
14:27:55.148	56428	0.6500	3.9700	-32.3300	-0.2150	0.9190	0.0950
14:27:55.170	56448	2.1500	3.9100	-34.8400	-0.2170	1.1380	0.0980
14:27:55.189	56468	0.9300	3.7700	-32.5900	-0.1920	1.0370	0.1010
14:27:55.210	56488	0.7700	3.8200	-33.7200	-0.2190	0.9800	0.0810
14:27:55.230	56508	0.2900	3.8500	-37.6700	-0.1610	1.1050	0.1340
14:27:55.248	56528	0.7100	3.8900	-29.8700	-0.2100	0.8590	0.0820
14:27:55.268	56548	1.5400	3.7500	-37.4500	-0.1880	1.1440	0.1260
14:27:55.289	56568	0.8300	3.8800	-32.4600	-0.2030	0.9580	0.0990
14:27:55.309	56588	1.4600	3.6800	-35.4300	-0.2180	1.0870	0.1030
14:27:55.329	56608	0.4100	3.9400	-33.8300	-0.1720	1.0470	0.1010
14:27:55.350	56628	0.4300	3.7900	-31.8600	-0.2150	0.8510	0.0920
14:27:55.370	56648	0.9500	3.9500	-37.5900	-0.1580	1.1320	0.1200
14:27:55.389	56668	0.4600	3.6600	-31.6100	-0.2120	0.8870	0.0890
14:27:55.408	56688	3.1500	4.0800	-34.3600	-0.1880	1.2000	0.1000
14:27:55.429	56708	0.8200	4.0300	-33.0500	-0.1850	0.9680	0.1090
14:27:55.448	56728	0.9700	3.8400	-32.7600	-0.2110	0.9590	0.0820
14:27:55.470	56748	1.0900	3.7200	-35.2500	-0.1690	1.1120	0.1260
14:27:55.488	56768	0.4300	3.8600	-30.7400	-0.1980	0.8900	0.0800
14:27:55.509	56788	2.0800	4.1800	-38.6700	-0.1800	1.1890	0.1280
14:27:55.529	56808	0.2400	3.8900	-32.0700	-0.2150	0.9350	0.1040
14:27:55.549	56828	2.1600	4.3000	-36.5100	-0.2260	1.1750	0.1080
14:27:55.569	56848	0.1700	3.5700	-35.7600	-0.2080	0.9880	0.1170
14:27:55.589	56868	0.5000	3.6900	-29.5300	-0.2100	0.7800	0.0600
14:27:55.611	56888	0.5100	3.8800	-39.9800	-0.1720	1.1240	0.1370
14:27:55.630	56908	0.7900	3.9300	-34.4600	-0.2130	0.9740	0.0980
14:27:55.648	56928	2.5800	3.7100	-36.0400	-0.1730	1.2410	0.1360
14:27:55.670	56948	0.1100	3.8500	-32.1600	-0.1880	0.8540	0.0990
14:27:55.689	56968	1.3500	3.2800	-34.6200	-0.2020	1.0280	0.0960
14:27:55.709	56988	1.5500	3.6600	-34.4200	-0.1710	1.0140	0.1080
14:27:55.730	57008	0.7200	3.9700	-29.8400	-0.2020	0.8200	0.0720
14:27:55.750	57028	1.6900	3.9500	-36.6400	-0.1810	1.1390	0.1110
14:27:55.769	57048	0.5900	3.5000	-34.2000	-0.2040	0.9580	0.1010
14:27:55.789	57068	2.7000	4.2600	-34.9700	-0.1910	1.2090	0.1040
14:27:55.809	57088	1.3300	3.6200	-29.6400	-0.1640	0.8800	0.0910
14:27:55.829	57108	0.5300	4.1500	-31.5000	-0.2050	0.8750	0.0720
14:27:55.849	57128	0.5200	3.8100	-36.3300	-0.1740	0.9900	0.1150
14:27:55.870	57148	0.5100	3.9300	-30.4400	-0.1980	0.8700	0.0790
14:27:55.890	57168	1.6500	4.2500	-37.7600	-0.1650	1.2750	0.1220
14:27:55.910	57188	0.6300	3.8500	-31.7800	-0.1800	0.9150	0.1020
14:27:55.929	57208	1.8100	3.8400	-34.9100	-0.2460	1.1040	0.1090
14:27:55.949	57228	1.4500	3.4800	-36.6100	-0.1840	1.0370	0.1310
14:27:55.971	57248	0.5500	4.1800	-33.4800	-0.2390	0.9690	0.0950
14:27:55.990	57268	1.9700	3.8600	-38.7200	-0.1970	1.2140	0.1340
14:27:56.011	57288	0.2800	3.7500	-30.1400	-0.2090	0.8010	0.0930
14:27:56.031	57308	0.8300	3.9700	-38.5800	-0.2200	1.0800	0.1030
14:27:56.051	57328	0.1000	4.0400	-32.3300	-0.2200	0.9290	0.0980
14:27:56.071	57348	1.1400	3.9900	-30.8400	-0.2320	0.9490	0.0820
14:27:56.091	57368	1.2300	3.9800	-38.2300	-0.1870	1.1510	0.1290
14:27:56.110	57388	0.1000	3.9300	-31.2100	-0.2000	0.8610	0.0850
14:27:56.130	57408	1.7700	3.9400	-38.4800	-0.1900	1.1840	0.1210
14:27:56.150	57428	0.2300	3.6800	-31.3200	-0.1960	0.8540	0.0990
14:27:56.170	57448	0.8700	3.7200	-34.7100	-0.2170	0.9710	0.0910
14:27:56.189	57468	1.5100	3.2400	-35.5000	-0.1850	1.0860	0.1100
14:27:56.210	57488	0.9300	3.8100	-30.8600	-0.2040	0.9230	0.0830
14:27:56.230	57508	1.9400	4.3600	-37.6500	-0.1760	1.2500	0.1290
14:27:56.250	57528	-0.1400	3.9400	-32.8700	-0.2080	0.8700	0.0910
14:27:56.270	57548	1.7400	4.1900	-34.4700	-0.1800	1.0400	0.1000
14:27:56.290	57568	0.4800	3.6700	-32.4100	-0.1800	0.9360	0.0980
14:27:56.310	57588	1.4200	3.4400	-32.9500	-0.2370	1.0030	0.0860
14:27:56.330	57608	2.2500	3.8900	-38.5600	-0.1880	1.2430	0.1260
14:27:56.350	57628	1.1300	3.7300	-30.0100	-0.2350	0.8780	0.0780
14:27:56.370	57648	1.9300	4.1300	-38.3300	-0.1900	1.2320	0.1310
14:27:56.391	57668	-0.0800	3.5600	-31.9100	-0.2200	0.8480	0.1020
14:27:56.410	57688	1.4100	3.6000	-32.7400	-0.2130	1.0000	0.0840
14:27:56.430	57708	1.4200	4.0800	-35.7300	-0.1840	1.1340	0.1220
14:27:56.450	57728	2.2700	4.0600	-31.0600	-0.2100	0.9810	0.0790
14:27:56.471	57748	1.9000	4.5100	-38.1800	-0.1720	1.2330	0.1360
14:27:56.491	57768	0.4300	4.3200	-30.3600	-0.2160	0.8660	0.0870
14:27:56.511	57788	2.2300	4.1300	-33.2200	-0.2040	1.1020	0.0950
14:27:56.532	57808	0.9000	3.8500	-33.6000	-0.1960	0.9440	0.1090
14:27:56.551	57828	1.2200	3.8900	-34.0200	-0.2220	0.9370	0.0910
14:27:56.570	57848	1.2600	3.6600	-38.8800	-0.1710	1.2010	0.1410
14:27:56.591	57868	0.3400	3.6600	-29.1300	-0.2270	0.8690	0.0780
14:27:56.610	57888	0.6100	3.7900	-38.6100	-0.1920	1.1280	0.1250
14:27:56.630	57908	0.7200	3.7600	-32.5700	-0.1970	0.8350	0.1050
14:27:56.650	57928	1.9500	3.9400	-33.9500	-0.1940	1.0520	0.0990
14:27:56.670	57948	1.0000	3.7200	-34.1700	-0.1840	1.0180	0.1080
14:27:56.691	57968	0.5900	3.8000	-32.5900	-0.2000	0.8650	0.0930
14:27:56.710	57988	1.4400	3.9800	-39.3500	-0.1660	1.2230	0.1280
14:27:56.730	58008	1.4300	3.8600	-29.4100	-0.2040	0.8730	0.0830
14:27:56.749	58028	2.6300	3.6800	-38.3600	-0.2080	1.2060	0.1310
14:27:56.769	58048	0.6300	4.1200	-34.8600	-0.2050	0.9950	0.1100
14:27:56.792	58068	0.9000	3.7500	-33.0300	-0.2150	0.9290	0.0940
14:27:56.810	58088	0.2500	3.7800	-35.1700	-0.1850	1.1010	0.1090
14:27:56.831	58108	0.6200	4.0600	-29.6800	-0.2290	0.8460	0.0730
14:27:56.852	58128	2.0500	3.9400	-38.1300	-0.2150	1.2010	0.1290
14:27:56.872	58148	0.9500	3.9100	-31.5800	-0.2320	0.9540	0.0900
14:27:56.890	58168	1.3300	3.6000	-34.7100	-0.2200	1.0800	0.1130
14:27:56.910	58188	1.3400	4.0300	-36.7400	-0.1770	1.1180	0.1240
14:27:56.931	58208	1.1800	3.7700	-31.7800	-0.2000	0.8580	0.0970
14:27:56.951	58228	1.7300	3.6300	-38.4100	-0.1910	1.1650	0.1270
14:27:56.969	58248	1.0200	3.4400	-30.3400	-0.2370	0.8210	0.0850
14:27:56.990	58268	1.2800	3.7200	-34.6100	-0.2120	1.0950	0.0980
14:27:57.010	58288	0.8100	3.3300	-32.7700	-0.1950	0.9820	0.1040
14:27:57.032	58308	0.5300	3.8500	-33.5100	-0.1970	0.9960	0.0920
14:27:57.051	58328	1.1900	4.1200	-37.0800	-0.1720	1.1650	0.1340
14:27:57.071	58348	1.2300	4.1600	-28.1700	-0.2090	0.8290	0.0640
14:27:57.091	58368	1.1000	3.6900	-38.2900	-0.1820	1.1210	0.1310
14:27:57.111	58388	0.1500	3.9400	-33.0100	-0.2040	0.8790	0.1000
14:27:57.131	58408	1.6200	3.6900	-31.9500	-0.2010	1.0750	0.0900
14:27:57.150	58428	1.2900	3.6300	-36.1400	-0.1800	1.0780	0.1210
14:27:57.172	58448	1.5600	3.6500	-34.5400	-0.2350	1.0080	0.1060
14:27:57.191	58468	1.1000	4.2100	-38.2600	-0.1790	1.1990	0.1350
14:27:57.210	58488	1.1400	4.0700	-30.3800	-0.2290	0.8800	0.0920
14:27:57.232	58508	1.4600	4.2900	-35.6400	-0.1850	1.1280	0.1060
14:27:57.251	58528	0.2400	4.6500	-34.1300	-0.1850	0.9780	0.1050
14:27:57.271	58548	1.4700	3.5700	-33.1800	-0.2220	0.9570	0.0960
14:27:57.291	58568	0.8300	3.6900	-36.1500	-0.1960	1.0830	0.1300
14:27:57.310	58588	0.4000	4.0200	-31.3300	-0.2320	0.8900	0.0810
14:27:57.332	58608	1.5900	3.9200	-37.1700	-0.1840	1.1830	0.1240
14:27:57.352	58628	0.5600	4.1800	-32.6200	-0.1970	0.8900	0.0850
14:27:57.371	58648	1.8000	3.8200	-35.4300	-0.2010	1.0910	0.1070
14:27:57.392	58668	0.6400	3.5500	-34.7400	-0.1720	0.9900	0.1170
14:27:57.411	58688	0.3100	4.3400	-30.6800	-0.2000	0.9000	0.0680
14:27:57.430	58708	0.7300	3.8100	-37.0400	-0.1590	1.1300	0.1250
14:27:57.450	58728	0.5400	3.6400	-31.4400	-0.1930	0.8090	0.0810
14:27:57.471	58748	1.1900	4.4200	-39.1300	-0.1710	1.1480	0.1220
14:27:57.491	58768	0.2000	3.7100	-35.0500	-0.1810	0.9410	0.1130
14:27:57.511	58788	1.2900	4.0500	-33.6200	-0.2060	0.9820	0.0930
14:27:57.530	58808	0.3200	3.7200	-35.9300	-0.1690	1.0430	0.1230
14:27:57.551	58828	0.4800	3.7500	-30.6200	-0.2110	0.8570	0.0770
14:27:57.570	58848	1.8100	3.7600	-37.9300	-0.1770	1.2660	0.1220
14:27:57.591	58868	-0.2100	3.9900	-31.3900	-0.2100	0.8660	0.0980
14:27:57.611	58888	0.9800	3.9300	-35.6800	-0.2020	1.0850	0.1070
14:27:57.631	58908	0.8900	3.4500	-33.0100	-0.1980	0.9510	0.0940
14:27:57.652	58928	1.7100	3.4500	-34.3000	-0.2190	0.9480	0.1080
14:27:57.671	58948	2.3700	3.8200	-38.7500	-0.1890	1.2140	0.1350
14:27:57.691	58968	0.9200	4.0700	-32.4900	-0.2460	0.9180	0.0930
14:27:57.711	58988	2.6900	4.0100	-38.2200	-0.1880	1.2020	0.1280
14:27:57.731	59008	0.8600	3.9000	-30.5600	-0.2080	0.9090	0.0870
14:27:57.751	59028	0.9200	4.0300	-33.1000	-0.2120	1.0050	0.0890
14:27:57.771	59048	1.3400	3.6600	-34.8800	-0.1890	1.0770	0.1060
14:27:57.792	59068	0.7500	3.4200	-31.4800	-0.2320	0.8780	0.0860
14:27:57.810	59088	1.5500	4.0100	-39.0900	-0.1690	1.2280	0.1350
14:27:57.831	59108	0.4700	3.7600	-31.8700	-0.2090	0.9360	0.0930
14:27:57.851	59128	2.0600	3.7700	-34.7900	-0.1910	1.1310	0.1160
14:27:57.870	59148	0.5200	3.7900	-34.2100	-0.1850	0.9540	0.1090
14:27:57.890	59168	1.7600	4.0600	-34.2600	-0.2080	0.9600	0.0880
14:27:57.911	59188	1.9100	3.9600	-37.5300	-0.1620	1.1780	0.1320
14:27:57.931	59208	0.4000	3.9600	-31.6200	-0.2170	0.8940	0.0840
14:27:57.952	59228	1.8800	3.9300	-37.9800	-0.1750	1.2000	0.1200
14:27:57.971	59248	0.3500	3.6300	-31.9400	-0.1960	0.8910	0.1010
14:27:57.990	59268	1.6200	3.8600	-37.8500	-0.2250	1.0840	0.1150
14:27:58.011	59288	0.2500	3.8000	-33.7000	-0.1790	1.0030	0.1050
14:27:58.032	59308	1.2000	3.9700	-32.4200	-0.2390	0.9380	0.0830
14:27:58.051	59328	1.5200	3.5300	-39.5300	-0.1730	1.1630	0.1420
14:27:58.072	59348	0.0300	3.6400	-31.5500	-0.2150	0.8350	0.0870
14:27:58.090	59368	2.2800	3.9700	-37.3300	-0.2180	1.1260	0.1080
14:27:58.111	59388	0.8000	3.6800	-32.2300	-0.1940	0.8800	0.1040
14:27:58.131	59408	0.7200	3.8400	-33.5700	-0.2280	0.9100	0.0840
14:27:58.151	59428	0.7400	3.9000	-37.4200	-0.1830	1.1370	0.1330
14:27:58.171	59448	0.7400	4.0300	-30.5600	-0.2090	0.8940	0.0780
14:27:58.191	59468	1.2000	3.9900	-35.7500	-0.1930	1.1950	0.1050
14:27:58.210	59488	0.3000	3.7800	-30.0000	-0.1980	0.8150	0.0880
14:27:58.232	59508	1.5700	3.6500	-34.6300	-0.2240	0.9770	0.0860
14:27:58.250	59528	0.6800	3.1300	-35.3900	-0.1890	1.0570	0.1160
14:27:58.271	59548	1.5700	3.9600	-30.5800	-0.2090	0.9070	0.0700
14:27:58.291	59568	1.7000	3.7300	-37.7200	-0.1750	1.2050	0.1320
14:27:58.313	59588	-0.4300	3.8500	-33.0100	-0.1900	0.8260	0.1000
14:27:58.331	59608	1.5400	3.7500	-37.0000	-0.2010	1.1110	0.1100
14:27:58.352	59628	1.5400	3.4200	-32.9400	-0.1980	0.8910	0.1080
14:27:58.370	59648	0.6900	4.0900	-33.8300	-0.2100	1.0210	0.0870
14:27:58.393	59668	0.7300	3.5700	-35.7400	-0.1880	1.1300	0.1220
14:27:58.412	59688	0.8200	4.1300	-30.3400	-0.2220	0.8670	0.0790
14:27:58.432	59708	2.0600	4.0700	-37.9400	-0.1920	1.2020	0.1270
14:27:58.453	59728	-0.2600	3.5600	-32.5200	-0.2260	0.9000	0.1010
14:27:58.472	59748	2.2300	3.5300	-36.5100	-0.2300	1.1360	0.1060
14:27:58.491	59768	1.7600	4.1400	-33.1400	-0.1870	1.0820	0.1050
14:27:58.512	59788	1.4400	3.9600	-33.6800	-0.2330	1.0060	0.0930
14:27:58.532	59808	0.7300	4.0400	-41.4700	-0.1950	1.2450	0.1560
14:27:58.552	59828	0.2500	4.3300	-29.4100	-0.2110	0.8070	0.0820
14:27:58.572	59848	1.4100	4.0300	-35.6600	-0.1930	1.0940	0.1080
14:27:58.592	59868	1.0400	3.3800	-32.6800	-0.2160	0.9410	0.0990
14:27:58.612	59888	1.2100	4.0500	-32.6800	-0.2280	0.9810	0.0830
14:27:58.632	59908	1.2400	3.9900	-37.9200	-0.1740	1.1500	0.1250
14:27:58.652	59928	0.5100	3.6800	-30.6300	-0.2120	0.8340	0.0810
14:27:58.672	59948	0.9900	4.0000	-39.3700	-0.1710	1.1470	0.1220
14:27:58.691	59968	-0.3300	3.5600	-30.0500	-0.2000	0.7820	0.0840
14:27:58.712	59988	2.0000	3.7200	-35.1400	-0.2090	1.0990	0.0900
14:27:58.731	60008	1.5300	3.4900	-33.6200	-0.1860	1.0430	0.1010
14:27:58.751	60028	1.1600	3.7200	-34.5600	-0.1990	0.9960	0.1050
14:27:58.773	60048	1.5700	4.0100	-38.9600	-0.1450	1.2210	0.1290
14:27:58.792	60068	0.3800	3.6200	-30.6800	-0.1910	0.7500	0.0870
14:27:58.812	60088	1.3100	3.7900	-37.8100	-0.1910	1.2200	0.1120
14:27:58.831	60108	0.1400	3.8800	-32.6200	-0.2160	0.9470	0.1050
14:27:58.852	60128	2.4300	3.7400	-33.3900	-0.2260	1.0630	0.0920
14:27:58.871	60148	0.5800	3.7000	-38.8400	-0.1760	1.0680	0.1340
14:27:58.891	60168	-0.1300	3.6900	-30.7000	-0.2240	0.7520	0.0740
14:27:58.911	60188	0.1300	4.1000	-39.5400	-0.2010	1.0900	0.1150
14:27:58.931	60208	1.1900	4.0200	-29.7400	-0.2150	0.8620	0.0920
14:27:58.951	60228	3.3300	4.0200	-36.7700	-0.1970	1.1660	0.1230
14:27:58.972	60248	1.1300	3.9200	-33.4300	-0.2110	1.0240	0.1200
14:27:58.992	60268	0.5200	3.5100	-31.5200	-0.2100	0.8860	0.0810
14:27:59.012	60288	0.3700	4.1200	-37.9800	-0.1790	1.1200	0.1210
14:27:59.033	60308	-0.0300	3.5500	-29.0600	-0.2070	0.8160	0.0820
14:27:59.052	60328	2.1700	4.0300	-38.5400	-0.1970	1.2050	0.1200
14:27:59.071	60348	1.4200	3.1000	-32.4300	-0.2200	0.9350	0.1000
14:27:59.091	60368	2.0400	3.5500	-33.1000	-0.2120	1.0750	0.0840
14:27:59.112	60388	1.3200	3.7600	-36.7700	-0.1790	1.1020	0.1180
14:27:59.131	60408	0.7400	3.6600	-31.5400	-0.2010	0.8480	0.0840
14:27:59.153	60428	1.1400	3.6300	-39.0200	-0.1880	1.1830	0.1210
14:27:59.172	60448	0.1600	3.9600	-30.8000	-0.2050	0.8420	0.0820
14:27:59.193	60468	2.6200	4.0300	-36.4800	-0.1900	1.1860	0.1180
14:27:59.212	60488	0.7300	4.2600	-32.8700	-0.1910	0.9700	0.1010
14:27:59.232	60508	1.4400	3.9500	-31.0400	-0.2310	0.9610	0.0810
14:27:59.252	60528	1.5000	3.5400	-38.8700	-0.1930	1.1970	0.1480
14:27:59.273	60548	0.4700	3.6600	-31.7200	-0.2190	0.8740	0.0860
14:27:59.291	60568	2.1500	4.0200	-38.1200	-0.1990	1.2770	0.1150
14:27:59.312	60588	0.5100	4.3200	-31.0600	-0.2030	0.9320	0.0950
14:27:59.332	60608	1.3400	3.6200	-36.2400	-0.2090	1.0180	0.1160
14:27:59.352	60628	0.3500	3.8800	-37.4300	-0.2160	1.0450	0.1160
14:27:59.371	60648	0.2400	3.8200	-31.5400	-0.2290	0.7740	0.0830
14:27:59.391	60668	1.5200	4.2600	-37.1500	-0.1840	1.1760	0.1200
14:27:59.412	60688	1.0900	3.8700	-32.0600	-0.2080	0.8890	0.0920
14:27:59.433	60708	1.9800	4.0600	-35.8900	-0.1930	1.1650	0.1030
14:27:59.452	60728	0.3800	3.8900	-34.0500	-0.1920	0.9760	0.1140
14:27:59.473	60748	0.4600	3.8000	-31.7600	-0.1970	0.8780	0.0780
14:27:59.492	60768	0.8900	3.8900	-38.8300	-0.1600	1.1110	0.1340
14:27:59.512	60788	0.8100	3.6100	-29.9800	-0.1950	0.8080	0.0790
14:27:59.532	60808	1.6400	3.7600	-41.7700	-0.1900	1.2630	0.1330
14:27:59.552	60828	-0.0900	4.1600	-34.6000	-0.2020	0.9700	0.1050
14:27:59.573	60848	1.9800	3.5000	-33.4400	-0.1920	1.0290	0.1040
14:27:59.592	60868	0.9600	3.7600	-34.8800	-0.1860	1.0730	0.1110
14:27:59.613	60888	0.1400	3.5500	-31.7700	-0.1990	0.8310	0.0850
14:27:59.633	60908	1.1800	3.9500	-39.3100	-0.1830	1.1890	0.1250
14:27:59.654	60928	0.5900	4.0200	-27.6400	-0.2240	0.8210	0.0640
14:27:59.672	60948	1.7900	3.7300	-36.7300	-0.2100	1.0980	0.1150
14:27:59.691	60968	-0.4600	4.1300	-33.7800	-0.2040	0.9300	0.1030
14:27:59.712	60988	1.4500	3.6400	-32.8200	-0.2130	0.9790	0.0980
14:27:59.733	61008	1.6900	4.1200	-36.7300	-0.1710	1.1390	0.1370
14:27:59.752	61028	0.3300	3.7700	-30.4800	-0.2370	0.8600	0.0760
14:27:59.773	61048	1.3100	4.2300	-38.2200	-0.1870	1.2010	0.1220
14:27:59.794	61068	0.6500	3.8300	-32.4100	-0.2190	0.9160	0.0970
14:27:59.811	61088	2.3700	3.7100	-33.0100	-0.1910	1.0090	0.0980
14:27:59.832	61108	0.2300	3.7800	-34.3900	-0.1920	1.0750	0.1070
14:27:59.853	61128	0.6500	3.8600	-31.6700	-0.2160	0.9190	0.0860
14:27:59.873	61148	2.1700	3.6800	-38.6900	-0.1690	1.2450	0.1330
14:27:59.892	61168	0.5600	3.9700	-29.8800	-0.1970	0.8980	0.0830
14:27:59.912	61188	1.2400	3.9500	-35.9200	-0.1910	1.1500	0.1020
14:27:59.933	61208	-0.3000	3.8600	-33.5200	-0.1850	0.9430	0.1010
14:27:59.953	61228	0.9100	3.7100	-31.3200	-0.2020	0.9010	0.0800
14:27:59.973	61248	1.2900	3.4600	-37.3800	-0.1900	1.1060	0.1330
14:27:59.993	61268	0.7000	3.9900	-32.7000	-0.1980	0.8830	0.0880
14:28:00.013	61288	2.3100	3.9200	-39.4100	-0.1660	1.2430	0.1300
14:28:00.034	61308	0.9600	3.5500	-32.1300	-0.1900	0.8690	0.1000
14:28:00.053	61328	1.0400	4.0100	-35.5000	-0.2060	1.0450	0.0950
14:28:00.074	61348	0.9100	3.7000	-34.1300	-0.1960	1.0520	0.1230
14:28:00.093	61368	2.1300	4.1200	-31.0200	-0.2350	0.8940	0.0790
14:28:00.112	61388	1.4300	3.9900	-38.7100	-0.1770	1.2300	0.1390
14:28:00.132	61408	-0.3000	4.1200	-30.5100	-0.2010	0.8780	0.0920
14:28:00.152	61428	1.5300	3.9800	-33.9200	-0.2020	1.1020	0.1130
14:28:00.174	61448	0.7100	3.6200	-32.2200	-0.2080	0.9020	0.0980
14:28:00.194	61468	0.1300	3.8200	-33.4200	-0.2190	0.9250	0.0870
14:28:00.213	61488	1.5400	4.0400	-39.6000	-0.1750	1.1670	0.1370
14:28:00.233	61508	1.2300	3.3900	-32.6800	-0.2080	0.8580	0.0910
14:28:00.252	61528	1.3200	4.0000	-37.5300	-0.1890	1.1200	0.1150
14:28:00.273	61548	-0.6300	3.8300	-32.1300	-0.2060	0.8410	0.0940
14:28:00.294	61568	1.2300	3.8000	-33.7000	-0.2140	0.9890	0.0910
14:28:00.313	61588	1.3000	3.4300	-35.2400	-0.1840	1.0840	0.1180
14:28:00.333	61608	1.4200	3.5000	-32.7800	-0.2070	0.9230	0.0940
14:28:00.353	61628	1.8100	3.9000	-38.9000	-0.1610	1.1580	0.1280
14:28:00.374	61648	-0.2000	3.6200	-33.7800	-0.2050	0.8190	0.0960
14:28:00.395	61668	1.4200	3.7200	-36.7900	-0.1960	1.0850	0.1150
14:28:00.413	61688	0.5800	3.8000	-34.9100	-0.1870	0.9870	0.1030
14:28:00.433	61708	1.1600	3.6700	-32.9300	-0.2080	0.9690	0.0930
14:28:00.454	61728	0.5900	3.7000	-37.4800	-0.1840	1.1140	0.1260
14:28:00.473	61748	0.2700	4.2500	-27.8000	-0.2280	0.8120	0.0580
14:28:00.492	61768	0.7400	3.9800	-36.9600	-0.2030	1.1470	0.1210
14:28:00.514	61788	0.5300	3.5400	-31.9700	-0.2150	0.8880	0.0970
14:28:00.533	61808	2.1000	3.4000	-35.2500	-0.2150	1.1690	0.1060
14:28:00.553	61828	0.9800	3.7600	-35.8900	-0.1790	1.0670	0.1290
14:28:00.573	61848	0.6100	4.0900	-32.7700	-0.2180	0.9070	0.0950
14:28:00.595	61868	0.5000	4.0800	-38.8000	-0.1750	1.1910	0.1350
14:28:00.615	61888	1.0900	3.4700	-30.6600	-0.2320	0.8460	0.0840
14:28:00.634	61908	2.1300	4.0400	-36.4400	-0.1930	1.1430	0.1130
14:28:00.653	61928	0.9200	3.7000	-33.6700	-0.2110	0.9720	0.1090
14:28:00.672	61948	2.3800	3.7600	-33.5200	-0.2250	1.0560	0.0960
14:28:00.693	61968	1.2100	3.8000	-38.3500	-0.1540	1.2030	0.1370
14:28:00.715	61988	-0.1400	4.1000	-30.2700	-0.2010	0.8160	0.0770
14:28:00.734	62008	-0.3700	3.8200	-37.8100	-0.1840	1.0460	0.1020
14:28:00.752	62028	-0.8600	3.7200	-28.7800	-0.2000	0.7320	0.0730
14:28:00.774	62048	0.9200	3.6700	-34.8100	-0.1980	1.0520	0.0900
14:28:00.795	62068	1.3800	3.5100	-35.6200	-0.1760	1.1200	0.1200
14:28:00.815	62088	1.5400	3.8000	-32.0700	-0.2010	0.9730	0.0940
14:28:00.833	62108	2.0000	3.6100	-38.2700	-0.1560	1.2250	0.1380
14:28:00.852	62128	-0.3700	3.7900	-29.0200	-0.2080	0.7830	0.0650
14:28:00.873	62148	1.0400	3.9800	-39.5200	-0.1880	1.1110	0.1250
14:28:00.892	62168	0.9900	3.9400	-34.3200	-0.2000	0.9210	0.1160
14:28:00.914	62188	2.3000	3.9900	-34.5900	-0.2130	1.1340	0.0970
14:28:00.934	62208	1.1700	4.0000	-36.9000	-0.1530	1.1420	0.1330
14:28:00.954	62228	-0.5800	4.0900	-30.6800	-0.2080	0.8000	0.0830
14:28:00.974	62248	0.2100	3.8000	-35.5700	-0.2030	1.0700	0.1030
14:28:00.994	62268	0.5600	3.6600	-32.9700	-0.2130	0.8780	0.1020
14:28:01.015	62288	2.3200	3.9700	-37.6100	-0.2080	1.1490	0.1220
14:28:01.035	62308	1.0600	3.1100	-34.3000	-0.2030	1.0280	0.1180
14:28:01.052	62328	0.4900	4.0400	-33.3500	-0.2080	0.8960	0.0760
14:28:01.072	62348	0.6000	3.6300	-37.6400	-0.1830	1.0720	0.1150
14:28:01.092	62368	0.8800	3.4900	-28.7600	-0.1980	0.8220	0.0820
14:28:01.114	62388	3.1800	3.6100	-35.7400	-0.2040	1.1660	0.1170
14:28:01.133	62408	0.6500	3.4500	-33.0800	-0.2030	1.0010	0.1120
14:28:01.154	62428	2.6000	3.8500	-32.6500	-0.2030	1.0910	0.0840
14:28:01.174	62448	1.4100	3.3800	-36.7300	-0.1550	1.0980	0.1310
14:28:01.194	62468	0.3400	3.7300	-31.5000	-0.2120	0.8770	0.0800
14:28:01.214	62488	1.2200	3.7900	-38.1500	-0.1730	1.1470	0.1340
14:28:01.234	62508	0.7500	3.5800	-30.9600	-0.2060	0.8830	0.0760
14:28:01.253	62528	2.0600	3.9500	-36.3900	-0.1920	1.0930	0.1060
14:28:01.274	62548	0.4900	3.2000	-35.6600	-0.1860	0.9920	0.1360
14:28:01.295	62568	1.0800	4.0600	-33.0200	-0.2290	1.0130	0.0820
14:28:01.314	62588	1.4200	4.0500	-37.7200	-0.1830	1.1290	0.1330
14:28:01.334	62608	0.3500	3.8600	-33.4900	-0.2140	0.8030	0.0970
14:28:01.354	62628	0.8900	3.9600	-39.8500	-0.1960	1.1720	0.1300
14:28:01.375	62648	0.6400	3.8700	-33.1300	-0.2120	0.9150	0.1000
14:28:01.395	62668	2.6800	3.6100	-34.3600	-0.2260	1.0400	0.1010
14:28:01.414	62688	0.8900	3.5800	-35.0900	-0.1870	1.0400	0.1160
14:28:01.434	62708	0.3600	4.1300	-30.6300	-0.2190	0.8840	0.0800
14:28:01.454	62728	1.1000	4.0800	-38.0700	-0.1740	1.2040	0.1260
14:28:01.474	62748	0.5200	3.8300	-31.4000	-0.2000	0.8860	0.0900
14:28:01.494	62768	1.9400	3.3500	-36.3900	-0.1910	1.0800	0.1080
14:28:01.513	62788	0.7600	3.6700	-33.7600	-0.1720	0.9470	0.1060
14:28:01.533	62808	0.8900	4.1000	-30.9400	-0.2210	0.8940	0.0800
14:28:01.554	62828	1.5100	3.4700	-36.2600	-0.1910	1.0880	0.1140
14:28:01.574	62848	0.1900	3.6800	-31.3500	-0.2140	0.8640	0.0730
14:28:01.594	62868	2.1500	4.0900	-37.4700	-0.1940	1.2240	0.1180
14:28:01.613	62888	0.7400	2.9400	-33.4900	-0.1980	0.9300	0.1120
14:28:01.634	62908	1.0400	4.2000	-32.2400	-0.1880	1.0310	0.0890
14:28:01.655	62928	0.0500	3.3500	-35.8700	-0.1700	0.9880	0.1240
14:28:01.674	62948	0.1100	3.5200	-32.1700	-0.2020	0.8790	0.0850
14:28:01.695	62968	1.8600	3.8400	-38.4200	-0.1820	1.1880	0.1290
14:28:01.714	62988	0.4400	3.8800	-31.1400	-0.2140	0.8260	0.0930
14:28:01.734	63008	1.2800	3.9200	-38.3600	-0.1980	1.1190	0.1070
14:28:01.754	63028	-0.2400	3.6600	-32.4900	-0.2050	0.8930	0.0930
14:28:01.775	63048	1.3900	3.5500	-34.1400	-0.2190	0.8910	0.1000
14:28:01.794	63068	1.2300	4.0800	-37.8000	-0.1850	1.1420	0.1260
14:28:01.815	63088	0.2100	3.7000	-31.1700	-0.2290	0.8670	0.0870
14:28:01.835	63108	1.8000	4.1200	-39.4500	-0.1990	1.2340	0.1410
14:28:01.855	63128	0.9300	3.5100	-30.4900	-0.1990	0.9150	0.0990
14:28:01.875	63148	1.9100	3.5100	-35.3300	-0.2060	1.0620	0.1070
14:28:01.895	63168	0.8400	3.6700	-36.5100	-0.2030	1.0510	0.1120
14:28:01.915	63188	1.5500	3.7700	-30.3000	-0.2060	0.8830	0.0840
14:28:01.936	63208	2.3400	4.0600	-37.5900	-0.1690	1.2440	0.1270
14:28:01.953	63228	0.9800	3.5500	-31.2200	-0.2020	0.9110	0.0880
14:28:01.975	63248	2.4300	4.3600	-37.1900	-0.1890	1.1770	0.1060
14:28:01.994	63268	0.1200	3.6900	-34.5200	-0.1880	0.8940	0.1160
14:28:02.013	63288	1.2200	4.0800	-30.7900	-0.1910	0.8950	0.0770
14:28:02.033	63308	1.4800	3.8100	-37.4200	-0.1820	1.1380	0.1190
14:28:02.054	63328	1.2300	3.5900	-31.4500	-0.1910	0.8840	0.0900
14:28:02.075	63348	2.2000	4.2600	-39.0800	-0.1680	1.2620	0.1290
14:28:02.096	63368	0.5700	3.5200	-32.7800	-0.2090	0.8850	0.1140
14:28:02.114	63388	2.6500	4.0000	-35.9300	-0.1980	1.1140	0.1040
14:28:02.136	63408	0.7100	3.4800	-33.1800	-0.2060	0.9780	0.0950
14:28:02.156	63428	0.4100	4.0400	-31.5000	-0.2080	0.8820	0.0750
14:28:02.175	63448	1.5200	4.1500	-38.2900	-0.1800	1.1510	0.1280
14:28:02.196	63468	-0.2800	3.9600	-30.8200	-0.1920	0.7880	0.1000
14:28:02.215	63488	2.0000	3.7900	-37.3600	-0.2050	1.1760	0.1060
14:28:02.236	63508	1.4300	3.3400	-33.0300	-0.2150	0.9590	0.1110
14:28:02.254	63528	1.5900	3.5800	-33.6100	-0.2190	1.0410	0.0810
14:28:02.275	63548	0.4100	3.8900	-37.8300	-0.1740	1.1640	0.1260
14:28:02.295	63568	-0.3300	3.6300	-31.0800	-0.2100	0.8210	0.0750
14:28:02.315	63588	1.0500	3.9500	-37.1400	-0.1670	1.1290	0.1060
14:28:02.335	63608	0.3400	3.4800	-30.9600	-0.1850	0.8600	0.0940
14:28:02.354	63628	2.7100	3.8300	-34.2300	-0.2030	1.1200	0.0970
14:28:02.375	63648	0.9500	3.1700	-34.6200	-0.1850	1.0850	0.1050
14:28:02.395	63668	0.7000	3.8300	-33.4700	-0.1940	0.9420	0.0900
14:28:02.415	63688	1.2300	3.7000	-38.9700	-0.1700	1.1660	0.1270
14:28:02.435	63708	-0.0100	3.7500	-29.4200	-0.1910	0.7850	0.0720
14:28:02.455	63728	1.9700	3.7300	-37.2600	-0.1760	1.1300	0.1170
14:28:02.474	63748	0.5900	3.6300	-34.2300	-0.1880	0.9420	0.1130
14:28:02.495	63768	1.5700	3.3600	-33.7700	-0.2040	1.0160	0.0940
14:28:02.514	63788	1.2200	3.7300	-36.0500	-0.1580	1.1060	0.1170
14:28:02.534	63808	1.2400	3.9500	-30.4200	-0.2160	0.8780	0.0780
14:28:02.555	63828	1.8400	3.6300	-38.3700	-0.1950	1.1620	0.1300
14:28:02.575	63848	0.7600	3.9300	-30.7700	-0.2240	0.8500	0.0760
14:28:02.595	63868	3.6900	3.4400	-35.0000	-0.1990	1.1890	0.1100
14:28:02.615	63888	1.1100	3.7400	-35.5700	-0.1880	1.0590	0.1170
14:28:02.634	63908	0.8900	4.1300	-33.6800	-0.1990	0.9490	0.0970
14:28:02.655	63928	1.1100	3.7400	-37.4600	-0.1950	1.1380	0.1250
14:28:02.676	63948	0.2300	3.6200	-29.8100	-0.2200	0.8010	0.0760
14:28:02.695	63968	1.2800	3.6500	-39.0600	-0.2000	1.1430	0.1240
14:28:02.714	63988	1.1100	3.4400	-33.5000	-0.2140	0.9870	0.1150
14:28:02.735	64008	2.0700	4.0300	-31.9800	-0.2140	1.0790	0.0830
14:28:02.754	64028	0.9300	4.2400	-39.9200	-0.1900	1.2600	0.1300
14:28:02.774	64048	0.2100	3.8200	-32.8900	-0.2020	0.8720	0.0960
14:28:02.796	64068	0.5500	3.4200	-35.1600	-0.1600	1.0510	0.1010
14:28:02.814	64088	0.1600	3.5900	-34.1800	-0.1750	0.9060	0.1030
14:28:02.836	64108	3.1700	4.0900	-36.4800	-0.1970	1.2480	0.1180
14:28:02.855	64128	0.8200	3.7800	-36.0500	-0.1660	1.0660	0.1210
14:28:02.875	64148	0.5100	3.8300	-32.6800	-0.1660	0.8650	0.0840
14:28:02.895	64168	1.0100	3.6200	-36.6300	-0.1410	1.0910	0.1140
14:28:02.915	64188	-0.8500	3.7200	-30.5300	-0.1830	0.7850	0.0780
14:28:02.935	64208	0.4200	3.9700	-39.4800	-0.1700	1.0710	0.1150
14:28:02.954	64228	-1.4500	3.8100	-31.1200	-0.1970	0.7240	0.0770
14:28:02.975	64248	0.8700	3.8500	-33.4900	-0.2180	1.0030	0.0910
14:28:02.996	64268	1.8000	3.3100	-34.4500	-0.1770	1.1070	0.1170
14:28:03.015	64288	0.7800	4.2100	-30.5600	-0.1990	0.8960	0.0730
14:28:03.035	64308	0.9500	4.1100	-40.8000	-0.1800	1.2580	0.1380
14:28:03.054	64328	0.2100	3.5600	-30.0800	-0.2180	0.8600	0.0980
14:28:03.077	64348	3.0700	3.9000	-35.2900	-0.1930	1.1710	0.1100
14:28:03.095	64368	1.7400	3.5900	-35.3200	-0.1810	1.1090	0.1350
14:28:03.116	64388	1.9000	3.5200	-33.8300	-0.2100	0.9360	0.0910
14:28:03.135	64408	0.8600	3.7200	-36.1500	-0.1860	1.0790	0.1150
14:28:03.156	64428	1.1400	3.9900	-30.4700	-0.1940	0.8380	0.0740
14:28:03.174	64448	3.0200	4.1700	-37.1300	-0.1920	1.1920	0.1140
14:28:03.194	64468	0.8200	3.2200	-32.3500	-0.2060	0.9540	0.1080
14:28:03.214	64488	1.8000	4.0500	-33.8100	-0.1920	1.1150	0.0850
14:28:03.235	64508	1.0900	3.6500	-37.5900	-0.1670	1.0950	0.1200
14:28:03.255	64528	1.6600	3.5400	-28.7300	-0.2090	0.8290	0.0740
14:28:03.275	64548	1.0200	3.5900	-38.8600	-0.1800	1.1090	0.1210
14:28:03.297	64568	1.2200	3.6900	-32.9000	-0.2090	0.9070	0.0880
14:28:03.316	64588	3.5600	3.5600	-37.2500	-0.1920	1.1840	0.1210
14:28:03.336	64608	0.5700	3.6100	-34.1600	-0.1900	0.9780	0.1190
14:28:03.355	64628	2.2200	4.0200	-32.7700	-0.2090	1.0280	0.0860
14:28:03.375	64648	1.5100	3.8700	-36.2400	-0.1820	1.0920	0.1160
14:28:03.395	64668	1.1300	3.7200	-31.8400	-0.2290	0.8600	0.0930
14:28:03.417	64688	1.4200	4.2400	-38.2400	-0.1770	1.1870	0.1250
14:28:03.436	64708	0.4000	3.6400	-32.2100	-0.1990	0.9030	0.0910
14:28:03.456	64728	2.4100	3.8900	-34.9800	-0.1990	1.1210	0.1020
14:28:03.476	64748	0.6800	3.7700	-35.3300	-0.1900	1.0410	0.1150
14:28:03.496	64768	-0.1700	3.6700	-32.6600	-0.2310	0.8500	0.0740
14:28:03.516	64788	0.8400	3.6200	-38.7500	-0.2010	1.1160	0.1340
14:28:03.535	64808	0.8300	3.7400	-29.4900	-0.2130	0.8370	0.0770
14:28:03.556	64828	2.5500	3.7900	-39.6600	-0.1980	1.1890	0.1240
14:28:03.576	64848	0.3100	3.8800	-35.2300	-0.1980	0.9850	0.1080
14:28:03.596	64868	0.3500	3.9400	-33.3700	-0.2130	0.9740	0.0830
14:28:03.616	64888	0.9700	3.4400	-36.2400	-0.1540	1.1290	0.1260
14:28:03.637	64908	0.7100	3.8600	-29.4200	-0.1900	0.8300	0.0640
14:28:03.655	64928	0.9600	3.9700	-37.7100	-0.1830	1.1520	0.1050
14:28:03.677	64948	0.1200	3.2800	-34.5200	-0.1910	0.8810	0.1170
14:28:03.696	64968	2.2200	3.7200	-34.6300	-0.2010	1.0430	0.1040
14:28:03.716	64988	1.0200	3.8500	-37.5000	-0.1720	1.0880	0.1230
14:28:03.735	65008	1.1200	3.7700	-32.0400	-0.2030	0.9080	0.0850
14:28:03.756	65028	1.0300	4.2500	-38.2700	-0.1660	1.1840	0.1290
14:28:03.777	65048	-0.0100	4.0800	-30.8200	-0.2250	0.8030	0.0820
14:28:03.795	65068	0.8800	4.0400	-36.7800	-0.2080	1.1420	0.1090
14:28:03.817	65088	0.9200	4.0500	-33.3000	-0.1990	0.9260	0.1070
14:28:03.836	65108	1.9000	3.7100	-34.7000	-0.2230	1.0220	0.0970
14:28:03.856	65128	1.6400	3.7900	-38.9400	-0.1810	1.1960	0.1390
14:28:03.875	65148	0.8800	3.8600	-31.5900	-0.2430	0.9480	0.0800
14:28:03.897	65168	1.9600	4.5200	-37.9500	-0.1790	1.2310	0.1260
14:28:03.917	65188	0.2700	3.7100	-31.2300	-0.2010	0.8540	0.1010
14:28:03.935	65208	1.0400	3.4800	-34.6600	-0.2180	1.0220	0.0880
14:28:03.955	65228	1.0800	3.4900	-35.0100	-0.1870	1.0080	0.1160
14:28:03.977	65248	1.2100	3.8000	-33.3700	-0.2290	0.9670	0.0900
14:28:03.996	65268	2.1600	3.8700	-36.8500	-0.1650	1.2140	0.1280
14:28:04.015	65288	0.6900	3.6800	-31.3400	-0.1960	0.8480	0.0870
14:28:04.036	65308	0.7000	4.2400	-37.5500	-0.1950	1.1140	0.1040
14:28:04.056	65328	-0.2100	3.6900	-30.7800	-0.1850	0.8630	0.0790
14:28:04.076	65348	1.2800	3.7900	-33.3800	-0.1900	1.0060	0.0920
14:28:04.096	65368	1.7000	3.4600	-37.4000	-0.1720	1.1300	0.1300
14:28:04.117	65388	0.5400	3.6900	-32.9200	-0.2250	0.8820	0.0820
14:28:04.137	65408	1.7900	4.3500	-38.6200	-0.1720	1.1670	0.1270
14:28:04.157	65428	0.1000	3.6400	-31.4300	-0.2050	0.8280	0.0900
14:28:04.177	65448	1.4800	4.4000	-37.0300	-0.2060	1.1310	0.1030
14:28:04.195	65468	0.3700	3.7400	-35.9600	-0.2210	1.0440	0.1270
14:28:04.216	65488	0.7700	3.9500	-34.2200	-0.2370	0.9690	0.0970
14:28:04.236	65508	1.9700	3.7700	-38.7000	-0.1640	1.1940	0.1340
14:28:04.256	65528	0.7400	3.7900	-32.5300	-0.2120	0.8080	0.0940
14:28:04.277	12	1.4000	3.7300	-36.3500	-0.2100	1.1200	0.1020
14:28:04.296	32	-0.2900	3.6800	-32.5000	-0.2110	0.8970	0.0990
14:28:04.316	52	1.2400	3.9700	-33.2800	-0.2240	0.9770	0.0930
14:28:04.335	72	0.3500	3.4600	-37.9500	-0.1910	1.0510	0.1240
14:28:04.357	92	-0.1700	3.7600	-30.6200	-0.2130	0.7910	0.0700
14:28:04.376	112	1.9000	3.9100	-37.2000	-0.2000	1.1510	0.1060
14:28:04.397	132	1.3300	3.5300	-31.1800	-0.2060	0.8400	0.0880
14:28:04.417	152	1.9300	4.0500	-35.5200	-0.2350	1.1070	0.1020
14:28:04.436	172	1.0400	3.5200	-35.7800	-0.1680	1.0700	0.1230
14:28:04.457	192	1.4300	3.9000	-31.2700	-0.2180	0.9730	0.0810
14:28:04.475	212	1.6100	4.0200	-36.8700	-0.1650	1.1570	0.1150
14:28:04.495	232	-0.4400	3.6200	-31.2200	-0.2180	0.7750	0.0830
14:28:04.516	252	1.5100	4.1200	-38.1100	-0.1820	1.1050	0.1020
14:28:04.535	272	1.3200	3.4900	-32.0700	-0.1920	0.9170	0.1090
14:28:04.556	292	1.6500	3.5200	-33.9300	-0.2110	1.0620	0.0950
14:28:04.578	312	1.0200	3.7600	-36.8800	-0.1720	1.0810	0.1250
14:28:04.598	332	0.6800	3.5600	-33.2500	-0.2280	0.8690	0.0920
14:28:04.617	352	1.7900	4.1200	-38.3200	-0.2020	1.2060	0.1300
14:28:04.637	372	0.4200	3.9100	-32.0900	-0.2090	0.8810	0.0900
14:28:04.657	392	1.3600	4.0800	-36.2600	-0.2030	1.1840	0.1010
14:28:04.677	412	1.9200	3.3900	-34.1500	-0.1910	1.0600	0.1170
14:28:04.697	432	2.5000	4.0900	-31.1500	-0.2180	1.0270	0.0820
14:28:04.718	452	0.7900	3.7600	-40.0400	-0.1860	1.2380	0.1340
14:28:04.737	472	0.3700	4.0500	-28.9800	-0.2030	0.7600	0.0830
14:28:04.757	492	1.5400	3.2700	-38.3200	-0.1920	1.0980	0.1380
14:28:04.777	512	0.9500	3.7200	-31.4100	-0.2130	0.9560	0.0980
14:28:04.797	532	1.6000	4.1100	-35.2400	-0.2210	1.1090	0.0990
14:28:04.818	552	1.9000	3.4600	-38.0100	-0.1800	1.1790	0.1270
14:28:04.837	572	-0.0900	4.1700	-30.2300	-0.1900	0.7860	0.0720
14:28:04.856	592	-0.6500	3.5500	-39.7700	-0.1730	1.0750	0.1250
14:28:04.878	612	-0.5600	3.4900	-28.1500	-0.2090	0.7360	0.0660
14:28:04.897	632	1.7300	3.8300	-35.9000	-0.2040	1.0870	0.0960
14:28:04.917	652	1.3000	3.3400	-35.3600	-0.1770	1.0860	0.1190
14:28:04.938	672	0.2300	3.7300	-34.6200	-0.2090	0.9410	0.1000
14:28:04.956	692	1.4000	3.7500	-38.4900	-0.1610	1.1080	0.1270
14:28:04.977	712	0.1500	3.6000	-31.2800	-0.1980	0.8050	0.0790
14:28:04.998	732	1.5300	3.9200	-38.3100	-0.1960	1.2030	0.1140
14:28:05.016	752	0.7000	3.8500	-32.2100	-0.2020	0.8650	0.1030
14:28:05.036	772	1.3100	4.1200	-35.7400	-0.2180	1.0510	0.0980
14:28:05.056	792	0.5100	3.4300	-37.3800	-0.2040	1.0330	0.1210
14:28:05.078	812	0.5400	4.0800	-29.5500	-0.2080	0.7930	0.0670
14:28:05.097	832	1.7100	3.8200	-39.3700	-0.2060	1.1540	0.1210
14:28:05.116	852	1.0700	3.7600	-30.1300	-0.2190	0.8400	0.0750
14:28:05.137	872	2.8800	3.8900	-37.2900	-0.2130	1.2030	0.1250
14:28:05.158	892	1.3500	3.8700	-33.8000	-0.1950	1.0640	0.1180
14:28:05.178	912	1.1500	3.7200	-33.4200	-0.2150	0.9440	0.0840
14:28:05.196	932	0.7900	4.0700	-39.0000	-0.1790	1.1600	0.1290
14:28:05.216	952	1.1800	3.7200	-28.4700	-0.2070	0.7870	0.0810
14:28:05.237	972	2.1700	3.8100	-38.3600	-0.2020	1.1810	0.1280
14:28:05.257	992	1.5600	3.2300	-32.9000	-0.2130	0.9480	0.1000
14:28:05.277	1012	2.3700	3.9700	-34.3800	-0.1910	1.0580	0.0970
14:28:05.297	1032	1.1600	3.6900	-35.7100	-0.1910	1.0830	0.1100
14:28:05.316	1052	0.1700	4.0000	-29.0900	-0.1990	0.8160	0.0730
14:28:05.337	1072	1.2600	3.9900	-37.9700	-0.1790	1.1690	0.1280
14:28:05.358	1092	0.4900	3.5000	-30.2200	-0.2170	0.8860	0.0850
14:28:05.376	1112	1.8500	4.3500	-34.1200	-0.1990	1.1060	0.0920
14:28:05.397	1132	1.1300	3.3000	-34.3100	-0.1860	0.9650	0.1060
14:28:05.418	1152	1.7000	3.4600	-34.2400	-0.2210	0.9380	0.1000
14:28:05.436	1172	1.9400	4.0200	-37.9800	-0.1820	1.1580	0.1330
14:28:05.458	1192	0.6800	3.8600	-30.9400	-0.2190	0.8390	0.0920
14:28:05.478	1212	1.9000	4.2400	-39.6700	-0.2000	1.1950	0.1290
14:28:05.496	1232	0.0400	3.7100	-31.9700	-0.2090	0.9250	0.0940
14:28:05.517	1252	2.1900	4.1600	-32.6000	-0.2100	1.0520	0.0880
14:28:05.538	1272	0.8300	3.5900	-36.8300	-0.1890	1.0330	0.1250
14:28:05.558	1292	-0.0500	4.0600	-29.8000	-0.2260	0.7930	0.0750
14:28:05.578	1312	1.5200	3.6500	-37.2500	-0.1910	1.1780	0.1170
14:28:05.598	1332	0.7700	3.6200	-32.0000	-0.2270	0.8810	0.0930
14:28:05.618	1352	1.7700	4.1800	-36.6400	-0.2130	1.1590	0.1010
14:28:05.638	1372	-0.7100	3.8700	-36.2600	-0.1820	0.9240	0.1190
14:28:05.656	1392	0.6900	3.8000	-33.4300	-0.2150	0.8970	0.0950
14:28:05.677	1412	1.5000	3.9300	-37.5300	-0.1650	1.1160	0.1170
14:28:05.698	1432	-0.0300	3.8400	-29.7200	-0.1990	0.7880	0.0690
14:28:05.717	1452	2.2900	3.7100	-38.3900	-0.1980	1.2410	0.1210
14:28:05.737	1472	1.1300	3.6600	-32.8100	-0.2180	0.9700	0.1110
14:28:05.758	1492	1.6400	3.6700	-34.5800	-0.2180	1.0700	0.1010
14:28:05.777	1512	0.6000	4.1000	-36.4200	-0.1740	1.0800	0.1090
14:28:05.796	1532	1.2600	3.6400	-29.6900	-0.2120	0.8290	0.0800
14:28:05.818	1552	1.6800	4.0400	-38.0800	-0.1960	1.2090	0.1100
14:28:05.838	1572	0.2800	3.8900	-30.0800	-0.2350	0.8310	0.0710
14:28:05.857	1592	1.9700	3.5100	-37.1900	-0.2160	1.1230	0.1110
14:28:05.877	1612	0.3700	3.9400	-33.6100	-0.2130	1.0330	0.0960
14:28:05.896	1632	1.7600	3.4400	-32.5300	-0.2050	0.9310	0.0920
14:28:05.918	1652	1.3100	3.9400	-38.8900	-0.1960	1.2200	0.1360
14:28:05.939	1672	0.6500	3.9500	-30.9500	-0.2260	0.8630	0.0800
14:28:05.958	1692	2.8400	3.6800	-38.7000	-0.1960	1.2210	0.1310
14:28:05.977	1712	0.8100	3.9000	-31.7900	-0.2150	0.9330	0.0980
14:28:05.997	1732	2.3700	3.6400	-31.1600	-0.1990	1.0110	0.0830
14:28:06.019	1752	0.6700	3.4000	-36.5300	-0.1990	1.0730	0.1180
14:28:06.037	1772	0.7100	3.6300	-31.0900	-0.2060	0.8470	0.0760
14:28:06.059	1792	1.7500	3.9700	-39.8400	-0.1780	1.2770	0.1320
14:28:06.077	1812	1.3600	3.7200	-32.6600	-0.2060	0.9510	0.1100
14:28:06.097	1832	2.2100	4.0400	-37.4100	-0.1720	1.1600	0.1150
14:28:06.118	1852	0.8900	3.6900	-32.6100	-0.1810	0.9990	0.0980
14:28:06.138	1872	1.7000	3.4600	-32.0900	-0.1960	0.9130	0.1030
14:28:06.158	1892	1.0800	3.9700	-36.9500	-0.1550	1.1620	0.1240
14:28:06.177	1912	0.3900	3.8800	-31.5400	-0.2010	0.8840	0.0860
14:28:06.197	1932	2.0300	3.9800	-37.0900	-0.1660	1.1830	0.1200
14:28:06.219	1952	0.3500	3.5600	-30.9700	-0.2160	0.9270	0.0900
14:28:06.239	1972	1.9500	3.7800	-34.5800	-0.2070	1.0750	0.1000
14:28:06.259	1992	0.7300	3.8500	-37.8100	-0.1810	1.1200	0.1350
14:28:06.279	2012	0.5700	3.7000	-31.2000	-0.2250	0.9000	0.0730
14:28:06.297	2032	0.9400	3.7200	-37.8800	-0.1850	1.1730	0.1200
14:28:06.317	2052	-0.3100	3.7900	-30.5500	-0.2250	0.8040	0.0750
14:28:06.338	2072	0.7400	3.2100	-36.6300	-0.2040	1.0970	0.1200
14:28:06.358	2092	1.0900	4.1300	-33.9600	-0.2070	0.9630	0.1120
14:28:06.379	2112	0.7200	3.6700	-32.8200	-0.2290	0.9270	0.0830
14:28:06.398	2132	1.4000	3.8000	-38.9000	-0.1910	1.1580	0.1350
14:28:06.417	2152	0.7800	4.0300	-30.2600	-0.2190	0.9020	0.0880
14:28:06.438	2172	1.1600	3.8000	-38.1800	-0.1930	1.1630	0.1230
14:28:06.458	2192	0.2400	3.9400	-30.1900	-0.2030	0.8310	0.0860
14:28:06.478	2212	1.2900	4.1400	-32.9600	-0.2050	0.9380	0.0860
14:28:06.499	2232	1.2200	3.6400	-36.1500	-0.1620	1.0810	0.1130
14:28:06.517	2252	1.4300	4.0000	-32.1200	-0.2080	0.9520	0.0830
14:28:06.539	2272	2.6400	3.7200	-38.1100	-0.1790	1.2130	0.1330
14:28:06.558	2292	0.2100	3.6800	-31.7000	-0.2010	0.8460	0.0820
14:28:06.578	2312	2.0400	3.4400	-35.1600	-0.2010	1.1160	0.0950
14:28:06.598	2332	0.3300	3.6500	-33.9100	-0.1920	1.0050	0.1030
14:28:06.619	2352	1.4700	3.7200	-31.8900	-0.2050	0.9230	0.0880
14:28:06.638	2372	0.8300	3.9000	-37.0800	-0.1740	1.1640	0.1200
14:28:06.659	2392	0.5400	4.1000	-31.3200	-0.2290	0.8390	0.0760
14:28:06.679	2412	2.0100	3.8300	-36.9400	-0.2050	1.2050	0.1210
14:28:06.699	2432	0.6500	3.6600	-30.8700	-0.2210	0.8440	0.0990
14:28:06.717	2452	2.9800	3.4000	-36.5600	-0.2180	1.0500	0.1030
14:28:06.738	2472	2.0100	3.9400	-34.0800	-0.2060	1.1070	0.1080
14:28:06.758	2492	1.3700	3.6100	-33.4600	-0.2390	0.9320	0.0980
14:28:06.778	2512	1.3300	3.9700	-40.3700	-0.2030	1.2090	0.1420
14:28:06.798	2532	0.6600	4.1900	-28.9100	-0.2170	0.8490	0.0800
14:28:06.818	2552	1.5400	3.6800	-35.7000	-0.2070	1.0990	0.1060
14:28:06.838	2572	0.7200	3.4400	-33.2500	-0.1970	0.9970	0.1110
14:28:06.858	2592	0.7300	3.7900	-33.8400	-0.2220	1.0090	0.0760
14:28:06.879	2612	1.0500	3.9800	-38.0500	-0.1540	1.1850	0.1370
14:28:06.897	2632	0.2400	4.1600	-29.1200	-0.1960	0.8220	0.0670
14:28:06.917	2652	0.6100	3.7600	-38.4800	-0.1770	1.1280	0.1230
14:28:06.938	2672	-0.0900	3.6500	-32.8300	-0.2060	0.8710	0.0980
14:28:06.958	2692	2.1500	3.9900	-34.3200	-0.2080	1.1410	0.0960
14:28:06.977	2712	1.9000	3.3700	-35.5400	-0.1630	1.1110	0.1170
14:28:06.998	2732	0.8800	4.0500	-33.7100	-0.2110	0.9080	0.0930
14:28:07.019	2752	1.3300	3.6800	-37.7000	-0.1670	1.1230	0.1260
14:28:07.038	2772	0.8700	3.5800	-31.8900	-0.2030	0.8020	0.0940
14:28:07.060	2792	2.2000	4.0600	-37.8600	-0.2040	1.1390	0.1230
14:28:07.078	2812	0.1500	3.8700	-32.3800	-0.2040	0.9360	0.1160
14:28:07.100	2832	1.2800	3.7600	-34.3400	-0.2310	1.0140	0.0950
14:28:07.118	2852	1.0700	3.5500	-34.1200	-0.1750	1.0830	0.1120
14:28:07.138	2872	0.2900	4.0800	-31.1400	-0.2220	0.9060	0.0750
14:28:07.158	2892	2.0100	3.4700	-38.5400	-0.1940	1.1510	0.1210
14:28:07.178	2912	0.7700	3.9900	-31.2400	-0.2260	0.8890	0.0890
14:28:07.199	2932	2.1000	4.0900	-33.8900	-0.2260	1.0730	0.0810
14:28:07.219	2952	0.5600	3.6300	-35.4300	-0.1870	1.0140	0.1220
14:28:07.237	2972	0.3800	4.0200	-33.1500	-0.2060	0.9310	0.0720
14:28:07.259	2992	1.7600	3.4600	-37.0400	-0.1830	1.0980	0.1180
14:28:07.279	3012	-0.1400	3.8400	-31.4500	-0.2050	0.8130	0.0830
14:28:07.300	3032	2.1100	3.6700	-36.8400	-0.2040	1.1170	0.1090
14:28:07.319	3052	0.8500	3.6000	-33.3100	-0.1940	0.9750	0.1050
14:28:07.338	3072	2.3200	4.1000	-33.5900	-0.2120	1.0520	0.0980
14:28:07.358	3092	1.2400	3.6400	-35.4600	-0.1710	1.0970	0.1140
14:28:07.379	3112	0.5900	3.7700	-33.2700	-0.2160	0.8420	0.0950
14:28:07.398	3132	1.9900	4.0700	-37.4800	-0.1930	1.1490	0.1190
14:28:07.417	3152	1.0600	3.7600	-31.3900	-0.2070	0.8810	0.0900
14:28:07.440	3172	2.4300	3.7100	-36.5900	-0.2050	1.1630	0.1110
14:28:07.460	3192	0.3800	3.4800	-34.8400	-0.1610	1.0460	0.1140
14:28:07.480	3212	1.8400	3.8300	-32.1200	-0.2270	0.9350	0.0830
14:28:07.498	3232	1.7300	3.4500	-35.5500	-0.1890	1.1520	0.1220
14:28:07.519	3252	0.4700	3.7200	-31.3200	-0.2300	0.8870	0.0820
14:28:07.540	3272	2.4600	4.0100	-36.3800	-0.1920	1.2480	0.1210
14:28:07.558	3292	1.0200	4.0500	-32.8000	-0.2070	0.9710	0.1090
14:28:07.579	3312	1.2900	3.5500	-33.4300	-0.2290	1.0190	0.1000
14:28:07.599	3332	1.0600	3.4200	-36.2100	-0.1990	1.0760	0.1290
14:28:07.617	3352	0.6700	3.9700	-30.2400	-0.2220	0.8250	0.0780
14:28:07.640	3372	2.0500	3.6400	-38.6600	-0.1990	1.1840	0.1190
14:28:07.659	3392	0.7900	3.6900	-31.2000	-0.2180	0.9350	0.0890
14:28:07.679	3412	2.3800	4.1900	-35.5800	-0.1980	1.1420	0.1080
14:28:07.699	3432	0.0400	3.8400	-33.7200	-0.1750	1.0110	0.1060
14:28:07.720	3452	0.9000	3.6200	-30.9700	-0.2020	0.8760	0.0860
14:28:07.738	3472	0.7900	3.6700	-37.3500	-0.1640	1.0860	0.1170
14:28:07.758	3492	0.4500	4.0500	-31.8600	-0.1970	0.8460	0.0850
14:28:07.778	3512	2.1400	4.0200	-39.9800	-0.1810	1.2460	0.1290
14:28:07.799	3532	0.9400	4.0400	-31.7900	-0.1790	0.9220	0.0970
14:28:07.818	3552	0.5300	4.0100	-35.5900	-0.2040	0.9820	0.0940
14:28:07.840	3572	0.9200	3.5500	-38.5000	-0.1580	1.0650	0.1430
14:28:07.859	3592	0.4500	3.6200	-29.1500	-0.1880	0.7920	0.0710
14:28:07.879	3612	1.2200	3.7400	-38.8000	-0.1850	1.1720	0.1260
14:28:07.899	3632	0.2200	4.0000	-30.9200	-0.1980	0.8240	0.0830
14:28:07.921	3652	2.3200	3.7300	-38.9300	-0.2070	1.1670	0.1260
14:28:07.939	3672	0.8000	4.0600	-34.5800	-0.1890	1.1120	0.1150
14:28:07.959	3692	1.9500	3.4600	-33.5400	-0.2080	0.9470	0.1030
14:28:07.980	3712	0.9200	3.8900	-36.7700	-0.1840	1.1600	0.1210
14:28:07.999	3732	0.3100	3.6700	-29.8300	-0.2040	0.8180	0.0800
14:28:08.018	3752	2.0300	4.0400	-36.6300	-0.1940	1.1540	0.1190
14:28:08.039	3772	0.3900	4.1900	-32.5000	-0.1980	0.9380	0.1010
14:28:08.058	3792	1.7300	4.3100	-32.5100	-0.1950	1.0390	0.0880
14:28:08.078	3812	0.8300	3.5800	-36.7900	-0.1820	1.0910	0.1200
14:28:08.098	3832	0.7600	3.6100	-29.3800	-0.2180	0.7840	0.0680
14:28:08.119	3852	1.7100	3.7200	-39.1900	-0.2030	1.1530	0.1310
14:28:08.139	3872	1.1400	3.4500	-32.2800	-0.2050	0.9310	0.0890
14:28:08.159	3892	3.1000	3.5400	-36.3900	-0.2010	1.2230	0.1130
14:28:08.178	3912	0.9700	3.6000	-33.2400	-0.2050	1.0870	0.0970
14:28:08.198	3932	1.2200	3.9100	-31.1000	-0.2020	0.8520	0.0740
14:28:08.219	3952	0.9500	3.7700	-38.7700	-0.1730	1.1450	0.1240
14:28:08.239	3972	0.0300	3.8600	-30.3700	-0.1780	0.8610	0.0840
14:28:08.260	3992	2.5000	3.9600	-38.4300	-0.1830	1.2430	0.1280
14:28:08.279	4012	1.3600	3.6600	-31.3300	-0.1920	0.8940	0.1040
14:28:08.300	4032	1.5100	4.0600	-36.7000	-0.2140	1.0510	0.1030
14:28:08.318	4052	0.6900	3.9200	-37.6400	-0.1780	1.1020	0.1290
14:28:08.341	4072	0.8100	3.9300	-30.5100	-0.2220	0.8400	0.0760
14:28:08.360	4092	0.5500	3.7900	-38.9800	-0.1880	1.2150	0.1250
14:28:08.378	4112	-0.7200	3.7500	-29.8100	-0.2020	0.8090	0.0900
14:28:08.398	4132	1.1100	3.8900	-35.1700	-0.2100	1.0680	0.0900
14:28:08.418	4152	0.2100	3.5500	-35.1600	-0.2100	0.9600	0.1110
14:28:08.438	4172	0.6800	4.1800	-32.8600	-0.2130	0.9300	0.0860
14:28:08.459	4192	1.8700	3.6700	-40.3700	-0.1840	1.2110	0.1450
14:28:08.481	4212	0.3300	3.7100	-30.8100	-0.2010	0.8660	0.0850
14:28:08.500	4232	2.0500	3.8500	-39.7300	-0.1760	1.1830	0.1300
14:28:08.518	4252	0.3300	3.6100	-32.6900	-0.2040	0.8950	0.1020
14:28:08.540	4272	1.6700	3.7600	-34.3100	-0.1940	1.0410	0.1000
14:28:08.560	4292	1.7500	3.4600	-36.6300	-0.1720	1.0980	0.1250
14:28:08.580	4312	1.1200	3.6600	-31.1000	-0.2000	0.8460	0.0800
14:28:08.600	4332	1.1100	3.8500	-39.6700	-0.1780	1.1850	0.1160
14:28:08.620	4352	-0.2300	3.7600	-28.0900	-0.1900	0.7740	0.0670
14:28:08.640	4372	1.8000	4.0200	-33.6900	-0.2060	1.0450	0.0930
14:28:08.660	4392	0.4500	3.1400	-35.2500	-0.2000	1.0260	0.1130
14:28:08.680	4412	0.5900	3.6200	-34.7300	-0.2110	0.9530	0.0950
14:28:08.699	4432	1.3600	3.8900	-39.2400	-0.1620	1.1780	0.1370
14:28:08.720	4452	0.1700	3.5000	-29.1000	-0.2140	0.7610	0.0750
14:28:08.740	4472	-0.1400	4.1300	-40.0500	-0.2040	1.1960	0.1210
14:28:08.760	4492	0.3400	3.7100	-32.8300	-0.2160	0.8760	0.1030
14:28:08.780	4512	1.3800	3.4500	-35.4100	-0.2200	1.0470	0.0990
14:28:08.800	4532	1.6100	3.8900	-37.2100	-0.1770	1.1420	0.1300
14:28:08.821	4552	0.5200	4.2100	-31.6800	-0.2330	0.9240	0.0860
14:28:08.840	4572	2.6400	3.9800	-40.5100	-0.1850	1.3080	0.1490
14:28:08.860	4592	1.1500	3.7700	-31.1000	-0.2200	0.8200	0.0960
14:28:08.881	4612	1.5400	3.5500	-35.4800	-0.2160	1.1060	0.0990
14:28:08.900	4632	0.7300	3.5700	-33.2200	-0.2130	0.9840	0.0970
14:28:08.921	4652	1.7800	3.4300	-33.6000	-0.2040	0.9970	0.0970
14:28:08.940	4672	1.4700	4.0000	-39.7400	-0.1700	1.2440	0.1430
14:28:08.960	4692	0.6700	3.9500	-29.6200	-0.2090	0.8500	0.0710
14:28:08.980	4712	1.7300	3.9000	-38.3100	-0.1810	1.1710	0.1230
14:28:09.000	4732	0.9100	3.5100	-32.2900	-0.1750	0.8730	0.1050
14:28:09.019	4752	2.5200	3.6900	-33.9300	-0.1930	1.0640	0.0900
14:28:09.040	4772	1.7400	3.7900	-34.6500	-0.1640	1.1300	0.1170
14:28:09.060	4792	0.1600	4.0200	-33.2700	-0.2040	0.8640	0.0890
14:28:09.081	4812	0.7600	4.1200	-38.5400	-0.1660	1.1550	0.1200
14:28:09.101	4832	-0.0300	3.6700	-28.9500	-0.2120	0.7890	0.0810
14:28:09.119	4852	1.7100	3.8500	-36.2000	-0.2070	1.1340	0.1020
14:28:09.140	4872	-0.1500	3.7700	-33.9200	-0.2090	0.9490	0.1010
14:28:09.159	4892	0.8300	3.9500	-32.2500	-0.2230	0.9490	0.0760
14:28:09.180	4912	1.5100	3.8600	-38.4200	-0.1640	1.1730	0.1350
14:28:09.200	4932	0.3800	3.9900	-30.6300	-0.2210	0.8230	0.0690
14:28:09.220	4952	1.6300	3.8800	-39.1300	-0.1930	1.1830	0.1200
14:28:09.239	4972	0.5100	3.7600	-31.8000	-0.2120	0.8390	0.0890
14:28:09.260	4992	1.2800	4.2600	-34.6900	-0.2160	0.9970	0.0840
14:28:09.280	5012	1.2100	3.6500	-35.9700	-0.2120	1.0820	0.1110
14:28:09.299	5032	0.7100	3.5000	-32.1700	-0.2260	0.8810	0.0820
14:28:09.322	5052	0.5700	4.4000	-38.1500	-0.1740	1.1460	0.1160
14:28:09.341	5072	0.7400	4.0100	-29.0500	-0.1950	0.8360	0.0740
14:28:09.360	5092	2.3400	3.9900	-36.4600	-0.1900	1.1190	0.1170
14:28:09.380	5112	1.1500	3.4000	-35.6600	-0.2000	1.0470	0.1150
14:28:09.401	5132	1.8100	3.6400	-35.2400	-0.2050	1.0350	0.0900
14:28:09.420	5152	1.2300	3.1000	-37.1400	-0.1680	1.0770	0.1240
14:28:09.441	5172	-0.4600	3.7300	-29.5000	-0.2090	0.7340	0.0660
14:28:09.462	5192	0.3200	3.7100	-38.4900	-0.1840	1.1310	0.1210
14:28:09.480	5212	1.8300	3.6500	-30.8800	-0.1740	0.9460	0.0880
14:28:09.501	5232	2.2400	3.8900	-35.9900	-0.1950	1.1410	0.1070
14:28:09.519	5252	1.1000	3.2900	-36.3100	-0.1780	1.0330	0.1190
14:28:09.542	5272	0.2700	3.5900	-32.0300	-0.2060	0.8530	0.0770
14:28:09.560	5292	1.2100	3.6800	-38.1800	-0.1770	1.1510	0.1310
14:28:09.580	5312	0.4400	3.5800	-32.0300	-0.2280	0.9040	0.0960
14:28:09.600	5332	1.7400	3.7600	-38.4600	-0.2020	1.2570	0.1140
14:28:09.622	5352	1.2900	3.9000	-33.5000	-0.1880	0.9570	0.1170
14:28:09.641	5372	0.7800	3.8500	-35.8800	-0.2110	0.9850	0.0960
14:28:09.660	5392	0.6900	3.7100	-36.6200	-0.1930	1.0520	0.1140
14:28:09.680	5412	-0.2900	4.0200	-32.5200	-0.2240	0.8410	0.0700
14:28:09.700	5432	1.5000	3.8900	-38.6100	-0.1970	1.1500	0.1150
14:28:09.720	5452	0.0800	3.6300	-32.7000	-0.2090	0.9060	0.0940
14:28:09.741	5472	1.5800	4.0500	-37.4200	-0.2030	1.1160	0.1080
14:28:09.761	5492	0.0300	3.8400	-35.8500	-0.1690	1.0250	0.1120
14:28:09.780	5512	0.0100	4.2600	-32.7100	-0.1970	0.8800	0.0870
14:28:09.800	5532	0.0100	3.3900	-38.1800	-0.1740	1.0700	0.1160
14:28:09.821	5552	0.5900	3.8100	-30.9100	-0.1860	0.8170	0.0860
14:28:09.840	5572	2.0900	4.2600	-37.6300	-0.1610	1.1610	0.1120
14:28:09.860	5592	-0.1800	3.6300	-36.7700	-0.2060	1.0090	0.1180
14:28:09.880	5612	1.5900	3.7900	-36.3200	-0.1900	0.9980	0.1120
14:28:09.900	5632	0.5200	3.3800	-36.0400	-0.1580	1.0470	0.1160
14:28:09.920	5652	0.4400	3.8700	-32.7400	-0.1960	0.8630	0.0820
14:28:09.940	5672	2.0200	3.9800	-39.2700	-0.1790	1.2160	0.1300
14:28:09.960	5692	1.1200	3.7800	-31.9700	-0.2310	0.8910	0.0910
14:28:09.980	5712	1.9400	3.6300	-36.1800	-0.2280	1.0990	0.1140
14:28:10.000	5732	1.0100	3.8700	-31.1300	-0.1670	0.9070	0.1000
14:28:10.021	5752	1.3300	3.5700	-36.9000	-0.2200	1.0080	0.0990
14:28:10.041	5772	1.3000	3.3700	-35.6400	-0.1910	1.1280	0.1020
14:28:10.061	5792	1.3800	3.6200	-31.8400	-0.2100	0.8940	0.0850
14:28:10.080	5812	2.6800	4.1500	-38.7800	-0.1570	1.2890	0.1270
14:28:10.101	5832	1.1300	3.7300	-32.8000	-0.2090	0.9350	0.0930
14:28:10.121	5852	3.3500	3.8800	-34.6200	-0.1920	1.1500	0.1010
14:28:10.141	5872	0.9600	3.4000	-33.4900	-0.1680	1.0100	0.0970
14:28:10.160	5892	1.8600	3.7700	-33.6000	-0.2000	1.0380	0.0880
14:28:10.180	5912	1.6800	3.6100	-37.9400	-0.1680	1.2110	0.1310
14:28:10.201	5932	0.1500	3.8500	-28.7300	-0.1700	0.7620	0.0730
14:28:10.221	5952	2.3200	4.0100	-36.7500	-0.1830	1.1730	0.0960
14:28:10.241	5972	1.4500	3.1700	-31.0000	-0.1890	0.9670	0.0960
14:28:10.261	5992	1.1700	3.5500	-32.7900	-0.2170	1.0020	0.0830
14:28:10.281	6012	1.4200	3.3800	-38.0100	-0.1740	1.0820	0.1230
14:28:10.301	6032	-0.0600	3.9900	-31.5600	-0.1970	0.7950	0.0750
14:28:10.322	6052	1.7400	4.2500	-36.8400	-0.1920	1.2030	0.1110
14:28:10.341	6072	0.8700	3.1800	-30.2600	-0.1680	0.8430	0.0890
14:28:10.360	6092	2.9800	3.8900	-37.9100	-0.1960	1.1470	0.1270
14:28:10.381	6112	0.7100	3.4800	-35.8800	-0.1860	1.0670	0.1230
14:28:10.400	6132	1.2800	3.6400	-32.2600	-0.2160	0.9090	0.0910
14:28:10.422	6152	1.5900	3.4700	-38.5700	-0.1790	1.1740	0.1360
14:28:10.440	6172	-0.2300	3.9700	-31.7100	-0.2320	0.8390	0.0700
14:28:10.460	6192	1.5400	3.9500	-37.2300	-0.2110	1.1540	0.1090
14:28:10.481	6212	0.4800	3.3900	-30.7100	-0.2090	0.8680	0.0950
14:28:10.500	6232	1.0200	3.6600	-35.2600	-0.2290	0.9580	0.0960
14:28:10.521	6252	0.9100	3.9500	-38.5600	-0.1720	1.1380	0.1390
14:28:10.541	6272	0.2400	3.5900	-31.8800	-0.2060	0.8140	0.0830
14:28:10.560	6292	1.4100	3.9700	-38.8900	-0.2050	1.2190	0.1170
14:28:10.581	6312	-0.2000	3.6000	-31.7700	-0.2150	0.8800	0.0950
14:28:10.601	6332	2.2800	3.5300	-35.0400	-0.2360	1.0860	0.0990
14:28:10.621	6352	0.8200	3.2000	-36.6900	-0.1830	1.1090	0.1140
14:28:10.640	6372	0.7000	3.6900	-34.8100	-0.1980	0.9020	0.1020
14:28:10.662	6392	1.4600	3.6900	-39.1900	-0.1940	1.1590	0.1280
14:28:10.680	6412	0.0300	3.5700	-31.8800	-0.2000	0.8540	0.0920
14:28:10.700	6432	2.2800	4.1200	-37.3100	-0.2040	1.1970	0.1050
14:28:10.722	6452	0.4800	3.6700	-35.3300	-0.1800	0.9490	0.1140
14:28:10.741	6472	0.8700	4.0400	-33.4900	-0.1980	0.9520	0.0920
14:28:10.760	6492	0.3200	3.3900	-37.6900	-0.1770	1.0810	0.1190
14:28:10.780	6512	0.7500	4.0500	-29.4100	-0.2150	0.7750	0.0740
14:28:10.801	6532	1.8800	4.0100	-38.3000	-0.2100	1.1700	0.1170
14:28:10.821	6552	0.1100	3.8700	-32.4100	-0.2150	0.8750	0.0990
14:28:10.841	6572	2.3300	3.7100	-36.9600	-0.2130	1.1820	0.1030
14:28:10.860	6592	2.0500	3.6900	-34.6500	-0.1840	1.0910	0.1150
14:28:10.882	6612	1.2900	4.0000	-32.8500	-0.2170	0.9200	0.0940
14:28:10.900	6632	1.0800	4.1800	-39.5700	-0.1980	1.2230	0.1300
14:28:10.922	6652	0.3400	3.9400	-29.4900	-0.2070	0.7510	0.0780
14:28:10.943	6672	1.8900	3.5800	-37.6200	-0.2110	1.1190	0.1140
14:28:10.960	6692	0.9600	3.5400	-34.2100	-0.2050	0.9470	0.1000
14:28:10.981	6712	1.5500	4.2500	-33.5400	-0.2040	1.0210	0.0780
14:28:11.003	6732	1.0800	4.1000	-34.8200	-0.1700	1.1580	0.1120
14:28:11.022	6752	0.4600	3.5600	-33.0900	-0.2050	0.8310	0.0990
14:28:11.040	6772	0.7700	3.8800	-38.1500	-0.1750	1.1260	0.1120
14:28:11.062	6792	0.7300	3.5200	-30.2000	-0.1940	0.7990	0.0770
14:28:11.081	6812	2.1700	4.0900	-34.9700	-0.2060	1.0980	0.0970
14:28:11.103	6832	1.6400	3.4100	-36.3200	-0.1700	1.1260	0.1240
14:28:11.122	6852	0.9500	3.7900	-34.8700	-0.1880	0.9640	0.1110
14:28:11.143	6872	1.0200	4.1500	-37.8000	-0.1650	1.1620	0.1170
14:28:11.162	6892	-0.0200	3.6100	-29.2400	-0.2030	0.7950	0.0780
14:28:11.182	6912	2.0400	3.7300	-39.2800	-0.2090	1.1540	0.1150
14:28:11.201	6932	0.3900	4.0800	-33.3300	-0.2010	0.9130	0.1070
14:28:11.221	6952	1.3800	4.2300	-35.0400	-0.2250	1.0840	0.0870
14:28:11.243	6972	1.5200	3.8700	-37.4200	-0.1700	1.1300	0.1230
14:28:11.263	6992	0.6100	3.7900	-29.9900	-0.2050	0.7870	0.0780
14:28:11.283	7012	1.1000	4.1400	-37.0800	-0.2090	1.1410	0.1090
14:28:11.302	7032	0.5500	3.5100	-32.6400	-0.2150	0.8650	0.1010
14:28:11.322	7052	2.8800	3.9500	-36.8800	-0.2250	1.1310	0.1110
14:28:11.342	7072	1.5700	3.7000	-35.1400	-0.1750	1.0620	0.1210
14:28:11.362	7092	0.4900	3.7400	-32.4200	-0.2340	0.9410	0.0870
14:28:11.382	7112	1.4300	3.8300	-37.1900	-0.1760	1.1270	0.1230
14:28:11.402	7132	1.0300	3.6000	-28.9000	-0.2100	0.8170	0.0810
14:28:11.423	7152	2.8000	3.7500	-37.0000	-0.2130	1.1800	0.1190
14:28:11.442	7172	1.1700	3.3100	-35.6300	-0.1900	0.9830	0.1150
14:28:11.463	7192	1.9500	4.1800	-33.2700	-0.1990	1.0300	0.0810
14:28:11.481	7212	1.6700	3.8000	-36.5500	-0.1640	1.0650	0.1270
14:28:11.503	7232	0.8000	3.6500	-31.4600	-0.1880	0.8260	0.0900
14:28:11.522	7252	1.5100	4.0300	-40.7800	-0.1810	1.2010	0.1380
14:28:11.542	7272	1.1100	3.6600	-32.1100	-0.2010	0.9460	0.0980
14:28:11.562	7292	1.6800	3.9000	-36.5200	-0.2060	1.1450	0.1030
14:28:11.581	7312	0.6400	3.4000	-36.0600	-0.1730	0.9350	0.1260
14:28:11.603	7332	0.4900	4.0300	-31.6000	-0.2320	0.8900	0.0680
14:28:11.621	7352	1.4600	3.8700	-37.1200	-0.2030	1.1160	0.1090
14:28:11.643	7372	0.4500	3.6800	-31.9600	-0.2290	0.8460	0.0970
14:28:11.662	7392	2.1200	4.0300	-37.8400	-0.2040	1.2380	0.1100
14:28:11.681	7412	0.9200	3.7200	-34.0400	-0.2150	1.0150	0.1080
14:28:11.701	7432	1.9400	3.9200	-34.4500	-0.2130	1.0510	0.1090
14:28:11.723	7452	0.5800	3.5300	-36.4700	-0.2240	1.0600	0.1190
14:28:11.743	7472	-0.5900	3.9600	-30.9900	-0.2300	0.8120	0.0850
14:28:11.762	7492	1.4500	4.0500	-38.9400	-0.1840	1.1750	0.1210
14:28:11.781	7512	1.3000	3.7300	-32.2100	-0.2040	0.8840	0.1020
14:28:11.801	7532	2.1500	4.1400	-37.1700	-0.2040	1.1410	0.1090
14:28:11.821	7552	-0.1800	3.7500	-37.1300	-0.1810	0.9910	0.1170
14:28:11.841	7572	0.8800	3.9500	-31.4900	-0.2000	0.8310	0.0720
14:28:11.863	7592	1.2700	4.0400	-35.7300	-0.1690	1.1170	0.1090
14:28:11.882	7612	-0.4800	3.9400	-29.2300	-0.1990	0.7480	0.0680
14:28:11.902	7632	1.6500	4.2200	-39.5100	-0.1920	1.1890	0.1140
14:28:11.922	7652	0.9100	3.1200	-33.3000	-0.2000	0.9480	0.1050
14:28:11.942	7672	2.0800	4.2100	-33.3900	-0.1970	1.0510	0.0910
14:28:11.961	7692	0.2200	3.7800	-38.7800	-0.1500	1.0960	0.1290
14:28:11.981	7712	-0.0700	3.7500	-29.1300	-0.2000	0.7630	0.0680
14:28:12.002	7732	1.1700	3.9100	-39.1100	-0.1780	1.1450	0.1110
14:28:12.022	7752	-0.1100	3.7400	-31.9700	-0.2230	0.8320	0.0920
14:28:12.043	7772	2.5000	4.0500	-36.0100	-0.2040	1.2090	0.1050
14:28:12.063	7792	0.9700	4.0900	-35.0100	-0.2040	1.0610	0.1150
14:28:12.083	7812	1.4500	3.7800	-31.7100	-0.2170	0.9130	0.0850
14:28:12.102	7832	1.7100	3.7000	-37.8300	-0.1940	1.1650	0.1290
14:28:12.123	7852	0.9600	3.6400	-31.7200	-0.2240	0.8900	0.0920
14:28:12.141	7872	2.7500	3.5700	-39.2400	-0.1810	1.2840	0.1400
14:28:12.163	7892	0.6000	3.6500	-34.2300	-0.2200	0.9210	0.1080
14:28:12.183	7912	2.0800	3.6700	-32.7200	-0.1960	0.9600	0.1010
14:28:12.202	7932	0.4100	3.7900	-35.7800	-0.1760	1.0080	0.1060
14:28:12.224	7952	0.9600	3.7400	-30.7600	-0.2200	0.8680	0.0760
14:28:12.244	7972	3.2400	4.1600	-38.5500	-0.1770	1.2950	0.1340
14:28:12.262	7992	1.7600	4.0000	-31.0600	-0.2170	0.9290	0.0920
14:28:12.282	8012	2.2000	3.8400	-35.8500	-0.1910	1.1340	0.1030
14:28:12.302	8032	0.1000	3.9500	-34.2700	-0.1890	0.9510	0.1030
14:28:12.324	8052	1.4500	4.1600	-31.0800	-0.2010	0.8750	0.0750
14:28:12.344	8072	0.4800	3.8500	-38.7200	-0.1700	1.1540	0.1250
14:28:12.362	8092	-0.2000	4.0400	-30.2500	-0.2160	0.8250	0.0780
14:28:12.383	8112	2.0000	3.8800	-38.1800	-0.1880	1.2140	0.1220
14:28:12.404	8132	1.0400	3.4700	-32.6300	-0.1890	0.9170	0.0990
14:28:12.424	8152	0.9700	3.9400	-36.0200	-0.2140	1.0680	0.1000
14:28:12.441	8172	1.0300	3.5300	-35.9200	-0.1810	1.0960	0.1250
14:28:12.463	8192	1.3800	4.0800	-30.5400	-0.2300	0.8880	0.0790
14:28:12.483	8212	1.5400	4.2800	-38.8600	-0.1770	1.2420	0.1190
14:28:12.503	8232	0.5200	3.8000	-30.8600	-0.2080	0.8650	0.0880
14:28:12.521	8252	1.8000	3.6300	-34.4400	-0.1990	1.0530	0.0990
14:28:12.541	8272	-0.0500	3.1600	-34.3600	-0.2220	0.9760	0.1020
14:28:12.563	8292	0.3300	3.8000	-35.5200	-0.2240	0.8900	0.0930
14:28:12.584	8312	1.5900	4.1400	-38.2500	-0.1710	1.1700	0.1300
14:28:12.604	8332	1.0800	3.8700	-31.9300	-0.2110	0.8580	0.0840
14:28:12.623	8352	2.2900	3.7200	-38.0200	-0.1870	1.1580	0.1250
14:28:12.643	8372	0.2400	4.0300	-31.8600	-0.2050	0.8840	0.0930
14:28:12.663	8392	1.3800	3.3800	-33.2700	-0.2250	0.9770	0.0810
14:28:12.684	8412	1.0000	3.3600	-36.2200	-0.1700	1.1440	0.1210
14:28:12.703	8432	1.0500	3.8600	-32.8700	-0.2050	0.9060	0.0910
14:28:12.722	8452	0.8200	3.7600	-39.1600	-0.1680	1.1890	0.1290
14:28:12.742	8472	-0.2200	3.5500	-32.7700	-0.2120	0.8230	0.0880
14:28:12.762	8492	1.3700	3.7700	-34.4000	-0.2020	1.0650	0.1080
14:28:12.783	8512	0.3400	3.5500	-34.1500	-0.1880	0.9690	0.1000
14:28:12.803	8532	0.9000	3.6400	-32.9600	-0.2100	0.9410	0.0740
14:28:12.824	8552	1.1800	3.9200	-38.1900	-0.1610	1.1810	0.1400
14:28:12.842	8572	0.5900	3.8700	-32.4000	-0.2270	0.8630	0.0990
14:28:12.863	8592	1.0200	4.0800	-38.8300	-0.1970	1.1410	0.1300
14:28:12.883	8612	0.9800	3.9200	-34.0300	-0.2170	0.8880	0.1060
14:28:12.903	8632	2.2800	4.0400	-34.3100	-0.2110	1.0450	0.0920
14:28:12.923	8652	0.8200	3.6500	-37.3300	-0.1860	1.0740	0.1360
14:28:12.943	8672	0.0600	3.7200	-33.0300	-0.2320	0.8590	0.0800
14:28:12.963	8692	0.5300	4.1700	-38.4000	-0.1820	1.1940	0.1350
14:28:12.983	8712	0.6600	3.8800	-31.7700	-0.2210	0.8240	0.0980
14:28:13.003	8732	2.2500	3.5300	-36.7200	-0.2060	1.0960	0.1190
14:28:13.023	8752	0.8000	3.4800	-35.6800	-0.2100	1.0170	0.1080
14:28:13.042	8772	1.3800	3.5700	-35.3200	-0.2330	0.9720	0.0930
14:28:13.064	8792	0.2100	3.7700	-38.5800	-0.1720	1.1460	0.1220
14:28:13.083	8812	0.3600	3.6000	-30.2100	-0.1980	0.8100	0.0790
14:28:13.102	8832	1.2900	3.6800	-39.5100	-0.1650	1.1130	0.1290
14:28:13.125	8852	1.0500	3.7600	-30.5000	-0.1740	0.8880	0.0800
14:28:13.144	8872	2.2700	3.5500	-36.0300	-0.1860	1.0970	0.1050
14:28:13.162	8892	0.9400	3.7200	-34.8600	-0.1700	1.0900	0.1210
14:28:13.184	8912	0.1100	3.6000	-32.7600	-0.2160	0.8850	0.0840
14:28:13.203	8932	0.1600	3.7100	-39.0800	-0.1600	1.1280	0.1270
14:28:13.225	8952	-0.0600	3.9400	-31.5500	-0.1840	0.8620	0.0840
14:28:13.242	8972	1.6100	3.8500	-37.7000	-0.1880	1.1790	0.1050
14:28:13.263	8992	0.3100	3.7800	-34.1300	-0.1970	0.9230	0.1090
14:28:13.282	9012	0.8200	3.9700	-34.0700	-0.2100	0.9710	0.0820
14:28:13.303	9032	0.8800	3.4200	-38.3600	-0.1710	1.0370	0.1300
14:28:13.322	9052	0.0100	4.1300	-31.8800	-0.2110	0.8550	0.0810
14:28:13.344	9072	1.8400	4.1500	-34.6000	-0.1940	1.1640	0.0970
14:28:13.363	9092	0.8700	3.5700	-31.7900	-0.2190	0.9000	0.0910
14:28:13.383	9112	2.6200	3.5900	-35.8200	-0.2290	1.1190	0.1220
14:28:13.403	9132	0.5500	3.4900	-36.1200	-0.2020	1.0110	0.1150
14:28:13.423	9152	0.5300	3.7000	-34.9500	-0.2060	0.8870	0.0890
14:28:13.442	9172	0.7000	4.0400	-38.9000	-0.1680	1.0740	0.1170
14:28:13.462	9192	1.5700	3.6400	-30.5000	-0.2020	0.8070	0.0800
14:28:13.482	9212	3.5500	3.5200	-36.3700	-0.1910	1.2000	0.1220
14:28:13.504	9232	1.4700	3.5000	-35.1200	-0.1870	1.0230	0.1120
14:28:13.522	9252	2.2500	3.8700	-34.6400	-0.2100	1.0740	0.1010
14:28:13.544	9272	1.0300	3.8700	-34.8700	-0.1520	1.0830	0.1100
14:28:13.563	9292	0.1900	3.9300	-29.4500	-0.2130	0.8210	0.0550
14:28:13.583	9312	1.0200	3.9000	-38.6200	-0.1730	1.0860	0.1190
14:28:13.603	9332	0.4800	3.6100	-32.2200	-0.1930	0.8650	0.0930
14:28:13.624	9352	2.3900	3.7600	-35.7100	-0.2010	1.1000	0.1030
14:28:13.643	9372	1.1300	3.2400	-35.4100	-0.1800	1.0340	0.1210
14:28:13.664	9392	1.3700	3.8900	-34.1600	-0.2240	0.9680	0.0950
14:28:13.683	9412	1.0100	3.6200	-37.9700	-0.1670	1.1590	0.1200
14:28:13.704	9432	-0.0100	4.1100	-31.7300	-0.2120	0.8450	0.0810
14:28:13.725	9452	2.5300	3.9000	-39.4200	-0.1950	1.2020	0.1240
14:28:13.744	9472	-0.0900	4.1100	-33.0400	-0.2130	0.9380	0.0970
14:28:13.763	9492	1.3100	4.0500	-33.3200	-0.2250	1.0180	0.0910
14:28:13.783	9512	0.3900	4.0000	-36.6500	-0.2090	1.0380	0.1290
14:28:13.804	9532	0.3200	4.0400	-31.8200	-0.2240	0.8500	0.0770
14:28:13.822	9552	0.9800	4.1700	-38.3900	-0.1710	1.1330	0.1250
14:28:13.845	9572	0.5600	4.0600	-31.0400	-0.1950	0.9360	0.0940
14:28:13.863	9592	1.6400	4.0400	-34.5400	-0.2000	1.1360	0.0940
14:28:13.884	9612	-0.3800	3.9300	-36.6500	-0.1700	0.9990	0.1280
14:28:13.905	9632	0.6500	4.3400	-31.5800	-0.2030	0.8790	0.0710
14:28:13.924	9652	0.5000	3.5500	-38.5600	-0.1530	1.0950	0.1350
14:28:13.944	9672	-0.4200	3.6600	-31.5800	-0.2010	0.8010	0.0820
14:28:13.964	9692	1.5800	3.5700	-39.0500	-0.1950	1.1890	0.1160
14:28:13.984	9712	0.4100	3.6500	-33.3400	-0.2000	0.9430	0.1010
14:28:14.003	9732	1.6600	3.7400	-32.8200	-0.2030	1.0460	0.0970
14:28:14.024	9752	0.1400	3.5900	-35.9200	-0.1820	1.0660	0.1100
14:28:14.044	9772	0.3200	3.8900	-32.4200	-0.2040	0.8550	0.0860
14:28:14.063	9792	2.3500	3.8700	-37.8800	-0.1950	1.2090	0.1280
14:28:14.084	9812	0.7200	4.0600	-31.1600	-0.2170	0.8480	0.0920
14:28:14.104	9832	1.3800	4.1300	-39.0300	-0.2130	1.1160	0.1130
14:28:14.124	9852	0.7100	3.6400	-33.5100	-0.1860	0.9010	0.1070
14:28:14.144	9872	1.2000	3.7600	-31.9100	-0.2190	0.9440	0.0800
14:28:14.164	9892	1.6900	3.8000	-37.3100	-0.1920	1.1720	0.1290
14:28:14.184	9912	1.3000	3.7500	-32.3300	-0.2200	0.8850	0.0950
14:28:14.204	9932	2.7800	3.9800	-38.9600	-0.2030	1.2890	0.1300
14:28:14.223	9952	1.0800	4.0100	-31.0500	-0.2010	0.8670	0.0990
14:28:14.244	9972	0.6100	3.9700	-32.8600	-0.2190	0.9520	0.0780
14:28:14.264	9992	0.6800	3.6000	-35.6800	-0.1740	1.0280	0.1140
14:28:14.285	10012	1.0100	3.9100	-30.8100	-0.2130	0.8640	0.0700
14:28:14.303	10032	2.8300	3.9900	-37.9800	-0.1760	1.2740	0.1300
14:28:14.323	10052	0.8800	3.5500	-31.6600	-0.2030	0.8610	0.0960
14:28:14.344	10072	1.4200	4.0900	-36.9100	-0.2030	1.1290	0.0990
14:28:14.364	10092	0.7200	3.2700	-33.8000	-0.1850	0.9400	0.1070
14:28:14.385	10112	1.2200	4.1100	-32.6600	-0.2060	0.9320	0.0840
14:28:14.403	10132	1.1300	4.0900	-38.8700	-0.1680	1.1670	0.1300
14:28:14.424	10152	0.6400	3.5100	-32.3900	-0.2000	0.9000	0.1000
14:28:14.444	10172	2.3600	3.9500	-38.0200	-0.1820	1.1500	0.1100
14:28:14.463	10192	0.7200	3.2200	-32.2800	-0.2070	0.8900	0.0990
14:28:14.483	10212	2.7900	4.4000	-33.6700	-0.2140	1.0980	0.0880
14:28:14.504	10232	1.1600	3.7500	-36.1700	-0.2020	1.1220	0.1360
14:28:14.523	10252	0.6600	3.7800	-33.4800	-0.2280	0.9130	0.0900
14:28:14.544	10272	0.6900	3.8300	-39.4800	-0.1910	1.1960	0.1260
14:28:14.563	10292	0.4400	3.6500	-30.9200	-0.1980	0.8250	0.0930
14:28:14.584	10312	1.3100	3.8700	-37.7400	-0.2140	1.1040	0.1080
14:28:14.604	10332	0.5700	3.7100	-33.3200	-0.2060	0.8600	0.1120
14:28:14.624	10352	1.2700	3.8200	-33.0300	-0.2240	0.9020	0.0970
14:28:14.645	10372	1.4000	3.3600	-36.5600	-0.2040	1.1620	0.1240
14:28:14.663	10392	0.4700	3.7900	-30.6700	-0.2030	0.9050	0.0830
14:28:14.685	10412	1.2700	4.1000	-36.8900	-0.2010	1.2130	0.1000
14:28:14.703	10432	0.2200	3.7500	-30.7800	-0.1870	0.8560	0.0910
14:28:14.724	10452	0.6300	3.9200	-32.8000	-0.2170	0.9620	0.0720
14:28:14.743	10472	0.6400	3.6100	-35.0000	-0.1830	1.0620	0.1110
14:28:14.763	10492	0.5300	3.7700	-33.5400	-0.1970	0.9050	0.0950
14:28:14.786	10512	1.9900	3.9700	-40.7900	-0.1820	1.2230	0.1280
14:28:14.805	10532	-0.1200	3.9800	-30.5200	-0.1870	0.8120	0.0740
14:28:14.823	10552	1.5800	3.6700	-34.8700	-0.2080	1.0810	0.0910
14:28:14.844	10572	-0.1600	3.9400	-33.2900	-0.1670	0.9270	0.1060
14:28:14.866	10592	0.7900	3.9100	-32.0300	-0.2060	0.8890	0.0720
14:28:14.885	10612	1.7100	4.0100	-36.5700	-0.1790	1.1620	0.1140
14:28:14.905	10632	0.0800	3.4200	-32.6600	-0.2400	0.8270	0.0890
14:28:14.924	10652	0.7900	4.0400	-39.9000	-0.2100	1.1840	0.1210
14:28:14.945	10672	0.4000	3.6500	-31.9000	-0.2030	0.8310	0.0990
14:28:14.964	10692	2.7400	3.6500	-34.6400	-0.2070	1.0390	0.0990
14:28:14.985	10712	1.7800	3.7300	-37.4000	-0.1850	1.1130	0.1330
14:28:15.005	10732	1.0900	3.9100	-33.2100	-0.2130	0.9580	0.0930
14:28:15.025	10752	2.8000	3.7400	-38.5500	-0.1800	1.2670	0.1360
14:28:15.044	10772	0.5900	3.8900	-30.4500	-0.2160	0.8190	0.0890
14:28:15.065	10792	1.8800	3.6900	-36.7500	-0.2000	1.1410	0.1120
14:28:15.085	10812	0.7200	3.4300	-35.2200	-0.2070	0.9820	0.1230
14:28:15.104	10832	0.8600	3.7200	-31.9300	-0.2170	0.9440	0.0830
14:28:15.124	10852	1.3000	3.7700	-35.8100	-0.1840	1.1400	0.1040
14:28:15.144	10872	0.0700	3.7200	-30.9800	-0.1940	0.7760	0.0790
14:28:15.165	10892	2.3100	4.0200	-38.9500	-0.1890	1.2170	0.1270
14:28:15.185	10912	0.6900	3.2400	-31.7700	-0.1870	0.9020	0.1000
14:28:15.203	10932	2.2200	3.9300	-34.0700	-0.2030	1.0670	0.0940
14:28:15.225	10952	0.5300	3.7800	-36.9400	-0.1610	1.1080	0.1310
14:28:15.245	10972	1.2400	4.0800	-28.7200	-0.1970	0.8120	0.0670
14:28:15.265	10992	1.4100	3.7400	-40.8200	-0.1750	1.1890	0.1320
14:28:15.286	11012	0.2300	3.1500	-33.0800	-0.2020	0.8650	0.1070
14:28:15.306	11032	1.6700	4.3300	-37.7800	-0.2020	1.1860	0.1090
14:28:15.326	11052	-0.6400	3.9400	-34.0900	-0.1890	0.9720	0.1090
14:28:15.345	11072	0.5400	4.0900	-29.3100	-0.2010	0.8260	0.0720
14:28:15.364	11092	0.5100	3.8000	-40.8000	-0.1800	1.0700	0.1400
14:28:15.386	11112	-0.1700	3.7100	-30.8000	-0.2310	0.8050	0.0710
14:28:15.406	11132	2.1100	4.2200	-37.3100	-0.2040	1.1680	0.1150
14:28:15.425	11152	0.7000	3.9500	-31.9100	-0.2250	0.9260	0.0930
14:28:15.446	11172	1.5700	3.8100	-33.7100	-0.2200	1.0700	0.0910
14:28:15.466	11192	0.9800	4.0300	-37.3100	-0.1860	1.1280	0.1260
14:28:15.484	11212	0.6800	3.8300	-30.5800	-0.2170	0.8490	0.0780
14:28:15.505	11232	1.2300	4.2000	-36.8100	-0.1710	1.1570	0.1180
14:28:15.524	11252	0.9500	3.4900	-28.9300	-0.2000	0.8050	0.0880
14:28:15.545	11272	2.3400	3.8000	-35.9700	-0.2090	1.1010	0.1020
14:28:15.565	11292	1.4300	3.5000	-34.7200	-0.1780	1.0800	0.1190
14:28:15.584	11312	2.5100	3.8500	-32.4500	-0.1990	1.0040	0.0830
14:28:15.604	11332	1.1700	3.2600	-39.1100	-0.1700	1.1790	0.1310
14:28:15.626	11352	0.2600	4.0000	-28.1700	-0.1910	0.7150	0.0610
14:28:15.645	11372	0.5200	3.4700	-41.1800	-0.1840	1.1150	0.1290
14:28:15.665	11392	1.0200	3.7000	-32.1500	-0.1970	0.8960	0.0920
14:28:15.686	11412	1.9200	4.0300	-32.6300	-0.1940	1.0190	0.0830
14:28:15.705	11432	0.6600	3.7600	-36.8900	-0.1770	1.0600	0.1290
14:28:15.726	11452	1.5400	3.8400	-29.5000	-0.2330	0.8540	0.0700
14:28:15.744	11472	1.7400	3.5300	-36.9800	-0.1930	1.1630	0.1270
14:28:15.764	11492	0.5100	4.0100	-31.4900	-0.2230	0.9030	0.0730
14:28:15.786	11512	2.1200	4.1400	-35.4100	-0.1840	1.1750	0.1010
14:28:15.806	11532	1.9000	3.7900	-35.7900	-0.1960	1.0810	0.1280
14:28:15.825	11552	1.4700	3.7600	-31.6800	-0.2130	0.9920	0.0870
14:28:15.846	11572	-0.6900	4.1800	-36.5500	-0.1790	1.0810	0.1230
14:28:15.864	11592	-0.4400	4.0000	-31.0000	-0.2140	0.7840	0.0850
14:28:15.885	11612	1.5700	3.8200	-36.4200	-0.1890	1.1660	0.1120
14:28:15.905	11632	2.3200	3.7600	-32.0300	-0.1910	0.9670	0.0980
14:28:15.924	11652	2.4400	4.0500	-36.4300	-0.1990	1.1510	0.1130
14:28:15.945	11672	1.5500	3.7900	-34.1200	-0.1620	1.0930	0.1080
14:28:15.964	11692	0.4900	3.7300	-32.1300	-0.2030	0.8800	0.0770
14:28:15.984	11712	0.8100	4.0600	-38.0300	-0.1630	1.1200	0.1180
14:28:16.005	11732	0.2000	3.4900	-31.8900	-0.2000	0.8070	0.0840
14:28:16.025	11752	2.1600	3.9900	-36.1000	-0.1780	1.1110	0.1050
14:28:16.046	11772	0.6600	3.1800	-35.2500	-0.1950	0.9610	0.1140
14:28:16.066	11792	0.8600	3.9400	-33.0600	-0.2130	0.9460	0.0910
14:28:16.086	11812	0.3800	3.8700	-38.3200	-0.1790	1.1230	0.1300
14:28:16.106	11832	0.4800	3.9600	-32.5900	-0.2030	0.8260	0.0910
14:28:16.126	11852	1.4000	3.7900	-39.1200	-0.1870	1.1830	0.1260
14:28:16.145	11872	0.9000	3.8800	-31.8800	-0.2290	0.8380	0.0890
14:28:16.165	11892	1.5100	3.9600	-36.3200	-0.2080	1.0710	0.1010
14:28:16.184	11912	1.2400	3.5200	-36.2400	-0.1870	0.9950	0.1270
14:28:16.206	11932	1.3100	3.7500	-30.4700	-0.2160	0.9000	0.0770
14:28:16.226	11952	1.8000	3.6300	-38.6000	-0.1850	1.1990	0.1360
14:28:16.245	11972	-0.0800	3.8500	-33.4200	-0.2320	0.9320	0.0940
14:28:16.265	11992	3.0000	4.2500	-35.7100	-0.1850	1.2580	0.1260
14:28:16.286	12012	0.7600	3.8500	-35.2400	-0.2000	0.9210	0.1320
14:28:16.305	12032	1.3400	3.7200	-34.5200	-0.2010	0.9640	0.1000
14:28:16.326	12052	0.8500	3.6800	-37.1200	-0.1690	1.0660	0.1320
14:28:16.347	12072	1.6700	3.7600	-32.0600	-0.2080	0.9320	0.0840
14:28:16.366	12092	2.8400	3.7700	-40.1600	-0.1800	1.2790	0.1470
14:28:16.385	12112	0.3100	3.7200	-33.9800	-0.2070	0.9220	0.1090
14:28:16.406	12132	1.8200	3.6300	-34.8400	-0.2080	1.0760	0.1010
14:28:16.426	12152	0.5200	3.6400	-36.0600	-0.1730	0.9960	0.1170
14:28:16.447	12172	1.8900	4.0100	-30.5500	-0.1950	0.8960	0.0740
14:28:16.466	12192	0.9400	3.8300	-39.0400	-0.1550	1.1800	0.1290
14:28:16.486	12212	0.7800	3.8100	-31.2100	-0.2070	0.8500	0.0830
14:28:16.505	12232	2.0100	4.0800	-35.6800	-0.1830	1.1850	0.1090
14:28:16.526	12252	0.5700	3.5100	-32.2200	-0.1920	0.8960	0.1050
14:28:16.545	12272	1.0600	3.8400	-34.1200	-0.2100	1.0330	0.0880
14:28:16.566	12292	0.4000	3.7100	-36.5800	-0.1820	1.1210	0.1210
14:28:16.587	12312	1.2400	4.0300	-31.5800	-0.2260	0.9050	0.0830
14:28:16.606	12332	2.4300	3.8400	-39.9800	-0.1710	1.2450	0.1370
14:28:16.626	12352	0.1300	3.7200	-32.5500	-0.2090	0.9080	0.0860
14:28:16.647	12372	2.3200	3.5600	-33.5500	-0.1830	1.0740	0.1070
14:28:16.667	12392	-0.4300	3.3200	-33.7800	-0.1940	0.9330	0.1110
14:28:16.687	12412	-0.4300	3.8200	-33.4400	-0.2150	0.7910	0.0840
14:28:16.705	12432	1.1300	4.1200	-38.3700	-0.1660	1.1520	0.1200
14:28:16.727	12452	0.3800	3.6700	-33.3000	-0.2080	0.9050	0.0850
14:28:16.745	12472	1.9300	3.6100	-36.9200	-0.1730	1.2170	0.1150
14:28:16.766	12492	0.0500	3.7300	-33.0100	-0.1850	0.8890	0.1020
14:28:16.786	12512	0.6200	4.2200	-34.1800	-0.1950	0.9390	0.0890
14:28:16.805	12532	0.3400	3.3600	-38.3900	-0.1790	1.0730	0.1280
14:28:16.827	12552	1.0500	4.0800	-33.3400	-0.2110	0.9150	0.0860
14:28:16.848	12572	2.6000	3.8300	-38.0900	-0.1680	1.2210	0.1260
14:28:16.866	12592	0.3700	3.4800	-32.5000	-0.1920	0.8680	0.0900
14:28:16.885	12612	1.5400	3.6500	-34.7900	-0.1940	1.1040	0.0950
14:28:16.906	12632	0.8400	3.7100	-34.0400	-0.1650	1.0010	0.1130
14:28:16.927	12652	2.0000	3.7800	-33.3200	-0.1920	0.9850	0.1010
14:28:16.946	12672	1.0300	3.4900	-37.8900	-0.1600	1.1390	0.1440
14:28:16.966	12692	0.9400	4.1800	-30.2900	-0.2220	0.8740	0.0710
14:28:16.986	12712	1.6300	3.8200	-38.4500	-0.2000	1.2560	0.1220
14:28:17.005	12732	1.1600	3.6000	-29.9100	-0.2120	0.8750	0.0850
14:28:17.026	12752	1.8300	3.6300	-36.3800	-0.2210	1.1120	0.1040
14:28:17.046	12772	1.6200	3.7300	-34.7300	-0.1800	1.0860	0.1100
14:28:17.068	12792	1.4700	3.4800	-33.5500	-0.2320	0.9840	0.0960
14:28:17.086	12812	1.9200	4.0700	-37.8400	-0.1860	1.1890	0.1340
14:28:17.105	12832	-0.1700	3.4500	-32.5000	-0.2160	0.8900	0.1010
14:28:17.126	12852	1.8900	4.1300	-33.6400	-0.1930	1.1300	0.1000
14:28:17.146	12872	1.1500	3.4700	-34.2500	-0.2110	1.0510	0.1170
14:28:17.166	12892	0.9600	4.0700	-34.3300	-0.2170	0.9960	0.0860
14:28:17.186	12912	0.4000	3.7200	-32.9600	-0.1790	1.0290	0.1050
14:28:17.206	12932	-0.3100	3.7400	-32.6600	-0.1750	0.8410	0.0840
14:28:17.226	12952	2.0200	3.9200	-38.8900	-0.1650	1.2850	0.1210
14:28:17.247	12972	-0.1700	3.3200	-31.7800	-0.1700	0.8310	0.0980
14:28:17.267	12992	0.9400	3.9600	-35.8000	-0.1880	1.0600	0.0920
14:28:17.285	13012	1.2000	3.3600	-34.3800	-0.1450	1.0660	0.1090
14:28:17.306	13032	1.6100	3.5700	-31.9300	-0.1870	0.8630	0.0780
14:28:17.325	13052	0.6200	3.5300	-39.5000	-0.1560	1.0840	0.1160
14:28:17.345	13072	-0.4600	3.3700	-28.8400	-0.1700	0.6840	0.0680
14:28:17.367	13092	2.2500	4.4200	-38.9000	-0.2130	1.2310	0.1130
14:28:17.386	13112	2.1000	3.3600	-31.2700	-0.1970	0.9950	0.1080
14:28:17.407	13132	1.6800	4.0400	-33.5500	-0.2000	1.0450	0.0990
14:28:17.426	13152	-0.2000	3.9000	-38.7600	-0.1730	1.0710	0.1230
14:28:17.445	13172	-1.3800	4.0100	-29.6400	-0.2060	0.6550	0.0610
14:28:17.465	13192	1.1000	4.1700	-38.9400	-0.1860	1.1250	0.1180
14:28:17.485	13212	1.8600	3.6800	-31.7500	-0.2100	0.9550	0.1070
14:28:17.507	13232	3.1800	3.8100	-37.7300	-0.2040	1.2300	0.1260
14:28:17.527	13252	1.6200	3.4700	-35.5900	-0.2030	1.0670	0.1240
14:28:17.547	13272	0.1000	3.9400	-31.8900	-0.2030	0.8650	0.0790
14:28:17.567	13292	0.9400	4.0200	-39.4400	-0.1910	1.1510	0.1210
14:28:17.587	13312	0.5700	3.6100	-27.7900	-0.2010	0.8060	0.0750
14:28:17.605	13332	2.3200	3.8500	-37.1300	-0.2080	1.1930	0.1160
14:28:17.627	13352	-0.0300	3.6700	-33.4600	-0.2010	1.0220	0.0930
14:28:17.645	13372	1.9400	4.0800	-32.8400	-0.1960	1.0190	0.0930
14:28:17.668	13392	1.6100	3.2900	-35.9900	-0.1720	1.1130	0.1180
14:28:17.688	13412	-0.1200	4.2300	-28.9300	-0.1910	0.8190	0.0720
14:28:17.707	13432	1.9000	4.0100	-38.3500	-0.1990	1.2090	0.1100
14:28:17.728	13452	0.9500	3.6500	-30.4300	-0.1800	0.8530	0.0950
14:28:17.746	13472	2.5200	3.9800	-35.7700	-0.1820	1.1330	0.0910
14:28:17.766	13492	0.7700	3.7000	-34.8000	-0.1830	1.0080	0.1090
14:28:17.788	13512	1.3100	3.5900	-31.7800	-0.2270	0.9270	0.0760
14:28:17.808	13532	2.2300	3.8600	-37.7000	-0.1950	1.1760	0.1230
14:28:17.826	13552	0.6600	3.9300	-32.8100	-0.2160	0.8570	0.0980
14:28:17.847	13572	2.7700	4.1100	-38.3200	-0.1940	1.2730	0.1250
14:28:17.867	13592	1.0500	3.6800	-32.0700	-0.2320	0.9710	0.0960
14:28:17.886	13612	0.8900	3.7500	-34.5500	-0.2270	0.9820	0.0900
14:28:17.908	13632	0.6200	3.6500	-36.7500	-0.2050	1.0050	0.1220
14:28:17.926	13652	0.9700	3.6800	-30.5800	-0.2230	0.8050	0.0740
14:28:17.946	13672	2.4000	4.0100	-39.3400	-0.1880	1.2840	0.1360
14:28:17.966	13692	1.1900	3.4700	-30.9900	-0.2300	0.9750	0.0890
14:28:17.987	13712	1.5200	4.0400	-35.7000	-0.2000	1.1420	0.1020
14:28:18.007	13732	-0.6700	3.8400	-34.2800	-0.1820	0.9800	0.1120
14:28:18.027	13752	0.5700	3.5600	-31.7700	-0.2040	0.8330	0.0840
14:28:18.048	13772	2.2000	3.9000	-37.1800	-0.1600	1.1300	0.1210
14:28:18.068	13792	0.1900	3.7200	-29.7500	-0.1950	0.8310	0.0800
14:28:18.088	13812	2.6500	3.9400	-39.3900	-0.1960	1.2650	0.1290
14:28:18.107	13832	0.6900	3.6100	-33.4700	-0.2120	0.9960	0.1130
14:28:18.126	13852	1.4100	4.1000	-33.9200	-0.2020	0.9770	0.0880
14:28:18.146	13872	0.6100	4.2100	-36.4500	-0.1750	1.0870	0.1170
14:28:18.167	13892	0.1700	3.8800	-29.4900	-0.2080	0.7590	0.0740
14:28:18.187	13912	1.4400	4.0200	-39.3600	-0.1980	1.2270	0.1250
14:28:18.207	13932	-0.2800	3.7100	-32.0100	-0.2230	0.8410	0.0920
14:28:18.227	13952	2.0200	3.8500	-35.7500	-0.2260	1.1420	0.0980
14:28:18.246	13972	0.5400	3.6200	-36.1200	-0.1880	1.0010	0.1310
14:28:18.268	13992	0.2600	4.0500	-30.5100	-0.1960	0.8440	0.0820
14:28:18.287	14012	0.6500	4.1800	-38.6600	-0.1840	1.1740	0.1290
14:28:18.307	14032	0.9200	4.0200	-28.9400	-0.2240	0.8070	0.0700
14:28:18.326	14052	2.8900	3.9400	-37.3000	-0.1960	1.2320	0.1300
14:28:18.347	14072	1.0000	3.9100	-31.7700	-0.1960	0.9660	0.1060
14:28:18.366	14092	2.1800	3.9600	-32.6100	-0.2070	0.9750	0.0780
14:28:18.387	14112	0.3400	3.7700	-38.5600	-0.1740	1.0810	0.1340
14:28:18.408	14132	1.2400	3.7000	-28.8400	-0.2170	0.7900	0.0690
14:28:18.426	14152	2.9100	3.7600	-39.3400	-0.2000	1.2320	0.1390
14:28:18.448	14172	1.0400	3.7800	-32.3600	-0.2080	0.8880	0.0980
14:28:18.468	14192	2.3500	3.7700	-36.6600	-0.2020	1.1220	0.1110
14:28:18.486	14212	0.5600	3.9200	-35.6700	-0.1910	0.9850	0.1090
14:28:18.507	14232	1.2900	3.3000	-30.3400	-0.2150	0.8530	0.0730
14:28:18.526	14252	0.9000	3.4800	-38.7300	-0.1810	1.1640	0.1260
14:28:18.548	14272	0.9400	4.0700	-29.8800	-0.1960	0.8340	0.0800
14:28:18.568	14292	2.3100	3.8900	-38.8600	-0.1860	1.1790	0.1190
14:28:18.587	14312	0.0200	3.6900	-31.7700	-0.2070	0.9050	0.0920
14:28:18.608	14332	0.5000	3.9000	-35.0700	-0.2290	0.9960	0.0910
14:28:18.629	14352	0.3100	3.9000	-36.1000	-0.1940	1.0950	0.1200
14:28:18.649	14372	1.2000	3.8400	-30.2900	-0.2160	0.8770	0.0880
14:28:18.669	14392	1.5000	3.7700	-39.2300	-0.1760	1.2360	0.1350
14:28:18.687	14412	-0.0200	4.0900	-32.6800	-0.2100	0.8690	0.1080
14:28:18.707	14432	0.9900	3.7600	-35.9800	-0.2210	1.0630	0.1040
14:28:18.728	14452	0.5100	3.4200	-31.8800	-0.2010	0.8770	0.0960
14:28:18.748	14472	-0.1100	3.9700	-32.8800	-0.2410	0.8210	0.0750
14:28:18.766	14492	1.8200	3.8100	-39.0500	-0.1830	1.2460	0.1300
14:28:18.788	14512	1.4200	4.0900	-29.4400	-0.2320	0.9360	0.0680
14:28:18.808	14532	3.0400	4.0600	-38.2800	-0.1900	1.1930	0.1270
14:28:18.828	14552	0.1800	4.0400	-32.5600	-0.1960	0.8910	0.0990
14:28:18.848	14572	0.7400	4.0200	-31.3300	-0.2070	0.9290	0.0800
14:28:18.868	14592	0.8000	3.3100	-36.0000	-0.1560	1.0320	0.1230
14:28:18.886	14612	0.7000	3.8100	-31.1900	-0.2150	0.8550	0.0700
14:28:18.907	14632	2.4300	3.9200	-41.1700	-0.1680	1.2240	0.1420
14:28:18.929	14652	0.1900	3.4800	-31.8800	-0.2030	0.8710	0.0850
14:28:18.949	14672	2.2200	3.9900	-35.9700	-0.2040	1.1230	0.1010
14:28:18.969	14692	0.9100	3.4800	-32.8700	-0.1860	0.9950	0.1110
14:28:18.989	14712	1.0300	3.6300	-32.4900	-0.2020	0.9140	0.0830
14:28:19.008	14732	1.1900	3.8900	-38.6200	-0.1680	1.1710	0.1350
14:28:19.029	14752	1.0800	3.6900	-30.0500	-0.2320	0.8500	0.0750
14:28:19.049	14772	0.6900	4.1900	-38.3200	-0.1990	1.1670	0.1380
14:28:19.069	14792	0.1300	3.8300	-34.8100	-0.2080	0.9180	0.1080
14:28:19.089	14812	2.7400	3.6800	-33.4300	-0.2060	1.0660	0.0940
14:28:19.108	14832	1.5100	3.7800	-37.4200	-0.1780	1.1530	0.1430
14:28:19.128	14852	0.9200	3.8400	-31.3000	-0.2210	0.8900	0.0850
14:28:19.148	14872	1.8200	3.7100	-39.4800	-0.1770	1.1940	0.1330
14:28:19.168	14892	1.4500	4.1200	-30.8800	-0.2130	0.9330	0.0950
14:28:19.189	14912	1.9200	3.7000	-37.1800	-0.1970	1.1420	0.1150
14:28:19.207	14932	0.7900	3.8500	-35.0400	-0.2030	1.0400	0.1060
14:28:19.229	14952	0.6600	3.5300	-33.9400	-0.2130	0.9240	0.0880
14:28:19.247	14972	0.6700	3.7900	-36.8100	-0.1810	1.1000	0.1130
14:28:19.268	14992	0.6300	3.8800	-29.4300	-0.1940	0.8340	0.0720
14:28:19.288	15012	1.1700	4.1500	-35.0800	-0.1870	1.1210	0.0950
14:28:19.308	15032	0.0900	3.4300	-33.7600	-0.2110	0.8950	0.0920
14:28:19.328	15052	1.6900	3.6200	-34.6000	-0.2060	1.0470	0.0940
14:28:19.349	15072	1.9800	3.7900	-34.4300	-0.1700	1.1010	0.1080
14:28:19.368	15092	1.0400	3.8100	-34.3000	-0.2130	0.9240	0.0990
14:28:19.388	15112	1.0900	4.0000	-39.4000	-0.1640	1.1850	0.1320
14:28:19.407	15132	0.9200	3.7600	-30.1800	-0.1960	0.8360	0.0980
14:28:19.428	15152	1.7700	3.7900	-37.8400	-0.2070	1.1140	0.1110
14:28:19.447	15172	-0.0700	3.4400	-35.8800	-0.1980	0.9730	0.1190
14:28:19.469	15192	1.2000	4.0000	-31.2600	-0.2420	0.9720	0.0700
14:28:19.487	15212	1.6000	3.3700	-38.1500	-0.1950	1.1740	0.1350
14:28:19.508	15232	0.7500	3.9100	-30.7600	-0.2190	0.8560	0.0860
14:28:19.529	15252	1.7500	4.0500	-38.5900	-0.2150	1.1760	0.1180
14:28:19.547	15272	1.2600	3.0900	-32.8700	-0.2280	0.9300	0.1040
14:28:19.568	15292	2.7500	4.2100	-35.0800	-0.2150	1.0780	0.0970
14:28:19.589	15312	0.9200	3.3800	-36.7900	-0.1850	1.0410	0.1260
14:28:19.608	15332	0.4600	4.1000	-32.0900	-0.2150	0.8870	0.0730
14:28:19.628	15352	1.3600	3.7700	-36.4600	-0.1760	1.1070	0.1110
14:28:19.647	15372	0.2300	3.5900	-30.5800	-0.2170	0.8090	0.0810
14:28:19.669	15392	2.1100	3.7500	-35.4900	-0.2000	1.1300	0.1060
14:28:19.687	15412	1.2900	3.4200	-34.0900	-0.1760	0.9710	0.1220
14:28:19.708	15432	1.2500	4.0100	-34.2300	-0.2140	1.0180	0.0950
14:28:19.729	15452	0.3700	3.6900	-37.3000	-0.1830	1.1480	0.1130
14:28:19.749	15472	0.0200	4.2600	-30.6200	-0.1930	0.8070	0.0730
14:28:19.767	15492	1.8200	4.0100	-36.9300	-0.1770	1.1330	0.1140
14:28:19.789	15512	0.8800	3.9600	-33.3800	-0.1760	0.9110	0.0950
14:28:19.807	15532	1.8000	3.9100	-35.6600	-0.2000	1.1160	0.1010
14:28:19.829	15552	0.5200	4.0100	-35.2800	-0.1800	0.9900	0.1130
14:28:19.848	15572	1.1100	3.7700	-32.2300	-0.2240	0.9050	0.0830
14:28:19.869	15592	1.4000	3.4500	-38.3300	-0.1920	1.1540	0.1380
14:28:19.889	15612	0.3300	3.8700	-32.8100	-0.2250	0.8560	0.0880
14:28:19.909	15632	2.0600	3.9800	-35.9800	-0.2030	1.1980	0.1050
14:28:19.929	15652	0.8700	3.7100	-33.5600	-0.1830	1.0020	0.1160
14:28:19.948	15672	1.1700	3.6700	-35.8300	-0.2150	1.0220	0.0960
14:28:19.968	15692	0.3400	3.9400	-37.6600	-0.1800	1.0900	0.1270
14:28:19.988	15712	0.3700	3.7600	-31.5500	-0.2200	0.8420	0.0840
14:28:20.008	15732	1.7900	3.7000	-37.0700	-0.2010	1.1430	0.1220
14:28:20.028	15752	-0.1600	3.6000	-33.9600	-0.2320	0.9140	0.0970
14:28:20.050	15772	1.0000	4.1000	-34.7400	-0.2240	1.1030	0.0840
14:28:20.068	15792	0.9900	3.5800	-37.0800	-0.1830	1.0810	0.1230
14:28:20.088	15812	0.0800	4.1500	-31.1100	-0.1970	0.8160	0.0700
14:28:20.109	15832	1.6500	3.6500	-38.6600	-0.1720	1.1830	0.1190
14:28:20.128	15852	1.2900	3.8900	-29.0000	-0.2150	0.8790	0.0670
14:28:20.148	15872	3.1800	4.0800	-37.8200	-0.1980	1.2540	0.1170
14:28:20.167	15892	0.4700	3.4400	-34.5400	-0.2070	1.0180	0.1240
14:28:20.189	15912	1.3400	3.9800	-34.3000	-0.2030	0.9720	0.1040
14:28:20.209	15932	0.5500	4.0800	-37.1200	-0.1680	1.0680	0.1250
14:28:20.230	15952	0.2900	3.9700	-30.9600	-0.2290	0.8400	0.0810
14:28:20.249	15972	2.6200	4.1800	-36.9600	-0.1760	1.1620	0.1190
14:28:20.268	15992	0.2000	3.8600	-33.0300	-0.2080	0.8940	0.1050
14:28:20.288	16012	1.5900	3.9300	-37.1500	-0.2060	1.1100	0.1150
14:28:20.309	16032	0.6300	2.9700	-35.9400	-0.1890	1.0110	0.1220
14:28:20.329	16052	0.0200	4.1300	-32.0000	-0.2200	0.8420	0.0790
14:28:20.349	16072	1.4000	3.5000	-38.1600	-0.1930	1.1880	0.1260
14:28:20.369	16092	1.1300	4.1200	-30.8100	-0.2070	0.9460	0.0830
14:28:20.389	16112	3.7700	3.6000	-38.3600	-0.1930	1.2740	0.1350
14:28:20.409	16132	1.3800	3.7000	-32.2400	-0.1940	0.9750	0.1120
14:28:20.429	16152	1.7500	3.8200	-31.6900	-0.2000	0.9610	0.0800
14:28:20.449	16172	0.4400	3.8000	-36.5500	-0.1770	1.0970	0.1230
14:28:20.469	16192	1.1500	3.6800	-31.7200	-0.2000	0.8680	0.0960
14:28:20.489	16212	2.6700	4.0800	-36.5800	-0.1780	1.2740	0.1170
14:28:20.508	16232	0.9700	3.9000	-32.0200	-0.1900	0.9140	0.0950
14:28:20.529	16252	2.1200	4.2700	-35.0300	-0.1890	1.1000	0.1030
14:28:20.548	16272	0.1500	3.5900	-34.4400	-0.1670	0.9670	0.1110
14:28:20.568	16292	0.8700	3.5800	-31.3600	-0.2090	0.8460	0.0790
14:28:20.588	16312	0.4600	3.9800	-36.8100	-0.1650	1.0930	0.1230
14:28:20.608	16332	0.6700	3.7900	-31.6800	-0.1950	0.9220	0.0830
14:28:20.629	16352	2.6200	4.1400	-37.9300	-0.1900	1.2490	0.1220
14:28:20.649	16372	0.2700	3.6100	-32.6200	-0.1800	0.9110	0.1080
14:28:20.668	16392	0.8800	3.9600	-36.5500	-0.2270	1.0190	0.0990
14:28:20.689	16412	0.8600	3.4200	-37.3800	-0.1890	1.0930	0.1300
14:28:20.709	16432	0.9400	3.9600	-30.8300	-0.2140	0.8430	0.0740
14:28:20.728	16452	1.7200	3.8200	-37.7700	-0.1800	1.1740	0.1210
14:28:20.749	16472	-0.2700	3.8900	-31.5100	-0.2090	0.8530	0.0930
14:28:20.769	16492	1.5700	3.8900	-34.8700	-0.2160	1.0840	0.0980
14:28:20.789	16512	0.7800	3.3100	-34.1000	-0.2080	0.9890	0.1200
14:28:20.809	16532	0.9200	3.7300	-33.3800	-0.2260	0.9030	0.0890
14:28:20.829	16552	1.5000	3.7800	-38.7000	-0.1960	1.1570	0.1340
14:28:20.849	16572	0.0500	4.1000	-29.7500	-0.2040	0.8400	0.0690
14:28:20.869	16592	2.7700	4.1200	-35.2400	-0.2030	1.1650	0.0910
14:28:20.888	16612	-0.1300	3.6000	-34.1000	-0.1840	0.9350	0.1130
14:28:20.909	16632	1.0700	4.0900	-33.9200	-0.2140	0.9850	0.0880
14:28:20.929	16652	1.2600	3.3300	-37.9300	-0.1630	1.0890	0.1270
14:28:20.949	16672	0.8700	3.7000	-33.2600	-0.1970	0.8860	0.0930
14:28:20.969	16692	1.8900	4.1400	-38.4100	-0.1790	1.2460	0.1190
14:28:20.989	16712	-0.1700	3.9600	-29.4000	-0.2020	0.8540	0.0720
14:28:21.010	16732	2.0200	3.9500	-34.0200	-0.2120	1.0880	0.0930
14:28:21.030	16752	0.7800	3.5200	-33.0100	-0.1840	1.0290	0.1030
14:28:21.050	16772	0.3900	4.0400	-31.4700	-0.2030	0.9230	0.0770
14:28:21.070	16792	1.9200	4.2300	-38.1400	-0.1860	1.2000	0.1300
14:28:21.089	16812	0.6800	3.8700	-30.0600	-0.2240	0.8100	0.0740
14:28:21.109	16832	1.4400	4.2700	-37.8000	-0.2120	1.1830	0.1130
14:28:21.129	16852	1.0500	3.5900	-32.0500	-0.2110	0.9020	0.1070
14:28:21.149	16872	3.0500	3.6900	-33.7000	-0.2170	1.0440	0.1030
14:28:21.169	16892	2.1800	3.5400	-36.9500	-0.1690	1.2020	0.1420
14:28:21.190	16912	1.1700	4.0100	-31.2300	-0.2220	0.9210	0.0820
14:28:21.210	16932	1.8000	4.4100	-37.2800	-0.1740	1.2300	0.1240
14:28:21.229	16952	1.1400	3.9200	-29.6600	-0.2050	0.8550	0.0900
14:28:21.249	16972	0.9000	3.8500	-35.1300	-0.1960	1.0700	0.1020
14:28:21.270	16992	0.1600	3.6100	-35.1400	-0.1910	0.9490	0.1110
14:28:21.289	17012	1.5400	3.9200	-31.0100	-0.2110	0.9320	0.0880
14:28:21.308	17032	2.0700	3.5300	-40.2200	-0.1780	1.2700	0.1490
14:28:21.330	17052	0.9200	3.2900	-32.0400	-0.2150	0.8690	0.1010
14:28:21.350	17072	0.6100	3.9600	-38.7800	-0.1990	1.1870	0.1200
14:28:21.370	17092	-0.4200	3.5200	-31.5200	-0.2040	0.8690	0.0960
14:28:21.391	17112	2.1800	4.1400	-31.0800	-0.2140	1.0050	0.0700
14:28:21.411	17132	1.3400	3.9000	-36.7900	-0.1780	1.1160	0.1240
14:28:21.430	17152	0.7400	3.8200	-31.6100	-0.2130	0.8820	0.0760
14:28:21.450	17172	1.6900	3.9900	-37.6500	-0.1780	1.2040	0.1270
14:28:21.470	17192	0.6600	4.0900	-29.3300	-0.1950	0.8280	0.0760
14:28:21.489	17212	2.0500	4.1200	-36.1600	-0.2030	1.1640	0.1100
14:28:21.509	17232	0.2000	3.9700	-34.1900	-0.2070	1.0290	0.1100
14:28:21.530	17252	1.6800	3.9800	-33.7000	-0.2150	0.9770	0.0940
14:28:21.551	17272	1.1600	4.0300	-37.5500	-0.1740	1.1590	0.1180
14:28:21.570	17292	-0.0700	4.1100	-29.7400	-0.2070	0.7310	0.0680
14:28:21.590	17312	1.5800	3.8200	-36.3300	-0.2130	1.1150	0.1030
14:28:21.611	17332	1.7100	3.5400	-31.7400	-0.2180	0.8710	0.1070
14:28:21.629	17352	1.2000	3.9600	-36.9800	-0.2230	1.0780	0.1080
14:28:21.650	17372	1.5500	3.7600	-37.9900	-0.2030	1.1330	0.1280
14:28:21.669	17392	0.2600	3.8700	-28.8300	-0.2200	0.8300	0.0650
14:28:21.689	17412	0.2900	3.8900	-38.0500	-0.1910	1.1650	0.1200
14:28:21.709	17432	-0.0700	3.4800	-28.9900	-0.2060	0.7990	0.0820
14:28:21.729	17452	2.0200	3.6900	-35.3700	-0.2170	1.1040	0.1030
14:28:21.751	17472	1.4600	3.3800	-34.9100	-0.1930	1.0890	0.1240
14:28:21.769	17492	1.3900	3.9100	-32.7500	-0.2090	0.9670	0.0820
14:28:21.790	17512	1.6000	3.9500	-39.6000	-0.1650	1.2280	0.1410
14:28:21.809	17532	0.2600	3.8400	-29.7100	-0.1970	0.7840	0.0770
14:28:21.830	17552	1.7300	3.9900	-40.5500	-0.1940	1.1580	0.1300
14:28:21.852	17572	0.8600	3.5700	-33.1900	-0.1940	0.9010	0.1130
14:28:21.871	17592	1.5600	3.8600	-34.6700	-0.1920	1.0050	0.0940
14:28:21.891	17612	1.4500	3.9600	-35.3300	-0.1450	1.0980	0.1340
14:28:21.910	17632	1.0700	3.8500	-30.9200	-0.2410	0.8920	0.0790
14:28:21.929	17652	1.2700	4.1800	-39.7100	-0.1860	1.2350	0.1360
14:28:21.950	17672	0.2500	4.0400	-32.0700	-0.2260	0.8930	0.0930
14:28:21.970	17692	2.1000	3.7400	-37.1700	-0.2080	1.1520	0.1180
14:28:21.990	17712	1.3200	3.5500	-35.1700	-0.1920	1.0570	0.1140
14:28:22.010	17732	1.8200	4.0500	-32.5300	-0.2030	0.9880	0.0850
14:28:22.029	17752	1.3700	4.1900	-37.7500	-0.1790	1.1640	0.1240
14:28:22.050	17772	0.0100	4.3500	-28.8100	-0.2070	0.8050	0.0750
14:28:22.070	17792	1.6600	3.7700	-37.0400	-0.1880	1.1380	0.1110
14:28:22.091	17812	0.9600	3.7600	-30.2600	-0.2160	0.9370	0.0860
14:28:22.110	17832	1.9600	3.9700	-33.0900	-0.1930	1.1040	0.1040
14:28:22.131	17852	0.9800	3.8100	-36.7600	-0.1610	1.1370	0.1250
14:28:22.150	17872	0.4900	4.1900	-30.7800	-0.1990	0.8350	0.0660
14:28:22.170	17892	0.3300	3.7800	-38.3700	-0.1840	1.1200	0.1170
14:28:22.189	17912	0.2600	3.3600	-31.0700	-0.1740	0.7980	0.0900
14:28:22.209	17932	1.8900	3.6800	-37.8700	-0.2000	1.1070	0.1210
14:28:22.229	17952	1.2100	3.8900	-36.0000	-0.1810	1.0180	0.1100
14:28:22.249	17972	0.8000	4.0700	-32.2000	-0.2130	0.9210	0.0810
14:28:22.272	17992	1.2300	3.5700	-37.2900	-0.1750	1.1120	0.1190
14:28:22.289	18012	0.2600	3.4600	-31.5900	-0.1980	0.8410	0.0860
14:28:22.311	18032	2.1900	3.9300	-38.8700	-0.1830	1.2560	0.1250
14:28:22.331	18052	-0.4900	3.9900	-34.8200	-0.2080	0.9440	0.1180
14:28:22.350	18072	1.3200	4.1000	-34.4000	-0.2010	1.0380	0.1100
14:28:22.371	18092	-0.1100	3.9200	-35.2000	-0.1770	0.9600	0.1120
14:28:22.390	18112	0.9200	3.9100	-31.5700	-0.2170	0.8250	0.0740
14:28:22.412	18132	2.1000	3.5500	-39.5400	-0.1900	1.2230	0.1300
14:28:22.432	18152	1.3300	3.4800	-34.3400	-0.2410	0.9500	0.1010
14:28:22.450	18172	2.5700	4.1100	-37.4500	-0.2170	1.2220	0.1100
14:28:22.470	18192	1.0000	3.5600	-34.1600	-0.1920	0.9690	0.1080
14:28:22.490	18212	0.9200	4.1000	-29.1100	-0.2070	0.8660	0.0630
14:28:22.511	18232	1.9700	3.7300	-35.2000	-0.1900	1.1110	0.1200
14:28:22.529	18252	1.2100	3.6700	-32.0800	-0.2120	0.9390	0.0840
14:28:22.550	18272	3.1000	3.6700	-36.2200	-0.2050	1.2710	0.1240
14:28:22.570	18292	0.5300	3.9700	-32.7400	-0.2040	0.9290	0.1010
14:28:22.590	18312	1.9600	3.8600	-33.8900	-0.2030	1.0130	0.0950
14:28:22.611	18332	0.3900	3.5400	-35.1200	-0.1750	1.0240	0.1120
14:28:22.630	18352	0.2800	3.9900	-31.9000	-0.1910	0.8130	0.0780
14:28:22.650	18372	0.7200	3.8800	-40.5000	-0.1640	1.1770	0.1320
14:28:22.670	18392	0.7800	3.9400	-32.7200	-0.2010	0.9230	0.0960
14:28:22.690	18412	2.0300	3.9900	-35.8500	-0.1740	1.1240	0.1090
14:28:22.709	18432	0.2100	3.6700	-34.2800	-0.1940	0.9700	0.1030
14:28:22.732	18452	0.8800	3.7800	-31.9100	-0.2280	0.9060	0.0760
14:28:22.751	18472	0.6200	3.6400	-37.2600	-0.1820	1.0920	0.1350
14:28:22.772	18492	0.5100	3.7900	-32.1000	-0.2310	0.8550	0.0840
14:28:22.791	18512	1.8200	3.7900	-39.2800	-0.2090	1.1990	0.1390
