# Supplementary material for: A slanted castor wheel enables pushing manual wheelchairs from the side to improve social interaction
Source: PLoS One. 2024 Sep 12;19(9):e0307759. doi: 10.1371/journal.pone.0307759 (PMC11392412; doi:10.1371/journal.pone.0307759)
Supplement: S1 File — Contains the data collected during the validation experiments and the code for calculating the reaction forces for a castor wheel using the vector equations and the cosine approximation. 4TU.ResearchData repository: https://doi.org/10.4121/82afa4e1-bdf1-4bf4-8682-32e62f6c3d68, GitLab repository: https://gitlab.tudelft.nl/ziggy/evaluation_paper. (ZIP) [file pone.0307759.s002.zip › S2 File - Experimental data and the MATLAB code for calculations of the castor wheel/Data/Test8_31-5-2022/0.1rad_5.4kg_8.txt]

TimeStamp	SampleCounter	Fx(N)	Fy(N)	Fz(N)	Tx(Nm)	Ty(Nm)	Tz(Nm)
14:29:07.986	63672	0.2400	6.0200	-48.6400	-0.3370	1.3020	0.1390
14:29:08.006	63692	2.1700	6.0900	-58.4000	-0.3270	1.7650	0.1800
14:29:08.027	63712	0.4900	5.3400	-46.8900	-0.3390	1.3050	0.1540
14:29:08.047	63732	3.9300	6.0800	-55.9200	-0.3430	1.8320	0.1680
14:29:08.067	63752	1.7000	5.2300	-51.0600	-0.3230	1.5750	0.1920
14:29:08.085	63772	1.9200	6.2000	-51.6900	-0.3160	1.5040	0.1460
14:29:08.106	63792	0.9500	6.1800	-58.7200	-0.3090	1.7980	0.2060
14:29:08.127	63812	0.2400	5.6700	-44.6300	-0.3010	1.2380	0.1160
14:29:08.146	63832	3.7100	6.0600	-57.0500	-0.2940	1.8500	0.1800
14:29:08.166	63852	1.9000	5.8400	-48.0200	-0.3070	1.4070	0.1560
14:29:08.187	63872	2.3100	6.1400	-54.5900	-0.3050	1.6260	0.1560
14:29:08.206	63892	1.2900	5.6600	-57.8400	-0.3100	1.6570	0.2050
14:29:08.226	63912	0.0800	5.7100	-48.8700	-0.3040	1.2940	0.1330
14:29:08.246	63932	1.8300	5.9800	-58.5500	-0.2900	1.8010	0.1770
14:29:08.266	63952	0.6500	5.3100	-44.1900	-0.3180	1.2580	0.1300
14:29:08.287	63972	3.7100	6.1800	-57.0000	-0.3040	1.8000	0.1580
14:29:08.307	63992	2.0300	5.7100	-51.2300	-0.3070	1.5760	0.1770
14:29:08.325	64012	0.7400	6.2500	-50.7500	-0.3020	1.4810	0.1290
14:29:08.348	64032	1.3600	6.2100	-58.5100	-0.2940	1.7560	0.1920
14:29:08.367	64052	-0.4000	5.3300	-45.4800	-0.3040	1.1830	0.1270
14:29:08.386	64072	3.0400	6.2200	-59.5100	-0.2990	1.8780	0.1900
14:29:08.406	64092	0.0600	5.7000	-49.1000	-0.3120	1.3740	0.1620
14:29:08.426	64112	2.8200	6.3400	-52.9700	-0.3030	1.6650	0.1490
14:29:08.447	64132	1.4300	5.5400	-51.4600	-0.3300	1.5730	0.1910
14:29:08.466	64152	0.1100	6.0100	-49.1800	-0.3280	1.3090	0.1280
14:29:08.486	64172	2.3800	5.5800	-59.8300	-0.3180	1.8200	0.2040
14:29:08.508	64192	0.7200	5.6300	-45.6100	-0.3360	1.2490	0.1380
14:29:08.526	64212	3.2100	5.8800	-57.4700	-0.3090	1.8040	0.1720
14:29:08.546	64232	0.5900	5.5900	-51.6900	-0.3000	1.4780	0.1790
14:29:08.568	64252	1.2200	6.4300	-52.0500	-0.2940	1.4890	0.1370
14:29:08.587	64272	1.1300	6.2000	-55.8700	-0.3160	1.6780	0.1790
14:29:08.606	64292	0.3500	5.9900	-47.1100	-0.3160	1.2220	0.1340
14:29:08.627	64312	4.0200	5.7200	-57.0800	-0.3300	1.8710	0.1740
14:29:08.647	64332	2.1800	4.7800	-49.2600	-0.3330	1.4500	0.1600
14:29:08.665	64352	2.8600	6.0500	-54.5500	-0.3090	1.6980	0.1560
14:29:08.686	64372	1.8000	5.9500	-53.7000	-0.3150	1.5920	0.1870
14:29:08.707	64392	-0.4400	5.6800	-49.8000	-0.3110	1.2280	0.1350
14:29:08.726	64412	1.7400	5.8700	-58.0100	-0.3000	1.7740	0.1810
14:29:08.748	64432	1.2200	5.8900	-46.5200	-0.2980	1.3540	0.1450
14:29:08.767	64452	4.4300	5.9200	-56.5700	-0.2750	1.7820	0.1670
14:29:08.786	64472	1.2600	5.3200	-51.7000	-0.2890	1.4880	0.1880
14:29:08.808	64492	1.6000	5.9100	-53.2000	-0.3090	1.5300	0.1400
14:29:08.827	64512	1.4700	5.8300	-58.7200	-0.3290	1.7300	0.2020
14:29:08.847	64532	0.0500	5.6800	-47.9300	-0.3380	1.2680	0.1360
14:29:08.866	64552	3.1800	6.0300	-60.2600	-0.3090	1.9080	0.1980
14:29:08.888	64572	1.4400	5.7700	-48.2900	-0.3230	1.4250	0.1650
14:29:08.906	64592	2.4200	5.6900	-53.9400	-0.3160	1.6240	0.1480
14:29:08.926	64612	1.0100	5.4200	-54.7800	-0.3190	1.5550	0.1940
14:29:08.947	64632	-0.4400	5.9200	-48.8000	-0.3170	1.2770	0.1270
14:29:08.966	64652	1.3600	6.0500	-60.7900	-0.3080	1.8200	0.2050
14:29:08.987	64672	1.1200	5.8900	-48.0400	-0.3060	1.3450	0.1390
14:29:09.008	64692	2.9800	6.1400	-55.7800	-0.2880	1.7820	0.1760
14:29:09.027	64712	1.2900	6.1400	-50.5800	-0.2810	1.4340	0.1750
14:29:09.048	64732	0.7100	6.0000	-51.0600	-0.2890	1.3930	0.1330
14:29:09.066	64752	0.9500	5.8900	-57.0400	-0.2940	1.6560	0.2010
14:29:09.087	64772	-0.3700	5.9600	-49.7100	-0.2960	1.3200	0.1430
14:29:09.106	64792	2.2800	6.1900	-57.6100	-0.2770	1.8610	0.1790
14:29:09.126	64812	0.6200	5.9100	-47.8200	-0.2900	1.4190	0.1630
14:29:09.147	64832	3.7300	5.4900	-53.0300	-0.2940	1.6330	0.1490
14:29:09.167	64852	1.1300	5.6700	-55.4100	-0.2740	1.5570	0.1950
14:29:09.187	64872	0.2500	5.6800	-50.4900	-0.2950	1.3550	0.1260
14:29:09.206	64892	1.5300	5.8200	-60.0100	-0.3050	1.7660	0.2050
14:29:09.228	64912	-0.6200	5.9700	-47.0900	-0.3140	1.1980	0.1310
14:29:09.246	64932	2.7000	6.7700	-57.8100	-0.2990	1.8150	0.1580
14:29:09.268	64952	0.3300	5.4600	-49.1800	-0.3250	1.4250	0.1690
14:29:09.287	64972	1.5100	6.4200	-50.3500	-0.3210	1.5040	0.1240
14:29:09.308	64992	2.4700	6.1400	-56.0500	-0.3340	1.7160	0.2040
14:29:09.327	65012	1.1800	5.7900	-46.7000	-0.3290	1.3550	0.1290
14:29:09.347	65032	2.3300	6.1200	-59.3100	-0.3160	1.8810	0.1970
14:29:09.367	65052	0.5900	5.8300	-46.7400	-0.3050	1.3160	0.1500
14:29:09.387	65072	3.1300	5.7700	-54.4100	-0.2800	1.6550	0.1600
14:29:09.406	65092	1.3500	5.2800	-51.8600	-0.3080	1.5740	0.1650
14:29:09.428	65112	1.5300	5.8400	-50.2400	-0.3180	1.4100	0.1290
14:29:09.447	65132	2.5200	6.0600	-59.3900	-0.3160	1.8870	0.2000
14:29:09.467	65152	0.7500	5.2800	-46.4300	-0.3070	1.3000	0.1400
14:29:09.486	65172	3.4600	5.9900	-56.1500	-0.2910	1.8090	0.1670
14:29:09.509	65192	0.8600	5.4300	-50.7400	-0.3110	1.3970	0.1770
14:29:09.528	65212	2.2500	5.9400	-51.4100	-0.3010	1.4860	0.1350
14:29:09.548	65232	1.9200	6.1200	-56.1200	-0.3120	1.7160	0.1880
14:29:09.567	65252	0.6700	5.7700	-50.8100	-0.2980	1.3430	0.1370
14:29:09.588	65272	1.6600	6.1600	-59.5200	-0.2880	1.8960	0.1820
14:29:09.608	65292	0.1100	5.3600	-45.9600	-0.2930	1.2320	0.1420
14:29:09.626	65312	3.2800	5.9700	-54.5400	-0.2980	1.7930	0.1580
14:29:09.647	65332	1.5800	5.8800	-51.1300	-0.3200	1.5840	0.1750
14:29:09.666	65352	1.1800	5.7500	-49.5000	-0.3320	1.3970	0.1230
14:29:09.688	65372	1.7400	6.3100	-59.7000	-0.3150	1.8120	0.2040
14:29:09.708	65392	-0.3800	6.3300	-45.7900	-0.3140	1.2780	0.1300
14:29:09.728	65412	2.4300	6.1200	-56.8500	-0.3290	1.7360	0.1750
14:29:09.746	65432	1.1400	5.5700	-47.3900	-0.3180	1.3710	0.1570
14:29:09.768	65452	1.5900	6.4600	-51.9900	-0.3060	1.5450	0.1400
14:29:09.788	65472	0.6200	5.9800	-57.8600	-0.3220	1.6580	0.2000
14:29:09.806	65492	-0.2000	5.7700	-48.6200	-0.3050	1.3130	0.1220
14:29:09.826	65512	2.3200	5.4900	-58.1000	-0.2880	1.7670	0.1840
14:29:09.848	65532	0.7800	5.7300	-47.6400	-0.3130	1.3240	0.1500
14:29:09.867	16	2.8300	6.1000	-55.7500	-0.3010	1.7020	0.1500
14:29:09.888	36	1.5100	5.3500	-50.9400	-0.2950	1.4990	0.1830
14:29:09.907	56	1.6800	5.9100	-48.6700	-0.2940	1.4000	0.1220
14:29:09.928	76	1.5600	6.1500	-56.9300	-0.2940	1.7980	0.1940
14:29:09.946	96	-0.5300	5.9200	-47.9900	-0.2980	1.2910	0.1270
14:29:09.968	116	2.2700	6.5400	-56.4700	-0.2700	1.7870	0.1660
14:29:09.989	136	1.1400	5.5100	-48.6100	-0.2830	1.3630	0.1580
14:29:10.009	156	1.9800	6.3200	-52.3100	-0.2940	1.5820	0.1380
14:29:10.029	176	1.1500	5.5700	-55.3900	-0.3200	1.6600	0.1910
14:29:10.048	196	0.0000	5.9600	-48.6100	-0.3220	1.3360	0.1300
14:29:10.068	216	1.9400	6.0100	-60.2200	-0.3200	1.8600	0.2080
14:29:10.089	236	-0.5500	5.7800	-44.8300	-0.3340	1.2780	0.1270
14:29:10.108	256	3.7900	6.3100	-53.5100	-0.3150	1.7990	0.1480
14:29:10.128	276	2.1200	5.2000	-50.4800	-0.3250	1.5560	0.1860
14:29:10.148	296	1.6000	6.5500	-50.8900	-0.3110	1.5190	0.1300
14:29:10.168	316	1.7700	5.9500	-56.5200	-0.3030	1.7220	0.2000
14:29:10.187	336	-0.5300	5.6000	-47.2300	-0.3080	1.2360	0.1190
14:29:10.209	356	3.1000	5.6700	-57.5600	-0.2910	1.8230	0.1760
14:29:10.229	376	1.6300	5.2900	-48.7200	-0.3110	1.4580	0.1670
14:29:10.247	396	3.1900	6.1500	-52.4600	-0.3050	1.6890	0.1480
14:29:10.269	416	1.2200	5.8300	-53.3600	-0.2900	1.6690	0.1840
14:29:10.288	436	-0.1100	5.8200	-47.5900	-0.3070	1.2720	0.1270
14:29:10.307	456	2.6500	5.5700	-59.3100	-0.2970	1.8320	0.1980
14:29:10.329	476	0.9300	5.6400	-44.7700	-0.2980	1.2950	0.1360
14:29:10.348	496	3.8800	6.0600	-55.1000	-0.2890	1.8170	0.1690
14:29:10.368	516	1.5400	5.5700	-51.6600	-0.2940	1.5580	0.1910
14:29:10.388	536	0.4600	6.1900	-51.7200	-0.2970	1.4010	0.1390
14:29:10.408	556	0.8700	5.4900	-58.5600	-0.2750	1.7330	0.1990
14:29:10.428	576	-0.0400	5.2900	-46.8200	-0.2910	1.2430	0.1320
14:29:10.448	596	3.2200	6.0200	-59.3200	-0.2870	1.9200	0.1860
14:29:10.469	616	0.9100	5.7500	-50.0700	-0.3230	1.4090	0.1750
14:29:10.488	636	3.0000	6.0100	-50.8200	-0.3120	1.5810	0.1360
14:29:10.508	656	1.4500	6.0500	-51.2600	-0.3150	1.5600	0.1750
14:29:10.528	676	0.5100	5.8000	-48.5300	-0.3260	1.3630	0.1240
14:29:10.548	696	2.1300	6.2600	-59.2400	-0.3180	1.8370	0.2010
14:29:10.568	716	1.1000	5.5700	-46.7200	-0.3250	1.3530	0.1470
14:29:10.588	736	3.6500	5.9700	-55.9900	-0.3180	1.8160	0.1610
14:29:10.608	756	1.2200	5.2400	-51.1300	-0.3060	1.4760	0.1860
14:29:10.628	776	1.2000	5.8200	-52.1300	-0.3070	1.4670	0.1400
14:29:10.648	796	1.4100	5.9600	-56.6600	-0.3160	1.6820	0.1870
14:29:10.669	816	0.8500	5.7500	-45.8800	-0.3150	1.3010	0.1210
14:29:10.688	836	3.0200	5.5000	-58.0700	-0.2940	1.8640	0.2000
14:29:10.707	856	1.2700	5.7100	-45.8700	-0.3000	1.3550	0.1470
14:29:10.728	876	2.1300	5.7700	-54.1000	-0.2930	1.6220	0.1630
14:29:10.748	896	0.2600	5.7500	-52.6400	-0.3220	1.5670	0.1730
14:29:10.767	916	-0.1300	6.0500	-49.3400	-0.2940	1.2470	0.1460
14:29:10.788	936	1.1300	6.0200	-60.2600	-0.2800	1.7910	0.1930
14:29:10.808	956	0.8200	5.9700	-46.1800	-0.2960	1.3740	0.1390
14:29:10.827	976	3.4200	6.1700	-56.2700	-0.2810	1.8830	0.1670
14:29:10.848	996	0.6300	5.9900	-50.3100	-0.2870	1.4950	0.1780
14:29:10.868	1016	1.3700	5.8100	-51.7900	-0.3040	1.4540	0.1380
14:29:10.888	1036	1.9900	5.7900	-57.1600	-0.2990	1.6670	0.2010
14:29:10.908	1056	0.6600	5.8200	-47.6700	-0.3300	1.3100	0.1300
14:29:10.929	1076	3.5700	6.2900	-57.7500	-0.3370	1.9360	0.1880
14:29:10.948	1096	1.1500	5.8700	-48.7800	-0.3190	1.3860	0.1620
14:29:10.967	1116	2.6000	6.0600	-53.9000	-0.3110	1.6700	0.1490
14:29:10.988	1136	1.2200	5.5800	-50.3300	-0.3100	1.5040	0.1780
14:29:11.008	1156	0.2800	6.1800	-47.0100	-0.3090	1.3190	0.1120
14:29:11.029	1176	2.7900	5.8400	-59.8500	-0.2960	1.8630	0.2100
14:29:11.049	1196	1.5800	6.1100	-48.6000	-0.2970	1.4430	0.1500
14:29:11.069	1216	3.5400	5.9300	-57.4200	-0.2930	1.8430	0.1740
14:29:11.088	1236	0.2300	6.0200	-49.4700	-0.3060	1.3990	0.1730
14:29:11.110	1256	0.0500	5.8100	-51.4500	-0.3020	1.3760	0.1350
14:29:11.129	1276	0.6300	5.5500	-53.7400	-0.3070	1.6190	0.1760
14:29:11.149	1296	-0.4200	5.5500	-48.0400	-0.2990	1.2780	0.1310
14:29:11.168	1316	2.7500	5.8900	-60.3100	-0.2800	1.8980	0.1880
14:29:11.189	1336	0.8000	5.9500	-46.7500	-0.2970	1.3710	0.1510
14:29:11.210	1356	2.2000	5.6900	-53.9200	-0.2780	1.6060	0.1450
14:29:11.230	1376	0.8400	5.7300	-54.0400	-0.2950	1.5300	0.1810
14:29:11.249	1396	0.4400	6.3100	-50.2100	-0.2840	1.3540	0.1280
14:29:11.270	1416	1.3600	6.0900	-59.7400	-0.3020	1.7920	0.1990
14:29:11.287	1436	-0.1800	5.9400	-45.8700	-0.3130	1.2040	0.1290
14:29:11.309	1456	2.4100	5.9600	-60.1700	-0.3070	1.8320	0.1850
14:29:11.329	1476	0.8700	5.4000	-49.1400	-0.3310	1.4340	0.1660
14:29:11.349	1496	1.9300	5.8000	-51.6800	-0.3170	1.5400	0.1350
14:29:11.369	1516	2.4100	5.9500	-55.8800	-0.3300	1.7020	0.2010
14:29:11.390	1536	0.4800	5.9200	-47.6400	-0.3190	1.3280	0.1380
14:29:11.410	1556	4.0300	6.1500	-57.0000	-0.3050	1.9140	0.1900
14:29:11.428	1576	1.0100	5.7200	-46.3800	-0.2980	1.3550	0.1520
14:29:11.450	1596	2.4800	6.0400	-53.8900	-0.2830	1.6570	0.1640
14:29:11.469	1616	1.1800	5.6200	-52.7600	-0.3120	1.5620	0.1720
14:29:11.489	1636	1.1700	5.9200	-49.8400	-0.3140	1.4170	0.1320
14:29:11.510	1656	2.9300	5.8400	-58.9900	-0.3020	1.8440	0.1990
14:29:11.528	1676	-0.2300	5.8500	-46.8100	-0.3060	1.2910	0.1450
14:29:11.549	1696	2.9700	5.8600	-56.8800	-0.2950	1.8360	0.1720
14:29:11.569	1716	1.6600	5.2000	-47.1300	-0.2970	1.4230	0.1530
14:29:11.589	1736	2.1700	5.7100	-52.6100	-0.2920	1.5390	0.1450
14:29:11.609	1756	1.4000	6.1900	-56.4800	-0.2920	1.6720	0.1890
14:29:11.629	1776	-0.3000	5.5200	-49.0900	-0.3020	1.2840	0.1380
14:29:11.649	1796	1.9300	5.8900	-59.9800	-0.2740	1.8650	0.1910
14:29:11.669	1816	-0.5000	5.5000	-46.2100	-0.3070	1.2470	0.1420
14:29:11.688	1836	3.3500	6.3300	-56.1100	-0.2980	1.7680	0.1620
14:29:11.710	1856	1.6200	5.7800	-53.3000	-0.2940	1.5680	0.1950
14:29:11.729	1876	1.3600	6.1300	-48.5700	-0.3320	1.4190	0.1330
14:29:11.749	1896	2.1800	6.0600	-60.9200	-0.3160	1.8410	0.2110
14:29:11.769	1916	-0.3900	5.5400	-45.1600	-0.3250	1.2410	0.1340
14:29:11.789	1936	3.4000	6.2000	-55.7600	-0.3040	1.8320	0.1640
14:29:11.809	1956	1.2400	5.3700	-49.4200	-0.3250	1.3770	0.1670
14:29:11.829	1976	2.1600	5.8100	-52.3100	-0.3020	1.5580	0.1410
14:29:11.848	1996	0.8700	6.1000	-58.3400	-0.3070	1.7090	0.2030
14:29:11.870	2016	-0.3400	5.7500	-46.7700	-0.3120	1.2940	0.1140
14:29:11.890	2036	1.4600	6.1400	-57.3100	-0.2730	1.7680	0.1850
14:29:11.910	2056	0.2900	5.3800	-47.8300	-0.3210	1.2750	0.1490
14:29:11.929	2076	2.1300	6.0100	-57.0200	-0.2920	1.6890	0.1680
14:29:11.950	2096	1.6200	5.5700	-51.6300	-0.2960	1.5200	0.1700
14:29:11.970	2116	1.0400	5.9300	-50.3100	-0.2990	1.4250	0.1300
14:29:11.988	2136	1.5000	6.0200	-59.8600	-0.3060	1.7720	0.2030
14:29:12.010	2156	-0.1700	5.5800	-46.6000	-0.2990	1.2470	0.1250
14:29:12.028	2176	2.4500	5.8200	-58.4000	-0.2780	1.7400	0.1700
14:29:12.049	2196	0.2800	5.4300	-48.0800	-0.3060	1.4020	0.1500
14:29:12.069	2216	2.6900	5.5300	-50.5700	-0.3020	1.5680	0.1310
14:29:12.088	2236	1.0200	6.2100	-56.7300	-0.3090	1.6710	0.1930
14:29:12.109	2256	0.6200	5.8700	-48.8300	-0.3340	1.3080	0.1360
14:29:12.130	2276	2.1600	6.1000	-59.3300	-0.3160	1.8390	0.1950
14:29:12.150	2296	0.5200	5.5900	-45.7300	-0.3330	1.2810	0.1380
14:29:12.170	2316	3.6400	5.6700	-56.2100	-0.3370	1.7980	0.1550
14:29:12.190	2336	2.6400	5.5200	-52.5000	-0.3330	1.6520	0.1870
14:29:12.209	2356	1.7000	6.2200	-53.9500	-0.3130	1.4890	0.1510
14:29:12.229	2376	1.1300	5.9300	-58.5400	-0.3150	1.7410	0.1970
14:29:12.250	2396	-0.0300	5.7100	-46.8100	-0.2930	1.2190	0.1300
14:29:12.269	2416	3.5200	6.1200	-56.8100	-0.2820	1.8380	0.1760
14:29:12.290	2436	1.1300	5.5000	-47.6700	-0.3020	1.3930	0.1650
14:29:12.310	2456	2.4100	6.0000	-52.3400	-0.3010	1.6080	0.1430
14:29:12.330	2476	1.0000	5.7700	-54.1300	-0.3020	1.6600	0.1790
14:29:12.349	2496	-0.1700	5.9500	-47.4600	-0.3070	1.2630	0.1130
14:29:12.368	2516	1.6300	5.5200	-59.3900	-0.2720	1.8200	0.1950
14:29:12.391	2536	0.4800	5.6500	-48.0300	-0.2790	1.3300	0.1440
14:29:12.410	2556	3.9000	6.0600	-56.4900	-0.2660	1.8600	0.1660
14:29:12.429	2576	1.9600	5.7100	-50.4600	-0.2760	1.5310	0.1650
14:29:12.451	2596	1.4200	5.7700	-50.5000	-0.2780	1.3880	0.1300
14:29:12.469	2616	0.6700	5.8100	-58.8000	-0.2960	1.7180	0.1920
14:29:12.489	2636	0.2000	5.6900	-47.1200	-0.2990	1.3060	0.1240
14:29:12.509	2656	3.0300	6.2500	-61.0300	-0.2800	1.8810	0.1950
14:29:12.531	2676	0.5500	5.4000	-48.0100	-0.3150	1.3370	0.1580
14:29:12.550	2696	2.8600	5.9600	-54.3400	-0.2980	1.6720	0.1530
14:29:12.570	2716	1.2800	5.4900	-51.2100	-0.3140	1.5530	0.1810
14:29:12.590	2736	0.2400	6.2700	-48.8100	-0.3190	1.3940	0.1260
14:29:12.610	2756	1.9400	5.9700	-61.5000	-0.3150	1.7660	0.2040
14:29:12.630	2776	0.8800	5.6800	-48.5000	-0.3290	1.3400	0.1490
14:29:12.650	2796	3.4300	5.9400	-55.6300	-0.3190	1.8300	0.1640
14:29:12.670	2816	0.9400	5.6700	-49.2700	-0.2950	1.4230	0.1660
14:29:12.690	2836	0.8400	5.7900	-51.5100	-0.3020	1.4900	0.1360
14:29:12.710	2856	0.1100	6.0600	-56.3800	-0.3000	1.5470	0.1910
14:29:12.730	2876	0.0200	5.7800	-47.3600	-0.2930	1.3230	0.1230
14:29:12.750	2896	4.1700	6.1700	-59.3800	-0.2850	1.9190	0.2020
14:29:12.769	2916	0.7700	5.7500	-46.1400	-0.2950	1.3520	0.1480
14:29:12.791	2936	1.9900	5.8900	-54.2400	-0.2830	1.6600	0.1500
14:29:12.809	2956	0.9700	5.6200	-51.9400	-0.3150	1.5240	0.1670
14:29:12.830	2976	0.9600	5.5200	-50.6500	-0.3110	1.3720	0.1390
14:29:12.850	2996	2.1700	6.2200	-62.1600	-0.2760	1.9130	0.2120
14:29:12.870	3016	2.5000	5.5800	-48.6400	-0.3110	1.4870	0.1480
14:29:12.890	3036	4.6200	5.7600	-55.9300	-0.2720	1.9050	0.1800
14:29:12.910	3056	0.5600	5.0300	-44.2200	-0.2610	1.2090	0.1590
14:29:12.930	3076	3.4500	5.3200	-54.5200	-0.3200	1.7280	0.1400
14:29:12.950	3096	3.6600	5.7800	-56.1900	-0.3190	1.8210	0.2030
14:29:12.970	3116	0.4700	5.5600	-48.7400	-0.2990	1.3710	0.1400
14:29:12.990	3136	2.4200	6.4600	-62.7600	-0.2630	1.9920	0.2230
14:29:13.009	3156	-1.0500	5.3900	-46.2200	-0.2880	1.2160	0.1340
14:29:13.032	3176	3.0100	6.0900	-57.5200	-0.2900	1.7490	0.1540
14:29:13.050	3196	2.0500	5.4900	-49.8900	-0.3020	1.4450	0.1700
14:29:13.070	3216	1.3300	5.6200	-54.5900	-0.2780	1.5380	0.1320
14:29:13.090	3236	1.3600	6.1900	-59.8900	-0.2620	1.7820	0.1910
14:29:13.110	3256	-0.7100	5.4300	-43.6800	-0.2780	1.1120	0.1080
14:29:13.130	3276	3.4100	5.2500	-56.9400	-0.2450	1.8190	0.1870
14:29:13.150	3296	1.8900	5.9800	-53.0000	-0.2810	1.5810	0.1710
14:29:13.170	3316	2.3400	5.6100	-50.5700	-0.2830	1.5150	0.1590
14:29:13.190	3336	1.6700	5.5400	-54.6700	-0.2850	1.6080	0.1880
14:29:13.210	3356	0.4500	5.9700	-50.1100	-0.2910	1.2780	0.1400
14:29:13.229	3376	1.2700	6.4300	-61.3600	-0.3030	1.8430	0.1830
14:29:13.252	3396	0.8700	5.4700	-48.7500	-0.2970	1.3490	0.1580
14:29:13.270	3416	2.7300	6.1300	-52.3200	-0.2840	1.6130	0.1480
14:29:13.289	3436	0.7400	5.4200	-53.6600	-0.2780	1.4750	0.1860
14:29:13.309	3456	0.8500	5.8900	-50.4700	-0.2910	1.3950	0.1340
14:29:13.331	3476	1.6600	5.8400	-55.8900	-0.2870	1.6810	0.1950
14:29:13.349	3496	-0.6400	6.3300	-47.2400	-0.3200	1.2900	0.1230
14:29:13.372	3516	2.2200	6.1400	-59.9200	-0.3010	1.8160	0.1930
14:29:13.390	3536	0.4400	5.4700	-48.1200	-0.3150	1.3350	0.1720
14:29:13.410	3556	2.8200	6.2300	-51.2800	-0.3140	1.6270	0.1210
14:29:13.430	3576	2.2000	6.0700	-54.6700	-0.3270	1.6610	0.1980
14:29:13.451	3596	1.3600	5.9200	-50.7500	-0.3230	1.4190	0.1520
14:29:13.471	3616	2.4900	5.8900	-58.4800	-0.2970	1.8260	0.2100
14:29:13.490	3636	0.1500	5.9000	-46.9500	-0.3010	1.3330	0.1470
14:29:13.511	3656	3.8400	6.1300	-54.8500	-0.3080	1.7740	0.1580
14:29:13.529	3676	1.0600	4.9100	-50.6600	-0.3110	1.4670	0.1800
14:29:13.550	3696	0.4700	5.9600	-51.5000	-0.3340	1.4550	0.1320
14:29:13.570	3716	2.4000	5.7800	-58.5900	-0.3050	1.8130	0.2030
14:29:13.590	3736	0.4000	6.0100	-47.4200	-0.3070	1.3080	0.1330
14:29:13.612	3756	2.4000	6.5300	-58.7500	-0.2940	1.8670	0.1760
14:29:13.632	3776	-0.1200	5.2200	-48.3900	-0.3130	1.3160	0.1590
14:29:13.652	3796	1.4200	6.2100	-52.4300	-0.2840	1.5130	0.1400
14:29:13.670	3816	1.9500	5.6200	-55.3200	-0.3200	1.6400	0.1890
14:29:13.690	3836	1.0200	5.8300	-49.1000	-0.2970	1.3960	0.1350
14:29:13.710	3856	2.6600	6.1800	-60.7000	-0.2580	1.8820	0.1940
14:29:13.730	3876	0.2100	5.2200	-44.8700	-0.3040	1.2140	0.1420
14:29:13.750	3896	2.8800	6.2400	-56.8900	-0.2760	1.7840	0.1650
14:29:13.770	3916	0.3800	6.1200	-51.9600	-0.2970	1.5510	0.1780
14:29:13.792	3936	1.6200	6.0400	-49.4900	-0.3080	1.4610	0.1270
14:29:13.812	3956	1.3900	5.7700	-57.9500	-0.3150	1.7090	0.2020
14:29:13.831	3976	0.3700	5.8200	-45.5800	-0.3200	1.2370	0.1290
14:29:13.850	3996	3.2200	6.2500	-57.6700	-0.3210	1.8260	0.1670
14:29:13.871	4016	1.0500	5.4900	-49.0100	-0.3350	1.3610	0.1600
14:29:13.890	4036	2.6100	5.5800	-53.0400	-0.3160	1.5970	0.1420
14:29:13.910	4056	0.9000	6.2600	-54.4700	-0.3220	1.6060	0.1750
14:29:13.930	4076	0.2600	6.3100	-49.2500	-0.2870	1.3230	0.1280
14:29:13.951	4096	2.0300	5.8200	-59.0700	-0.2900	1.7370	0.1920
14:29:13.971	4116	0.8100	5.5200	-46.0300	-0.3160	1.2960	0.1420
14:29:13.992	4136	3.1700	5.6000	-57.1700	-0.3300	1.8030	0.1650
14:29:14.010	4156	1.6300	5.1900	-51.1100	-0.3030	1.5700	0.1850
14:29:14.031	4176	0.6400	6.5900	-50.5600	-0.2970	1.4730	0.1240
14:29:14.052	4196	0.9800	5.6500	-59.1000	-0.3170	1.6570	0.2000
14:29:14.071	4216	-0.9200	5.9000	-47.8300	-0.3000	1.2100	0.1330
14:29:14.091	4236	3.0200	5.9900	-57.7800	-0.2840	1.8250	0.1690
14:29:14.110	4256	0.9900	5.5200	-47.9100	-0.3000	1.3970	0.1660
14:29:14.132	4276	2.0400	5.7100	-54.6900	-0.2940	1.6340	0.1590
14:29:14.152	4296	0.5700	6.1300	-52.4600	-0.3010	1.5490	0.1830
14:29:14.171	4316	-0.1000	5.9700	-48.4500	-0.3250	1.2870	0.1270
14:29:14.190	4336	2.7400	5.8400	-59.1800	-0.3190	1.8350	0.2000
14:29:14.210	4356	0.1900	5.6400	-45.5300	-0.3310	1.3310	0.1510
14:29:14.231	4376	3.8700	6.7600	-58.3300	-0.2980	1.9250	0.1640
14:29:14.251	4396	1.1800	5.7400	-50.7900	-0.3180	1.4870	0.1750
14:29:14.271	4416	1.4400	6.3100	-51.4700	-0.3020	1.4310	0.1370
14:29:14.291	4436	2.1600	5.9600	-56.5900	-0.3010	1.7100	0.1950
14:29:14.310	4456	0.9200	5.5800	-45.8200	-0.3100	1.3300	0.1280
14:29:14.331	4476	4.7600	5.9100	-56.7600	-0.2840	1.9100	0.1830
14:29:14.350	4496	1.0900	5.6200	-46.6400	-0.3100	1.4320	0.1540
14:29:14.372	4516	1.5300	5.8300	-53.1200	-0.3060	1.6040	0.1390
14:29:14.392	4536	0.3600	5.7900	-55.4500	-0.3160	1.6430	0.1900
14:29:14.410	4556	0.7300	5.6300	-46.9300	-0.3230	1.3370	0.1220
14:29:14.431	4576	2.6000	6.3500	-59.4300	-0.2880	1.8720	0.1960
14:29:14.452	4596	0.5100	5.7700	-45.9500	-0.2970	1.3220	0.1490
14:29:14.470	4616	2.9600	6.1900	-55.9100	-0.2720	1.7400	0.1610
14:29:14.491	4636	0.2800	5.2200	-53.0200	-0.3120	1.4720	0.1850
14:29:14.510	4656	0.2800	5.8200	-50.1200	-0.3170	1.4580	0.1230
14:29:14.531	4676	1.0300	5.8200	-58.8200	-0.2980	1.7570	0.2010
14:29:14.551	4696	0.9100	5.5600	-45.8600	-0.3070	1.2770	0.1290
14:29:14.570	4716	2.4100	6.0500	-59.2400	-0.3090	1.9120	0.1880
14:29:14.592	4736	-0.5400	5.8400	-47.0400	-0.3190	1.3090	0.1540
14:29:14.610	4756	2.7200	6.4700	-54.2300	-0.3070	1.6920	0.1500
14:29:14.632	4776	1.3200	5.5200	-53.0200	-0.3190	1.5470	0.1890
14:29:14.652	4796	0.6200	5.9900	-48.5800	-0.3220	1.3350	0.1310
14:29:14.670	4816	2.5300	6.2500	-60.5500	-0.3290	1.8390	0.2100
14:29:14.692	4836	1.0600	5.6400	-48.1000	-0.3400	1.3060	0.1540
14:29:14.711	4856	3.3200	5.9900	-55.3500	-0.3100	1.8400	0.1630
14:29:14.730	4876	1.3000	5.1700	-49.2600	-0.3090	1.4220	0.1690
14:29:14.750	4896	1.4700	6.2000	-51.6900	-0.2940	1.4770	0.1400
14:29:14.772	4916	2.1700	5.7200	-55.9700	-0.3130	1.7540	0.1910
14:29:14.790	4936	0.8700	5.9000	-43.0500	-0.3030	1.2330	0.1070
14:29:14.812	4956	3.1000	6.1400	-59.3600	-0.2990	1.8490	0.1940
14:29:14.831	4976	1.8200	5.6400	-48.0200	-0.3040	1.4240	0.1610
14:29:14.851	4996	2.2800	5.9600	-56.2000	-0.2800	1.6640	0.1500
14:29:14.872	5016	0.8400	5.5400	-54.1400	-0.3260	1.5460	0.1840
14:29:14.891	5036	0.3500	5.7800	-47.1100	-0.2970	1.2160	0.1200
14:29:14.912	5056	1.9000	5.6900	-59.6200	-0.2900	1.8360	0.1950
14:29:14.933	5076	0.9700	5.9300	-48.8500	-0.2910	1.3660	0.1510
14:29:14.953	5096	3.4500	6.1000	-58.1600	-0.2620	1.8610	0.1730
14:29:14.972	5116	0.2300	5.4900	-48.9000	-0.3040	1.3870	0.1670
14:29:14.991	5136	1.6300	5.8700	-51.9000	-0.3250	1.5050	0.1410
14:29:15.011	5156	2.2800	5.8500	-56.1700	-0.3140	1.7540	0.2060
14:29:15.033	5176	0.9100	6.0100	-48.9600	-0.3400	1.3730	0.1440
14:29:15.053	5196	3.4600	6.1700	-61.1800	-0.3030	1.9590	0.2090
14:29:15.071	5216	-0.0800	5.4000	-47.4400	-0.3270	1.3170	0.1590
14:29:15.093	5236	2.6500	6.1900	-53.8800	-0.3030	1.6530	0.1480
14:29:15.113	5256	2.0700	5.4300	-51.3400	-0.3320	1.5640	0.1950
14:29:15.132	5276	1.0200	6.1500	-52.6800	-0.3140	1.3770	0.1520
14:29:15.151	5296	1.6300	5.7800	-59.7800	-0.2810	1.8250	0.2110
14:29:15.171	5316	0.0400	5.3900	-47.2900	-0.3050	1.2650	0.1400
14:29:15.193	5336	2.2500	6.4300	-56.1800	-0.2840	1.7850	0.1590
14:29:15.213	5356	0.2800	5.4000	-48.3800	-0.3060	1.3500	0.1620
14:29:15.231	5376	0.5600	6.2000	-50.8900	-0.3260	1.4410	0.1310
14:29:15.250	5396	0.0700	5.6200	-58.1900	-0.3200	1.6060	0.1910
14:29:15.270	5416	-0.2300	5.6900	-48.4000	-0.3180	1.2790	0.1220
14:29:15.292	5436	3.1100	5.7300	-59.1800	-0.2970	1.9350	0.1850
14:29:15.311	5456	0.6100	5.8500	-47.5500	-0.3170	1.3520	0.1610
14:29:15.333	5476	2.5400	6.2000	-54.3100	-0.2790	1.6060	0.1560
14:29:15.352	5496	0.6100	5.3700	-50.5300	-0.3240	1.5630	0.1640
14:29:15.371	5516	0.8000	5.7100	-52.1100	-0.3070	1.3920	0.1420
14:29:15.393	5536	1.9900	6.0800	-58.6900	-0.3050	1.7950	0.1950
14:29:15.413	5556	-0.3400	5.8300	-46.3500	-0.3470	1.2460	0.1330
14:29:15.433	5576	2.9000	6.1000	-59.0900	-0.3050	1.8520	0.1900
14:29:15.452	5596	1.0300	5.6800	-48.5900	-0.3190	1.3870	0.1600
14:29:15.472	5616	2.0400	5.8800	-54.4800	-0.3190	1.5790	0.1460
14:29:15.493	5636	1.2500	6.2900	-55.9600	-0.3240	1.6780	0.1960
14:29:15.513	5656	0.2100	5.8400	-48.0100	-0.3350	1.3110	0.1300
14:29:15.531	5676	2.8600	6.0800	-58.3100	-0.2890	1.8810	0.1890
14:29:15.551	5696	1.1000	6.0200	-44.8100	-0.3120	1.3290	0.1450
14:29:15.573	5716	3.2200	5.9600	-54.0400	-0.2850	1.7390	0.1730
14:29:15.592	5736	0.7800	5.5500	-52.2900	-0.3010	1.5570	0.1880
14:29:15.611	5756	1.1500	6.2400	-49.2300	-0.3160	1.4570	0.1280
14:29:15.632	5776	2.0100	5.9100	-58.8800	-0.3050	1.8110	0.2000
14:29:15.651	5796	-0.4200	5.5800	-46.9200	-0.2890	1.3180	0.1390
14:29:15.673	5816	2.6600	6.2000	-58.0200	-0.2840	1.8310	0.1820
14:29:15.692	5836	0.6500	5.4300	-48.5800	-0.3190	1.3830	0.1560
14:29:15.712	5856	2.6500	5.9100	-51.6800	-0.2840	1.5450	0.1410
14:29:15.733	5876	2.2000	6.0500	-57.9400	-0.2960	1.7210	0.1970
14:29:15.750	5896	0.9500	5.7500	-48.4000	-0.2960	1.3540	0.1440
14:29:15.771	5916	2.9500	6.0700	-59.7300	-0.2910	1.8480	0.1980
14:29:15.792	5936	-0.4600	5.7200	-46.7200	-0.2940	1.3030	0.1510
14:29:15.812	5956	2.9100	6.0800	-53.8800	-0.3120	1.7590	0.1570
14:29:15.831	5976	0.5900	5.5100	-51.7000	-0.3310	1.4800	0.1810
14:29:15.852	5996	1.1600	6.2900	-49.5600	-0.3250	1.4320	0.1330
14:29:15.872	6016	1.0300	5.9700	-57.8000	-0.3430	1.8080	0.1960
14:29:15.892	6036	0.2300	6.0600	-48.4100	-0.3180	1.2940	0.1500
14:29:15.912	6056	2.6200	6.1300	-56.0000	-0.3250	1.8300	0.1690
14:29:15.932	6076	0.9700	5.3900	-47.1000	-0.3180	1.3440	0.1560
14:29:15.954	6096	1.8600	5.9700	-53.1600	-0.3160	1.5340	0.1420
14:29:15.973	6116	0.5300	5.8500	-55.0300	-0.3310	1.5910	0.1850
14:29:15.993	6136	-0.2700	6.1400	-49.6200	-0.3110	1.3470	0.1260
14:29:16.013	6156	1.9100	5.9300	-58.9600	-0.2720	1.8090	0.1980
14:29:16.032	6176	0.5200	5.8600	-46.2200	-0.2950	1.2780	0.1490
14:29:16.052	6196	2.6700	6.0300	-54.1000	-0.3000	1.7180	0.1540
14:29:16.073	6216	0.8400	5.4100	-50.5300	-0.2960	1.4120	0.1710
14:29:16.093	6236	1.1400	6.0300	-51.0300	-0.2830	1.4540	0.1350
14:29:16.114	6256	0.9300	6.1200	-58.1600	-0.3080	1.7270	0.1890
14:29:16.132	6276	-0.9300	5.7400	-48.3000	-0.3030	1.2330	0.1400
14:29:16.154	6296	1.3600	6.3000	-57.3800	-0.2860	1.7860	0.1660
14:29:16.172	6316	0.2200	5.6800	-46.7900	-0.3080	1.3230	0.1360
14:29:16.194	6336	3.1700	5.7600	-53.6100	-0.2770	1.6520	0.1480
14:29:16.214	6356	1.6800	5.9000	-51.8700	-0.2850	1.6110	0.1830
14:29:16.234	6376	0.5800	5.9000	-48.8400	-0.3200	1.3430	0.1310
14:29:16.253	6396	1.6400	6.6300	-59.1700	-0.3160	1.7970	0.1830
14:29:16.274	6416	0.9200	5.7400	-45.4500	-0.3250	1.3190	0.1410
14:29:16.292	6436	4.4400	6.0400	-58.0400	-0.3100	1.9000	0.1780
14:29:16.313	6456	2.1100	5.1700	-50.4900	-0.3060	1.5160	0.1920
14:29:16.333	6476	1.5800	5.8500	-52.6700	-0.3180	1.5000	0.1430
14:29:16.352	6496	1.3400	6.0700	-59.1500	-0.3040	1.7240	0.2060
14:29:16.373	6516	0.4600	5.8200	-49.3000	-0.3030	1.3420	0.1330
14:29:16.393	6536	3.1800	5.7600	-57.5500	-0.2740	1.9000	0.1750
14:29:16.411	6556	0.9300	5.6800	-46.1800	-0.2990	1.3620	0.1410
14:29:16.433	6576	2.7100	5.7900	-53.6500	-0.2890	1.6510	0.1520
14:29:16.453	6596	0.5400	5.4800	-55.9500	-0.3020	1.6700	0.1990
14:29:16.474	6616	0.3300	5.7500	-46.6500	-0.2980	1.3270	0.1170
14:29:16.494	6636	1.7600	5.7700	-59.6500	-0.2750	1.8120	0.2020
14:29:16.513	6656	0.3400	5.6800	-45.7600	-0.2960	1.2520	0.1350
14:29:16.533	6676	3.2200	6.1100	-59.0300	-0.2780	1.8620	0.1770
14:29:16.553	6696	2.0100	5.6600	-50.9700	-0.3090	1.5350	0.1720
14:29:16.572	6716	1.3000	6.1500	-52.6600	-0.2950	1.4830	0.1430
14:29:16.592	6736	0.4100	5.9700	-56.7400	-0.2800	1.6590	0.1930
14:29:16.614	6756	-0.0500	5.8400	-46.1600	-0.2820	1.2360	0.1260
14:29:16.633	6776	2.5900	6.2500	-60.1600	-0.2880	1.9160	0.1850
14:29:16.654	6796	0.3300	5.1900	-48.1700	-0.3200	1.3180	0.1670
14:29:16.674	6816	2.7700	5.9600	-52.6200	-0.3120	1.6680	0.1410
14:29:16.694	6836	0.9900	5.9800	-53.0100	-0.3200	1.5300	0.1920
14:29:16.712	6856	0.4400	5.9700	-51.5400	-0.3390	1.3910	0.1450
14:29:16.734	6876	0.8900	5.7400	-61.6300	-0.3290	1.7760	0.2030
14:29:16.752	6896	-0.1900	6.0700	-48.0400	-0.3320	1.2640	0.1450
14:29:16.773	6916	3.2300	6.4500	-56.9100	-0.3090	1.8450	0.1710
14:29:16.793	6936	1.1600	5.2000	-49.9100	-0.3030	1.4040	0.1720
14:29:16.813	6956	1.2600	6.2900	-52.5700	-0.3050	1.4740	0.1380
14:29:16.833	6976	1.4700	5.6200	-56.0400	-0.3100	1.6630	0.1900
14:29:16.852	6996	-0.4300	6.1900	-46.0800	-0.2960	1.2500	0.1240
14:29:16.873	7016	2.2900	5.9300	-56.6600	-0.2970	1.7820	0.1690
14:29:16.893	7036	0.9900	5.3700	-48.9200	-0.3190	1.4290	0.1620
14:29:16.913	7056	3.2100	5.7800	-56.6000	-0.2970	1.7290	0.1590
14:29:16.933	7076	1.2600	5.4000	-53.1900	-0.2980	1.5570	0.1820
14:29:16.953	7096	0.3600	5.3800	-51.6200	-0.3100	1.2990	0.1520
14:29:16.973	7116	2.0300	6.1400	-58.5600	-0.2730	1.7870	0.1830
14:29:16.993	7136	1.4300	5.4700	-47.5300	-0.2860	1.3770	0.1350
14:29:17.013	7156	3.8600	5.7900	-57.8100	-0.2800	1.8430	0.1890
14:29:17.033	7176	0.8300	5.9400	-46.4800	-0.2980	1.3560	0.1450
14:29:17.053	7196	2.4700	6.1300	-53.4600	-0.3030	1.5960	0.1420
14:29:17.072	7216	2.9200	6.0100	-57.4300	-0.3460	1.7910	0.2040
14:29:17.092	7236	0.6100	5.8700	-47.3300	-0.3360	1.3440	0.1350
14:29:17.112	7256	2.4000	6.5000	-60.7000	-0.2940	1.9170	0.1920
14:29:17.133	7276	0.6900	5.4700	-49.5900	-0.3290	1.3180	0.1550
14:29:17.153	7296	2.5700	5.5500	-55.8500	-0.3000	1.6930	0.1600
14:29:17.173	7316	1.1800	5.6400	-53.2200	-0.3150	1.5970	0.1950
14:29:17.194	7336	-0.1400	5.4800	-51.5700	-0.3230	1.3630	0.1380
14:29:17.213	7356	1.1800	5.9700	-59.9900	-0.2780	1.7740	0.1880
14:29:17.233	7376	0.1400	5.5000	-46.7000	-0.2910	1.2560	0.1330
14:29:17.252	7396	3.5300	5.9800	-56.8600	-0.2830	1.8080	0.1700
14:29:17.274	7416	1.0000	5.3900	-49.9700	-0.3150	1.4670	0.1650
14:29:17.294	7436	1.3200	5.8700	-50.4500	-0.3000	1.4400	0.1230
14:29:17.314	7456	0.8700	5.5300	-55.7200	-0.3000	1.6620	0.1830
14:29:17.333	7476	-0.2500	5.7900	-48.1800	-0.2970	1.3000	0.1410
14:29:17.352	7496	3.9100	5.7300	-58.5100	-0.2860	1.8860	0.1840
14:29:17.373	7516	1.0300	6.2000	-46.6700	-0.2920	1.4160	0.1490
14:29:17.393	7536	2.3000	5.7800	-53.1700	-0.2830	1.6290	0.1500
14:29:17.414	7556	1.5400	5.3600	-53.8000	-0.2910	1.5390	0.1900
14:29:17.433	7576	0.3600	5.9700	-48.2700	-0.2840	1.3130	0.1200
14:29:17.454	7596	1.5000	6.5000	-60.1200	-0.3020	1.8390	0.1950
14:29:17.474	7616	-0.5700	6.1500	-47.2100	-0.3270	1.2340	0.1260
14:29:17.492	7636	2.9900	6.3300	-58.7900	-0.3040	1.7910	0.1730
14:29:17.514	7656	0.8000	5.4200	-47.9900	-0.3220	1.3360	0.1610
14:29:17.533	7676	1.6600	6.0200	-51.7200	-0.3250	1.5230	0.1360
14:29:17.553	7696	2.0700	6.1300	-56.1400	-0.3300	1.7140	0.1980
14:29:17.574	7716	0.7700	5.9300	-49.1600	-0.3310	1.3940	0.1300
14:29:17.593	7736	3.1400	6.1200	-60.1000	-0.2930	1.8550	0.1990
14:29:17.614	7756	0.5400	5.5600	-48.4100	-0.2910	1.3400	0.1590
14:29:17.634	7776	2.8900	5.5700	-56.2700	-0.2870	1.6650	0.1670
14:29:17.652	7796	1.5500	5.5100	-52.3400	-0.3010	1.5540	0.1800
14:29:17.674	7816	1.5400	5.7200	-50.4900	-0.3000	1.4100	0.1360
14:29:17.693	7836	2.4800	6.0800	-59.1900	-0.2980	1.8460	0.2030
14:29:17.714	7856	0.4100	5.1500	-46.7000	-0.2990	1.2780	0.1490
14:29:17.734	7876	2.3800	6.2500	-58.2700	-0.3040	1.8080	0.1640
14:29:17.754	7896	0.6300	5.4900	-48.6300	-0.3000	1.3640	0.1640
14:29:17.774	7916	2.7300	5.9200	-50.0500	-0.3020	1.5510	0.1240
14:29:17.794	7936	2.4600	5.6700	-57.1400	-0.2950	1.7540	0.1900
14:29:17.814	7956	0.3400	5.5400	-49.8400	-0.2800	1.3820	0.1440
14:29:17.835	7976	2.5200	6.3600	-60.7300	-0.2700	1.8380	0.1930
14:29:17.853	7996	0.4700	5.5800	-44.5800	-0.2800	1.2150	0.1290
14:29:17.873	8016	3.5900	5.9900	-55.9200	-0.3050	1.7900	0.1520
14:29:17.893	8036	2.3200	5.2800	-52.7200	-0.3170	1.6070	0.1920
14:29:17.914	8056	0.9800	5.9200	-51.1200	-0.3160	1.4590	0.1390
14:29:17.934	8076	1.6300	6.2800	-60.8200	-0.2980	1.8890	0.2050
14:29:17.954	8096	0.0000	5.9000	-46.0200	-0.3150	1.2610	0.1330
14:29:17.975	8116	2.4600	5.8300	-56.1100	-0.3170	1.8040	0.1640
14:29:17.995	8136	0.6700	5.9000	-47.3100	-0.3100	1.3910	0.1560
14:29:18.013	8156	1.5100	6.4000	-52.3700	-0.2920	1.5170	0.1340
14:29:18.034	8176	2.1400	5.8400	-56.3000	-0.3220	1.7300	0.1930
14:29:18.054	8196	1.7500	5.8700	-48.4700	-0.2990	1.4130	0.1410
14:29:18.074	8216	3.4200	6.2900	-60.1900	-0.2780	1.8880	0.2050
14:29:18.094	8236	0.5300	5.7600	-46.1200	-0.3130	1.2770	0.1470
14:29:18.115	8256	1.8100	5.6900	-53.9700	-0.2970	1.6120	0.1440
14:29:18.133	8276	0.6100	5.3100	-52.0200	-0.3000	1.4570	0.1730
14:29:18.154	8296	1.0600	5.9600	-51.5400	-0.2980	1.4770	0.1340
14:29:18.174	8316	2.8900	5.3800	-59.4100	-0.3170	1.8880	0.1960
14:29:18.194	8336	-0.9200	5.5000	-47.6400	-0.3000	1.3000	0.1330
14:29:18.214	8356	1.3300	5.9800	-58.1700	-0.2810	1.7070	0.1640
14:29:18.234	8376	-0.3500	5.2300	-48.1900	-0.3010	1.2910	0.1410
14:29:18.255	8396	1.7400	6.1300	-50.9900	-0.2840	1.4810	0.1170
14:29:18.273	8416	1.4300	5.9900	-59.5600	-0.3190	1.7340	0.1960
14:29:18.294	8436	0.3100	6.0100	-48.2100	-0.3140	1.3220	0.1310
14:29:18.313	8456	2.1800	6.4500	-59.6700	-0.2940	1.8520	0.1880
14:29:18.334	8476	0.0300	5.9700	-45.9100	-0.3110	1.2520	0.1420
14:29:18.354	8496	4.2100	5.8700	-54.8800	-0.3100	1.7660	0.1540
14:29:18.373	8516	2.3800	5.4300	-52.6500	-0.3180	1.6550	0.1820
14:29:18.395	8536	0.9700	6.0200	-50.5700	-0.3190	1.4760	0.1400
14:29:18.415	8556	1.4800	6.2600	-59.1700	-0.2830	1.7990	0.2090
14:29:18.433	8576	0.5600	5.6900	-43.2900	-0.2840	1.2600	0.1170
14:29:18.455	8596	2.3400	6.4400	-55.0700	-0.2800	1.8410	0.1530
14:29:18.475	8616	1.5200	5.5500	-49.7500	-0.3010	1.4230	0.1630
14:29:18.495	8636	2.5500	6.1700	-52.1000	-0.3040	1.5740	0.1330
14:29:18.514	8656	0.5400	5.8700	-58.8700	-0.2940	1.7440	0.1990
14:29:18.533	8676	-0.4300	5.7400	-46.5700	-0.2910	1.2060	0.1150
14:29:18.554	8696	1.8200	5.8700	-58.3200	-0.2790	1.8410	0.1790
14:29:18.576	8716	0.3300	5.6500	-47.3000	-0.2950	1.3610	0.1350
14:29:18.596	8736	3.1900	5.8000	-55.1500	-0.2680	1.7050	0.1660
14:29:18.615	8756	1.6600	5.4100	-52.6900	-0.2900	1.5540	0.1770
14:29:18.635	8776	1.1000	6.3000	-50.3400	-0.2800	1.4360	0.1300
14:29:18.656	8796	1.9900	6.1800	-58.3700	-0.2720	1.8110	0.1960
14:29:18.674	8816	0.4700	5.3100	-46.4900	-0.2850	1.2920	0.1450
14:29:18.694	8836	2.7100	5.9000	-59.2900	-0.2720	1.8620	0.1760
14:29:18.714	8856	0.5400	5.6100	-51.4500	-0.3270	1.4140	0.1770
14:29:18.734	8876	2.7900	5.9400	-53.4000	-0.3190	1.5890	0.1450
14:29:18.753	8896	1.1400	5.5200	-55.0000	-0.2950	1.5460	0.1970
14:29:18.774	8916	-0.1700	6.0000	-49.1400	-0.3130	1.2680	0.1240
14:29:18.795	8936	2.0800	5.9500	-61.8600	-0.3190	1.8600	0.2040
14:29:18.815	8956	-0.0100	5.4100	-48.7600	-0.3370	1.3620	0.1540
14:29:18.835	8976	3.4300	6.0700	-54.8600	-0.2940	1.7690	0.1570
14:29:18.855	8996	1.2600	5.6100	-49.4000	-0.2880	1.5430	0.1650
14:29:18.874	9016	1.2700	5.8200	-49.1800	-0.3010	1.4370	0.1270
14:29:18.894	9036	1.0100	5.9000	-59.7300	-0.2960	1.7200	0.2060
14:29:18.915	9056	-0.2100	5.7600	-47.5000	-0.3100	1.2960	0.1340
14:29:18.934	9076	2.9700	5.9200	-57.5700	-0.2900	1.8470	0.1700
14:29:18.954	9096	1.8600	5.4100	-48.6700	-0.2870	1.4710	0.1700
14:29:18.974	9116	2.5900	5.7000	-53.3100	-0.3020	1.6380	0.1390
14:29:18.995	9136	1.3600	5.5500	-58.2900	-0.3050	1.6250	0.2050
14:29:19.016	9156	-1.1000	6.1400	-48.5800	-0.2980	1.2140	0.1160
14:29:19.034	9176	1.9500	5.8000	-60.6900	-0.2820	1.8200	0.1910
14:29:19.055	9196	1.4100	5.4700	-46.7700	-0.3100	1.3970	0.1410
14:29:19.076	9216	3.2100	5.8600	-57.3800	-0.2700	1.7960	0.1690
14:29:19.096	9236	1.4900	5.1200	-48.4300	-0.2870	1.4680	0.1630
14:29:19.116	9256	2.1300	5.9800	-52.0200	-0.3050	1.5190	0.1390
14:29:19.134	9276	2.5200	5.9900	-58.2500	-0.3120	1.8090	0.2060
14:29:19.156	9296	0.5100	5.8900	-47.3500	-0.3220	1.3430	0.1360
14:29:19.176	9316	3.0000	6.0200	-61.5500	-0.2920	1.9280	0.1950
14:29:19.194	9336	0.4700	5.6100	-48.0800	-0.3280	1.3770	0.1590
14:29:19.216	9356	1.8500	6.3100	-53.5300	-0.3020	1.6100	0.1330
14:29:19.235	9376	0.9300	6.1700	-53.2900	-0.3180	1.6210	0.1940
14:29:19.255	9396	0.1500	6.2000	-49.5800	-0.3100	1.3490	0.1270
14:29:19.275	9416	2.1800	5.7600	-60.0000	-0.2820	1.8160	0.2040
14:29:19.295	9436	0.5100	5.6600	-46.7500	-0.3070	1.2780	0.1360
14:29:19.315	9456	2.9800	5.9200	-57.4700	-0.2990	1.8030	0.1720
14:29:19.334	9476	0.9000	5.3900	-51.5400	-0.3080	1.4880	0.1690
14:29:19.355	9496	0.2500	6.3500	-52.8500	-0.3170	1.4240	0.1430
14:29:19.377	9516	0.1500	5.7700	-57.4200	-0.2930	1.6020	0.1870
14:29:19.397	9536	-0.1400	5.3900	-48.2300	-0.3120	1.2420	0.1320
14:29:19.416	9556	3.0000	6.6300	-58.9700	-0.2750	1.9240	0.1860
14:29:19.435	9576	1.3200	5.6000	-48.6900	-0.3110	1.4100	0.1530
14:29:19.455	9596	2.7900	5.8500	-51.6600	-0.2900	1.6040	0.1310
14:29:19.475	9616	1.4200	6.1700	-52.7900	-0.2950	1.5880	0.1730
14:29:19.495	9636	0.6100	6.0800	-48.8000	-0.2880	1.3310	0.1170
14:29:19.515	9656	1.6500	6.2600	-60.3300	-0.2880	1.8400	0.1900
14:29:19.535	9676	-0.6600	5.7200	-48.6600	-0.3140	1.2560	0.1530
14:29:19.556	9696	2.2700	6.4500	-58.4200	-0.2870	1.8020	0.1740
14:29:19.576	9716	0.8500	5.1400	-49.3600	-0.3180	1.3890	0.1630
14:29:19.595	9736	2.4500	5.9000	-49.4200	-0.3100	1.5060	0.1120
14:29:19.615	9756	2.5900	6.0200	-58.5300	-0.3190	1.8060	0.2120
14:29:19.636	9776	0.0800	5.9800	-48.1800	-0.3080	1.3190	0.1360
14:29:19.654	9796	1.5200	6.3700	-58.7500	-0.2810	1.8350	0.1830
14:29:19.676	9816	0.4600	5.5000	-44.8500	-0.3110	1.2740	0.1400
14:29:19.694	9836	2.8500	5.9200	-54.8500	-0.2930	1.6550	0.1470
14:29:19.716	9856	1.6900	5.3700	-53.0300	-0.3160	1.5820	0.1810
14:29:19.734	9876	0.9700	5.8500	-51.0400	-0.3180	1.4490	0.1380
14:29:19.755	9896	1.6400	6.1000	-60.2300	-0.2890	1.8580	0.2010
14:29:19.775	9916	-0.1300	5.3400	-46.8200	-0.2880	1.2690	0.1330
14:29:19.796	9936	2.9300	5.9700	-58.9500	-0.2900	1.8440	0.1670
14:29:19.816	9956	0.5100	5.5700	-49.6400	-0.2930	1.4150	0.1680
14:29:19.835	9976	2.0100	5.6700	-52.6600	-0.2930	1.5350	0.1460
14:29:19.854	9996	2.0200	6.1000	-55.4600	-0.3040	1.7190	0.1850
14:29:19.875	10016	1.0800	6.0800	-48.4000	-0.3050	1.3790	0.1220
14:29:19.896	10036	2.3700	6.0700	-62.1100	-0.2610	1.9200	0.2030
14:29:19.916	10056	0.2300	5.8000	-43.4900	-0.2760	1.2580	0.1310
14:29:19.937	10076	3.7200	5.8900	-55.7000	-0.2780	1.7540	0.1680
14:29:19.956	10096	2.1200	5.7400	-52.6800	-0.3000	1.5590	0.1920
14:29:19.974	10116	1.8700	6.3600	-49.9600	-0.3170	1.4960	0.1330
14:29:19.996	10136	2.1200	5.6900	-62.3600	-0.3060	1.8070	0.2250
14:29:20.015	10156	-0.4700	5.5500	-46.9800	-0.3070	1.2030	0.1390
14:29:20.036	10176	2.9200	6.7000	-58.2500	-0.3030	1.8600	0.1740
14:29:20.054	10196	2.2700	5.4400	-49.4800	-0.3400	1.5030	0.1790
14:29:20.076	10216	2.9000	5.8200	-54.3300	-0.3450	1.6160	0.1440
14:29:20.096	10236	1.0900	5.5000	-51.5900	-0.3230	1.5720	0.1800
14:29:20.116	10256	-0.1900	5.5500	-49.1900	-0.2900	1.2930	0.1330
14:29:20.137	10276	0.3300	6.3200	-63.8100	-0.2750	1.8690	0.1770
14:29:20.155	10296	-0.3400	5.2300	-45.5700	-0.3010	1.1520	0.1310
14:29:20.177	10316	2.6400	5.6400	-53.6200	-0.2480	1.5950	0.1460
14:29:20.196	10336	2.6500	5.5200	-54.3400	-0.2740	1.7130	0.1860
14:29:20.217	10356	1.7500	5.6300	-48.6200	-0.2810	1.3580	0.1250
14:29:20.235	10376	2.5600	5.8600	-56.7100	-0.2800	1.7850	0.1830
14:29:20.256	10396	-1.2600	5.5400	-45.8000	-0.2840	1.1850	0.1140
14:29:20.276	10416	4.6500	5.6500	-59.8600	-0.2550	1.9620	0.1800
14:29:20.295	10436	2.1300	6.3000	-52.0100	-0.2700	1.6040	0.1710
14:29:20.316	10456	2.0700	4.9000	-49.6700	-0.2520	1.4020	0.1390
14:29:20.335	10476	1.0800	5.4400	-54.7900	-0.2940	1.6240	0.1570
14:29:20.357	10496	-0.3600	5.9100	-48.6900	-0.2960	1.2380	0.1230
14:29:20.376	10516	1.6000	6.1000	-59.4000	-0.3110	1.8050	0.1840
14:29:20.396	10536	0.0800	5.9300	-49.9500	-0.3230	1.3720	0.1620
14:29:20.417	10556	2.3200	6.1700	-55.3300	-0.3160	1.7290	0.1570
14:29:20.436	10576	1.3800	5.6800	-49.7300	-0.3110	1.5310	0.1780
14:29:20.457	10596	1.1400	6.0600	-49.3700	-0.3030	1.4490	0.1330
14:29:20.475	10616	1.2200	5.7700	-60.4200	-0.3030	1.7710	0.2130
14:29:20.496	10636	0.3500	5.8800	-49.0200	-0.2910	1.3470	0.1390
14:29:20.517	10656	3.3800	6.2000	-54.9300	-0.2740	1.7510	0.1600
14:29:20.536	10676	1.0300	5.2200	-49.1700	-0.2930	1.3610	0.1630
14:29:20.557	10696	2.3800	6.1300	-55.7900	-0.3010	1.7060	0.1460
14:29:20.577	10716	1.7200	5.7000	-54.2700	-0.3120	1.6970	0.1860
14:29:20.597	10736	-0.3100	5.8700	-46.9100	-0.3030	1.2600	0.1270
14:29:20.615	10756	1.4800	5.8200	-59.5500	-0.2970	1.7910	0.1840
14:29:20.635	10776	0.0400	5.4600	-46.0800	-0.3250	1.3070	0.1380
14:29:20.657	10796	3.1500	6.1300	-56.1400	-0.2910	1.7800	0.1590
14:29:20.677	10816	1.2800	5.9000	-50.8600	-0.3020	1.5370	0.1820
14:29:20.696	10836	0.8200	6.1500	-52.2900	-0.2890	1.4250	0.1420
14:29:20.715	10856	1.6400	5.9500	-58.7600	-0.2750	1.7310	0.1860
14:29:20.736	10876	0.3200	5.4700	-48.0200	-0.2770	1.2430	0.1350
14:29:20.756	10896	3.1200	6.3800	-61.3600	-0.2670	1.9340	0.1990
14:29:20.776	10916	0.2500	5.8100	-48.6200	-0.3250	1.2980	0.1650
14:29:20.796	10936	3.1400	5.9400	-52.1000	-0.3150	1.5790	0.1470
14:29:20.816	10956	1.8500	6.3400	-55.4400	-0.3280	1.6740	0.2010
14:29:20.836	10976	0.8200	5.9400	-50.0400	-0.3200	1.3980	0.1410
14:29:20.856	10996	2.6900	5.9900	-59.8900	-0.3270	1.8870	0.2010
14:29:20.876	11016	0.5400	5.3900	-45.8200	-0.3430	1.2650	0.1380
14:29:20.896	11036	3.3800	5.9200	-56.6000	-0.3110	1.7440	0.1540
14:29:20.916	11056	1.0200	5.7700	-52.2700	-0.3200	1.4710	0.1810
14:29:20.937	11076	0.2300	6.0100	-54.0800	-0.3190	1.4440	0.1390
14:29:20.956	11096	1.7800	6.0000	-57.9100	-0.3030	1.7880	0.1930
14:29:20.976	11116	0.1900	5.4500	-46.8700	-0.3000	1.2580	0.1340
14:29:20.995	11136	3.1400	6.1400	-56.6200	-0.2970	1.8490	0.1700
14:29:21.017	11156	1.2500	5.6800	-48.6900	-0.3020	1.4380	0.1650
14:29:21.035	11176	1.7900	5.9400	-53.7800	-0.3070	1.6020	0.1360
14:29:21.055	11196	0.8900	5.7000	-54.4800	-0.3120	1.6070	0.1800
14:29:21.077	11216	0.3600	5.9300	-48.8800	-0.2900	1.2880	0.1250
14:29:21.096	11236	1.6500	5.9700	-59.6800	-0.2770	1.7760	0.1970
14:29:21.115	11256	1.2000	5.7000	-48.4200	-0.2920	1.3470	0.1540
14:29:21.137	11276	3.3400	5.7700	-57.3300	-0.2770	1.8050	0.1720
14:29:21.156	11296	0.5200	5.5300	-50.7000	-0.2990	1.3960	0.1720
14:29:21.176	11316	1.1300	5.9000	-52.1400	-0.3200	1.4320	0.1310
14:29:21.195	11336	1.5500	5.8700	-57.5900	-0.3330	1.7000	0.1880
14:29:21.218	11356	0.2800	5.8000	-47.9800	-0.3490	1.3660	0.1360
14:29:21.238	11376	3.8200	6.6300	-58.0200	-0.3100	1.9810	0.1900
14:29:21.256	11396	0.6600	5.8200	-47.9200	-0.3250	1.4000	0.1730
14:29:21.277	11416	2.0700	6.1900	-54.9100	-0.3090	1.6380	0.1520
14:29:21.295	11436	0.5400	6.1900	-51.6500	-0.3230	1.5170	0.1770
14:29:21.316	11456	0.7700	6.2400	-51.2600	-0.3050	1.3510	0.1430
14:29:21.336	11476	3.4400	5.6900	-61.8000	-0.2850	1.9210	0.2120
14:29:21.357	11496	1.1800	5.6500	-46.5800	-0.3090	1.3210	0.1430
14:29:21.376	11516	3.3500	5.7700	-57.5000	-0.2900	1.8270	0.1750
14:29:21.398	11536	0.2100	5.5700	-49.4200	-0.3050	1.4380	0.1740
14:29:21.418	11556	0.9500	5.8400	-51.4500	-0.3200	1.4140	0.1300
14:29:21.438	11576	1.6700	5.5700	-60.4300	-0.3030	1.7570	0.2060
14:29:21.457	11596	0.7900	5.6500	-46.3700	-0.2930	1.2790	0.1310
14:29:21.477	11616	2.6200	6.4100	-59.8700	-0.2690	1.9060	0.1940
14:29:21.498	11636	0.5300	5.8500	-46.6800	-0.3240	1.3510	0.1470
14:29:21.517	11656	2.1700	5.9200	-51.4800	-0.2990	1.5420	0.1310
14:29:21.537	11676	0.7100	5.9900	-54.9000	-0.3040	1.5810	0.1860
14:29:21.557	11696	0.3000	5.8700	-50.4600	-0.3070	1.3770	0.1380
14:29:21.577	11716	2.3200	5.6700	-61.9600	-0.2940	1.8600	0.2100
14:29:21.597	11736	0.1300	5.5400	-47.2600	-0.3270	1.1790	0.1380
14:29:21.616	11756	2.7600	6.6000	-57.2000	-0.3010	1.7450	0.1620
14:29:21.638	11776	1.4400	5.7200	-48.9000	-0.3250	1.4580	0.1650
14:29:21.657	11796	2.4800	5.6600	-52.6400	-0.3290	1.5610	0.1350
14:29:21.677	11816	2.2800	5.9800	-59.7700	-0.3280	1.7900	0.2290
14:29:21.698	11836	0.3400	5.7100	-47.6800	-0.3180	1.3420	0.1310
14:29:21.717	11856	3.1300	6.4600	-56.3800	-0.2890	1.8090	0.1810
14:29:21.736	11876	1.4100	5.1600	-47.2100	-0.3240	1.3320	0.1520
14:29:21.757	11896	2.4400	6.0900	-54.3500	-0.2820	1.6200	0.1490
14:29:21.777	11916	1.0300	5.5600	-54.8800	-0.3200	1.5740	0.1890
14:29:21.798	11936	1.0200	5.7700	-51.3300	-0.3030	1.4100	0.1380
14:29:21.817	11956	2.6600	6.1200	-58.4000	-0.3030	1.8720	0.1840
14:29:21.837	11976	0.6800	6.2500	-45.7200	-0.2960	1.2920	0.1330
14:29:21.857	11996	2.7200	5.9800	-56.7200	-0.3010	1.8110	0.1670
14:29:21.877	12016	0.8900	5.2100	-49.6200	-0.3170	1.4460	0.1660
14:29:21.897	12036	1.5000	5.8700	-50.9100	-0.2910	1.4630	0.1360
14:29:21.917	12056	1.8500	6.1600	-58.7900	-0.2930	1.7430	0.1940
14:29:21.937	12076	-0.2200	5.7700	-49.2900	-0.2800	1.3240	0.1460
14:29:21.957	12096	3.0500	6.0800	-58.7400	-0.2500	1.8270	0.1830
14:29:21.977	12116	0.3200	5.7000	-47.6100	-0.2970	1.2730	0.1500
14:29:21.996	12136	2.7500	6.2100	-55.7700	-0.3000	1.6950	0.1640
14:29:22.016	12156	1.9900	5.8100	-53.3200	-0.3110	1.5950	0.1930
14:29:22.037	12176	0.4100	5.6800	-49.1600	-0.3080	1.3550	0.1380
14:29:22.056	12196	1.7800	6.2700	-59.7600	-0.3000	1.8510	0.2120
14:29:22.076	12216	0.0200	5.6700	-48.2100	-0.3250	1.3690	0.1600
14:29:22.098	12236	2.6800	6.2200	-54.7600	-0.3030	1.7220	0.1500
14:29:22.117	12256	0.3300	5.5800	-49.0000	-0.3260	1.3990	0.1670
14:29:22.137	12276	1.7500	6.2700	-50.0000	-0.2960	1.4840	0.1270
14:29:22.156	12296	2.2300	6.1300	-56.3600	-0.3070	1.7310	0.1910
14:29:22.176	12316	0.4700	5.7100	-49.6200	-0.2990	1.4070	0.1470
14:29:22.198	12336	2.6300	5.9100	-58.5000	-0.3000	1.7950	0.1770
14:29:22.218	12356	-0.1400	5.4600	-46.8000	-0.3140	1.2900	0.1460
14:29:22.238	12376	2.9400	5.9700	-52.5200	-0.3050	1.5890	0.1370
14:29:22.258	12396	1.2200	5.9300	-52.2100	-0.3340	1.5600	0.1820
14:29:22.276	12416	1.1700	6.0600	-50.7800	-0.3070	1.4140	0.1380
14:29:22.296	12436	1.3700	5.9600	-59.3500	-0.3150	1.7840	0.1990
14:29:22.318	12456	-1.4100	5.6900	-48.2300	-0.3050	1.2280	0.1380
14:29:22.336	12476	2.4200	5.9600	-56.3000	-0.3030	1.7730	0.1600
14:29:22.357	12496	0.9800	5.6500	-49.4700	-0.3010	1.4340	0.1560
14:29:22.377	12516	2.3600	5.8300	-50.7200	-0.2930	1.5470	0.1240
14:29:22.398	12536	1.4700	6.1200	-53.8600	-0.3120	1.6580	0.1880
14:29:22.417	12556	0.5400	5.9200	-47.6100	-0.3260	1.3500	0.1300
14:29:22.438	12576	2.0000	6.8100	-59.0700	-0.3150	1.8770	0.1930
14:29:22.458	12596	0.5700	5.6100	-47.1400	-0.3200	1.3220	0.1570
14:29:22.476	12616	3.2800	6.1300	-54.3000	-0.3230	1.7670	0.1460
14:29:22.498	12636	1.5200	5.5400	-53.1000	-0.3270	1.5610	0.1970
14:29:22.517	12656	0.6600	6.3800	-50.8600	-0.3210	1.4490	0.1360
14:29:22.536	12676	1.5800	5.9500	-60.7900	-0.3030	1.8170	0.2240
14:29:22.558	12696	0.5600	5.3200	-47.6000	-0.3030	1.2620	0.1480
14:29:22.579	12716	3.7900	6.4200	-58.5900	-0.2820	1.8200	0.1880
14:29:22.599	12736	1.3200	5.4200	-48.5300	-0.3040	1.4450	0.1600
14:29:22.619	12756	2.1400	5.9100	-52.7400	-0.3000	1.5910	0.1420
14:29:22.639	12776	1.1900	6.1900	-56.2800	-0.3110	1.6890	0.1820
14:29:22.658	12796	-0.1200	5.7600	-49.7800	-0.2970	1.2990	0.1380
14:29:22.679	12816	2.0500	6.1700	-59.0700	-0.2800	1.8100	0.1910
14:29:22.697	12836	0.5200	5.4000	-45.4200	-0.3040	1.2860	0.1400
14:29:22.719	12856	2.8800	6.3700	-55.3300	-0.2750	1.6890	0.1530
14:29:22.738	12876	1.9300	5.5900	-51.7000	-0.2920	1.5750	0.1780
14:29:22.758	12896	0.9700	6.2800	-52.1800	-0.2780	1.4040	0.1460
14:29:22.779	12916	1.4400	5.7600	-58.7000	-0.2760	1.7680	0.1980
14:29:22.799	12936	0.2200	5.5700	-46.8400	-0.2960	1.2570	0.1320
14:29:22.819	12956	3.1700	6.2700	-59.2100	-0.2770	1.8970	0.1760
14:29:22.836	12976	0.1300	5.5500	-48.7300	-0.3340	1.4030	0.1520
14:29:22.857	12996	2.6400	6.2200	-52.1000	-0.3270	1.6080	0.1300
14:29:22.878	13016	1.0700	5.7300	-55.2200	-0.3320	1.6290	0.1940
14:29:22.899	13036	-0.3000	5.9900	-47.8800	-0.3220	1.2870	0.1280
14:29:22.919	13056	1.7300	5.8300	-60.3800	-0.3240	1.8470	0.1970
14:29:22.937	13076	1.5800	5.4600	-46.1800	-0.3250	1.3050	0.1500
14:29:22.958	13096	2.7600	6.2700	-56.8500	-0.2950	1.7560	0.1640
14:29:22.978	13116	0.9400	5.5200	-51.7700	-0.3330	1.5180	0.1850
14:29:22.999	13136	0.9500	6.2300	-50.4400	-0.3180	1.4370	0.1270
14:29:23.018	13156	0.5000	5.7800	-58.6000	-0.3000	1.7390	0.1900
14:29:23.038	13176	-0.2000	5.6500	-48.2200	-0.3070	1.3030	0.1460
14:29:23.059	13196	3.2400	6.2100	-56.1300	-0.3040	1.8000	0.1660
14:29:23.078	13216	1.2000	5.1500	-47.6200	-0.3150	1.4060	0.1600
14:29:23.097	13236	2.6900	6.2100	-54.0500	-0.2990	1.6110	0.1420
14:29:23.119	13256	1.1000	5.5900	-53.9500	-0.3320	1.6210	0.1880
14:29:23.138	13276	-0.0600	6.0900	-49.8000	-0.2980	1.2910	0.1290
14:29:23.158	13296	2.4000	6.1000	-60.6200	-0.2760	1.8280	0.2060
14:29:23.178	13316	0.2200	5.7100	-46.6800	-0.3060	1.3710	0.1360
14:29:23.199	13336	2.6800	5.7200	-55.8800	-0.2830	1.7390	0.1520
14:29:23.218	13356	1.6200	5.3000	-48.8700	-0.2840	1.4390	0.1570
14:29:23.238	13376	1.6300	5.7900	-52.4000	-0.3060	1.4980	0.1470
14:29:23.258	13396	2.4300	5.9700	-60.7600	-0.3280	1.8220	0.2080
14:29:23.278	13416	0.3000	6.1300	-46.1700	-0.3180	1.3620	0.1360
14:29:23.298	13436	2.9200	6.5400	-58.4600	-0.2900	1.8620	0.1830
14:29:23.318	13456	1.0000	5.4600	-48.1700	-0.3130	1.4380	0.1620
14:29:23.337	13476	3.1800	6.0700	-53.7800	-0.3060	1.7000	0.1490
14:29:23.360	13496	2.4200	5.4600	-54.3900	-0.3190	1.6450	0.2020
14:29:23.378	13516	0.0000	6.1700	-49.4200	-0.3120	1.3620	0.1260
14:29:23.399	13536	2.0200	5.8100	-59.1700	-0.2740	1.7580	0.1940
14:29:23.419	13556	0.1300	5.2000	-49.0100	-0.2950	1.2730	0.1470
14:29:23.438	13576	3.3500	6.3400	-56.0600	-0.2720	1.7560	0.1640
14:29:23.457	13596	1.2000	5.1700	-50.9600	-0.3100	1.4700	0.1750
14:29:23.479	13616	0.6000	6.4200	-51.6200	-0.2910	1.3950	0.1300
14:29:23.499	13636	0.9600	5.9900	-58.8800	-0.2960	1.7250	0.1900
14:29:23.519	13656	-0.8300	5.4800	-46.8500	-0.3030	1.2690	0.1270
14:29:23.537	13676	2.6200	6.4200	-61.1300	-0.2730	1.8630	0.1860
14:29:23.558	13696	0.0900	5.5400	-47.4800	-0.3220	1.3390	0.1510
14:29:23.578	13716	2.0800	5.6300	-52.3000	-0.2990	1.5600	0.1400
14:29:23.598	13736	1.3400	5.4900	-55.1300	-0.2960	1.6070	0.1900
14:29:23.618	13756	0.7400	5.9400	-48.1400	-0.2720	1.3420	0.1350
14:29:23.638	13776	2.6600	5.9400	-60.3900	-0.2830	1.8860	0.1970
14:29:23.658	13796	-0.1300	6.0200	-46.3000	-0.3090	1.2560	0.1380
14:29:23.678	13816	2.6200	6.6300	-55.3000	-0.2890	1.7540	0.1550
14:29:23.698	13836	1.1000	5.7400	-51.4800	-0.3300	1.5060	0.1890
14:29:23.719	13856	1.6900	5.8700	-51.3400	-0.3040	1.4390	0.1380
14:29:23.738	13876	1.9100	5.7100	-56.7100	-0.3240	1.7150	0.1880
14:29:23.760	13896	0.4600	5.5000	-47.3100	-0.3220	1.3510	0.1420
14:29:23.780	13916	3.1300	6.2700	-58.6400	-0.2820	1.9130	0.1870
14:29:23.799	13936	1.6500	5.4900	-47.9800	-0.2960	1.3610	0.1590
14:29:23.817	13956	2.2200	5.9800	-54.0700	-0.3070	1.6350	0.1390
14:29:23.840	13976	1.7800	5.5800	-53.0500	-0.2950	1.6020	0.1770
14:29:23.859	13996	0.7600	5.6600	-49.3900	-0.3220	1.4100	0.1360
14:29:23.879	14016	1.5200	5.9400	-61.1600	-0.2950	1.8510	0.2020
14:29:23.897	14036	0.5600	5.5700	-46.3200	-0.2950	1.3080	0.1500
14:29:23.918	14056	3.2400	6.1000	-54.5400	-0.3000	1.8230	0.1520
14:29:23.939	14076	1.0600	5.6300	-49.3100	-0.3110	1.4850	0.1680
14:29:23.958	14096	2.0000	5.7000	-50.6300	-0.3040	1.4780	0.1320
14:29:23.980	14116	2.0000	6.2400	-57.8700	-0.2890	1.7700	0.2020
14:29:23.998	14136	0.8700	5.9100	-47.0100	-0.2740	1.3210	0.1320
14:29:24.020	14156	3.0500	6.0100	-61.3200	-0.2520	1.9130	0.2000
14:29:24.039	14176	0.6600	5.6600	-47.7200	-0.2870	1.3110	0.1590
14:29:24.059	14196	3.2600	6.2000	-55.2000	-0.3030	1.7680	0.1590
14:29:24.078	14216	1.9800	5.3200	-53.1900	-0.3350	1.6080	0.1980
14:29:24.098	14236	0.7600	6.1300	-48.7900	-0.3240	1.3410	0.1150
14:29:24.117	14256	1.8100	6.2400	-61.7000	-0.3110	1.8620	0.2040
14:29:24.138	14276	0.1700	5.8300	-46.6600	-0.3260	1.2630	0.1450
14:29:24.160	14296	2.9100	6.4400	-54.0100	-0.3020	1.7660	0.1430
14:29:24.178	14316	1.1800	5.5500	-47.7800	-0.3070	1.3840	0.1650
14:29:24.199	14336	1.1200	6.2400	-52.3900	-0.3100	1.4830	0.1300
14:29:24.220	14356	0.9500	5.8400	-60.0600	-0.3190	1.7550	0.2130
14:29:24.240	14376	-0.3200	5.5800	-47.4600	-0.2880	1.2600	0.1320
14:29:24.259	14396	2.1700	6.4800	-58.3700	-0.2630	1.7660	0.1810
14:29:24.279	14416	-0.7200	5.4500	-46.3300	-0.3210	1.3050	0.1330
14:29:24.300	14436	2.1500	5.9900	-54.1500	-0.3090	1.6170	0.1380
14:29:24.319	14456	1.7100	5.6600	-54.7600	-0.3170	1.6510	0.1890
14:29:24.339	14476	0.4400	5.7900	-48.0600	-0.2960	1.3490	0.1250
14:29:24.360	14496	1.9500	6.3400	-58.6400	-0.2850	1.8120	0.1830
14:29:24.380	14516	-0.9400	5.6800	-46.5800	-0.2950	1.2660	0.1370
14:29:24.398	14536	3.2200	6.0600	-56.1800	-0.2800	1.7430	0.1600
14:29:24.419	14556	1.5700	5.5500	-50.0500	-0.2920	1.5140	0.1670
14:29:24.440	14576	1.3100	5.8300	-51.4500	-0.2930	1.4540	0.1390
14:29:24.460	14596	0.9800	6.1900	-57.5200	-0.2950	1.6890	0.1920
14:29:24.479	14616	-0.7100	5.5300	-47.3400	-0.3150	1.1910	0.1210
14:29:24.500	14636	2.1600	6.3400	-60.5300	-0.3110	1.8740	0.1820
14:29:24.519	14656	1.0400	5.7900	-47.7600	-0.3220	1.3980	0.1580
14:29:24.539	14676	3.2700	6.1100	-52.7900	-0.3030	1.6470	0.1450
14:29:24.559	14696	2.0000	5.9100	-55.8100	-0.3360	1.5940	0.1950
14:29:24.580	14716	0.8100	5.6500	-47.9300	-0.3440	1.3900	0.1140
14:29:24.599	14736	2.4900	5.7600	-59.3000	-0.3100	1.8210	0.2050
14:29:24.620	14756	0.4800	5.9100	-46.3100	-0.3160	1.3290	0.1410
14:29:24.638	14776	2.8300	6.4300	-54.9500	-0.2650	1.7540	0.1560
14:29:24.658	14796	1.3000	5.3800	-49.5300	-0.3020	1.4860	0.1670
14:29:24.681	14816	1.6100	6.0600	-51.7900	-0.2850	1.5400	0.1470
14:29:24.699	14836	1.4900	6.0600	-59.8400	-0.2970	1.7790	0.2100
14:29:24.719	14856	-0.1400	6.0500	-49.0900	-0.2780	1.2790	0.1430
14:29:24.740	14876	1.8300	6.0000	-59.1400	-0.2720	1.8000	0.1910
14:29:24.759	14896	0.0300	5.3100	-46.8900	-0.2980	1.2800	0.1390
14:29:24.779	14916	3.1000	6.0200	-54.3600	-0.2790	1.7000	0.1470
14:29:24.799	14936	1.6600	5.8300	-53.6900	-0.3080	1.6720	0.1830
14:29:24.818	14956	0.6500	5.9200	-50.0900	-0.2970	1.4110	0.1390
14:29:24.839	14976	1.3700	5.7900	-59.8000	-0.2500	1.7630	0.1950
14:29:24.859	14996	0.1000	5.3600	-44.5200	-0.2710	1.2030	0.1340
14:29:24.879	15016	3.2900	6.4100	-58.7300	-0.2760	1.8430	0.1680
14:29:24.900	15036	1.4900	5.6000	-51.1400	-0.3090	1.5070	0.1860
14:29:24.918	15056	2.4000	6.0600	-50.5200	-0.3070	1.5470	0.1250
14:29:24.940	15076	0.9300	5.7100	-57.6500	-0.3220	1.7050	0.2000
14:29:24.961	15096	-0.6600	6.2600	-48.7100	-0.2880	1.1890	0.1360
14:29:24.980	15116	1.9900	6.0100	-59.7300	-0.3060	1.8190	0.1730
14:29:24.999	15136	0.8300	5.9700	-45.7400	-0.3130	1.3090	0.1480
14:29:25.019	15156	2.9000	5.9200	-53.3900	-0.3200	1.6620	0.1480
14:29:25.040	15176	1.7500	5.7400	-52.9100	-0.3260	1.6540	0.1910
14:29:25.059	15196	-0.0500	6.2900	-49.2000	-0.3060	1.3080	0.1280
14:29:25.080	15216	1.2400	6.1300	-58.0500	-0.2760	1.6800	0.1880
14:29:25.099	15236	-0.2500	5.6000	-47.4300	-0.3110	1.2570	0.1310
14:29:25.120	15256	3.3000	5.9900	-56.8300	-0.3020	1.7970	0.1520
14:29:25.139	15276	2.3500	5.8600	-49.5600	-0.3000	1.5320	0.1670
14:29:25.160	15296	2.2000	5.7000	-54.4200	-0.2950	1.5660	0.1490
14:29:25.179	15316	1.3700	5.7700	-56.3100	-0.3160	1.7190	0.1790
14:29:25.200	15336	-0.3300	5.9100	-46.9800	-0.3020	1.2880	0.1280
14:29:25.219	15356	1.4700	6.0900	-58.4000	-0.2640	1.7620	0.1760
14:29:25.241	15376	0.0800	5.3100	-47.2400	-0.2910	1.2880	0.1400
14:29:25.259	15396	1.9400	5.8800	-54.5000	-0.2780	1.6480	0.1410
14:29:25.280	15416	1.3800	5.5600	-53.1400	-0.3140	1.5390	0.1810
14:29:25.300	15436	0.6900	6.2300	-49.7800	-0.3160	1.4370	0.1270
14:29:25.320	15456	1.8900	6.0500	-59.5400	-0.3020	1.8110	0.2080
14:29:25.339	15476	-0.1700	5.6900	-48.0000	-0.3310	1.3140	0.1440
14:29:25.360	15496	3.4300	6.0400	-58.0200	-0.3000	1.8280	0.1650
14:29:25.381	15516	1.4800	5.3600	-50.1800	-0.3130	1.4660	0.1680
14:29:25.401	15536	2.2600	6.2400	-54.3000	-0.3040	1.6220	0.1450
14:29:25.421	15556	1.8100	6.0600	-57.1100	-0.3160	1.7290	0.1950
14:29:25.440	15576	0.4700	5.4300	-47.1400	-0.2900	1.3260	0.1350
14:29:25.460	15596	2.1100	6.3900	-57.4300	-0.2520	1.7770	0.1830
14:29:25.480	15616	1.3400	5.8100	-46.5500	-0.2940	1.3220	0.1390
14:29:25.501	15636	3.4000	5.9300	-53.8100	-0.2870	1.7250	0.1530
14:29:25.521	15656	1.3800	5.5300	-53.9200	-0.3060	1.5530	0.1820
14:29:25.540	15676	-0.3400	5.8700	-48.8800	-0.2970	1.3530	0.1180
14:29:25.559	15696	0.6100	5.8400	-58.4700	-0.2970	1.7270	0.1850
14:29:25.579	15716	-0.6200	5.5200	-49.2600	-0.2940	1.2440	0.1390
14:29:25.599	15736	3.6500	5.8500	-57.9500	-0.2770	1.8400	0.1640
14:29:25.620	15756	1.4400	5.8500	-48.9700	-0.3130	1.5020	0.1520
14:29:25.639	15776	1.3000	5.9600	-52.4200	-0.3000	1.5120	0.1370
14:29:25.660	15796	1.6900	5.6200	-55.0700	-0.2810	1.6450	0.1920
14:29:25.681	15816	0.0500	5.7800	-45.1300	-0.2980	1.3140	0.1140
14:29:25.701	15836	3.3900	5.9200	-58.7800	-0.2840	1.8920	0.1940
14:29:25.719	15856	0.5500	5.6300	-48.9700	-0.3250	1.3270	0.1520
14:29:25.741	15876	2.9500	6.1400	-53.5200	-0.3000	1.6960	0.1490
14:29:25.760	15896	0.1900	5.5500	-51.2000	-0.3330	1.4480	0.1770
14:29:25.780	15916	0.8700	5.8900	-51.0500	-0.3190	1.4030	0.1250
14:29:25.800	15936	2.1300	6.2300	-59.6900	-0.3130	1.7730	0.1960
14:29:25.820	15956	0.2200	5.7500	-48.1300	-0.3170	1.3190	0.1330
14:29:25.840	15976	3.1100	6.2100	-55.7700	-0.2960	1.7450	0.1590
14:29:25.860	15996	0.6200	5.5500	-49.8900	-0.2970	1.3770	0.1730
14:29:25.879	16016	1.5000	6.0500	-53.0500	-0.2980	1.5670	0.1300
14:29:25.900	16036	1.0900	5.5600	-55.7100	-0.3150	1.6150	0.1860
14:29:25.922	16056	1.1500	5.9400	-46.2800	-0.2980	1.3370	0.1250
14:29:25.940	16076	3.6000	5.8500	-59.3800	-0.2830	1.9070	0.1970
14:29:25.959	16096	0.7800	5.5100	-50.5800	-0.2760	1.3720	0.1740
14:29:25.980	16116	3.0900	5.9900	-54.7300	-0.2860	1.7190	0.1480
14:29:26.001	16136	0.9600	5.5400	-51.4800	-0.2990	1.5040	0.1760
14:29:26.019	16156	1.7500	5.9800	-48.9900	-0.2900	1.3500	0.1260
14:29:26.040	16176	3.0300	6.0600	-59.4400	-0.2800	1.8830	0.2070
14:29:26.061	16196	0.5700	5.7800	-47.0700	-0.2950	1.3580	0.1340
14:29:26.081	16216	3.1200	6.0100	-57.6600	-0.2720	1.8560	0.1690
14:29:26.100	16236	1.0300	5.8400	-48.9500	-0.2970	1.3790	0.1630
14:29:26.120	16256	2.0800	5.9800	-53.2300	-0.3230	1.6000	0.1250
14:29:26.140	16276	0.9500	5.8700	-55.2700	-0.3360	1.6500	0.1900
14:29:26.159	16296	-0.5500	5.9400	-49.8500	-0.3190	1.2880	0.1340
14:29:26.181	16316	1.6800	6.1300	-60.3000	-0.3010	1.8470	0.1930
14:29:26.200	16336	0.0300	5.9400	-47.4500	-0.3240	1.3240	0.1470
14:29:26.222	16356	2.8000	5.9500	-54.6800	-0.3050	1.7460	0.1560
14:29:26.240	16376	1.2900	5.5300	-50.9600	-0.3140	1.4490	0.1890
14:29:26.260	16396	0.4400	6.2100	-51.1200	-0.3100	1.4370	0.1340
14:29:26.279	16416	1.1000	5.9700	-58.1900	-0.3040	1.7360	0.1970
14:29:26.300	16436	-0.4300	5.9200	-47.3100	-0.2740	1.2960	0.1250
14:29:26.320	16456	2.5500	6.1200	-55.6900	-0.2710	1.7340	0.1590
14:29:26.340	16476	0.5000	5.0900	-49.1000	-0.3030	1.3730	0.1640
14:29:26.361	16496	2.1100	6.1400	-52.5600	-0.3000	1.5730	0.1250
14:29:26.380	16516	1.5600	5.5300	-56.4000	-0.3340	1.6510	0.1960
14:29:26.401	16536	0.4200	5.9600	-49.9400	-0.2970	1.3780	0.1400
14:29:26.421	16556	2.5100	6.4300	-59.0500	-0.2680	1.8200	0.1830
14:29:26.441	16576	0.6500	5.6800	-47.6200	-0.3030	1.2670	0.1540
14:29:26.461	16596	3.0300	5.9700	-55.0100	-0.2980	1.7430	0.1540
14:29:26.480	16616	1.7400	5.1300	-51.7800	-0.2970	1.5190	0.1780
14:29:26.500	16636	1.6000	5.9100	-51.4900	-0.2720	1.4390	0.1330
14:29:26.520	16656	1.1300	6.0000	-57.7200	-0.3010	1.6910	0.1890
14:29:26.541	16676	-0.6000	5.9000	-47.0400	-0.3240	1.2630	0.1290
14:29:26.562	16696	3.3200	6.2000	-60.6900	-0.3110	1.8740	0.1830
14:29:26.580	16716	1.2900	5.4800	-48.4000	-0.3080	1.3880	0.1640
14:29:26.600	16736	3.2200	6.4500	-53.1000	-0.3120	1.6760	0.1450
14:29:26.621	16756	2.3100	5.7300	-54.6900	-0.3360	1.6270	0.2010
14:29:26.640	16776	0.3700	6.0300	-48.9200	-0.3190	1.3620	0.1260
14:29:26.661	16796	2.4200	5.7900	-61.7400	-0.3080	1.8860	0.2030
14:29:26.680	16816	0.7600	5.3000	-47.0200	-0.3160	1.2390	0.1410
14:29:26.702	16836	3.0400	6.1200	-56.4400	-0.2800	1.7740	0.1590
14:29:26.722	16856	1.5900	5.3500	-51.5100	-0.3070	1.5400	0.1860
14:29:26.740	16876	2.2400	5.7900	-51.6000	-0.3090	1.5640	0.1470
14:29:26.761	16896	2.7600	5.6900	-58.4500	-0.2800	1.8000	0.2020
14:29:26.780	16916	-0.4200	5.4500	-48.1600	-0.2690	1.2430	0.1350
14:29:26.802	16936	1.6600	5.9500	-57.7400	-0.2690	1.7610	0.1650
14:29:26.821	16956	0.0700	5.5100	-47.9000	-0.2850	1.3140	0.1470
14:29:26.841	16976	3.4000	5.9300	-52.9400	-0.2710	1.7120	0.1370
14:29:26.860	16996	2.8700	5.6900	-51.7700	-0.2830	1.6440	0.1680
14:29:26.882	17016	0.3000	6.1000	-49.2300	-0.2670	1.4200	0.1300
14:29:26.901	17036	1.4100	6.3600	-58.8900	-0.2510	1.7680	0.1780
14:29:26.921	17056	0.0600	5.4200	-47.1500	-0.2830	1.2240	0.1410
14:29:26.940	17076	4.1200	6.4600	-58.2500	-0.2640	1.9070	0.1690
14:29:26.961	17096	1.2700	5.3800	-49.9200	-0.3060	1.4480	0.1680
14:29:26.982	17116	2.4400	5.5700	-52.3900	-0.3120	1.5820	0.1390
14:29:27.001	17136	1.6500	6.2500	-54.7500	-0.3100	1.7030	0.1850
14:29:27.020	17156	0.1800	5.7200	-48.1100	-0.3130	1.2570	0.1360
14:29:27.042	17176	1.7200	6.6900	-58.9300	-0.3040	1.8470	0.1710
14:29:27.062	17196	1.0000	5.1600	-46.6800	-0.3270	1.2980	0.1500
14:29:27.082	17216	2.9100	5.8600	-52.9900	-0.3070	1.7210	0.1390
14:29:27.102	17236	2.0100	5.9500	-50.5100	-0.3150	1.5540	0.1650
14:29:27.122	17256	1.1000	5.6000	-50.2900	-0.2980	1.4070	0.1370
14:29:27.141	17276	0.6400	6.0000	-60.8300	-0.3070	1.7280	0.1970
14:29:27.161	17296	-0.2800	5.1900	-46.9700	-0.2960	1.2280	0.1360
14:29:27.180	17316	3.4300	5.8100	-58.0200	-0.2890	1.7880	0.1660
14:29:27.200	17336	1.5100	5.6400	-49.6000	-0.2940	1.4580	0.1610
14:29:27.220	17356	2.0400	5.7800	-56.0300	-0.2880	1.6130	0.1630
14:29:27.242	17376	1.3500	6.0000	-54.6400	-0.3130	1.6560	0.1830
14:29:27.260	17396	-0.2600	6.2500	-49.1700	-0.2820	1.3570	0.1350
14:29:27.282	17416	2.8900	6.3400	-60.4100	-0.2590	1.9180	0.1840
14:29:27.301	17436	0.5100	4.9500	-44.0500	-0.2810	1.1670	0.1430
14:29:27.321	17456	4.0300	5.6000	-58.8500	-0.2480	1.9270	0.1700
14:29:27.340	17476	3.2000	5.8800	-52.2200	-0.2540	1.7080	0.1810
14:29:27.362	17496	2.2200	5.7200	-47.5900	-0.2560	1.4220	0.1300
14:29:27.381	17516	1.6400	5.8400	-57.5500	-0.2410	1.7260	0.1970
14:29:27.401	17536	0.3600	5.6100	-47.9000	-0.3050	1.2780	0.1290
14:29:27.421	17556	1.4300	6.0500	-61.3900	-0.2590	1.8340	0.1730
14:29:27.441	17576	-0.4900	5.3200	-50.5400	-0.2890	1.3620	0.1570
14:29:27.461	17596	0.7300	6.1100	-50.0800	-0.2610	1.4280	0.1290
14:29:27.481	17616	-0.2400	5.9500	-56.5700	-0.2860	1.5980	0.1780
14:29:27.500	17636	0.6700	5.7100	-48.0500	-0.2920	1.3260	0.1290
14:29:27.520	17656	2.0300	5.7800	-58.0700	-0.2810	1.8000	0.1990
14:29:27.541	17676	-0.2300	5.9100	-54.0800	-0.2870	1.4630	0.1500
14:29:27.563	17696	2.2700	5.9300	-54.5100	-0.2630	1.6300	0.1580
14:29:27.582	17716	1.1800	5.8000	-50.0300	-0.2910	1.4590	0.1600
14:29:27.601	17736	2.4000	5.6100	-50.4900	-0.2900	1.4690	0.1390
14:29:27.620	17756	2.6000	5.5900	-57.9900	-0.3060	1.7990	0.1970
14:29:27.640	17776	0.3700	6.2600	-47.9800	-0.2930	1.3070	0.1280
14:29:27.660	17796	2.0700	5.6600	-59.0300	-0.2620	1.8130	0.1950
14:29:27.682	17816	1.3600	5.5900	-48.3100	-0.3100	1.4110	0.1530
14:29:27.702	17836	2.6400	6.2600	-52.4300	-0.2670	1.5730	0.1330
14:29:27.722	17856	1.0900	5.2000	-54.3100	-0.3000	1.5520	0.1890
14:29:27.742	17876	0.7700	6.2700	-49.8000	-0.2720	1.3810	0.1350
14:29:27.762	17896	2.3600	5.9700	-60.8800	-0.2880	1.8420	0.1860
14:29:27.782	17916	-0.2000	5.8900	-46.2000	-0.3060	1.2450	0.1440
14:29:27.801	17936	3.4900	6.2200	-57.7300	-0.2810	1.8110	0.1710
14:29:27.822	17956	0.9900	5.4300	-49.9800	-0.3320	1.4840	0.1780
14:29:27.841	17976	1.2600	6.1900	-51.5800	-0.3130	1.4730	0.1310
14:29:27.863	17996	2.4800	5.7800	-58.2400	-0.3200	1.7770	0.2020
14:29:27.882	18016	0.6000	5.7200	-46.8000	-0.3150	1.3070	0.1360
14:29:27.901	18036	2.7100	6.3200	-58.1700	-0.2710	1.8440	0.1890
14:29:27.922	18056	0.9700	5.3900	-46.5200	-0.3070	1.3750	0.1510
14:29:27.941	18076	2.6400	6.0800	-52.0900	-0.2820	1.5750	0.1400
14:29:27.963	18096	1.3700	5.7400	-57.3600	-0.3250	1.7030	0.1980
14:29:27.982	18116	0.6800	6.0400	-48.5600	-0.3060	1.3400	0.1290
14:29:28.002	18136	1.6300	5.7100	-61.2900	-0.2880	1.8410	0.2000
14:29:28.021	18156	0.3500	5.5000	-47.2400	-0.2990	1.3050	0.1440
14:29:28.041	18176	3.2200	5.6100	-56.0800	-0.2930	1.7550	0.1630
14:29:28.062	18196	1.6700	5.4400	-52.2900	-0.3060	1.5330	0.1770
14:29:28.083	18216	1.1700	5.8600	-49.9500	-0.2890	1.4430	0.1380
14:29:28.102	18236	1.0100	6.4700	-60.2000	-0.2900	1.7800	0.1960
14:29:28.122	18256	0.0400	5.8000	-46.6700	-0.2800	1.2770	0.1330
14:29:28.143	18276	3.1000	5.9100	-56.7900	-0.2620	1.8220	0.1670
14:29:28.163	18296	0.7000	5.0900	-47.7700	-0.2810	1.3250	0.1650
14:29:28.182	18316	2.8900	5.9200	-54.9200	-0.3050	1.7200	0.1530
14:29:28.201	18336	1.5500	5.9300	-53.4700	-0.3330	1.6630	0.1810
14:29:28.222	18356	1.0100	6.0000	-50.8500	-0.3240	1.3970	0.1350
14:29:28.241	18376	2.0400	6.0400	-59.6400	-0.3030	1.8700	0.1980
14:29:28.262	18396	0.3700	6.0300	-46.6200	-0.3170	1.2600	0.1420
14:29:28.282	18416	2.9900	6.1600	-55.9900	-0.3090	1.7470	0.1580
14:29:28.303	18436	1.8100	5.5000	-48.6900	-0.3220	1.4840	0.1740
14:29:28.321	18456	1.0900	6.1400	-52.5900	-0.2970	1.5110	0.1380
14:29:28.341	18476	1.3200	5.8100	-57.4400	-0.3080	1.7450	0.1970
14:29:28.361	18496	-0.1100	5.4500	-48.0400	-0.3100	1.3590	0.1370
14:29:28.382	18516	2.9900	6.0200	-59.0300	-0.2760	1.8480	0.1830
14:29:28.402	18536	-0.0400	5.6600	-46.8800	-0.3160	1.3160	0.1450
14:29:28.421	18556	1.4800	5.9100	-52.8200	-0.2870	1.5350	0.1350
14:29:28.441	18576	1.3600	5.6900	-54.2100	-0.3340	1.6180	0.1820
14:29:28.462	18596	0.6500	5.6800	-51.6000	-0.2960	1.4120	0.1410
14:29:28.482	18616	1.9900	6.2100	-60.4200	-0.2980	1.8720	0.1880
14:29:28.501	18636	0.2700	5.2700	-47.0800	-0.3150	1.2920	0.1570
14:29:28.522	18656	3.1300	5.8700	-54.9000	-0.2720	1.6670	0.1530
14:29:28.541	18676	0.6900	5.9700	-49.8200	-0.3160	1.4050	0.1640
14:29:28.563	18696	1.2100	5.9300	-53.0300	-0.2900	1.4680	0.1450
14:29:28.582	18716	1.2100	6.3800	-59.3300	-0.2990	1.7940	0.2020
14:29:28.601	18736	0.0000	6.0200	-47.5400	-0.3010	1.2380	0.1400
14:29:28.621	18756	2.2700	6.7400	-59.6700	-0.2990	1.8060	0.1870
14:29:28.641	18776	0.7600	5.3800	-46.5700	-0.3150	1.3210	0.1460
14:29:28.662	18796	3.4300	6.2200	-54.0400	-0.3050	1.6990	0.1380
14:29:28.682	18816	2.2400	6.3100	-55.4100	-0.3460	1.6740	0.1950
14:29:28.701	18836	0.7200	5.7500	-49.8800	-0.3110	1.3890	0.1470
14:29:28.722	18856	1.9500	6.0300	-61.0400	-0.2850	1.8880	0.2050
14:29:28.744	18876	0.3700	5.5500	-44.1300	-0.3130	1.2860	0.1290
14:29:28.761	18896	3.9900	5.6200	-54.5200	-0.2800	1.7370	0.1590
14:29:28.781	18916	1.9700	5.3400	-50.4700	-0.3010	1.5610	0.1790
14:29:28.802	18936	1.2100	5.9600	-52.9400	-0.2950	1.5410	0.1380
14:29:28.822	18956	1.0700	6.4400	-58.4000	-0.2940	1.7880	0.1950
14:29:28.843	18976	-0.8000	5.5800	-45.3300	-0.2970	1.1780	0.1160
14:29:28.863	18996	1.9800	6.1600	-57.9500	-0.2910	1.7930	0.1710
14:29:28.884	19016	1.6500	5.0600	-49.2900	-0.3040	1.3290	0.1500
14:29:28.902	19036	3.7400	5.8500	-52.3500	-0.3010	1.6620	0.1310
14:29:28.923	19056	2.1400	5.5500	-55.9200	-0.3060	1.7250	0.2020
14:29:28.943	19076	0.6300	6.2100	-48.4100	-0.2760	1.3570	0.1300
14:29:28.961	19096	1.9300	6.2500	-60.0800	-0.2530	1.7970	0.1910
14:29:28.982	19116	0.3000	5.0000	-46.9900	-0.2940	1.2130	0.1420
14:29:29.004	19136	3.2100	5.7600	-59.4800	-0.2780	1.8280	0.1830
14:29:29.024	19156	0.8000	5.5100	-51.1600	-0.3180	1.5030	0.1830
14:29:29.041	19176	1.9700	6.4600	-51.3800	-0.3090	1.5200	0.1290
14:29:29.063	19196	1.0500	5.8000	-57.2300	-0.3160	1.6900	0.1990
14:29:29.083	19216	-0.2400	5.7100	-47.5500	-0.3180	1.2650	0.1370
14:29:29.104	19236	2.2100	6.4700	-58.4800	-0.3050	1.8190	0.1700
14:29:29.123	19256	0.5800	5.8800	-46.3300	-0.3360	1.3810	0.1510
14:29:29.143	19276	2.8400	6.2300	-54.2600	-0.3060	1.7140	0.1470
14:29:29.163	19296	1.0300	5.5700	-54.0700	-0.3130	1.5680	0.1950
14:29:29.184	19316	0.3700	5.9900	-49.8400	-0.3010	1.3800	0.1270
14:29:29.203	19336	1.9000	5.9000	-57.4400	-0.2940	1.7740	0.1830
14:29:29.224	19356	0.4600	5.7300	-48.1900	-0.2890	1.3280	0.1450
14:29:29.242	19376	3.5200	5.7800	-55.7900	-0.2980	1.7780	0.1550
14:29:29.263	19396	1.7600	5.2900	-48.5800	-0.3010	1.5170	0.1600
14:29:29.284	19416	2.2900	5.7600	-53.0100	-0.3090	1.5450	0.1310
14:29:29.301	19436	2.0700	5.9500	-57.9300	-0.3200	1.7310	0.1890
14:29:29.323	19456	-0.3200	5.6700	-46.9100	-0.3020	1.2070	0.1190
14:29:29.343	19476	1.4100	6.1000	-58.1300	-0.2620	1.7440	0.1660
14:29:29.363	19496	0.3700	5.4400	-47.4900	-0.3060	1.2890	0.1470
14:29:29.384	19516	2.3300	6.1300	-54.9300	-0.3090	1.7240	0.1310
14:29:29.404	19536	0.9700	5.4500	-52.3700	-0.3050	1.5240	0.1680
14:29:29.422	19556	0.6500	6.2900	-50.5900	-0.3160	1.4130	0.1300
14:29:29.441	19576	1.0200	5.8800	-61.6100	-0.3010	1.7480	0.2040
14:29:29.463	19596	0.5900	5.4000	-45.9300	-0.3170	1.2520	0.1420
14:29:29.483	19616	3.8200	6.2400	-58.9000	-0.3080	1.9390	0.1770
14:29:29.503	19636	1.3700	5.6700	-48.8000	-0.3150	1.5280	0.1860
14:29:29.524	19656	2.1200	6.1800	-52.8800	-0.3050	1.5690	0.1350
14:29:29.542	19676	1.1700	5.6200	-56.3700	-0.3230	1.6520	0.1930
14:29:29.564	19696	0.2700	5.4900	-46.8900	-0.3110	1.2390	0.1280
14:29:29.584	19716	3.1300	6.0300	-60.1500	-0.2920	1.8890	0.1960
14:29:29.604	19736	1.1300	5.6200	-46.2800	-0.2990	1.3340	0.1450
14:29:29.624	19756	3.2400	5.7200	-56.4000	-0.3020	1.7100	0.1580
14:29:29.643	19776	1.7700	5.5500	-53.8000	-0.3040	1.5830	0.1940
14:29:29.662	19796	0.7200	5.9400	-50.9800	-0.3080	1.3830	0.1350
14:29:29.684	19816	1.5000	5.8500	-60.5300	-0.2940	1.7780	0.1990
14:29:29.702	19836	-0.5500	5.9200	-45.5500	-0.2950	1.2170	0.1230
14:29:29.724	19856	3.5300	6.1900	-57.6000	-0.2740	1.8870	0.1680
14:29:29.742	19876	1.3300	5.5400	-49.3800	-0.3060	1.4560	0.1680
14:29:29.763	19896	1.7300	6.0200	-51.7300	-0.2810	1.4830	0.1400
14:29:29.783	19916	1.4500	6.2100	-54.5200	-0.2670	1.6690	0.1960
14:29:29.804	19936	-0.3600	5.8300	-48.3600	-0.2790	1.2520	0.1260
14:29:29.824	19956	1.5400	6.3300	-62.5600	-0.2680	1.8940	0.1970
14:29:29.844	19976	0.2400	5.7700	-48.4800	-0.3210	1.2930	0.1570
14:29:29.864	19996	3.6400	6.0400	-54.1200	-0.3090	1.7680	0.1500
14:29:29.883	20016	1.3000	5.0200	-51.0300	-0.3360	1.5390	0.1840
14:29:29.904	20036	1.9300	5.7400	-51.0400	-0.3030	1.4210	0.1410
14:29:29.922	20056	1.1800	6.1100	-60.1400	-0.3160	1.7720	0.2120
14:29:29.943	20076	0.1500	5.5700	-48.2600	-0.3340	1.2650	0.1540
14:29:29.962	20096	3.6600	6.5500	-56.6800	-0.2960	1.8660	0.1660
14:29:29.984	20116	0.7500	5.1000	-49.2800	-0.3070	1.3630	0.1750
14:29:30.005	20136	1.0200	6.3900	-53.4400	-0.2870	1.5790	0.1350
14:29:30.023	20156	1.0700	5.7700	-55.7600	-0.3170	1.6590	0.1930
14:29:30.043	20176	0.7400	5.6300	-47.9600	-0.3090	1.3050	0.1320
14:29:30.063	20196	2.3300	5.7100	-59.4700	-0.2910	1.8630	0.1840
14:29:30.084	20216	1.2700	5.5100	-48.2100	-0.2850	1.3740	0.1720
14:29:30.102	20236	3.2200	5.9000	-55.3600	-0.2830	1.7600	0.1520
14:29:30.124	20256	1.1000	5.8600	-51.7400	-0.2960	1.5180	0.1860
14:29:30.144	20276	0.7000	6.1300	-49.9700	-0.2940	1.3780	0.1300
14:29:30.162	20296	1.8100	5.9200	-59.8600	-0.2840	1.7740	0.2050
14:29:30.182	20316	0.6300	5.3900	-48.1400	-0.2890	1.3190	0.1380
14:29:30.204	20336	3.6600	6.3300	-57.2700	-0.2630	1.8540	0.1610
14:29:30.223	20356	0.8200	5.4200	-46.7300	-0.3060	1.3950	0.1540
14:29:30.243	20376	3.6100	5.9400	-52.9900	-0.3210	1.6970	0.1490
14:29:30.264	20396	2.4100	5.8900	-55.8000	-0.3480	1.7110	0.2080
14:29:30.284	20416	0.4700	5.8500	-48.4000	-0.3340	1.2780	0.1260
14:29:30.304	20436	1.7800	6.2300	-62.4800	-0.3240	1.8640	0.2100
14:29:30.323	20456	0.0700	5.4900	-46.4600	-0.3250	1.2740	0.1520
14:29:30.344	20476	3.3200	6.1900	-56.6000	-0.2940	1.7850	0.1570
14:29:30.363	20496	1.8600	5.3200	-49.6300	-0.3360	1.5030	0.1880
14:29:30.385	20516	1.9100	5.8700	-52.6800	-0.3170	1.4510	0.1300
14:29:30.404	20536	1.3000	6.0200	-57.7100	-0.2930	1.7860	0.1930
14:29:30.424	20556	0.0000	5.8800	-46.4200	-0.2860	1.2570	0.1280
14:29:30.444	20576	2.4800	5.9300	-56.2500	-0.2720	1.7700	0.1660
14:29:30.465	20596	0.9100	5.1700	-48.6800	-0.2780	1.3720	0.1660
14:29:30.484	20616	2.8600	5.5700	-54.6800	-0.3040	1.5880	0.1420
14:29:30.505	20636	2.1500	5.8900	-56.4500	-0.3080	1.6340	0.2050
14:29:30.525	20656	0.3600	5.9600	-49.4100	-0.2960	1.3210	0.1250
14:29:30.543	20676	2.0000	6.0100	-60.8000	-0.2870	1.8220	0.1830
14:29:30.564	20696	-0.4400	5.6800	-46.2900	-0.3060	1.2990	0.1350
14:29:30.583	20716	3.1300	5.9500	-57.1800	-0.2890	1.7560	0.1610
14:29:30.603	20736	0.8700	5.8200	-51.6200	-0.2760	1.5030	0.1650
14:29:30.623	20756	1.3100	5.8200	-49.3100	-0.2840	1.4260	0.1290
14:29:30.645	20776	1.0500	6.0200	-55.9800	-0.3060	1.7190	0.1780
14:29:30.664	20796	-0.2300	5.9300	-49.1900	-0.2870	1.2630	0.1470
14:29:30.683	20816	2.1200	6.5400	-59.6700	-0.2840	1.8750	0.1770
14:29:30.702	20836	0.5000	5.1100	-46.4400	-0.3300	1.3310	0.1570
14:29:30.723	20856	3.8700	6.1800	-54.1700	-0.2920	1.7170	0.1390
14:29:30.743	20876	3.0400	5.9400	-53.0000	-0.3360	1.7350	0.1860
14:29:30.764	20896	0.7400	5.6300	-49.7200	-0.3160	1.3720	0.1390
14:29:30.784	20916	1.3600	5.8900	-60.3100	-0.2610	1.8070	0.2010
14:29:30.804	20936	0.1000	5.5100	-45.1900	-0.2960	1.2350	0.1330
14:29:30.824	20956	2.7900	6.1100	-55.9900	-0.2750	1.7350	0.1620
14:29:30.844	20976	1.3300	5.0000	-49.5000	-0.3040	1.4990	0.1640
14:29:30.863	20996	0.9900	6.2400	-51.0400	-0.2830	1.4810	0.1240
14:29:30.884	21016	1.3200	6.3600	-58.1500	-0.2950	1.7560	0.1840
14:29:30.904	21036	0.3800	5.9500	-45.6800	-0.2720	1.2480	0.1300
14:29:30.924	21056	2.8300	5.7100	-58.5200	-0.2790	1.8610	0.1840
14:29:30.944	21076	0.7600	5.7700	-46.4300	-0.2790	1.3190	0.1440
14:29:30.964	21096	2.3900	5.8800	-54.4100	-0.2780	1.6640	0.1470
14:29:30.984	21116	2.5600	5.2200	-53.6200	-0.3050	1.6030	0.1940
14:29:31.005	21136	0.6300	5.8100	-49.3900	-0.2830	1.4010	0.1300
14:29:31.023	21156	1.8200	5.9000	-60.5800	-0.2660	1.8210	0.1910
14:29:31.043	21176	-0.1900	5.4100	-44.3500	-0.2780	1.2360	0.1290
14:29:31.064	21196	4.4000	5.9900	-55.6700	-0.2840	1.8600	0.1580
14:29:31.083	21216	2.1200	5.5900	-50.4300	-0.3160	1.5460	0.1740
14:29:31.103	21236	2.1900	6.1000	-50.8400	-0.3040	1.5120	0.1410
14:29:31.125	21256	1.3100	5.9500	-56.0700	-0.3250	1.6830	0.1870
14:29:31.145	21276	-0.6400	5.7400	-48.6200	-0.3270	1.2510	0.1370
14:29:31.165	21296	1.3600	6.0700	-60.8400	-0.3100	1.8100	0.1710
14:29:31.185	21316	1.2900	5.4400	-46.9000	-0.3260	1.3240	0.1470
14:29:31.204	21336	2.5600	5.7100	-52.2000	-0.3020	1.6560	0.1320
14:29:31.223	21356	1.0600	5.7600	-56.1700	-0.3100	1.6500	0.1950
14:29:31.244	21376	0.0100	5.9400	-48.2900	-0.3030	1.3220	0.1210
14:29:31.264	21396	1.6300	5.8400	-57.4500	-0.2790	1.7330	0.1830
14:29:31.284	21416	0.7300	5.4300	-46.5200	-0.2810	1.2750	0.1450
14:29:31.305	21436	2.8800	5.8500	-57.1400	-0.2930	1.7800	0.1600
14:29:31.324	21456	1.5400	5.2400	-50.9900	-0.3020	1.4840	0.1830
14:29:31.345	21476	1.9900	5.9200	-52.5500	-0.2910	1.4880	0.1400
14:29:31.365	21496	1.1800	6.1000	-58.5900	-0.3060	1.7220	0.1920
14:29:31.385	21516	-1.6600	5.8400	-50.0300	-0.2850	1.1970	0.1390
14:29:31.405	21536	2.2000	5.8900	-59.5900	-0.2770	1.8270	0.1750
14:29:31.424	21556	1.4400	5.2100	-47.5800	-0.2800	1.3950	0.1510
14:29:31.444	21576	3.1200	5.7600	-53.0400	-0.2820	1.7000	0.1470
14:29:31.464	21596	1.2000	5.1900	-55.0800	-0.3130	1.6530	0.1930
14:29:31.486	21616	-0.1900	5.8700	-47.3800	-0.3140	1.2820	0.1140
14:29:31.505	21636	1.7200	5.9400	-57.9600	-0.2960	1.7850	0.1850
14:29:31.523	21656	0.2900	5.4900	-46.1200	-0.3250	1.3330	0.1440
14:29:31.545	21676	4.5400	6.2100	-56.4400	-0.2850	1.9330	0.1710
14:29:31.565	21696	2.0000	5.3700	-50.0300	-0.3200	1.5400	0.1840
14:29:31.584	21716	1.7000	5.7900	-51.8600	-0.2970	1.4930	0.1350
14:29:31.604	21736	0.6600	6.1800	-55.9000	-0.3060	1.6670	0.1950
14:29:31.624	21756	0.3200	5.6600	-49.7900	-0.2880	1.2840	0.1470
14:29:31.645	21776	2.8900	5.8600	-59.3100	-0.2680	1.8930	0.1910
14:29:31.664	21796	1.0300	5.6100	-49.3400	-0.2640	1.4300	0.1730
14:29:31.686	21816	3.0600	6.3000	-52.8600	-0.2730	1.6570	0.1360
14:29:31.704	21836	1.2200	5.6000	-54.7700	-0.3120	1.6000	0.1930
14:29:31.724	21856	-0.1300	5.5400	-49.5100	-0.2800	1.2840	0.1380
14:29:31.744	21876	0.7900	6.2200	-58.7400	-0.2840	1.7850	0.1820
14:29:31.766	21896	0.9600	5.5300	-46.3000	-0.2870	1.2570	0.1300
14:29:31.784	21916	3.1800	6.1100	-55.7300	-0.2740	1.8210	0.1650
14:29:31.805	21936	0.7900	5.4900	-51.0700	-0.3070	1.5250	0.1710
14:29:31.825	21956	1.5600	5.9800	-50.9200	-0.2740	1.4690	0.1310
14:29:31.844	21976	1.6900	5.9200	-57.9800	-0.2810	1.7400	0.1950
14:29:31.866	21996	0.8400	5.5700	-47.4600	-0.2700	1.2810	0.1370
14:29:31.884	22016	2.9500	6.2900	-59.4500	-0.2590	1.8960	0.1780
14:29:31.904	22036	0.7400	5.8600	-47.5500	-0.3170	1.3480	0.1510
14:29:31.926	22056	3.6600	5.6100	-54.7400	-0.3180	1.7450	0.1540
14:29:31.944	22076	1.2100	5.5500	-52.4200	-0.3230	1.5440	0.2010
14:29:31.965	22096	0.3100	5.8700	-51.2600	-0.3140	1.3760	0.1340
14:29:31.985	22116	1.4400	5.7500	-59.0300	-0.3190	1.7450	0.1940
14:29:32.004	22136	0.5100	5.5000	-47.4600	-0.3270	1.2910	0.1330
14:29:32.025	22156	3.8200	6.0100	-59.3700	-0.3000	1.8640	0.1760
14:29:32.045	22176	1.5300	5.1000	-49.7900	-0.3190	1.4760	0.1650
14:29:32.064	22196	0.9000	6.1100	-51.6800	-0.2960	1.4780	0.1270
14:29:32.085	22216	1.2400	5.6700	-57.0300	-0.3080	1.6410	0.1910
14:29:32.106	22236	0.4800	5.4000	-47.3400	-0.3020	1.2660	0.1240
14:29:32.124	22256	3.8800	6.0900	-58.2500	-0.2900	1.9020	0.1750
14:29:32.146	22276	1.3900	5.0700	-49.7800	-0.2920	1.4630	0.1710
14:29:32.166	22296	3.1600	6.0400	-55.0900	-0.2680	1.7490	0.1540
14:29:32.185	22316	1.7100	5.1500	-52.6700	-0.3170	1.5620	0.1760
14:29:32.206	22336	0.2200	5.4900	-48.7700	-0.3090	1.2700	0.1210
14:29:32.224	22356	1.4900	6.0900	-60.1000	-0.2590	1.8270	0.1920
14:29:32.246	22376	0.9900	5.6700	-48.6200	-0.2720	1.3680	0.1490
14:29:32.265	22396	3.3500	6.4900	-57.9400	-0.2540	1.8470	0.1620
14:29:32.286	22416	0.6900	5.2300	-48.1400	-0.2890	1.3800	0.1650
14:29:32.306	22436	2.1200	6.4600	-49.2700	-0.3140	1.5370	0.1250
14:29:32.324	22456	1.5100	5.9800	-56.2600	-0.3240	1.6450	0.1940
14:29:32.344	22476	0.0900	5.8700	-48.2400	-0.2980	1.3350	0.1260
14:29:32.365	22496	2.5300	6.5200	-60.6000	-0.2900	1.8880	0.1840
14:29:32.384	22516	0.5600	5.9400	-46.2100	-0.3100	1.3280	0.1510
14:29:32.406	22536	3.4100	6.2100	-54.3200	-0.2670	1.6950	0.1540
14:29:32.426	22556	1.5600	5.6800	-53.9200	-0.3220	1.5940	0.1990
14:29:32.446	22576	0.8000	6.3400	-50.1600	-0.2960	1.4130	0.1290
14:29:32.467	22596	1.5000	6.1000	-58.7800	-0.2840	1.8080	0.2110
14:29:32.486	22616	0.4500	5.6600	-46.3000	-0.2780	1.2600	0.1390
14:29:32.505	22636	3.6800	5.9900	-56.4500	-0.2650	1.7950	0.1670
14:29:32.525	22656	1.3100	5.6700	-48.6500	-0.2790	1.4280	0.1560
14:29:32.545	22676	1.4700	6.1500	-53.3200	-0.3010	1.5180	0.1170
14:29:32.565	22696	1.2500	5.9400	-57.4300	-0.3160	1.6670	0.1950
14:29:32.585	22716	0.2600	5.6200	-48.0000	-0.2710	1.2540	0.1250
14:29:32.605	22736	2.6700	6.0900	-58.0200	-0.2580	1.8510	0.1770
14:29:32.625	22756	1.7700	4.9800	-47.3100	-0.2920	1.3390	0.1580
14:29:32.645	22776	4.4400	5.8200	-56.2700	-0.2850	1.7710	0.1530
14:29:32.667	22796	2.1700	5.2800	-51.6700	-0.3010	1.6470	0.1800
14:29:32.686	22816	0.4000	5.6400	-52.5400	-0.3110	1.3940	0.1390
14:29:32.705	22836	0.8400	5.9100	-60.1500	-0.2900	1.7300	0.2020
14:29:32.725	22856	-0.3300	5.9600	-44.3800	-0.2950	1.2090	0.1170
14:29:32.747	22876	2.6600	6.4100	-58.8800	-0.2960	1.8500	0.1650
14:29:32.766	22896	1.2000	5.2000	-48.7600	-0.3200	1.4050	0.1620
14:29:32.786	22916	2.7500	5.9600	-52.4700	-0.3050	1.6050	0.1450
14:29:32.805	22936	1.8900	5.7700	-54.9800	-0.3330	1.6400	0.1950
14:29:32.826	22956	-0.0400	6.1100	-49.6300	-0.3090	1.3320	0.1300
14:29:32.846	22976	2.9700	6.3600	-59.5300	-0.2830	1.8600	0.1890
14:29:32.865	22996	0.7600	5.3900	-46.8300	-0.3060	1.3310	0.1460
14:29:32.886	23016	2.2400	6.3300	-54.6500	-0.2880	1.6990	0.1480
14:29:32.906	23036	1.0500	5.3600	-50.4500	-0.3160	1.5010	0.1720
14:29:32.925	23056	0.8600	6.1500	-52.4900	-0.3080	1.4740	0.1350
14:29:32.946	23076	2.5700	6.0000	-59.7300	-0.3130	1.8300	0.1930
14:29:32.966	23096	0.8500	5.8100	-46.8000	-0.2880	1.3260	0.1360
14:29:32.985	23116	3.6500	5.6500	-57.1500	-0.2860	1.8020	0.1640
14:29:33.004	23136	1.3500	5.2900	-45.4400	-0.2830	1.3940	0.1520
14:29:33.026	23156	2.7500	6.0500	-52.6200	-0.2880	1.5630	0.1400
14:29:33.046	23176	1.6300	6.1000	-56.5800	-0.2930	1.7570	0.2020
14:29:33.066	23196	-0.1900	5.9200	-48.1100	-0.2830	1.3010	0.1350
14:29:33.087	23216	2.6700	6.3200	-61.1300	-0.2540	1.8880	0.1850
14:29:33.105	23236	0.3100	5.2800	-44.5500	-0.2690	1.1970	0.1410
14:29:33.125	23256	2.4600	6.1500	-57.4800	-0.2860	1.7970	0.1540
14:29:33.146	23276	2.3200	5.8000	-52.5600	-0.3310	1.5740	0.1900
14:29:33.166	23296	1.6800	5.6200	-51.5800	-0.3230	1.4470	0.1440
14:29:33.186	23316	0.9800	5.9700	-61.2000	-0.2940	1.8480	0.2200
14:29:33.205	23336	-1.3400	5.7800	-45.7100	-0.3070	1.1900	0.1360
14:29:33.226	23356	1.8500	6.1600	-57.6700	-0.2990	1.7780	0.1600
14:29:33.246	23376	-0.2800	5.3600	-48.0900	-0.3400	1.3370	0.1500
14:29:33.266	23396	1.2700	6.4800	-52.0700	-0.3090	1.5640	0.1270
14:29:33.286	23416	1.4700	5.6900	-56.9600	-0.3160	1.6200	0.2110
14:29:33.306	23436	0.1800	5.8100	-47.9800	-0.2960	1.2880	0.1350
14:29:33.326	23456	1.8200	6.0800	-58.0600	-0.2630	1.7940	0.1830
14:29:33.346	23476	0.9400	5.6800	-46.5800	-0.2710	1.2840	0.1510
14:29:33.366	23496	3.0400	6.1600	-54.7400	-0.2790	1.6880	0.1480
14:29:33.387	23516	2.3700	5.1900	-51.5500	-0.3040	1.5430	0.1780
14:29:33.405	23536	1.1900	5.8700	-51.3400	-0.2850	1.4270	0.1410
14:29:33.426	23556	2.1800	5.9600	-60.0200	-0.3080	1.8280	0.1950
14:29:33.446	23576	-0.4900	5.7400	-48.7000	-0.2950	1.2580	0.1450
14:29:33.466	23596	3.1300	5.9600	-57.1300	-0.2910	1.7640	0.1570
14:29:33.486	23616	0.6400	5.4600	-48.7900	-0.2850	1.3930	0.1630
14:29:33.506	23636	2.6600	6.1900	-52.6200	-0.2890	1.5910	0.1390
14:29:33.526	23656	0.9000	5.8500	-54.8900	-0.2950	1.6180	0.1950
14:29:33.546	23676	-0.6600	6.0500	-48.9200	-0.2990	1.2890	0.1350
14:29:33.566	23696	1.2200	5.8400	-60.5000	-0.3020	1.7970	0.1980
14:29:33.586	23716	0.9300	6.0000	-46.8400	-0.3050	1.3210	0.1430
14:29:33.605	23736	4.0400	6.2800	-55.3800	-0.3030	1.8660	0.1530
14:29:33.626	23756	1.4800	5.2300	-50.7000	-0.3170	1.5180	0.1950
14:29:33.647	23776	1.0200	6.1500	-50.7300	-0.3110	1.4560	0.1390
14:29:33.668	23796	0.8300	5.9200	-58.1100	-0.2900	1.7100	0.1980
14:29:33.686	23816	0.0000	5.7600	-47.0400	-0.3070	1.2820	0.1410
14:29:33.707	23836	3.7800	5.9700	-57.9900	-0.2840	1.8970	0.1800
14:29:33.726	23856	1.4900	5.3700	-47.1800	-0.3070	1.3880	0.1620
14:29:33.746	23876	2.6800	5.8100	-52.6200	-0.3020	1.6000	0.1390
14:29:33.767	23896	1.0700	5.5500	-55.4700	-0.3270	1.6360	0.2030
14:29:33.785	23916	1.0600	6.1000	-49.1100	-0.2960	1.3420	0.1370
14:29:33.805	23936	2.2100	5.9700	-60.7400	-0.2800	1.8560	0.1950
14:29:33.826	23956	-0.1000	5.5300	-46.6900	-0.2950	1.2670	0.1410
14:29:33.846	23976	3.4700	6.5700	-56.4200	-0.2770	1.8420	0.1630
14:29:33.867	23996	1.9400	5.3000	-49.9100	-0.3070	1.5200	0.1740
14:29:33.886	24016	0.7700	5.9600	-51.1800	-0.2960	1.4410	0.1410
14:29:33.905	24036	1.1600	5.9300	-57.0800	-0.2700	1.7220	0.1930
14:29:33.925	24056	-0.4400	5.4300	-47.9500	-0.2860	1.2280	0.1360
14:29:33.947	24076	2.3000	5.8600	-59.5700	-0.2810	1.8540	0.1770
14:29:33.966	24096	0.4500	5.2800	-49.3400	-0.2940	1.3840	0.1630
14:29:33.986	24116	3.5500	5.9400	-55.2400	-0.2970	1.7580	0.1490
14:29:34.006	24136	1.0800	5.4300	-53.7800	-0.3210	1.5800	0.1930
14:29:34.027	24156	0.4400	6.0000	-49.0100	-0.2930	1.3220	0.1340
14:29:34.047	24176	1.4100	5.7700	-59.4000	-0.3120	1.7410	0.1880
14:29:34.066	24196	0.3600	5.7900	-47.1000	-0.3120	1.2740	0.1370
14:29:34.087	24216	3.9400	6.1400	-59.4500	-0.2870	1.8540	0.1710
14:29:34.106	24236	1.7500	5.4200	-47.3100	-0.2980	1.4820	0.1710
14:29:34.126	24256	0.9000	5.9900	-50.3400	-0.2940	1.4430	0.1290
14:29:34.148	24276	0.7100	5.6600	-56.6400	-0.3060	1.6510	0.1810
14:29:34.167	24296	0.1200	5.5000	-46.3900	-0.3100	1.2790	0.1180
14:29:34.186	24316	3.0900	5.7600	-60.2000	-0.2860	1.9160	0.1820
14:29:34.207	24336	0.9200	5.5800	-48.2300	-0.2920	1.3900	0.1500
14:29:34.227	24356	2.0000	5.8800	-53.3900	-0.2750	1.6930	0.1380
14:29:34.247	24376	1.2000	5.5100	-52.2700	-0.3130	1.5730	0.1690
14:29:34.268	24396	-0.4300	5.5600	-47.5100	-0.3030	1.2940	0.1200
14:29:34.286	24416	1.5900	5.9200	-61.8800	-0.2630	1.7690	0.2010
14:29:34.307	24436	-0.7000	5.6900	-48.7200	-0.2870	1.2290	0.1420
14:29:34.327	24456	3.2500	6.1200	-56.7500	-0.2490	1.8040	0.1580
14:29:34.347	24476	1.1800	5.2000	-48.6600	-0.2850	1.4660	0.1620
14:29:34.367	24496	1.8900	5.9500	-53.0800	-0.2920	1.5270	0.1500
14:29:34.387	24516	1.7500	6.1600	-55.6500	-0.3140	1.6950	0.1920
14:29:34.406	24536	-0.2900	5.9100	-47.4900	-0.3160	1.3090	0.1190
14:29:34.427	24556	2.9100	6.6300	-59.0100	-0.2840	1.9770	0.1810
14:29:34.445	24576	1.6000	5.7700	-49.1800	-0.3390	1.4460	0.1620
14:29:34.467	24596	4.5700	6.4800	-52.7800	-0.3090	1.8690	0.1460
14:29:34.486	24616	2.6800	5.8200	-49.3800	-0.3230	1.6060	0.1920
14:29:34.508	24636	1.4400	5.7500	-46.9300	-0.2770	1.2920	0.1260
14:29:34.527	24656	1.4900	5.1500	-61.5500	-0.2750	1.8950	0.1930
14:29:34.548	24676	0.3800	5.5400	-49.2400	-0.3120	1.3350	0.1470
14:29:34.568	24696	3.1000	5.5300	-55.0500	-0.2580	1.7850	0.1560
14:29:34.588	24716	0.9900	5.8800	-51.3900	-0.2790	1.5840	0.1590
14:29:34.607	24736	0.4700	5.9000	-48.7000	-0.2800	1.3910	0.1180
14:29:34.628	24756	1.1100	5.8400	-55.3900	-0.2910	1.6960	0.1780
14:29:34.647	24776	0.2600	5.5200	-45.9300	-0.3000	1.3070	0.1110
14:29:34.667	24796	1.8100	6.0000	-64.5000	-0.2550	1.9900	0.2040
14:29:34.686	24816	-0.7700	5.8000	-49.4100	-0.2640	1.3310	0.1480
14:29:34.708	24836	1.0000	5.4700	-46.1400	-0.2490	1.3870	0.1170
14:29:34.727	24856	1.8000	5.2400	-52.6900	-0.2580	1.5540	0.1680
14:29:34.747	24876	2.8000	5.6800	-51.8800	-0.2890	1.5800	0.1430
14:29:34.766	24896	2.7700	5.6100	-58.2000	-0.3290	1.8220	0.1990
14:29:34.787	24916	-0.7000	5.5500	-47.6700	-0.2790	1.1670	0.1320
14:29:34.807	24936	1.9000	6.2200	-58.4000	-0.2950	1.7510	0.1650
14:29:34.828	24956	0.4100	5.4800	-49.6400	-0.3300	1.3970	0.1630
14:29:34.847	24976	3.3200	6.0100	-52.5600	-0.3200	1.6240	0.1400
14:29:34.866	24996	1.8100	6.0100	-53.6900	-0.3370	1.6540	0.1960
14:29:34.886	25016	-0.1000	6.1500	-50.3400	-0.3100	1.3790	0.1350
14:29:34.906	25036	2.7300	5.9100	-57.7500	-0.2740	1.8300	0.1840
14:29:34.926	25056	1.1700	5.1500	-46.8400	-0.2950	1.2930	0.1510
14:29:34.948	25076	3.4300	5.9400	-56.3400	-0.2980	1.7550	0.1590
14:29:34.966	25096	0.9000	5.5400	-53.8800	-0.3220	1.5620	0.1900
14:29:34.986	25116	0.9000	5.7900	-50.7200	-0.3130	1.3710	0.1320
14:29:35.008	25136	1.8600	5.6500	-59.4500	-0.3050	1.7820	0.1980
14:29:35.026	25156	0.4500	5.4800	-47.9000	-0.2960	1.3280	0.1520
14:29:35.046	25176	3.1200	5.8400	-56.1300	-0.2900	1.7910	0.1660
14:29:35.067	25196	1.0900	5.3100	-49.1700	-0.2870	1.3710	0.1680
14:29:35.087	25216	2.4200	5.8900	-52.1600	-0.3130	1.5960	0.1260
14:29:35.107	25236	1.9000	6.0200	-58.1600	-0.3050	1.7190	0.2020
14:29:35.127	25256	0.9900	5.5300	-49.1000	-0.2760	1.3310	0.1390
14:29:35.146	25276	1.6600	6.6300	-61.0200	-0.2520	1.8190	0.1790
14:29:35.166	25296	-0.0900	5.6300	-46.6800	-0.2630	1.2280	0.1430
14:29:35.187	25316	4.1500	6.0900	-55.8500	-0.2630	1.7890	0.1610
14:29:35.209	25336	2.1700	5.4200	-53.8900	-0.3190	1.6280	0.2020
14:29:35.229	25356	0.9600	6.2800	-51.4600	-0.3170	1.4700	0.1430
14:29:35.249	25376	0.5500	5.9400	-58.5800	-0.3020	1.7600	0.2100
14:29:35.266	25396	-1.0400	5.7500	-46.2300	-0.3260	1.2090	0.1220
14:29:35.288	25416	3.2700	6.2700	-56.5500	-0.3060	1.7890	0.1570
14:29:35.307	25436	2.3700	5.0400	-49.4200	-0.3160	1.4760	0.1930
14:29:35.327	25456	2.1100	6.1900	-52.3400	-0.3170	1.5950	0.1260
14:29:35.347	25476	0.1400	5.9700	-57.3300	-0.3100	1.6460	0.1980
14:29:35.366	25496	-0.1900	5.8900	-50.9700	-0.2960	1.3430	0.1450
14:29:35.388	25516	1.8600	5.7200	-58.1600	-0.2980	1.7390	0.1840
14:29:35.408	25536	0.2300	5.4700	-46.7600	-0.3000	1.3120	0.1520
14:29:35.428	25556	3.7400	5.7100	-53.9500	-0.2950	1.6840	0.1520
14:29:35.448	25576	1.7000	5.3000	-52.2800	-0.3160	1.5310	0.1800
14:29:35.468	25596	0.9900	6.0900	-51.0900	-0.2970	1.4700	0.1430
14:29:35.488	25616	1.3000	5.9800	-57.9400	-0.3060	1.7590	0.1900
14:29:35.507	25636	-0.4000	5.9600	-47.9800	-0.2960	1.2330	0.1420
14:29:35.529	25656	2.0700	6.3500	-55.4500	-0.2740	1.7700	0.1490
14:29:35.549	25676	1.4400	5.0900	-50.6700	-0.3050	1.3860	0.1660
14:29:35.567	25696	2.5100	5.6100	-53.6100	-0.3000	1.6110	0.1350
14:29:35.588	25716	1.4400	5.8000	-54.4600	-0.3250	1.6250	0.1950
14:29:35.607	25736	-0.1600	6.2500	-49.5600	-0.3210	1.3480	0.1360
14:29:35.627	25756	1.2200	6.4200	-61.3000	-0.2960	1.8710	0.1960
14:29:35.649	25776	0.0200	5.2000	-45.2300	-0.3230	1.2280	0.1440
14:29:35.668	25796	3.7400	6.2900	-56.3200	-0.3090	1.7920	0.1620
14:29:35.688	25816	2.7700	5.6500	-49.2400	-0.3220	1.5360	0.1860
14:29:35.708	25836	1.1000	6.4400	-51.3700	-0.3070	1.5200	0.1420
14:29:35.727	25856	0.7200	5.9300	-59.6700	-0.3040	1.7870	0.2010
14:29:35.747	25876	0.1700	5.8600	-45.3100	-0.2850	1.2840	0.1350
14:29:35.767	25896	3.3500	6.1900	-56.0000	-0.2690	1.8360	0.1610
14:29:35.789	25916	1.8400	5.5300	-47.4200	-0.3050	1.3840	0.1500
14:29:35.808	25936	3.1500	5.8900	-56.1700	-0.3050	1.7260	0.1690
14:29:35.828	25956	1.6200	5.9800	-56.8500	-0.3070	1.7150	0.1940
14:29:35.849	25976	-0.2900	5.6900	-49.3100	-0.3160	1.2980	0.1320
14:29:35.867	25996	1.4200	6.1500	-57.9800	-0.2740	1.7750	0.1760
14:29:35.887	26016	0.9600	5.5100	-45.5000	-0.3000	1.2670	0.1310
14:29:35.907	26036	4.5000	5.9800	-56.1000	-0.2770	1.8210	0.1600
14:29:35.928	26056	3.1600	5.1300	-49.9300	-0.3010	1.6160	0.1950
14:29:35.949	26076	1.2900	6.5700	-50.7600	-0.2720	1.4440	0.1350
14:29:35.967	26096	0.4000	5.9100	-58.5700	-0.2730	1.7070	0.2010
14:29:35.988	26116	-0.3200	5.7500	-45.6500	-0.2860	1.2100	0.1240
14:29:36.008	26136	3.5900	6.0400	-58.1300	-0.2570	1.9200	0.1630
14:29:36.028	26156	1.5400	5.7000	-48.6000	-0.3080	1.5040	0.1630
14:29:36.048	26176	3.0600	6.0400	-55.7200	-0.2980	1.7030	0.1620
14:29:36.068	26196	0.3100	5.5500	-56.5300	-0.3270	1.5810	0.2120
14:29:36.089	26216	-0.6000	5.7800	-48.9800	-0.3220	1.2120	0.1190
14:29:36.107	26236	1.5300	6.1600	-59.6400	-0.3200	1.7620	0.1830
14:29:36.129	26256	1.1000	5.6500	-45.1100	-0.3340	1.2990	0.1450
14:29:36.149	26276	3.0700	6.0700	-55.4600	-0.3020	1.7540	0.1520
14:29:36.169	26296	1.2500	5.6100	-52.1900	-0.3220	1.5450	0.1840
14:29:36.189	26316	0.6700	5.9600	-51.7200	-0.2960	1.4430	0.1390
14:29:36.209	26336	0.1800	5.8000	-57.0700	-0.2970	1.6580	0.1950
14:29:36.228	26356	0.6200	5.4400	-48.4700	-0.2920	1.2570	0.1400
14:29:36.249	26376	3.1900	5.7600	-57.0500	-0.2970	1.8390	0.1690
14:29:36.268	26396	1.3800	5.5000	-47.9500	-0.3090	1.4800	0.1720
14:29:36.288	26416	2.2900	5.8300	-52.3900	-0.2910	1.6380	0.1290
14:29:36.307	26436	0.9300	5.5500	-52.8400	-0.3150	1.5820	0.1790
14:29:36.329	26456	-0.9600	5.9600	-46.9100	-0.3060	1.2400	0.1260
14:29:36.348	26476	1.9100	6.0200	-61.8800	-0.2800	1.8680	0.1930
14:29:36.367	26496	1.3500	5.4000	-46.9600	-0.2930	1.4010	0.1430
14:29:36.388	26516	2.8100	5.8900	-58.5100	-0.2850	1.7610	0.1680
14:29:36.409	26536	1.0200	5.1300	-50.8300	-0.3210	1.4210	0.1790
14:29:36.429	26556	1.4600	6.2800	-52.4500	-0.3020	1.4570	0.1400
14:29:36.448	26576	0.9000	5.9500	-59.7700	-0.3190	1.7530	0.1970
14:29:36.468	26596	-0.2400	5.9300	-47.0800	-0.3250	1.3170	0.1230
14:29:36.488	26616	2.8200	6.2700	-58.1300	-0.3080	1.8720	0.1710
14:29:36.508	26636	0.8200	5.2400	-47.5700	-0.3330	1.3560	0.1550
14:29:36.528	26656	2.7200	6.5100	-54.4400	-0.3010	1.6860	0.1550
14:29:36.548	26676	1.7800	5.4300	-55.6700	-0.3350	1.6620	0.2080
14:29:36.569	26696	0.1800	5.7800	-48.8400	-0.3020	1.3480	0.1340
14:29:36.588	26716	2.3200	6.1000	-58.5400	-0.2860	1.8610	0.1950
14:29:36.609	26736	0.8500	5.4800	-46.6500	-0.2940	1.3200	0.1430
14:29:36.628	26756	3.9800	6.6200	-56.8500	-0.2670	1.8470	0.1660
14:29:36.649	26776	2.1600	5.7700	-50.4500	-0.3040	1.5440	0.1690
14:29:36.668	26796	0.4100	5.8300	-49.4000	-0.3140	1.3580	0.1220
14:29:36.689	26816	1.0500	5.9500	-56.6900	-0.2960	1.7210	0.1770
14:29:36.708	26836	0.4300	5.5800	-47.5700	-0.2970	1.2460	0.1330
14:29:36.729	26856	3.0000	6.2000	-59.4300	-0.2780	1.9270	0.1770
14:29:36.748	26876	1.5400	5.3500	-48.8900	-0.3150	1.4460	0.1630
14:29:36.769	26896	1.6300	6.1000	-51.3900	-0.2730	1.5690	0.1350
14:29:36.789	26916	1.3600	5.6000	-54.7900	-0.2800	1.5770	0.1880
14:29:36.807	26936	-0.1200	6.0300	-49.0100	-0.2840	1.3330	0.1380
14:29:36.830	26956	0.9000	6.3800	-60.0200	-0.2830	1.7960	0.1830
14:29:36.850	26976	-0.6400	5.6900	-47.1100	-0.3060	1.2050	0.1490
14:29:36.869	26996	2.4700	6.2600	-55.3700	-0.3090	1.7570	0.1370
14:29:36.890	27016	1.0500	5.4800	-48.1700	-0.3310	1.4160	0.1580
14:29:36.909	27036	2.5600	5.9000	-51.1700	-0.3180	1.5180	0.1340
14:29:36.929	27056	2.0000	5.8600	-56.8200	-0.3320	1.7540	0.1970
14:29:36.949	27076	0.0000	5.6500	-46.0800	-0.3320	1.3020	0.1350
14:29:36.969	27096	3.0700	6.1100	-58.5400	-0.2910	1.8480	0.1900
14:29:36.990	27116	0.7900	5.5800	-46.4500	-0.3170	1.3610	0.1520
14:29:37.010	27136	2.5400	5.8100	-52.9500	-0.2780	1.6010	0.1450
14:29:37.030	27156	1.5100	5.9500	-52.9900	-0.3090	1.5580	0.1770
14:29:37.048	27176	1.0600	5.7300	-51.5900	-0.3010	1.4070	0.1570
14:29:37.070	27196	1.6600	5.8800	-61.5600	-0.2900	1.8810	0.2050
14:29:37.090	27216	0.5800	5.3600	-46.9600	-0.2860	1.3140	0.1590
14:29:37.108	27236	3.1400	6.2100	-54.2400	-0.2840	1.7700	0.1530
14:29:37.128	27256	0.7900	5.7900	-48.1900	-0.2970	1.4300	0.1670
14:29:37.149	27276	1.9800	6.0000	-50.1100	-0.3020	1.4870	0.1300
14:29:37.169	27296	1.5600	6.0900	-57.8900	-0.2980	1.7590	0.1950
14:29:37.189	27316	0.0900	5.8200	-48.4800	-0.2710	1.3580	0.1520
14:29:37.209	27336	3.1300	6.2100	-59.5300	-0.2510	1.8670	0.1780
14:29:37.229	27356	0.3500	5.4800	-46.5500	-0.3030	1.2470	0.1460
14:29:37.249	27376	2.6600	6.3200	-55.0900	-0.2730	1.7150	0.1530
14:29:37.269	27396	1.7300	5.8700	-54.9700	-0.3350	1.6490	0.1960
14:29:37.290	27416	0.5100	6.0200	-50.8800	-0.3130	1.3860	0.1420
14:29:37.309	27436	1.6000	6.1800	-59.7100	-0.3130	1.8240	0.1990
14:29:37.329	27456	-0.4500	5.5900	-48.7300	-0.3290	1.2700	0.1600
14:29:37.350	27476	3.4000	6.2500	-56.2900	-0.3070	1.8060	0.1570
14:29:37.369	27496	1.1400	5.3900	-47.1600	-0.3420	1.4290	0.1680
14:29:37.389	27516	1.3900	6.3100	-53.7000	-0.3240	1.5920	0.1320
14:29:37.409	27536	0.6900	6.2100	-57.0300	-0.3180	1.6920	0.1940
14:29:37.429	27556	-1.2600	6.2300	-48.1200	-0.2830	1.2360	0.1260
14:29:37.450	27576	1.3300	6.3800	-57.0900	-0.2510	1.7320	0.1740
14:29:37.468	27596	0.4100	5.2100	-48.3900	-0.3100	1.3050	0.1490
14:29:37.488	27616	2.7600	5.8000	-52.9200	-0.3160	1.6280	0.1210
14:29:37.508	27636	2.0300	5.9600	-52.7000	-0.3220	1.5720	0.1790
14:29:37.529	27656	0.8800	6.2300	-52.1700	-0.3000	1.3920	0.1350
14:29:37.548	27676	1.0500	6.1600	-60.3500	-0.2960	1.7770	0.1950
14:29:37.568	27696	-1.6700	5.5600	-46.7700	-0.3040	1.2130	0.1500
14:29:37.589	27716	2.8600	5.9800	-54.4200	-0.2790	1.6720	0.1460
14:29:37.609	27736	1.3600	5.4900	-49.8800	-0.3080	1.4660	0.1680
14:29:37.630	27756	2.4300	6.3100	-50.9100	-0.2870	1.5500	0.1270
14:29:37.649	27776	1.3600	5.8100	-56.1200	-0.3110	1.6930	0.1820
14:29:37.669	27796	-0.8200	5.9900	-48.7300	-0.2980	1.2130	0.1320
14:29:37.688	27816	1.2400	6.4600	-60.5800	-0.2810	1.8030	0.1810
14:29:37.709	27836	0.0400	5.4000	-48.3800	-0.3200	1.3620	0.1670
14:29:37.729	27856	3.3600	6.3100	-54.7800	-0.3150	1.7870	0.1450
14:29:37.749	27876	1.9600	5.6000	-52.2300	-0.3150	1.6190	0.1890
14:29:37.769	27896	0.8200	5.9400	-50.2300	-0.3010	1.3780	0.1350
14:29:37.789	27916	1.5700	6.1300	-59.5700	-0.2820	1.7470	0.2040
14:29:37.809	27936	0.7700	5.5300	-47.2600	-0.2830	1.2860	0.1460
14:29:37.829	27956	3.3100	6.1900	-58.8000	-0.2790	1.8470	0.1770
14:29:37.849	27976	2.5700	5.2100	-47.8500	-0.2930	1.4860	0.1670
14:29:37.871	27996	2.5300	6.3600	-53.6300	-0.2910	1.5650	0.1410
14:29:37.890	28016	1.5100	6.0200	-58.8800	-0.3050	1.7470	0.2010
14:29:37.908	28036	-0.0800	5.7200	-45.9400	-0.2920	1.2350	0.1320
14:29:37.930	28056	1.5300	6.2100	-59.3200	-0.2900	1.7750	0.1640
14:29:37.950	28076	0.2500	5.1100	-47.0500	-0.2950	1.2890	0.1510
14:29:37.970	28096	3.2600	6.1800	-54.6100	-0.2710	1.7720	0.1510
14:29:37.989	28116	2.3300	5.5800	-53.1100	-0.3260	1.6840	0.1850
14:29:38.009	28136	0.6900	6.2500	-49.4200	-0.2930	1.4140	0.1180
14:29:38.030	28156	0.7800	6.0400	-59.3500	-0.2640	1.7880	0.1930
14:29:38.049	28176	-0.1000	5.5000	-44.0900	-0.2830	1.2620	0.1260
14:29:38.071	28196	4.0600	5.9600	-56.9200	-0.2580	1.9040	0.1770
14:29:38.089	28216	0.9400	5.7400	-50.4800	-0.3090	1.4500	0.1910
14:29:38.110	28236	2.1500	5.9300	-53.0200	-0.3090	1.5340	0.1410
14:29:38.129	28256	0.4300	5.9700	-55.0100	-0.3260	1.6360	0.1810
14:29:38.149	28276	-0.1000	5.7800	-47.8200	-0.3330	1.2860	0.1200
14:29:38.169	28296	2.4400	6.5200	-60.4600	-0.3150	1.8320	0.1840
14:29:38.188	28316	0.3800	5.3900	-46.5800	-0.3380	1.3200	0.1460
