# Supplementary material for: A slanted castor wheel enables pushing manual wheelchairs from the side to improve social interaction
Source: PLoS One. 2024 Sep 12;19(9):e0307759. doi: 10.1371/journal.pone.0307759 (PMC11392412; doi:10.1371/journal.pone.0307759)
Supplement: S1 File — Contains the data collected during the validation experiments and the code for calculating the reaction forces for a castor wheel using the vector equations and the cosine approximation. 4TU.ResearchData repository: https://doi.org/10.4121/82afa4e1-bdf1-4bf4-8682-32e62f6c3d68, GitLab repository: https://gitlab.tudelft.nl/ziggy/evaluation_paper. (ZIP) [file pone.0307759.s002.zip › S2 File - Experimental data and the MATLAB code for calculations of the castor wheel/Data/Test8_31-5-2022/0.1rad_7.4kg_8.txt]

TimeStamp	SampleCounter	Fx(N)	Fy(N)	Fz(N)	Tx(Nm)	Ty(Nm)	Tz(Nm)
14:31:28.615	7584	1.1400	7.3800	-69.3400	-0.3650	1.9550	0.2100
14:31:28.636	7604	1.3000	7.2700	-69.5300	-0.3330	1.9010	0.1950
14:31:28.657	7624	2.2900	8.2300	-79.3000	-0.3500	2.4500	0.2620
14:31:28.676	7644	1.4500	7.3500	-63.9700	-0.3370	1.7950	0.1750
14:31:28.698	7664	3.9500	7.4600	-80.1200	-0.3560	2.5320	0.2460
14:31:28.717	7684	1.0400	7.4700	-62.8100	-0.3350	1.7830	0.1920
14:31:28.736	7704	2.5600	7.4300	-74.1400	-0.3550	2.2600	0.1940
14:31:28.756	7724	2.0800	7.3100	-73.3100	-0.4020	2.2350	0.2460
14:31:28.775	7744	1.0000	7.2400	-66.9200	-0.3510	1.7990	0.1830
14:31:28.795	7764	3.4500	8.0800	-80.3400	-0.3860	2.5710	0.2660
14:31:28.816	7784	1.3300	7.7400	-59.7000	-0.3580	1.7350	0.1790
14:31:28.836	7804	2.8900	7.8600	-79.2800	-0.3490	2.3870	0.2330
14:31:28.857	7824	0.8200	8.0400	-68.4400	-0.3680	1.9510	0.2220
14:31:28.878	7844	0.7700	7.5500	-68.4200	-0.3480	1.9520	0.1710
14:31:28.898	7864	2.4500	7.7900	-78.4600	-0.3800	2.3960	0.2690
14:31:28.915	7884	1.0500	7.7100	-63.1200	-0.3370	1.7840	0.1710
14:31:28.937	7904	3.9600	7.8200	-78.4300	-0.3710	2.5060	0.2440
14:31:28.957	7924	0.2400	7.4300	-63.6600	-0.3480	1.7600	0.1960
14:31:28.978	7944	1.9800	7.5200	-74.8600	-0.3490	2.2070	0.2020
14:31:28.997	7964	1.5400	7.6000	-73.2300	-0.3740	2.1490	0.2390
14:31:29.017	7984	0.9000	7.4300	-67.3400	-0.3430	1.8280	0.1840
14:31:29.037	8004	2.5200	8.0500	-80.5700	-0.3650	2.4990	0.2410
14:31:29.057	8024	0.2800	7.1700	-63.0300	-0.3340	1.7330	0.1920
14:31:29.076	8044	3.3400	7.9100	-76.5400	-0.3440	2.3640	0.2260
14:31:29.097	8064	0.3500	7.6000	-66.4400	-0.3550	1.8470	0.1990
14:31:29.117	8084	1.5000	7.6900	-70.1800	-0.3330	2.0780	0.1790
14:31:29.137	8104	1.8500	8.1100	-75.6700	-0.3600	2.2600	0.2350
14:31:29.157	8124	-0.7100	7.5300	-64.0100	-0.3460	1.7080	0.1590
14:31:29.178	8144	3.4500	8.1200	-80.7700	-0.3640	2.5340	0.2680
14:31:29.196	8164	0.8500	6.9300	-62.4500	-0.3600	1.7490	0.1840
14:31:29.215	8184	3.3600	7.5700	-76.6600	-0.3610	2.4090	0.2120
14:31:29.236	8204	0.9700	7.5800	-70.6500	-0.3780	2.1270	0.2300
14:31:29.256	8224	1.1900	7.5900	-68.0100	-0.3460	1.9150	0.1860
14:31:29.277	8244	1.9600	7.8900	-76.1200	-0.4010	2.3570	0.2530
14:31:29.297	8264	0.5700	7.5800	-60.2300	-0.3480	1.6580	0.1620
14:31:29.317	8284	3.9700	7.8200	-79.9300	-0.3610	2.5500	0.2570
14:31:29.337	8304	1.5600	7.4500	-65.9300	-0.3650	1.9050	0.2090
14:31:29.357	8324	2.4100	7.4400	-72.5900	-0.3590	2.2010	0.1970
14:31:29.378	8344	0.7700	7.9500	-73.6200	-0.3790	2.1940	0.2340
14:31:29.396	8364	0.2600	7.3400	-62.9300	-0.3340	1.6780	0.1640
14:31:29.417	8384	3.9100	8.3600	-79.1900	-0.3670	2.5540	0.2500
14:31:29.437	8404	0.7000	7.4700	-64.4300	-0.3480	1.7730	0.1930
14:31:29.457	8424	4.6800	7.9900	-76.8500	-0.3610	2.5110	0.2280
14:31:29.477	8444	0.9900	7.6100	-70.0800	-0.3470	2.0340	0.2230
14:31:29.498	8464	0.0100	7.3700	-69.5100	-0.3580	1.8840	0.1850
14:31:29.516	8484	1.8100	7.7100	-78.2400	-0.3670	2.3720	0.2450
14:31:29.538	8504	0.3200	7.2700	-63.5500	-0.3500	1.7380	0.1780
14:31:29.557	8524	4.0300	7.9000	-79.5900	-0.3460	2.5760	0.2480
14:31:29.576	8544	0.3100	7.7200	-63.9000	-0.3500	1.7770	0.1970
14:31:29.598	8564	2.5200	7.2600	-74.9000	-0.3510	2.2100	0.2100
14:31:29.617	8584	0.5600	7.6100	-72.2900	-0.3770	2.0880	0.2290
14:31:29.636	8604	0.6000	7.6600	-65.0000	-0.3510	1.8220	0.1720
14:31:29.656	8624	3.1400	8.1100	-80.2600	-0.3940	2.5830	0.2620
14:31:29.677	8644	0.5500	7.1100	-60.5500	-0.3550	1.6990	0.1740
14:31:29.697	8664	3.4200	7.6200	-78.5400	-0.3670	2.4310	0.2370
14:31:29.717	8684	1.5000	7.6300	-66.8500	-0.3590	1.9240	0.2030
14:31:29.737	8704	1.4800	7.5300	-71.9600	-0.3500	2.0590	0.1870
14:31:29.757	8724	1.5800	7.7500	-76.3300	-0.3770	2.2680	0.2410
14:31:29.777	8744	0.5100	7.1700	-61.8800	-0.3440	1.6540	0.1640
14:31:29.797	8764	4.2100	7.9700	-78.9800	-0.3700	2.5580	0.2450
14:31:29.817	8784	1.0500	7.3300	-64.4300	-0.3650	1.8260	0.1940
14:31:29.837	8804	2.6500	7.8400	-74.4000	-0.3430	2.2110	0.2060
14:31:29.857	8824	1.0100	7.4900	-71.0700	-0.3360	2.0170	0.2270
14:31:29.877	8844	0.1900	7.7000	-66.0500	-0.3610	1.7090	0.1650
14:31:29.897	8864	2.8000	7.9800	-80.4300	-0.3520	2.5010	0.2610
14:31:29.918	8884	1.6200	7.3000	-62.6800	-0.3390	1.8070	0.1740
14:31:29.936	8904	3.8000	7.5100	-78.1300	-0.3670	2.4750	0.2290
14:31:29.958	8924	0.8400	7.3500	-67.1000	-0.3330	1.8780	0.2090
14:31:29.978	8944	2.4700	7.3400	-71.4200	-0.3660	2.0910	0.1920
14:31:29.996	8964	2.6200	7.2300	-75.7200	-0.3700	2.3270	0.2620
14:31:30.017	8984	1.5000	7.7500	-65.4200	-0.3530	1.7710	0.1740
14:31:30.037	9004	4.4900	7.8000	-79.1900	-0.3910	2.6480	0.2540
14:31:30.057	9024	1.5500	7.6700	-62.7200	-0.3570	1.8440	0.1980
14:31:30.077	9044	1.9600	7.6800	-77.4400	-0.3690	2.2570	0.2170
14:31:30.099	9064	1.2500	7.1600	-70.5800	-0.3860	2.0290	0.2200
14:31:30.117	9084	1.7600	7.2800	-68.5100	-0.3540	1.9530	0.1740
14:31:30.137	9104	2.8100	7.6600	-76.8100	-0.3720	2.4310	0.2570
14:31:30.157	9124	0.4400	7.2800	-63.4800	-0.3270	1.7360	0.1760
14:31:30.177	9144	2.5800	7.5700	-78.6400	-0.3610	2.3900	0.2390
14:31:30.199	9164	0.4900	7.4500	-66.3600	-0.3450	1.7950	0.2120
14:31:30.217	9184	2.6200	7.8300	-73.4500	-0.3440	2.1150	0.1990
14:31:30.238	9204	1.8400	7.5700	-76.2600	-0.3520	2.2270	0.2570
14:31:30.259	9224	0.9400	7.4100	-64.6700	-0.3470	1.7550	0.1650
14:31:30.278	9244	3.4300	8.3600	-79.4400	-0.3400	2.5520	0.2490
14:31:30.297	9264	0.6300	7.2200	-60.9700	-0.3490	1.7280	0.1730
14:31:30.317	9284	2.1000	7.3100	-78.6300	-0.3500	2.2750	0.2280
14:31:30.338	9304	0.8500	7.0900	-68.1100	-0.3560	1.9210	0.2040
14:31:30.358	9324	1.4800	7.8200	-70.5800	-0.3320	1.9840	0.1890
14:31:30.379	9344	2.5500	7.9900	-80.6200	-0.3570	2.4410	0.2540
14:31:30.397	9364	0.1100	7.0100	-62.6000	-0.3430	1.6280	0.1820
14:31:30.417	9384	3.9400	8.0500	-78.6000	-0.3620	2.5490	0.2490
14:31:30.438	9404	1.3200	7.2700	-63.0200	-0.3490	1.8150	0.1990
14:31:30.457	9424	2.6500	7.6900	-76.0500	-0.3720	2.2820	0.2070
14:31:30.478	9444	1.8900	7.6400	-73.1100	-0.3670	2.2450	0.2370
14:31:30.497	9464	1.2100	7.4500	-66.2900	-0.3490	1.8770	0.1850
14:31:30.517	9484	3.1700	8.0100	-78.8300	-0.3760	2.4940	0.2520
14:31:30.539	9504	0.6600	7.2400	-60.4800	-0.3450	1.6520	0.1760
14:31:30.558	9524	3.3900	8.0100	-77.1500	-0.3600	2.4530	0.2200
14:31:30.578	9544	1.4700	7.4600	-67.4000	-0.3770	1.9960	0.1950
14:31:30.598	9564	2.0700	7.7100	-70.8600	-0.3620	2.0670	0.1870
14:31:30.618	9584	1.8800	7.7400	-75.0100	-0.3810	2.3560	0.2410
14:31:30.638	9604	0.8200	7.4300	-62.0300	-0.3440	1.6990	0.1570
14:31:30.657	9624	3.3500	7.9100	-80.4200	-0.3680	2.4610	0.2470
14:31:30.677	9644	0.0800	7.3800	-62.1500	-0.3410	1.7560	0.1920
14:31:30.698	9664	2.2800	7.9200	-74.0300	-0.3530	2.2410	0.1980
14:31:30.719	9684	1.0800	7.9000	-71.7800	-0.3440	2.1350	0.2270
14:31:30.738	9704	1.1100	7.7200	-68.5700	-0.3280	1.9230	0.1650
14:31:30.758	9724	3.1500	8.2500	-79.0800	-0.3290	2.4950	0.2570
14:31:30.779	9744	0.7600	7.5400	-59.8600	-0.3110	1.6440	0.1570
14:31:30.799	9764	3.5300	7.5900	-80.7900	-0.3540	2.5330	0.2520
14:31:30.817	9784	0.4100	7.7000	-65.6600	-0.3420	1.8140	0.2080
14:31:30.837	9804	1.9000	7.2100	-73.3300	-0.3570	2.1510	0.1990
14:31:30.857	9824	1.8700	7.8100	-78.3200	-0.3720	2.3550	0.2560
14:31:30.878	9844	1.0800	7.7100	-62.5800	-0.3490	1.7750	0.1640
14:31:30.897	9864	3.1200	8.0500	-79.8700	-0.3810	2.5700	0.2450
14:31:30.918	9884	0.4000	7.2300	-61.4600	-0.3470	1.6890	0.1730
14:31:30.937	9904	3.0500	8.1900	-75.5700	-0.3510	2.3060	0.2080
14:31:30.957	9924	0.5800	7.7200	-67.1600	-0.3500	2.0340	0.2020
14:31:30.977	9944	1.6100	7.3700	-68.9300	-0.3400	1.9470	0.1710
14:31:30.998	9964	1.8900	7.7500	-78.8000	-0.3440	2.3130	0.2570
14:31:31.020	9984	0.5100	7.0100	-62.7300	-0.3270	1.6930	0.1740
14:31:31.039	10004	4.0900	7.8900	-79.3100	-0.3830	2.5620	0.2380
14:31:31.059	10024	0.8500	7.5600	-63.5300	-0.3350	1.8460	0.1820
14:31:31.079	10044	2.7600	7.5500	-75.2100	-0.3220	2.2060	0.2030
14:31:31.097	10064	1.3700	7.5400	-74.6400	-0.3430	2.1200	0.2420
14:31:31.117	10084	1.1100	7.6700	-63.0600	-0.3320	1.7760	0.1590
14:31:31.139	10104	3.2900	7.6000	-79.8300	-0.3510	2.5370	0.2610
14:31:31.158	10124	0.8000	7.0100	-63.5800	-0.3430	1.7400	0.1770
14:31:31.177	10144	3.4900	7.6600	-77.3200	-0.3440	2.4670	0.2260
14:31:31.199	10164	1.2100	7.1100	-65.6900	-0.3480	1.9090	0.2030
14:31:31.219	10184	1.6700	6.7900	-70.6600	-0.3570	2.0250	0.1910
14:31:31.238	10204	1.7100	7.8700	-77.7900	-0.3700	2.3900	0.2520
14:31:31.257	10224	1.3200	7.6200	-62.7000	-0.3240	1.7390	0.1680
14:31:31.278	10244	5.6900	8.0900	-84.1000	-0.3570	2.8240	0.2730
14:31:31.299	10264	1.2600	7.3700	-66.7600	-0.3470	1.8550	0.2190
14:31:31.317	10284	2.9000	6.8200	-70.4600	-0.3270	2.0800	0.2040
14:31:31.339	10304	1.3200	7.3700	-74.6400	-0.3350	2.2100	0.2510
14:31:31.359	10324	1.7500	7.4900	-70.2700	-0.3210	2.0790	0.1980
14:31:31.378	10344	3.2000	7.8300	-77.1400	-0.3430	2.4330	0.2480
14:31:31.398	10364	-0.0600	7.1900	-62.0800	-0.2940	1.6590	0.1810
14:31:31.418	10384	4.5000	7.6300	-79.0000	-0.3780	2.5440	0.2360
14:31:31.438	10404	0.3700	6.7800	-66.2500	-0.3390	1.8390	0.2100
14:31:31.457	10424	0.5300	7.1500	-74.0700	-0.3230	1.9880	0.1910
14:31:31.479	10444	0.7200	6.5900	-71.9100	-0.3290	1.9600	0.2200
14:31:31.500	10464	0.0100	7.5600	-67.6400	-0.3250	1.8370	0.1710
14:31:31.518	10484	5.6400	8.0800	-85.3200	-0.3390	2.8620	0.2750
14:31:31.537	10504	1.4100	6.5700	-56.3000	-0.2950	1.6270	0.1760
14:31:31.559	10524	1.6400	7.8500	-79.8300	-0.2930	2.2870	0.2280
14:31:31.578	10544	-0.1900	7.9200	-72.9000	-0.3480	1.9870	0.2220
14:31:31.600	10564	1.5100	6.9600	-66.2500	-0.3190	1.8810	0.1780
14:31:31.619	10584	3.7100	7.8500	-80.2200	-0.3170	2.5810	0.2550
14:31:31.639	10604	0.1700	7.7400	-60.1900	-0.3240	1.6810	0.1620
14:31:31.660	10624	3.8400	8.0100	-81.4500	-0.3390	2.5500	0.2500
14:31:31.677	10644	0.8100	7.6700	-64.0300	-0.3340	1.7740	0.1910
14:31:31.700	10664	2.3900	7.3500	-71.6800	-0.3260	2.1170	0.1970
14:31:31.718	10684	2.0500	8.0000	-78.8500	-0.3540	2.4560	0.2590
14:31:31.738	10704	0.8300	7.8100	-63.3200	-0.3490	1.7640	0.1610
14:31:31.759	10724	4.1000	7.7100	-75.1300	-0.3560	2.4150	0.2330
14:31:31.779	10744	1.0000	7.2400	-61.8900	-0.3250	1.7480	0.1680
14:31:31.799	10764	2.8300	8.0700	-78.8500	-0.3380	2.3680	0.2310
14:31:31.819	10784	1.1000	7.5400	-68.6800	-0.3350	2.0210	0.2240
14:31:31.839	10804	1.5400	6.9700	-66.9300	-0.3200	1.9270	0.1800
14:31:31.859	10824	2.7800	8.1600	-80.1200	-0.3190	2.5110	0.2630
14:31:31.878	10844	0.3500	7.6000	-64.8800	-0.3040	1.7670	0.1890
14:31:31.899	10864	3.4400	7.6100	-77.1700	-0.3340	2.3460	0.2350
14:31:31.918	10884	0.5400	7.6600	-64.4900	-0.3220	1.7710	0.1950
14:31:31.940	10904	2.1400	7.6800	-75.7600	-0.3230	2.1850	0.2180
14:31:31.959	10924	2.3600	7.8700	-75.1000	-0.3400	2.2990	0.2460
14:31:31.979	10944	0.6000	7.1800	-62.4800	-0.3050	1.8030	0.1730
14:31:31.999	10964	3.0000	8.1400	-81.6100	-0.3120	2.5330	0.2690
14:31:32.020	10984	0.0000	7.1200	-61.6100	-0.3240	1.6060	0.1780
14:31:32.039	11004	3.8200	7.4800	-76.6600	-0.3450	2.3550	0.2100
14:31:32.059	11024	2.1000	7.6600	-69.0700	-0.3520	2.0720	0.2130
14:31:32.078	11044	1.2400	7.8600	-71.4000	-0.3260	2.0950	0.1840
14:31:32.099	11064	2.1200	8.2300	-77.4600	-0.3440	2.4480	0.2600
14:31:32.119	11084	-0.0500	7.1000	-60.2200	-0.3320	1.5900	0.1620
14:31:32.139	11104	4.2400	7.9900	-80.4900	-0.3370	2.5050	0.2450
14:31:32.159	11124	1.2300	7.9300	-64.5600	-0.3350	1.8610	0.2010
14:31:32.180	11144	2.7000	7.2700	-75.5200	-0.3210	2.1760	0.2210
14:31:32.200	11164	1.2800	8.1100	-74.4100	-0.3400	2.1800	0.2320
14:31:32.218	11184	0.9300	7.2100	-66.0300	-0.3270	1.8450	0.1770
14:31:32.240	11204	3.2900	8.1500	-79.3700	-0.3510	2.5270	0.2460
14:31:32.259	11224	-0.1100	7.3200	-61.1200	-0.3190	1.6450	0.1740
14:31:32.280	11244	2.9000	7.6500	-77.1800	-0.3270	2.3270	0.2260
14:31:32.299	11264	1.1600	7.4900	-69.3300	-0.3510	2.0310	0.2140
14:31:32.319	11284	1.6100	7.8500	-69.1500	-0.3120	1.9920	0.1860
14:31:32.339	11304	2.2600	8.4300	-77.4200	-0.3290	2.3670	0.2420
14:31:32.359	11324	-0.2800	7.4900	-62.3900	-0.3110	1.6930	0.1630
14:31:32.379	11344	3.7100	8.1000	-76.5800	-0.3380	2.4800	0.2320
14:31:32.399	11364	0.8300	7.7000	-64.1700	-0.3260	1.8190	0.1890
14:31:32.420	11384	2.5300	7.3100	-74.7500	-0.3070	2.2020	0.2150
14:31:32.438	11404	1.6800	7.9200	-73.3100	-0.3390	2.1560	0.2260
14:31:32.458	11424	0.9600	7.2400	-67.4300	-0.3180	1.7970	0.1750
14:31:32.479	11444	2.8600	7.6800	-77.3600	-0.3530	2.4640	0.2490
14:31:32.499	11464	0.6200	7.4500	-61.4900	-0.3190	1.7800	0.1860
14:31:32.519	11484	4.4500	7.7800	-78.6400	-0.3480	2.4660	0.2350
14:31:32.538	11504	1.6400	7.4000	-66.2900	-0.3480	1.9750	0.2120
14:31:32.558	11524	2.6300	7.3300	-72.4400	-0.3360	2.1000	0.2010
14:31:32.580	11544	2.2200	7.8600	-79.8400	-0.3550	2.3560	0.2680
14:31:32.600	11564	0.4700	7.4100	-62.5500	-0.3200	1.7270	0.1650
14:31:32.619	11584	3.6700	7.7100	-78.9600	-0.3520	2.4390	0.2470
14:31:32.639	11604	0.9700	7.2200	-63.0300	-0.3250	1.8230	0.1880
14:31:32.660	11624	3.5000	7.6800	-78.0800	-0.3580	2.3160	0.2300
14:31:32.679	11644	1.1400	8.1100	-73.0500	-0.3310	2.1580	0.2380
14:31:32.700	11664	0.4700	7.4900	-66.4900	-0.3120	1.8150	0.1740
14:31:32.721	11684	2.1800	7.9600	-78.1000	-0.3360	2.3880	0.2460
14:31:32.740	11704	-0.4600	7.1500	-62.3800	-0.3280	1.6470	0.1760
14:31:32.761	11724	4.0800	7.9200	-78.2200	-0.3320	2.4660	0.2390
14:31:32.779	11744	1.9100	8.0200	-66.1000	-0.3130	2.0280	0.1980
14:31:32.800	11764	1.4000	7.5700	-72.4400	-0.3120	2.0520	0.1950
14:31:32.820	11784	1.0000	8.2300	-76.1300	-0.3070	2.2300	0.2490
14:31:32.841	11804	0.3100	7.3000	-62.3100	-0.3040	1.6820	0.1650
14:31:32.860	11824	4.4400	7.7300	-79.8500	-0.3390	2.5370	0.2490
14:31:32.880	11844	0.5600	7.6100	-64.0300	-0.3450	1.8550	0.1910
14:31:32.900	11864	3.5400	7.5300	-74.8100	-0.3370	2.3690	0.2140
14:31:32.919	11884	1.2200	7.6700	-72.3200	-0.3250	2.0730	0.2370
14:31:32.939	11904	0.3300	7.6800	-67.0900	-0.3240	1.8140	0.1720
14:31:32.961	11924	2.9800	8.0700	-78.4100	-0.3460	2.4330	0.2480
14:31:32.979	11944	0.9900	7.2000	-64.4100	-0.3340	1.7690	0.1930
14:31:33.000	11964	4.6200	7.4600	-80.3100	-0.3460	2.4330	0.2500
14:31:33.019	11984	0.7600	7.5100	-66.4700	-0.3310	1.8660	0.2010
14:31:33.040	12004	2.1700	7.3600	-72.2200	-0.3180	2.0700	0.2050
14:31:33.060	12024	1.5100	7.5900	-75.2500	-0.3360	2.2170	0.2470
14:31:33.081	12044	0.9200	7.2600	-64.3100	-0.3180	1.7540	0.1710
14:31:33.100	12064	4.4800	8.0500	-80.5800	-0.3350	2.5630	0.2550
14:31:33.121	12084	0.5800	7.0300	-63.0400	-0.3200	1.7510	0.1850
14:31:33.139	12104	3.2000	7.6200	-77.4500	-0.3080	2.3340	0.2260
14:31:33.160	12124	0.7600	7.6500	-70.0100	-0.3320	2.0280	0.2170
14:31:33.180	12144	-0.2800	7.0200	-65.4100	-0.3330	1.7360	0.1560
14:31:33.200	12164	2.0200	8.4400	-78.1300	-0.3070	2.4530	0.2370
14:31:33.219	12184	1.9400	7.1400	-64.2300	-0.3170	1.8100	0.1780
14:31:33.239	12204	3.6600	7.9200	-79.7500	-0.3180	2.4900	0.2470
14:31:33.260	12224	0.1200	7.8200	-64.4200	-0.3060	1.7890	0.1920
14:31:33.280	12244	3.3800	7.5200	-69.8800	-0.3270	2.1150	0.1850
14:31:33.301	12264	2.5200	7.9900	-77.2300	-0.3550	2.3900	0.2500
14:31:33.320	12284	0.5900	7.4500	-66.0200	-0.3310	1.8040	0.1810
14:31:33.341	12304	3.9800	7.9400	-79.9100	-0.3490	2.5610	0.2590
14:31:33.360	12324	1.0500	6.9400	-61.3900	-0.3470	1.7020	0.1840
14:31:33.378	12344	3.5500	7.7800	-79.1600	-0.3360	2.3180	0.2330
14:31:33.400	12364	1.3100	7.3400	-72.2500	-0.3530	2.0900	0.2270
14:31:33.421	12384	1.1700	7.8000	-68.6200	-0.3250	1.9040	0.1830
14:31:33.440	12404	1.8300	7.7100	-78.2600	-0.3500	2.3860	0.2530
14:31:33.460	12424	0.6200	6.9500	-63.1700	-0.3070	1.6550	0.1770
14:31:33.480	12444	3.4500	8.0600	-79.7700	-0.3520	2.4860	0.2430
14:31:33.499	12464	0.5600	7.4300	-65.8500	-0.3190	1.8760	0.2050
14:31:33.521	12484	1.2800	7.6600	-72.9100	-0.3230	2.0670	0.1940
14:31:33.541	12504	2.0200	7.8200	-72.3100	-0.3170	2.1600	0.2360
14:31:33.561	12524	0.9700	7.3900	-65.1700	-0.3080	1.7960	0.1760
14:31:33.581	12544	3.4400	8.2300	-80.6000	-0.3200	2.6180	0.2530
14:31:33.601	12564	0.5500	7.4300	-61.9400	-0.2990	1.7460	0.1870
14:31:33.621	12584	2.8300	7.5700	-74.3900	-0.3220	2.3360	0.2040
14:31:33.640	12604	1.5400	7.5500	-68.6600	-0.3200	1.9980	0.2240
14:31:33.660	12624	2.1600	7.1800	-71.0500	-0.3230	2.0520	0.1920
14:31:33.681	12644	2.4000	7.9400	-78.8800	-0.3160	2.3910	0.2510
14:31:33.700	12664	-0.4100	7.5700	-61.1500	-0.3050	1.6010	0.1560
14:31:33.720	12684	2.8000	8.1500	-80.6500	-0.3230	2.5380	0.2450
14:31:33.740	12704	0.6800	7.5100	-62.5900	-0.3270	1.7350	0.1890
14:31:33.760	12724	3.2000	7.5600	-76.0800	-0.3480	2.2820	0.2030
14:31:33.780	12744	1.0800	7.6800	-72.9300	-0.3470	2.1500	0.2360
14:31:33.801	12764	1.2900	7.9600	-67.1200	-0.3040	1.8780	0.1770
14:31:33.820	12784	4.0400	7.6600	-77.8100	-0.3520	2.5050	0.2520
14:31:33.840	12804	0.6900	7.0700	-61.1900	-0.3250	1.6340	0.1760
14:31:33.860	12824	2.7500	7.7600	-77.3700	-0.3310	2.3950	0.2270
14:31:33.882	12844	0.6500	7.8900	-68.3100	-0.3380	1.9820	0.2010
14:31:33.902	12864	2.5200	7.6400	-69.4400	-0.3070	2.0610	0.1850
14:31:33.921	12884	2.4300	7.7300	-78.9800	-0.3350	2.4040	0.2570
14:31:33.940	12904	1.0600	7.5700	-62.3100	-0.3140	1.6890	0.1780
14:31:33.961	12924	3.2800	7.9700	-79.6300	-0.3290	2.5000	0.2510
14:31:33.982	12944	0.6100	7.5700	-63.7600	-0.3180	1.7710	0.1950
14:31:34.000	12964	2.6900	7.4000	-74.7100	-0.3210	2.2550	0.2130
14:31:34.021	12984	1.5500	7.4400	-74.0600	-0.3350	2.1590	0.2400
14:31:34.042	13004	0.8600	7.5800	-68.6000	-0.3190	1.9170	0.1780
14:31:34.061	13024	2.9100	7.8500	-80.3800	-0.3260	2.4510	0.2600
14:31:34.080	13044	0.2900	7.1600	-62.0100	-0.3010	1.5780	0.1680
14:31:34.101	13064	4.2600	7.8300	-80.5700	-0.3230	2.5650	0.2380
14:31:34.120	13084	1.1200	7.8200	-66.3300	-0.3430	1.8930	0.2040
14:31:34.140	13104	2.5800	7.6000	-72.4200	-0.3170	2.1390	0.2010
14:31:34.161	13124	1.4100	7.7600	-75.9100	-0.3350	2.2320	0.2430
14:31:34.180	13144	-0.1100	7.6700	-62.5200	-0.3280	1.6800	0.1730
14:31:34.200	13164	3.5300	8.1600	-79.4400	-0.3520	2.5400	0.2440
14:31:34.221	13184	1.2800	7.2700	-61.1700	-0.3190	1.7000	0.1790
14:31:34.242	13204	2.9700	8.1300	-77.2700	-0.3280	2.3850	0.2220
14:31:34.262	13224	1.1000	7.9300	-71.5500	-0.3270	2.1030	0.2340
14:31:34.280	13244	0.9300	7.1600	-67.8500	-0.3260	1.8550	0.1830
14:31:34.301	13264	2.1000	8.0200	-77.8700	-0.3430	2.3460	0.2440
14:31:34.322	13284	0.2800	7.1900	-63.1800	-0.3350	1.7040	0.1680
14:31:34.341	13304	3.5400	8.0200	-78.3400	-0.3320	2.4410	0.2390
14:31:34.360	13324	1.2500	7.6100	-67.4300	-0.3350	1.9410	0.2150
14:31:34.380	13344	1.9700	7.9900	-72.3100	-0.3110	2.1540	0.1950
14:31:34.400	13364	0.8400	8.1300	-74.5300	-0.3290	2.1810	0.2350
14:31:34.421	13384	-0.8800	7.4600	-62.0900	-0.3010	1.6090	0.1580
14:31:34.440	13404	4.0300	7.8200	-80.1000	-0.3180	2.5020	0.2580
14:31:34.461	13424	0.7300	7.3400	-62.7300	-0.3130	1.7500	0.1800
14:31:34.480	13444	3.6700	7.5100	-79.2100	-0.3260	2.4380	0.2290
14:31:34.501	13464	1.1300	7.6900	-69.4200	-0.3210	1.9950	0.2200
14:31:34.520	13484	0.8000	7.3000	-69.5300	-0.3210	1.8670	0.1930
14:31:34.540	13504	2.8700	7.7900	-79.2500	-0.3390	2.4440	0.2610
14:31:34.561	13524	1.0200	7.4700	-63.2500	-0.3310	1.8110	0.1810
14:31:34.581	13544	5.2400	8.0000	-78.1700	-0.3420	2.6010	0.2490
14:31:34.601	13564	0.9600	7.7500	-63.3300	-0.3390	1.8630	0.1910
14:31:34.621	13584	1.9500	7.7800	-72.0300	-0.3440	2.1710	0.1970
14:31:34.640	13604	0.9400	7.7600	-73.4500	-0.3460	2.1470	0.2440
14:31:34.661	13624	0.8500	7.2800	-64.8300	-0.3290	1.8200	0.1690
14:31:34.680	13644	3.2500	8.0300	-81.0600	-0.3340	2.5590	0.2700
14:31:34.701	13664	0.5600	7.4400	-60.9300	-0.3100	1.7060	0.1690
14:31:34.720	13684	3.1900	7.6600	-78.8000	-0.3420	2.3940	0.2300
14:31:34.740	13704	0.2200	7.9500	-68.9900	-0.3390	1.9690	0.2090
14:31:34.761	13724	0.3400	7.5100	-70.2900	-0.3160	1.9250	0.1850
14:31:34.782	13744	1.4200	8.1000	-75.7100	-0.3310	2.2670	0.2480
14:31:34.802	13764	0.3600	6.8600	-61.3500	-0.3260	1.6510	0.1640
14:31:34.820	13784	4.5300	7.8200	-80.7600	-0.3240	2.6260	0.2460
14:31:34.842	13804	1.4000	7.6400	-64.7100	-0.3180	1.8930	0.1920
14:31:34.860	13824	2.2800	7.8300	-74.0400	-0.2970	2.2060	0.2150
14:31:34.881	13844	1.1700	7.9000	-69.9100	-0.3170	2.0700	0.2180
14:31:34.902	13864	0.8100	7.3800	-66.6900	-0.3140	1.7870	0.1730
14:31:34.922	13884	3.0100	7.8700	-80.6200	-0.3120	2.5530	0.2590
14:31:34.942	13904	-0.3300	7.1700	-62.7100	-0.3050	1.6570	0.1740
14:31:34.962	13924	3.7800	7.6100	-77.6800	-0.3210	2.4910	0.2300
14:31:34.981	13944	0.9900	7.1600	-67.6200	-0.3210	1.8950	0.2170
14:31:35.001	13964	1.7800	7.7500	-71.7200	-0.3250	2.0550	0.1850
14:31:35.021	13984	2.5500	7.7000	-76.8900	-0.3420	2.3770	0.2480
14:31:35.041	14004	1.0400	7.7800	-63.9800	-0.3290	1.8100	0.1750
14:31:35.061	14024	4.2900	7.7500	-78.4200	-0.3430	2.5200	0.2460
14:31:35.082	14044	-0.1200	7.5100	-62.9300	-0.3010	1.7480	0.1900
14:31:35.100	14064	2.6600	7.0000	-76.7700	-0.3190	2.2310	0.2200
14:31:35.120	14084	1.2600	7.8100	-70.4300	-0.3460	2.0880	0.2240
14:31:35.141	14104	1.3000	7.4200	-67.4800	-0.3190	1.9170	0.1800
14:31:35.162	14124	4.2300	7.8200	-77.0300	-0.3500	2.4950	0.2460
14:31:35.180	14144	0.7200	7.4500	-62.5900	-0.3150	1.7490	0.1810
14:31:35.202	14164	3.4500	7.8700	-79.2100	-0.3350	2.4440	0.2320
14:31:35.221	14184	0.2700	7.4100	-66.7200	-0.3220	1.8920	0.2060
14:31:35.242	14204	2.1100	7.2300	-71.0200	-0.3210	2.0030	0.1980
14:31:35.261	14224	1.9000	8.1000	-78.2700	-0.3090	2.3280	0.2590
14:31:35.282	14244	1.0300	7.8400	-64.8500	-0.3160	1.8400	0.1680
14:31:35.303	14264	4.4000	8.1200	-78.4700	-0.3260	2.5250	0.2470
14:31:35.320	14284	-0.3100	7.1100	-62.6300	-0.3020	1.6870	0.1940
14:31:35.341	14304	3.2800	7.3600	-75.2400	-0.3340	2.3220	0.2130
14:31:35.363	14324	1.6100	7.7800	-73.1400	-0.3420	2.1350	0.2300
14:31:35.381	14344	1.0800	7.5800	-68.0600	-0.3110	1.9260	0.1770
14:31:35.401	14364	3.1000	7.6300	-79.3500	-0.3280	2.4550	0.2660
14:31:35.422	14384	0.1500	7.5300	-63.3800	-0.3110	1.7160	0.1770
14:31:35.441	14404	3.7500	7.9200	-79.1400	-0.3280	2.4670	0.2380
14:31:35.462	14424	0.4600	7.3000	-65.6700	-0.3120	1.8290	0.2050
14:31:35.482	14444	1.4100	7.2000	-72.2700	-0.3370	2.0740	0.1960
14:31:35.502	14464	1.1000	7.7800	-76.7500	-0.3190	2.1980	0.2620
14:31:35.522	14484	0.8500	7.3500	-64.8600	-0.3220	1.8130	0.1670
14:31:35.542	14504	4.0400	7.9900	-79.0700	-0.3430	2.5490	0.2520
14:31:35.560	14524	0.5700	7.2600	-61.8600	-0.3000	1.6690	0.1840
14:31:35.582	14544	2.1500	7.6200	-74.7300	-0.3410	2.1860	0.2080
14:31:35.602	14564	1.7300	7.6700	-72.1500	-0.3190	2.0830	0.2440
14:31:35.622	14584	2.1200	7.3100	-67.0600	-0.3130	1.9770	0.1830
14:31:35.643	14604	2.5900	8.1300	-80.0500	-0.3000	2.4880	0.2610
14:31:35.661	14624	-0.5000	7.3600	-62.2300	-0.2990	1.6480	0.1630
14:31:35.682	14644	2.8600	7.6500	-78.0300	-0.3130	2.3500	0.2300
14:31:35.702	14664	0.9800	7.2200	-67.5700	-0.3170	1.8550	0.2150
14:31:35.721	14684	3.1400	7.8400	-72.1400	-0.3070	2.1610	0.2010
14:31:35.742	14704	1.4500	7.6500	-75.0600	-0.3180	2.2820	0.2400
14:31:35.762	14724	0.1400	7.5900	-62.6900	-0.3090	1.6610	0.1620
14:31:35.782	14744	2.7000	8.1500	-80.9100	-0.3460	2.5380	0.2540
14:31:35.802	14764	1.3300	7.2600	-61.7700	-0.3270	1.7640	0.1810
14:31:35.822	14784	4.4400	7.8200	-75.8500	-0.3360	2.4260	0.2150
14:31:35.843	14804	1.3000	7.6200	-72.2500	-0.3270	2.0780	0.2420
14:31:35.863	14824	1.3600	7.5500	-69.4300	-0.3220	1.9330	0.1950
14:31:35.883	14844	2.8300	7.4800	-76.4300	-0.3340	2.4150	0.2480
14:31:35.902	14864	0.2600	7.1500	-62.1200	-0.3140	1.6830	0.1610
14:31:35.921	14884	4.1300	7.9000	-79.2000	-0.3420	2.5330	0.2400
14:31:35.941	14904	1.1100	7.1900	-65.8000	-0.3190	1.8450	0.2050
14:31:35.962	14924	2.7400	7.4900	-71.2800	-0.3340	2.1350	0.1940
14:31:35.981	14944	1.3200	7.4200	-73.8400	-0.3370	2.2380	0.2360
14:31:36.003	14964	1.2500	7.4900	-66.1600	-0.3220	1.8320	0.1670
14:31:36.023	14984	2.7600	8.1100	-80.2000	-0.3250	2.5080	0.2590
14:31:36.042	15004	0.3500	7.3100	-61.5800	-0.3130	1.6740	0.1750
14:31:36.061	15024	3.3700	7.9700	-77.7100	-0.3190	2.3860	0.2250
14:31:36.082	15044	1.3500	7.5200	-69.8000	-0.3230	2.0130	0.2220
14:31:36.103	15064	0.9400	7.9400	-70.0400	-0.2960	1.9820	0.1880
14:31:36.122	15084	1.5800	8.1200	-77.6900	-0.3100	2.3720	0.2460
14:31:36.142	15104	-0.0900	7.3800	-61.1700	-0.3140	1.6490	0.1560
14:31:36.161	15124	4.5700	7.8500	-80.0900	-0.3160	2.5520	0.2490
14:31:36.181	15144	0.5800	7.5400	-63.0600	-0.3120	1.8000	0.2000
14:31:36.203	15164	2.3100	7.8000	-75.2000	-0.3000	2.2200	0.2090
14:31:36.222	15184	1.2800	7.8100	-74.7300	-0.3250	2.1840	0.2470
14:31:36.242	15204	0.2500	7.3100	-67.1800	-0.3150	1.7840	0.1720
14:31:36.261	15224	3.3200	8.0800	-81.6600	-0.3400	2.5490	0.2680
14:31:36.281	15244	0.9200	7.2600	-59.7400	-0.3190	1.6380	0.1740
14:31:36.302	15264	3.0400	7.2800	-76.9000	-0.3370	2.3610	0.2240
14:31:36.323	15284	1.2000	7.2000	-69.3700	-0.3190	1.9730	0.2210
14:31:36.342	15304	2.2100	7.5800	-68.9500	-0.3160	2.0310	0.1820
14:31:36.363	15324	2.7100	7.8600	-76.7700	-0.3160	2.3750	0.2550
14:31:36.382	15344	0.7200	6.8900	-60.7900	-0.3130	1.6290	0.1600
14:31:36.403	15364	4.7500	7.9400	-81.5600	-0.3240	2.5680	0.2560
14:31:36.422	15384	1.1700	7.0200	-64.3900	-0.3360	1.8780	0.1870
14:31:36.441	15404	1.7400	7.4400	-74.9000	-0.3130	2.1890	0.2030
14:31:36.461	15424	0.5800	7.5700	-72.7400	-0.3190	2.0240	0.2340
14:31:36.481	15444	0.1000	7.3000	-66.2300	-0.3180	1.7170	0.1700
14:31:36.503	15464	3.7400	7.8200	-81.0700	-0.3110	2.5250	0.2610
14:31:36.523	15484	0.9900	7.1200	-62.9800	-0.3150	1.7720	0.1890
14:31:36.542	15504	2.9100	7.8200	-77.1400	-0.2950	2.4310	0.2290
14:31:36.561	15524	0.8700	7.6300	-65.0100	-0.2800	1.8520	0.2040
14:31:36.583	15544	1.9800	7.4800	-68.9100	-0.3160	1.9880	0.1860
14:31:36.602	15564	2.4700	7.6000	-79.6600	-0.3620	2.4020	0.2580
14:31:36.623	15584	0.8200	7.4000	-65.2300	-0.3130	1.8000	0.1790
14:31:36.643	15604	4.1900	8.1300	-81.8100	-0.3270	2.6440	0.2560
14:31:36.664	15624	0.5900	7.4500	-60.7500	-0.3190	1.7120	0.1790
14:31:36.684	15644	1.5600	7.4400	-75.8500	-0.3210	2.1510	0.2040
14:31:36.703	15664	1.1500	7.8900	-70.1200	-0.3560	2.1350	0.2190
14:31:36.724	15684	1.0100	7.8000	-67.5400	-0.3200	1.8870	0.1730
14:31:36.743	15704	2.9800	7.9600	-79.8000	-0.3370	2.5290	0.2530
14:31:36.763	15724	0.3000	7.2900	-60.7700	-0.3070	1.6780	0.1660
14:31:36.783	15744	3.0100	7.8700	-78.0800	-0.3090	2.4050	0.2320
14:31:36.803	15764	0.8600	7.5800	-68.7300	-0.3260	1.9300	0.2050
14:31:36.823	15784	1.0400	7.3500	-72.0400	-0.3280	1.9900	0.1830
14:31:36.842	15804	2.2700	7.7400	-76.7600	-0.3230	2.2960	0.2480
14:31:36.862	15824	0.4200	7.2600	-64.4400	-0.2950	1.7430	0.1730
14:31:36.882	15844	4.7700	8.0200	-81.4600	-0.2920	2.6020	0.2700
14:31:36.902	15864	1.9300	7.3700	-64.8000	-0.2980	1.8420	0.1940
14:31:36.922	15884	2.2600	8.0300	-72.8700	-0.3140	2.2150	0.1990
14:31:36.943	15904	0.9600	8.0000	-71.3700	-0.3200	2.0870	0.2270
14:31:36.963	15924	0.7400	7.2100	-68.6000	-0.2870	1.8170	0.1850
14:31:36.983	15944	2.8100	7.6100	-79.8300	-0.3160	2.4290	0.2500
14:31:37.003	15964	0.4800	7.1600	-64.3400	-0.3060	1.7300	0.1800
14:31:37.023	15984	4.2200	8.2500	-80.8600	-0.3120	2.5500	0.2420
14:31:37.043	16004	0.6300	7.1600	-63.3700	-0.3270	1.7960	0.1880
14:31:37.064	16024	2.3400	7.3400	-73.4700	-0.3120	2.0650	0.1970
14:31:37.084	16044	1.6500	7.6200	-78.8700	-0.3530	2.3380	0.2580
14:31:37.102	16064	1.1600	7.7600	-65.3200	-0.3080	1.8150	0.1770
14:31:37.124	16084	4.2100	7.6200	-78.4000	-0.3140	2.5100	0.2460
14:31:37.144	16104	0.7900	7.5300	-60.8500	-0.2960	1.7090	0.1750
14:31:37.164	16124	2.8700	8.0600	-77.1900	-0.3110	2.3360	0.2100
14:31:37.183	16144	0.3800	7.5600	-70.7900	-0.3120	2.0080	0.2190
14:31:37.203	16164	1.4900	7.3700	-66.8500	-0.2900	1.8830	0.1670
14:31:37.222	16184	3.3400	8.0000	-79.6300	-0.3040	2.5650	0.2660
14:31:37.242	16204	1.6300	7.2100	-62.0000	-0.3020	1.7480	0.1630
14:31:37.263	16224	4.4400	7.7900	-80.2500	-0.3060	2.5280	0.2470
14:31:37.283	16244	1.0700	7.1300	-65.4600	-0.3160	1.8200	0.1950
14:31:37.303	16264	2.0100	7.6800	-73.8200	-0.3100	2.1340	0.1950
14:31:37.323	16284	1.1200	7.9000	-77.9300	-0.3030	2.3030	0.2440
14:31:37.343	16304	0.9500	7.5100	-65.1800	-0.2940	1.8240	0.1820
14:31:37.362	16324	3.6400	7.8600	-79.2900	-0.3010	2.5160	0.2480
14:31:37.383	16344	-0.0300	7.0700	-62.6600	-0.2960	1.6170	0.1860
14:31:37.404	16364	3.5000	7.6000	-75.9300	-0.3160	2.3650	0.2140
14:31:37.422	16384	1.7100	7.9400	-73.0100	-0.3110	2.1180	0.2350
14:31:37.444	16404	1.1700	7.3500	-69.6300	-0.2950	1.9320	0.1880
14:31:37.462	16424	1.7400	7.9900	-79.1300	-0.3200	2.4160	0.2570
14:31:37.483	16444	0.7600	7.1200	-62.7800	-0.3060	1.6770	0.1740
14:31:37.502	16464	4.7300	7.4900	-79.6800	-0.3240	2.5470	0.2550
14:31:37.522	16484	0.4500	7.2100	-67.7800	-0.3200	1.8200	0.2180
14:31:37.543	16504	2.2100	7.3900	-73.8500	-0.3210	2.1470	0.1980
14:31:37.563	16524	1.8600	7.7000	-72.6900	-0.3210	2.2020	0.2460
14:31:37.583	16544	0.6600	7.7400	-67.4200	-0.2800	1.8370	0.1760
14:31:37.603	16564	3.2200	8.0000	-79.9700	-0.3130	2.4710	0.2530
14:31:37.623	16584	0.2400	7.2300	-60.5400	-0.2990	1.6020	0.1690
14:31:37.643	16604	3.0600	7.4200	-77.8100	-0.3160	2.3630	0.2240
14:31:37.662	16624	1.2800	7.2700	-70.9700	-0.3070	2.0400	0.2240
14:31:37.684	16644	1.7400	7.5100	-70.9400	-0.2880	2.0170	0.1950
14:31:37.703	16664	1.9900	7.8600	-78.8200	-0.2900	2.3570	0.2420
14:31:37.722	16684	-0.9200	7.4100	-64.2500	-0.2620	1.6070	0.1760
14:31:37.743	16704	3.8100	7.4600	-79.6200	-0.3070	2.4580	0.2480
14:31:37.763	16724	0.9200	7.7000	-64.5100	-0.3150	1.8290	0.1880
14:31:37.785	16744	2.8800	7.7700	-73.6700	-0.2930	2.2590	0.2140
14:31:37.804	16764	1.0100	7.6700	-72.5300	-0.3000	2.0810	0.2360
14:31:37.823	16784	0.1600	7.4800	-66.6600	-0.3180	1.7160	0.1710
14:31:37.842	16804	3.5900	8.1500	-80.4600	-0.3390	2.5210	0.2680
14:31:37.864	16824	1.3900	7.4000	-62.2700	-0.3090	1.7090	0.1780
14:31:37.884	16844	4.9300	7.6600	-79.9800	-0.3110	2.4780	0.2470
14:31:37.904	16864	1.7600	7.5400	-68.1700	-0.3430	1.9800	0.2160
14:31:37.924	16884	0.9300	7.3400	-71.8900	-0.3210	2.0010	0.2060
14:31:37.944	16904	2.2300	7.8200	-76.5400	-0.3280	2.3890	0.2520
14:31:37.964	16924	0.7200	7.3500	-62.1500	-0.3050	1.7230	0.1690
14:31:37.984	16944	4.7000	7.9300	-79.9000	-0.3040	2.5610	0.2580
14:31:38.004	16964	0.5100	6.9300	-62.5000	-0.2940	1.6980	0.1910
14:31:38.024	16984	2.3000	7.6700	-76.0800	-0.2960	2.1840	0.2130
14:31:38.044	17004	1.7200	7.9300	-73.2100	-0.3080	2.1960	0.2250
14:31:38.064	17024	0.3500	7.5900	-66.8000	-0.2750	1.8730	0.1610
14:31:38.084	17044	2.8100	7.8500	-78.9700	-0.2960	2.4360	0.2560
14:31:38.105	17064	-0.0800	7.3200	-62.2200	-0.2780	1.6480	0.1650
14:31:38.124	17084	4.2600	8.0300	-80.2500	-0.2950	2.5060	0.2430
14:31:38.144	17104	1.0000	7.3000	-66.5300	-0.3270	1.9640	0.2020
14:31:38.165	17124	0.7700	7.7500	-72.1900	-0.2960	2.0810	0.1890
14:31:38.184	17144	1.6400	7.8300	-78.0900	-0.3130	2.2790	0.2550
14:31:38.204	17164	0.5000	7.1800	-63.5600	-0.2910	1.6630	0.1700
14:31:38.224	17184	3.7100	7.9100	-81.1800	-0.3000	2.5790	0.2560
14:31:38.244	17204	1.2000	7.4100	-62.9300	-0.2940	1.7740	0.1880
14:31:38.264	17224	3.5900	7.4800	-77.4900	-0.3050	2.4050	0.2110
14:31:38.283	17244	0.9600	7.8400	-69.9000	-0.3090	1.9800	0.2210
14:31:38.304	17264	1.1500	7.5800	-69.3100	-0.3270	1.9730	0.1860
14:31:38.324	17284	3.7000	7.6400	-79.4300	-0.3470	2.5550	0.2640
14:31:38.344	17304	1.9700	7.0000	-62.1600	-0.3240	1.7430	0.1730
14:31:38.364	17324	3.3800	7.8300	-79.7200	-0.3250	2.4520	0.2450
14:31:38.383	17344	0.4700	8.0300	-61.2900	-0.3060	1.7450	0.1810
14:31:38.404	17364	2.3900	7.8800	-73.1200	-0.3030	2.1980	0.1900
14:31:38.424	17384	1.5800	7.8300	-72.7000	-0.3200	2.1610	0.2310
14:31:38.444	17404	0.4600	7.2400	-65.4800	-0.2860	1.7710	0.1790
14:31:38.464	17424	4.4000	7.4100	-79.8200	-0.3230	2.5920	0.2610
14:31:38.484	17444	1.4100	7.2700	-66.6500	-0.2930	1.9310	0.1990
14:31:38.504	17464	2.9600	7.8000	-77.0700	-0.3000	2.3650	0.2150
14:31:38.524	17484	0.9400	7.0200	-63.2200	-0.2960	1.7980	0.2040
14:31:38.545	17504	1.5700	7.4700	-69.0400	-0.2520	1.9410	0.1790
14:31:38.563	17524	2.1000	8.5200	-82.1700	-0.2790	2.6040	0.2620
14:31:38.583	17544	0.5000	6.9400	-61.4500	-0.2560	1.6860	0.1580
14:31:38.604	17564	3.5100	7.7300	-75.7100	-0.2270	2.2830	0.2310
14:31:38.624	17584	1.7900	6.8400	-68.3300	-0.3120	1.9520	0.2050
14:31:38.644	17604	2.4200	7.6000	-74.2600	-0.2960	2.1960	0.2060
14:31:38.663	17624	1.6900	7.1700	-76.4300	-0.3080	2.1410	0.2480
14:31:38.685	17644	0.1800	7.1500	-65.6100	-0.2570	1.6540	0.1620
14:31:38.705	17664	4.4500	8.2300	-83.0400	-0.3090	2.7340	0.2650
14:31:38.724	17684	2.9800	7.4000	-69.1400	-0.3060	2.0530	0.1990
14:31:38.743	17704	3.1700	6.7500	-71.8700	-0.3080	2.1310	0.2200
14:31:38.764	17724	-0.4200	7.4900	-68.4700	-0.2900	1.7730	0.2140
14:31:38.783	17744	0.2800	7.5000	-72.4500	-0.2880	2.0030	0.1780
14:31:38.803	17764	2.8600	7.2900	-74.5500	-0.3070	2.4000	0.2500
14:31:38.823	17784	1.2600	7.2800	-64.4700	-0.2600	1.8640	0.1720
14:31:38.845	17804	3.3200	7.5600	-78.2000	-0.3020	2.4780	0.2490
14:31:38.863	17824	0.8100	6.8800	-64.9200	-0.2970	1.7830	0.1930
14:31:38.885	17844	1.8700	7.5500	-73.1700	-0.3060	2.0920	0.2000
14:31:38.904	17864	1.2900	7.2700	-71.1800	-0.3220	2.1370	0.2250
14:31:38.923	17884	1.8100	7.4900	-71.2800	-0.2800	2.0030	0.2090
14:31:38.943	17904	3.1000	8.2400	-80.3200	-0.2960	2.5400	0.2520
14:31:38.963	17924	-0.7300	7.0000	-58.5300	-0.2800	1.5840	0.1600
14:31:38.984	17944	3.4700	7.6700	-77.3000	-0.2990	2.4310	0.2170
14:31:39.005	17964	1.2100	7.7200	-70.3100	-0.3310	2.0230	0.2130
14:31:39.024	17984	1.3300	7.5500	-70.6200	-0.2840	1.9830	0.1890
14:31:39.045	18004	2.0000	7.7700	-75.8600	-0.2940	2.3090	0.2480
14:31:39.065	18024	-0.6800	7.3400	-63.7600	-0.2880	1.6960	0.1590
14:31:39.084	18044	3.5300	7.8800	-81.5100	-0.3140	2.5690	0.2530
14:31:39.106	18064	0.7800	7.0500	-61.5000	-0.3010	1.7260	0.1850
14:31:39.126	18084	3.1400	7.6900	-75.9700	-0.3120	2.3320	0.2150
14:31:39.146	18104	1.7500	8.1000	-78.6500	-0.3220	2.2260	0.2620
14:31:39.165	18124	1.4700	7.7200	-67.4600	-0.3230	1.8910	0.1800
14:31:39.184	18144	3.8700	7.7300	-74.7100	-0.3250	2.4670	0.2440
14:31:39.205	18164	0.2300	7.0300	-61.4200	-0.3000	1.6900	0.1740
14:31:39.225	18184	3.6600	7.8400	-80.0300	-0.3330	2.4720	0.2410
14:31:39.246	18204	0.6000	7.3200	-65.8500	-0.3320	1.9730	0.1990
14:31:39.266	18224	2.9200	7.5600	-70.4200	-0.2950	2.1010	0.1970
14:31:39.284	18244	2.6900	8.1300	-78.9200	-0.3200	2.4620	0.2490
14:31:39.305	18264	0.6500	7.2700	-63.2200	-0.2960	1.7140	0.1750
14:31:39.325	18284	2.3900	7.3100	-76.5800	-0.3120	2.3640	0.2390
14:31:39.346	18304	0.1400	7.3300	-65.3500	-0.2910	1.7650	0.1930
14:31:39.365	18324	3.0700	7.4900	-76.2200	-0.3160	2.3130	0.2200
14:31:39.385	18344	1.7900	7.5400	-71.8700	-0.3040	2.1530	0.2350
14:31:39.405	18364	0.8100	7.6900	-67.8400	-0.2950	1.8890	0.1800
14:31:39.425	18384	3.0900	7.9600	-82.0600	-0.3020	2.4970	0.2750
14:31:39.445	18404	0.3600	7.0700	-62.2500	-0.2990	1.6810	0.1730
14:31:39.466	18424	3.4800	7.4300	-78.0800	-0.3090	2.4270	0.2290
14:31:39.484	18444	1.1300	7.1800	-68.3300	-0.3140	1.9320	0.2180
14:31:39.505	18464	2.4700	7.5100	-73.5500	-0.2920	2.1760	0.2050
14:31:39.524	18484	1.1100	8.0600	-78.3100	-0.3000	2.2740	0.2680
14:31:39.545	18504	-0.1600	7.6300	-61.6300	-0.2920	1.6910	0.1630
14:31:39.565	18524	3.6900	8.2900	-81.4600	-0.3370	2.5790	0.2520
14:31:39.585	18544	0.8100	7.4700	-61.6600	-0.3160	1.7040	0.1740
14:31:39.605	18564	2.5900	7.4800	-75.7100	-0.3240	2.2170	0.2170
14:31:39.625	18584	0.9300	8.0200	-70.4300	-0.2910	2.0160	0.2210
14:31:39.646	18604	1.0800	7.4500	-69.5900	-0.3210	1.9660	0.1870
14:31:39.666	18624	3.2300	7.9100	-78.7700	-0.3260	2.4720	0.2620
14:31:39.684	18644	0.3800	7.0000	-61.1200	-0.2990	1.6210	0.1750
14:31:39.705	18664	2.9100	7.9700	-80.1100	-0.3000	2.4770	0.2410
14:31:39.725	18684	0.6300	7.3600	-66.8800	-0.3190	1.9070	0.1980
14:31:39.744	18704	2.2500	7.5700	-72.3500	-0.2900	2.1030	0.1920
14:31:39.765	18724	2.4800	7.6200	-76.4500	-0.2980	2.3330	0.2570
14:31:39.785	18744	-0.2700	7.7300	-62.2300	-0.2750	1.6870	0.1570
14:31:39.805	18764	3.5100	7.9300	-80.6900	-0.3040	2.5510	0.2610
14:31:39.825	18784	0.9600	7.2000	-61.9200	-0.2780	1.6600	0.1790
14:31:39.845	18804	3.5900	7.3500	-75.2700	-0.3170	2.3490	0.2060
14:31:39.864	18824	0.5300	7.9800	-71.1700	-0.3240	2.1270	0.2190
14:31:39.885	18844	0.4200	7.2400	-66.8800	-0.2970	1.7850	0.1760
14:31:39.904	18864	2.3100	7.6500	-78.6100	-0.3170	2.4560	0.2490
14:31:39.925	18884	0.5600	7.2000	-61.2900	-0.3160	1.6850	0.1670
14:31:39.944	18904	4.8100	7.7700	-80.7800	-0.3400	2.5110	0.2320
14:31:39.966	18924	0.7700	7.6100	-64.7600	-0.3210	1.8350	0.1960
14:31:39.985	18944	2.9000	8.1200	-71.4600	-0.3100	2.2150	0.1950
14:31:40.005	18964	1.8800	7.7900	-75.0700	-0.3270	2.2860	0.2540
14:31:40.025	18984	0.3500	7.5300	-61.6700	-0.2970	1.6570	0.1520
14:31:40.045	19004	2.6700	8.0900	-79.4600	-0.3180	2.4690	0.2500
14:31:40.065	19024	1.0700	7.4100	-62.7100	-0.3170	1.7930	0.1820
14:31:40.085	19044	3.7000	7.6400	-78.5100	-0.3230	2.4710	0.2210
14:31:40.105	19064	1.0300	8.2700	-69.2200	-0.2960	2.0590	0.2180
14:31:40.127	19084	0.8200	7.2800	-67.7900	-0.3060	1.8730	0.1780
14:31:40.145	19104	1.9100	7.5000	-79.3600	-0.3260	2.3580	0.2650
14:31:40.166	19124	0.0700	7.2400	-61.2800	-0.3000	1.6650	0.1620
14:31:40.186	19144	4.0900	8.4000	-80.0800	-0.2940	2.5830	0.2460
14:31:40.205	19164	1.3600	7.7400	-64.9200	-0.3140	1.8660	0.2030
14:31:40.225	19184	1.3300	7.9700	-74.2100	-0.2890	2.1400	0.2000
14:31:40.244	19204	0.9500	7.9400	-75.3200	-0.3070	2.2100	0.2510
14:31:40.266	19224	0.3700	7.4300	-65.4200	-0.2910	1.7420	0.1770
14:31:40.286	19244	3.6500	8.2200	-82.5300	-0.2990	2.5840	0.2630
14:31:40.306	19264	0.4500	7.2100	-62.7700	-0.3230	1.7410	0.1880
14:31:40.326	19284	3.7200	7.2900	-78.9300	-0.3190	2.4370	0.2290
14:31:40.345	19304	0.6700	8.0200	-66.5600	-0.3170	1.9670	0.2130
14:31:40.365	19324	0.5200	8.0800	-70.6200	-0.3190	1.9700	0.1780
14:31:40.385	19344	2.4600	7.7700	-76.8700	-0.3360	2.3650	0.2450
14:31:40.405	19364	0.4500	7.6100	-62.3500	-0.3190	1.6990	0.1670
14:31:40.427	19384	4.1600	7.8200	-80.8700	-0.3300	2.5170	0.2610
14:31:40.446	19404	1.2000	7.2600	-64.3000	-0.3020	1.7950	0.1980
14:31:40.465	19424	1.4400	7.3100	-73.4000	-0.3220	2.1210	0.2100
14:31:40.486	19444	1.6200	7.6200	-72.3700	-0.3250	2.1690	0.2380
14:31:40.505	19464	1.3000	7.3100	-65.7000	-0.3200	1.9050	0.1770
14:31:40.526	19484	4.4300	7.7600	-80.2500	-0.3170	2.5370	0.2650
14:31:40.546	19504	0.0600	7.6000	-61.4200	-0.2830	1.7050	0.1790
14:31:40.565	19524	3.7600	7.8800	-75.2700	-0.3000	2.3890	0.2110
14:31:40.586	19544	1.2200	7.2800	-69.2600	-0.3130	1.9540	0.2140
14:31:40.605	19564	1.0200	7.5400	-71.0100	-0.2970	1.9400	0.1910
14:31:40.627	19584	1.7800	8.0400	-78.9600	-0.2940	2.4090	0.2540
14:31:40.646	19604	0.8400	6.8200	-62.3800	-0.3030	1.7030	0.1640
14:31:40.666	19624	4.6300	7.5800	-79.7300	-0.3080	2.5610	0.2510
14:31:40.685	19644	0.4800	7.1600	-65.6200	-0.3140	1.7650	0.2020
14:31:40.706	19664	3.6000	7.4500	-74.1100	-0.3030	2.2780	0.2150
14:31:40.726	19684	1.3300	7.8200	-72.9700	-0.3280	2.1380	0.2400
14:31:40.747	19704	0.7300	7.9200	-67.4400	-0.3030	1.8470	0.1800
14:31:40.765	19724	3.8700	8.0800	-79.4100	-0.3190	2.5320	0.2530
14:31:40.786	19744	1.2400	7.6300	-61.3800	-0.3060	1.7330	0.1750
14:31:40.805	19764	3.7200	8.1100	-78.2100	-0.3210	2.4550	0.2400
14:31:40.826	19784	0.2100	7.0900	-67.7900	-0.3380	1.9080	0.2100
14:31:40.847	19804	2.4600	7.5300	-70.7700	-0.3170	2.0410	0.1900
14:31:40.867	19824	1.9400	8.1700	-78.1200	-0.3210	2.4190	0.2530
14:31:40.885	19844	0.3100	7.5600	-65.3100	-0.3080	1.7780	0.1780
14:31:40.906	19864	3.0000	8.0400	-77.7900	-0.3360	2.4370	0.2450
14:31:40.926	19884	-0.5300	7.4400	-60.5800	-0.3140	1.7070	0.1720
14:31:40.945	19904	2.0300	7.6600	-77.3300	-0.3180	2.2310	0.2200
14:31:40.965	19924	1.5900	7.5000	-73.2900	-0.3050	2.1430	0.2420
14:31:40.985	19944	0.6900	7.4300	-67.9900	-0.2870	1.8380	0.1730
14:31:41.007	19964	3.2100	8.0600	-80.6600	-0.2970	2.5060	0.2520
14:31:41.025	19984	0.3100	7.5900	-62.0600	-0.2840	1.7160	0.1690
14:31:41.047	20004	3.0900	7.3700	-78.8400	-0.3180	2.3420	0.2380
14:31:41.065	20024	0.7600	7.2800	-67.9000	-0.3040	1.8420	0.2150
14:31:41.087	20044	2.1300	7.9100	-73.3200	-0.2860	2.1250	0.2050
14:31:41.106	20064	2.3700	7.8400	-76.6300	-0.2960	2.3320	0.2570
14:31:41.125	20084	-0.0700	7.3500	-63.3800	-0.3060	1.6830	0.1660
14:31:41.145	20104	3.3400	7.8600	-78.2400	-0.3140	2.4760	0.2420
14:31:41.166	20124	0.4400	7.4700	-59.6800	-0.3250	1.7530	0.1590
14:31:41.186	20144	4.1900	7.9100	-78.9400	-0.3270	2.4270	0.2260
14:31:41.206	20164	1.2500	7.6800	-69.4800	-0.3000	2.0830	0.2280
14:31:41.226	20184	1.4800	7.5600	-69.9700	-0.2990	1.9560	0.1960
14:31:41.246	20204	3.6600	8.1000	-79.8800	-0.3300	2.4920	0.2780
14:31:41.266	20224	0.2900	7.1700	-61.9100	-0.3050	1.6660	0.1720
14:31:41.286	20244	3.9300	7.4700	-77.5600	-0.3340	2.4370	0.2430
14:31:41.306	20264	0.7600	7.7500	-65.4800	-0.3220	1.8610	0.1960
14:31:41.328	20284	2.5400	7.5500	-73.6500	-0.3050	2.1520	0.2100
14:31:41.346	20304	2.4000	8.0900	-75.5700	-0.3180	2.3000	0.2440
14:31:41.367	20324	0.7100	7.3500	-60.6900	-0.2970	1.6980	0.1660
14:31:41.387	20344	2.9000	7.8100	-80.1300	-0.3240	2.4880	0.2510
14:31:41.407	20364	1.0200	7.2900	-62.4600	-0.3030	1.7050	0.1790
14:31:41.427	20384	3.4400	7.5800	-74.9200	-0.3130	2.2860	0.2280
14:31:41.445	20404	1.0600	7.8100	-73.5100	-0.3190	2.1390	0.2310
14:31:41.466	20424	1.5600	7.9300	-68.1600	-0.2770	1.9820	0.1840
14:31:41.487	20444	2.6400	8.1200	-79.6300	-0.3090	2.4060	0.2600
14:31:41.508	20464	-0.3600	6.7700	-60.9700	-0.3140	1.5680	0.1780
14:31:41.527	20484	4.4100	8.1300	-79.8800	-0.3120	2.5580	0.2570
14:31:41.546	20504	0.7900	7.4000	-64.7000	-0.3320	1.9060	0.1950
14:31:41.567	20524	2.1600	7.9400	-74.6200	-0.3070	2.1860	0.2040
14:31:41.587	20544	0.7100	7.9100	-75.2800	-0.3250	2.2450	0.2480
14:31:41.607	20564	0.2000	7.4000	-65.0100	-0.3030	1.8000	0.1720
14:31:41.626	20584	3.9800	8.1400	-80.3800	-0.3270	2.4860	0.2540
14:31:41.647	20604	1.0700	7.1600	-62.6800	-0.3320	1.7350	0.1950
14:31:41.666	20624	2.5800	7.6700	-79.0300	-0.3210	2.3970	0.2340
14:31:41.686	20644	1.3000	7.6000	-71.5000	-0.3110	2.0520	0.2250
14:31:41.705	20664	0.9500	7.4100	-70.0700	-0.2990	1.9140	0.1920
14:31:41.725	20684	1.9600	7.7700	-76.7800	-0.3190	2.3430	0.2590
14:31:41.746	20704	0.6700	7.3400	-62.7100	-0.3110	1.6880	0.1640
14:31:41.767	20724	4.2200	8.1300	-78.4900	-0.3180	2.5580	0.2450
14:31:41.786	20744	2.0200	7.4100	-64.8600	-0.3110	1.9190	0.1950
14:31:41.807	20764	2.1300	7.4300	-73.3700	-0.2920	2.1690	0.2000
14:31:41.828	20784	1.2800	7.3200	-74.4900	-0.3020	2.1190	0.2270
14:31:41.847	20804	-0.3900	7.3600	-64.5900	-0.2940	1.6770	0.1720
14:31:41.866	20824	3.2500	8.0900	-80.0200	-0.3030	2.5150	0.2560
14:31:41.887	20844	1.4400	6.9700	-61.7200	-0.2970	1.7580	0.1710
14:31:41.907	20864	3.4100	7.6200	-79.5100	-0.3040	2.4330	0.2370
14:31:41.927	20884	0.4600	7.5300	-68.1600	-0.3060	1.9240	0.2050
14:31:41.945	20904	0.9800	7.6300	-69.5200	-0.3160	1.9380	0.1770
14:31:41.966	20924	1.4800	7.9600	-78.6800	-0.3410	2.3690	0.2520
14:31:41.986	20944	0.3900	7.4900	-62.1900	-0.2970	1.7120	0.1680
14:31:42.008	20964	4.9600	8.0800	-78.3700	-0.3230	2.6030	0.2540
14:31:42.027	20984	1.1400	7.4700	-64.6600	-0.3220	1.8830	0.1900
14:31:42.045	21004	2.1800	7.8100	-75.4800	-0.3200	2.2410	0.2160
14:31:42.066	21024	1.2500	7.8500	-73.3500	-0.3270	2.1840	0.2400
14:31:42.087	21044	0.9300	7.3900	-65.2300	-0.2890	1.7620	0.1730
14:31:42.107	21064	3.6900	7.3700	-80.1300	-0.3320	2.4830	0.2650
14:31:42.126	21084	1.0700	7.5000	-62.8100	-0.3130	1.7910	0.1810
14:31:42.146	21104	2.9000	7.7300	-78.8000	-0.2940	2.3890	0.2350
14:31:42.166	21124	0.9100	7.2700	-68.5300	-0.3170	1.9600	0.2280
14:31:42.187	21144	0.9600	7.7200	-69.5700	-0.2980	1.9090	0.1830
14:31:42.208	21164	1.9000	7.5300	-79.2800	-0.3170	2.4010	0.2490
14:31:42.227	21184	0.7500	7.1700	-62.6800	-0.2900	1.7480	0.1700
14:31:42.246	21204	3.8400	8.3100	-80.0000	-0.3070	2.6140	0.2440
14:31:42.266	21224	0.7600	7.1900	-64.8700	-0.3130	1.8410	0.1940
14:31:42.286	21244	1.7500	8.0400	-75.6800	-0.2800	2.1790	0.2180
14:31:42.306	21264	0.3300	7.6200	-73.8000	-0.3060	2.1200	0.2420
14:31:42.328	21284	0.6400	7.7100	-65.9600	-0.2850	1.8020	0.1780
14:31:42.348	21304	3.3800	8.2700	-82.4700	-0.3030	2.6310	0.2720
14:31:42.366	21324	0.8900	7.3600	-59.8700	-0.3120	1.6980	0.1630
14:31:42.388	21344	3.6100	7.4900	-79.7100	-0.3150	2.4580	0.2380
14:31:42.408	21364	0.8000	7.2900	-67.6600	-0.3270	1.9120	0.2160
14:31:42.427	21384	1.2200	7.7000	-72.6500	-0.3190	2.0270	0.1920
14:31:42.447	21404	2.3600	7.9900	-77.6700	-0.3480	2.3770	0.2460
14:31:42.467	21424	1.2600	7.1400	-65.2700	-0.3260	1.7810	0.1910
14:31:42.487	21444	4.5500	8.1700	-80.8700	-0.3350	2.5800	0.2680
14:31:42.508	21464	1.2600	7.2000	-61.2600	-0.3040	1.6970	0.1860
14:31:42.527	21484	1.8500	7.2800	-76.1700	-0.3220	2.2260	0.2280
14:31:42.546	21504	1.1300	7.7900	-73.2200	-0.3210	2.0870	0.2360
14:31:42.566	21524	1.3300	7.5600	-65.5100	-0.2980	1.8960	0.1700
14:31:42.589	21544	4.1100	7.7000	-79.7500	-0.3190	2.5450	0.2700
14:31:42.607	21564	0.5800	7.0700	-61.8400	-0.3000	1.7100	0.1750
14:31:42.627	21584	3.6200	7.6200	-81.0500	-0.2960	2.4300	0.2430
14:31:42.646	21604	0.6000	7.4400	-70.4600	-0.3020	1.9050	0.2290
14:31:42.668	21624	0.9900	7.0000	-70.6800	-0.3020	1.9290	0.1800
14:31:42.687	21644	1.9700	7.5300	-78.8200	-0.3120	2.3010	0.2670
14:31:42.707	21664	0.5100	7.1800	-64.7000	-0.2840	1.7290	0.1750
14:31:42.727	21684	4.0200	7.9300	-81.4300	-0.3090	2.6230	0.2600
14:31:42.748	21704	1.1100	7.4000	-61.6000	-0.2960	1.7390	0.1810
14:31:42.769	21724	2.8300	7.6200	-73.8500	-0.3090	2.2300	0.2050
14:31:42.787	21744	1.6700	7.6200	-72.4500	-0.3190	2.1280	0.2340
14:31:42.808	21764	0.7800	7.2200	-69.2000	-0.3080	1.9060	0.1870
14:31:42.828	21784	3.6100	8.1300	-81.1200	-0.3230	2.5890	0.2670
14:31:42.848	21804	0.4100	7.2100	-63.3700	-0.3160	1.7660	0.1800
14:31:42.867	21824	3.1800	7.6700	-76.4200	-0.3450	2.3810	0.2130
14:31:42.888	21844	0.0900	7.4600	-68.1200	-0.3120	1.8320	0.2190
14:31:42.908	21864	2.1200	7.5700	-73.9500	-0.3120	2.0780	0.1980
14:31:42.929	21884	1.8800	8.0700	-76.7600	-0.3120	2.3100	0.2530
14:31:42.948	21904	0.1200	7.8400	-64.1600	-0.2970	1.8100	0.1670
14:31:42.969	21924	3.7900	7.6800	-78.2200	-0.3330	2.4410	0.2450
14:31:42.989	21944	-0.5400	7.2300	-64.3600	-0.3180	1.7060	0.1830
14:31:43.006	21964	2.5300	7.7600	-75.1900	-0.3170	2.1950	0.2130
14:31:43.029	21984	1.8500	7.8200	-72.2000	-0.3080	2.1120	0.2380
14:31:43.047	22004	0.6000	7.6300	-68.3100	-0.2940	1.8870	0.1800
14:31:43.068	22024	2.8700	7.8000	-80.1200	-0.3070	2.4750	0.2620
14:31:43.088	22044	0.3400	7.2100	-63.0700	-0.2800	1.6590	0.1760
14:31:43.107	22064	3.3600	7.1200	-77.3500	-0.2910	2.3710	0.2330
14:31:43.128	22084	0.4200	7.5600	-66.7700	-0.3180	1.9050	0.1890
14:31:43.148	22104	1.7500	7.8000	-72.8500	-0.2880	2.1150	0.2030
14:31:43.168	22124	2.0800	7.9200	-74.8400	-0.2950	2.2180	0.2500
14:31:43.189	22144	-0.1200	7.1200	-62.9600	-0.3090	1.6640	0.1640
14:31:43.209	22164	4.1100	8.1200	-79.6000	-0.3240	2.5730	0.2470
14:31:43.229	22184	1.0400	7.5100	-62.2500	-0.3010	1.7710	0.1930
14:31:43.246	22204	3.1900	7.8500	-76.9000	-0.3070	2.3610	0.2070
14:31:43.268	22224	1.1900	7.2800	-72.5500	-0.3190	2.0670	0.2310
14:31:43.288	22244	1.2400	7.6200	-70.0900	-0.3090	1.9200	0.1950
14:31:43.306	22264	3.5100	8.3300	-79.7200	-0.3070	2.4920	0.2740
14:31:43.328	22284	0.7500	7.3200	-60.4400	-0.2960	1.6720	0.1600
14:31:43.348	22304	3.9100	8.0900	-77.2000	-0.3050	2.4470	0.2260
14:31:43.368	22324	1.0300	7.5200	-66.0400	-0.3040	1.8790	0.2020
14:31:43.388	22344	1.8000	7.3200	-71.0300	-0.3020	2.0680	0.1930
14:31:43.407	22364	2.0400	7.5000	-77.6900	-0.3100	2.3040	0.2600
14:31:43.427	22384	0.6900	7.4600	-63.5100	-0.2960	1.7350	0.1660
14:31:43.449	22404	3.6300	8.1300	-80.6400	-0.3070	2.5400	0.2620
14:31:43.469	22424	0.4900	7.2700	-65.0500	-0.2970	1.7410	0.1970
14:31:43.489	22444	3.2900	7.5300	-74.1300	-0.3050	2.2610	0.2170
14:31:43.508	22464	1.0600	7.5900	-71.2900	-0.3160	2.0640	0.2220
14:31:43.528	22484	0.4300	7.7100	-70.3600	-0.2910	1.9010	0.1870
14:31:43.549	22504	2.9500	8.2800	-77.7100	-0.2910	2.4830	0.2450
14:31:43.566	22524	0.9800	7.4200	-61.2400	-0.2880	1.6860	0.1630
14:31:43.586	22544	4.1100	7.9800	-80.4400	-0.3170	2.5180	0.2560
14:31:43.609	22564	1.7600	7.1900	-67.3600	-0.3200	1.9280	0.2160
14:31:43.629	22584	3.3600	7.4300	-72.4400	-0.3210	2.1630	0.1960
14:31:43.649	22604	0.3600	7.8900	-75.6600	-0.3140	2.2020	0.2480
14:31:43.667	22624	-0.4500	7.4100	-64.8300	-0.2940	1.6720	0.1690
14:31:43.688	22644	2.8100	8.2200	-79.5000	-0.3290	2.4570	0.2480
14:31:43.707	22664	1.3400	7.3000	-64.3300	-0.3270	1.7680	0.1840
14:31:43.727	22684	3.2700	8.0900	-79.0800	-0.3060	2.3510	0.2350
14:31:43.749	22704	0.7600	7.3900	-70.0300	-0.2980	2.0110	0.2280
14:31:43.768	22724	1.5000	7.4300	-66.9500	-0.3080	1.8690	0.1760
14:31:43.788	22744	2.2000	7.5900	-78.0500	-0.3090	2.3640	0.2540
14:31:43.807	22764	0.1200	7.1800	-63.2100	-0.2830	1.6970	0.1740
14:31:43.827	22784	4.1800	7.7600	-80.3000	-0.3160	2.5490	0.2450
14:31:43.849	22804	1.3900	7.6200	-67.4500	-0.2970	1.9380	0.2070
14:31:43.867	22824	2.2500	7.3900	-74.2800	-0.2920	2.1190	0.2010
14:31:43.889	22844	0.0300	7.5000	-73.8400	-0.2850	2.0770	0.2290
14:31:43.910	22864	-0.0700	7.2900	-64.9700	-0.2590	1.6650	0.1660
14:31:43.928	22884	3.3200	8.0900	-79.3500	-0.2970	2.5650	0.2410
14:31:43.950	22904	1.3300	7.4100	-64.7300	-0.3040	1.8410	0.1950
14:31:43.968	22924	3.2900	7.3500	-75.9800	-0.2980	2.3200	0.2240
14:31:43.989	22944	0.8200	7.5500	-67.2100	-0.2980	1.9000	0.1950
14:31:44.008	22964	1.5400	7.7700	-71.4700	-0.2990	1.9500	0.1950
14:31:44.028	22984	2.3500	7.8900	-80.3000	-0.3230	2.4170	0.2610
14:31:44.047	23004	1.4100	7.4200	-62.7600	-0.3010	1.7370	0.1650
14:31:44.067	23024	5.4100	7.9200	-80.3400	-0.3180	2.6170	0.2570
14:31:44.090	23044	1.7300	7.3700	-62.9100	-0.3200	1.8860	0.1870
14:31:44.109	23064	2.0400	7.9100	-73.4600	-0.3170	2.2200	0.1960
14:31:44.130	23084	1.9500	7.5800	-74.5100	-0.3180	2.2140	0.2370
14:31:44.148	23104	0.9900	7.6500	-65.1500	-0.2910	1.8210	0.1770
14:31:44.168	23124	3.0500	7.5300	-80.3700	-0.3220	2.4800	0.2640
14:31:44.189	23144	0.9100	7.2700	-61.1900	-0.3120	1.7100	0.1720
14:31:44.210	23164	3.5100	8.1600	-78.2600	-0.3070	2.4370	0.2350
14:31:44.230	23184	0.5700	7.3800	-70.2300	-0.3070	1.9720	0.2250
14:31:44.249	23204	0.6100	7.4600	-68.8300	-0.2940	1.9170	0.1740
14:31:44.269	23224	1.5700	7.9800	-74.8200	-0.3100	2.2750	0.2340
14:31:44.289	23244	-0.1800	7.4400	-61.9800	-0.2840	1.7110	0.1650
14:31:44.310	23264	4.4600	8.1800	-82.3500	-0.3030	2.6570	0.2560
14:31:44.328	23284	1.5000	7.4600	-63.9200	-0.2950	1.8440	0.1950
14:31:44.350	23304	1.8200	7.4500	-75.3600	-0.2840	2.1280	0.2050
14:31:44.369	23324	1.1600	7.6200	-76.0900	-0.3170	2.1820	0.2460
14:31:44.389	23344	0.0400	7.2700	-66.2900	-0.2670	1.7100	0.1720
14:31:44.408	23364	3.1300	7.8700	-82.0400	-0.3000	2.5560	0.2630
14:31:44.428	23384	0.4300	7.1600	-62.5900	-0.3020	1.7230	0.1740
14:31:44.449	23404	4.3900	7.7100	-78.4900	-0.3090	2.5030	0.2380
14:31:44.468	23424	1.3500	7.6200	-67.1200	-0.3110	1.9680	0.2160
14:31:44.488	23444	1.4800	7.3300	-70.2900	-0.3190	2.0080	0.1810
14:31:44.509	23464	1.8200	8.0100	-78.7400	-0.3370	2.3680	0.2550
14:31:44.528	23484	1.6100	7.4900	-64.3500	-0.3020	1.8130	0.1740
14:31:44.549	23504	3.9400	7.5400	-79.5700	-0.3260	2.5340	0.2460
14:31:44.569	23524	0.5400	6.8200	-64.3300	-0.3030	1.7290	0.2040
14:31:44.590	23544	1.8900	7.5300	-75.1900	-0.3170	2.1870	0.2120
14:31:44.609	23564	1.0300	7.6600	-72.8000	-0.3200	2.0970	0.2240
14:31:44.629	23584	0.9000	7.4500	-67.9800	-0.3040	1.8880	0.1760
14:31:44.648	23604	3.5200	7.9500	-77.3800	-0.3090	2.5280	0.2460
14:31:44.668	23624	0.4800	7.2800	-60.7300	-0.2900	1.6820	0.1730
14:31:44.689	23644	3.6600	7.7000	-79.5300	-0.2960	2.4110	0.2380
14:31:44.709	23664	1.0700	7.6600	-65.5800	-0.3110	1.9000	0.1890
14:31:44.728	23684	0.9100	7.2800	-71.4900	-0.2950	1.9130	0.1910
14:31:44.749	23704	1.8200	7.7300	-76.5800	-0.3040	2.3240	0.2370
14:31:44.770	23724	1.4500	7.4100	-63.4000	-0.2750	1.7980	0.1760
14:31:44.789	23744	4.1600	8.1500	-80.0800	-0.3000	2.6080	0.2530
14:31:44.807	23764	1.1100	6.9800	-63.5200	-0.2840	1.6940	0.1960
14:31:44.828	23784	2.9600	7.8300	-74.8100	-0.3140	2.2660	0.2070
14:31:44.849	23804	2.3200	7.4900	-73.9000	-0.3120	2.1590	0.2520
14:31:44.868	23824	1.2400	7.5700	-69.0800	-0.3000	1.8730	0.1900
14:31:44.889	23844	3.2200	8.0000	-81.4300	-0.3230	2.5660	0.2640
14:31:44.909	23864	1.2300	7.2000	-60.9400	-0.3110	1.7340	0.1790
14:31:44.929	23884	2.7000	7.7000	-78.7800	-0.3280	2.4120	0.2400
14:31:44.949	23904	0.1700	7.5800	-65.7000	-0.3290	1.8540	0.2010
14:31:44.970	23924	1.6300	7.4300	-72.2200	-0.3190	2.1130	0.1970
14:31:44.989	23944	1.8800	8.0500	-76.4600	-0.3240	2.3610	0.2460
14:31:45.009	23964	0.7700	7.7400	-63.5200	-0.3020	1.7230	0.1620
14:31:45.028	23984	3.4600	7.9300	-79.3100	-0.3010	2.4420	0.2610
14:31:45.051	24004	0.7600	6.8300	-63.7100	-0.3000	1.7150	0.1940
14:31:45.069	24024	2.6900	7.7200	-76.7700	-0.3140	2.2720	0.2110
14:31:45.088	24044	1.1400	7.8700	-70.3400	-0.3140	2.0540	0.2220
14:31:45.108	24064	1.0400	7.2300	-68.5600	-0.2920	1.9090	0.1760
14:31:45.129	24084	2.3700	7.8900	-81.4800	-0.2970	2.4780	0.2590
14:31:45.148	24104	0.1400	7.1600	-61.2200	-0.2860	1.7140	0.1700
14:31:45.170	24124	3.7100	7.7700	-77.6200	-0.2960	2.4820	0.2330
14:31:45.190	24144	1.3900	7.5100	-65.0400	-0.3070	1.8680	0.1970
14:31:45.208	24164	1.8300	7.5900	-71.0800	-0.2960	2.0760	0.1810
14:31:45.228	24184	1.1100	7.5200	-74.3300	-0.3050	2.1570	0.2310
14:31:45.248	24204	0.3300	7.1000	-65.4700	-0.2860	1.7290	0.1650
14:31:45.271	24224	3.6900	8.6100	-83.6800	-0.2890	2.6320	0.2760
14:31:45.290	24244	1.9900	7.2400	-60.9500	-0.2950	1.7460	0.1830
14:31:45.308	24264	3.7500	7.5800	-77.8500	-0.3120	2.4020	0.2230
14:31:45.330	24284	1.1500	7.5000	-70.0900	-0.3310	2.0270	0.2240
14:31:45.349	24304	1.5300	7.3900	-68.1800	-0.3210	1.9710	0.1830
14:31:45.369	24324	2.6600	8.0500	-77.7600	-0.3190	2.4110	0.2520
14:31:45.390	24344	1.3000	7.0800	-61.9100	-0.2960	1.7030	0.1630
14:31:45.410	24364	3.8800	8.0100	-79.3100	-0.2980	2.4950	0.2440
14:31:45.429	24384	0.9700	7.6600	-64.9200	-0.3100	1.8460	0.1900
14:31:45.449	24404	3.2100	7.5600	-74.8300	-0.3140	2.2300	0.2050
14:31:45.470	24424	1.4700	8.0600	-73.9100	-0.3090	2.2350	0.2260
14:31:45.489	24444	0.7600	6.8400	-64.9400	-0.3030	1.7710	0.1700
14:31:45.510	24464	3.2600	7.7100	-80.2800	-0.3070	2.4970	0.2580
14:31:45.528	24484	0.8900	7.5800	-60.7600	-0.2940	1.7780	0.1660
14:31:45.550	24504	4.1600	7.9600	-76.8200	-0.2900	2.4610	0.2240
14:31:45.570	24524	0.7400	7.7600	-68.7800	-0.3060	1.9740	0.2010
14:31:45.589	24544	1.1000	7.8200	-71.4700	-0.2840	1.9790	0.1860
14:31:45.611	24564	2.3100	8.0200	-79.2500	-0.2830	2.3960	0.2590
14:31:45.629	24584	1.3900	7.1300	-59.8500	-0.2850	1.6280	0.1530
14:31:45.650	24604	4.0600	7.9100	-82.7200	-0.2910	2.5810	0.2660
14:31:45.669	24624	0.8700	7.2600	-64.2700	-0.3280	1.8200	0.1880
14:31:45.689	24644	3.9300	7.9600	-78.4100	-0.3030	2.4930	0.2300
14:31:45.711	24664	1.0900	7.7800	-74.0200	-0.3120	2.1590	0.2410
14:31:45.729	24684	1.6600	6.9700	-59.7000	-0.2920	1.7000	0.1550
14:31:45.751	24704	3.3100	8.1000	-80.2900	-0.2950	2.5590	0.2650
14:31:45.770	24724	1.1600	7.8700	-64.9000	-0.2650	1.9540	0.1720
14:31:45.790	24744	3.4700	7.3100	-74.4400	-0.2840	2.2700	0.2320
14:31:45.810	24764	0.4600	7.2000	-64.6000	-0.2530	1.7580	0.1990
14:31:45.830	24784	3.0000	7.7800	-74.8600	-0.2920	2.2550	0.2050
14:31:45.849	24804	1.6800	7.4500	-75.3700	-0.3140	2.2330	0.2370
14:31:45.869	24824	-0.6700	7.0500	-65.9800	-0.2340	1.6370	0.1610
14:31:45.890	24844	2.2900	6.9200	-75.0000	-0.2870	2.1730	0.2280
14:31:45.910	24864	0.9100	6.7300	-67.1000	-0.3010	1.8960	0.1770
14:31:45.931	24884	4.1600	7.4100	-82.0800	-0.2420	2.5220	0.2250
14:31:45.950	24904	1.5900	6.4300	-63.8900	-0.2690	1.8840	0.2120
14:31:45.971	24924	-0.5900	7.5800	-70.1100	-0.2340	1.7860	0.1790
14:31:45.991	24944	2.1400	8.0700	-80.5000	-0.2840	2.3920	0.2590
14:31:46.010	24964	1.9700	7.1000	-60.9200	-0.2690	1.7540	0.1720
14:31:46.029	24984	5.2200	7.6400	-78.5500	-0.2640	2.5510	0.2470
14:31:46.049	25004	1.3900	7.7200	-66.4800	-0.2960	1.9150	0.2010
14:31:46.070	25024	1.5600	7.5100	-74.2700	-0.3050	2.1090	0.2040
14:31:46.091	25044	1.4500	7.7500	-75.1700	-0.3210	2.2460	0.2380
14:31:46.111	25064	1.2900	6.4700	-64.7300	-0.2960	1.7430	0.1880
14:31:46.130	25084	5.0200	8.3800	-82.7900	-0.3250	2.7810	0.2680
14:31:46.149	25104	1.1400	7.5200	-62.8300	-0.3240	1.7970	0.1860
14:31:46.169	25124	2.2600	7.5400	-71.1500	-0.2920	2.1270	0.1970
14:31:46.191	25144	1.0100	7.9200	-71.8300	-0.3060	2.0940	0.2150
14:31:46.211	25164	0.8900	7.4200	-71.3000	-0.3060	1.9080	0.1950
14:31:46.231	25184	2.7000	7.6800	-76.9300	-0.3250	2.4320	0.2480
14:31:46.248	25204	0.9600	7.2100	-63.6900	-0.2990	1.7750	0.1880
14:31:46.269	25224	3.0600	7.9200	-80.5300	-0.3140	2.4920	0.2450
14:31:46.290	25244	0.8700	7.6000	-68.1700	-0.3090	1.9060	0.1960
14:31:46.311	25264	1.4500	7.0300	-68.9500	-0.3160	1.9480	0.1820
14:31:46.329	25284	1.3500	7.6500	-74.9600	-0.3150	2.2510	0.2400
14:31:46.350	25304	0.0600	7.6000	-67.6700	-0.2850	1.8390	0.1840
14:31:46.370	25324	4.8200	7.8600	-79.4800	-0.3030	2.5950	0.2620
14:31:46.390	25344	1.1200	7.4900	-62.2100	-0.2890	1.8190	0.1850
14:31:46.410	25364	2.2100	7.8900	-77.3400	-0.2970	2.2520	0.2210
14:31:46.429	25384	0.6500	7.5400	-73.3600	-0.3190	2.0340	0.2220
14:31:46.450	25404	0.9100	6.9800	-66.9200	-0.3080	1.8210	0.1710
14:31:46.470	25424	3.3200	7.8100	-80.7600	-0.3050	2.5040	0.2580
14:31:46.489	25444	0.3800	7.5500	-65.5300	-0.2870	1.7940	0.1810
14:31:46.510	25464	4.0900	7.5500	-78.5800	-0.3330	2.5090	0.2570
14:31:46.530	25484	0.8900	7.2000	-63.8200	-0.3010	1.7510	0.2080
14:31:46.550	25504	1.7800	7.4400	-73.1300	-0.3090	2.1220	0.1970
14:31:46.571	25524	2.4500	7.9600	-77.1900	-0.3390	2.3570	0.2510
14:31:46.590	25544	1.3700	7.3200	-62.1000	-0.3170	1.7880	0.1750
14:31:46.610	25564	3.6600	7.7200	-79.0900	-0.3230	2.4950	0.2540
14:31:46.630	25584	0.9400	7.2200	-62.5900	-0.3090	1.7580	0.1740
14:31:46.649	25604	3.2500	7.8800	-77.2200	-0.3150	2.3380	0.2130
14:31:46.670	25624	0.3600	7.4900	-70.2900	-0.3140	1.9820	0.2170
14:31:46.691	25644	1.5400	6.9900	-66.4100	-0.2990	1.8760	0.1700
14:31:46.709	25664	3.9800	7.9200	-79.8700	-0.3280	2.5410	0.2580
14:31:46.731	25684	0.9300	7.0300	-62.1500	-0.3110	1.7360	0.1800
14:31:46.751	25704	3.6100	7.5300	-76.7900	-0.3100	2.4360	0.2260
14:31:46.770	25724	0.2500	7.5800	-66.8600	-0.3090	1.9180	0.2020
14:31:46.791	25744	1.8800	7.1000	-71.0200	-0.3070	2.0350	0.1950
14:31:46.811	25764	1.0100	7.8000	-78.0800	-0.2960	2.2500	0.2470
14:31:46.831	25784	0.9300	7.4900	-64.4200	-0.2700	1.7510	0.1640
14:31:46.851	25804	4.5900	8.1500	-81.2900	-0.3110	2.5930	0.2580
14:31:46.871	25824	0.9100	6.7200	-62.2000	-0.2940	1.7140	0.1800
14:31:46.891	25844	3.7900	7.8200	-72.5100	-0.3170	2.3100	0.2010
14:31:46.910	25864	1.0800	7.9100	-70.9400	-0.3110	2.1220	0.2370
14:31:46.931	25884	0.8500	7.6900	-70.2700	-0.3050	1.8960	0.1810
14:31:46.950	25904	2.8800	8.2400	-77.9200	-0.3120	2.4630	0.2510
14:31:46.971	25924	1.4200	7.5600	-61.5200	-0.3070	1.7580	0.1670
14:31:46.990	25944	3.1700	7.6300	-79.4200	-0.3340	2.4870	0.2360
14:31:47.012	25964	0.7100	7.4200	-67.0700	-0.3180	1.8530	0.2020
14:31:47.030	25984	1.2300	7.6500	-70.6800	-0.3120	2.0330	0.1890
14:31:47.051	26004	1.6900	7.4700	-75.1300	-0.3270	2.2600	0.2550
14:31:47.072	26024	0.5600	7.7200	-66.8100	-0.3090	1.8390	0.1770
14:31:47.090	26044	3.3100	7.9000	-80.3300	-0.3170	2.4530	0.2640
14:31:47.111	26064	0.0700	7.1400	-62.3700	-0.2930	1.7180	0.1860
14:31:47.131	26084	2.8800	7.8900	-77.0700	-0.3260	2.2540	0.2160
14:31:47.151	26104	0.3300	7.1600	-70.0300	-0.3130	1.9630	0.2270
14:31:47.170	26124	1.0700	7.4900	-68.0700	-0.2980	1.9160	0.1750
14:31:47.191	26144	3.1300	8.0900	-77.9900	-0.2920	2.5050	0.2520
14:31:47.211	26164	0.4300	7.2800	-62.7700	-0.2870	1.7290	0.1790
14:31:47.230	26184	2.8100	7.7200	-78.2000	-0.2950	2.3760	0.2350
14:31:47.251	26204	0.4700	7.0000	-64.6700	-0.3130	1.7810	0.1950
14:31:47.270	26224	1.9900	7.4700	-73.4100	-0.2960	2.0780	0.2000
14:31:47.292	26244	2.1100	7.8900	-76.1600	-0.3180	2.3130	0.2440
14:31:47.311	26264	1.0800	7.8300	-63.5200	-0.3050	1.7670	0.1690
14:31:47.332	26284	3.7300	8.3900	-81.3000	-0.3180	2.5740	0.2580
14:31:47.351	26304	0.5100	7.1400	-60.4700	-0.3150	1.6690	0.1700
14:31:47.370	26324	3.6900	7.8600	-77.8700	-0.3290	2.4060	0.2270
14:31:47.392	26344	2.3700	7.5400	-70.8800	-0.3200	2.1040	0.2300
14:31:47.410	26364	1.9600	7.4800	-67.6200	-0.3280	1.9700	0.1730
14:31:47.432	26384	2.7400	8.1500	-77.9600	-0.3400	2.4330	0.2480
14:31:47.451	26404	0.4800	7.1500	-60.0800	-0.3050	1.6530	0.1770
14:31:47.471	26424	3.6900	8.2400	-79.2600	-0.3210	2.5130	0.2440
14:31:47.491	26444	1.0400	7.3900	-64.8400	-0.3240	1.8290	0.1950
14:31:47.511	26464	2.4000	7.2800	-73.4000	-0.3220	2.1990	0.2050
14:31:47.532	26484	1.3100	8.0600	-74.4400	-0.3060	2.2180	0.2400
14:31:47.552	26504	0.7100	7.5400	-64.5600	-0.2980	1.7600	0.1700
14:31:47.572	26524	3.2500	7.9800	-78.9700	-0.3170	2.4660	0.2500
14:31:47.592	26544	-0.2300	7.0500	-61.8900	-0.2910	1.6230	0.1700
14:31:47.612	26564	3.8900	8.4400	-78.0300	-0.2940	2.4230	0.2280
14:31:47.631	26584	1.6800	7.8900	-69.1700	-0.2960	2.1060	0.2280
14:31:47.651	26604	0.7200	7.8400	-71.8600	-0.2740	2.0050	0.1950
14:31:47.671	26624	1.6900	8.2500	-78.7400	-0.2800	2.3500	0.2620
14:31:47.691	26644	1.2200	7.2000	-61.7400	-0.2730	1.6600	0.1700
14:31:47.711	26664	4.7400	8.1200	-82.6900	-0.3000	2.6690	0.2580
14:31:47.730	26684	0.8700	7.8700	-62.0700	-0.3160	1.8770	0.1880
14:31:47.751	26704	2.6500	7.4600	-73.3300	-0.3130	2.2130	0.1990
14:31:47.772	26724	0.7500	7.6500	-72.5900	-0.3350	2.0890	0.2240
14:31:47.792	26744	-0.2200	7.6600	-67.1600	-0.3240	1.7390	0.1690
14:31:47.811	26764	3.7600	8.1800	-81.3800	-0.3350	2.5440	0.2590
14:31:47.832	26784	0.9000	7.3900	-62.7700	-0.3220	1.7370	0.1890
14:31:47.850	26804	2.5500	7.6600	-76.6400	-0.3150	2.3130	0.2100
14:31:47.872	26824	0.5100	7.1200	-69.2400	-0.3300	1.9360	0.2150
14:31:47.890	26844	0.9300	7.3400	-71.4700	-0.3040	1.9710	0.1930
14:31:47.910	26864	2.4400	7.8400	-77.1000	-0.3300	2.3820	0.2460
14:31:47.931	26884	0.1400	6.9200	-63.8600	-0.3030	1.6710	0.1810
14:31:47.951	26904	4.1200	7.6400	-78.9300	-0.3230	2.4850	0.2540
14:31:47.970	26924	1.2100	7.1700	-64.1500	-0.3130	1.7990	0.1930
14:31:47.992	26944	2.6800	7.8600	-74.7400	-0.2900	2.2830	0.2040
14:31:48.012	26964	1.1100	7.6200	-72.0600	-0.3050	2.1260	0.2180
14:31:48.031	26984	0.1100	7.7900	-65.5800	-0.2800	1.7230	0.1740
14:31:48.052	27004	3.6400	7.5700	-81.3900	-0.3160	2.5150	0.2610
14:31:48.071	27024	1.8000	7.4500	-64.0900	-0.2830	1.7590	0.1940
14:31:48.091	27044	4.9500	8.0500	-77.7100	-0.3120	2.5010	0.2380
14:31:48.112	27064	0.2000	7.5400	-64.3600	-0.3180	1.8770	0.1890
14:31:48.131	27084	1.1400	7.4200	-70.7300	-0.3000	1.9500	0.1900
14:31:48.151	27104	1.7900	8.0900	-77.4400	-0.3300	2.3550	0.2460
14:31:48.172	27124	0.6800	7.2500	-63.6200	-0.3060	1.8050	0.1720
14:31:48.191	27144	4.4900	7.8400	-79.0100	-0.3280	2.6070	0.2550
14:31:48.212	27164	1.0600	7.4400	-63.5200	-0.3190	1.7910	0.1950
14:31:48.231	27184	2.9400	7.7500	-76.6900	-0.3290	2.3290	0.2210
14:31:48.251	27204	0.6400	7.9000	-71.4400	-0.3130	2.0780	0.2300
14:31:48.272	27224	0.6300	7.4800	-65.8900	-0.3070	1.7980	0.1720
14:31:48.291	27244	3.5000	8.2300	-80.6200	-0.3270	2.5720	0.2640
14:31:48.313	27264	1.5500	7.3000	-61.9600	-0.3160	1.8020	0.1750
14:31:48.332	27284	3.2600	7.7500	-78.2000	-0.3180	2.4780	0.2310
14:31:48.351	27304	0.0200	7.2600	-67.6700	-0.3240	1.8710	0.2080
14:31:48.372	27324	1.2300	7.6500	-71.0900	-0.2990	1.9650	0.1950
14:31:48.391	27344	1.9000	7.9800	-77.3400	-0.3120	2.3480	0.2560
14:31:48.410	27364	0.2000	7.3600	-62.6600	-0.2920	1.7000	0.1690
14:31:48.431	27384	4.0900	8.0100	-80.4100	-0.3080	2.6040	0.2530
14:31:48.451	27404	1.1500	7.3200	-64.1100	-0.3070	1.8290	0.1880
14:31:48.472	27424	2.4100	7.8900	-74.2200	-0.3080	2.2110	0.2020
14:31:48.493	27444	0.6300	7.4400	-71.7300	-0.3110	2.0170	0.2290
14:31:48.511	27464	0.6800	7.5900	-67.1600	-0.3190	1.8600	0.1690
14:31:48.532	27484	3.1000	7.9100	-79.9200	-0.3360	2.5450	0.2460
14:31:48.551	27504	0.5500	7.1200	-61.8900	-0.2950	1.6680	0.1820
14:31:48.572	27524	3.5900	7.8800	-78.4600	-0.3120	2.5120	0.2340
14:31:48.592	27544	0.1700	7.3400	-67.0000	-0.3240	1.8540	0.2030
14:31:48.612	27564	2.3300	7.6800	-72.9100	-0.3240	2.1210	0.1950
14:31:48.633	27584	2.2600	7.6000	-75.8800	-0.3290	2.2850	0.2550
14:31:48.651	27604	1.6300	7.8400	-66.8100	-0.3060	1.8650	0.1940
14:31:48.672	27624	5.3400	7.8600	-79.1600	-0.3280	2.6190	0.2560
14:31:48.692	27644	1.0100	7.3200	-62.3500	-0.3070	1.6570	0.2010
14:31:48.712	27664	2.2000	7.8500	-75.1200	-0.3310	2.2800	0.2090
14:31:48.732	27684	1.3800	7.5100	-71.8700	-0.3340	2.0850	0.2270
14:31:48.752	27704	1.4900	7.2800	-66.7100	-0.3120	1.8990	0.1680
14:31:48.771	27724	3.5200	7.9100	-79.4000	-0.3220	2.5060	0.2520
14:31:48.793	27744	0.7600	7.2300	-63.7000	-0.3040	1.8040	0.1840
14:31:48.813	27764	4.2800	8.1800	-79.8000	-0.3170	2.5060	0.2460
14:31:48.833	27784	0.2300	7.2000	-65.9500	-0.3070	1.7800	0.2010
14:31:48.852	27804	1.8100	7.1300	-70.9500	-0.3250	2.0350	0.1860
14:31:48.871	27824	1.8400	7.7200	-79.2700	-0.3080	2.2900	0.2500
14:31:48.891	27844	1.6800	7.4800	-66.4600	-0.2980	1.8830	0.1800
14:31:48.913	27864	4.2600	8.3300	-81.1400	-0.2910	2.6100	0.2710
14:31:48.931	27884	0.5600	7.7500	-59.5000	-0.3000	1.6450	0.1620
14:31:48.954	27904	4.3800	7.6200	-77.2500	-0.3330	2.3890	0.2290
14:31:48.972	27924	1.6800	7.9700	-72.6100	-0.3180	2.1210	0.2310
14:31:48.992	27944	1.2900	7.4500	-70.8900	-0.3140	2.0090	0.1940
14:31:49.012	27964	1.8600	8.1600	-80.7900	-0.3200	2.4580	0.2710
14:31:49.032	27984	0.3100	7.2900	-60.7400	-0.3140	1.6290	0.1680
14:31:49.051	28004	3.3400	8.3300	-79.7400	-0.3170	2.4490	0.2260
14:31:49.071	28024	0.7100	7.7600	-63.7100	-0.3190	1.7960	0.1890
14:31:49.092	28044	1.7900	7.7100	-74.2400	-0.3160	2.1800	0.2000
14:31:49.113	28064	0.7900	7.7800	-73.2900	-0.3160	2.1370	0.2340
14:31:49.133	28084	0.1900	7.2700	-68.0800	-0.2940	1.7570	0.1850
14:31:49.153	28104	2.7900	7.7400	-82.1600	-0.3210	2.5150	0.2720
14:31:49.173	28124	0.0900	7.0200	-62.6900	-0.2970	1.6960	0.1780
14:31:49.192	28144	2.9800	7.4900	-77.5400	-0.3150	2.3210	0.2290
14:31:49.212	28164	1.1700	7.6700	-69.9800	-0.3190	1.9610	0.2170
14:31:49.232	28184	1.4500	7.8000	-71.8400	-0.2780	1.9970	0.1880
14:31:49.252	28204	2.7200	7.6900	-79.5300	-0.2920	2.3830	0.2600
14:31:49.273	28224	0.6000	7.3700	-63.7500	-0.2890	1.7040	0.1810
14:31:49.293	28244	3.3200	7.7400	-78.2300	-0.3030	2.3940	0.2380
14:31:49.311	28264	0.3700	7.4900	-63.3800	-0.3120	1.7640	0.1840
14:31:49.334	28284	3.0600	7.7300	-76.8500	-0.2870	2.2710	0.2220
14:31:49.353	28304	1.8200	7.8300	-73.8000	-0.2980	2.1650	0.2330
14:31:49.374	28324	0.4600	6.9500	-65.4000	-0.2960	1.7280	0.1740
14:31:49.393	28344	3.3300	7.9900	-78.9400	-0.3150	2.5040	0.2510
14:31:49.413	28364	1.2000	7.4300	-62.4400	-0.3090	1.7660	0.1890
14:31:49.432	28384	4.5400	7.5200	-80.3600	-0.3400	2.5500	0.2410
14:31:49.453	28404	1.9300	7.5800	-68.6300	-0.3360	2.0160	0.2170
14:31:49.473	28424	1.9100	7.3300	-71.2100	-0.3050	2.0160	0.2030
14:31:49.494	28444	2.2600	8.1800	-76.1700	-0.3250	2.3730	0.2570
14:31:49.513	28464	0.6900	7.3300	-62.1100	-0.3190	1.6950	0.1580
14:31:49.533	28484	4.0200	8.3000	-77.5200	-0.3200	2.5180	0.2450
14:31:49.553	28504	1.3800	7.3100	-65.9800	-0.3110	1.8490	0.2000
14:31:49.573	28524	3.3200	7.6800	-74.8300	-0.3210	2.2950	0.2050
14:31:49.593	28544	0.9200	7.9300	-74.1000	-0.3170	2.1880	0.2360
14:31:49.614	28564	0.7600	7.5600	-64.6200	-0.3020	1.7850	0.1710
14:31:49.633	28584	2.7700	7.8100	-79.0600	-0.3130	2.4610	0.2450
14:31:49.653	28604	0.7200	7.4300	-62.0200	-0.2940	1.7270	0.1660
14:31:49.673	28624	3.9100	8.0100	-80.4100	-0.3050	2.4950	0.2490
14:31:49.694	28644	1.9700	7.5800	-68.6600	-0.3080	2.0420	0.2170
14:31:49.713	28664	1.2100	7.3200	-71.5900	-0.3040	2.0390	0.1890
14:31:49.733	28684	1.9900	7.9400	-76.1600	-0.3000	2.2790	0.2520
14:31:49.752	28704	0.5100	7.3600	-63.9500	-0.2870	1.6570	0.1750
14:31:49.773	28724	4.8100	8.0500	-82.7200	-0.3000	2.6400	0.2680
14:31:49.793	28744	1.1200	7.4700	-64.6500	-0.3270	1.8190	0.1990
14:31:49.812	28764	2.1000	7.6000	-75.8700	-0.3140	2.2260	0.2090
14:31:49.832	28784	0.3600	8.1300	-72.0500	-0.3160	2.0980	0.2240
14:31:49.853	28804	0.6700	8.0300	-67.7500	-0.3030	1.8960	0.1860
14:31:49.874	28824	3.0200	7.7000	-80.2600	-0.3440	2.5110	0.2540
14:31:49.892	28844	0.7800	7.3500	-60.4700	-0.3280	1.6840	0.1740
14:31:49.913	28864	3.2500	8.1900	-76.3100	-0.3270	2.3930	0.2180
14:31:49.933	28884	1.3500	7.4700	-65.9900	-0.3260	1.9230	0.1980
14:31:49.953	28904	1.7000	7.6900	-71.1000	-0.3050	2.0750	0.1930
14:31:49.973	28924	1.5300	8.0700	-75.9700	-0.3130	2.2700	0.2520
14:31:49.992	28944	0.0800	7.3500	-62.7800	-0.2820	1.7030	0.1690
14:31:50.013	28964	4.1800	7.7400	-80.0300	-0.3200	2.5530	0.2390
14:31:50.032	28984	2.0000	7.6800	-64.4300	-0.3040	1.8290	0.1940
14:31:50.053	29004	3.0500	7.9400	-76.7100	-0.2790	2.3090	0.2200
14:31:50.072	29024	1.3800	7.7900	-71.0700	-0.3070	2.0540	0.2300
14:31:50.093	29044	-0.8400	7.0500	-69.2800	-0.3070	1.7340	0.1780
14:31:50.113	29064	2.8100	7.7300	-78.0900	-0.2930	2.4300	0.2460
14:31:50.133	29084	1.3100	7.2600	-61.6500	-0.2870	1.7570	0.1720
14:31:50.155	29104	4.6400	7.7700	-80.2200	-0.3010	2.5600	0.2580
14:31:50.173	29124	1.1300	7.3300	-65.2900	-0.3030	1.8530	0.2030
14:31:50.192	29144	0.5100	7.4200	-72.5100	-0.2990	1.9780	0.1980
14:31:50.214	29164	2.3200	7.2200	-77.7800	-0.3250	2.3390	0.2520
14:31:50.232	29184	0.4100	7.4900	-64.7600	-0.3070	1.7690	0.1790
14:31:50.254	29204	4.7200	8.0700	-81.4600	-0.3080	2.6590	0.2670
14:31:50.274	29224	1.4300	7.4500	-63.9900	-0.3120	1.7810	0.2010
14:31:50.293	29244	2.5600	7.7200	-77.9300	-0.3120	2.3110	0.2210
14:31:50.315	29264	0.8300	7.7400	-70.0500	-0.3150	2.0300	0.2220
14:31:50.333	29284	0.3000	7.3600	-67.4800	-0.3030	1.8970	0.1750
14:31:50.352	29304	3.2600	8.1700	-79.3400	-0.3170	2.4950	0.2580
14:31:50.372	29324	0.7700	7.5300	-62.2700	-0.2990	1.7390	0.1800
14:31:50.394	29344	3.1000	7.5100	-78.8600	-0.3320	2.4280	0.2380
14:31:50.414	29364	0.7800	7.3600	-68.3100	-0.3220	1.8650	0.2140
14:31:50.433	29384	1.4300	7.8700	-73.0500	-0.3120	2.1040	0.1850
14:31:50.452	29404	1.6600	7.8800	-75.1400	-0.3100	2.2300	0.2450
14:31:50.474	29424	0.4300	7.5500	-65.3000	-0.2850	1.7200	0.1670
14:31:50.494	29444	3.6600	7.8500	-80.6800	-0.3050	2.5130	0.2560
14:31:50.514	29464	1.3000	7.3600	-63.9800	-0.2920	1.8380	0.1950
14:31:50.534	29484	2.8600	7.5500	-74.1700	-0.3040	2.2550	0.2080
14:31:50.554	29504	0.0800	7.4700	-70.0100	-0.3160	2.0870	0.2170
14:31:50.574	29524	0.8900	7.7100	-67.8600	-0.2780	1.8760	0.1740
14:31:50.594	29544	2.2800	7.6700	-83.1700	-0.2990	2.4660	0.2770
14:31:50.613	29564	-0.0800	7.1300	-63.7500	-0.2940	1.6870	0.1830
14:31:50.634	29584	4.4000	7.8300	-80.0200	-0.3020	2.4970	0.2530
14:31:50.653	29604	0.6000	7.1700	-66.8600	-0.3060	1.8390	0.2080
14:31:50.673	29624	2.0100	7.4200	-74.2100	-0.3150	2.1290	0.2060
14:31:50.694	29644	1.3600	7.9200	-76.9100	-0.3190	2.2620	0.2470
14:31:50.714	29664	0.6000	7.4100	-63.3800	-0.3220	1.7490	0.1670
14:31:50.734	29684	4.5000	8.0500	-80.8900	-0.3200	2.5330	0.2660
14:31:50.755	29704	0.8600	7.4100	-60.5900	-0.3130	1.7470	0.1660
14:31:50.773	29724	2.5100	7.5400	-76.5600	-0.3240	2.3300	0.2190
14:31:50.794	29744	0.9100	7.6500	-69.4800	-0.3090	2.0200	0.2090
14:31:50.813	29764	2.3100	6.9700	-67.9800	-0.3170	1.9120	0.1870
14:31:50.835	29784	3.8600	8.0100	-78.6300	-0.3200	2.5160	0.2530
14:31:50.854	29804	0.1000	7.4200	-62.8500	-0.2920	1.6680	0.1740
14:31:50.874	29824	2.6800	7.8400	-80.2800	-0.3000	2.3660	0.2350
14:31:50.894	29844	-0.5000	7.2200	-63.4400	-0.2980	1.7260	0.1840
14:31:50.914	29864	2.0700	7.0800	-71.8600	-0.3180	2.0600	0.1950
14:31:50.934	29884	1.6700	8.2500	-77.8600	-0.2790	2.3660	0.2520
14:31:50.953	29904	1.6200	7.5900	-64.2400	-0.2800	1.8200	0.1810
14:31:50.974	29924	3.8200	8.4200	-79.7800	-0.2980	2.5800	0.2560
14:31:50.994	29944	0.3800	7.4800	-60.6800	-0.2740	1.6200	0.1660
14:31:51.013	29964	4.2600	7.4300	-77.4700	-0.3200	2.3720	0.2240
14:31:51.033	29984	2.2000	7.9600	-71.2500	-0.3160	2.1590	0.2230
14:31:51.054	30004	1.5400	7.5200	-70.7500	-0.3070	2.0730	0.1900
14:31:51.073	30024	1.8900	8.2000	-78.7100	-0.2970	2.4940	0.2600
14:31:51.094	30044	-0.3700	7.6000	-59.8800	-0.2900	1.6170	0.1540
14:31:51.114	30064	3.6000	7.2700	-78.9300	-0.3510	2.4570	0.2360
14:31:51.133	30084	0.6400	7.6100	-66.2800	-0.3270	1.8470	0.1980
14:31:51.155	30104	2.1200	7.9100	-75.4500	-0.3050	2.1730	0.2010
14:31:51.174	30124	1.1600	7.3400	-75.3700	-0.3170	2.2210	0.2580
14:31:51.193	30144	-0.4300	7.6800	-64.4200	-0.2950	1.7430	0.1670
14:31:51.213	30164	3.5900	7.8000	-81.6900	-0.3140	2.5330	0.2730
14:31:51.235	30184	0.6000	6.6600	-62.5600	-0.3040	1.7120	0.1850
14:31:51.254	30204	2.8100	7.5100	-77.0200	-0.3150	2.3670	0.2220
14:31:51.273	30224	1.0000	7.6200	-70.9000	-0.3050	2.0410	0.2230
14:31:51.294	30244	1.3100	7.1900	-68.0800	-0.2910	1.9300	0.1710
14:31:51.315	30264	2.8000	7.9200	-79.1900	-0.2910	2.4340	0.2550
14:31:51.334	30284	0.5000	7.6100	-61.7200	-0.2890	1.7140	0.1620
14:31:51.355	30304	3.8700	7.5800	-79.7600	-0.2940	2.5130	0.2570
14:31:51.374	30324	0.8500	7.4400	-62.7800	-0.2990	1.7780	0.1850
14:31:51.394	30344	1.7300	7.5300	-73.9000	-0.2770	2.1370	0.2080
14:31:51.414	30364	1.4000	7.7500	-74.9400	-0.2990	2.2000	0.2450
14:31:51.432	30384	0.3800	7.3500	-66.9700	-0.2970	1.7450	0.1780
14:31:51.453	30404	2.7200	7.8700	-80.7100	-0.2960	2.4930	0.2620
14:31:51.474	30424	0.6700	6.6800	-60.2700	-0.3020	1.6360	0.1710
14:31:51.494	30444	3.6700	7.6500	-78.2100	-0.3270	2.4790	0.2260
14:31:51.514	30464	1.6000	7.4800	-70.9500	-0.3240	2.0570	0.2290
14:31:51.534	30484	2.0400	7.3600	-68.9900	-0.3030	1.9970	0.1920
14:31:51.555	30504	2.9000	7.8300	-78.0100	-0.3160	2.4220	0.2550
14:31:51.575	30524	1.6200	7.6100	-63.1400	-0.3040	1.6990	0.1730
14:31:51.593	30544	3.5200	7.8400	-80.5900	-0.2980	2.5170	0.2550
14:31:51.614	30564	1.7800	6.9700	-65.4800	-0.3060	1.8430	0.2010
14:31:51.636	30584	2.9700	7.7200	-72.7900	-0.3150	2.1920	0.1970
14:31:51.654	30604	1.9100	7.2900	-74.3300	-0.3260	2.2550	0.2450
14:31:51.673	30624	1.4500	6.9600	-65.6600	-0.2840	1.8510	0.1830
14:31:51.695	30644	2.6400	8.2100	-79.4100	-0.3060	2.4340	0.2360
14:31:51.714	30664	0.6500	7.2000	-62.2400	-0.2980	1.6720	0.1700
14:31:51.734	30684	4.2400	7.9700	-77.8900	-0.3070	2.4720	0.2160
14:31:51.756	30704	1.5800	7.3100	-69.3400	-0.3070	2.0580	0.2120
14:31:51.776	30724	0.2500	7.8300	-70.2400	-0.2880	1.9320	0.1820
14:31:51.793	30744	0.7300	8.5200	-77.1300	-0.3090	2.3310	0.2390
14:31:51.815	30764	-0.1300	7.1900	-61.7000	-0.2960	1.6530	0.1710
14:31:51.834	30784	4.5500	8.3000	-80.9600	-0.2970	2.6030	0.2450
14:31:51.855	30804	1.2900	7.2400	-64.7800	-0.3290	1.8290	0.1930
14:31:51.874	30824	2.8900	7.3700	-74.2000	-0.3200	2.2340	0.1970
14:31:51.895	30844	0.1100	7.4800	-73.0600	-0.3130	2.1300	0.2300
14:31:51.913	30864	0.3000	7.2500	-66.5600	-0.3220	1.8240	0.1730
14:31:51.934	30884	2.2400	8.6900	-80.7600	-0.3170	2.4940	0.2540
14:31:51.953	30904	1.4700	6.9100	-61.9600	-0.3190	1.6560	0.1800
14:31:51.975	30924	3.7500	7.4300	-79.9000	-0.3230	2.4560	0.2440
14:31:51.994	30944	1.6100	7.4800	-69.5300	-0.3110	1.9700	0.2180
14:31:52.014	30964	1.0500	7.3800	-71.1400	-0.3060	2.0190	0.1950
14:31:52.034	30984	1.5800	7.7400	-76.7900	-0.3200	2.2940	0.2500
14:31:52.053	31004	0.7100	7.1800	-62.2200	-0.2900	1.7500	0.1590
14:31:52.075	31024	3.8700	8.0400	-79.4700	-0.2970	2.5370	0.2520
14:31:52.095	31044	1.9500	7.2600	-65.5900	-0.3100	1.8650	0.2080
14:31:52.115	31064	2.9800	7.4200	-75.1300	-0.3040	2.2940	0.2110
14:31:52.135	31084	0.7600	7.6100	-73.6400	-0.3040	2.0570	0.2330
14:31:52.154	31104	0.1400	7.1500	-66.5100	-0.2980	1.6980	0.1720
14:31:52.175	31124	3.4100	7.7300	-80.4400	-0.3100	2.5010	0.2650
14:31:52.195	31144	1.7400	7.4400	-62.2200	-0.2840	1.8080	0.1860
14:31:52.214	31164	3.7600	8.2300	-80.1500	-0.3000	2.5410	0.2460
14:31:52.236	31184	0.7100	7.5200	-65.3900	-0.2890	1.8160	0.2150
14:31:52.256	31204	1.9400	7.2300	-71.8100	-0.3190	1.9860	0.1970
14:31:52.274	31224	1.6200	7.5800	-78.3400	-0.3370	2.3250	0.2480
14:31:52.295	31244	0.6100	7.3900	-64.8800	-0.3200	1.7610	0.1790
14:31:52.316	31264	4.2100	8.1600	-79.2900	-0.3350	2.6140	0.2510
14:31:52.334	31284	0.6200	7.3600	-62.4400	-0.3080	1.7560	0.1820
14:31:52.356	31304	3.3700	7.2500	-78.3900	-0.3280	2.3380	0.2210
14:31:52.376	31324	1.1500	7.9200	-72.5000	-0.3250	2.1350	0.2340
14:31:52.396	31344	1.0400	7.2600	-68.4400	-0.2980	1.9000	0.1800
14:31:52.414	31364	1.8300	8.3500	-79.3600	-0.3010	2.4340	0.2540
14:31:52.434	31384	-0.3600	7.5700	-61.3200	-0.3040	1.6510	0.1570
14:31:52.455	31404	3.5800	7.8100	-79.0800	-0.3170	2.4850	0.2310
14:31:52.474	31424	1.0500	7.4300	-65.2200	-0.3000	1.9440	0.1900
14:31:52.494	31444	1.9900	7.4000	-69.8900	-0.2950	2.1080	0.1910
14:31:52.515	31464	1.0800	7.4000	-76.4500	-0.2850	2.2590	0.2570
14:31:52.536	31484	0.1900	7.1200	-64.9300	-0.2790	1.7650	0.1680
14:31:52.556	31504	3.3600	7.9700	-81.6900	-0.2920	2.5580	0.2610
14:31:52.576	31524	1.3500	7.4800	-63.6500	-0.2960	1.7930	0.1850
14:31:52.595	31544	3.3500	7.5300	-76.4300	-0.2900	2.3330	0.2170
14:31:52.615	31564	0.5300	7.4700	-70.4400	-0.3180	1.9850	0.2220
14:31:52.635	31584	1.8300	7.2300	-69.8000	-0.2780	1.9420	0.1840
14:31:52.654	31604	2.0300	7.6700	-79.4600	-0.2940	2.4060	0.2570
14:31:52.675	31624	0.0400	7.2100	-63.4200	-0.2830	1.6550	0.1590
14:31:52.695	31644	3.3400	8.0500	-79.8700	-0.3090	2.5250	0.2460
14:31:52.714	31664	1.1700	6.7800	-64.3700	-0.3210	1.7770	0.2000
14:31:52.737	31684	3.1800	7.6900	-75.7800	-0.3280	2.2680	0.2090
14:31:52.754	31704	1.8300	7.3000	-75.5200	-0.3380	2.2020	0.2450
14:31:52.775	31724	1.2100	7.8300	-66.6300	-0.3010	1.8320	0.1720
14:31:52.796	31744	4.5500	7.4500	-79.3600	-0.3190	2.5400	0.2720
14:31:52.815	31764	1.1200	7.1400	-62.6500	-0.3080	1.6730	0.1820
14:31:52.834	31784	2.8900	7.9100	-76.4500	-0.3070	2.3420	0.2190
14:31:52.855	31804	0.6600	7.8700	-68.8600	-0.3280	2.0090	0.2040
14:31:52.875	31824	1.5600	7.2300	-69.4300	-0.2950	2.0080	0.1810
14:31:52.895	31844	3.9400	8.3700	-79.5100	-0.3130	2.6210	0.2640
14:31:52.916	31864	1.1700	7.1900	-65.5800	-0.2610	1.8060	0.1860
14:31:52.935	31884	3.7100	7.1100	-71.9300	-0.2860	2.2240	0.2170
14:31:52.956	31904	0.9200	7.3300	-67.4100	-0.2630	1.8770	0.2090
14:31:52.976	31924	4.1800	7.3500	-79.7300	-0.2200	2.5010	0.2340
14:31:52.994	31944	2.0800	7.4000	-71.6400	-0.2560	2.1190	0.2250
14:31:53.014	31964	-0.3500	7.4400	-66.1700	-0.2170	1.7840	0.1760
14:31:53.036	31984	3.6100	7.6900	-80.2400	-0.3000	2.5030	0.2590
14:31:53.055	32004	-0.3000	6.9700	-61.1000	-0.2930	1.6520	0.1660
14:31:53.074	32024	2.8000	8.0800	-79.7500	-0.2590	2.4630	0.2250
14:31:53.096	32044	0.2100	6.2700	-64.3700	-0.2880	1.7180	0.2030
14:31:53.116	32064	0.5900	7.4900	-75.4600	-0.2530	2.0510	0.1950
14:31:53.136	32084	2.7000	7.7400	-83.5800	-0.3090	2.5350	0.2770
14:31:53.155	32104	1.4900	7.0300	-60.1000	-0.2840	1.6860	0.1710
14:31:53.176	32124	2.6300	8.2300	-84.1600	-0.3080	2.5820	0.2560
14:31:53.197	32144	-0.0800	7.7900	-63.2300	-0.3350	1.7000	0.1640
14:31:53.215	32164	2.2400	6.9200	-73.8100	-0.3060	2.1770	0.1990
14:31:53.236	32184	2.7000	7.9800	-70.9200	-0.3050	2.2180	0.2120
14:31:53.255	32204	1.0500	7.7200	-70.4400	-0.2930	1.9890	0.1950
14:31:53.276	32224	2.9700	7.9700	-79.6800	-0.2920	2.4570	0.2640
14:31:53.295	32244	-0.2200	7.3400	-59.7900	-0.2970	1.5820	0.1570
14:31:53.315	32264	3.8300	7.3500	-76.3400	-0.3140	2.4220	0.2150
14:31:53.336	32284	2.1500	7.8200	-70.0400	-0.3050	2.0820	0.2150
14:31:53.356	32304	1.1100	7.5100	-71.4900	-0.2950	2.0980	0.1900
14:31:53.375	32324	1.1400	7.7400	-74.4100	-0.2860	2.2130	0.2370
14:31:53.396	32344	-0.7100	7.2900	-66.4000	-0.2640	1.7040	0.1730
14:31:53.416	32364	4.4800	7.8900	-81.9000	-0.3150	2.5600	0.2610
14:31:53.436	32384	1.3900	6.9300	-63.6000	-0.3150	1.7900	0.1870
14:31:53.456	32404	3.6600	7.4300	-76.5500	-0.2940	2.3540	0.2140
14:31:53.476	32424	0.9000	7.7500	-70.6900	-0.3190	2.1130	0.2140
14:31:53.496	32444	0.3200	7.6500	-68.6100	-0.2820	1.8410	0.1810
14:31:53.516	32464	2.1700	7.9000	-76.3700	-0.3210	2.3790	0.2370
14:31:53.535	32484	1.0000	7.2400	-62.4900	-0.3020	1.7140	0.1630
14:31:53.554	32504	4.9900	8.2200	-84.2400	-0.3170	2.6590	0.2550
14:31:53.577	32524	1.8400	7.6500	-63.6300	-0.3160	1.8920	0.1960
14:31:53.595	32544	2.0900	7.1300	-74.2400	-0.2970	2.1220	0.2190
14:31:53.617	32564	1.7900	8.4300	-74.6800	-0.3220	2.2920	0.2320
14:31:53.636	32584	0.5300	7.4700	-64.5000	-0.3090	1.6910	0.1650
14:31:53.656	32604	4.2000	7.8000	-77.7500	-0.3420	2.4620	0.2490
14:31:53.676	32624	1.6300	7.4600	-64.4600	-0.3080	1.8070	0.1930
14:31:53.695	32644	3.4600	7.7200	-80.6400	-0.3080	2.4400	0.2410
14:31:53.717	32664	1.4900	7.4900	-71.4900	-0.3290	2.0940	0.2210
14:31:53.736	32684	-0.5300	7.5600	-67.0200	-0.2810	1.7810	0.1780
14:31:53.756	32704	2.1200	8.2500	-79.3700	-0.3130	2.4480	0.2480
14:31:53.776	32724	1.0500	7.1100	-62.9800	-0.3040	1.7230	0.1730
14:31:53.796	32744	4.7400	7.9600	-78.4400	-0.2980	2.5290	0.2340
14:31:53.816	32764	1.2900	7.6700	-67.9600	-0.3200	1.9320	0.2070
14:31:53.836	32784	1.4600	7.3700	-74.5200	-0.2990	2.0680	0.2090
14:31:53.856	32804	1.1300	7.9100	-76.3900	-0.3090	2.1990	0.2430
14:31:53.875	32824	0.7900	7.4500	-61.5800	-0.2870	1.7000	0.1610
14:31:53.895	32844	4.2800	8.0600	-80.6900	-0.3110	2.5920	0.2520
14:31:53.916	32864	0.1900	7.6400	-65.3500	-0.3000	1.7650	0.1940
14:31:53.936	32884	4.0100	7.6100	-75.5600	-0.3140	2.3670	0.2190
14:31:53.956	32904	0.7000	7.5900	-69.4700	-0.3360	2.0020	0.2090
14:31:53.976	32924	0.9700	7.7400	-73.0700	-0.3040	1.9600	0.1940
14:31:53.997	32944	2.9000	8.0500	-78.9400	-0.3420	2.4450	0.2500
14:31:54.016	32964	1.2300	7.3800	-62.6800	-0.3140	1.7530	0.1840
14:31:54.036	32984	3.7500	7.6200	-78.3000	-0.3410	2.4720	0.2390
14:31:54.056	33004	0.6400	7.1800	-66.5600	-0.3070	1.8160	0.2020
14:31:54.076	33024	1.5500	7.7700	-72.2400	-0.3140	2.1070	0.1980
14:31:54.095	33044	1.3800	7.5900	-74.3900	-0.3210	2.1600	0.2450
14:31:54.115	33064	1.0600	7.5300	-66.7200	-0.3040	1.8190	0.1780
14:31:54.136	33084	3.9900	8.2700	-79.1200	-0.3330	2.4640	0.2420
14:31:54.156	33104	1.3200	7.0400	-61.2500	-0.3150	1.7700	0.1820
14:31:54.176	33124	3.6800	7.3600	-77.2500	-0.3120	2.3410	0.2210
14:31:54.197	33144	0.2100	7.5700	-72.6700	-0.3100	2.0140	0.2290
14:31:54.216	33164	0.4500	7.5000	-69.0000	-0.3050	1.8250	0.1780
14:31:54.236	33184	1.8500	7.7000	-79.4200	-0.3020	2.3310	0.2530
14:31:54.256	33204	0.9800	6.8900	-62.7200	-0.2880	1.7140	0.1760
14:31:54.276	33224	4.6000	7.9900	-80.4700	-0.3190	2.6210	0.2450
14:31:54.297	33244	0.8500	7.0700	-63.7000	-0.2990	1.7610	0.1960
14:31:54.317	33264	2.3000	7.4900	-73.0600	-0.3060	2.1650	0.2000
14:31:54.337	33284	1.0900	7.8300	-75.1300	-0.3280	2.2390	0.2470
14:31:54.355	33304	0.5200	7.3600	-66.8400	-0.3110	1.7900	0.1870
14:31:54.376	33324	4.1600	8.0300	-80.5800	-0.3190	2.5660	0.2630
14:31:54.396	33344	1.8000	7.5900	-62.3300	-0.3020	1.7410	0.1800
14:31:54.417	33364	3.6800	7.8600	-77.3200	-0.3300	2.4300	0.2280
14:31:54.437	33384	0.1600	7.7100	-69.7800	-0.3160	1.9130	0.2130
14:31:54.456	33404	0.9500	7.2600	-68.4200	-0.3030	1.8890	0.1830
14:31:54.477	33424	2.2800	7.8100	-79.3700	-0.3400	2.3530	0.2570
14:31:54.497	33444	1.0000	7.4900	-64.5300	-0.3100	1.7950	0.1710
14:31:54.516	33464	4.2200	8.0100	-79.3000	-0.3220	2.5470	0.2500
14:31:54.536	33484	0.9500	7.7000	-66.9700	-0.2920	1.8550	0.2160
14:31:54.557	33504	1.5600	7.3800	-75.3500	-0.3100	2.1220	0.2020
14:31:54.578	33524	1.6900	7.5800	-73.5400	-0.3240	2.1270	0.2360
14:31:54.598	33544	1.1600	7.5100	-67.8700	-0.2810	1.8420	0.1850
14:31:54.616	33564	3.2700	8.1100	-81.1500	-0.3130	2.5600	0.2420
14:31:54.636	33584	0.7500	7.3400	-63.0400	-0.2900	1.7200	0.1770
14:31:54.657	33604	3.2400	7.3300	-76.4600	-0.3060	2.3060	0.2260
14:31:54.677	33624	0.6700	7.1800	-69.2900	-0.3270	1.9710	0.2180
14:31:54.697	33644	1.5100	7.4700	-71.4000	-0.3110	2.0000	0.1880
14:31:54.717	33664	1.9200	7.5000	-80.3500	-0.3110	2.4150	0.2560
14:31:54.737	33684	0.1900	7.2600	-62.9600	-0.2990	1.6450	0.1800
14:31:54.757	33704	3.4600	7.9900	-81.9500	-0.3060	2.5680	0.2510
14:31:54.777	33724	0.8600	7.4800	-62.8700	-0.3220	1.7670	0.1830
14:31:54.797	33744	2.3000	7.8400	-73.4200	-0.3210	2.2040	0.1980
14:31:54.815	33764	1.7400	7.9500	-74.2000	-0.3230	2.2250	0.2360
14:31:54.837	33784	1.9900	7.7400	-65.9700	-0.3270	1.9330	0.1790
14:31:54.858	33804	3.4200	7.8900	-81.4700	-0.3360	2.5520	0.2730
14:31:54.877	33824	1.2500	7.1600	-61.0600	-0.3000	1.6210	0.1710
14:31:54.898	33844	3.8400	7.6800	-78.2600	-0.3210	2.4030	0.2310
14:31:54.916	33864	1.5600	8.0000	-69.1200	-0.3200	2.0310	0.2070
14:31:54.937	33884	1.7500	7.6700	-71.3500	-0.3080	2.0720	0.1940
14:31:54.958	33904	2.3300	7.8700	-76.8800	-0.3100	2.3700	0.2440
14:31:54.977	33924	0.1900	6.7800	-65.9400	-0.2860	1.6100	0.1870
14:31:54.998	33944	3.2500	8.0500	-78.7200	-0.3160	2.3970	0.2370
14:31:55.015	33964	1.0700	7.5500	-65.2400	-0.3030	1.8420	0.1930
14:31:55.036	33984	2.5500	7.7700	-76.1000	-0.3070	2.2280	0.2090
14:31:55.058	34004	0.5800	7.4600	-74.1900	-0.3060	2.1640	0.2360
14:31:55.077	34024	-0.0400	7.6700	-67.0000	-0.3010	1.7830	0.1690
14:31:55.097	34044	3.4500	8.2500	-77.7900	-0.2870	2.4570	0.2610
14:31:55.116	34064	0.8300	7.0600	-60.2200	-0.2880	1.7030	0.1590
14:31:55.137	34084	3.5900	7.9500	-79.9200	-0.3030	2.5330	0.2430
14:31:55.157	34104	1.3900	7.4500	-66.6400	-0.3240	1.9510	0.2120
14:31:55.177	34124	1.8100	7.0900	-72.4700	-0.3060	2.0570	0.2020
14:31:55.197	34144	1.7500	8.1200	-78.6000	-0.3130	2.3300	0.2630
14:31:55.218	34164	0.3100	7.3700	-62.2500	-0.3190	1.7350	0.1690
14:31:55.237	34184	3.7100	8.0500	-77.2900	-0.3200	2.5480	0.2390
14:31:55.258	34204	0.9400	7.1200	-63.4700	-0.3330	1.8210	0.1950
14:31:55.276	34224	3.0900	7.7500	-76.4600	-0.3160	2.3330	0.2130
14:31:55.296	34244	1.3500	8.1800	-72.6600	-0.3120	2.1260	0.2340
14:31:55.317	34264	0.3500	7.7500	-69.1900	-0.2850	1.8440	0.1850
14:31:55.337	34284	1.8200	7.8300	-77.5300	-0.3200	2.3160	0.2500
14:31:55.357	34304	0.2700	7.2100	-63.1900	-0.3120	1.7040	0.1700
14:31:55.378	34324	4.1500	7.6200	-78.8700	-0.3330	2.4940	0.2340
14:31:55.397	34344	1.1100	7.6100	-64.4100	-0.3130	1.8820	0.1920
14:31:55.417	34364	1.8000	7.5300	-72.4500	-0.2790	2.1220	0.1900
14:31:55.437	34384	1.8000	7.6000	-74.7700	-0.3080	2.2690	0.2300
14:31:55.459	34404	-1.0400	7.5900	-63.5700	-0.2660	1.6370	0.1630
14:31:55.477	34424	3.1600	8.2000	-78.2000	-0.2910	2.4510	0.2430
14:31:55.497	34444	1.0400	7.5800	-64.4900	-0.2890	1.8270	0.1970
14:31:55.517	34464	3.2800	8.0300	-76.1900	-0.3010	2.3460	0.2110
14:31:55.538	34484	1.1800	7.6300	-70.6600	-0.2930	2.0440	0.2290
14:31:55.558	34504	0.7400	7.3000	-70.4300	-0.3070	1.8840	0.1860
14:31:55.578	34524	2.0600	7.7900	-79.8200	-0.3230	2.4170	0.2570
14:31:55.597	34544	0.8300	7.1500	-63.2300	-0.2970	1.7700	0.1780
14:31:55.617	34564	4.7600	7.6100	-78.7700	-0.3350	2.5540	0.2460
14:31:55.637	34584	0.8700	7.3200	-66.5800	-0.3250	1.9190	0.2020
14:31:55.657	34604	1.6600	7.6400	-75.0800	-0.3250	2.1620	0.2040
14:31:55.677	34624	2.8500	7.6500	-73.4400	-0.3350	2.2500	0.2470
14:31:55.697	34644	0.0500	7.0500	-65.8700	-0.3120	1.7250	0.1700
14:31:55.717	34664	3.8700	8.3200	-78.2900	-0.3160	2.5500	0.2420
14:31:55.738	34684	1.1500	7.4200	-63.1500	-0.3150	1.8130	0.1860
14:31:55.758	34704	3.1400	7.4500	-77.6500	-0.3110	2.3230	0.2240
14:31:55.779	34724	0.5500	7.8000	-70.7000	-0.3060	2.0090	0.2200
14:31:55.797	34744	0.2900	7.6800	-69.4800	-0.3090	1.8850	0.1790
14:31:55.819	34764	2.1600	7.7300	-78.2500	-0.3250	2.3520	0.2450
14:31:55.839	34784	0.1600	7.2800	-61.8800	-0.2960	1.6540	0.1670
14:31:55.859	34804	4.8400	7.9000	-79.5300	-0.3230	2.6740	0.2440
14:31:55.878	34824	1.9900	7.6200	-65.5200	-0.3010	1.9630	0.2070
14:31:55.898	34844	1.9800	7.7900	-74.7200	-0.2970	2.0750	0.2050
14:31:55.918	34864	0.7400	8.0700	-74.4700	-0.3200	2.1910	0.2320
14:31:55.938	34884	0.9200	7.6300	-64.9600	-0.2910	1.7570	0.1760
14:31:55.958	34904	3.2300	8.4400	-80.7200	-0.3160	2.5620	0.2500
14:31:55.977	34924	0.3800	7.3700	-62.9800	-0.3170	1.7620	0.1870
14:31:55.998	34944	4.4500	7.8300	-76.8100	-0.3150	2.4760	0.2360
14:31:56.017	34964	1.4300	7.6300	-68.0200	-0.3330	2.0100	0.2070
14:31:56.039	34984	0.4300	7.6100	-71.1900	-0.3260	1.8960	0.1880
14:31:56.058	35004	2.7800	8.0400	-76.9400	-0.3510	2.3820	0.2410
14:31:56.079	35024	0.9800	7.6100	-62.8300	-0.3200	1.7620	0.1760
14:31:56.099	35044	4.1600	7.9300	-79.1300	-0.3190	2.5830	0.2490
14:31:56.117	35064	1.7700	7.3100	-64.7600	-0.3100	1.8520	0.2000
14:31:56.139	35084	1.9800	7.7000	-75.6000	-0.3120	2.1540	0.2160
14:31:56.157	35104	1.7000	7.7100	-74.9300	-0.3120	2.1350	0.2510
14:31:56.179	35124	1.6800	7.2300	-65.7400	-0.3000	1.8470	0.1750
14:31:56.197	35144	3.6000	7.9200	-80.2100	-0.3260	2.5560	0.2460
14:31:56.217	35164	1.2700	6.8700	-65.3100	-0.3060	1.7860	0.2010
14:31:56.238	35184	2.8000	7.8200	-75.9700	-0.2980	2.3550	0.2220
14:31:56.258	35204	0.5600	7.6100	-68.3500	-0.3000	1.8930	0.2110
14:31:56.278	35224	1.3200	6.9700	-68.6100	-0.2870	1.8720	0.1820
14:31:56.298	35244	1.4000	7.8000	-80.0700	-0.2960	2.4130	0.2480
14:31:56.318	35264	0.5000	7.2900	-63.2000	-0.2830	1.7690	0.1660
14:31:56.338	35284	4.6900	8.1200	-79.9700	-0.2960	2.5290	0.2530
14:31:56.359	35304	0.6900	7.4900	-62.9000	-0.2970	1.7690	0.1970
14:31:56.377	35324	3.1900	7.6800	-76.2500	-0.2950	2.2480	0.2230
14:31:56.397	35344	1.8800	7.3500	-72.8700	-0.3340	2.1990	0.2390
14:31:56.417	35364	0.1300	7.4200	-67.5800	-0.2960	1.7710	0.1670
14:31:56.439	35384	3.2100	8.1700	-82.6700	-0.3120	2.5580	0.2730
14:31:56.457	35404	1.3000	6.8900	-60.7600	-0.3270	1.7260	0.1790
14:31:56.479	35424	3.9200	7.9400	-78.5600	-0.3220	2.4630	0.2270
14:31:56.499	35444	0.5400	7.5300	-67.2100	-0.3200	1.8820	0.2130
14:31:56.517	35464	0.6000	7.6000	-69.6100	-0.3000	1.9680	0.1720
14:31:56.539	35484	3.0100	8.0400	-79.6300	-0.3070	2.4320	0.2650
14:31:56.558	35504	1.2000	7.3200	-65.6000	-0.2950	1.7960	0.1870
14:31:56.577	35524	3.3300	8.0000	-77.2500	-0.3210	2.4890	0.2370
14:31:56.598	35544	-0.1400	7.1400	-63.6100	-0.3090	1.7810	0.1840
14:31:56.618	35564	2.4000	7.6100	-72.7100	-0.2980	2.1490	0.1890
14:31:56.638	35584	1.5300	7.5100	-74.5200	-0.3190	2.2100	0.2480
14:31:56.659	35604	1.0100	7.3600	-65.8000	-0.2860	1.8660	0.1660
14:31:56.679	35624	3.1600	7.7600	-81.1100	-0.2950	2.5760	0.2610
14:31:56.700	35644	1.2100	7.0400	-63.2000	-0.2900	1.7620	0.1740
14:31:56.718	35664	3.6400	7.9100	-78.2000	-0.2980	2.3940	0.2380
14:31:56.738	35684	1.0000	7.6000	-66.7400	-0.2980	1.8740	0.2070
14:31:56.759	35704	2.2600	7.2100	-72.8500	-0.2940	2.0890	0.2100
14:31:56.779	35724	2.0600	8.1500	-75.5600	-0.3170	2.3430	0.2460
14:31:56.798	35744	-0.1300	7.4500	-62.7000	-0.2920	1.6640	0.1650
14:31:56.819	35764	3.2600	8.2400	-81.5000	-0.3100	2.5740	0.2590
14:31:56.838	35784	0.9000	6.9900	-61.7600	-0.3290	1.7540	0.1820
14:31:56.859	35804	3.5400	7.5900	-77.9800	-0.3190	2.3000	0.2260
14:31:56.879	35824	1.8500	7.4300	-72.5800	-0.3330	2.1790	0.2380
14:31:56.897	35844	2.4100	7.8800	-65.8100	-0.3120	1.9500	0.1740
14:31:56.919	35864	3.3700	8.1100	-79.2000	-0.3180	2.4910	0.2570
14:31:56.939	35884	0.2300	7.0800	-61.5600	-0.3100	1.6340	0.1810
14:31:56.959	35904	3.3900	7.8600	-79.4300	-0.3060	2.4330	0.2300
14:31:56.979	35924	1.8600	7.5300	-68.0800	-0.3190	1.9270	0.2080
14:31:56.998	35944	2.0000	7.5700	-71.4900	-0.3100	2.0930	0.1890
14:31:57.020	35964	1.4700	7.8800	-76.5400	-0.3100	2.3100	0.2510
14:31:57.038	35984	0.7300	7.4300	-63.9200	-0.2860	1.7030	0.1690
14:31:57.058	36004	4.5900	8.2700	-78.3700	-0.3080	2.5480	0.2400
14:31:57.079	36024	0.6200	7.4300	-61.4000	-0.3060	1.7420	0.1770
14:31:57.098	36044	2.4100	7.6700	-74.3600	-0.2870	2.2030	0.2040
14:31:57.118	36064	1.3300	7.8500	-73.0800	-0.3000	2.1180	0.2270
14:31:57.140	36084	0.8500	7.8300	-68.0900	-0.2980	1.9390	0.1880
14:31:57.159	36104	3.1900	8.3400	-80.7100	-0.2880	2.5340	0.2690
14:31:57.177	36124	0.4700	7.3200	-60.8900	-0.2680	1.6770	0.1760
14:31:57.197	36144	4.1100	7.6600	-79.0200	-0.3100	2.5050	0.2300
14:31:57.220	36164	0.6800	7.5200	-67.0000	-0.3300	1.9040	0.2000
14:31:57.239	36184	2.1200	7.1600	-72.6600	-0.3160	2.1000	0.1950
14:31:57.258	36204	1.1000	8.2500	-78.3000	-0.3120	2.3730	0.2550
14:31:57.280	36224	0.2400	7.3900	-62.9700	-0.3140	1.7150	0.1770
14:31:57.299	36244	3.2200	7.8400	-79.9600	-0.3320	2.4800	0.2460
14:31:57.320	36264	0.4300	7.0200	-62.6800	-0.3250	1.7280	0.1860
14:31:57.339	36284	2.4700	7.5700	-77.6900	-0.3130	2.3130	0.2210
14:31:57.359	36304	1.5200	7.9400	-71.9300	-0.3170	2.0980	0.2270
14:31:57.378	36324	0.0300	7.4000	-68.5400	-0.2990	1.8470	0.1850
14:31:57.398	36344	2.1000	7.8800	-79.7300	-0.3210	2.3760	0.2480
14:31:57.418	36364	0.4300	7.1400	-61.6100	-0.2980	1.6230	0.1700
14:31:57.439	36384	3.1600	7.7300	-79.2900	-0.3260	2.3940	0.2300
14:31:57.458	36404	1.1000	7.7100	-67.3600	-0.3210	1.9870	0.2160
14:31:57.478	36424	2.0500	7.6100	-71.7600	-0.2770	2.1280	0.2060
14:31:57.499	36444	2.3200	7.9800	-75.7400	-0.2900	2.2680	0.2540
14:31:57.518	36464	-0.6200	7.2900	-62.5400	-0.2710	1.6510	0.1740
14:31:57.539	36484	4.4200	7.6300	-80.9500	-0.2970	2.5500	0.2540
14:31:57.560	36504	1.7100	7.0300	-64.5800	-0.3060	1.8410	0.1850
14:31:57.580	36524	2.9000	7.7700	-77.2800	-0.2970	2.3510	0.2230
14:31:57.598	36544	0.9500	7.4000	-68.4400	-0.3150	1.9550	0.2050
14:31:57.618	36564	0.0100	7.2600	-68.1500	-0.3050	1.8180	0.1720
14:31:57.639	36584	2.6800	8.1700	-79.8000	-0.3230	2.5390	0.2700
14:31:57.659	36604	1.2800	7.1900	-61.9700	-0.3060	1.7430	0.1770
14:31:57.678	36624	4.3300	8.3400	-78.3600	-0.3200	2.5220	0.2400
14:31:57.700	36644	0.8700	7.0700	-67.0100	-0.3140	1.8870	0.2170
14:31:57.718	36664	2.2300	7.4500	-74.1100	-0.3090	2.1510	0.2110
14:31:57.740	36684	2.0400	8.0100	-76.0500	-0.3190	2.2920	0.2590
14:31:57.760	36704	1.0100	7.3100	-67.0500	-0.2960	1.8110	0.1890
14:31:57.779	36724	4.2200	7.6400	-80.2900	-0.3290	2.5200	0.2560
14:31:57.799	36744	0.5900	7.4700	-63.0300	-0.3020	1.7930	0.1820
14:31:57.819	36764	3.0200	7.7500	-76.7000	-0.3160	2.3380	0.2180
14:31:57.839	36784	0.5500	7.8300	-69.0900	-0.3170	2.0430	0.2070
14:31:57.859	36804	1.1000	7.7400	-68.4200	-0.2930	1.8610	0.1720
14:31:57.879	36824	2.1600	8.1400	-78.1000	-0.3000	2.4680	0.2440
14:31:57.898	36844	0.6500	7.1800	-61.6600	-0.2770	1.6880	0.1730
14:31:57.918	36864	3.8000	8.0000	-79.2100	-0.2970	2.4580	0.2330
14:31:57.939	36884	1.1100	7.6300	-65.1100	-0.3030	1.9110	0.1930
14:31:57.959	36904	1.7900	7.3400	-73.7300	-0.3000	2.0430	0.2020
14:31:57.979	36924	0.5900	7.8900	-79.8600	-0.3040	2.3150	0.2580
14:31:57.999	36944	0.2400	6.9300	-65.1200	-0.2970	1.7150	0.1790
14:31:58.019	36964	4.3900	7.6800	-80.4100	-0.3080	2.5610	0.2570
14:31:58.038	36984	0.3200	7.7300	-64.9900	-0.3100	1.8300	0.1930
14:31:58.058	37004	3.1000	8.0000	-75.9100	-0.3130	2.3550	0.2120
14:31:58.079	37024	-0.1100	7.3800	-69.6500	-0.3200	1.9820	0.2170
14:31:58.099	37044	0.1100	7.6600	-66.8200	-0.2970	1.7950	0.1760
14:31:58.119	37064	2.2600	7.5500	-82.0000	-0.3310	2.4650	0.2640
14:31:58.140	37084	1.3200	7.2600	-64.0900	-0.3110	1.8160	0.1870
14:31:58.158	37104	4.5700	7.7800	-78.2400	-0.3330	2.5110	0.2430
14:31:58.178	37124	1.3200	7.3800	-66.9000	-0.3010	1.8820	0.2100
14:31:58.200	37144	1.4200	7.5400	-72.0400	-0.3100	2.1050	0.1870
14:31:58.219	37164	1.2600	7.7700	-74.5900	-0.3210	2.1540	0.2370
14:31:58.238	37184	1.2400	7.2500	-64.9300	-0.2780	1.8150	0.1660
14:31:58.259	37204	5.3600	8.1000	-79.3100	-0.3120	2.6430	0.2550
14:31:58.280	37224	2.0900	7.4100	-63.0800	-0.2870	1.8780	0.1900
14:31:58.299	37244	3.4500	7.9300	-74.8000	-0.2850	2.2690	0.2090
14:31:58.320	37264	0.4200	7.0600	-68.9500	-0.3200	1.9040	0.2060
14:31:58.340	37284	0.7200	7.1700	-69.2400	-0.2860	1.8500	0.1770
14:31:58.359	37304	2.7500	8.0800	-80.8800	-0.3110	2.4930	0.2580
14:31:58.380	37324	1.0500	7.2400	-63.0000	-0.2940	1.7400	0.1720
14:31:58.401	37344	3.2400	8.1500	-78.8400	-0.2800	2.4850	0.2420
14:31:58.420	37364	0.3800	7.2200	-65.7600	-0.3180	1.8200	0.1970
14:31:58.441	37384	2.5400	7.2900	-73.6800	-0.3010	2.0890	0.1960
14:31:58.460	37404	2.3900	8.0200	-76.8300	-0.3020	2.2590	0.2520
14:31:58.479	37424	0.6100	7.6700	-66.7800	-0.3000	1.8500	0.1730
14:31:58.500	37444	4.1600	8.0300	-79.1100	-0.3160	2.5550	0.2520
14:31:58.521	37464	1.4300	7.1000	-61.4900	-0.3180	1.7150	0.1750
14:31:58.539	37484	3.5200	7.8100	-76.1900	-0.3160	2.3650	0.2180
14:31:58.561	37504	0.3800	8.0900	-71.7300	-0.3220	2.0310	0.2210
14:31:58.579	37524	1.0400	7.5800	-68.0800	-0.3110	1.9420	0.1690
14:31:58.600	37544	2.1400	7.3900	-79.2600	-0.3300	2.3920	0.2560
14:31:58.619	37564	1.0100	7.6300	-63.9000	-0.2910	1.7480	0.1680
14:31:58.639	37584	4.2500	7.7900	-80.5000	-0.3160	2.5310	0.2560
14:31:58.660	37604	0.2300	7.3200	-65.2400	-0.3060	1.8090	0.1920
14:31:58.680	37624	1.2600	7.1900	-75.0000	-0.3030	2.0570	0.2140
