# Supplementary material for: A slanted castor wheel enables pushing manual wheelchairs from the side to improve social interaction
Source: PLoS One. 2024 Sep 12;19(9):e0307759. doi: 10.1371/journal.pone.0307759 (PMC11392412; doi:10.1371/journal.pone.0307759)
Supplement: S1 File — Contains the data collected during the validation experiments and the code for calculating the reaction forces for a castor wheel using the vector equations and the cosine approximation. 4TU.ResearchData repository: https://doi.org/10.4121/82afa4e1-bdf1-4bf4-8682-32e62f6c3d68, GitLab repository: https://gitlab.tudelft.nl/ziggy/evaluation_paper. (ZIP) [file pone.0307759.s002.zip › S2 File - Experimental data and the MATLAB code for calculations of the castor wheel/Data/Test8_31-5-2022/0.2rad_1.4kg_8.txt]

TimeStamp	SampleCounter	Fx(N)	Fy(N)	Fz(N)	Tx(Nm)	Ty(Nm)	Tz(Nm)
14:51:31.278	29656	0.7000	3.2000	-11.9800	-0.1540	0.3600	0.0500
14:51:31.297	29676	0.8700	3.0100	-12.9400	-0.1580	0.3800	0.0580
14:51:31.318	29696	0.8000	2.9300	-14.6100	-0.1550	0.3960	0.0890
14:51:31.337	29716	0.9000	2.6400	-14.2500	-0.1790	0.4030	0.0700
14:51:31.356	29736	0.6600	3.3300	-13.9500	-0.1690	0.4550	0.0850
14:51:31.376	29756	0.1000	2.7500	-14.3100	-0.1710	0.3850	0.0680
14:51:31.398	29776	1.6300	3.1000	-13.6900	-0.1840	0.4710	0.0850
14:51:31.416	29796	0.2300	2.7800	-13.1400	-0.1620	0.3570	0.0740
14:51:31.437	29816	0.8300	2.9300	-12.7200	-0.1530	0.3660	0.0690
14:51:31.456	29836	0.9100	3.3600	-12.4800	-0.1570	0.4410	0.0650
14:51:31.478	29856	1.0400	2.7400	-12.7300	-0.1580	0.3690	0.0650
14:51:31.498	29876	0.9600	3.1400	-14.3500	-0.1720	0.4590	0.0790
14:51:31.516	29896	0.5100	2.6600	-13.8900	-0.1580	0.3390	0.0570
14:51:31.537	29916	1.3200	3.3300	-12.9900	-0.1550	0.3960	0.0700
14:51:31.558	29936	1.0900	3.0900	-14.3700	-0.1530	0.4050	0.0800
14:51:31.578	29956	0.6600	2.7600	-13.9100	-0.1550	0.3820	0.0790
14:51:31.598	29976	0.9200	3.7200	-15.1400	-0.1500	0.4450	0.0780
14:51:31.617	29996	0.3400	2.8500	-12.2600	-0.1620	0.3390	0.0590
14:51:31.637	30016	0.9200	3.6300	-13.4800	-0.1700	0.4540	0.0660
14:51:31.657	30036	0.6800	3.0600	-12.8100	-0.1640	0.3670	0.0730
14:51:31.678	30056	1.3300	3.1300	-15.0100	-0.1570	0.4450	0.0940
14:51:31.698	30076	0.8100	3.4200	-12.8200	-0.1680	0.4210	0.0740
14:51:31.717	30096	0.4600	3.2800	-14.1600	-0.1660	0.3560	0.0650
14:51:31.739	30116	0.6600	3.4500	-15.3800	-0.1690	0.4740	0.0890
14:51:31.756	30136	0.3500	2.7600	-13.9200	-0.1660	0.3440	0.0710
14:51:31.779	30156	0.4700	3.1500	-14.3300	-0.1760	0.4310	0.0800
14:51:31.798	30176	0.3400	3.0400	-15.1300	-0.1540	0.3800	0.0770
14:51:31.816	30196	1.0300	2.9900	-14.3900	-0.1600	0.4000	0.0770
14:51:31.837	30216	0.9300	3.6800	-13.8100	-0.1610	0.4670	0.0810
14:51:31.858	30236	0.3900	3.0100	-12.7800	-0.1350	0.2530	0.0590
14:51:31.878	30256	0.5000	3.2200	-13.8200	-0.1570	0.4200	0.0720
14:51:31.897	30276	0.2500	2.7900	-13.0200	-0.1440	0.3470	0.0660
14:51:31.917	30296	0.6100	2.7100	-15.3400	-0.1720	0.4390	0.0870
14:51:31.938	30316	0.8500	3.3700	-14.4000	-0.1560	0.4100	0.0940
14:51:31.959	30336	0.3600	3.0600	-12.4100	-0.1390	0.3290	0.0560
14:51:31.977	30356	1.0300	3.4000	-13.3200	-0.1610	0.4340	0.0620
14:51:31.998	30376	1.0800	2.8600	-12.6800	-0.1620	0.3830	0.0660
14:51:32.018	30396	1.4400	3.0300	-14.2700	-0.1690	0.4310	0.0810
14:51:32.038	30416	0.6700	3.5300	-14.5500	-0.1590	0.4410	0.0740
14:51:32.058	30436	0.6300	2.8600	-13.7200	-0.1610	0.3660	0.0580
14:51:32.078	30456	0.5000	3.2000	-13.6900	-0.1690	0.4410	0.0650
14:51:32.098	30476	0.4900	3.0200	-13.1800	-0.1600	0.3520	0.0580
14:51:32.117	30496	1.1300	3.0400	-14.6900	-0.1630	0.4240	0.0840
14:51:32.137	30516	0.5800	3.2800	-14.1300	-0.1620	0.4050	0.0790
14:51:32.158	30536	0.9500	2.6100	-14.3900	-0.1880	0.4290	0.0830
14:51:32.176	30556	0.4200	2.7600	-15.2500	-0.1790	0.4610	0.0780
14:51:32.199	30576	0.4400	2.7900	-13.2100	-0.1670	0.3040	0.0620
14:51:32.219	30596	1.0600	3.2300	-14.4900	-0.1740	0.4420	0.0660
14:51:32.239	30616	0.4600	2.9100	-11.8100	-0.1580	0.3630	0.0530
14:51:32.258	30636	1.0300	3.4800	-12.1000	-0.1450	0.3940	0.0700
14:51:32.278	30656	0.6900	3.4300	-13.2200	-0.1560	0.4110	0.0710
14:51:32.297	30676	0.9200	2.7200	-13.6200	-0.1600	0.3620	0.0620
14:51:32.318	30696	1.1100	3.6400	-14.8000	-0.1420	0.4350	0.0870
14:51:32.338	30716	0.7800	2.5500	-11.9200	-0.1470	0.3410	0.0480
14:51:32.359	30736	0.4100	3.1900	-15.1900	-0.1640	0.4400	0.0850
14:51:32.378	30756	0.3900	3.2400	-14.2500	-0.1330	0.3730	0.0760
14:51:32.398	30776	0.5100	2.6300	-12.6900	-0.1590	0.4040	0.0640
14:51:32.417	30796	0.6900	3.1200	-15.4200	-0.1640	0.4780	0.0910
14:51:32.438	30816	0.7500	2.8200	-11.7400	-0.1360	0.3020	0.0460
14:51:32.458	30836	1.0200	3.3200	-14.0200	-0.1680	0.4490	0.0830
14:51:32.477	30856	0.5400	2.6700	-13.6700	-0.1520	0.3400	0.0650
14:51:32.497	30876	0.8100	3.3000	-14.3700	-0.1660	0.4390	0.0830
14:51:32.519	30896	1.0400	3.5600	-13.4900	-0.1590	0.4600	0.0790
14:51:32.539	30916	0.4800	2.9500	-12.8600	-0.1650	0.3480	0.0600
14:51:32.558	30936	1.2000	3.5200	-14.7400	-0.1770	0.4690	0.0880
14:51:32.578	30956	0.7200	2.7000	-12.5600	-0.1730	0.3560	0.0680
14:51:32.597	30976	1.0800	3.1800	-13.3100	-0.1780	0.4350	0.0750
14:51:32.616	30996	0.6600	2.9100	-14.1400	-0.1740	0.3890	0.0710
14:51:32.637	31016	1.0900	3.1400	-13.5000	-0.1560	0.3850	0.0650
14:51:32.658	31036	0.5700	3.3200	-15.3300	-0.1680	0.4550	0.0950
14:51:32.678	31056	0.3700	2.4800	-14.3800	-0.1640	0.3510	0.0600
14:51:32.698	31076	0.5400	3.0200	-16.3600	-0.1780	0.4350	0.0890
14:51:32.718	31096	0.6500	3.0200	-13.0400	-0.1540	0.4010	0.0600
14:51:32.739	31116	0.8000	2.9300	-14.7400	-0.1590	0.4160	0.0790
14:51:32.757	31136	0.5200	3.3100	-14.3700	-0.1510	0.3840	0.0690
14:51:32.777	31156	0.8300	3.0000	-12.7100	-0.1550	0.3890	0.0650
14:51:32.798	31176	1.3500	3.6600	-14.1200	-0.1660	0.4420	0.0760
14:51:32.819	31196	0.9200	3.1100	-11.3300	-0.1600	0.3720	0.0600
14:51:32.838	31216	1.8700	3.6100	-15.0000	-0.1930	0.5440	0.0970
14:51:32.858	31236	1.8600	3.4700	-13.9200	-0.1690	0.4410	0.0790
14:51:32.879	31256	-0.3000	3.2300	-15.7600	-0.1510	0.3710	0.0870
14:51:32.897	31276	0.2100	3.2100	-13.4900	-0.1720	0.3850	0.0650
14:51:32.918	31296	0.2400	2.8500	-13.4900	-0.1510	0.3920	0.0710
14:51:32.939	31316	1.2200	3.5300	-14.5400	-0.1600	0.4750	0.0770
14:51:32.957	31336	0.3300	3.1600	-13.2000	-0.1430	0.3940	0.0670
14:51:32.977	31356	0.6500	2.9200	-15.5400	-0.1400	0.3900	0.0880
14:51:32.998	31376	0.2900	2.9800	-15.3200	-0.1740	0.4370	0.0900
14:51:33.018	31396	-0.0100	2.3100	-12.8300	-0.1560	0.3160	0.0500
14:51:33.040	31416	-0.1700	3.1500	-15.5600	-0.1650	0.4470	0.0800
14:51:33.059	31436	0.5700	2.8300	-13.9700	-0.1440	0.3670	0.0590
14:51:33.078	31456	0.8400	3.3300	-14.2700	-0.1610	0.4270	0.0790
14:51:33.098	31476	0.2600	2.9800	-14.8500	-0.1530	0.3990	0.0710
14:51:33.119	31496	0.8500	2.7300	-13.4600	-0.1500	0.3740	0.0590
14:51:33.138	31516	0.6900	3.1500	-16.1100	-0.1640	0.4480	0.0890
14:51:33.157	31536	0.6200	2.6900	-14.5300	-0.1440	0.3350	0.0680
14:51:33.178	31556	1.2500	3.2200	-13.9300	-0.1690	0.4850	0.0840
14:51:33.198	31576	0.7400	3.1400	-12.7800	-0.1460	0.3570	0.0690
14:51:33.219	31596	0.3300	2.4900	-13.7300	-0.1710	0.3610	0.0680
14:51:33.238	31616	0.3900	3.4600	-14.3000	-0.1620	0.4380	0.0810
14:51:33.258	31636	0.7600	2.6900	-12.3300	-0.1510	0.3450	0.0520
14:51:33.279	31656	1.0300	3.1300	-15.7400	-0.1730	0.4840	0.0970
14:51:33.299	31676	0.3200	2.8900	-12.2600	-0.1570	0.3360	0.0550
14:51:33.318	31696	1.4600	2.9800	-14.6000	-0.1900	0.4110	0.0800
14:51:33.338	31716	0.8300	3.4200	-13.7600	-0.1590	0.4530	0.0920
14:51:33.358	31736	1.1600	2.8300	-13.1000	-0.1500	0.3620	0.0640
14:51:33.379	31756	0.9300	3.5300	-14.1400	-0.1690	0.4630	0.0770
14:51:33.398	31776	0.5500	3.0500	-13.2800	-0.1550	0.3100	0.0620
14:51:33.420	31796	1.0200	3.0300	-14.2600	-0.1680	0.4370	0.0870
14:51:33.438	31816	1.3000	3.1700	-13.6200	-0.1730	0.3880	0.0730
14:51:33.458	31836	0.7700	3.0000	-14.2900	-0.1720	0.4290	0.0800
14:51:33.480	31856	0.2700	3.3600	-14.7900	-0.1460	0.4500	0.0830
14:51:33.498	31876	-0.0500	2.8100	-11.7700	-0.1560	0.3410	0.0500
14:51:33.519	31896	0.7700	3.3000	-13.9400	-0.1800	0.4440	0.0750
14:51:33.539	31916	1.0100	2.9000	-12.5500	-0.1560	0.3430	0.0610
14:51:33.559	31936	1.1500	3.1000	-15.3700	-0.1590	0.4320	0.0910
14:51:33.578	31956	0.3600	3.3200	-12.6700	-0.1440	0.3900	0.0680
14:51:33.599	31976	0.6400	2.8000	-14.8600	-0.1470	0.3620	0.0750
14:51:33.619	31996	1.1200	3.2200	-14.8700	-0.1750	0.4580	0.0810
14:51:33.638	32016	0.5800	3.1800	-12.2400	-0.1410	0.3380	0.0600
14:51:33.658	32036	1.2000	2.9500	-14.7300	-0.1700	0.4560	0.0920
14:51:33.679	32056	0.3400	2.9700	-14.6000	-0.1740	0.3940	0.0720
14:51:33.699	32076	0.4300	2.6900	-15.3300	-0.1680	0.3950	0.0840
14:51:33.719	32096	0.1400	3.1200	-15.3900	-0.1690	0.4680	0.0850
14:51:33.739	32116	0.1300	3.0800	-11.6500	-0.1740	0.3670	0.0450
14:51:33.758	32136	1.2500	3.2700	-14.6600	-0.1590	0.4060	0.0810
14:51:33.778	32156	0.5500	2.9600	-12.5800	-0.1610	0.3740	0.0640
14:51:33.798	32176	1.0600	2.8800	-12.4800	-0.1830	0.4060	0.0600
14:51:33.820	32196	1.3700	3.1200	-15.5900	-0.1810	0.4730	0.0900
14:51:33.838	32216	0.8400	2.8100	-12.9500	-0.1790	0.4120	0.0720
14:51:33.858	32236	1.5700	3.4900	-14.2600	-0.1730	0.4440	0.0890
14:51:33.878	32256	0.4100	2.8200	-13.0200	-0.1480	0.3310	0.0660
14:51:33.899	32276	0.9400	3.4500	-12.8600	-0.1530	0.3890	0.0690
14:51:33.919	32296	1.0800	2.9400	-15.0000	-0.1640	0.4040	0.0780
14:51:33.938	32316	1.0200	2.6700	-13.6000	-0.1470	0.4200	0.0730
14:51:33.958	32336	0.4400	3.2800	-16.3400	-0.1590	0.4670	0.0920
14:51:33.979	32356	0.1900	2.7900	-14.3600	-0.1330	0.3390	0.0720
14:51:34.000	32376	1.2700	2.9900	-15.5800	-0.1650	0.4600	0.0880
14:51:34.018	32396	-0.2600	2.9900	-14.4000	-0.1390	0.3960	0.0740
14:51:34.038	32416	0.2400	2.5300	-14.2200	-0.1690	0.3960	0.0710
14:51:34.058	32436	0.3800	3.4500	-13.9900	-0.1420	0.4200	0.0810
14:51:34.080	32456	0.9400	2.6600	-12.0900	-0.1560	0.3690	0.0600
14:51:34.100	32476	0.9900	3.4200	-15.3600	-0.1760	0.4740	0.0920
14:51:34.118	32496	0.4900	2.7900	-13.8600	-0.1540	0.3410	0.0710
14:51:34.139	32516	1.4600	2.9600	-12.9100	-0.1700	0.4330	0.0790
14:51:34.159	32536	0.3000	3.2700	-13.9900	-0.1620	0.4410	0.0810
14:51:34.180	32556	0.1300	2.6300	-13.7700	-0.1680	0.3340	0.0660
14:51:34.198	32576	0.5900	3.4100	-13.2600	-0.1810	0.4130	0.0690
14:51:34.218	32596	0.5600	2.7500	-14.1200	-0.1720	0.3460	0.0650
14:51:34.238	32616	1.4800	2.9400	-16.1900	-0.1850	0.4470	0.0900
14:51:34.260	32636	0.3700	3.0600	-14.9700	-0.1570	0.3810	0.0800
14:51:34.279	32656	0.7500	3.2300	-14.0400	-0.1530	0.3920	0.0700
14:51:34.299	32676	0.8600	3.5000	-14.3100	-0.1540	0.4460	0.0900
14:51:34.319	32696	0.6100	2.9300	-12.4800	-0.1490	0.3450	0.0610
14:51:34.338	32716	0.5600	3.3400	-15.3700	-0.1640	0.4330	0.0800
14:51:34.358	32736	0.0100	2.8500	-14.2600	-0.1500	0.3830	0.0720
14:51:34.379	32756	0.7300	3.0600	-14.0600	-0.1650	0.4440	0.0690
14:51:34.399	32776	0.3500	3.1600	-16.1300	-0.1520	0.4050	0.0890
14:51:34.419	32796	0.5100	3.0400	-11.6400	-0.1370	0.3550	0.0450
14:51:34.439	32816	1.0500	3.3900	-14.5600	-0.1700	0.4540	0.0870
14:51:34.459	32836	1.1100	2.8000	-12.6600	-0.1530	0.3540	0.0620
14:51:34.479	32856	1.0100	3.2400	-13.5200	-0.1620	0.4420	0.0770
14:51:34.500	32876	-0.1800	3.3800	-15.8900	-0.1480	0.3780	0.0820
14:51:34.518	32896	0.3900	2.9000	-14.7100	-0.1740	0.3790	0.0650
14:51:34.539	32916	0.3600	3.2800	-15.0600	-0.1650	0.4480	0.0830
14:51:34.560	32936	0.7700	2.6800	-13.5900	-0.1580	0.3480	0.0610
14:51:34.581	32956	1.1700	3.3200	-14.2200	-0.1680	0.4140	0.0760
14:51:34.601	32976	1.1900	3.0300	-12.9900	-0.1480	0.3890	0.0860
14:51:34.621	32996	1.6200	3.2700	-13.4700	-0.1810	0.4120	0.0770
14:51:34.640	33016	0.3300	2.8500	-14.9500	-0.1690	0.4630	0.0900
14:51:34.661	33036	0.4200	2.8700	-13.6300	-0.1600	0.3810	0.0670
14:51:34.680	33056	0.5600	3.0000	-14.3900	-0.1790	0.4330	0.0770
14:51:34.700	33076	0.4100	2.7600	-12.5900	-0.1620	0.3760	0.0580
14:51:34.720	33096	1.0000	3.1600	-13.8400	-0.1620	0.4470	0.0770
14:51:34.741	33116	0.4700	3.2400	-14.3400	-0.1590	0.4250	0.0710
14:51:34.760	33136	0.4100	2.7000	-14.1900	-0.1540	0.3870	0.0750
14:51:34.780	33156	0.6400	3.3900	-14.6500	-0.1490	0.4380	0.0790
14:51:34.800	33176	0.5100	2.5200	-12.4700	-0.1520	0.3360	0.0500
14:51:34.820	33196	1.3500	3.0400	-15.9700	-0.1680	0.4190	0.0910
14:51:34.840	33216	0.1300	2.9600	-14.3900	-0.1610	0.3800	0.0760
14:51:34.859	33236	0.5800	2.7500	-13.3900	-0.1630	0.4030	0.0810
14:51:34.878	33256	0.3500	3.7500	-14.7100	-0.1660	0.4640	0.0900
14:51:34.901	33276	0.6500	2.6100	-12.8400	-0.1570	0.3770	0.0660
14:51:34.920	33296	1.2200	3.1700	-13.7500	-0.1830	0.4570	0.0770
14:51:34.939	33316	0.2300	2.8200	-12.7800	-0.1680	0.3430	0.0530
14:51:34.959	33336	1.2500	3.1700	-12.8500	-0.1720	0.3980	0.0730
14:51:34.980	33356	1.2200	3.2700	-15.3100	-0.1660	0.4390	0.0890
14:51:34.999	33376	0.2300	2.8700	-13.6500	-0.1850	0.3680	0.0590
14:51:35.020	33396	0.4200	3.1400	-16.1300	-0.1950	0.4310	0.0930
14:51:35.038	33416	0.3800	3.1300	-10.9100	-0.1580	0.3170	0.0390
14:51:35.060	33436	0.8600	3.4400	-15.1200	-0.1730	0.4420	0.0770
14:51:35.080	33456	0.9100	3.2700	-13.6900	-0.1720	0.4060	0.0730
14:51:35.100	33476	0.9700	2.7600	-14.5700	-0.1670	0.3890	0.0830
14:51:35.121	33496	0.5300	3.4400	-14.4800	-0.1500	0.4190	0.0760
14:51:35.141	33516	0.2200	2.7900	-12.8200	-0.1500	0.3320	0.0640
14:51:35.161	33536	0.9300	3.5600	-14.6300	-0.1610	0.3990	0.0800
14:51:35.180	33556	1.0200	2.9200	-12.5200	-0.1520	0.3490	0.0650
14:51:35.200	33576	1.3400	3.3200	-13.6100	-0.1580	0.4350	0.0780
14:51:35.220	33596	0.8300	3.3000	-14.2000	-0.1570	0.3870	0.0720
14:51:35.239	33616	0.6600	2.8300	-13.0100	-0.1490	0.3450	0.0640
14:51:35.260	33636	1.4200	3.1000	-14.0400	-0.1680	0.4490	0.0780
14:51:35.279	33656	0.1700	3.1900	-12.1700	-0.1530	0.3860	0.0680
14:51:35.300	33676	1.3000	3.3100	-14.4700	-0.1640	0.4680	0.0800
14:51:35.320	33696	0.4200	3.2300	-13.8900	-0.1490	0.3520	0.0740
14:51:35.340	33716	0.5800	2.9300	-14.3200	-0.1710	0.3730	0.0790
14:51:35.359	33736	0.6800	3.0700	-15.9800	-0.1690	0.4170	0.0880
14:51:35.379	33756	0.5900	3.0200	-12.6000	-0.1720	0.3550	0.0640
14:51:35.401	33776	1.0200	3.1700	-13.9700	-0.1760	0.4490	0.0830
14:51:35.420	33796	0.2500	3.1000	-13.6600	-0.1480	0.3660	0.0710
14:51:35.441	33816	1.2000	3.1900	-13.2400	-0.1700	0.3860	0.0560
14:51:35.459	33836	0.9800	3.2400	-15.2000	-0.1760	0.4330	0.0870
14:51:35.481	33856	1.4900	3.0500	-12.4700	-0.1670	0.3710	0.0690
14:51:35.499	33876	1.2500	3.2600	-15.3100	-0.1680	0.4470	0.0900
14:51:35.519	33896	0.5500	3.1500	-13.6500	-0.1520	0.3300	0.0650
14:51:35.541	33916	0.6400	3.2800	-12.9600	-0.1730	0.3970	0.0620
14:51:35.559	33936	1.6600	3.3900	-14.3800	-0.1470	0.4190	0.0860
14:51:35.580	33956	1.3200	2.8000	-13.9900	-0.1590	0.3910	0.0640
14:51:35.600	33976	0.4700	3.2400	-14.5400	-0.1690	0.4620	0.0790
14:51:35.619	33996	0.6200	2.7900	-12.0100	-0.1520	0.3110	0.0490
14:51:35.642	34016	1.0400	3.1800	-12.7200	-0.1610	0.4190	0.0710
14:51:35.662	34036	0.7400	3.0300	-14.7700	-0.1590	0.4290	0.0790
14:51:35.680	34056	0.7900	3.2700	-11.7400	-0.1550	0.3930	0.0600
14:51:35.700	34076	0.3400	3.0800	-14.5500	-0.1540	0.4180	0.0800
14:51:35.720	34096	0.7800	2.7600	-12.1400	-0.1590	0.3420	0.0570
14:51:35.741	34116	1.2300	3.5400	-14.1400	-0.1790	0.4650	0.0940
14:51:35.760	34136	1.0200	2.5900	-14.3900	-0.1650	0.3650	0.0750
14:51:35.781	34156	1.0100	3.1900	-14.2900	-0.1650	0.4190	0.0840
14:51:35.800	34176	0.3900	3.3800	-14.2800	-0.1630	0.3940	0.0780
14:51:35.820	34196	0.7200	3.0000	-11.6800	-0.1750	0.3640	0.0540
14:51:35.840	34216	1.2500	3.4500	-12.7500	-0.1670	0.4450	0.0730
14:51:35.860	34236	0.5600	2.6000	-11.8300	-0.1780	0.3460	0.0470
14:51:35.881	34256	0.7900	3.8900	-13.3200	-0.1750	0.4330	0.0630
14:51:35.901	34276	0.2600	2.9500	-13.8900	-0.1780	0.4010	0.0580
14:51:35.921	34296	1.0200	2.9200	-13.0400	-0.1840	0.3830	0.0680
14:51:35.941	34316	1.0100	3.1200	-15.6900	-0.1580	0.4390	0.0850
14:51:35.962	34336	0.3900	2.2700	-12.8600	-0.1510	0.3530	0.0560
14:51:35.981	34356	0.6000	3.3100	-15.4800	-0.1790	0.4950	0.0850
14:51:36.001	34376	0.3000	2.7800	-12.9800	-0.1550	0.3650	0.0520
14:51:36.021	34396	0.2700	2.8500	-17.0100	-0.1610	0.4230	0.0980
14:51:36.041	34416	0.8000	3.4600	-12.9500	-0.1410	0.3930	0.0650
14:51:36.061	34436	1.0500	2.9600	-13.1500	-0.1550	0.3590	0.0650
14:51:36.081	34456	0.7300	3.2500	-14.3100	-0.1590	0.4510	0.0920
14:51:36.101	34476	0.0700	2.9600	-12.6100	-0.1490	0.3490	0.0550
14:51:36.120	34496	1.1000	2.9700	-14.4200	-0.1670	0.4520	0.0800
14:51:36.140	34516	0.5100	2.8000	-14.5200	-0.1630	0.3680	0.0690
14:51:36.160	34536	0.2600	3.2400	-13.5900	-0.1580	0.4170	0.0770
14:51:36.182	34556	0.7700	3.3800	-15.0100	-0.1570	0.4080	0.0840
14:51:36.200	34576	0.5600	2.9500	-12.9700	-0.1750	0.3830	0.0640
14:51:36.221	34596	1.0300	3.1300	-14.3700	-0.1710	0.4060	0.0770
14:51:36.240	34616	0.7600	2.7800	-12.5200	-0.1660	0.3630	0.0660
14:51:36.262	34636	0.9900	3.2500	-12.6900	-0.1730	0.4390	0.0820
14:51:36.281	34656	0.4000	3.2200	-13.3800	-0.1570	0.4100	0.0740
14:51:36.301	34676	0.3100	2.8600	-15.1200	-0.1790	0.4420	0.0840
14:51:36.321	34696	0.9200	3.3000	-14.8300	-0.1770	0.4450	0.0830
14:51:36.341	34716	0.5100	3.0100	-13.2200	-0.1470	0.3280	0.0610
14:51:36.360	34736	1.2000	3.3000	-14.8300	-0.1690	0.4490	0.0960
14:51:36.382	34756	0.5900	3.0200	-14.9600	-0.1690	0.4350	0.0840
14:51:36.403	34776	0.8400	2.6100	-14.3800	-0.1740	0.4020	0.0760
14:51:36.422	34796	0.3000	3.1000	-15.7400	-0.1730	0.4530	0.0930
14:51:36.441	34816	0.5900	3.0100	-12.5800	-0.1400	0.3150	0.0580
14:51:36.460	34836	0.5200	3.1400	-14.4200	-0.1720	0.4480	0.0930
14:51:36.481	34856	0.5000	3.2900	-14.9400	-0.1440	0.3780	0.0780
14:51:36.501	34876	1.1400	2.8900	-14.7700	-0.1660	0.3610	0.0800
14:51:36.521	34896	0.4100	3.0200	-14.3600	-0.1620	0.4050	0.0650
14:51:36.541	34916	0.9900	2.8600	-13.3400	-0.1490	0.3810	0.0720
14:51:36.561	34936	2.1100	3.0700	-14.0300	-0.1850	0.4660	0.0940
14:51:36.581	34956	0.1200	3.3600	-12.6500	-0.1410	0.3340	0.0620
14:51:36.600	34976	0.9700	2.7800	-14.2600	-0.1850	0.4640	0.0770
14:51:36.621	34996	1.1600	3.3500	-14.7000	-0.1700	0.4270	0.0810
14:51:36.641	35016	0.9000	2.5600	-12.5200	-0.1800	0.3820	0.0670
14:51:36.660	35036	0.6900	3.3500	-15.7600	-0.1710	0.4560	0.0860
14:51:36.682	35056	-0.3900	2.8300	-13.6800	-0.1640	0.3690	0.0660
14:51:36.701	35076	0.3500	3.2800	-14.7200	-0.1860	0.4380	0.0840
14:51:36.721	35096	0.3000	2.8400	-14.1500	-0.1680	0.3940	0.0670
14:51:36.742	35116	0.7100	2.6700	-13.7500	-0.1820	0.4060	0.0740
14:51:36.762	35136	0.8700	2.9200	-14.2900	-0.1680	0.4280	0.0800
14:51:36.781	35156	0.6500	2.8100	-14.4100	-0.1490	0.3640	0.0720
14:51:36.801	35176	0.9600	3.0700	-14.8800	-0.1660	0.4270	0.0820
14:51:36.820	35196	0.2900	2.5700	-13.7200	-0.1330	0.3370	0.0660
14:51:36.841	35216	1.3100	3.0800	-14.6200	-0.1600	0.4320	0.0850
14:51:36.861	35236	0.5300	3.4100	-14.9600	-0.1540	0.4090	0.0880
14:51:36.881	35256	1.3100	3.1900	-12.7400	-0.1660	0.3890	0.0610
14:51:36.901	35276	1.2200	3.3800	-15.0400	-0.1640	0.4370	0.0800
14:51:36.922	35296	0.6200	2.7400	-12.6300	-0.1490	0.3830	0.0620
14:51:36.941	35316	1.1800	3.7000	-13.8300	-0.1740	0.4430	0.0810
14:51:36.960	35336	0.0600	2.8600	-15.4000	-0.1470	0.3650	0.0740
14:51:36.981	35356	0.7000	2.6700	-14.3600	-0.1870	0.4320	0.0800
14:51:37.002	35376	0.2700	3.3400	-14.9500	-0.1660	0.4270	0.0790
14:51:37.022	35396	0.5200	3.0200	-12.6900	-0.1780	0.3950	0.0690
14:51:37.042	35416	1.0100	3.5600	-14.5100	-0.1730	0.4530	0.0930
14:51:37.062	35436	-0.1400	3.0700	-12.1900	-0.1710	0.3960	0.0530
14:51:37.082	35456	1.6000	3.2900	-13.5100	-0.1930	0.4090	0.0690
14:51:37.101	35476	0.7300	3.3100	-13.3500	-0.1640	0.3840	0.0710
14:51:37.121	35496	1.3200	2.8600	-13.2900	-0.1500	0.3720	0.0760
14:51:37.142	35516	1.0700	3.2900	-14.6900	-0.1700	0.4750	0.0890
14:51:37.162	35536	0.5000	2.6400	-11.8400	-0.1500	0.3210	0.0410
14:51:37.180	35556	0.9500	3.4500	-13.5000	-0.1680	0.4320	0.0740
14:51:37.202	35576	1.0000	3.2700	-12.8300	-0.1480	0.4090	0.0790
14:51:37.221	35596	0.9600	2.8500	-12.8600	-0.1690	0.4000	0.0620
14:51:37.242	35616	0.1800	3.4800	-13.9100	-0.1430	0.4090	0.0690
14:51:37.262	35636	1.0200	2.9100	-13.1100	-0.1490	0.3280	0.0630
14:51:37.282	35656	1.3000	3.1400	-15.2700	-0.1840	0.4340	0.0950
14:51:37.302	35676	0.5100	2.6700	-13.4000	-0.1560	0.3670	0.0680
14:51:37.321	35696	0.4400	3.3800	-12.3400	-0.1630	0.4060	0.0640
14:51:37.341	35716	0.6800	2.9100	-15.7700	-0.1600	0.4480	0.0940
14:51:37.362	35736	1.2200	2.7300	-12.8100	-0.1630	0.3710	0.0590
14:51:37.382	35756	1.0900	3.0400	-16.2100	-0.1760	0.4720	0.0950
14:51:37.401	35776	1.0700	2.9200	-12.8700	-0.1410	0.3320	0.0640
14:51:37.422	35796	0.7200	3.0500	-13.6700	-0.1750	0.4490	0.0850
14:51:37.441	35816	0.2400	2.8900	-15.8200	-0.1630	0.4340	0.0890
14:51:37.461	35836	0.7800	3.0100	-13.2100	-0.1820	0.3740	0.0620
14:51:37.481	35856	0.7800	3.3800	-15.3800	-0.1920	0.4560	0.0920
14:51:37.502	35876	0.4700	2.9700	-12.0500	-0.1620	0.3310	0.0580
14:51:37.522	35896	0.8100	3.1400	-15.6400	-0.1830	0.4490	0.0880
14:51:37.541	35916	0.7700	2.9100	-12.6300	-0.1600	0.3740	0.0640
14:51:37.562	35936	0.6400	3.0000	-12.9500	-0.1610	0.4050	0.0560
14:51:37.583	35956	0.4400	3.2600	-14.2300	-0.1560	0.4130	0.0850
14:51:37.602	35976	0.6200	2.6100	-13.0400	-0.1580	0.3170	0.0510
14:51:37.622	35996	1.0100	3.3200	-14.6700	-0.1670	0.4290	0.0930
14:51:37.642	36016	1.1200	2.9600	-12.9500	-0.1560	0.3560	0.0630
14:51:37.661	36036	0.5400	2.9600	-15.4100	-0.1730	0.4380	0.0880
14:51:37.682	36056	0.3900	2.6200	-13.7600	-0.1430	0.3660	0.0720
14:51:37.702	36076	0.6700	2.8200	-14.1100	-0.1570	0.3390	0.0710
14:51:37.722	36096	0.9300	2.9700	-14.0900	-0.1720	0.4500	0.0790
14:51:37.742	36116	0.7200	2.9000	-12.9100	-0.1390	0.3840	0.0740
14:51:37.763	36136	1.3100	3.2700	-14.8200	-0.1570	0.4740	0.0900
14:51:37.782	36156	0.7300	2.8900	-14.3300	-0.1400	0.3230	0.0700
14:51:37.803	36176	0.6300	2.8200	-12.7100	-0.1720	0.4050	0.0680
14:51:37.823	36196	0.4200	3.3400	-13.8200	-0.1520	0.4620	0.0820
14:51:37.841	36216	-0.0400	2.7000	-12.2900	-0.1740	0.3890	0.0650
14:51:37.862	36236	0.6200	3.4000	-14.7000	-0.1740	0.4560	0.0800
14:51:37.883	36256	0.6100	3.0200	-13.3000	-0.1650	0.3510	0.0710
14:51:37.903	36276	0.7800	2.9000	-15.9100	-0.1960	0.4520	0.0920
14:51:37.922	36296	0.6800	2.9500	-13.9600	-0.1740	0.4120	0.0850
14:51:37.942	36316	1.0000	2.9900	-12.7800	-0.1670	0.3740	0.0750
14:51:37.962	36336	0.6700	3.0900	-15.4500	-0.1770	0.4680	0.0970
14:51:37.983	36356	0.7200	2.7500	-13.2500	-0.1490	0.3600	0.0740
14:51:38.002	36376	1.4500	3.3200	-14.2500	-0.1680	0.4430	0.0890
14:51:38.024	36396	0.4100	2.9400	-14.2900	-0.1580	0.3780	0.0810
14:51:38.042	36416	0.2900	3.1600	-14.8200	-0.1430	0.4020	0.0850
14:51:38.064	36436	0.3600	3.2300	-14.2400	-0.1610	0.4340	0.0740
14:51:38.082	36456	0.6700	2.8300	-13.2500	-0.1600	0.3460	0.0640
14:51:38.102	36476	0.5500	3.2800	-16.3700	-0.1670	0.4750	0.1040
14:51:38.121	36496	0.4700	2.6800	-13.4800	-0.1480	0.3540	0.0600
14:51:38.144	36516	0.6700	2.9200	-15.2000	-0.1540	0.4220	0.0800
14:51:38.162	36536	0.2900	3.1900	-14.2900	-0.1510	0.3730	0.0760
14:51:38.184	36556	1.0900	2.7600	-12.8600	-0.1640	0.3950	0.0720
14:51:38.202	36576	1.1900	3.4700	-14.1400	-0.1690	0.4830	0.0900
14:51:38.222	36596	0.6300	3.0100	-10.7700	-0.1590	0.3320	0.0420
14:51:38.241	36616	1.0100	2.9500	-15.3200	-0.1780	0.4650	0.0900
14:51:38.264	36636	0.3400	3.2800	-11.1300	-0.1600	0.4000	0.0600
14:51:38.282	36656	0.8600	3.1200	-12.8700	-0.1630	0.3750	0.0690
14:51:38.304	36676	0.6900	3.1300	-14.9500	-0.1660	0.4570	0.0880
14:51:38.324	36696	0.6300	3.0300	-12.6000	-0.1590	0.3550	0.0650
14:51:38.343	36716	1.0900	3.1600	-16.5300	-0.1790	0.4370	0.1040
14:51:38.363	36736	0.5400	2.5400	-12.6500	-0.1670	0.3910	0.0620
14:51:38.384	36756	0.4500	2.7300	-13.8400	-0.1890	0.4360	0.0720
14:51:38.403	36776	0.3400	3.3200	-13.5300	-0.1490	0.4190	0.0670
14:51:38.422	36796	0.9000	2.7300	-13.3800	-0.1370	0.3190	0.0670
14:51:38.441	36816	0.5700	3.1300	-14.4000	-0.1660	0.4170	0.0750
14:51:38.464	36836	0.8200	2.8400	-13.5900	-0.1590	0.3450	0.0590
14:51:38.483	36856	1.0100	3.3600	-13.9500	-0.1690	0.4570	0.0820
14:51:38.502	36876	0.3900	3.2700	-13.8200	-0.1470	0.3770	0.0650
14:51:38.523	36896	0.8700	2.4900	-13.6500	-0.1550	0.3650	0.0830
14:51:38.542	36916	1.0100	3.2000	-15.9700	-0.1780	0.4630	0.0870
14:51:38.562	36936	0.6400	2.9900	-14.2300	-0.1670	0.3520	0.0680
14:51:38.584	36956	1.0500	3.5000	-14.0500	-0.1640	0.4620	0.0810
14:51:38.602	36976	0.5400	2.5200	-12.8800	-0.1590	0.3600	0.0660
14:51:38.624	36996	0.8400	3.2500	-13.3700	-0.1620	0.3970	0.0840
14:51:38.643	37016	-0.0600	2.9300	-14.2400	-0.1660	0.3910	0.0780
14:51:38.663	37036	0.1200	2.6100	-13.4900	-0.1570	0.3470	0.0630
14:51:38.682	37056	0.6400	3.1700	-15.5200	-0.1750	0.4360	0.0880
14:51:38.702	37076	0.2500	3.2600	-11.8700	-0.1610	0.4090	0.0600
14:51:38.722	37096	1.6200	3.4500	-13.8200	-0.1720	0.4340	0.0850
14:51:38.743	37116	0.7500	2.8500	-12.6400	-0.1670	0.4070	0.0730
14:51:38.762	37136	0.7000	2.7400	-14.0800	-0.1580	0.3720	0.0620
14:51:38.782	37156	0.3900	3.3100	-14.4800	-0.1740	0.4570	0.0800
14:51:38.803	37176	0.4800	3.0100	-13.5200	-0.1700	0.3410	0.0700
14:51:38.824	37196	1.4200	3.2300	-14.8500	-0.1660	0.4550	0.0850
14:51:38.842	37216	0.3400	3.0300	-14.4600	-0.1710	0.3670	0.0710
14:51:38.863	37236	0.7600	2.7100	-14.6500	-0.1590	0.3860	0.0830
14:51:38.883	37256	1.1500	3.2500	-15.4900	-0.1550	0.4160	0.0840
14:51:38.903	37276	0.6100	2.8400	-13.0500	-0.1550	0.3640	0.0620
14:51:38.924	37296	1.0900	3.1200	-13.6300	-0.1820	0.4870	0.0770
14:51:38.942	37316	0.1800	3.1600	-13.0900	-0.1500	0.3780	0.0670
14:51:38.963	37336	0.7700	3.0000	-14.0800	-0.1660	0.3920	0.0680
14:51:38.983	37356	0.7700	3.4900	-15.3200	-0.1470	0.3880	0.0870
14:51:39.003	37376	1.2600	3.1600	-11.8600	-0.1560	0.3830	0.0610
14:51:39.022	37396	0.9300	3.4300	-13.7000	-0.1730	0.4820	0.0900
14:51:39.042	37416	0.6200	2.8600	-13.4200	-0.1490	0.3210	0.0710
14:51:39.064	37436	1.1100	3.3400	-13.6500	-0.1680	0.4680	0.0840
14:51:39.082	37456	0.4600	3.3000	-13.4200	-0.1530	0.4130	0.0730
14:51:39.104	37476	0.1200	3.2000	-14.5300	-0.1540	0.3760	0.0710
14:51:39.124	37496	-0.2100	3.4700	-13.8500	-0.1810	0.4570	0.0770
14:51:39.144	37516	0.9500	3.1600	-12.4300	-0.1610	0.3200	0.0510
14:51:39.163	37536	1.3100	3.1500	-14.8900	-0.1720	0.4420	0.0880
14:51:39.183	37556	0.7900	3.0600	-14.0600	-0.1530	0.3490	0.0700
14:51:39.203	37576	1.2100	2.8800	-15.0700	-0.1750	0.4250	0.0750
14:51:39.222	37596	0.2900	3.2600	-12.9900	-0.1500	0.3820	0.0590
14:51:39.244	37616	0.9500	2.7900	-12.9000	-0.1560	0.3700	0.0540
14:51:39.263	37636	0.3600	3.1700	-14.8100	-0.1650	0.4790	0.0810
14:51:39.283	37656	0.0000	2.8100	-12.4900	-0.1630	0.3390	0.0550
14:51:39.303	37676	1.0800	3.0400	-16.1500	-0.1630	0.4860	0.0980
14:51:39.323	37696	0.4000	2.8500	-14.2500	-0.1420	0.3720	0.0810
14:51:39.344	37716	0.8600	3.0800	-11.8800	-0.1710	0.4010	0.0520
14:51:39.364	37736	1.1600	3.6100	-14.0600	-0.1580	0.4790	0.0860
14:51:39.383	37756	1.2300	2.9500	-12.7500	-0.1450	0.3550	0.0520
14:51:39.405	37776	0.8300	3.3400	-14.6700	-0.1630	0.4550	0.0860
14:51:39.423	37796	0.0700	2.9200	-13.7500	-0.1510	0.3490	0.0660
14:51:39.444	37816	0.4200	3.1500	-14.2700	-0.1510	0.3880	0.0720
14:51:39.463	37836	0.1300	3.1100	-14.7000	-0.1610	0.4280	0.0860
14:51:39.482	37856	0.3600	2.8700	-14.1000	-0.1490	0.3560	0.0620
14:51:39.504	37876	0.8700	3.4800	-13.9300	-0.1640	0.4410	0.0760
14:51:39.523	37896	0.7500	2.7300	-11.5700	-0.1470	0.3810	0.0570
14:51:39.544	37916	1.0900	3.3900	-13.8000	-0.1710	0.4370	0.0760
14:51:39.563	37936	0.3600	3.2800	-12.8200	-0.1640	0.4320	0.0800
14:51:39.582	37956	0.9000	3.2000	-11.6900	-0.1500	0.3850	0.0580
14:51:39.603	37976	0.6500	3.6100	-13.6700	-0.1400	0.3950	0.0660
14:51:39.623	37996	1.0400	2.8600	-11.5600	-0.1540	0.3680	0.0610
14:51:39.645	38016	0.8700	3.3900	-14.6800	-0.1770	0.4780	0.0820
14:51:39.663	38036	0.2800	3.0500	-12.0000	-0.1380	0.3500	0.0590
14:51:39.684	38056	0.7300	2.9100	-14.6000	-0.1480	0.3960	0.0800
14:51:39.703	38076	0.3100	3.2900	-13.3200	-0.1660	0.4280	0.0710
14:51:39.724	38096	0.8800	3.1300	-12.9900	-0.1570	0.3680	0.0630
14:51:39.745	38116	0.9200	3.4100	-13.7800	-0.1610	0.4150	0.0840
14:51:39.764	38136	0.1900	2.8100	-11.4300	-0.1610	0.3390	0.0530
14:51:39.784	38156	0.6800	3.1900	-13.6300	-0.1640	0.4180	0.0700
14:51:39.804	38176	0.5300	3.0300	-13.2500	-0.1570	0.3840	0.0710
14:51:39.823	38196	0.7500	2.8500	-15.0900	-0.1710	0.4260	0.0830
14:51:39.844	38216	0.6200	3.0700	-15.3200	-0.1690	0.4510	0.0860
14:51:39.863	38236	0.0000	2.9300	-13.7200	-0.1600	0.3240	0.0650
14:51:39.884	38256	0.7000	3.2800	-14.9100	-0.1510	0.4640	0.0880
14:51:39.905	38276	0.7700	3.0900	-13.4400	-0.1590	0.4030	0.0780
14:51:39.924	38296	1.0200	3.0500	-12.7800	-0.1680	0.3760	0.0680
14:51:39.943	38316	0.5700	3.1700	-12.9200	-0.1760	0.4240	0.0730
14:51:39.964	38336	0.3700	2.6600	-12.8100	-0.1690	0.3370	0.0580
14:51:39.985	38356	0.6100	3.0300	-14.6700	-0.1820	0.4570	0.0890
14:51:40.005	38376	0.4100	2.9600	-12.3400	-0.1680	0.3430	0.0660
14:51:40.024	38396	1.1200	3.5200	-13.9700	-0.1540	0.4260	0.0740
14:51:40.043	38416	1.0100	3.2600	-13.5200	-0.1770	0.4630	0.0770
14:51:40.064	38436	1.0100	2.7700	-11.8300	-0.1530	0.3150	0.0580
14:51:40.084	38456	1.5400	3.5200	-14.7900	-0.1730	0.4800	0.0890
14:51:40.104	38476	1.1500	2.5600	-14.0000	-0.1460	0.3700	0.0680
14:51:40.124	38496	1.2200	3.4600	-15.1100	-0.1450	0.4440	0.0930
14:51:40.144	38516	0.7700	3.3400	-12.4400	-0.1360	0.3780	0.0600
14:51:40.164	38536	1.6500	3.1700	-14.1500	-0.1590	0.4550	0.0880
14:51:40.184	38556	0.6400	3.0300	-15.5200	-0.1570	0.4250	0.0880
14:51:40.203	38576	0.4500	2.8700	-13.9100	-0.1550	0.4050	0.0620
14:51:40.225	38596	0.4900	3.0700	-14.4100	-0.1620	0.4510	0.0830
14:51:40.244	38616	0.3100	3.0900	-13.7100	-0.1450	0.3660	0.0730
14:51:40.264	38636	0.1000	3.3100	-14.6000	-0.1770	0.4830	0.0760
14:51:40.284	38656	0.7400	3.2400	-14.9400	-0.1460	0.3700	0.0700
14:51:40.303	38676	1.0300	3.0000	-12.8500	-0.1820	0.3940	0.0660
14:51:40.324	38696	1.2500	3.1600	-15.0000	-0.1790	0.4850	0.0950
14:51:40.343	38716	0.5900	3.0700	-13.9300	-0.1370	0.3300	0.0720
14:51:40.365	38736	1.1300	3.4500	-13.5300	-0.1610	0.4380	0.0730
14:51:40.383	38756	0.9900	2.9900	-14.2700	-0.1530	0.3980	0.0750
14:51:40.404	38776	0.6200	2.9200	-13.8900	-0.1700	0.3860	0.0780
14:51:40.425	38796	0.7100	3.3600	-14.1400	-0.1540	0.4580	0.0820
14:51:40.445	38816	0.4000	2.6700	-13.1000	-0.1680	0.3900	0.0640
14:51:40.464	38836	0.7200	3.4000	-14.8200	-0.1680	0.4300	0.0840
14:51:40.483	38856	0.1900	2.9200	-13.7800	-0.1500	0.3510	0.0700
14:51:40.503	38876	1.0900	2.9200	-14.6600	-0.1570	0.4390	0.0830
14:51:40.526	38896	0.3800	2.9700	-14.9800	-0.1640	0.4100	0.0760
14:51:40.545	38916	0.7700	2.5900	-12.0100	-0.1640	0.3570	0.0540
14:51:40.563	38936	0.9400	3.5500	-15.1200	-0.1760	0.4740	0.0860
14:51:40.583	38956	0.6400	3.1900	-10.9900	-0.1370	0.3310	0.0610
14:51:40.604	38976	1.0500	2.9200	-13.7500	-0.1610	0.3840	0.0730
14:51:40.624	38996	0.8500	2.8000	-13.1400	-0.1620	0.3790	0.0680
14:51:40.644	39016	1.3500	2.8700	-12.3400	-0.1770	0.3980	0.0730
14:51:40.663	39036	1.1600	3.1200	-16.6600	-0.1660	0.4700	0.1130
14:51:40.683	39056	1.0500	2.8200	-14.0800	-0.1600	0.3950	0.0760
14:51:40.703	39076	0.8300	3.4200	-14.6500	-0.1580	0.4360	0.0870
14:51:40.726	39096	0.2900	2.9900	-12.6200	-0.1770	0.3470	0.0590
14:51:40.744	39116	0.9800	2.7500	-14.5100	-0.1800	0.3780	0.0740
14:51:40.764	39136	0.9100	3.2900	-14.5600	-0.1710	0.4560	0.0920
14:51:40.785	39156	0.8000	3.1400	-13.2200	-0.1600	0.3590	0.0690
14:51:40.805	39176	0.5000	3.6800	-14.1000	-0.1730	0.4350	0.0820
14:51:40.826	39196	0.5500	2.8800	-13.6100	-0.1590	0.3390	0.0680
14:51:40.846	39216	0.4900	3.2400	-13.8600	-0.1750	0.4060	0.0750
14:51:40.866	39236	0.5000	3.3600	-14.3000	-0.1520	0.3810	0.0690
14:51:40.885	39256	0.6100	2.5500	-12.5900	-0.1820	0.3610	0.0710
14:51:40.905	39276	1.4600	3.4400	-14.4800	-0.1760	0.4860	0.0870
14:51:40.926	39296	0.6000	2.7000	-11.9100	-0.1450	0.3520	0.0570
14:51:40.946	39316	0.8700	3.4800	-14.0300	-0.1630	0.4410	0.0700
14:51:40.964	39336	0.5200	2.8900	-14.9200	-0.1600	0.3880	0.0750
14:51:40.986	39356	0.2800	2.4400	-13.6000	-0.1690	0.3900	0.0740
14:51:41.004	39376	1.0400	3.1000	-14.1900	-0.1600	0.4020	0.0750
14:51:41.026	39396	0.8000	2.6700	-12.8300	-0.1530	0.3500	0.0610
14:51:41.045	39416	1.1500	3.2500	-14.4300	-0.1950	0.4490	0.0740
14:51:41.064	39436	0.5300	2.7800	-12.5800	-0.1570	0.3460	0.0600
14:51:41.086	39456	0.7500	3.2100	-13.3300	-0.1730	0.4280	0.0820
14:51:41.106	39476	0.1100	2.8300	-14.9300	-0.1630	0.3920	0.0820
14:51:41.125	39496	0.5300	2.8400	-14.0200	-0.1610	0.3890	0.0680
14:51:41.144	39516	0.7400	3.3500	-15.3600	-0.1760	0.4980	0.0930
14:51:41.164	39536	0.7900	2.9200	-13.2100	-0.1750	0.4160	0.0760
14:51:41.184	39556	1.5900	3.5300	-14.7200	-0.1830	0.4830	0.0930
14:51:41.205	39576	0.3000	3.2800	-12.8800	-0.1580	0.3560	0.0660
14:51:41.226	39596	1.0200	3.1200	-12.9700	-0.1630	0.3590	0.0650
14:51:41.245	39616	0.4700	3.3900	-13.4200	-0.1900	0.4510	0.0770
14:51:41.264	39636	0.9400	2.9700	-13.6500	-0.1600	0.3800	0.0680
14:51:41.285	39656	1.0100	3.6300	-14.0300	-0.1670	0.4610	0.0800
14:51:41.305	39676	0.6100	2.7800	-13.6700	-0.1460	0.3700	0.0690
14:51:41.325	39696	0.7700	2.8500	-13.4700	-0.1560	0.4120	0.0780
14:51:41.346	39716	0.6600	2.8000	-15.0400	-0.1530	0.4180	0.0770
14:51:41.366	39736	0.9600	2.7700	-13.2800	-0.1580	0.3890	0.0650
14:51:41.385	39756	0.6000	3.5300	-15.1300	-0.1630	0.4910	0.0860
14:51:41.406	39776	0.3500	2.8200	-13.0500	-0.1520	0.3590	0.0580
14:51:41.425	39796	0.6200	2.9500	-13.7000	-0.1700	0.4320	0.0800
14:51:41.445	39816	0.3600	2.8700	-14.8400	-0.1620	0.4190	0.0810
14:51:41.466	39836	1.1300	3.2800	-12.5000	-0.1650	0.4010	0.0600
14:51:41.485	39856	1.3800	3.8200	-13.5200	-0.1620	0.4590	0.0800
14:51:41.505	39876	1.1500	3.0800	-12.4300	-0.1590	0.3190	0.0620
14:51:41.524	39896	0.9500	3.5100	-13.8700	-0.1620	0.4880	0.0870
14:51:41.545	39916	0.9400	3.0200	-12.6600	-0.1470	0.3950	0.0700
14:51:41.565	39936	0.6100	3.1900	-12.9200	-0.1690	0.3950	0.0670
14:51:41.585	39956	0.4100	3.0500	-15.4900	-0.1840	0.4480	0.0880
14:51:41.605	39976	0.4500	2.8600	-12.2000	-0.1750	0.3630	0.0600
14:51:41.624	39996	0.9500	3.1900	-15.9000	-0.1710	0.4290	0.0940
14:51:41.645	40016	1.0300	2.9900	-14.3800	-0.1590	0.3740	0.0700
14:51:41.666	40036	0.1300	2.9000	-13.2100	-0.1840	0.3960	0.0610
14:51:41.686	40056	0.0900	3.1300	-13.4200	-0.1550	0.3820	0.0570
14:51:41.704	40076	0.9400	3.0800	-12.1400	-0.1590	0.3880	0.0640
14:51:41.724	40096	1.3600	3.4400	-15.3700	-0.1610	0.4990	0.0940
14:51:41.746	40116	0.6800	2.7000	-12.6500	-0.1510	0.2950	0.0450
14:51:41.764	40136	1.0200	2.8400	-14.8600	-0.1780	0.4440	0.0820
14:51:41.784	40156	-0.0900	3.0300	-13.2900	-0.1500	0.3490	0.0640
14:51:41.804	40176	0.1500	2.6800	-13.5600	-0.1720	0.4180	0.0680
14:51:41.824	40196	0.1900	3.5500	-14.7200	-0.1640	0.4300	0.0790
14:51:41.845	40216	0.3800	3.2300	-13.7100	-0.1550	0.3720	0.0690
14:51:41.865	40236	0.9400	3.2800	-15.6500	-0.1640	0.4570	0.0890
14:51:41.887	40256	0.5300	2.9400	-12.5700	-0.1480	0.2930	0.0450
14:51:41.905	40276	1.0200	3.0100	-14.8000	-0.1720	0.4050	0.0880
14:51:41.926	40296	1.6400	3.3200	-13.1600	-0.1530	0.4380	0.0740
14:51:41.946	40316	0.9700	3.1800	-12.7900	-0.1700	0.3990	0.0810
14:51:41.966	40336	1.5100	3.4500	-12.9900	-0.1700	0.4660	0.0870
14:51:41.986	40356	0.8400	3.1600	-12.4400	-0.1600	0.3580	0.0730
14:51:42.006	40376	1.2400	3.3900	-14.7300	-0.1930	0.4600	0.0900
14:51:42.026	40396	0.3800	3.0000	-13.1800	-0.1800	0.4020	0.0670
14:51:42.044	40416	1.1500	2.7200	-13.5500	-0.1830	0.4250	0.0750
14:51:42.065	40436	0.6700	2.9500	-14.4300	-0.1820	0.4320	0.0770
14:51:42.084	40456	1.3500	2.9700	-12.5300	-0.1600	0.3570	0.0610
14:51:42.104	40476	1.2100	3.3400	-13.4200	-0.1870	0.4640	0.0790
14:51:42.126	40496	0.3600	2.8900	-15.6200	-0.1570	0.3930	0.0910
14:51:42.145	40516	1.1900	3.1200	-13.8900	-0.1500	0.4020	0.0660
14:51:42.165	40536	0.8000	2.9800	-14.9200	-0.1600	0.3820	0.0700
14:51:42.186	40556	1.0700	3.0200	-13.5700	-0.1690	0.3970	0.0660
14:51:42.205	40576	0.7400	3.5300	-13.9200	-0.1740	0.4870	0.0810
14:51:42.225	40596	0.1500	2.7600	-13.5400	-0.1600	0.3440	0.0650
14:51:42.245	40616	0.5300	2.9900	-14.5800	-0.1620	0.3980	0.0790
14:51:42.265	40636	0.5500	2.7900	-13.2400	-0.1660	0.3950	0.0700
14:51:42.285	40656	1.5900	2.8700	-13.2900	-0.1750	0.4720	0.0770
14:51:42.306	40676	0.9800	3.2300	-14.5800	-0.1750	0.4660	0.0900
14:51:42.326	40696	1.0200	2.9300	-12.1700	-0.1610	0.3690	0.0660
14:51:42.345	40716	0.9000	3.1900	-15.2000	-0.1730	0.4430	0.0920
14:51:42.365	40736	-0.0600	2.8100	-13.5800	-0.1770	0.3360	0.0530
14:51:42.387	40756	0.8300	2.7900	-14.3400	-0.1740	0.3790	0.0730
14:51:42.405	40776	0.9500	3.1800	-14.7200	-0.1650	0.4050	0.0910
14:51:42.425	40796	1.1800	3.0100	-12.1100	-0.1780	0.3810	0.0650
14:51:42.445	40816	1.5000	3.3300	-15.0800	-0.1780	0.4550	0.0900
14:51:42.467	40836	0.0900	2.9200	-12.4400	-0.1660	0.3500	0.0610
14:51:42.486	40856	1.5900	3.4000	-12.5700	-0.1740	0.4230	0.0680
14:51:42.506	40876	0.5600	2.9500	-13.6600	-0.1580	0.3820	0.0700
14:51:42.525	40896	0.8300	2.8900	-12.6300	-0.1630	0.3460	0.0560
14:51:42.546	40916	0.8800	3.5700	-14.6000	-0.1680	0.4620	0.0880
14:51:42.566	40936	0.9900	2.5700	-14.1100	-0.1590	0.3630	0.0730
14:51:42.586	40956	0.7600	3.4800	-13.4400	-0.1790	0.4860	0.0790
14:51:42.607	40976	0.4900	3.0200	-12.3100	-0.1490	0.3560	0.0550
14:51:42.625	40996	1.0900	3.3500	-14.2500	-0.1550	0.4150	0.0830
14:51:42.646	41016	0.8300	2.9800	-15.1000	-0.1600	0.4700	0.0860
14:51:42.666	41036	0.6600	2.9000	-11.5100	-0.1510	0.3540	0.0560
14:51:42.685	41056	0.9500	3.2500	-14.5300	-0.1820	0.4840	0.0890
14:51:42.707	41076	0.3000	2.8500	-12.2300	-0.1710	0.3620	0.0600
14:51:42.726	41096	0.5700	3.3700	-15.1700	-0.1730	0.4810	0.0890
14:51:42.745	41116	0.5500	2.9700	-13.0200	-0.1560	0.3960	0.0770
14:51:42.766	41136	0.6900	2.6600	-13.5000	-0.1720	0.3440	0.0770
14:51:42.785	41156	0.9100	3.4100	-14.0000	-0.1730	0.4390	0.0790
14:51:42.805	41176	1.1100	3.1900	-11.0900	-0.1650	0.3750	0.0600
14:51:42.825	41196	1.2500	3.6900	-15.2400	-0.1880	0.4730	0.0920
14:51:42.846	41216	0.5700	2.9100	-13.2400	-0.1620	0.3860	0.0680
14:51:42.865	41236	0.9600	2.8300	-15.1600	-0.1770	0.4160	0.0810
14:51:42.885	41256	0.8000	3.7400	-14.2900	-0.1660	0.4290	0.0850
14:51:42.905	41276	0.7600	2.7900	-14.0400	-0.1720	0.3810	0.0760
14:51:42.927	41296	0.7000	3.3600	-15.9200	-0.1710	0.4700	0.0880
14:51:42.945	41316	-0.2000	2.6400	-13.3300	-0.1620	0.3490	0.0630
14:51:42.965	41336	0.4300	3.2400	-14.0500	-0.1630	0.4390	0.0700
14:51:42.986	41356	0.8400	2.8100	-15.5800	-0.1610	0.3810	0.0850
14:51:43.006	41376	0.6900	2.9500	-12.0400	-0.1570	0.3650	0.0560
14:51:43.025	41396	0.6400	3.1900	-15.0900	-0.1670	0.4450	0.0840
14:51:43.047	41416	0.8700	2.6400	-13.0200	-0.1550	0.3470	0.0600
14:51:43.066	41436	0.3700	2.6400	-15.6900	-0.1880	0.4360	0.0870
14:51:43.085	41456	0.7400	2.7900	-14.5900	-0.1600	0.3970	0.0870
14:51:43.107	41476	0.7100	3.2400	-15.4500	-0.1650	0.4410	0.0850
14:51:43.127	41496	0.2700	3.2700	-14.3600	-0.1630	0.4080	0.0870
14:51:43.147	41516	0.3500	2.5900	-13.7300	-0.1690	0.3280	0.0730
14:51:43.166	41536	0.6200	3.1700	-14.2900	-0.1800	0.4540	0.0910
14:51:43.186	41556	1.0600	2.8700	-11.7400	-0.1640	0.3800	0.0680
14:51:43.208	41576	0.9100	3.2800	-15.9400	-0.1710	0.4400	0.0930
14:51:43.225	41596	0.8700	3.1300	-13.8700	-0.1770	0.4150	0.0680
14:51:43.247	41616	0.3500	3.1100	-12.4500	-0.1570	0.3310	0.0600
14:51:43.267	41636	0.7900	3.4800	-14.0800	-0.1780	0.4510	0.0850
14:51:43.286	41656	0.3700	2.9100	-13.4600	-0.1520	0.3650	0.0730
14:51:43.308	41676	1.0700	2.8400	-14.6400	-0.1780	0.4590	0.0880
14:51:43.328	41696	-0.0500	2.5000	-12.3200	-0.1600	0.3840	0.0620
14:51:43.346	41716	0.8000	3.1600	-12.3400	-0.1520	0.3680	0.0580
14:51:43.367	41736	1.3400	3.4200	-14.0900	-0.1610	0.4630	0.0810
14:51:43.386	41756	0.7000	2.8900	-13.4900	-0.1550	0.3950	0.0670
14:51:43.406	41776	0.9500	3.1000	-14.1200	-0.1830	0.4480	0.0820
14:51:43.426	41796	0.1300	2.9500	-14.5000	-0.1610	0.3580	0.0730
14:51:43.446	41816	0.5300	3.0300	-13.9700	-0.1640	0.4280	0.0790
14:51:43.466	41836	0.3100	3.5100	-14.5900	-0.1560	0.4210	0.0830
14:51:43.487	41856	0.4500	2.9300	-13.0900	-0.1590	0.3860	0.0700
14:51:43.507	41876	0.9700	3.0800	-14.5000	-0.1760	0.4860	0.0860
14:51:43.526	41896	0.1100	2.6300	-11.9800	-0.1560	0.3170	0.0490
14:51:43.546	41916	1.4300	2.9100	-13.3500	-0.1660	0.4480	0.0820
14:51:43.566	41936	0.8600	3.1000	-13.8900	-0.1700	0.4160	0.0780
14:51:43.587	41956	1.4100	3.1600	-13.7600	-0.1570	0.3940	0.0780
14:51:43.606	41976	1.0800	3.5100	-13.8800	-0.1760	0.4460	0.0790
14:51:43.626	41996	1.2100	3.1700	-13.1000	-0.1660	0.3730	0.0640
14:51:43.646	42016	0.9100	3.5600	-14.5300	-0.1860	0.4700	0.0890
14:51:43.665	42036	0.1000	3.1200	-13.2700	-0.1550	0.3490	0.0710
14:51:43.688	42056	0.6600	3.1900	-13.9600	-0.1690	0.3840	0.0670
14:51:43.707	42076	0.4300	3.4500	-12.2400	-0.1630	0.4420	0.0600
14:51:43.728	42096	0.9900	2.6100	-13.2300	-0.1620	0.3790	0.0750
14:51:43.746	42116	1.0600	3.5600	-14.7900	-0.1580	0.4640	0.0820
14:51:43.766	42136	0.1700	2.7800	-14.4200	-0.1580	0.3500	0.0670
14:51:43.787	42156	1.1300	2.9600	-15.2700	-0.1630	0.4270	0.0860
14:51:43.806	42176	-0.0500	2.9400	-12.6900	-0.1620	0.3760	0.0640
14:51:43.827	42196	1.1300	2.8100	-14.1800	-0.1430	0.3640	0.0750
14:51:43.847	42216	1.2100	3.3100	-14.9300	-0.1740	0.4840	0.0900
14:51:43.867	42236	0.5900	2.4200	-15.0200	-0.1380	0.3690	0.0790
14:51:43.887	42256	1.1300	2.8800	-14.4100	-0.1770	0.4220	0.0810
14:51:43.908	42276	0.6100	3.0100	-15.1200	-0.1440	0.3900	0.0860
14:51:43.926	42296	1.3100	3.0600	-13.3200	-0.1620	0.4060	0.0790
14:51:43.947	42316	0.7300	3.2300	-12.8700	-0.1630	0.4240	0.0730
14:51:43.966	42336	0.4300	2.9000	-12.1200	-0.1690	0.3400	0.0570
14:51:43.988	42356	1.2400	3.4600	-14.5300	-0.1730	0.4610	0.0760
14:51:44.007	42376	0.7400	3.0500	-14.2000	-0.1610	0.3820	0.0750
14:51:44.028	42396	1.0500	3.2800	-12.8300	-0.1590	0.3830	0.0670
14:51:44.047	42416	0.5500	3.2200	-14.6700	-0.1620	0.4240	0.0690
14:51:44.065	42436	0.3200	2.6200	-13.3600	-0.1800	0.3630	0.0660
14:51:44.088	42456	0.9500	2.9300	-15.8500	-0.1870	0.4590	0.0920
14:51:44.106	42476	1.2300	2.8200	-13.4500	-0.1520	0.3690	0.0800
14:51:44.128	42496	1.0700	3.4300	-13.1500	-0.1560	0.4310	0.0850
14:51:44.146	42516	1.0600	2.9000	-15.0300	-0.1530	0.3840	0.0840
14:51:44.167	42536	0.9800	2.7600	-12.7300	-0.1670	0.3950	0.0660
14:51:44.187	42556	0.7600	3.1500	-15.6400	-0.1700	0.4250	0.0920
14:51:44.206	42576	1.0700	2.5200	-13.0900	-0.1680	0.3630	0.0630
14:51:44.227	42596	1.2400	3.2900	-15.5500	-0.1620	0.4380	0.0820
14:51:44.247	42616	0.5100	2.7500	-13.5600	-0.1680	0.3870	0.0690
14:51:44.266	42636	0.4500	3.1700	-13.0900	-0.1770	0.4090	0.0640
14:51:44.287	42656	0.3500	3.0800	-15.3200	-0.1660	0.4260	0.0820
14:51:44.307	42676	0.3700	3.1600	-13.0900	-0.1610	0.3760	0.0690
14:51:44.326	42696	1.2700	3.2900	-15.0600	-0.1720	0.4630	0.0910
14:51:44.348	42716	0.6100	2.8700	-12.9500	-0.1740	0.3030	0.0600
14:51:44.368	42736	0.2000	3.1400	-13.7900	-0.1920	0.4230	0.0730
14:51:44.388	42756	0.7200	2.9500	-14.1000	-0.1660	0.3820	0.0740
14:51:44.407	42776	1.0000	2.6400	-13.5300	-0.1760	0.4220	0.0800
14:51:44.427	42796	0.8400	3.3400	-17.1400	-0.1740	0.4860	0.1120
14:51:44.447	42816	1.0900	2.9400	-13.8000	-0.1700	0.3670	0.0750
14:51:44.468	42836	0.3800	3.3700	-14.9600	-0.1730	0.4430	0.0970
14:51:44.489	42856	0.4600	2.8700	-13.5500	-0.1650	0.3470	0.0690
14:51:44.508	42876	0.2700	3.0900	-14.1800	-0.1690	0.4260	0.0660
14:51:44.527	42896	0.8100	3.1100	-14.8200	-0.1600	0.4200	0.0870
14:51:44.547	42916	0.1400	3.1500	-11.8900	-0.1590	0.3450	0.0540
14:51:44.567	42936	1.2400	3.3400	-15.4200	-0.1780	0.4760	0.0980
14:51:44.586	42956	0.6400	2.8500	-13.7200	-0.1600	0.3900	0.0730
14:51:44.606	42976	0.0800	2.9000	-14.4600	-0.1720	0.4430	0.0810
14:51:44.628	42996	0.5900	3.2200	-13.5200	-0.1610	0.3820	0.0650
14:51:44.647	43016	0.6200	3.0300	-12.7700	-0.1630	0.3890	0.0660
14:51:44.667	43036	0.3200	3.3500	-15.7200	-0.1650	0.4630	0.0960
14:51:44.688	43056	0.3000	2.9200	-13.0500	-0.1600	0.3390	0.0570
14:51:44.708	43076	1.2600	3.1300	-14.2700	-0.1740	0.4210	0.0890
14:51:44.728	43096	0.9500	2.9300	-15.0600	-0.1610	0.3860	0.0930
14:51:44.749	43116	1.3600	3.4800	-13.8400	-0.1650	0.4180	0.0690
14:51:44.768	43136	0.4600	3.2800	-14.7600	-0.1820	0.4260	0.0880
14:51:44.788	43156	0.8000	2.9800	-13.6900	-0.1610	0.3430	0.0660
14:51:44.808	43176	0.1200	3.1500	-16.2900	-0.1820	0.4200	0.0890
14:51:44.827	43196	0.1900	2.5800	-13.7600	-0.1840	0.3190	0.0620
14:51:44.848	43216	0.8200	3.1100	-14.5200	-0.1700	0.4220	0.0780
14:51:44.867	43236	0.7300	3.5000	-14.2800	-0.1550	0.3960	0.0840
14:51:44.888	43256	0.9000	2.7000	-14.3600	-0.1770	0.4160	0.0780
14:51:44.907	43276	0.4100	3.2600	-15.0600	-0.1740	0.4480	0.0910
14:51:44.928	43296	0.0700	2.9300	-13.9100	-0.1600	0.3290	0.0650
14:51:44.947	43316	1.1200	2.7500	-14.7100	-0.1870	0.4420	0.0810
14:51:44.966	43336	0.2000	2.5800	-15.2000	-0.1580	0.4140	0.0890
14:51:44.989	43356	0.0700	2.6500	-12.7600	-0.1710	0.4030	0.0600
14:51:45.008	43376	0.8000	3.2900	-13.7500	-0.1640	0.4420	0.0830
14:51:45.028	43396	0.6600	2.8800	-13.0800	-0.1580	0.3520	0.0620
14:51:45.047	43416	1.1000	3.0700	-14.4400	-0.1650	0.4390	0.0810
14:51:45.068	43436	0.3200	2.6900	-13.3600	-0.1480	0.3740	0.0680
14:51:45.087	43456	0.8300	3.4100	-13.5000	-0.1610	0.3870	0.0690
14:51:45.107	43476	0.0800	3.5000	-14.5900	-0.1650	0.4700	0.0870
14:51:45.128	43496	0.5700	2.7100	-13.9700	-0.1570	0.3480	0.0690
14:51:45.147	43516	0.5000	3.0400	-16.9400	-0.1780	0.4690	0.0850
14:51:45.169	43536	0.6200	2.9500	-12.8200	-0.1370	0.3280	0.0560
14:51:45.187	43556	0.3100	2.8000	-14.2400	-0.1810	0.4350	0.0750
14:51:45.208	43576	0.6200	2.7700	-14.4600	-0.1610	0.3610	0.0720
14:51:45.229	43596	1.6100	3.0300	-14.8600	-0.1580	0.4040	0.0910
14:51:45.248	43616	0.9600	3.1600	-14.6400	-0.1820	0.4880	0.0890
14:51:45.268	43636	0.1300	3.0300	-12.0500	-0.1570	0.3620	0.0640
14:51:45.288	43656	0.8900	3.7100	-14.0900	-0.1820	0.4320	0.0790
14:51:45.309	43676	0.6600	2.8500	-14.5200	-0.1760	0.3620	0.0740
14:51:45.328	43696	1.3300	3.4100	-13.7100	-0.1630	0.4180	0.0730
14:51:45.348	43716	0.5200	3.2000	-14.8500	-0.1640	0.4570	0.0880
14:51:45.368	43736	0.7600	2.8100	-12.5900	-0.1660	0.3810	0.0540
14:51:45.389	43756	0.7600	2.8900	-15.4700	-0.1690	0.4340	0.0900
14:51:45.408	43776	0.1200	2.7900	-12.9800	-0.1620	0.3600	0.0620
14:51:45.428	43796	0.7900	3.1000	-14.7500	-0.1590	0.4080	0.0840
14:51:45.447	43816	0.7900	3.1000	-14.3000	-0.1490	0.4030	0.0870
14:51:45.467	43836	0.4100	3.0100	-13.0200	-0.1580	0.3860	0.0620
14:51:45.488	43856	0.2800	3.1900	-16.0300	-0.1490	0.4240	0.0870
14:51:45.508	43876	-0.4600	2.5800	-12.4300	-0.1710	0.3430	0.0660
14:51:45.528	43896	0.7200	3.3400	-13.3300	-0.1770	0.4040	0.0640
14:51:45.549	43916	0.5200	2.6500	-13.5100	-0.1640	0.3890	0.0800
14:51:45.567	43936	0.3800	3.3700	-14.0400	-0.1690	0.4530	0.0780
14:51:45.588	43956	0.6300	3.4500	-15.0400	-0.1670	0.4330	0.0820
14:51:45.608	43976	0.7300	2.6200	-13.5700	-0.1600	0.3840	0.0710
14:51:45.627	43996	1.0300	3.2100	-13.4200	-0.1840	0.4700	0.0780
14:51:45.647	44016	0.5600	3.0500	-14.5800	-0.1410	0.3490	0.0760
14:51:45.668	44036	0.4800	3.0600	-13.2500	-0.1700	0.3660	0.0690
14:51:45.687	44056	0.7700	3.0200	-15.8300	-0.1730	0.4130	0.0900
14:51:45.709	44076	1.2700	3.1300	-13.4800	-0.1640	0.3610	0.0730
14:51:45.729	44096	1.0700	3.5700	-15.7200	-0.1920	0.4840	0.1010
14:51:45.747	44116	0.4300	3.1000	-11.9900	-0.1500	0.3280	0.0580
14:51:45.767	44136	0.7500	3.0800	-14.6000	-0.1810	0.4280	0.0840
14:51:45.788	44156	0.0800	3.1700	-14.5300	-0.1650	0.3710	0.0710
14:51:45.808	44176	0.6800	3.1200	-12.0400	-0.1570	0.3650	0.0560
14:51:45.828	44196	1.0600	3.7700	-15.1500	-0.1690	0.4850	0.0850
14:51:45.849	44216	0.9600	3.5400	-12.0500	-0.1560	0.4220	0.0610
14:51:45.868	44236	0.9800	3.6200	-14.7000	-0.1610	0.4390	0.0870
14:51:45.887	44256	0.7300	2.9500	-13.3700	-0.1430	0.3170	0.0630
14:51:45.907	44276	0.9400	2.5300	-14.5900	-0.1790	0.4350	0.0760
14:51:45.930	44296	1.0200	3.4800	-15.5200	-0.1640	0.4560	0.0850
14:51:45.948	44316	0.8900	3.0900	-12.3900	-0.1600	0.3700	0.0490
14:51:45.968	44336	0.9200	3.5700	-13.7600	-0.1540	0.4600	0.0800
14:51:45.988	44356	0.8300	2.6900	-13.3500	-0.1490	0.3080	0.0590
14:51:46.008	44376	0.9500	3.1800	-13.8500	-0.1750	0.4190	0.0740
14:51:46.030	44396	0.6800	2.6300	-14.5900	-0.1650	0.4020	0.0770
14:51:46.047	44416	1.2400	2.9200	-13.6400	-0.1790	0.4260	0.0710
14:51:46.068	44436	0.7600	3.3500	-15.3400	-0.1690	0.4620	0.0980
14:51:46.088	44456	0.6000	3.1000	-14.9600	-0.1630	0.3680	0.0800
14:51:46.109	44476	1.1100	3.7100	-12.9300	-0.1780	0.4580	0.0810
14:51:46.129	44496	0.5800	3.1700	-12.4100	-0.1660	0.3620	0.0680
14:51:46.147	44516	1.3600	2.9900	-13.8100	-0.1790	0.3820	0.0710
14:51:46.169	44536	0.6600	3.2700	-15.0400	-0.1590	0.4030	0.0860
14:51:46.188	44556	0.9000	2.7200	-12.7200	-0.1750	0.3850	0.0660
14:51:46.209	44576	1.2000	3.4100	-14.3000	-0.1940	0.4770	0.0760
14:51:46.229	44596	0.2200	2.6400	-14.2900	-0.1700	0.3670	0.0800
14:51:46.249	44616	0.4000	3.1700	-14.8100	-0.1630	0.4350	0.0900
14:51:46.268	44636	1.3500	2.8500	-13.5500	-0.1630	0.3920	0.0810
14:51:46.288	44656	1.2900	3.6300	-12.9100	-0.1620	0.3780	0.0680
14:51:46.309	44676	1.1500	3.3700	-14.8200	-0.1690	0.4560	0.0820
14:51:46.329	44696	0.6500	2.6500	-11.5800	-0.1670	0.3380	0.0550
14:51:46.349	44716	1.0200	3.4900	-14.0700	-0.1580	0.4090	0.0810
14:51:46.368	44736	0.7200	3.3500	-11.3700	-0.1420	0.3680	0.0640
14:51:46.389	44756	1.0100	2.7300	-14.5400	-0.1710	0.4900	0.0890
14:51:46.409	44776	0.7100	3.1600	-14.2600	-0.1660	0.4360	0.0870
14:51:46.428	44796	1.3500	3.4200	-11.8900	-0.1490	0.3570	0.0610
14:51:46.450	44816	0.5000	3.0000	-17.5800	-0.1760	0.4460	0.1070
14:51:46.469	44836	0.8000	2.8200	-12.9600	-0.1740	0.3890	0.0700
14:51:46.488	44856	1.3000	3.3200	-13.0900	-0.1730	0.4290	0.0770
14:51:46.508	44876	0.2700	3.2400	-13.3500	-0.1700	0.4260	0.0670
14:51:46.529	44896	0.9500	2.6800	-14.6700	-0.1700	0.3970	0.0810
14:51:46.549	44916	0.5400	3.2700	-15.5800	-0.1740	0.4230	0.0900
14:51:46.569	44936	0.8700	2.7600	-13.3100	-0.1600	0.3560	0.0630
14:51:46.590	44956	1.0500	3.4400	-14.0500	-0.1740	0.4730	0.0840
14:51:46.609	44976	1.0700	3.0300	-13.8500	-0.1490	0.3860	0.0820
14:51:46.628	44996	0.8000	3.0000	-12.7400	-0.1700	0.4280	0.0670
14:51:46.648	45016	0.9200	3.5500	-14.3700	-0.1590	0.4520	0.0910
14:51:46.668	45036	1.2600	2.8400	-12.9200	-0.1510	0.3650	0.0640
14:51:46.689	45056	0.3700	3.4600	-13.3400	-0.1620	0.4680	0.0810
14:51:46.709	45076	0.7600	2.7000	-12.7800	-0.1390	0.3430	0.0610
14:51:46.730	45096	0.4500	3.0900	-14.5800	-0.1770	0.4650	0.0820
14:51:46.748	45116	0.7500	2.8000	-13.8600	-0.1680	0.3990	0.0760
14:51:46.769	45136	0.5200	3.1500	-13.7900	-0.1720	0.3750	0.0600
14:51:46.789	45156	0.5200	3.5800	-14.9100	-0.1530	0.4430	0.0840
14:51:46.808	45176	0.6100	2.3800	-13.5400	-0.1440	0.3300	0.0720
14:51:46.830	45196	1.0300	3.2900	-14.1100	-0.1750	0.4690	0.0900
14:51:46.848	45216	0.8500	3.4800	-12.5800	-0.1540	0.4050	0.0660
14:51:46.870	45236	1.0500	2.8600	-12.9600	-0.1710	0.4130	0.0790
14:51:46.889	45256	0.5000	3.4100	-12.3000	-0.1610	0.4250	0.0640
14:51:46.909	45276	0.6600	3.1500	-12.4500	-0.1720	0.3450	0.0510
14:51:46.928	45296	0.3500	2.9100	-15.7400	-0.1800	0.4750	0.0930
14:51:46.949	45316	0.4400	2.6700	-13.7000	-0.1800	0.3440	0.0640
14:51:46.970	45336	0.5700	3.0500	-16.2800	-0.1790	0.4460	0.0850
14:51:46.990	45356	0.5600	2.9400	-15.9400	-0.1610	0.4060	0.0780
14:51:47.009	45376	0.6200	3.4300	-12.4000	-0.1420	0.4080	0.0670
14:51:47.029	45396	0.5300	3.3300	-14.9700	-0.1720	0.4760	0.0880
14:51:47.050	45416	-0.1000	3.1000	-12.4900	-0.1290	0.3110	0.0630
14:51:47.069	45436	0.8000	3.0400	-14.2500	-0.1720	0.4410	0.0700
14:51:47.089	45456	0.5900	3.0300	-12.0200	-0.1430	0.3300	0.0650
14:51:47.109	45476	1.3000	3.0800	-13.9800	-0.1750	0.4090	0.0720
14:51:47.129	45496	0.4300	3.1900	-14.6500	-0.1620	0.4330	0.0780
14:51:47.150	45516	0.4000	2.5300	-12.8900	-0.1630	0.3760	0.0620
14:51:47.170	45536	0.9800	3.0000	-13.2500	-0.1650	0.4540	0.0800
14:51:47.190	45556	-0.0200	3.1300	-13.1200	-0.1520	0.3920	0.0680
14:51:47.210	45576	0.8300	3.2400	-12.8000	-0.1690	0.4460	0.0790
14:51:47.230	45596	0.6000	3.2500	-14.6400	-0.1820	0.4700	0.0930
14:51:47.249	45616	-0.1700	3.2800	-11.3900	-0.1550	0.3510	0.0500
14:51:47.271	45636	0.3600	2.6700	-13.8400	-0.1830	0.3670	0.0610
14:51:47.291	45656	0.6800	2.7900	-14.5100	-0.1640	0.3500	0.0710
14:51:47.310	45676	0.8100	3.0300	-16.3900	-0.1670	0.4620	0.0920
14:51:47.330	45696	0.4200	3.0700	-14.5600	-0.1570	0.4030	0.0730
14:51:47.349	45716	1.4400	3.0400	-12.3900	-0.1580	0.3970	0.0580
14:51:47.369	45736	1.2300	3.2400	-13.0000	-0.1630	0.4140	0.0770
14:51:47.389	45756	1.1400	2.5400	-13.4700	-0.1590	0.3620	0.0810
14:51:47.409	45776	2.0100	3.1600	-12.3600	-0.1630	0.4540	0.0790
14:51:47.430	45796	0.7900	2.7100	-12.1600	-0.1240	0.3380	0.0600
14:51:47.450	45816	1.5800	3.0500	-11.6000	-0.1750	0.4320	0.0700
14:51:47.470	45836	0.9800	3.3400	-13.4200	-0.1590	0.4390	0.0750
14:51:47.490	45856	0.8900	2.6300	-13.5300	-0.1460	0.3590	0.0660
14:51:47.511	45876	0.9500	2.9000	-15.8900	-0.1670	0.4460	0.0960
14:51:47.530	45896	0.5600	2.6100	-12.0500	-0.1360	0.3650	0.0630
14:51:47.549	45916	1.0300	3.5100	-13.5800	-0.1510	0.4440	0.0710
14:51:47.570	45936	0.2000	2.9000	-14.3700	-0.1550	0.4100	0.0790
14:51:47.590	45956	1.3100	3.0000	-12.4600	-0.1430	0.3820	0.0710
14:51:47.610	45976	1.1100	3.2000	-14.6900	-0.1640	0.4570	0.0860
14:51:47.630	45996	0.7500	2.6900	-12.9300	-0.1490	0.3530	0.0670
14:51:47.650	46016	1.3400	3.0500	-14.8000	-0.1780	0.4270	0.0840
14:51:47.669	46036	0.3400	3.4100	-11.8000	-0.1500	0.3760	0.0630
14:51:47.690	46056	1.3400	3.3000	-13.5000	-0.1760	0.4700	0.0800
14:51:47.709	46076	0.3300	3.3400	-13.9000	-0.1680	0.4410	0.0790
14:51:47.731	46096	0.0500	2.8600	-14.2000	-0.1560	0.3440	0.0740
14:51:47.751	46116	0.9400	3.5600	-14.7800	-0.1750	0.4350	0.0780
14:51:47.769	46136	-0.1600	2.7400	-12.3400	-0.1600	0.3060	0.0590
14:51:47.790	46156	0.8100	3.1900	-13.4600	-0.1710	0.4320	0.0730
14:51:47.809	46176	0.7500	3.2900	-14.9300	-0.1780	0.4700	0.0840
14:51:47.829	46196	-0.0700	2.8800	-13.6900	-0.1670	0.3670	0.0820
14:51:47.849	46216	0.7000	3.4900	-15.2400	-0.1660	0.4260	0.0890
14:51:47.869	46236	0.7700	3.0600	-13.1400	-0.1530	0.3250	0.0630
14:51:47.889	46256	0.9200	3.2800	-14.1100	-0.1670	0.4020	0.0670
14:51:47.910	46276	1.1100	3.2900	-13.5900	-0.1560	0.4000	0.0700
14:51:47.930	46296	0.7600	2.8400	-14.0400	-0.1870	0.4260	0.0650
14:51:47.949	46316	0.4200	2.9400	-15.9000	-0.1670	0.4360	0.0890
14:51:47.969	46336	0.3100	2.3600	-13.3700	-0.1680	0.3400	0.0600
14:51:47.990	46356	1.0600	3.2000	-15.5300	-0.1600	0.4180	0.0960
14:51:48.010	46376	0.3200	2.9300	-14.6200	-0.1610	0.4000	0.0770
14:51:48.029	46396	0.7700	3.2600	-15.0500	-0.1900	0.4320	0.0770
14:51:48.050	46416	0.0900	3.3200	-14.3600	-0.1660	0.3930	0.0740
14:51:48.070	46436	0.8200	2.9900	-13.2200	-0.1610	0.3980	0.0620
14:51:48.091	46456	0.1800	3.4000	-14.6700	-0.1650	0.4390	0.0850
14:51:48.110	46476	0.5100	2.8700	-12.9300	-0.1710	0.3550	0.0570
14:51:48.130	46496	1.2500	3.1400	-13.9300	-0.1690	0.4340	0.0770
14:51:48.149	46516	0.7400	2.9600	-13.4100	-0.1850	0.4050	0.0770
14:51:48.170	46536	1.4100	2.7200	-14.2400	-0.1720	0.4220	0.0900
14:51:48.189	46556	0.9400	3.5000	-14.5200	-0.1710	0.4730	0.0930
14:51:48.209	46576	0.4700	2.9800	-12.7600	-0.1550	0.3660	0.0580
14:51:48.230	46596	0.5500	3.0800	-14.8200	-0.1810	0.4060	0.0750
14:51:48.250	46616	0.0900	2.6300	-12.6600	-0.1490	0.3180	0.0670
14:51:48.270	46636	0.5000	3.1800	-13.6100	-0.1710	0.4120	0.0700
14:51:48.290	46656	1.0400	3.2700	-14.2800	-0.1560	0.4630	0.0860
14:51:48.312	46676	1.1400	2.9500	-12.5700	-0.1490	0.3730	0.0620
14:51:48.330	46696	0.1100	3.2900	-14.3600	-0.1640	0.4250	0.0800
14:51:48.350	46716	0.3000	2.5800	-12.2300	-0.1430	0.3090	0.0470
14:51:48.372	46736	1.0700	2.8900	-13.8700	-0.1690	0.4160	0.0790
14:51:48.391	46756	1.0100	3.4600	-14.2600	-0.1600	0.4420	0.0770
14:51:48.410	46776	0.7700	3.1400	-12.5200	-0.1600	0.4020	0.0810
14:51:48.430	46796	0.8700	3.2900	-15.1700	-0.1600	0.4470	0.0920
14:51:48.451	46816	0.5200	2.7000	-12.2000	-0.1580	0.3520	0.0530
14:51:48.471	46836	1.4100	3.1500	-14.1500	-0.1660	0.4450	0.0810
14:51:48.491	46856	1.2100	3.2100	-12.2000	-0.1670	0.4130	0.0640
14:51:48.511	46876	0.9900	3.1500	-13.8900	-0.1780	0.4400	0.0830
14:51:48.531	46896	0.8300	3.1500	-14.6800	-0.1730	0.4710	0.0820
14:51:48.551	46916	0.5500	2.8300	-12.6700	-0.1510	0.3680	0.0710
14:51:48.571	46936	0.6900	3.3100	-13.8900	-0.1740	0.4130	0.0740
14:51:48.589	46956	0.9300	2.8500	-13.7200	-0.1680	0.3730	0.0650
14:51:48.612	46976	1.1200	3.0700	-13.8300	-0.1790	0.4430	0.0710
14:51:48.632	46996	1.0000	3.2300	-14.0000	-0.1500	0.3770	0.0770
14:51:48.651	47016	0.6000	3.0700	-12.2100	-0.1570	0.3810	0.0680
14:51:48.670	47036	0.5400	3.7600	-13.7300	-0.1610	0.4580	0.0820
14:51:48.691	47056	-0.2200	2.7200	-13.7000	-0.1660	0.3410	0.0700
14:51:48.710	47076	0.5400	3.2600	-14.5000	-0.1540	0.4120	0.0680
14:51:48.730	47096	0.7000	2.8900	-13.5800	-0.1570	0.3800	0.0820
14:51:48.751	47116	1.3600	2.8200	-14.4600	-0.1680	0.4240	0.0890
14:51:48.771	47136	0.6700	3.4700	-13.5200	-0.1570	0.4410	0.0790
14:51:48.791	47156	0.7500	2.5700	-12.6700	-0.1510	0.3370	0.0620
14:51:48.810	47176	1.0900	3.2000	-15.3600	-0.1700	0.4470	0.0890
14:51:48.831	47196	1.0500	2.6200	-13.6300	-0.1550	0.3420	0.0760
14:51:48.851	47216	0.6100	3.3900	-13.7700	-0.1720	0.4670	0.0700
14:51:48.871	47236	0.2300	3.0900	-13.8400	-0.1520	0.3990	0.0760
14:51:48.891	47256	0.5700	2.7500	-11.9800	-0.1700	0.3520	0.0620
14:51:48.912	47276	0.6600	3.5100	-14.5300	-0.1660	0.4090	0.0830
14:51:48.930	47296	0.9400	3.2000	-13.0500	-0.1500	0.3690	0.0650
14:51:48.951	47316	0.8900	3.1200	-12.1600	-0.1880	0.4450	0.0720
14:51:48.970	47336	0.6300	3.1700	-14.6600	-0.1700	0.4080	0.0820
14:51:48.990	47356	0.9400	3.1800	-12.5700	-0.1780	0.4180	0.0720
14:51:49.011	47376	0.9700	3.5000	-15.5000	-0.1740	0.4480	0.0890
14:51:49.031	47396	0.6600	2.9100	-12.3700	-0.1660	0.3270	0.0520
14:51:49.051	47416	0.9900	3.3100	-14.4400	-0.1740	0.4300	0.0860
14:51:49.071	47436	0.6700	3.1300	-12.9000	-0.1520	0.3360	0.0650
14:51:49.091	47456	1.0000	3.0100	-13.6900	-0.1590	0.4010	0.0740
14:51:49.111	47476	0.4100	2.9500	-16.0900	-0.1710	0.4450	0.0960
14:51:49.132	47496	0.5500	2.8400	-13.2000	-0.1400	0.3450	0.0690
14:51:49.151	47516	1.1400	3.5100	-14.0300	-0.1500	0.4370	0.0810
14:51:49.170	47536	0.4400	2.6900	-12.6000	-0.1440	0.3090	0.0650
14:51:49.190	47556	1.1900	3.0500	-16.1200	-0.1630	0.4120	0.0910
14:51:49.211	47576	0.6200	3.0100	-14.8400	-0.1500	0.3940	0.0830
14:51:49.231	47596	1.0300	2.9300	-12.9300	-0.1580	0.3880	0.0810
14:51:49.251	47616	0.5400	3.5700	-13.9800	-0.1660	0.4430	0.0850
14:51:49.270	47636	0.9400	2.7100	-12.8100	-0.1600	0.3200	0.0520
14:51:49.291	47656	0.7500	3.1800	-14.3400	-0.1840	0.4550	0.0830
14:51:49.311	47676	0.6900	2.7200	-12.0100	-0.1660	0.3550	0.0600
14:51:49.331	47696	1.7300	3.1600	-13.8300	-0.1700	0.4500	0.0760
14:51:49.351	47716	0.5300	3.5800	-13.9000	-0.1760	0.4350	0.0800
14:51:49.371	47736	0.4600	2.8300	-13.6000	-0.1700	0.3290	0.0700
14:51:49.391	47756	0.9400	3.4400	-12.6100	-0.1960	0.4380	0.0730
14:51:49.411	47776	0.7600	3.1800	-11.6900	-0.1520	0.3260	0.0650
14:51:49.432	47796	0.8200	3.1400	-15.8400	-0.1790	0.4740	0.0990
14:51:49.452	47816	0.5700	3.3600	-15.1500	-0.1650	0.4440	0.0840
14:51:49.470	47836	0.3400	2.8900	-13.2400	-0.1700	0.3920	0.0650
14:51:49.490	47856	0.5400	3.2400	-13.8600	-0.1750	0.4610	0.0790
14:51:49.511	47876	0.1800	3.0200	-10.8000	-0.1550	0.3130	0.0440
14:51:49.531	47896	0.1300	2.9500	-14.7500	-0.1810	0.4380	0.0830
14:51:49.551	47916	0.6100	3.2300	-12.6600	-0.1580	0.4130	0.0630
14:51:49.570	47936	0.8000	3.3100	-13.7500	-0.1610	0.3780	0.0670
14:51:49.591	47956	0.8000	3.2200	-14.5300	-0.1620	0.4200	0.0780
14:51:49.612	47976	0.5300	2.4500	-12.2300	-0.1700	0.3140	0.0510
14:51:49.630	47996	1.1200	3.4800	-14.8700	-0.1610	0.4460	0.0900
14:51:49.653	48016	0.4300	3.0800	-11.6300	-0.1580	0.3860	0.0630
14:51:49.672	48036	0.5600	3.2000	-14.7800	-0.1680	0.4440	0.0850
14:51:49.691	48056	0.3500	3.0400	-15.5200	-0.1560	0.3930	0.0880
14:51:49.711	48076	0.5100	2.9700	-12.7400	-0.1800	0.4400	0.0570
14:51:49.731	48096	0.4700	3.2400	-15.5100	-0.1770	0.4630	0.0900
14:51:49.753	48116	0.2900	2.8300	-13.0300	-0.1750	0.3430	0.0590
14:51:49.772	48136	0.9700	2.9000	-14.6700	-0.1690	0.4320	0.0820
14:51:49.791	48156	1.0100	2.9000	-12.9700	-0.1760	0.3980	0.0660
14:51:49.813	48176	0.7900	3.3900	-12.9700	-0.1700	0.3880	0.0690
14:51:49.831	48196	0.9000	3.5900	-13.5600	-0.1750	0.4730	0.0870
14:51:49.852	48216	0.7800	2.8500	-13.5000	-0.1720	0.3900	0.0740
14:51:49.872	48236	0.7400	3.2500	-13.2500	-0.1810	0.4530	0.0730
14:51:49.892	48256	-0.2400	3.0800	-13.3000	-0.1730	0.3420	0.0570
14:51:49.910	48276	0.9700	2.8400	-12.8200	-0.1720	0.3690	0.0640
14:51:49.932	48296	1.2300	2.9400	-13.3600	-0.1770	0.4630	0.0900
14:51:49.952	48316	1.1600	2.9700	-12.9700	-0.1680	0.3750	0.0670
14:51:49.973	48336	0.8000	3.1800	-14.2500	-0.1560	0.4280	0.0850
14:51:49.990	48356	0.3300	2.2900	-14.0900	-0.1490	0.3280	0.0680
14:51:50.013	48376	0.7600	2.6800	-15.5000	-0.1750	0.4530	0.0890
14:51:50.032	48396	0.9400	3.2800	-14.5600	-0.1560	0.4080	0.0800
14:51:50.052	48416	0.9000	2.9800	-12.6100	-0.1490	0.3790	0.0550
14:51:50.071	48436	0.2100	3.2400	-15.0200	-0.1630	0.4550	0.0750
14:51:50.092	48456	0.3800	2.7000	-13.5400	-0.1590	0.3480	0.0660
14:51:50.113	48476	1.0600	3.2500	-12.9700	-0.1860	0.4580	0.0790
14:51:50.133	48496	0.5500	3.1600	-12.8700	-0.1630	0.3840	0.0800
14:51:50.153	48516	1.3600	3.2400	-13.3000	-0.1850	0.4420	0.0790
14:51:50.172	48536	1.0800	3.1000	-15.1600	-0.1790	0.4390	0.0910
14:51:50.191	48556	1.1100	3.2000	-14.0200	-0.1590	0.3640	0.0820
14:51:50.211	48576	0.7600	3.3700	-15.8400	-0.1920	0.4660	0.0840
14:51:50.233	48596	-0.1100	3.0700	-13.4700	-0.1720	0.3730	0.0620
14:51:50.252	48616	0.9300	3.2300	-14.7900	-0.1820	0.4150	0.0800
14:51:50.272	48636	0.3700	3.4800	-14.8400	-0.1700	0.3940	0.0750
14:51:50.292	48656	0.4300	3.2900	-13.2100	-0.1550	0.3910	0.0600
14:51:50.312	48676	1.3700	3.5900	-14.4500	-0.1680	0.4670	0.0850
14:51:50.331	48696	0.0500	2.8300	-13.2000	-0.1590	0.3520	0.0640
14:51:50.352	48716	0.6400	2.8200	-15.1300	-0.1710	0.3950	0.0810
14:51:50.372	48736	-0.1600	3.0100	-13.0300	-0.1500	0.3590	0.0560
14:51:50.393	48756	0.9300	3.3300	-14.4300	-0.1630	0.4100	0.0680
14:51:50.411	48776	0.1100	3.4000	-14.3100	-0.1750	0.4360	0.0680
14:51:50.432	48796	0.6200	2.9400	-13.2800	-0.1470	0.3510	0.0590
14:51:50.453	48816	1.3000	3.2800	-16.1800	-0.1620	0.4390	0.0910
14:51:50.473	48836	0.2500	2.9400	-14.1800	-0.1600	0.3600	0.0780
14:51:50.492	48856	1.1600	3.1400	-15.1000	-0.1690	0.4470	0.0950
14:51:50.512	48876	0.0200	3.1400	-14.2300	-0.1630	0.4450	0.0710
14:51:50.532	48896	0.5400	2.6900	-14.3500	-0.1680	0.3800	0.0700
14:51:50.550	48916	0.0800	3.5000	-14.8200	-0.1730	0.4340	0.0790
14:51:50.572	48936	0.1600	2.4500	-13.5900	-0.1700	0.3480	0.0710
14:51:50.592	48956	0.7000	3.0900	-15.1300	-0.1740	0.4250	0.0730
14:51:50.612	48976	1.2400	3.3500	-12.7700	-0.1590	0.3680	0.0650
14:51:50.631	48996	1.4100	3.0900	-13.4500	-0.1890	0.4330	0.0750
14:51:50.652	49016	1.4000	3.2100	-13.5900	-0.1610	0.4180	0.0860
14:51:50.672	49036	0.8400	3.0900	-13.2300	-0.1640	0.4010	0.0650
14:51:50.693	49056	1.1700	3.5300	-14.1800	-0.1600	0.4510	0.0850
14:51:50.712	49076	-0.1000	2.7800	-12.8900	-0.1420	0.3270	0.0550
14:51:50.732	49096	0.7500	3.1400	-14.5400	-0.1700	0.4270	0.0790
14:51:50.753	49116	0.7400	3.0100	-15.3600	-0.1650	0.4400	0.0840
14:51:50.772	49136	0.8400	2.7900	-12.9500	-0.1550	0.3580	0.0670
14:51:50.792	49156	0.1500	3.0600	-14.8400	-0.1690	0.4380	0.0850
14:51:50.813	49176	0.8600	2.2900	-13.5100	-0.1480	0.3390	0.0730
14:51:50.832	49196	0.2900	2.9300	-14.2200	-0.1820	0.4640	0.0940
14:51:50.852	49216	0.5300	3.2000	-14.1900	-0.1550	0.4090	0.0840
14:51:50.872	49236	0.6800	3.0700	-12.8500	-0.1660	0.3710	0.0600
14:51:50.892	49256	0.5200	3.3100	-13.5300	-0.1650	0.4670	0.0830
14:51:50.913	49276	0.6700	2.6400	-12.8100	-0.1480	0.3340	0.0500
14:51:50.933	49296	2.0200	3.1100	-14.5500	-0.1810	0.4870	0.0920
14:51:50.952	49316	0.9600	2.8400	-13.8500	-0.1690	0.3800	0.0760
14:51:50.971	49336	1.0000	2.9800	-14.0700	-0.1500	0.4200	0.0830
14:51:50.993	49356	0.8600	3.5700	-14.4900	-0.1750	0.4690	0.0870
14:51:51.012	49376	0.4800	3.1400	-13.3200	-0.1650	0.3930	0.0760
14:51:51.033	49396	0.3600	3.2900	-14.3800	-0.1920	0.4470	0.0750
14:51:51.052	49416	0.3700	2.7700	-14.1700	-0.1700	0.3480	0.0750
14:51:51.073	49436	0.8700	2.9000	-14.9800	-0.1810	0.4040	0.0880
14:51:51.093	49456	1.1400	2.9800	-14.1100	-0.1700	0.4290	0.0720
14:51:51.112	49476	0.7900	3.0500	-13.5100	-0.1850	0.3990	0.0750
14:51:51.132	49496	0.4700	3.3500	-15.3000	-0.1500	0.4530	0.0860
14:51:51.152	49516	0.5300	2.9100	-15.0200	-0.1740	0.3720	0.0680
14:51:51.173	49536	0.8900	3.2700	-13.6300	-0.1630	0.4050	0.0660
14:51:51.193	49556	0.5200	2.6100	-12.9900	-0.1630	0.3470	0.0650
14:51:51.213	49576	1.4900	3.2300	-13.8800	-0.1720	0.4250	0.0830
14:51:51.232	49596	0.7600	3.3100	-12.9200	-0.1730	0.4300	0.0730
14:51:51.253	49616	0.3000	3.0600	-13.5100	-0.1510	0.3780	0.0700
14:51:51.273	49636	0.5800	3.1600	-14.0000	-0.1680	0.4370	0.0730
14:51:51.294	49656	0.5500	2.5700	-14.1800	-0.1720	0.3560	0.0680
14:51:51.313	49676	0.6100	3.2300	-14.8000	-0.1670	0.4530	0.0830
14:51:51.333	49696	0.6200	3.3300	-13.6600	-0.1610	0.3790	0.0630
14:51:51.352	49716	0.6900	2.9600	-13.3300	-0.1790	0.3680	0.0670
14:51:51.372	49736	0.4300	3.0100	-15.3900	-0.1740	0.4110	0.0880
14:51:51.391	49756	0.7000	3.0600	-12.7700	-0.1730	0.3550	0.0590
14:51:51.413	49776	0.6900	2.9700	-15.7400	-0.1530	0.4060	0.0870
14:51:51.433	49796	0.8200	3.0600	-12.1500	-0.1760	0.3440	0.0660
14:51:51.453	49816	0.9700	2.8700	-13.0900	-0.1790	0.3970	0.0670
14:51:51.473	49836	1.2100	3.2000	-14.4100	-0.1860	0.4760	0.0850
14:51:51.493	49856	1.1200	2.9100	-13.2600	-0.1600	0.3650	0.0710
14:51:51.511	49876	0.9100	3.2300	-14.8500	-0.1810	0.4600	0.0930
14:51:51.532	49896	0.1600	2.9600	-13.9500	-0.1470	0.3530	0.0710
14:51:51.553	49916	0.9800	2.8400	-13.7700	-0.1730	0.4380	0.0770
14:51:51.573	49936	0.7100	3.5300	-14.7400	-0.1700	0.4570	0.0870
14:51:51.593	49956	0.8300	2.6400	-12.9300	-0.1530	0.3400	0.0680
14:51:51.614	49976	0.9400	3.0000	-15.2800	-0.1700	0.4290	0.0830
14:51:51.633	49996	0.5300	2.8200	-12.0900	-0.1600	0.3270	0.0490
14:51:51.652	50016	1.8300	3.5600	-12.6800	-0.1520	0.3830	0.0760
14:51:51.671	50036	0.6700	3.2500	-16.3400	-0.1630	0.4420	0.1000
14:51:51.693	50056	1.3300	2.9100	-13.0400	-0.1530	0.4070	0.0700
14:51:51.713	50076	0.5600	3.1700	-16.3900	-0.1720	0.4580	0.0940
14:51:51.735	50096	0.6900	2.8600	-12.7200	-0.1580	0.3550	0.0560
14:51:51.752	50116	1.1500	3.0400	-15.8500	-0.1850	0.4470	0.0880
14:51:51.772	50136	0.4900	2.9200	-13.3500	-0.1630	0.3750	0.0640
14:51:51.793	50156	1.0500	3.4400	-12.5700	-0.1720	0.4160	0.0650
14:51:51.813	50176	0.8800	3.1300	-14.8200	-0.1730	0.4980	0.0960
14:51:51.833	50196	1.1400	3.1900	-11.9600	-0.1660	0.3820	0.0700
14:51:51.854	50216	0.8700	3.4100	-15.3500	-0.1780	0.4330	0.0900
14:51:51.873	50236	0.3700	3.0500	-12.0100	-0.1610	0.3170	0.0590
14:51:51.893	50256	0.4300	3.1400	-12.9200	-0.1680	0.4220	0.0710
14:51:51.914	50276	0.9700	3.3600	-14.0900	-0.1550	0.3440	0.0770
14:51:51.933	50296	0.7100	2.7000	-15.1300	-0.1810	0.3970	0.0850
14:51:51.953	50316	0.9600	3.5600	-14.1400	-0.1610	0.4920	0.0900
14:51:51.973	50336	0.2900	2.7000	-12.8400	-0.1580	0.3520	0.0640
14:51:51.993	50356	0.4800	3.2800	-13.0300	-0.1700	0.4090	0.0640
14:51:52.014	50376	0.5500	3.2200	-13.6100	-0.1430	0.3800	0.0640
14:51:52.034	50396	0.9500	2.8400	-13.6700	-0.1590	0.4240	0.0680
14:51:52.053	50416	0.5500	3.0600	-15.2200	-0.1540	0.4310	0.0870
14:51:52.073	50436	0.6400	2.9100	-13.3400	-0.1530	0.3360	0.0760
14:51:52.092	50456	0.4000	3.3400	-13.2900	-0.1710	0.4490	0.0760
14:51:52.114	50476	1.1900	3.1100	-12.7500	-0.1520	0.3640	0.0740
14:51:52.132	50496	0.6300	2.8900	-15.1100	-0.1730	0.4560	0.0870
14:51:52.153	50516	-0.1300	2.5400	-14.2500	-0.1660	0.4110	0.0790
14:51:52.174	50536	0.7800	3.1200	-12.5900	-0.1690	0.3990	0.0640
14:51:52.194	50556	0.4700	3.4200	-14.0300	-0.1670	0.4580	0.0840
14:51:52.215	50576	0.1500	3.1600	-12.1400	-0.1620	0.3680	0.0590
14:51:52.234	50596	1.1700	3.3000	-13.5200	-0.1610	0.4040	0.0760
14:51:52.255	50616	0.2900	3.1400	-12.0500	-0.1630	0.3710	0.0610
14:51:52.275	50636	1.0900	2.5800	-15.1200	-0.1830	0.3940	0.0820
14:51:52.294	50656	0.5800	3.1200	-15.0100	-0.1640	0.4460	0.1010
14:51:52.313	50676	0.5500	2.9600	-12.1200	-0.1690	0.3680	0.0590
14:51:52.333	50696	1.2200	3.1300	-13.9500	-0.1710	0.4480	0.0780
14:51:52.354	50716	0.8200	3.0400	-11.0600	-0.1500	0.3370	0.0480
14:51:52.373	50736	0.9300	3.0900	-14.8800	-0.1540	0.3910	0.0840
14:51:52.392	50756	0.7600	3.2600	-15.7600	-0.1630	0.4530	0.0980
14:51:52.414	50776	0.6400	2.9100	-11.3600	-0.1610	0.4030	0.0650
14:51:52.432	50796	0.8100	3.3600	-13.9200	-0.1570	0.4120	0.0700
14:51:52.453	50816	0.1100	2.9100	-12.6300	-0.1440	0.3320	0.0510
14:51:52.472	50836	1.7000	3.0900	-14.6400	-0.1840	0.4800	0.0960
14:51:52.495	50856	0.7000	3.1700	-13.6500	-0.1590	0.3940	0.0730
14:51:52.513	50876	0.6400	2.7900	-14.0600	-0.1670	0.3520	0.0700
14:51:52.534	50896	0.5300	3.0600	-14.2100	-0.1680	0.4280	0.0740
14:51:52.553	50916	1.0000	3.1600	-12.7500	-0.1460	0.3850	0.0630
14:51:52.574	50936	1.5700	3.1100	-15.0400	-0.1860	0.4700	0.0910
14:51:52.594	50956	0.5300	3.5400	-13.8300	-0.1430	0.3660	0.0780
14:51:52.614	50976	1.1600	3.0200	-13.5200	-0.1650	0.4230	0.0770
14:51:52.634	50996	0.4500	3.3400	-13.7300	-0.1660	0.4070	0.0670
14:51:52.653	51016	0.9800	2.7300	-12.9100	-0.1720	0.3720	0.0620
14:51:52.673	51036	0.9100	3.8400	-14.4600	-0.1760	0.4830	0.0910
14:51:52.694	51056	1.0900	2.9200	-12.3300	-0.1500	0.3450	0.0610
14:51:52.713	51076	0.7500	3.0100	-15.1600	-0.1870	0.4500	0.0770
14:51:52.735	51096	0.2300	3.6100	-13.7100	-0.1500	0.3720	0.0670
14:51:52.755	51116	0.1700	2.6800	-12.7200	-0.1740	0.3690	0.0590
14:51:52.773	51136	1.0800	3.3500	-14.7000	-0.1810	0.4870	0.0890
14:51:52.793	51156	0.6400	2.9900	-13.2600	-0.1390	0.3390	0.0580
14:51:52.815	51176	0.5200	3.1000	-14.5200	-0.1620	0.3940	0.0740
14:51:52.834	51196	0.0900	2.9100	-13.4300	-0.1500	0.3470	0.0700
14:51:52.852	51216	1.3700	3.2500	-14.6600	-0.1740	0.4510	0.0820
14:51:52.875	51236	0.2700	3.2400	-14.2300	-0.1550	0.4230	0.0890
14:51:52.893	51256	0.2500	2.7100	-13.7600	-0.1470	0.3170	0.0730
14:51:52.915	51276	0.9500	3.4200	-14.6800	-0.1650	0.4280	0.0900
14:51:52.935	51296	0.4500	2.8300	-12.4500	-0.1690	0.4070	0.0620
14:51:52.954	51316	1.1600	3.1600	-14.9200	-0.1720	0.4250	0.0820
14:51:52.975	51336	0.6300	3.0200	-13.4700	-0.1590	0.3760	0.0730
14:51:52.995	51356	0.9000	3.1400	-14.5100	-0.1650	0.4280	0.0870
14:51:53.014	51376	0.7500	3.7700	-13.9500	-0.1550	0.4270	0.0780
14:51:53.033	51396	0.1300	3.0100	-11.7900	-0.1730	0.3320	0.0530
14:51:53.053	51416	1.2100	3.1900	-14.6700	-0.1820	0.4270	0.0840
14:51:53.073	51436	1.1000	3.1000	-13.1400	-0.1740	0.4110	0.0770
14:51:53.094	51456	1.5000	2.9000	-13.2300	-0.1760	0.4210	0.0860
14:51:53.114	51476	0.8400	3.1300	-14.7900	-0.1720	0.4870	0.0840
14:51:53.134	51496	1.0000	2.8600	-12.4900	-0.1610	0.3600	0.0530
14:51:53.154	51516	1.5700	3.2300	-13.0800	-0.1860	0.4400	0.0830
14:51:53.174	51536	0.6100	2.7900	-10.9600	-0.1510	0.3330	0.0480
14:51:53.194	51556	1.0400	3.0100	-13.3000	-0.1630	0.4220	0.0810
14:51:53.215	51576	0.8700	2.9300	-15.3300	-0.1660	0.4780	0.0840
14:51:53.234	51596	0.5500	2.5400	-15.7800	-0.1560	0.3840	0.0880
14:51:53.253	51616	0.6500	3.2400	-15.7800	-0.1610	0.4660	0.0920
14:51:53.274	51636	0.4100	2.8300	-13.6500	-0.1590	0.3560	0.0620
14:51:53.294	51656	1.3100	3.2300	-12.4200	-0.1610	0.4450	0.0620
14:51:53.314	51676	0.1700	3.3000	-14.3100	-0.1640	0.4090	0.0700
14:51:53.334	51696	0.4000	2.7900	-13.6000	-0.1700	0.3940	0.0670
14:51:53.355	51716	-0.0200	3.3900	-15.5300	-0.1660	0.4390	0.0810
14:51:53.375	51736	0.4700	2.7500	-12.8600	-0.1580	0.3180	0.0780
14:51:53.394	51756	0.6400	3.5200	-15.6200	-0.1740	0.4620	0.0900
14:51:53.415	51776	-0.3500	2.7200	-13.7800	-0.1690	0.3380	0.0760
14:51:53.434	51796	1.6400	2.7200	-14.1600	-0.1860	0.4480	0.0860
14:51:53.455	51816	1.5800	2.9400	-14.8200	-0.1800	0.4550	0.0830
14:51:53.474	51836	0.1700	3.1400	-12.9000	-0.1560	0.3610	0.0640
14:51:53.495	51856	0.9900	3.3500	-14.6200	-0.1750	0.4490	0.0820
14:51:53.513	51876	0.4100	2.9100	-13.0300	-0.1510	0.3210	0.0710
14:51:53.534	51896	0.2600	3.1100	-14.1200	-0.1840	0.4560	0.0790
14:51:53.553	51916	0.7700	3.4300	-14.5200	-0.1560	0.3740	0.0870
14:51:53.575	51936	0.2000	2.9900	-12.3100	-0.1700	0.3880	0.0600
14:51:53.595	51956	1.3400	3.6200	-14.0200	-0.1610	0.4420	0.0750
14:51:53.615	51976	0.9800	2.9600	-12.8500	-0.1630	0.3480	0.0600
14:51:53.634	51996	1.0600	3.3800	-13.9400	-0.1670	0.4050	0.0640
14:51:53.655	52016	0.6500	3.0800	-12.2200	-0.1590	0.3720	0.0620
14:51:53.676	52036	0.8400	2.9800	-14.5000	-0.1750	0.4570	0.0890
14:51:53.694	52056	0.5100	3.4700	-12.1200	-0.1500	0.3820	0.0600
14:51:53.715	52076	0.5500	2.9900	-12.6300	-0.1660	0.3960	0.0590
14:51:53.736	52096	1.1200	3.4700	-15.7900	-0.1690	0.4400	0.0880
14:51:53.755	52116	0.3500	3.0700	-11.7800	-0.1540	0.3330	0.0560
14:51:53.774	52136	0.8400	3.1300	-13.6300	-0.1740	0.4620	0.0760
14:51:53.795	52156	-0.0400	2.9000	-13.7800	-0.1630	0.3550	0.0670
14:51:53.815	52176	1.0000	2.9700	-13.0500	-0.1600	0.3630	0.0640
14:51:53.835	52196	0.6800	3.2300	-14.1500	-0.1690	0.4380	0.0720
14:51:53.855	52216	0.2600	2.6500	-13.3300	-0.1650	0.3500	0.0700
14:51:53.873	52236	1.2400	3.4500	-15.3300	-0.1660	0.4220	0.0850
14:51:53.896	52256	0.9400	3.3800	-12.6000	-0.1580	0.3840	0.0740
14:51:53.914	52276	1.1300	2.9600	-14.6800	-0.1740	0.4220	0.0860
14:51:53.934	52296	0.9900	2.8200	-14.1600	-0.1700	0.4490	0.0820
14:51:53.954	52316	0.3800	2.9400	-12.7800	-0.1440	0.3370	0.0610
14:51:53.974	52336	0.4000	2.9000	-14.1100	-0.1800	0.4400	0.0780
14:51:53.995	52356	0.3300	2.5700	-13.2100	-0.1570	0.3610	0.0680
14:51:54.015	52376	1.1300	3.1800	-14.3100	-0.1740	0.4410	0.0850
14:51:54.034	52396	0.7200	3.3000	-12.5800	-0.1420	0.3950	0.0650
14:51:54.056	52416	0.9500	2.9600	-13.4400	-0.1410	0.3420	0.0690
14:51:54.075	52436	0.6200	3.4400	-13.2000	-0.1610	0.4340	0.0720
14:51:54.095	52456	0.3300	3.0200	-13.8400	-0.1270	0.3320	0.0660
14:51:54.116	52476	0.8600	3.4700	-14.9700	-0.1550	0.4680	0.0900
14:51:54.135	52496	0.6900	2.6100	-14.7700	-0.1410	0.3730	0.0800
14:51:54.156	52516	0.8800	2.8400	-14.2300	-0.1680	0.3920	0.0770
14:51:54.175	52536	0.7700	3.2600	-13.8400	-0.1670	0.4150	0.0800
14:51:54.196	52556	1.3400	3.0800	-12.4500	-0.1490	0.3660	0.0620
14:51:54.216	52576	2.0300	3.5500	-13.8000	-0.1700	0.4790	0.0830
14:51:54.236	52596	0.9100	2.9100	-12.1700	-0.1500	0.3510	0.0650
14:51:54.256	52616	1.3400	3.1200	-12.6200	-0.1870	0.4980	0.0680
14:51:54.274	52636	0.4900	3.0600	-15.4100	-0.1800	0.4600	0.0870
14:51:54.295	52656	0.5300	3.0100	-12.8800	-0.1720	0.3930	0.0620
14:51:54.315	52676	0.7900	3.3800	-15.9100	-0.1770	0.4720	0.0890
14:51:54.335	52696	0.4900	3.0100	-11.6200	-0.1560	0.3520	0.0500
14:51:54.356	52716	0.8900	3.0100	-14.3300	-0.1990	0.4320	0.0760
14:51:54.376	52736	0.7000	3.4400	-13.1000	-0.1590	0.3670	0.0640
14:51:54.396	52756	1.5200	3.2800	-12.1800	-0.1670	0.4100	0.0580
14:51:54.415	52776	1.0300	3.4500	-16.3800	-0.1580	0.4680	0.1100
14:51:54.434	52796	0.8800	3.3100	-12.1500	-0.1690	0.3640	0.0700
14:51:54.456	52816	1.8100	3.5600	-14.7000	-0.1780	0.4960	0.0830
14:51:54.475	52836	0.1500	2.8500	-13.7200	-0.1430	0.3190	0.0620
14:51:54.496	52856	0.7900	3.1900	-12.2300	-0.1690	0.4180	0.0710
14:51:54.515	52876	0.6000	3.0600	-13.6200	-0.1410	0.4230	0.0800
14:51:54.535	52896	1.3700	3.1100	-12.6300	-0.1530	0.4000	0.0620
14:51:54.555	52916	1.1400	2.9600	-15.8500	-0.1450	0.4370	0.0850
14:51:54.575	52936	0.3600	2.7100	-13.3200	-0.1490	0.3410	0.0740
14:51:54.596	52956	0.7800	3.6300	-13.7800	-0.1810	0.4580	0.0840
14:51:54.616	52976	-0.3700	2.4600	-14.0400	-0.1460	0.3180	0.0600
14:51:54.636	52996	-0.6300	3.0000	-15.5300	-0.1400	0.3630	0.0760
14:51:54.655	53016	0.1000	3.3000	-16.0200	-0.1490	0.4060	0.0970
14:51:54.674	53036	0.4900	2.9500	-14.3900	-0.1610	0.3840	0.0780
14:51:54.695	53056	-0.3000	3.4300	-16.2000	-0.1530	0.4420	0.0850
14:51:54.715	53076	0.0400	2.6400	-14.7200	-0.1620	0.3500	0.0680
14:51:54.737	53096	0.7600	2.9500	-13.6400	-0.1780	0.4270	0.0660
14:51:54.756	53116	0.2000	3.2700	-14.4600	-0.1460	0.4140	0.0870
14:51:54.776	53136	1.0000	3.0800	-13.3300	-0.1610	0.4380	0.0690
14:51:54.795	53156	0.8100	3.5500	-13.7200	-0.1830	0.4800	0.0820
14:51:54.814	53176	0.3400	2.9100	-12.0300	-0.1450	0.3220	0.0560
14:51:54.836	53196	1.3200	3.2300	-15.7500	-0.1680	0.4450	0.0910
14:51:54.855	53216	0.8100	2.9800	-14.3700	-0.1610	0.4500	0.0930
14:51:54.876	53236	0.2400	3.1300	-13.9200	-0.1520	0.3930	0.0750
14:51:54.895	53256	0.5000	3.1600	-12.4300	-0.1740	0.4280	0.0650
14:51:54.916	53276	0.6700	2.6400	-13.8900	-0.1620	0.3350	0.0700
14:51:54.936	53296	1.2200	3.4500	-13.9500	-0.1690	0.4510	0.0840
14:51:54.956	53316	0.7700	3.2100	-13.6200	-0.1650	0.4180	0.0720
14:51:54.977	53336	0.8200	2.9000	-14.1200	-0.1500	0.4050	0.0800
14:51:54.995	53356	0.6200	3.2800	-14.8300	-0.1540	0.4260	0.0880
14:51:55.015	53376	0.8700	2.8000	-12.7200	-0.1730	0.3700	0.0600
14:51:55.037	53396	1.4400	3.0200	-15.3300	-0.1910	0.4530	0.0980
14:51:55.055	53416	0.6400	2.9300	-13.5700	-0.1610	0.3770	0.0650
14:51:55.076	53436	1.0100	3.0300	-14.2600	-0.1710	0.4320	0.0790
14:51:55.096	53456	0.6500	3.2500	-13.7000	-0.1690	0.4030	0.0680
14:51:55.114	53476	0.5200	2.6900	-14.6500	-0.1740	0.3650	0.0730
14:51:55.136	53496	0.5200	3.5900	-13.1600	-0.1750	0.4560	0.0690
14:51:55.156	53516	0.1400	2.8100	-13.8800	-0.1800	0.3710	0.0710
14:51:55.175	53536	0.8200	3.4900	-16.6900	-0.1780	0.4460	0.1010
14:51:55.194	53556	0.5200	2.9600	-13.2000	-0.1660	0.3910	0.0650
14:51:55.215	53576	0.5600	2.7100	-14.1200	-0.1740	0.3940	0.0710
14:51:55.235	53596	0.8800	3.8100	-14.4800	-0.1560	0.4510	0.0800
14:51:55.256	53616	0.9500	2.6300	-12.0300	-0.1560	0.3520	0.0540
14:51:55.277	53636	0.9200	3.3700	-13.5200	-0.1510	0.4350	0.0830
14:51:55.295	53656	0.0500	2.9000	-14.2700	-0.1640	0.3500	0.0690
14:51:55.315	53676	0.6100	3.1100	-13.6700	-0.1630	0.4530	0.0840
14:51:55.335	53696	0.6400	3.3000	-14.2300	-0.1620	0.4110	0.0820
14:51:55.355	53716	0.4200	2.6800	-12.2300	-0.1540	0.3580	0.0560
14:51:55.376	53736	1.1600	2.8800	-14.6600	-0.1760	0.4140	0.0850
14:51:55.396	53756	1.0400	2.7100	-14.1200	-0.1440	0.3480	0.0780
14:51:55.416	53776	1.7600	3.1900	-14.9500	-0.1860	0.5040	0.0890
14:51:55.435	53796	0.4500	3.2900	-14.0300	-0.1600	0.3820	0.0670
14:51:55.456	53816	0.9600	3.0400	-12.7100	-0.1640	0.3950	0.0700
14:51:55.476	53836	0.3000	3.0500	-15.5400	-0.1760	0.4250	0.0790
14:51:55.496	53856	0.6900	2.8500	-13.5800	-0.1590	0.2960	0.0560
14:51:55.516	53876	1.1500	2.9000	-13.6400	-0.1910	0.4390	0.0720
14:51:55.536	53896	1.4500	2.9900	-12.6800	-0.1650	0.4250	0.0810
14:51:55.555	53916	0.6500	2.9200	-15.3900	-0.1880	0.4370	0.0840
14:51:55.575	53936	-0.1600	3.1300	-15.0400	-0.1720	0.4250	0.0780
14:51:55.595	53956	0.0300	2.7300	-13.6500	-0.1720	0.3410	0.0610
14:51:55.616	53976	0.5600	3.1800	-16.2200	-0.1790	0.4520	0.0930
14:51:55.636	53996	0.0800	2.9300	-11.6100	-0.1700	0.3440	0.0500
14:51:55.656	54016	0.9800	3.5900	-14.5700	-0.1610	0.4200	0.0710
14:51:55.677	54036	0.5100	2.8800	-14.2800	-0.1490	0.4380	0.0760
14:51:55.696	54056	1.1400	2.6200	-15.9200	-0.1680	0.3650	0.0800
14:51:55.716	54076	0.8100	3.2600	-14.4000	-0.1680	0.4210	0.0770
14:51:55.737	54096	1.0800	2.9800	-10.8900	-0.1440	0.3290	0.0520
14:51:55.755	54116	1.0500	3.0900	-14.6800	-0.1620	0.4300	0.0830
14:51:55.775	54136	1.0400	2.6500	-14.9600	-0.1650	0.3820	0.0780
14:51:55.796	54156	0.7700	2.7200	-13.9800	-0.1600	0.3760	0.0720
14:51:55.815	54176	-0.0300	3.4900	-14.4300	-0.1610	0.4530	0.0800
14:51:55.835	54196	1.4700	2.5900	-12.2000	-0.1650	0.3520	0.0560
14:51:55.855	54216	1.0700	3.3400	-15.1800	-0.1670	0.4560	0.0860
14:51:55.877	54236	1.1100	3.0300	-12.2200	-0.1600	0.3710	0.0650
14:51:55.897	54256	1.0800	3.1600	-12.4600	-0.1630	0.4250	0.0800
14:51:55.915	54276	0.8300	3.4200	-14.7500	-0.1570	0.4340	0.0890
14:51:55.936	54296	0.6400	2.9100	-12.2800	-0.1700	0.3330	0.0620
14:51:55.956	54316	0.5700	3.2700	-14.5900	-0.1810	0.4170	0.0860
14:51:55.977	54336	0.8100	2.5200	-13.3400	-0.1600	0.3450	0.0640
14:51:55.996	54356	0.7800	3.2600	-15.7000	-0.1770	0.4480	0.0960
14:51:56.015	54376	0.1200	3.2900	-13.4500	-0.1610	0.3750	0.0700
14:51:56.036	54396	0.6600	3.0800	-14.2100	-0.1770	0.4040	0.0770
14:51:56.057	54416	1.1400	3.3500	-14.6700	-0.1670	0.4490	0.0960
14:51:56.075	54436	0.8500	2.9200	-12.2500	-0.1470	0.3370	0.0660
14:51:56.097	54456	0.5500	3.1400	-16.9400	-0.1640	0.4110	0.0980
14:51:56.116	54476	0.5200	2.6000	-14.1900	-0.1650	0.3670	0.0730
14:51:56.138	54496	0.7000	3.2800	-14.7000	-0.1610	0.4520	0.0800
14:51:56.156	54516	0.5100	3.6000	-14.1300	-0.1650	0.4230	0.0800
14:51:56.176	54536	0.6700	2.6200	-12.9500	-0.1600	0.3290	0.0610
14:51:56.197	54556	1.5000	3.1900	-13.7200	-0.1810	0.4630	0.0810
14:51:56.216	54576	0.8700	3.2900	-12.5000	-0.1580	0.3790	0.0660
14:51:56.236	54596	1.1100	3.4100	-15.1100	-0.1700	0.4710	0.0900
14:51:56.258	54616	0.0200	3.0100	-13.6300	-0.1530	0.3650	0.0630
14:51:56.276	54636	0.0600	3.0000	-12.7400	-0.1790	0.3950	0.0730
14:51:56.296	54656	0.6300	3.4500	-14.0400	-0.1750	0.4210	0.0760
14:51:56.315	54676	0.4100	3.4700	-13.3500	-0.1490	0.3580	0.0760
14:51:56.335	54696	0.6400	3.3200	-14.9900	-0.1690	0.4450	0.0910
14:51:56.357	54716	0.3400	2.8700	-13.1200	-0.1700	0.3700	0.0680
14:51:56.377	54736	0.9000	3.0900	-13.1100	-0.1850	0.4000	0.0810
14:51:56.397	54756	0.7500	3.8500	-12.7900	-0.1640	0.4350	0.0790
14:51:56.418	54776	0.1800	3.5800	-13.2200	-0.1680	0.3640	0.0630
14:51:56.436	54796	0.3700	3.3900	-14.3700	-0.1740	0.4160	0.0820
14:51:56.456	54816	0.0800	2.8700	-13.1600	-0.1610	0.3290	0.0610
14:51:56.476	54836	1.3000	3.2700	-13.8600	-0.1870	0.4810	0.0910
14:51:56.496	54856	0.5300	3.1700	-14.5200	-0.1620	0.4540	0.0890
14:51:56.517	54876	0.5500	2.5200	-12.8900	-0.1620	0.3660	0.0560
14:51:56.537	54896	0.4000	2.8200	-15.5300	-0.1670	0.4130	0.0810
14:51:56.556	54916	0.5400	2.3600	-14.3200	-0.1470	0.3370	0.0730
14:51:56.576	54936	0.9200	3.4400	-14.1600	-0.1840	0.4730	0.0870
14:51:56.596	54956	-0.3100	3.1700	-12.4300	-0.1630	0.3860	0.0620
14:51:56.618	54976	0.3000	2.2600	-14.3200	-0.1730	0.3400	0.0680
14:51:56.637	54996	0.9000	2.9900	-13.4800	-0.1640	0.4150	0.0790
14:51:56.658	55016	1.8500	2.5000	-14.5000	-0.1790	0.3760	0.0740
14:51:56.677	55036	0.9300	3.1700	-13.2300	-0.1930	0.5000	0.0770
14:51:56.696	55056	0.6000	3.2600	-11.6700	-0.1430	0.3610	0.0590
14:51:56.718	55076	1.7000	2.8400	-14.6400	-0.1890	0.4350	0.0820
14:51:56.738	55096	0.6700	3.3700	-13.7400	-0.1600	0.4240	0.0800
14:51:56.757	55116	0.5900	2.5600	-14.3200	-0.1660	0.3430	0.0750
14:51:56.775	55136	1.0700	3.4200	-14.8700	-0.1830	0.4560	0.0820
14:51:56.796	55156	0.7600	2.7300	-12.8500	-0.1680	0.3880	0.0720
14:51:56.817	55176	0.5300	3.0900	-14.3900	-0.1700	0.4450	0.0830
14:51:56.837	55196	0.5200	3.0600	-14.3800	-0.1520	0.3750	0.0860
14:51:56.857	55216	0.6100	2.9600	-13.6100	-0.1820	0.4180	0.0690
14:51:56.877	55236	0.4100	3.4800	-15.9700	-0.1650	0.4510	0.0870
14:51:56.896	55256	0.3900	2.7600	-13.9800	-0.1490	0.3430	0.0680
14:51:56.918	55276	0.2900	3.2200	-12.6000	-0.1810	0.4450	0.0590
14:51:56.937	55296	0.7200	3.0200	-13.0300	-0.1430	0.3360	0.0620
14:51:56.955	55316	0.9800	3.3600	-12.7900	-0.1700	0.4290	0.0710
14:51:56.975	55336	0.6300	3.1200	-16.0800	-0.1570	0.4170	0.0830
14:51:56.997	55356	0.4200	2.8200	-13.0200	-0.1730	0.3650	0.0530
14:51:57.017	55376	0.0100	3.0100	-15.0300	-0.1720	0.4310	0.0750
14:51:57.037	55396	0.8900	3.0300	-12.6500	-0.1490	0.3560	0.0610
14:51:57.057	55416	0.7300	2.9800	-14.3900	-0.1800	0.4630	0.0950
14:51:57.076	55436	0.4500	3.0200	-14.5400	-0.1690	0.3940	0.0760
14:51:57.098	55456	0.5800	3.1700	-13.6400	-0.1660	0.3970	0.0800
14:51:57.118	55476	-0.4200	2.9800	-15.8100	-0.1700	0.4290	0.0790
14:51:57.136	55496	0.1400	2.4600	-14.3400	-0.1660	0.3290	0.0600
14:51:57.157	55516	0.7900	3.4000	-14.7800	-0.1790	0.4750	0.0920
14:51:57.179	55536	0.4700	2.9800	-13.1000	-0.1610	0.4200	0.0680
14:51:57.197	55556	1.0100	3.1700	-13.4200	-0.1770	0.4430	0.0880
14:51:57.217	55576	0.7700	3.2100	-12.6100	-0.1660	0.4490	0.0740
14:51:57.237	55596	0.8300	2.8600	-14.5900	-0.1600	0.3540	0.0770
14:51:57.257	55616	1.1200	3.6600	-14.8500	-0.1730	0.4660	0.0930
14:51:57.277	55636	0.5000	2.8900	-12.9200	-0.1480	0.3390	0.0570
14:51:57.297	55656	0.9100	2.9400	-14.2600	-0.1810	0.4100	0.0800
14:51:57.317	55676	0.4400	2.7400	-15.1000	-0.1650	0.4250	0.0910
14:51:57.337	55696	0.0700	3.0000	-13.1300	-0.1650	0.3800	0.0580
14:51:57.357	55716	1.0400	3.3300	-16.4200	-0.1540	0.4120	0.0950
14:51:57.378	55736	0.4200	2.6400	-13.2500	-0.1570	0.3460	0.0550
14:51:57.398	55756	0.6100	3.0700	-14.2600	-0.1780	0.4510	0.0810
14:51:57.418	55776	1.0700	3.2400	-13.8200	-0.1570	0.4090	0.0780
14:51:57.438	55796	0.9000	3.0800	-12.8200	-0.1600	0.3910	0.0780
14:51:57.457	55816	0.4600	3.1700	-14.3800	-0.1550	0.4190	0.0850
14:51:57.479	55836	0.9700	2.7000	-12.2500	-0.1780	0.3770	0.0560
14:51:57.497	55856	1.1400	2.9100	-15.1600	-0.1760	0.4510	0.0900
14:51:57.517	55876	0.7100	3.1100	-12.1400	-0.1570	0.3270	0.0600
14:51:57.538	55896	1.2500	3.5500	-13.1600	-0.1690	0.4490	0.0820
14:51:57.557	55916	0.9900	3.2000	-15.2500	-0.1550	0.4380	0.1020
14:51:57.577	55936	0.7200	2.9400	-14.5000	-0.1640	0.4100	0.0830
14:51:57.599	55956	0.1300	3.4400	-14.4200	-0.1670	0.4520	0.0810
14:51:57.619	55976	-0.0800	2.8000	-12.4600	-0.1620	0.3190	0.0590
14:51:57.638	55996	0.5900	3.6300	-13.6000	-0.1630	0.4120	0.0790
14:51:57.658	56016	1.1800	3.1700	-13.1800	-0.1480	0.3640	0.0680
14:51:57.678	56036	1.0100	3.2200	-12.8200	-0.1600	0.4300	0.0700
14:51:57.698	56056	0.3800	3.1600	-14.0000	-0.1640	0.4790	0.0790
14:51:57.718	56076	0.1600	2.6900	-12.6200	-0.1380	0.3420	0.0540
14:51:57.739	56096	0.8400	3.1200	-15.9500	-0.1710	0.4750	0.0910
14:51:57.757	56116	0.7000	2.8600	-13.5900	-0.1560	0.3860	0.0680
14:51:57.777	56136	1.1200	2.9800	-14.9000	-0.1610	0.4560	0.0830
14:51:57.797	56156	0.9100	3.1300	-14.6000	-0.1520	0.4250	0.0780
14:51:57.819	56176	0.2400	2.5700	-13.8300	-0.1600	0.3790	0.0670
14:51:57.838	56196	1.1500	3.0500	-15.1300	-0.1590	0.4130	0.0880
14:51:57.857	56216	0.8000	2.9700	-13.1700	-0.1470	0.3860	0.0750
14:51:57.878	56236	0.9800	2.9300	-15.3000	-0.1880	0.4670	0.0880
14:51:57.897	56256	-0.2800	2.9100	-13.9100	-0.1590	0.3870	0.0610
14:51:57.919	56276	0.7400	2.9500	-13.6300	-0.1640	0.3980	0.0700
14:51:57.937	56296	0.3500	3.3300	-14.0400	-0.1610	0.4000	0.0730
14:51:57.958	56316	0.7900	3.1500	-11.0000	-0.1570	0.3370	0.0520
14:51:57.977	56336	0.6600	3.5600	-14.1600	-0.1740	0.4550	0.0780
14:51:57.997	56356	0.3600	3.1400	-12.2700	-0.1780	0.4050	0.0590
14:51:58.018	56376	1.3100	3.1200	-13.9700	-0.1790	0.4100	0.0780
14:51:58.039	56396	0.5900	3.0800	-14.8000	-0.1800	0.4670	0.0960
14:51:58.057	56416	0.5500	3.0900	-12.3000	-0.1670	0.3790	0.0630
14:51:58.079	56436	0.7300	3.6600	-13.6800	-0.1710	0.4500	0.0630
14:51:58.097	56456	0.9800	3.0100	-13.6700	-0.1480	0.3370	0.0650
14:51:58.119	56476	0.8200	3.2300	-12.3100	-0.1810	0.4140	0.0590
14:51:58.139	56496	0.2300	3.1600	-14.6500	-0.1580	0.4220	0.0740
14:51:58.157	56516	1.0400	2.3400	-14.6800	-0.1620	0.4170	0.0790
14:51:58.178	56536	0.8800	3.0900	-15.5700	-0.1680	0.4040	0.0860
14:51:58.198	56556	1.2300	2.5400	-12.7000	-0.1450	0.3570	0.0620
14:51:58.218	56576	1.5100	3.3100	-15.4900	-0.1680	0.4500	0.0940
14:51:58.239	56596	0.8300	3.0800	-13.6200	-0.1630	0.3890	0.0680
14:51:58.257	56616	0.7900	2.8000	-14.2000	-0.1690	0.4120	0.0770
14:51:58.277	56636	-0.1000	3.1500	-14.4100	-0.1500	0.4250	0.0830
14:51:58.299	56656	1.1100	2.8100	-11.6500	-0.1600	0.3370	0.0540
14:51:58.318	56676	1.1800	3.3100	-15.1700	-0.1870	0.4840	0.0950
14:51:58.339	56696	0.9700	2.8900	-12.2500	-0.1580	0.3380	0.0670
14:51:58.359	56716	1.6900	3.4500	-12.6300	-0.1800	0.4220	0.0760
14:51:58.377	56736	0.7200	2.9400	-15.4100	-0.1570	0.3930	0.0900
14:51:58.397	56756	0.7800	2.9300	-12.2000	-0.1650	0.3740	0.0570
14:51:58.419	56776	0.2900	3.4200	-14.1700	-0.1700	0.4460	0.0850
14:51:58.437	56796	0.3000	2.5100	-13.0600	-0.1780	0.3250	0.0570
14:51:58.459	56816	1.4200	3.6000	-14.6400	-0.1750	0.4420	0.0730
14:51:58.479	56836	0.9600	3.2000	-13.8600	-0.1510	0.3950	0.0760
14:51:58.499	56856	1.2900	3.1600	-15.1400	-0.1740	0.4180	0.0850
14:51:58.518	56876	1.1500	3.6300	-14.1100	-0.1490	0.4200	0.0900
14:51:58.538	56896	0.5300	2.7400	-11.7900	-0.1530	0.3480	0.0520
14:51:58.558	56916	0.4500	3.3000	-15.3400	-0.1770	0.4470	0.0830
14:51:58.578	56936	1.0200	2.5000	-14.3600	-0.1660	0.3900	0.0730
14:51:58.598	56956	0.9300	3.2600	-12.8900	-0.1710	0.4400	0.0770
14:51:58.618	56976	0.9400	3.1400	-14.3100	-0.1420	0.4230	0.0830
14:51:58.637	56996	0.0600	3.0700	-13.3100	-0.1560	0.3460	0.0630
14:51:58.658	57016	0.3300	3.0600	-14.1700	-0.1690	0.4390	0.0770
14:51:58.677	57036	1.3500	2.9300	-12.6200	-0.1540	0.3800	0.0680
14:51:58.698	57056	1.2000	3.2300	-15.4800	-0.1720	0.4650	0.0920
14:51:58.719	57076	0.4900	2.7800	-12.1800	-0.1470	0.3810	0.0530
14:51:58.738	57096	0.0500	2.8900	-14.6500	-0.1670	0.4010	0.0790
14:51:58.758	57116	0.3000	2.8800	-14.2900	-0.1640	0.3830	0.0760
14:51:58.780	57136	0.5400	2.7800	-13.5100	-0.1710	0.3950	0.0690
14:51:58.799	57156	1.3600	3.2600	-14.7800	-0.1770	0.4820	0.0930
14:51:58.818	57176	0.8200	2.8600	-12.7700	-0.1680	0.3950	0.0790
14:51:58.837	57196	0.7400	3.0900	-12.7700	-0.1810	0.3940	0.0620
14:51:58.859	57216	0.3800	2.8700	-13.1600	-0.1680	0.3770	0.0670
14:51:58.880	57236	0.3000	2.8000	-13.2300	-0.1730	0.3790	0.0600
14:51:58.900	57256	0.7400	3.1800	-16.6200	-0.1750	0.4710	0.0980
14:51:58.918	57276	0.3400	2.8800	-12.3300	-0.1600	0.3430	0.0630
14:51:58.939	57296	1.8200	3.6900	-12.9700	-0.1690	0.4250	0.0880
14:51:58.959	57316	1.2300	3.3800	-14.3200	-0.1590	0.4180	0.0800
14:51:58.979	57336	0.7300	2.6900	-14.0600	-0.1570	0.4030	0.0740
14:51:58.998	57356	0.3700	3.2400	-13.4800	-0.1550	0.4130	0.0760
14:51:59.018	57376	0.4300	2.5100	-13.0000	-0.1520	0.2750	0.0500
14:51:59.039	57396	0.9100	3.0600	-15.0900	-0.1670	0.4510	0.0970
14:51:59.059	57416	0.7400	2.8400	-14.5300	-0.1490	0.3850	0.0850
14:51:59.079	57436	1.2400	2.9200	-15.4400	-0.1660	0.4120	0.0880
14:51:59.098	57456	0.5000	3.3900	-13.9900	-0.1440	0.4260	0.0860
14:51:59.119	57476	1.9300	2.8200	-12.8400	-0.1600	0.3940	0.0590
14:51:59.138	57496	1.6600	3.3600	-15.6400	-0.1680	0.4630	0.0990
14:51:59.160	57516	0.5200	3.0000	-12.1100	-0.1640	0.3460	0.0580
14:51:59.180	57536	1.0100	2.7400	-13.9400	-0.1770	0.4240	0.0750
14:51:59.198	57556	0.8100	3.1200	-14.0200	-0.1700	0.4150	0.0720
14:51:59.219	57576	0.6900	3.1000	-12.6600	-0.1680	0.3600	0.0600
14:51:59.239	57596	0.8100	3.3900	-14.7700	-0.1840	0.4740	0.0970
14:51:59.259	57616	0.3900	3.1800	-13.3100	-0.1590	0.3370	0.0650
14:51:59.279	57636	0.5400	3.1600	-14.9900	-0.1660	0.4560	0.0900
14:51:59.299	57656	0.5400	2.9700	-12.4900	-0.1620	0.3740	0.0640
14:51:59.319	57676	0.8200	3.1700	-13.7900	-0.1600	0.4230	0.0780
14:51:59.338	57696	0.5800	3.3600	-14.4200	-0.1550	0.4740	0.0770
14:51:59.359	57716	0.5800	2.8800	-13.1600	-0.1410	0.3750	0.0650
14:51:59.379	57736	0.2800	3.0000	-14.9100	-0.1530	0.3970	0.0780
14:51:59.399	57756	0.8000	2.9900	-12.6200	-0.1510	0.3700	0.0650
14:51:59.419	57776	1.6800	2.7400	-15.0500	-0.1740	0.4630	0.0900
14:51:59.439	57796	0.3300	3.4700	-12.8400	-0.1550	0.4500	0.0730
14:51:59.459	57816	0.6600	2.7200	-11.9000	-0.1700	0.3600	0.0530
14:51:59.479	57836	0.4100	3.3100	-12.6400	-0.1660	0.4240	0.0650
14:51:59.498	57856	0.1700	2.6200	-14.9700	-0.1550	0.3880	0.0810
14:51:59.519	57876	0.7800	3.2800	-14.4300	-0.1670	0.4500	0.0860
14:51:59.538	57896	0.4100	2.7700	-13.2600	-0.1610	0.3730	0.0610
14:51:59.558	57916	0.9500	2.8900	-16.1100	-0.1590	0.4010	0.0820
14:51:59.579	57936	1.0700	3.4100	-14.6800	-0.1590	0.4030	0.0760
14:51:59.599	57956	0.8000	2.8900	-13.0600	-0.1550	0.3640	0.0660
14:51:59.619	57976	0.7700	3.4100	-14.9100	-0.1640	0.4280	0.0860
14:51:59.639	57996	0.6300	2.8500	-14.4100	-0.1790	0.4270	0.0760
14:51:59.658	58016	0.7800	3.2200	-14.3700	-0.1620	0.4060	0.0800
14:51:59.679	58036	0.6600	3.1300	-14.9100	-0.1590	0.3830	0.0850
14:51:59.698	58056	1.0400	3.0700	-13.0300	-0.1730	0.3770	0.0660
14:51:59.720	58076	0.4500	3.1900	-16.3200	-0.1690	0.4600	0.0930
14:51:59.738	58096	0.4000	2.9600	-12.8700	-0.1480	0.3560	0.0590
14:51:59.759	58116	0.4700	2.9400	-15.9200	-0.1600	0.4270	0.0830
14:51:59.778	58136	0.8700	3.2100	-11.6800	-0.1530	0.3800	0.0630
14:51:59.799	58156	1.4100	2.5000	-14.5100	-0.1560	0.4030	0.0830
14:51:59.819	58176	0.5900	3.3900	-15.1500	-0.1590	0.4820	0.0830
14:51:59.838	58196	0.0400	2.5400	-13.1700	-0.1340	0.3290	0.0620
14:51:59.860	58216	1.2300	2.8500	-13.6000	-0.1790	0.4480	0.0830
14:51:59.880	58236	0.9000	2.8000	-12.7600	-0.1610	0.3600	0.0640
14:51:59.899	58256	0.8100	3.3200	-12.1000	-0.1510	0.4000	0.0660
14:51:59.919	58276	0.5600	3.5500	-14.6400	-0.1500	0.4490	0.0960
14:51:59.939	58296	0.8600	3.3000	-12.4100	-0.1380	0.3670	0.0640
14:51:59.959	58316	0.8800	3.2000	-12.9700	-0.1750	0.4430	0.0670
14:51:59.979	58336	0.6400	2.7400	-13.3600	-0.1500	0.3570	0.0660
14:51:59.998	58356	0.9700	3.3100	-13.9500	-0.1640	0.4640	0.0840
14:52:00.018	58376	0.4200	3.3000	-13.9300	-0.1580	0.4450	0.0740
14:52:00.040	58396	0.0200	2.9600	-12.3300	-0.1650	0.3310	0.0550
14:52:00.059	58416	0.1100	3.2000	-14.8200	-0.1860	0.4230	0.0900
14:52:00.079	58436	0.3200	2.7500	-13.2600	-0.1710	0.3460	0.0650
14:52:00.100	58456	0.4800	3.4000	-13.5300	-0.1800	0.4940	0.0770
14:52:00.120	58476	0.4900	3.0600	-14.1300	-0.1690	0.4060	0.0810
14:52:00.139	58496	0.7400	3.0600	-14.0300	-0.1740	0.3970	0.0720
14:52:00.159	58516	0.1600	3.5600	-13.5000	-0.1640	0.4220	0.0780
14:52:00.180	58536	0.4600	2.6800	-12.2300	-0.1530	0.3000	0.0510
14:52:00.199	58556	0.8200	2.9600	-14.3300	-0.1740	0.4110	0.0890
14:52:00.220	58576	0.8700	2.9000	-13.7800	-0.1540	0.4140	0.0740
14:52:00.240	58596	0.6900	3.2800	-14.5800	-0.1600	0.4600	0.0920
14:52:00.260	58616	-0.1500	3.3600	-12.2700	-0.1500	0.4100	0.0740
14:52:00.279	58636	0.1100	2.5900	-13.5400	-0.1630	0.3430	0.0620
14:52:00.301	58656	0.7500	3.0400	-13.8900	-0.1730	0.4330	0.0810
14:52:00.320	58676	0.9700	2.7400	-14.5500	-0.1670	0.3600	0.0660
14:52:00.341	58696	0.3100	3.4300	-14.0000	-0.1670	0.4330	0.0690
14:52:00.361	58716	-0.2200	3.3500	-11.9300	-0.1460	0.3400	0.0620
14:52:00.380	58736	0.2400	2.7300	-14.2400	-0.1800	0.4020	0.0570
14:52:00.400	58756	-0.0800	3.5100	-15.4000	-0.1600	0.4420	0.0910
14:52:00.420	58776	0.6000	3.1200	-12.7500	-0.1580	0.3790	0.0660
14:52:00.438	58796	0.5400	3.8000	-13.5600	-0.1630	0.4370	0.0800
14:52:00.460	58816	0.9100	3.1700	-12.1600	-0.1740	0.3660	0.0530
14:52:00.480	58836	1.4500	3.2100	-13.7500	-0.1800	0.4240	0.0820
14:52:00.500	58856	0.7600	3.1400	-14.7300	-0.1730	0.4300	0.0900
14:52:00.520	58876	0.5300	2.4500	-13.1100	-0.1770	0.3730	0.0620
14:52:00.539	58896	0.7900	3.3900	-14.0600	-0.1800	0.4870	0.0830
14:52:00.559	58916	0.7400	2.6300	-12.6400	-0.1590	0.3570	0.0610
14:52:00.580	58936	0.9400	3.1800	-13.8300	-0.1770	0.4620	0.0840
14:52:00.600	58956	1.0500	3.2200	-15.1100	-0.1630	0.4780	0.0900
14:52:00.620	58976	0.5900	3.1800	-11.9800	-0.1500	0.3830	0.0590
14:52:00.639	58996	0.0700	3.1300	-14.1600	-0.1360	0.4280	0.0800
14:52:00.660	59016	1.0300	2.7100	-13.2500	-0.1500	0.3530	0.0630
14:52:00.679	59036	0.7600	3.5100	-14.8600	-0.1640	0.4690	0.0860
14:52:00.700	59056	0.1900	3.0100	-13.3700	-0.1580	0.4050	0.0770
14:52:00.720	59076	0.0200	2.7600	-13.4800	-0.1580	0.3980	0.0730
14:52:00.740	59096	0.7600	3.1000	-14.4500	-0.1560	0.4250	0.0790
14:52:00.759	59116	0.7400	2.6400	-14.7200	-0.1680	0.3720	0.0700
14:52:00.780	59136	1.3800	3.3700	-14.5500	-0.1750	0.4790	0.0910
14:52:00.800	59156	0.3100	2.9400	-11.6800	-0.1600	0.3590	0.0560
14:52:00.819	59176	1.3300	3.2300	-14.5700	-0.1730	0.4510	0.0850
14:52:00.840	59196	0.9000	3.1800	-14.7200	-0.1610	0.4180	0.0860
14:52:00.860	59216	0.3700	2.7100	-15.1700	-0.1620	0.3920	0.0900
14:52:00.880	59236	0.0000	3.1000	-16.2900	-0.1980	0.4410	0.0900
14:52:00.900	59256	0.5300	2.7700	-13.2600	-0.1650	0.3570	0.0550
14:52:00.920	59276	0.8200	3.4900	-15.0500	-0.1770	0.4170	0.0840
14:52:00.941	59296	1.2700	3.2400	-13.2000	-0.1460	0.3580	0.0720
14:52:00.960	59316	1.6000	2.9900	-15.2200	-0.1770	0.4100	0.0900
14:52:00.981	59336	0.7500	3.8200	-14.2800	-0.1470	0.4570	0.0830
14:52:00.999	59356	-0.0800	2.5800	-14.2900	-0.1510	0.3450	0.0760
14:52:01.020	59376	0.2300	3.2400	-15.4200	-0.1560	0.4510	0.0930
14:52:01.040	59396	0.4600	2.9000	-13.6200	-0.1490	0.3560	0.0610
14:52:01.059	59416	0.7800	3.0200	-14.9800	-0.1690	0.4380	0.0840
14:52:01.081	59436	0.0700	2.7700	-15.5100	-0.1510	0.3990	0.0770
14:52:01.099	59456	0.7500	3.0700	-12.2300	-0.1350	0.3520	0.0660
14:52:01.119	59476	1.2000	3.1100	-15.0200	-0.1790	0.4550	0.0940
14:52:01.142	59496	0.5000	2.6400	-14.1500	-0.1570	0.3780	0.0850
14:52:01.161	59516	1.6500	3.5900	-14.7700	-0.1710	0.4990	0.0930
14:52:01.182	59536	0.2000	2.8000	-14.4000	-0.1520	0.3480	0.0740
14:52:01.201	59556	0.7100	2.8100	-14.5600	-0.1680	0.4040	0.0670
14:52:01.222	59576	0.7600	3.0500	-14.1900	-0.1490	0.4360	0.0820
14:52:01.241	59596	0.6100	2.8300	-13.7200	-0.1680	0.3530	0.0800
