# Supplementary material for: A slanted castor wheel enables pushing manual wheelchairs from the side to improve social interaction
Source: PLoS One. 2024 Sep 12;19(9):e0307759. doi: 10.1371/journal.pone.0307759 (PMC11392412; doi:10.1371/journal.pone.0307759)
Supplement: S1 File — Contains the data collected during the validation experiments and the code for calculating the reaction forces for a castor wheel using the vector equations and the cosine approximation. 4TU.ResearchData repository: https://doi.org/10.4121/82afa4e1-bdf1-4bf4-8682-32e62f6c3d68, GitLab repository: https://gitlab.tudelft.nl/ziggy/evaluation_paper. (ZIP) [file pone.0307759.s002.zip › S2 File - Experimental data and the MATLAB code for calculations of the castor wheel/Data/Test8_31-5-2022/0.2rad_3.4kg_8.txt]

TimeStamp	SampleCounter	Fx(N)	Fy(N)	Fz(N)	Tx(Nm)	Ty(Nm)	Tz(Nm)
14:53:01.250	54020	1.4500	6.9800	-30.0100	-0.3750	0.8600	0.1640
14:53:01.270	54040	1.5100	8.1000	-35.2800	-0.3430	1.1100	0.2100
14:53:01.289	54060	0.1500	6.2600	-32.5300	-0.3430	0.8610	0.1760
14:53:01.309	54080	1.8300	8.2100	-32.4800	-0.3610	1.0520	0.1750
14:53:01.331	54100	0.7600	6.4800	-32.5300	-0.3150	0.9340	0.1940
14:53:01.348	54120	0.5900	7.5900	-31.1500	-0.3530	0.8550	0.1440
14:53:01.371	54140	1.6300	7.4500	-34.6300	-0.3210	1.0490	0.2170
14:53:01.392	54160	0.4800	6.4700	-32.1800	-0.3680	0.8500	0.1530
14:53:01.409	54180	2.1800	8.1200	-34.6800	-0.3540	1.0910	0.2060
14:53:01.430	54200	0.8000	5.7600	-34.6000	-0.3200	0.9330	0.1990
14:53:01.450	54220	2.4000	8.0000	-31.9000	-0.3710	1.0250	0.1790
14:53:01.469	54240	1.8200	6.6900	-31.4200	-0.3040	1.0040	0.2050
14:53:01.488	54260	0.0200	7.1600	-31.6700	-0.3940	0.8730	0.1490
14:53:01.508	54280	1.7800	7.3800	-35.4200	-0.3480	1.1070	0.2090
14:53:01.529	54300	0.0600	6.4000	-31.8100	-0.3420	0.8980	0.1700
14:53:01.550	54320	1.8300	8.1000	-31.6000	-0.3550	1.0390	0.1730
14:53:01.571	54340	0.7500	6.7100	-32.8500	-0.3420	0.9590	0.1890
14:53:01.590	54360	0.4300	7.1700	-31.9300	-0.3900	0.8940	0.1590
14:53:01.609	54380	1.0100	7.3000	-34.2600	-0.3480	1.0570	0.1950
14:53:01.630	54400	0.5700	6.6500	-30.7600	-0.3650	0.8480	0.1720
14:53:01.651	54420	2.1300	8.2600	-34.1700	-0.3690	1.0840	0.1940
14:53:01.669	54440	0.5700	6.5400	-29.0200	-0.2950	0.9220	0.1630
14:53:01.688	54460	1.3800	7.7800	-30.1900	-0.3540	0.9380	0.1600
14:53:01.709	54480	1.5000	6.9700	-33.1100	-0.3170	1.0600	0.2130
14:53:01.729	54500	1.6300	6.6700	-31.8800	-0.3660	0.9080	0.1640
14:53:01.749	54520	1.3000	7.8200	-36.2900	-0.3410	1.0960	0.2210
14:53:01.769	54540	-0.3200	6.3000	-31.6900	-0.3460	0.8250	0.1660
14:53:01.791	54560	1.1400	7.8300	-34.1900	-0.3580	0.9800	0.1840
14:53:01.810	54580	0.9700	6.8400	-33.0200	-0.3050	0.9940	0.1970
14:53:01.828	54600	1.7500	7.1300	-29.9100	-0.3460	0.9190	0.1570
14:53:01.852	54620	0.9800	7.8900	-36.6300	-0.3520	1.1220	0.2260
14:53:01.871	54640	-0.8600	6.5000	-30.6200	-0.3980	0.7720	0.1540
14:53:01.889	54660	0.8100	7.5600	-37.3700	-0.3620	1.0640	0.2100
14:53:01.909	54680	0.1200	6.7500	-33.0400	-0.3200	0.8840	0.1820
14:53:01.928	54700	1.6500	7.9300	-33.3200	-0.3700	0.9890	0.1780
14:53:01.950	54720	1.9900	7.0900	-35.6500	-0.3430	1.1230	0.2400
14:53:01.969	54740	0.9500	7.2200	-29.2500	-0.3860	0.8570	0.1530
14:53:01.991	54760	2.3100	7.5100	-35.1500	-0.3800	1.0950	0.2130
14:53:02.009	54780	0.4900	6.3100	-32.6600	-0.3280	0.9080	0.1920
14:53:02.028	54800	1.5400	7.8200	-33.2500	-0.3520	1.0210	0.1850
14:53:02.050	54820	0.8300	6.9400	-33.8400	-0.3250	0.9970	0.2060
14:53:02.070	54840	1.2900	6.8500	-28.8500	-0.3780	0.8480	0.1510
14:53:02.090	54860	1.2800	7.6700	-36.8100	-0.3290	1.1010	0.2270
14:53:02.110	54880	0.5000	6.7500	-31.9600	-0.3850	0.8620	0.1560
14:53:02.130	54900	0.9700	7.8600	-35.6000	-0.3290	1.0290	0.2030
14:53:02.149	54920	0.5600	6.6900	-32.0500	-0.3230	0.8980	0.1760
14:53:02.171	54940	2.5100	7.6800	-29.7800	-0.3520	0.9310	0.1610
14:53:02.193	54960	2.2700	7.2900	-36.0500	-0.3240	1.0950	0.2350
14:53:02.210	54980	0.5300	6.8700	-31.3600	-0.3850	0.9060	0.1680
14:53:02.230	55000	1.3200	7.9000	-35.6300	-0.3590	1.0960	0.2100
14:53:02.250	55020	-0.4100	6.4000	-32.0900	-0.3610	0.8580	0.1800
14:53:02.269	55040	2.6700	8.4200	-30.8100	-0.3810	1.0800	0.1730
14:53:02.288	55060	1.5800	6.5700	-32.2900	-0.2810	1.0140	0.2000
14:53:02.308	55080	2.5000	7.4500	-32.2700	-0.3570	0.9610	0.1850
14:53:02.330	55100	1.6800	7.2800	-35.0700	-0.3410	1.0920	0.2220
14:53:02.350	55120	-0.7500	7.0000	-31.7100	-0.4040	0.8220	0.1520
14:53:02.370	55140	0.5900	7.8300	-33.3400	-0.3420	0.9370	0.1780
14:53:02.391	55160	0.9000	6.1300	-34.5600	-0.3590	0.9520	0.2030
14:53:02.408	55180	1.3800	7.2500	-32.8300	-0.3710	0.9750	0.1800
14:53:02.432	55200	1.8900	7.2400	-34.5500	-0.3370	1.0600	0.2120
14:53:02.449	55220	0.7400	6.8300	-28.7300	-0.3770	0.8410	0.1380
14:53:02.472	55240	0.9200	7.7300	-35.9800	-0.3510	1.0480	0.2060
14:53:02.490	55260	0.0900	6.1000	-31.8100	-0.3250	0.8730	0.1740
14:53:02.511	55280	1.7900	7.9800	-31.5200	-0.3420	0.9680	0.1780
14:53:02.529	55300	1.6300	7.1100	-34.2100	-0.3170	1.0330	0.2170
14:53:02.549	55320	1.1700	7.0100	-30.0300	-0.3510	0.8580	0.1580
14:53:02.571	55340	1.5900	7.3200	-36.4100	-0.3580	1.0920	0.2180
14:53:02.591	55360	-0.1200	6.6400	-31.6000	-0.3580	0.8810	0.1570
14:53:02.610	55380	1.4400	8.2700	-31.6700	-0.3630	1.0110	0.1800
14:53:02.629	55400	0.8100	7.0900	-31.2500	-0.2970	0.9460	0.1930
14:53:02.650	55420	0.9900	7.8400	-31.2700	-0.3470	0.8860	0.1550
14:53:02.670	55440	1.1200	7.8100	-37.4200	-0.3380	1.1380	0.2350
14:53:02.689	55460	0.1400	7.0200	-27.8200	-0.3940	0.8160	0.1340
14:53:02.710	55480	1.6400	8.0300	-35.3300	-0.3470	1.0560	0.2070
14:53:02.733	55500	0.3700	6.5400	-32.3800	-0.3460	0.8680	0.1750
14:53:02.749	55520	1.4800	7.5700	-31.0600	-0.3620	0.9320	0.1590
14:53:02.770	55540	1.9100	6.9100	-33.1000	-0.3360	1.0660	0.2150
14:53:02.791	55560	1.4400	7.2100	-30.7100	-0.3940	0.8910	0.1660
14:53:02.810	55580	1.6800	7.4100	-35.5700	-0.3640	1.1330	0.2220
14:53:02.829	55600	0.7300	7.0800	-32.3200	-0.3690	0.8780	0.1830
14:53:02.849	55620	1.9300	7.8500	-31.5100	-0.3580	0.9610	0.1710
14:53:02.869	55640	-0.2500	7.2100	-34.4400	-0.3200	0.9170	0.1950
14:53:02.889	55660	1.2700	7.4700	-31.5100	-0.3460	0.9150	0.1630
14:53:02.910	55680	2.3500	6.7200	-33.7200	-0.3190	1.0830	0.2140
14:53:02.929	55700	0.9500	6.7000	-32.3400	-0.3960	0.8780	0.1700
14:53:02.950	55720	1.2100	7.7300	-35.1300	-0.3500	1.0370	0.1990
14:53:02.970	55740	-0.3100	6.6400	-32.3600	-0.3110	0.8710	0.1790
14:53:02.990	55760	2.2100	7.7500	-30.4300	-0.3700	0.9790	0.1640
14:53:03.011	55780	1.2600	7.1800	-34.7300	-0.3240	1.0510	0.2200
14:53:03.031	55800	1.0600	7.2900	-32.2300	-0.3920	0.8840	0.1670
14:53:03.050	55820	1.2700	7.8100	-37.0200	-0.3380	1.0540	0.2240
14:53:03.070	55840	-0.0200	6.4300	-32.4900	-0.3600	0.8430	0.1720
14:53:03.092	55860	2.0600	8.1900	-32.9100	-0.3730	1.0700	0.1840
14:53:03.111	55880	1.6700	6.8200	-31.2600	-0.3220	1.0090	0.1980
14:53:03.129	55900	1.9700	7.6900	-29.6800	-0.4010	0.9370	0.1620
14:53:03.153	55920	1.4200	7.0300	-35.0600	-0.3570	1.1230	0.2260
14:53:03.169	55940	0.9600	6.9500	-32.0900	-0.3760	0.8850	0.1790
14:53:03.190	55960	1.3500	8.0100	-32.5400	-0.3770	1.0670	0.1880
14:53:03.210	55980	0.4800	6.5800	-34.5300	-0.3280	0.9170	0.2060
14:53:03.228	56000	1.0700	8.1400	-33.4800	-0.3510	0.9480	0.1760
14:53:03.250	56020	1.1000	6.6300	-35.1200	-0.3230	1.0320	0.2160
14:53:03.273	56040	0.8600	7.2600	-32.4500	-0.3920	0.9250	0.1690
14:53:03.291	56060	2.0700	7.4200	-34.2900	-0.3570	1.0750	0.2200
14:53:03.310	56080	0.2500	7.0200	-29.7500	-0.3350	0.8530	0.1640
14:53:03.329	56100	1.0500	7.9600	-33.2300	-0.3590	0.9790	0.1860
14:53:03.350	56120	1.1400	7.1100	-33.6500	-0.3150	1.0140	0.2000
14:53:03.372	56140	2.1300	7.0400	-29.2700	-0.3520	0.9010	0.1500
14:53:03.391	56160	0.9600	7.2100	-37.4600	-0.3290	1.0950	0.2340
14:53:03.410	56180	-0.3600	6.9200	-33.0700	-0.3840	0.8040	0.1590
14:53:03.431	56200	0.8400	7.7700	-35.0200	-0.3430	1.0150	0.2000
14:53:03.451	56220	0.4500	6.4300	-33.9900	-0.3120	0.9180	0.2030
14:53:03.470	56240	1.5600	7.7700	-32.4900	-0.3520	0.9800	0.1880
14:53:03.491	56260	1.9200	6.9300	-33.0700	-0.3190	1.0660	0.2210
14:53:03.514	56280	0.2600	6.9300	-28.7000	-0.4050	0.8040	0.1400
14:53:03.533	56300	1.5000	7.9600	-33.8200	-0.3460	1.0390	0.2090
14:53:03.549	56320	0.1400	6.5600	-31.8500	-0.3360	0.8750	0.1800
14:53:03.569	56340	1.3100	8.1700	-32.1900	-0.3620	1.0060	0.1800
14:53:03.590	56360	1.1300	6.7900	-33.2200	-0.3340	1.0060	0.2150
14:53:03.610	56380	1.8000	7.8300	-31.1500	-0.3960	0.9660	0.1630
14:53:03.633	56400	1.3900	7.3900	-35.4700	-0.3560	1.0940	0.2170
14:53:03.649	56420	0.7600	6.7900	-31.2900	-0.4000	0.8900	0.1590
14:53:03.670	56440	1.7100	7.7900	-32.6900	-0.3640	1.0040	0.1900
14:53:03.691	56460	0.2100	6.7400	-32.9200	-0.3600	0.9480	0.1920
14:53:03.711	56480	1.2600	7.2100	-30.3200	-0.3370	0.9290	0.1580
14:53:03.733	56500	1.6600	7.2000	-33.7900	-0.3190	1.0790	0.2210
14:53:03.748	56520	0.5600	6.5900	-30.6900	-0.3850	0.8980	0.1620
14:53:03.768	56540	0.8700	7.6100	-35.0100	-0.3360	1.0440	0.2030
14:53:03.789	56560	-0.2200	6.6900	-30.9700	-0.3320	0.8220	0.1540
14:53:03.810	56580	2.5100	7.6300	-31.5000	-0.3510	1.0180	0.1900
14:53:03.828	56600	1.0500	7.1700	-34.9300	-0.3150	1.0090	0.2090
14:53:03.849	56620	2.0300	7.2600	-32.1900	-0.3680	0.9450	0.1690
14:53:03.869	56640	1.0800	7.4600	-33.9200	-0.3310	1.0350	0.2050
14:53:03.889	56660	0.5700	6.4200	-31.0900	-0.3640	0.8290	0.1570
14:53:03.910	56680	2.4300	8.2300	-34.5100	-0.3700	1.1170	0.2150
14:53:03.929	56700	1.1600	6.1300	-30.4300	-0.3030	0.9230	0.1840
14:53:03.950	56720	2.5800	8.0700	-31.1500	-0.3730	1.0360	0.1710
14:53:03.969	56740	1.2900	6.8300	-36.4900	-0.3220	1.0270	0.2280
14:53:03.991	56760	0.0400	7.5300	-30.7100	-0.3880	0.8000	0.1450
14:53:04.009	56780	0.8700	8.0200	-36.3700	-0.3550	1.0380	0.2040
14:53:04.029	56800	0.1000	6.3000	-31.8000	-0.3510	0.8500	0.1810
14:53:04.049	56820	1.0000	7.5800	-34.3400	-0.3640	0.9350	0.1770
14:53:04.069	56840	0.7000	6.7100	-32.4300	-0.3240	0.9550	0.1830
14:53:04.089	56860	1.5000	7.6700	-32.3200	-0.3580	0.9240	0.1730
14:53:04.110	56880	2.0600	7.7200	-35.6100	-0.3650	1.1220	0.2290
14:53:04.130	56900	-0.1300	6.7700	-29.2600	-0.3360	0.7770	0.1440
14:53:04.150	56920	1.3500	8.4400	-33.4200	-0.3660	1.0200	0.1800
14:53:04.169	56940	1.3900	6.3000	-31.9600	-0.2970	0.9490	0.2010
14:53:04.190	56960	1.7800	7.8100	-30.7900	-0.3550	1.0250	0.1590
14:53:04.209	56980	2.1000	6.8700	-36.3300	-0.3290	1.0650	0.2330
14:53:04.231	57000	0.7200	7.1000	-31.9200	-0.3950	0.9400	0.1750
14:53:04.249	57020	3.1100	7.7900	-30.8400	-0.3650	1.0520	0.1870
14:53:04.270	57040	1.1100	5.5000	-31.5400	-0.3160	0.9160	0.1780
14:53:04.290	57060	1.1000	8.2600	-31.6800	-0.3450	0.9520	0.1740
14:53:04.310	57080	1.4300	7.0900	-35.0500	-0.3350	1.0210	0.2120
14:53:04.329	57100	1.2400	7.3400	-28.1200	-0.3330	0.8140	0.1450
14:53:04.350	57120	1.9600	7.4100	-34.0400	-0.3010	1.0320	0.2080
14:53:04.369	57140	0.9800	6.2700	-33.1500	-0.3580	0.9010	0.1730
14:53:04.390	57160	2.8200	8.4200	-32.2900	-0.3310	1.1650	0.2100
14:53:04.410	57180	1.0100	6.4500	-32.1600	-0.3120	0.8950	0.1780
14:53:04.430	57200	0.4300	7.6100	-30.4100	-0.3340	0.9820	0.1620
14:53:04.450	57220	1.4200	7.7400	-34.3200	-0.3290	1.0600	0.2140
14:53:04.469	57240	0.9000	6.4700	-31.2200	-0.3650	0.8520	0.1620
14:53:04.488	57260	2.7100	7.7100	-35.6200	-0.3480	1.1490	0.2390
14:53:04.509	57280	1.6700	6.4300	-30.8500	-0.3400	0.9740	0.1770
14:53:04.530	57300	2.0300	7.7500	-32.8200	-0.3650	1.0130	0.1880
14:53:04.550	57320	1.5900	6.7200	-32.5300	-0.3160	1.0020	0.2110
14:53:04.569	57340	-0.0500	7.0600	-32.8100	-0.3680	0.8910	0.1610
14:53:04.590	57360	1.0300	8.1100	-36.2700	-0.3360	1.0640	0.2250
14:53:04.611	57380	-0.2800	5.8900	-33.3300	-0.3380	0.7970	0.1580
14:53:04.631	57400	1.7900	8.4900	-33.2800	-0.3520	1.0520	0.1980
14:53:04.649	57420	0.8100	6.9700	-32.8900	-0.3180	0.9450	0.1970
14:53:04.670	57440	0.7000	7.5200	-33.0600	-0.3490	0.8750	0.1750
14:53:04.689	57460	1.7000	7.5000	-33.4600	-0.3250	1.0650	0.2060
14:53:04.710	57480	0.1800	7.4000	-31.6300	-0.3650	0.8490	0.1620
14:53:04.730	57500	2.3800	8.2000	-36.2600	-0.3730	1.2050	0.2230
14:53:04.750	57520	1.0000	6.0900	-29.6900	-0.3200	0.8920	0.1790
14:53:04.769	57540	1.6200	8.4000	-32.1600	-0.3830	1.0340	0.1800
14:53:04.790	57560	1.2400	7.0400	-33.7100	-0.3310	1.0820	0.2200
14:53:04.811	57580	0.6200	7.4200	-29.9000	-0.3860	0.8370	0.1470
14:53:04.829	57600	1.6500	7.4400	-34.7600	-0.3690	1.0890	0.2060
14:53:04.849	57620	0.4700	6.8700	-32.0300	-0.3640	0.8660	0.1700
14:53:04.870	57640	0.9500	8.0200	-34.5200	-0.3910	1.0620	0.1880
14:53:04.891	57660	0.4000	6.4200	-32.9000	-0.3350	0.9400	0.1990
14:53:04.912	57680	0.1000	7.4300	-31.8900	-0.3960	0.8710	0.1570
14:53:04.931	57700	1.6000	7.3000	-34.3200	-0.3680	1.1130	0.2210
14:53:04.950	57720	0.5600	6.3800	-28.8900	-0.3520	0.8370	0.1560
14:53:04.971	57740	1.8400	8.0600	-33.6800	-0.3610	1.1030	0.1970
14:53:04.989	57760	0.5300	6.2500	-32.0200	-0.3410	0.8780	0.1750
14:53:05.011	57780	1.1300	7.5700	-32.1900	-0.3490	0.9150	0.1730
14:53:05.030	57800	1.2700	7.4100	-33.3400	-0.3240	1.0060	0.2070
14:53:05.049	57820	0.2500	6.9700	-29.7600	-0.3670	0.8190	0.1550
14:53:05.070	57840	2.4500	8.1600	-36.9800	-0.3630	1.1240	0.2270
14:53:05.091	57860	0.7700	6.4200	-29.0700	-0.3290	0.9110	0.1650
14:53:05.112	57880	1.2800	7.9800	-31.6600	-0.3710	0.9810	0.1810
14:53:05.130	57900	0.8700	6.7800	-35.0200	-0.3230	0.9880	0.2100
14:53:05.150	57920	-0.5200	7.6300	-29.5000	-0.3960	0.8040	0.1300
14:53:05.171	57940	0.6000	7.3300	-37.9000	-0.3510	1.0700	0.2250
14:53:05.191	57960	0.6300	6.8800	-31.0800	-0.3700	0.8090	0.1660
14:53:05.211	57980	2.3600	7.7500	-33.5900	-0.3700	1.0910	0.1990
14:53:05.230	58000	1.6600	6.7300	-33.9300	-0.3260	1.0200	0.2160
14:53:05.251	58020	1.6800	8.0500	-29.7000	-0.3910	0.9750	0.1660
14:53:05.270	58040	1.9200	7.5300	-33.5300	-0.3490	1.0480	0.2160
14:53:05.289	58060	-0.1400	7.2700	-27.9800	-0.3870	0.8560	0.1350
14:53:05.311	58080	1.8300	7.6500	-34.1300	-0.3770	1.0840	0.1990
14:53:05.331	58100	0.4900	6.9400	-32.3600	-0.3590	0.9490	0.1880
14:53:05.351	58120	2.4500	7.8000	-32.5100	-0.3640	1.0180	0.1830
14:53:05.371	58140	1.8400	7.2400	-32.3200	-0.3320	1.0690	0.2100
14:53:05.391	58160	0.2500	7.5200	-30.6100	-0.3830	0.8260	0.1430
14:53:05.411	58180	0.5600	7.9200	-35.7300	-0.3440	1.0800	0.2120
14:53:05.431	58200	-0.0600	6.7200	-29.9300	-0.3150	0.8440	0.1570
14:53:05.451	58220	2.1000	8.3800	-32.2700	-0.3640	1.0420	0.1720
14:53:05.470	58240	1.1500	6.6900	-32.8000	-0.3130	0.9650	0.2000
14:53:05.492	58260	0.8300	6.9000	-30.5300	-0.3570	0.8860	0.1560
14:53:05.509	58280	0.7600	7.4600	-35.7600	-0.3270	1.0580	0.2190
14:53:05.532	58300	0.2200	7.2100	-29.3200	-0.3660	0.8100	0.1490
14:53:05.551	58320	2.4200	8.3600	-35.3000	-0.3610	1.1890	0.2090
14:53:05.571	58340	1.1700	6.1700	-29.9600	-0.3100	0.9400	0.1740
14:53:05.591	58360	2.6200	8.1900	-32.9300	-0.3770	1.0240	0.1800
14:53:05.610	58380	1.0500	7.0100	-34.4700	-0.3500	1.0500	0.2160
14:53:05.630	58400	0.8400	7.0200	-30.3200	-0.3940	0.8510	0.1620
14:53:05.652	58420	1.5000	7.5400	-36.2800	-0.3740	1.1080	0.2250
14:53:05.672	58440	0.7200	6.7000	-29.7500	-0.3650	0.8920	0.1750
14:53:05.690	58460	2.3900	8.0200	-33.4900	-0.3790	1.0510	0.1820
14:53:05.712	58480	1.4100	6.2000	-33.5600	-0.3440	0.9860	0.1960
14:53:05.729	58500	0.4600	7.5200	-30.8900	-0.3910	0.8660	0.1480
14:53:05.750	58520	1.6600	7.1600	-35.8900	-0.3560	1.1180	0.2310
14:53:05.770	58540	0.4900	6.6200	-30.4000	-0.3580	0.8360	0.1620
14:53:05.792	58560	1.2000	8.0200	-34.6800	-0.3660	1.0470	0.1970
14:53:05.812	58580	0.6500	6.9000	-31.8000	-0.3240	0.9270	0.1870
14:53:05.831	58600	1.3800	7.4300	-31.7300	-0.3470	0.9330	0.1740
14:53:05.851	58620	1.6200	7.3800	-33.3200	-0.3360	1.0560	0.2090
14:53:05.871	58640	0.1700	6.9900	-29.7000	-0.3780	0.7920	0.1460
14:53:05.891	58660	2.0000	7.8300	-37.5200	-0.3670	1.1300	0.2200
14:53:05.910	58680	1.1000	6.5300	-30.8700	-0.3380	0.9220	0.1840
14:53:05.930	58700	0.9000	7.8600	-32.3800	-0.3520	0.9960	0.1850
14:53:05.951	58720	1.9100	7.1000	-32.5400	-0.3210	1.0060	0.2050
14:53:05.971	58740	0.1900	7.1500	-31.0400	-0.3710	0.8170	0.1460
14:53:05.991	58760	1.1200	7.8200	-36.6500	-0.3420	1.0720	0.2250
14:53:06.010	58780	0.7100	6.8700	-29.9900	-0.3570	0.7900	0.1550
14:53:06.031	58800	1.7000	7.7700	-35.9100	-0.3570	1.0980	0.2150
14:53:06.051	58820	1.1200	6.6000	-31.5900	-0.3380	1.0050	0.1940
14:53:06.071	58840	1.1200	7.7500	-32.4800	-0.3900	0.9200	0.1770
14:53:06.090	58860	1.3700	7.0900	-35.7500	-0.3370	1.0120	0.2260
14:53:06.112	58880	0.9400	7.0200	-29.8400	-0.4000	0.8690	0.1590
14:53:06.131	58900	2.2700	7.9000	-34.0100	-0.3580	1.1310	0.2200
14:53:06.151	58920	0.9300	6.5900	-32.4300	-0.3630	0.8860	0.1660
14:53:06.171	58940	2.0400	8.3500	-32.9600	-0.3480	0.9910	0.1910
14:53:06.191	58960	1.3800	7.3100	-32.7000	-0.3150	1.0630	0.2130
14:53:06.211	58980	-0.3200	7.0200	-29.9900	-0.3810	0.8410	0.1440
14:53:06.230	59000	1.1800	7.4000	-35.9500	-0.3660	1.0440	0.2120
14:53:06.252	59020	-0.0800	6.7100	-30.4000	-0.3570	0.7880	0.1550
14:53:06.271	59040	2.0600	8.0000	-33.2300	-0.3490	1.0780	0.2020
14:53:06.292	59060	1.5300	6.4500	-31.7000	-0.3360	0.9750	0.1970
14:53:06.311	59080	1.3300	7.6400	-32.0500	-0.3420	0.9400	0.1700
14:53:06.332	59100	1.3900	7.5900	-33.6700	-0.3310	1.0320	0.2150
14:53:06.352	59120	-0.1600	7.1500	-31.1700	-0.3690	0.8000	0.1560
14:53:06.372	59140	2.2700	8.7100	-35.5500	-0.3640	1.2190	0.2240
14:53:06.392	59160	1.3400	6.2700	-32.6100	-0.3310	0.9170	0.2050
14:53:06.412	59180	1.8200	8.4900	-32.3100	-0.3760	0.9960	0.1800
14:53:06.432	59200	1.4200	6.7600	-33.9500	-0.3370	1.0140	0.2100
14:53:06.451	59220	0.8600	7.2900	-32.6900	-0.3840	0.8560	0.1710
14:53:06.472	59240	2.1800	7.1500	-36.6000	-0.3680	1.1120	0.2320
14:53:06.491	59260	0.6100	6.8200	-30.1000	-0.3910	0.8830	0.1580
14:53:06.511	59280	1.5500	8.1100	-34.9200	-0.3850	1.0540	0.2000
14:53:06.531	59300	1.2800	6.2900	-32.8400	-0.3410	0.9480	0.1920
14:53:06.552	59320	0.7400	7.8700	-33.0600	-0.3870	0.9180	0.1730
14:53:06.571	59340	1.4900	7.3300	-32.9000	-0.3670	1.0780	0.1990
14:53:06.592	59360	-0.0800	6.5700	-31.2300	-0.3630	0.8110	0.1600
14:53:06.611	59380	1.4800	8.2400	-34.9000	-0.3510	1.0730	0.2040
14:53:06.631	59400	1.3400	6.6600	-33.0300	-0.3130	0.9500	0.2020
14:53:06.652	59420	1.6100	7.4700	-33.0500	-0.3780	0.9920	0.1800
14:53:06.673	59440	1.7500	7.1700	-32.6700	-0.3240	1.0180	0.2010
14:53:06.692	59460	-0.3900	7.2800	-31.5900	-0.3810	0.8560	0.1630
14:53:06.711	59480	1.8200	7.7400	-33.8400	-0.3440	1.0730	0.2030
14:53:06.732	59500	0.2700	6.2900	-32.6500	-0.3510	0.9190	0.1890
14:53:06.751	59520	1.3700	8.0100	-32.6500	-0.3510	1.0430	0.1830
14:53:06.771	59540	0.3100	6.8300	-34.3700	-0.3250	0.9810	0.2040
14:53:06.791	59560	1.6700	7.5500	-28.7000	-0.3780	0.8830	0.1520
14:53:06.812	59580	2.1400	7.1000	-34.1600	-0.3310	1.0580	0.2240
14:53:06.830	59600	0.0800	7.2200	-30.5900	-0.3900	0.8020	0.1470
14:53:06.852	59620	3.1600	7.8600	-34.0900	-0.3620	1.0890	0.2090
14:53:06.872	59640	1.5300	6.5600	-31.6500	-0.3330	0.9690	0.1890
14:53:06.891	59660	1.6400	8.0700	-33.2600	-0.3770	0.9790	0.1800
14:53:06.912	59680	0.9400	6.8700	-35.5400	-0.3690	1.0630	0.2280
14:53:06.933	59700	0.6200	7.5400	-29.7800	-0.3980	0.8520	0.1580
14:53:06.952	59720	2.1600	7.4500	-34.3400	-0.3590	1.0660	0.2170
14:53:06.972	59740	0.8800	6.9700	-33.4600	-0.3720	0.9420	0.1860
14:53:06.992	59760	1.9400	7.5900	-33.3900	-0.3780	1.0180	0.1880
14:53:07.011	59780	1.2900	7.2500	-32.1000	-0.3250	1.0340	0.2080
14:53:07.031	59800	1.2600	7.4600	-31.0100	-0.3890	0.9040	0.1590
14:53:07.052	59820	1.0000	7.6400	-34.5500	-0.3460	1.0970	0.2120
14:53:07.071	59840	0.5700	6.5400	-31.8300	-0.3670	0.8800	0.1690
14:53:07.092	59860	2.1500	7.7900	-33.2900	-0.3530	1.0620	0.1980
14:53:07.111	59880	1.0800	6.6400	-31.8700	-0.3290	0.9340	0.1960
14:53:07.131	59900	1.3600	7.3100	-31.2100	-0.3680	0.9120	0.1650
14:53:07.151	59920	0.9200	7.1800	-34.6200	-0.3250	1.0760	0.2260
14:53:07.172	59940	0.5200	7.4400	-31.4500	-0.3590	0.8580	0.1560
14:53:07.191	59960	1.9700	7.6000	-35.3100	-0.3740	1.1460	0.2170
14:53:07.211	59980	0.6900	6.0500	-32.9000	-0.3410	0.8860	0.1870
14:53:07.231	60000	2.6000	8.1200	-31.9500	-0.3810	1.0000	0.1730
14:53:07.250	60020	0.6100	6.9100	-35.1500	-0.3210	1.0050	0.2240
14:53:07.272	60040	0.7800	7.6300	-29.1800	-0.4020	0.8710	0.1320
14:53:07.293	60060	1.5500	7.4700	-33.7300	-0.3470	1.0540	0.2070
14:53:07.311	60080	0.5600	7.4200	-30.5600	-0.3690	0.8590	0.1590
14:53:07.332	60100	1.4000	7.6200	-32.8500	-0.3640	1.0100	0.1930
14:53:07.352	60120	1.1200	6.8900	-33.4000	-0.3360	0.9880	0.2090
14:53:07.373	60140	1.9000	7.5600	-30.7300	-0.3540	0.9150	0.1610
14:53:07.392	60160	1.3200	7.4400	-35.7500	-0.3640	1.1040	0.2140
14:53:07.413	60180	0.5600	7.0000	-29.4600	-0.3690	0.8270	0.1550
14:53:07.432	60200	1.3500	7.9400	-33.1300	-0.3400	1.0550	0.1950
14:53:07.452	60220	1.4600	6.7900	-29.1400	-0.3110	0.9350	0.1730
14:53:07.473	60240	2.7800	7.1700	-31.1000	-0.3570	0.9750	0.1690
14:53:07.493	60260	0.9800	6.8000	-33.6800	-0.3170	1.0210	0.2050
14:53:07.514	60280	0.6100	6.9300	-30.3400	-0.3530	0.7970	0.1400
14:53:07.533	60300	1.9800	7.7700	-35.7000	-0.3380	1.0910	0.2300
14:53:07.552	60320	1.1100	6.6700	-30.6900	-0.3730	0.9030	0.1600
14:53:07.572	60340	1.6000	7.8000	-33.8900	-0.3630	1.0390	0.1940
14:53:07.592	60360	1.1900	6.8400	-31.5800	-0.3230	0.9920	0.1970
14:53:07.612	60380	0.3100	7.7100	-31.3800	-0.3380	0.8640	0.1550
14:53:07.633	60400	1.6700	7.1300	-33.8000	-0.3120	1.0460	0.2130
14:53:07.654	60420	0.6900	7.1300	-31.6500	-0.3830	0.8850	0.1630
14:53:07.671	60440	1.4200	7.5600	-32.1800	-0.3600	1.0440	0.1950
14:53:07.692	60460	1.9300	6.5800	-32.8000	-0.3390	0.9900	0.2020
14:53:07.711	60480	1.8100	7.7700	-29.9600	-0.3750	0.9400	0.1650
14:53:07.732	60500	1.9100	7.5600	-32.5500	-0.3340	1.0750	0.2050
14:53:07.752	60520	-0.0100	6.7100	-32.1900	-0.4090	0.9090	0.1720
14:53:07.773	60540	1.7800	7.5000	-34.4800	-0.3670	1.0660	0.2130
14:53:07.792	60560	0.9200	6.6700	-32.0200	-0.3540	0.9080	0.1760
14:53:07.812	60580	1.2500	8.1300	-34.4900	-0.3620	1.0450	0.1900
14:53:07.833	60600	1.3000	6.6300	-31.5800	-0.3210	0.9780	0.1880
14:53:07.853	60620	0.8200	7.2200	-31.3600	-0.3790	0.8980	0.1600
14:53:07.872	60640	1.2500	7.4600	-33.4300	-0.3230	1.0400	0.2060
14:53:07.892	60660	0.6000	6.6100	-30.3100	-0.3680	0.8320	0.1490
14:53:07.912	60680	1.7100	7.9100	-35.4900	-0.3440	1.0720	0.2050
14:53:07.932	60700	0.1100	6.7400	-31.0900	-0.3230	0.8860	0.1750
14:53:07.952	60720	0.4200	7.9900	-32.1000	-0.3600	0.9300	0.1600
14:53:07.973	60740	1.7200	7.2200	-34.8900	-0.3170	1.0340	0.2200
14:53:07.993	60760	1.0600	7.1400	-30.1000	-0.3720	0.8900	0.1600
14:53:08.013	60780	2.6000	8.3300	-35.7600	-0.3730	1.1630	0.2220
14:53:08.032	60800	0.6100	6.5600	-31.9800	-0.3420	0.8440	0.1680
14:53:08.052	60820	1.2300	8.5900	-32.7700	-0.3790	1.0040	0.1800
14:53:08.073	60840	1.2300	6.7400	-32.7000	-0.3360	1.0050	0.2010
14:53:08.093	60860	0.9100	7.5100	-30.0100	-0.4010	0.8740	0.1480
14:53:08.111	60880	2.3800	7.3600	-34.3100	-0.3560	1.1100	0.2190
14:53:08.133	60900	1.0700	6.6700	-30.2500	-0.3890	0.8610	0.1620
14:53:08.154	60920	1.2400	8.2000	-32.9400	-0.3860	1.0060	0.1860
14:53:08.173	60940	0.2900	6.6900	-33.6100	-0.3240	0.9120	0.1990
14:53:08.192	60960	1.3200	7.8700	-32.4400	-0.3640	0.9520	0.1780
14:53:08.213	60980	1.9600	6.9800	-33.9500	-0.3500	1.0660	0.2290
14:53:08.232	61000	-0.1000	7.1000	-30.0000	-0.3740	0.8330	0.1520
14:53:08.254	61020	1.4700	8.1300	-35.2500	-0.3650	1.0260	0.1860
14:53:08.272	61040	1.3700	6.4000	-33.0200	-0.3250	0.9300	0.1940
14:53:08.293	61060	2.2100	7.7700	-31.3100	-0.3630	0.9920	0.1700
14:53:08.313	61080	1.7200	7.1800	-33.8400	-0.3280	1.0320	0.2090
14:53:08.334	61100	0.2200	7.2600	-30.7100	-0.3900	0.8530	0.1520
14:53:08.353	61120	1.6500	8.3400	-33.8500	-0.3520	1.0990	0.2060
14:53:08.373	61140	0.3100	6.4800	-31.3800	-0.3480	0.8840	0.1800
14:53:08.393	61160	2.1600	7.8200	-32.3600	-0.3690	0.9950	0.1830
14:53:08.412	61180	1.3200	6.8600	-34.3600	-0.3220	1.0040	0.2040
14:53:08.432	61200	1.5000	7.6300	-32.4400	-0.3790	0.9330	0.1780
14:53:08.452	61220	1.5500	6.3400	-34.1100	-0.3320	1.0550	0.2210
14:53:08.472	61240	0.7600	7.3000	-30.9600	-0.4020	0.8970	0.1580
14:53:08.491	61260	1.3000	8.0200	-32.5800	-0.3620	1.0410	0.1900
14:53:08.512	61280	1.2200	6.7000	-31.7300	-0.3440	0.9600	0.1930
14:53:08.532	61300	1.8700	8.0400	-31.6100	-0.3860	1.0050	0.1760
14:53:08.553	61320	0.8500	7.0000	-33.3600	-0.3330	0.9650	0.2050
14:53:08.573	61340	0.6200	7.9400	-33.3600	-0.3990	0.9010	0.1690
14:53:08.592	61360	1.8200	7.3700	-34.2700	-0.3540	1.0640	0.2140
14:53:08.613	61380	0.5400	7.3400	-32.9400	-0.3460	0.9500	0.1910
14:53:08.633	61400	1.3900	8.4600	-31.2300	-0.3620	1.0380	0.1710
14:53:08.654	61420	0.5300	6.7000	-31.3800	-0.3310	0.9620	0.1880
14:53:08.672	61440	0.5800	7.6600	-30.7400	-0.3590	0.8600	0.1540
14:53:08.693	61460	1.5300	7.4000	-33.9600	-0.3190	1.0130	0.2070
14:53:08.713	61480	0.3100	7.0400	-31.5600	-0.3680	0.8920	0.1680
14:53:08.733	61500	2.4200	7.9500	-32.2500	-0.3520	1.0810	0.2000
14:53:08.753	61520	0.4400	6.9300	-30.6000	-0.3220	0.9200	0.1800
14:53:08.773	61540	2.0100	7.5300	-32.2200	-0.3620	0.9440	0.1800
14:53:08.794	61560	1.4800	7.1900	-33.0600	-0.3360	1.0360	0.2000
14:53:08.813	61580	0.4900	7.1800	-31.3300	-0.3720	0.8500	0.1620
14:53:08.834	61600	1.6800	8.4100	-36.4700	-0.3430	1.1560	0.2310
14:53:08.853	61620	0.6000	6.6500	-30.7500	-0.3310	0.8900	0.1830
14:53:08.872	61640	2.6300	8.3400	-31.1100	-0.3770	1.0290	0.1660
14:53:08.892	61660	0.9400	6.5400	-32.4800	-0.3280	0.9860	0.2090
14:53:08.913	61680	1.0800	7.4700	-31.1000	-0.4060	0.9060	0.1560
14:53:08.934	61700	2.0700	7.3600	-34.6100	-0.3590	1.1220	0.2310
14:53:08.953	61720	0.8200	6.9000	-29.2600	-0.3900	0.8540	0.1490
14:53:08.974	61740	1.8100	8.3300	-35.4400	-0.3640	1.0560	0.2040
14:53:08.994	61760	0.5600	6.6200	-33.9100	-0.3340	0.9430	0.1860
14:53:09.014	61780	1.7900	8.0600	-31.5100	-0.3790	0.9690	0.1760
14:53:09.035	61800	2.0900	7.3600	-33.7300	-0.3520	1.0580	0.2190
14:53:09.053	61820	0.1800	6.8500	-28.8200	-0.3720	0.7910	0.1480
14:53:09.074	61840	1.7800	8.2700	-34.4000	-0.3380	1.0630	0.2090
14:53:09.094	61860	1.3300	6.8200	-31.3700	-0.3160	0.9190	0.1800
14:53:09.112	61880	1.9000	7.5000	-31.8200	-0.3640	1.0160	0.1770
14:53:09.135	61900	1.6400	7.0100	-33.3600	-0.3380	1.0280	0.2080
14:53:09.153	61920	0.3300	7.1600	-30.6800	-0.3810	0.8240	0.1490
14:53:09.174	61940	0.9700	7.9900	-35.7900	-0.3210	1.0750	0.2190
14:53:09.193	61960	1.1400	6.5200	-32.6200	-0.3460	0.8700	0.1750
14:53:09.213	61980	1.5100	7.8400	-33.2100	-0.3540	1.0310	0.1840
14:53:09.234	62000	1.3100	7.2000	-31.5900	-0.3090	0.9780	0.1960
14:53:09.255	62020	1.4500	7.7100	-30.8300	-0.3650	0.8730	0.1610
14:53:09.274	62040	1.5500	7.3100	-34.8900	-0.3420	1.0460	0.2220
14:53:09.293	62060	-0.3800	7.3400	-30.4000	-0.4030	0.8200	0.1500
14:53:09.314	62080	1.6000	7.8300	-34.2000	-0.3670	1.1010	0.2170
14:53:09.334	62100	1.3100	6.4800	-30.7400	-0.3200	0.9030	0.1750
14:53:09.353	62120	2.1600	8.1100	-32.6500	-0.3680	0.9700	0.1790
14:53:09.374	62140	1.7500	6.6600	-32.2300	-0.3390	1.0700	0.2180
14:53:09.394	62160	1.1400	7.0300	-30.7700	-0.3860	0.8830	0.1680
14:53:09.413	62180	1.5400	8.0600	-33.9900	-0.3580	1.1190	0.2200
14:53:09.434	62200	0.4000	6.8900	-32.6300	-0.3510	0.8720	0.1770
14:53:09.454	62220	1.9900	8.1300	-34.3900	-0.3660	1.0220	0.1900
14:53:09.474	62240	1.8100	7.0500	-32.6500	-0.3130	0.9930	0.2040
14:53:09.493	62260	0.6400	7.0800	-30.7600	-0.3900	0.9020	0.1560
14:53:09.513	62280	1.0800	7.5200	-35.2400	-0.3200	1.0600	0.2170
14:53:09.535	62300	0.0200	6.3300	-30.8700	-0.3420	0.8420	0.1480
14:53:09.555	62320	1.6900	7.9200	-33.7100	-0.3600	1.1180	0.1920
14:53:09.573	62340	1.0400	6.5500	-29.8300	-0.3220	0.8770	0.1780
14:53:09.593	62360	1.9300	7.7800	-32.3400	-0.3520	0.9680	0.1810
14:53:09.614	62380	1.3300	7.0000	-35.0000	-0.3270	1.0470	0.2330
14:53:09.633	62400	0.5800	7.1200	-28.6800	-0.3580	0.8390	0.1450
14:53:09.654	62420	1.6000	8.1100	-35.2200	-0.3480	1.1510	0.2180
14:53:09.674	62440	0.6700	6.3800	-31.6600	-0.3160	0.8410	0.1770
14:53:09.695	62460	2.2100	8.5500	-31.6000	-0.3580	1.0900	0.1800
14:53:09.713	62480	0.4200	6.8300	-34.1400	-0.3280	0.9910	0.2170
14:53:09.732	62500	0.4200	7.4500	-29.8600	-0.3800	0.9050	0.1550
14:53:09.755	62520	2.2900	7.4500	-35.0200	-0.3640	1.0760	0.2250
14:53:09.774	62540	0.9600	6.6900	-30.9800	-0.3690	0.8110	0.1640
14:53:09.795	62560	1.9100	8.3200	-36.9600	-0.3590	1.1370	0.2170
14:53:09.814	62580	1.5000	6.4500	-30.8900	-0.3280	0.9070	0.1840
14:53:09.833	62600	0.7300	7.8700	-32.9800	-0.3660	0.8610	0.1650
14:53:09.852	62620	1.2000	7.4200	-34.3800	-0.3470	1.0370	0.2100
14:53:09.874	62640	0.3100	6.7200	-30.5000	-0.3710	0.8050	0.1530
14:53:09.895	62660	1.1300	8.0100	-35.9600	-0.3360	1.1200	0.2100
14:53:09.914	62680	0.9700	6.3700	-31.6100	-0.3460	0.9330	0.1910
14:53:09.933	62700	1.8500	7.7800	-30.3300	-0.3570	0.9960	0.1670
14:53:09.954	62720	0.9400	7.1500	-33.0600	-0.3330	1.0050	0.2060
14:53:09.974	62740	0.2900	7.2600	-29.9000	-0.3620	0.7990	0.1550
14:53:09.995	62760	1.7300	7.8400	-36.5800	-0.3460	1.1530	0.2240
14:53:10.013	62780	1.0500	6.5800	-31.6100	-0.3240	0.8370	0.1890
14:53:10.035	62800	1.5800	8.2200	-33.2800	-0.3510	1.0690	0.1850
14:53:10.056	62820	0.8600	7.0800	-32.3200	-0.3240	0.9670	0.2010
14:53:10.075	62840	-0.1300	7.2700	-31.2300	-0.3770	0.8460	0.1560
14:53:10.095	62860	1.3200	7.3700	-34.9400	-0.3520	1.0140	0.2180
14:53:10.115	62880	0.5300	7.2500	-29.7600	-0.3880	0.8270	0.1480
14:53:10.134	62900	2.3300	8.0400	-35.4500	-0.3480	1.1310	0.2290
14:53:10.153	62920	1.3600	6.3700	-32.5300	-0.3410	0.9460	0.1910
14:53:10.175	62940	0.4400	7.9700	-33.0300	-0.3780	0.9800	0.1790
14:53:10.194	62960	1.0900	7.3300	-33.6900	-0.3540	1.0450	0.2090
14:53:10.214	62980	0.6500	7.3700	-30.3300	-0.3820	0.8530	0.1560
14:53:10.234	63000	1.4600	7.5100	-36.7700	-0.3700	1.1100	0.2340
14:53:10.254	63020	0.1300	6.7400	-30.5700	-0.3580	0.8660	0.1680
14:53:10.275	63040	0.9800	8.1100	-33.4700	-0.3770	1.0210	0.1900
14:53:10.294	63060	1.0800	6.7400	-33.2000	-0.3210	0.9800	0.2120
14:53:10.314	63080	0.9000	7.2400	-30.9200	-0.3760	0.9030	0.1630
14:53:10.334	63100	1.8600	6.9200	-36.0500	-0.3520	1.0570	0.2370
14:53:10.355	63120	0.2600	7.0600	-31.6700	-0.3530	0.8610	0.1620
14:53:10.374	63140	1.7700	8.0300	-34.0200	-0.3450	1.1370	0.2110
14:53:10.396	63160	1.2800	6.9500	-31.1700	-0.3340	0.9430	0.1870
14:53:10.416	63180	1.2400	7.8300	-32.1500	-0.3700	0.9370	0.1650
14:53:10.434	63200	1.1900	7.1900	-32.7500	-0.3370	1.0210	0.1990
14:53:10.454	63220	0.5900	7.0600	-30.8200	-0.3550	0.8490	0.1570
14:53:10.474	63240	2.0100	7.9600	-35.1700	-0.3460	1.1830	0.2140
14:53:10.495	63260	0.1600	6.5400	-30.2100	-0.3210	0.8930	0.1790
14:53:10.516	63280	2.2100	8.2800	-31.6100	-0.3780	1.0360	0.1720
14:53:10.536	63300	1.1800	7.3500	-33.5500	-0.3350	1.0010	0.2100
14:53:10.555	63320	1.2400	7.5400	-31.8400	-0.3810	0.8800	0.1580
14:53:10.576	63340	2.5500	7.2900	-35.3200	-0.3640	1.1300	0.2270
14:53:10.595	63360	0.2300	6.6400	-30.2900	-0.3620	0.7810	0.1590
14:53:10.615	63380	1.1700	8.5000	-33.6500	-0.3460	1.0350	0.1940
14:53:10.636	63400	0.2700	6.3000	-31.0900	-0.3520	0.9140	0.1760
14:53:10.656	63420	0.9100	7.8100	-32.0800	-0.3620	0.9390	0.1760
14:53:10.675	63440	1.7600	7.4400	-32.7600	-0.3490	1.0730	0.2060
14:53:10.695	63460	0.7400	6.6600	-31.2200	-0.3700	0.8590	0.1610
14:53:10.715	63480	1.4200	8.1500	-33.4200	-0.3370	1.0870	0.1910
14:53:10.736	63500	1.1300	6.4700	-31.2300	-0.3230	0.8780	0.1800
14:53:10.756	63520	2.0900	7.8100	-33.2000	-0.3510	1.0270	0.1820
14:53:10.775	63540	1.7600	6.9700	-35.1600	-0.3360	1.0140	0.2230
14:53:10.795	63560	-0.6100	6.9900	-31.3900	-0.3870	0.8170	0.1450
14:53:10.815	63580	2.0000	7.9800	-36.3600	-0.3260	1.1680	0.2220
14:53:10.836	63600	0.1700	6.4800	-30.5800	-0.3470	0.8500	0.1700
14:53:10.855	63620	1.5400	7.4100	-34.4200	-0.3410	1.0490	0.1980
14:53:10.874	63640	0.3300	7.2200	-32.7100	-0.3320	0.9590	0.1970
14:53:10.894	63660	0.8300	7.6600	-29.0700	-0.3680	0.8330	0.1430
14:53:10.915	63680	1.7200	7.0000	-34.3900	-0.3270	1.0660	0.2230
14:53:10.935	63700	0.4400	7.3500	-31.2200	-0.3900	0.8160	0.1550
14:53:10.955	63720	2.2700	7.8800	-35.4100	-0.3310	1.1840	0.2200
14:53:10.974	63740	1.3900	6.3900	-30.9900	-0.3410	0.9240	0.1870
14:53:10.996	63760	1.5800	8.0400	-30.6600	-0.3670	0.9570	0.1640
14:53:11.015	63780	1.3600	7.2800	-33.2100	-0.3510	1.0460	0.2080
14:53:11.034	63800	0.6200	7.0100	-32.8600	-0.4080	0.8890	0.1690
14:53:11.055	63820	2.1600	7.8500	-35.7700	-0.3560	1.1210	0.2240
14:53:11.074	63840	0.8800	6.1500	-29.7400	-0.3740	0.8440	0.1600
14:53:11.095	63860	2.2200	8.0300	-32.4100	-0.3440	1.0450	0.2000
14:53:11.115	63880	1.2100	6.4300	-33.3900	-0.3300	0.9850	0.2080
14:53:11.135	63900	0.8500	7.3900	-28.5000	-0.3640	0.8820	0.1420
14:53:11.155	63920	1.9800	7.5400	-36.0400	-0.3340	1.0580	0.2210
14:53:11.175	63940	0.0800	6.9200	-30.4700	-0.3540	0.7810	0.1460
14:53:11.196	63960	1.8900	8.1000	-34.4000	-0.3330	1.0960	0.1990
14:53:11.216	63980	0.1000	6.7300	-32.0500	-0.3330	0.8530	0.1790
14:53:11.235	64000	1.4100	7.7700	-30.1900	-0.3510	0.9210	0.1520
14:53:11.256	64020	1.4300	7.1600	-33.3500	-0.3270	0.9980	0.2060
14:53:11.275	64040	0.2500	6.7200	-29.1300	-0.3850	0.8180	0.1360
14:53:11.295	64060	2.6400	8.0100	-36.1200	-0.3430	1.2100	0.2460
14:53:11.315	64080	0.6000	6.4500	-28.7800	-0.3470	0.8220	0.1430
14:53:11.337	64100	1.4000	7.6700	-34.5900	-0.3570	1.0230	0.1930
14:53:11.356	64120	0.4500	6.7600	-33.2800	-0.3440	0.9330	0.1990
14:53:11.375	64140	1.5100	7.8800	-29.4400	-0.3670	0.8730	0.1480
14:53:11.394	64160	1.9300	7.7500	-34.0400	-0.3440	1.1430	0.2270
14:53:11.416	64180	0.9700	6.8900	-31.5000	-0.4130	0.8700	0.1680
14:53:11.436	64200	2.9600	7.8900	-34.7600	-0.4020	1.1840	0.2150
14:53:11.455	64220	1.8800	6.5700	-30.5200	-0.3440	0.9480	0.2000
14:53:11.475	64240	1.6800	7.4000	-31.9400	-0.3580	0.9560	0.1870
14:53:11.496	64260	0.9600	6.9500	-35.0400	-0.3360	1.0170	0.2100
14:53:11.516	64280	1.0900	7.2300	-30.1900	-0.3690	0.8490	0.1480
14:53:11.536	64300	2.1200	7.1500	-35.4500	-0.3040	1.0970	0.2250
14:53:11.556	64320	1.3300	6.4900	-29.5400	-0.3080	0.9260	0.1680
14:53:11.576	64340	1.8600	7.1200	-32.1400	-0.3350	1.0560	0.1790
14:53:11.595	64360	0.9900	7.2800	-35.0900	-0.2890	1.0660	0.2170
14:53:11.616	64380	0.7200	6.5000	-29.7400	-0.3210	0.7500	0.1370
14:53:11.636	64400	1.0600	8.3300	-37.5300	-0.2610	1.1620	0.2240
14:53:11.655	64420	0.3100	7.0000	-29.5200	-0.3530	0.8430	0.1570
14:53:11.675	64440	1.9800	7.2600	-33.1300	-0.3330	1.0740	0.2030
14:53:11.696	64460	1.1600	7.3800	-31.6200	-0.3140	0.9810	0.2000
14:53:11.715	64480	2.6600	6.9400	-30.9700	-0.3890	0.9660	0.1590
14:53:11.735	64500	1.4500	6.6900	-33.1100	-0.3240	1.0800	0.2280
14:53:11.755	64520	0.8900	7.6000	-28.5700	-0.3970	0.8270	0.1290
14:53:11.775	64540	2.7300	7.4700	-36.2900	-0.3570	1.1280	0.2440
14:53:11.796	64560	0.4800	6.9300	-34.0800	-0.3910	0.9750	0.1960
14:53:11.815	64580	0.7000	7.8400	-31.6400	-0.3850	0.9330	0.1740
14:53:11.836	64600	0.7700	7.0400	-34.0100	-0.3320	0.9970	0.2190
14:53:11.855	64620	0.2500	7.6500	-32.1100	-0.4200	0.8400	0.1520
14:53:11.875	64640	0.7200	7.3300	-34.7100	-0.3320	1.0870	0.2240
14:53:11.895	64660	1.2400	7.0000	-31.7200	-0.3810	0.9520	0.1700
14:53:11.916	64680	0.7800	7.9100	-35.0000	-0.3710	1.0540	0.2030
14:53:11.935	64700	0.6900	6.7300	-34.6300	-0.3320	0.9740	0.2080
14:53:11.956	64720	1.2700	7.5000	-30.5200	-0.3800	0.8590	0.1500
14:53:11.975	64740	1.6900	7.1000	-35.6500	-0.3320	1.0470	0.2260
14:53:11.995	64760	0.7800	7.2100	-31.9600	-0.3810	0.8820	0.1660
14:53:12.016	64780	1.8100	7.8900	-33.6300	-0.3400	1.0640	0.2080
14:53:12.036	64800	0.5900	6.8500	-32.5700	-0.3550	0.9360	0.1910
14:53:12.057	64820	0.8200	7.7400	-32.0700	-0.3870	0.9080	0.1720
14:53:12.074	64840	2.1700	7.1500	-34.7300	-0.3230	1.0300	0.2170
14:53:12.097	64860	0.3700	7.3500	-31.7000	-0.3870	0.8570	0.1730
14:53:12.115	64880	1.0400	7.9800	-36.4500	-0.3610	1.1280	0.2240
14:53:12.135	64900	0.6900	6.9400	-29.0100	-0.3600	0.8450	0.1590
14:53:12.156	64920	2.3700	7.9200	-34.3700	-0.3680	1.0890	0.2050
14:53:12.176	64940	0.8700	7.2000	-32.6400	-0.3380	1.0080	0.2000
14:53:12.196	64960	-0.0100	7.7400	-31.7500	-0.3950	0.8520	0.1540
14:53:12.216	64980	1.0700	7.1000	-34.5000	-0.3610	1.0790	0.2050
14:53:12.235	65000	0.5800	6.9900	-31.0500	-0.4030	0.8710	0.1750
14:53:12.255	65020	2.0200	7.9900	-34.1800	-0.3970	1.1090	0.2120
14:53:12.274	65040	1.6200	6.8400	-33.4100	-0.3510	1.0190	0.2110
14:53:12.297	65060	1.0600	8.0200	-31.4100	-0.3740	0.9350	0.1790
14:53:12.316	65080	1.5000	7.3600	-33.6800	-0.3420	1.0250	0.1970
14:53:12.335	65100	-0.0400	7.1700	-28.6900	-0.3710	0.8020	0.1470
14:53:12.355	65120	1.7800	7.5000	-35.6400	-0.3550	1.0360	0.2170
14:53:12.375	65140	0.4200	7.4300	-32.5300	-0.3420	0.9210	0.1800
14:53:12.395	65160	1.3500	7.4100	-31.7700	-0.3830	0.9630	0.1720
14:53:12.416	65180	1.2000	6.8600	-33.4800	-0.3420	1.0140	0.2040
14:53:12.436	65200	0.3400	6.9900	-31.4100	-0.3830	0.8860	0.1560
14:53:12.458	65220	1.8800	8.0500	-34.4700	-0.3430	1.1090	0.2210
14:53:12.477	65240	0.7000	7.1100	-30.5200	-0.3580	0.9180	0.1700
14:53:12.497	65260	1.7100	7.9600	-33.9900	-0.3350	1.0170	0.1970
14:53:12.516	65280	0.7100	7.2600	-32.8000	-0.3280	0.9440	0.1930
14:53:12.535	65300	1.3500	7.7600	-30.3100	-0.3880	0.9130	0.1610
14:53:12.558	65320	2.4800	7.0700	-34.7900	-0.3260	1.0840	0.2280
14:53:12.576	65340	0.8100	7.5000	-29.9600	-0.3990	0.8970	0.1530
14:53:12.595	65360	1.6500	7.4600	-32.9200	-0.3700	1.0680	0.1930
14:53:12.615	65380	1.0500	7.1300	-31.7900	-0.3570	0.9630	0.1920
14:53:12.635	65400	1.2700	8.0000	-31.5600	-0.3780	0.9510	0.1650
14:53:12.656	65420	0.9200	6.8600	-32.9600	-0.3460	0.9950	0.2020
14:53:12.675	65440	0.6900	7.7200	-31.2600	-0.3970	0.8990	0.1620
14:53:12.695	65460	1.4200	7.5400	-35.0700	-0.3440	1.0630	0.2150
14:53:12.716	65480	0.5500	7.0000	-32.2100	-0.3780	0.8980	0.1730
14:53:12.737	65500	1.2300	7.7500	-32.9400	-0.3740	1.0100	0.1850
14:53:12.758	65520	0.5200	6.6800	-33.0900	-0.3390	0.9990	0.2050
14:53:12.775	4	1.1200	7.4100	-29.7900	-0.3700	0.9040	0.1570
14:53:12.796	24	1.1200	7.5200	-33.3000	-0.3420	1.0830	0.2080
14:53:12.816	44	0.6100	7.0300	-30.2400	-0.3660	0.8850	0.1560
14:53:12.836	64	2.1700	7.7700	-35.4400	-0.3280	1.0720	0.2070
14:53:12.857	84	0.7900	7.0400	-32.0700	-0.3250	0.9200	0.1880
14:53:12.876	104	1.6400	7.1300	-30.8500	-0.3840	0.9530	0.1520
14:53:12.896	124	1.2900	6.9200	-34.7400	-0.3240	1.0490	0.2220
14:53:12.917	144	0.4600	7.3700	-31.0300	-0.3760	0.8920	0.1530
14:53:12.937	164	1.5600	8.2400	-36.9100	-0.3610	1.1420	0.2240
14:53:12.956	184	0.2700	6.9900	-29.9400	-0.3390	0.8860	0.1620
14:53:12.976	204	2.1500	8.3300	-32.7200	-0.3520	1.0480	0.1870
14:53:12.997	224	0.9300	6.8600	-34.7400	-0.3260	1.0150	0.2190
14:53:13.017	244	1.2700	7.4600	-29.8600	-0.3850	0.8470	0.1430
14:53:13.036	264	1.2800	7.5500	-34.9300	-0.3670	1.0760	0.2140
14:53:13.056	284	0.7800	6.9400	-30.9800	-0.3990	0.8630	0.1680
14:53:13.076	304	1.5600	8.4400	-33.1000	-0.3830	1.0970	0.1970
14:53:13.096	324	1.1300	6.7300	-31.6700	-0.3480	0.9960	0.1940
14:53:13.118	344	1.7200	8.2000	-30.5700	-0.3840	0.9550	0.1640
14:53:13.137	364	1.5600	7.5800	-34.2100	-0.3250	1.0370	0.2140
14:53:13.157	384	1.0000	7.2400	-28.1100	-0.3850	0.8550	0.1380
14:53:13.175	404	1.0000	8.4600	-33.8500	-0.3230	1.0660	0.2040
14:53:13.195	424	0.5600	6.8700	-31.7900	-0.3360	0.9570	0.1850
14:53:13.217	444	1.7700	7.8700	-31.2200	-0.3630	0.9930	0.1690
14:53:13.237	464	1.4200	7.2400	-32.4100	-0.3230	0.9660	0.2100
14:53:13.256	484	1.2100	6.9800	-29.9300	-0.3870	0.8550	0.1490
14:53:13.278	504	1.2100	8.0600	-35.8100	-0.3320	1.0990	0.2250
14:53:13.296	524	0.2500	7.2100	-31.0600	-0.3350	0.8310	0.1600
14:53:13.316	544	1.4200	7.9700	-32.4500	-0.3390	1.0330	0.1840
14:53:13.337	564	1.5600	6.9900	-33.1700	-0.3120	0.9820	0.2140
14:53:13.357	584	1.3500	7.1700	-29.4700	-0.3800	0.8550	0.1580
14:53:13.378	604	2.0800	6.7000	-34.2700	-0.3240	1.0510	0.2210
14:53:13.398	624	0.7400	7.2500	-30.7000	-0.3980	0.8640	0.1600
14:53:13.416	644	1.6500	8.0100	-35.0500	-0.3710	1.0950	0.2200
14:53:13.437	664	0.7600	6.8100	-31.1300	-0.3470	0.9620	0.1750
14:53:13.458	684	0.8500	7.8000	-33.4400	-0.3700	0.9740	0.1770
14:53:13.476	704	1.5000	6.6400	-32.8900	-0.3370	1.0120	0.2070
14:53:13.496	724	0.5500	7.3100	-31.6800	-0.4030	0.9020	0.1640
14:53:13.516	744	1.7500	7.6200	-34.0100	-0.3540	1.1200	0.2160
14:53:13.537	764	1.0300	6.7200	-29.9900	-0.3790	0.8790	0.1720
14:53:13.556	784	0.6300	8.4300	-31.8500	-0.3770	1.0250	0.1750
14:53:13.576	804	0.7800	6.8800	-32.2600	-0.3230	1.0110	0.1990
14:53:13.598	824	1.2800	7.1900	-32.4200	-0.3900	0.9360	0.1660
14:53:13.616	844	1.3600	6.9800	-34.8000	-0.3380	1.0410	0.2260
14:53:13.636	864	-0.5000	7.1900	-29.1100	-0.3860	0.7990	0.1400
14:53:13.656	884	1.7500	7.9900	-32.6700	-0.3590	1.0720	0.1880
14:53:13.675	904	1.4500	6.6600	-31.0700	-0.3310	0.9170	0.1830
14:53:13.696	924	1.1200	7.9800	-33.0400	-0.3720	0.9680	0.1790
14:53:13.717	944	1.3100	7.5000	-32.7000	-0.3290	1.0260	0.1930
14:53:13.738	964	0.2500	7.0600	-29.5100	-0.3610	0.8640	0.1440
14:53:13.757	984	1.8200	8.1200	-37.3600	-0.3370	1.1420	0.2280
14:53:13.777	1004	0.5700	6.7300	-29.8200	-0.3320	0.8250	0.1690
14:53:13.799	1024	1.5000	8.7600	-33.2100	-0.3660	1.0430	0.1780
14:53:13.818	1044	0.9500	6.8900	-32.5700	-0.3190	0.9420	0.2110
14:53:13.837	1064	0.1800	7.9600	-31.1400	-0.3970	0.9240	0.1660
14:53:13.857	1084	1.8700	7.4500	-35.5800	-0.3390	1.0850	0.2260
14:53:13.878	1104	1.0800	7.1500	-29.1100	-0.3840	0.8640	0.1620
14:53:13.897	1124	2.0300	8.5300	-34.3800	-0.3750	1.0680	0.2110
14:53:13.918	1144	0.6100	6.5800	-31.4100	-0.3330	0.8980	0.1790
14:53:13.938	1164	1.4600	7.8800	-33.3000	-0.3850	0.9870	0.1850
14:53:13.957	1184	1.4400	7.3600	-32.0800	-0.3570	1.0610	0.1930
14:53:13.977	1204	0.4900	6.9100	-29.1700	-0.3680	0.8610	0.1600
14:53:13.998	1224	2.8100	7.7900	-33.4500	-0.3430	1.1180	0.2060
14:53:14.018	1244	1.2900	6.0700	-31.7000	-0.3380	0.9490	0.1910
14:53:14.039	1264	1.5600	7.7000	-34.6100	-0.3680	0.9990	0.1820
14:53:14.057	1284	1.2700	7.1900	-33.6100	-0.3210	0.9810	0.2020
14:53:14.077	1304	0.0600	7.0100	-29.1600	-0.3770	0.8120	0.1410
14:53:14.097	1324	2.1300	8.2300	-34.6800	-0.3370	1.1480	0.2240
14:53:14.117	1344	0.7900	6.7600	-32.5900	-0.3480	0.9380	0.1870
14:53:14.138	1364	2.3200	7.9400	-32.1900	-0.3340	1.0090	0.1820
14:53:14.157	1384	0.1500	6.9800	-31.6800	-0.3320	0.9220	0.1850
14:53:14.178	1404	1.1500	7.5600	-32.3500	-0.3920	0.9090	0.1630
14:53:14.198	1424	1.9600	6.9500	-32.6800	-0.3230	1.0580	0.2150
14:53:14.217	1444	0.6100	7.6600	-30.3000	-0.3970	0.8910	0.1580
14:53:14.237	1464	2.3600	7.8000	-33.2700	-0.3690	1.1340	0.2100
14:53:14.258	1484	1.0600	6.6100	-32.8800	-0.3530	0.9060	0.1880
14:53:14.277	1504	1.6400	8.0200	-31.6500	-0.3890	0.9870	0.1700
14:53:14.296	1524	0.4800	6.9100	-32.5500	-0.3540	1.0020	0.1940
14:53:14.319	1544	1.1000	7.9800	-30.7000	-0.3970	0.8820	0.1550
14:53:14.337	1564	1.8600	7.6100	-34.1900	-0.3480	1.0590	0.2180
14:53:14.356	1584	0.7400	7.0300	-33.5800	-0.3690	0.8970	0.1890
14:53:14.377	1604	1.9000	8.1400	-33.9600	-0.3520	1.0270	0.1890
14:53:14.397	1624	0.8000	6.7900	-32.3200	-0.3140	0.9570	0.2030
14:53:14.417	1644	0.4900	7.5600	-30.9800	-0.3920	0.8840	0.1470
14:53:14.437	1664	1.1200	7.3800	-32.8500	-0.3310	0.9950	0.1990
14:53:14.459	1684	0.2500	7.1400	-33.8100	-0.3670	0.8590	0.1750
14:53:14.477	1704	2.0500	8.0900	-33.2100	-0.3460	1.0970	0.2000
14:53:14.497	1724	1.0400	6.5700	-32.4500	-0.3260	0.9420	0.1900
14:53:14.518	1744	1.3000	7.5800	-32.0400	-0.3850	0.9540	0.1600
14:53:14.537	1764	0.9000	6.6700	-33.7600	-0.3160	0.9930	0.2160
14:53:14.557	1784	0.9800	7.2800	-30.9400	-0.3870	0.9080	0.1560
14:53:14.578	1804	2.0100	7.9600	-36.9600	-0.3420	1.1550	0.2290
14:53:14.598	1824	0.5800	6.5000	-31.4400	-0.3350	0.8730	0.1720
14:53:14.618	1844	1.8900	8.3600	-32.5800	-0.3590	1.0870	0.1810
14:53:14.639	1864	0.2200	7.2300	-31.7000	-0.3270	0.9040	0.1920
14:53:14.657	1884	0.8500	7.4300	-29.5500	-0.3840	0.8980	0.1490
14:53:14.678	1904	1.2100	7.4400	-33.8600	-0.3400	1.0820	0.2180
14:53:14.698	1924	0.5000	6.9300	-31.4400	-0.3800	0.8500	0.1690
14:53:14.717	1944	1.0600	8.3700	-36.3200	-0.3480	1.0860	0.2170
14:53:14.738	1964	0.7200	6.5100	-31.0500	-0.3310	0.8940	0.1760
14:53:14.757	1984	1.6200	8.1900	-33.1300	-0.3630	1.0050	0.1910
14:53:14.778	2004	1.7400	7.2000	-34.2100	-0.3220	1.0610	0.2210
14:53:14.799	2024	0.4600	7.0300	-29.4100	-0.3840	0.8520	0.1510
14:53:14.817	2044	1.6600	7.9200	-36.8100	-0.3230	1.0910	0.2240
14:53:14.838	2064	0.6600	6.6800	-29.2100	-0.3370	0.9150	0.1620
14:53:14.859	2084	1.9300	7.8800	-31.4300	-0.3660	1.0310	0.1730
14:53:14.877	2104	1.0000	7.0900	-31.2000	-0.3300	0.9760	0.1880
14:53:14.898	2124	0.7300	6.8900	-30.1200	-0.3740	0.8440	0.1470
14:53:14.918	2144	1.7300	7.7800	-36.2000	-0.3250	1.1080	0.2260
14:53:14.937	2164	0.5600	6.5900	-30.9300	-0.3510	0.9130	0.1730
14:53:14.957	2184	2.1100	8.1200	-34.1400	-0.3400	1.0980	0.2010
14:53:14.978	2204	0.9800	6.8400	-32.1000	-0.3150	0.9250	0.1920
14:53:14.998	2224	1.3800	7.6500	-33.1400	-0.3720	0.9290	0.1670
14:53:15.017	2244	1.8400	6.8800	-34.7400	-0.3280	1.0330	0.2200
14:53:15.037	2264	0.7100	7.6200	-29.9700	-0.3820	0.8520	0.1450
14:53:15.058	2284	1.6800	8.1400	-36.1300	-0.3550	1.1440	0.2190
14:53:15.079	2304	1.3100	6.1100	-30.6100	-0.3420	0.9250	0.1800
14:53:15.098	2324	1.3200	7.9600	-32.6900	-0.3810	1.0120	0.1740
14:53:15.118	2344	1.3700	6.9100	-32.8200	-0.3380	1.0100	0.1960
14:53:15.138	2364	0.3100	7.6800	-31.1200	-0.4110	0.8680	0.1560
14:53:15.160	2384	1.3800	7.6700	-36.6200	-0.3500	1.0560	0.2190
14:53:15.178	2404	0.6900	6.9400	-32.0100	-0.3720	0.8560	0.1640
14:53:15.199	2424	1.7700	8.2700	-34.4200	-0.3650	1.0590	0.1930
14:53:15.220	2444	1.0000	6.4300	-32.7500	-0.3250	0.9730	0.2030
14:53:15.238	2464	0.9300	7.4700	-30.0200	-0.3820	0.9020	0.1550
14:53:15.258	2484	0.8800	7.4800	-34.9800	-0.3440	1.0420	0.2100
14:53:15.279	2504	0.3300	6.8700	-29.1600	-0.3580	0.8160	0.1490
14:53:15.298	2524	1.8500	8.0800	-35.7700	-0.3450	1.1300	0.2110
14:53:15.319	2544	1.0500	6.5400	-32.3000	-0.3280	0.9260	0.1870
14:53:15.340	2564	1.6200	7.9700	-32.5500	-0.3680	0.9240	0.1740
14:53:15.359	2584	1.0500	7.6600	-33.1200	-0.3220	0.9580	0.1970
14:53:15.377	2604	-0.0300	7.4500	-32.2800	-0.3770	0.8780	0.1540
14:53:15.397	2624	2.0700	7.9800	-36.6000	-0.3510	1.1890	0.2310
14:53:15.417	2644	0.6300	6.2000	-31.3400	-0.3410	0.8250	0.1720
14:53:15.437	2664	0.8800	8.2200	-35.1100	-0.3570	1.0710	0.2050
14:53:15.457	2684	0.9800	7.1400	-32.3200	-0.3170	0.9540	0.1960
14:53:15.479	2704	0.7300	7.5300	-28.4400	-0.4040	0.9210	0.1490
14:53:15.499	2724	1.7800	7.5800	-33.3900	-0.3500	1.0550	0.2160
14:53:15.517	2744	0.3100	6.8600	-32.0000	-0.3780	0.8590	0.1740
14:53:15.537	2764	2.8300	8.5600	-33.4700	-0.3740	1.1080	0.2130
14:53:15.559	2784	1.1500	6.6500	-30.8700	-0.3430	0.9500	0.1810
14:53:15.578	2804	1.0200	8.0300	-32.0400	-0.3680	0.9090	0.1580
14:53:15.598	2824	1.2000	7.6800	-34.3300	-0.3400	1.0000	0.1940
14:53:15.619	2844	0.6500	6.8000	-31.4900	-0.3830	0.8420	0.1500
14:53:15.639	2864	2.4500	8.2800	-34.2900	-0.3320	1.1790	0.2090
14:53:15.658	2884	1.6300	6.5500	-29.7000	-0.3240	0.9170	0.1740
14:53:15.678	2904	1.7300	8.1500	-31.7900	-0.3790	0.9730	0.1760
14:53:15.699	2924	0.1700	6.6800	-33.5200	-0.3510	0.9390	0.2000
14:53:15.720	2944	0.6700	6.9800	-30.2900	-0.3830	0.8300	0.1470
14:53:15.737	2964	1.3900	7.9400	-37.1700	-0.3370	1.1840	0.2360
14:53:15.759	2984	-0.3500	6.9100	-30.7500	-0.3410	0.8160	0.1580
14:53:15.779	3004	1.6100	7.8600	-35.0800	-0.3370	1.0580	0.2020
14:53:15.800	3024	0.9900	6.3800	-33.3300	-0.3210	0.9230	0.1960
14:53:15.819	3044	1.7200	7.4000	-30.8300	-0.3830	0.9120	0.1590
14:53:15.839	3064	1.8000	6.9000	-36.4100	-0.3190	1.1190	0.2470
14:53:15.859	3084	0.5900	6.7100	-30.3300	-0.4040	0.8160	0.1550
14:53:15.878	3104	2.0900	7.9800	-35.0000	-0.3610	1.1240	0.2190
14:53:15.899	3124	-0.3500	6.2300	-31.7400	-0.3470	0.8670	0.1670
14:53:15.917	3144	1.8800	8.1900	-31.3200	-0.3790	1.0010	0.1700
14:53:15.939	3164	0.8500	7.0700	-33.2800	-0.3280	1.0050	0.2040
14:53:15.959	3184	1.1400	7.5800	-28.6700	-0.4100	0.8660	0.1570
14:53:15.979	3204	1.5200	7.3900	-36.2600	-0.3680	1.1040	0.2310
14:53:15.998	3224	0.1400	6.8400	-31.0200	-0.3770	0.8510	0.1590
14:53:16.018	3244	0.9400	7.6000	-34.8800	-0.3630	1.0650	0.1880
14:53:16.039	3264	1.3100	6.6500	-33.3200	-0.3110	0.9690	0.2100
14:53:16.059	3284	1.5800	7.1200	-30.7600	-0.3740	0.8910	0.1630
14:53:16.079	3304	1.2400	7.9600	-34.8100	-0.3300	1.0730	0.2200
14:53:16.099	3324	0.1700	6.7200	-30.0600	-0.3650	0.8310	0.1500
14:53:16.117	3344	2.2400	7.7400	-34.4300	-0.3550	1.1600	0.2170
14:53:16.139	3364	1.7700	7.0200	-30.1100	-0.3370	0.9560	0.1910
14:53:16.157	3384	0.9200	7.8500	-30.0500	-0.3700	0.9470	0.1600
14:53:16.180	3404	0.6800	7.4100	-34.2300	-0.3320	1.0200	0.2070
14:53:16.198	3424	0.1400	6.8300	-29.6800	-0.3680	0.7750	0.1440
14:53:16.218	3444	1.5000	8.0300	-37.6100	-0.3290	1.2120	0.2360
14:53:16.240	3464	0.5200	6.3400	-29.9400	-0.3350	0.8500	0.1800
14:53:16.260	3484	1.3500	8.2200	-33.9700	-0.3760	1.0370	0.1890
14:53:16.278	3504	0.5700	7.0200	-32.3300	-0.3320	0.9850	0.2100
14:53:16.299	3524	1.4900	7.4100	-30.4600	-0.3810	0.8440	0.1570
14:53:16.318	3544	1.7500	7.4200	-35.0200	-0.3560	1.1070	0.2230
14:53:16.339	3564	0.7800	6.7800	-29.9500	-0.3680	0.8630	0.1670
14:53:16.359	3584	1.2200	7.8100	-35.8700	-0.3440	1.1460	0.2080
14:53:16.381	3604	1.4800	6.4800	-33.9500	-0.3390	0.9020	0.1910
14:53:16.400	3624	1.6100	7.7000	-32.7800	-0.3570	0.9230	0.1850
14:53:16.420	3644	1.9300	7.2700	-33.6700	-0.3420	1.0550	0.2130
14:53:16.439	3664	0.4300	6.6800	-30.7600	-0.3840	0.8390	0.1530
14:53:16.458	3684	1.7300	7.7100	-36.9500	-0.3140	1.0690	0.2150
14:53:16.480	3704	0.8000	6.4000	-31.8700	-0.3440	0.9230	0.1760
14:53:16.498	3724	0.7900	7.7700	-32.0600	-0.3710	0.9980	0.1750
14:53:16.520	3744	1.1400	7.3100	-30.5600	-0.3310	0.9760	0.1870
14:53:16.539	3764	-0.6900	7.2400	-30.2900	-0.3660	0.7720	0.1460
14:53:16.559	3784	1.7200	7.8000	-36.5700	-0.3220	1.1110	0.2270
14:53:16.580	3804	0.8200	6.7300	-28.2200	-0.3370	0.8390	0.1500
14:53:16.599	3824	1.7800	8.3200	-33.0800	-0.3310	1.0690	0.2000
14:53:16.619	3844	1.4000	6.8800	-33.6900	-0.3200	1.0140	0.2160
14:53:16.640	3864	1.5100	7.3600	-29.9000	-0.3850	0.8950	0.1530
14:53:16.660	3884	1.7300	7.3600	-35.7600	-0.3260	1.1170	0.2250
14:53:16.680	3904	0.2200	6.8100	-28.8000	-0.3750	0.7890	0.1410
14:53:16.700	3924	1.8200	8.0800	-32.9700	-0.3320	1.1130	0.2050
14:53:16.720	3944	1.4800	6.4800	-31.7700	-0.3450	0.9750	0.1870
14:53:16.739	3964	1.7800	7.8400	-31.2700	-0.3870	0.9860	0.1680
14:53:16.761	3984	0.7200	7.2200	-35.2100	-0.3360	1.0260	0.2130
14:53:16.779	4004	0.0900	7.1700	-29.3800	-0.3910	0.7390	0.1340
14:53:16.799	4024	1.5500	7.7900	-35.5200	-0.3530	1.1060	0.2120
14:53:16.820	4044	0.4400	6.5500	-32.0300	-0.3700	0.9170	0.1800
14:53:16.840	4064	1.5100	8.1300	-34.8200	-0.3710	1.0900	0.2030
14:53:16.858	4084	1.2100	6.7500	-33.4700	-0.3160	0.9640	0.1980
14:53:16.881	4104	0.1300	6.8700	-30.4500	-0.3800	0.8190	0.1500
14:53:16.900	4124	1.1200	7.6200	-35.3200	-0.3450	1.0860	0.2150
14:53:16.920	4144	0.1400	6.6100	-30.9900	-0.3470	0.8360	0.1540
14:53:16.938	4164	2.7200	7.7100	-32.7800	-0.3560	1.1080	0.1980
14:53:16.960	4184	0.6300	7.0300	-30.3400	-0.3450	0.9290	0.1760
14:53:16.980	4204	1.1100	6.9600	-30.0700	-0.3720	0.8470	0.1470
14:53:17.000	4224	1.6300	7.2000	-35.5500	-0.3460	1.0960	0.2280
14:53:17.020	4244	0.7600	6.9300	-30.8500	-0.3530	0.8090	0.1670
14:53:17.041	4264	1.6800	8.2000	-37.5300	-0.3310	1.2180	0.2300
14:53:17.060	4284	0.0400	6.6100	-28.5800	-0.3190	0.7950	0.1450
14:53:17.079	4304	1.3900	8.5000	-33.5800	-0.3570	1.0490	0.1890
14:53:17.099	4324	1.7900	7.1800	-34.0600	-0.3420	1.0330	0.2140
14:53:17.119	4344	0.8200	6.8800	-30.5800	-0.3820	0.8150	0.1570
14:53:17.139	4364	1.8800	7.8300	-35.1700	-0.3750	1.1410	0.2190
14:53:17.161	4384	0.4400	6.6300	-31.7000	-0.3710	0.8260	0.1680
14:53:17.180	4404	1.9000	8.1600	-34.4700	-0.3610	1.0830	0.2080
14:53:17.200	4424	1.0300	7.0700	-30.5100	-0.3390	0.9470	0.1820
14:53:17.220	4444	1.7900	8.0400	-31.4900	-0.3710	0.9610	0.1690
14:53:17.240	4464	2.0700	7.4700	-34.6900	-0.3360	1.0900	0.2280
14:53:17.260	4484	0.0700	6.7600	-30.3400	-0.3770	0.7960	0.1520
14:53:17.279	4504	1.0100	8.1500	-35.9600	-0.3160	1.0770	0.2110
14:53:17.299	4524	0.9100	6.3600	-31.3900	-0.3430	0.8850	0.1650
14:53:17.319	4544	1.3600	7.9500	-30.6900	-0.3390	0.9790	0.1790
14:53:17.339	4564	1.4900	7.0700	-35.9400	-0.3350	1.0310	0.2180
14:53:17.359	4584	-0.2300	7.1000	-29.8400	-0.3830	0.8380	0.1530
14:53:17.379	4604	1.3100	7.8200	-38.1600	-0.3240	1.1220	0.2260
14:53:17.399	4624	0.9400	6.9500	-31.4300	-0.3530	0.8690	0.1610
14:53:17.419	4644	2.0300	7.8500	-33.4400	-0.3490	1.0570	0.1940
14:53:17.440	4664	1.1900	6.7100	-32.4900	-0.3330	0.9480	0.1960
14:53:17.460	4684	1.3100	7.7400	-29.3200	-0.3770	0.8920	0.1410
14:53:17.480	4704	2.0200	7.3500	-35.5200	-0.3290	1.0600	0.2310
14:53:17.499	4724	-0.0900	7.3300	-30.4500	-0.3870	0.8850	0.1500
14:53:17.520	4744	2.3700	7.9900	-32.2600	-0.3470	1.0830	0.1960
14:53:17.540	4764	1.1100	6.7700	-32.9900	-0.3370	0.9560	0.1960
14:53:17.559	4784	1.4300	8.0000	-31.4800	-0.3960	0.9910	0.1720
14:53:17.580	4804	1.8800	6.9400	-33.3400	-0.3360	1.0120	0.2070
14:53:17.601	4824	0.8700	7.4500	-30.2200	-0.4060	0.8750	0.1660
14:53:17.620	4844	1.8200	7.2400	-33.6200	-0.3490	1.0950	0.2000
14:53:17.640	4864	0.1700	7.0100	-33.0300	-0.3790	0.9160	0.1730
14:53:17.660	4884	2.1700	7.6600	-33.5100	-0.3680	1.0320	0.1870
14:53:17.679	4904	1.6200	7.0700	-33.2000	-0.3200	1.0520	0.2060
14:53:17.699	4924	1.3500	6.8100	-29.8900	-0.4040	0.8940	0.1550
14:53:17.720	4944	0.9100	7.9100	-34.8800	-0.3340	1.0740	0.1990
14:53:17.740	4964	0.2600	7.1600	-31.3900	-0.3430	0.8370	0.1660
14:53:17.759	4984	1.9800	7.6300	-31.9300	-0.3400	1.0470	0.1770
14:53:17.780	5004	-0.1000	7.1800	-32.7400	-0.3310	0.8990	0.1880
14:53:17.801	5024	1.4600	7.2400	-32.3900	-0.3620	0.9070	0.1650
14:53:17.819	5044	0.5100	7.0500	-35.8300	-0.3250	1.0240	0.2140
14:53:17.840	5064	-0.1700	7.5400	-29.9900	-0.3530	0.8230	0.1380
14:53:17.860	5084	1.7400	7.9800	-36.4900	-0.3510	1.1710	0.2130
14:53:17.882	5104	0.5400	6.7100	-31.5300	-0.3380	0.8680	0.1850
14:53:17.901	5124	2.2100	8.1000	-32.2200	-0.3800	1.0320	0.1830
14:53:17.921	5144	0.4800	6.9500	-35.6000	-0.3330	1.0320	0.2220
14:53:17.940	5164	0.4600	7.1000	-28.7700	-0.3890	0.7800	0.1390
14:53:17.961	5184	1.2400	7.3900	-36.6400	-0.3660	1.1330	0.2360
14:53:17.982	5204	0.2500	6.5000	-31.3600	-0.3910	0.8980	0.1660
14:53:18.000	5224	1.6300	8.4900	-33.4300	-0.3410	1.0670	0.1910
14:53:18.021	5244	1.8000	7.0600	-32.6300	-0.3390	0.9850	0.1930
14:53:18.041	5264	1.2700	7.8300	-30.4400	-0.3800	0.9460	0.1610
14:53:18.059	5284	1.7600	7.4700	-36.2700	-0.3390	1.1060	0.2350
14:53:18.081	5304	0.0900	7.1700	-31.0100	-0.3590	0.8370	0.1560
14:53:18.099	5324	1.5800	7.7500	-34.4800	-0.3230	1.0660	0.2030
14:53:18.121	5344	0.8600	6.9400	-33.7700	-0.3070	0.8990	0.1920
14:53:18.142	5364	1.9100	7.1700	-31.5700	-0.3780	0.9650	0.1560
14:53:18.161	5384	1.5500	7.1300	-34.2500	-0.3260	1.0630	0.2170
14:53:18.182	5404	0.3300	6.8300	-30.5000	-0.3700	0.8410	0.1420
14:53:18.200	5424	1.2200	7.1400	-35.1900	-0.3090	1.0480	0.2040
14:53:18.221	5444	0.0800	6.5700	-32.6400	-0.3530	0.9130	0.1660
14:53:18.240	5464	2.0600	7.4800	-31.2000	-0.3350	1.0550	0.1740
14:53:18.261	5484	1.2000	7.1500	-32.9300	-0.3060	0.9930	0.2040
14:53:18.282	5504	1.0800	7.3300	-29.9300	-0.3640	0.8430	0.1490
14:53:18.302	5524	1.5600	7.0500	-34.2300	-0.3350	1.0220	0.2140
14:53:18.319	5544	-0.1700	7.6700	-32.2100	-0.3620	0.8310	0.1510
14:53:18.339	5564	1.6500	7.4700	-34.8600	-0.3200	1.0840	0.2170
14:53:18.360	5584	0.6400	6.6800	-33.6200	-0.3240	0.9580	0.1920
14:53:18.380	5604	1.7500	7.5800	-30.6700	-0.3800	0.9990	0.1740
14:53:18.400	5624	0.6500	6.9100	-34.0700	-0.3300	1.0080	0.2110
14:53:18.420	5644	0.3100	7.1300	-31.6600	-0.4100	0.8840	0.1530
14:53:18.441	5664	1.1800	7.5300	-36.0200	-0.3510	1.0950	0.2200
14:53:18.460	5684	-0.0800	7.0300	-33.6000	-0.3730	0.8940	0.1800
14:53:18.479	5704	0.8000	7.7300	-33.3700	-0.3590	1.0250	0.1750
14:53:18.501	5724	1.3200	7.0700	-32.7000	-0.3170	0.9730	0.2040
14:53:18.520	5744	0.9100	7.2200	-32.4500	-0.3860	0.8640	0.1560
14:53:18.541	5764	1.1800	7.6500	-36.6300	-0.3150	1.0970	0.2290
14:53:18.561	5784	0.3500	6.9900	-32.0800	-0.3610	0.8640	0.1630
14:53:18.582	5804	1.7800	7.5000	-34.8100	-0.3120	1.0710	0.2100
14:53:18.600	5824	0.5400	7.1900	-31.1400	-0.3350	0.9710	0.1910
14:53:18.621	5844	1.6600	7.5600	-32.4600	-0.3860	0.9630	0.1690
14:53:18.640	5864	1.7700	6.9000	-35.8900	-0.3350	1.0390	0.2200
14:53:18.660	5884	0.5300	7.1100	-29.2400	-0.3570	0.7960	0.1380
14:53:18.681	5904	2.3400	7.9300	-36.9100	-0.2770	1.1660	0.2250
14:53:18.701	5924	-1.6000	6.5400	-34.2300	-0.3240	0.8340	0.1800
14:53:18.720	5944	1.4200	7.7900	-32.6000	-0.4010	1.0470	0.1690
14:53:18.740	5964	1.7800	6.3600	-31.8700	-0.3320	0.9510	0.1970
14:53:18.762	5984	2.4500	6.6100	-31.3200	-0.3550	0.9500	0.1720
14:53:18.781	6004	2.7500	7.1900	-35.7800	-0.3000	1.1820	0.2280
14:53:18.801	6024	2.5800	6.9500	-29.1600	-0.3320	0.9410	0.1600
14:53:18.821	6044	3.2300	7.5800	-32.4700	-0.2930	1.0650	0.2040
14:53:18.842	6064	1.5100	7.5400	-31.9100	-0.3180	1.0490	0.1940
14:53:18.860	6084	0.9500	7.2400	-30.6700	-0.3480	0.8760	0.1500
14:53:18.881	6104	1.5700	6.7500	-34.5500	-0.3220	1.0010	0.2150
14:53:18.901	6124	0.8200	7.1100	-29.3400	-0.3680	0.8150	0.1380
14:53:18.921	6144	2.0900	7.7900	-36.0800	-0.2880	1.1640	0.2380
14:53:18.941	6164	1.6000	7.0600	-31.3700	-0.3070	0.9480	0.1750
14:53:18.960	6184	1.8300	6.9500	-33.0600	-0.3630	0.9800	0.1690
14:53:18.982	6204	0.2100	7.2400	-32.3200	-0.3060	0.9290	0.1980
14:53:19.002	6224	0.1400	7.6100	-31.0800	-0.3780	0.8220	0.1360
14:53:19.022	6244	2.4700	7.3400	-34.9500	-0.3320	1.1130	0.2190
14:53:19.041	6264	0.4600	6.8900	-31.3400	-0.3610	0.9350	0.1730
14:53:19.061	6284	1.3200	8.0500	-34.9600	-0.3510	1.0450	0.1900
14:53:19.080	6304	0.9700	6.5200	-32.4800	-0.2970	0.9300	0.1990
14:53:19.103	6324	1.5100	7.4700	-31.6000	-0.3930	0.9060	0.1520
14:53:19.122	6344	1.8400	6.6500	-34.9600	-0.3160	1.0660	0.2270
14:53:19.142	6364	0.5700	7.5600	-31.9200	-0.3850	0.8770	0.1640
14:53:19.162	6384	1.5800	7.7300	-34.2700	-0.3680	1.0330	0.1970
14:53:19.182	6404	0.5800	6.6700	-33.5700	-0.3530	0.9600	0.1950
14:53:19.202	6424	1.8500	8.4200	-33.4800	-0.3810	1.0050	0.1870
14:53:19.221	6444	1.1400	6.3200	-32.8600	-0.3350	0.9730	0.2030
14:53:19.242	6464	0.4600	7.9200	-32.1700	-0.4040	0.9050	0.1630
14:53:19.262	6484	1.5100	7.2200	-34.3900	-0.3650	1.0760	0.2160
14:53:19.283	6504	1.0300	6.7700	-31.5600	-0.3740	0.9180	0.1770
14:53:19.301	6524	1.7000	8.1400	-32.7000	-0.3560	1.0760	0.1840
14:53:19.322	6544	1.0000	6.5000	-31.8700	-0.3140	0.9650	0.1970
14:53:19.342	6564	0.7900	7.5000	-30.8900	-0.3820	0.8740	0.1480
14:53:19.361	6584	1.8300	6.8000	-34.3200	-0.3380	1.0130	0.2160
14:53:19.382	6604	-0.0200	7.3100	-31.5500	-0.3730	0.9230	0.1590
14:53:19.403	6624	1.4700	7.9800	-34.7700	-0.3500	1.1250	0.2010
14:53:19.422	6644	0.3700	6.6700	-31.4900	-0.3450	0.8960	0.1690
14:53:19.441	6664	0.5400	7.7200	-32.3500	-0.3950	0.9300	0.1650
14:53:19.461	6684	1.1900	7.1300	-32.9000	-0.3340	0.9980	0.2030
14:53:19.482	6704	1.3200	6.7000	-32.0800	-0.3730	0.8820	0.1710
14:53:19.501	6724	2.3300	7.9400	-35.4500	-0.3470	1.1800	0.2160
14:53:19.523	6744	-0.0300	6.8800	-32.2400	-0.3260	0.8680	0.1780
14:53:19.542	6764	1.6400	8.0800	-33.7700	-0.3690	1.0620	0.1850
14:53:19.561	6784	1.0000	6.7500	-32.6200	-0.3330	0.9840	0.2030
14:53:19.581	6804	0.7300	7.7900	-31.4100	-0.3770	0.9310	0.1640
14:53:19.602	6824	1.6600	7.3100	-34.9900	-0.3520	1.0470	0.2200
14:53:19.621	6844	0.3800	7.1200	-29.5300	-0.3690	0.8240	0.1490
14:53:19.642	6864	3.0100	8.2500	-33.6200	-0.3620	1.1260	0.2100
14:53:19.661	6884	1.2300	6.7500	-33.4300	-0.3150	0.9190	0.1950
14:53:19.682	6904	0.8900	7.9700	-31.2200	-0.3900	0.9340	0.1700
14:53:19.702	6924	1.4300	6.9000	-34.6100	-0.3310	1.0330	0.2060
14:53:19.721	6944	0.7500	7.0600	-30.7000	-0.3890	0.8340	0.1460
14:53:19.741	6964	2.0500	7.7900	-33.8300	-0.3100	1.0650	0.2030
14:53:19.761	6984	1.6000	6.9100	-31.0300	-0.3220	0.9510	0.1800
14:53:19.782	7004	2.5500	7.7700	-31.3100	-0.3690	1.0290	0.1760
14:53:19.801	7024	0.8700	6.8700	-33.5600	-0.3360	1.0030	0.2040
14:53:19.821	7044	0.6000	6.7900	-31.0700	-0.3830	0.8450	0.1480
14:53:19.842	7064	1.4800	7.7700	-36.3600	-0.3040	1.1170	0.2260
14:53:19.863	7084	0.6200	7.1900	-29.6300	-0.3300	0.8570	0.1660
14:53:19.880	7104	1.9500	7.9400	-32.3500	-0.3410	1.0350	0.1890
14:53:19.901	7124	0.9100	7.0200	-32.5300	-0.3230	0.9850	0.2060
14:53:19.921	7144	1.6500	7.8400	-29.5800	-0.3800	0.8930	0.1380
14:53:19.941	7164	1.3700	7.3800	-34.5400	-0.3280	1.0260	0.2240
14:53:19.963	7184	1.0100	7.0100	-31.4500	-0.3750	0.8580	0.1540
14:53:19.982	7204	2.1200	7.7000	-35.1500	-0.3420	1.1210	0.2180
14:53:20.003	7224	0.9300	6.3000	-33.5100	-0.3280	0.9660	0.1980
14:53:20.023	7244	1.9700	7.9500	-32.4200	-0.3840	1.0040	0.1750
14:53:20.042	7264	0.4500	7.0100	-32.1100	-0.3370	1.0040	0.1990
14:53:20.061	7284	0.6200	7.3600	-29.0400	-0.3980	0.8460	0.1460
14:53:20.080	7304	1.5400	7.6900	-32.6400	-0.3420	1.0430	0.1960
14:53:20.103	7324	0.2500	6.8800	-31.9600	-0.3680	0.8920	0.1800
14:53:20.121	7344	1.3500	8.3800	-33.7500	-0.3420	1.0830	0.1860
14:53:20.143	7364	1.3700	6.8700	-32.0400	-0.3110	0.9980	0.2000
14:53:20.161	7384	1.5200	7.0700	-30.3200	-0.3840	0.8670	0.1430
14:53:20.183	7404	1.4700	7.5500	-34.6500	-0.3220	1.0800	0.2180
14:53:20.202	7424	1.0800	6.8600	-31.0000	-0.3380	0.8980	0.1640
14:53:20.222	7444	2.1900	8.1600	-35.0000	-0.3330	1.1650	0.2060
14:53:20.242	7464	0.7700	6.9400	-31.7900	-0.3320	0.9100	0.1860
14:53:20.262	7484	0.3100	7.4800	-31.7900	-0.3720	0.8790	0.1550
14:53:20.281	7504	1.6900	7.1800	-34.7300	-0.3310	1.0050	0.2210
14:53:20.303	7524	1.2900	7.2600	-29.4900	-0.3630	0.8530	0.1530
14:53:20.322	7544	2.0400	8.0000	-39.8900	-0.3240	1.2470	0.2590
14:53:20.343	7564	0.5100	6.0000	-30.2600	-0.3260	0.8570	0.1720
14:53:20.362	7584	1.3600	8.0300	-33.9800	-0.3650	1.0790	0.1940
14:53:20.384	7604	0.4600	7.3900	-32.6300	-0.3110	0.9680	0.2040
14:53:20.402	7624	0.7800	7.4000	-29.1600	-0.3800	0.8620	0.1340
14:53:20.423	7644	1.9400	7.2800	-36.6900	-0.3610	1.1300	0.2410
14:53:20.443	7664	0.8100	6.5800	-29.5900	-0.3580	0.8490	0.1550
14:53:20.463	7684	1.4600	7.7800	-36.6900	-0.3580	1.1780	0.2190
14:53:20.481	7704	0.7100	6.3700	-32.5200	-0.3410	0.9320	0.1910
14:53:20.503	7724	0.6300	8.0500	-31.6100	-0.3740	0.8900	0.1590
14:53:20.523	7744	1.6800	7.0400	-34.7500	-0.3440	1.0400	0.2040
14:53:20.544	7764	0.4200	6.4700	-31.8300	-0.3520	0.8320	0.1670
14:53:20.563	7784	1.7900	7.8500	-35.3800	-0.3350	1.1120	0.2100
14:53:20.583	7804	0.8400	6.7900	-32.2500	-0.3300	0.9400	0.1830
14:53:20.604	7824	1.3100	7.7700	-32.4900	-0.3640	1.0200	0.1780
14:53:20.621	7844	1.4800	6.9600	-32.3200	-0.3200	1.0440	0.2090
14:53:20.643	7864	0.1700	6.8500	-30.8200	-0.3780	0.8840	0.1490
14:53:20.661	7884	1.3900	7.6700	-36.3500	-0.3240	1.1070	0.2230
14:53:20.682	7904	-0.1800	6.6400	-31.2000	-0.3470	0.8390	0.1640
14:53:20.703	7924	1.3300	8.0000	-32.9900	-0.3520	1.0790	0.1770
14:53:20.722	7944	1.9800	6.7800	-33.6300	-0.3140	0.9840	0.2090
14:53:20.744	7964	1.4200	7.3500	-33.0200	-0.3840	0.9440	0.1740
14:53:20.762	7984	1.4100	7.4000	-33.2700	-0.3210	1.0390	0.2050
14:53:20.784	8004	0.6800	6.9600	-29.8900	-0.3880	0.8460	0.1490
14:53:20.804	8024	3.1300	8.0800	-34.7600	-0.3360	1.1840	0.2260
14:53:20.824	8044	1.1800	6.5600	-31.6900	-0.3170	0.9340	0.1750
14:53:20.842	8064	0.7000	8.2400	-32.5900	-0.3610	0.9280	0.1590
14:53:20.864	8084	1.0200	6.6700	-31.7400	-0.3430	0.9650	0.2000
14:53:20.882	8104	0.6700	7.3200	-29.9300	-0.3790	0.9020	0.1570
14:53:20.904	8124	2.2800	7.7600	-33.9200	-0.3500	1.1170	0.2250
14:53:20.923	8144	0.7300	6.7800	-31.2500	-0.3560	0.8880	0.1580
14:53:20.942	8164	1.2400	8.2500	-35.5100	-0.3470	1.0270	0.1990
14:53:20.962	8184	1.2400	6.8000	-32.1900	-0.3290	0.9780	0.1820
14:53:20.983	8204	0.2500	7.3900	-32.3100	-0.3720	0.8810	0.1660
14:53:21.004	8224	1.0500	7.4300	-34.7600	-0.3210	1.0680	0.2140
14:53:21.024	8244	-0.2300	6.7200	-28.7600	-0.3500	0.8340	0.1410
14:53:21.044	8264	1.9500	7.6000	-35.3500	-0.3410	1.1210	0.2040
14:53:21.062	8284	0.9300	6.6100	-33.6100	-0.3330	0.9410	0.1940
14:53:21.084	8304	0.6200	7.8200	-30.6300	-0.3620	0.9270	0.1500
14:53:21.104	8324	1.0800	7.2900	-34.0600	-0.3340	1.0290	0.2070
14:53:21.122	8344	0.1700	6.7300	-31.6800	-0.3580	0.8280	0.1680
14:53:21.144	8364	2.2100	7.5300	-37.6400	-0.3320	1.2090	0.2480
14:53:21.162	8384	0.6600	6.5100	-30.7200	-0.3280	0.8750	0.1700
14:53:21.181	8404	2.2300	7.8400	-33.6100	-0.3780	1.0730	0.1920
14:53:21.202	8424	0.4600	7.3400	-31.5900	-0.3310	0.9800	0.1970
14:53:21.222	8444	0.9000	6.9800	-31.8000	-0.3800	0.8670	0.1630
14:53:21.242	8464	0.9900	7.8700	-35.6700	-0.3780	1.1310	0.2180
14:53:21.263	8484	0.4700	6.6900	-29.2100	-0.3680	0.8130	0.1480
14:53:21.284	8504	1.8300	7.7500	-34.3000	-0.3540	1.0510	0.1910
14:53:21.303	8524	0.9400	6.7500	-32.2200	-0.3220	0.9020	0.1850
14:53:21.324	8544	2.6900	7.7700	-30.4000	-0.3610	0.9890	0.1740
14:53:21.343	8564	1.9200	7.3900	-34.1700	-0.3540	1.0750	0.2110
14:53:21.362	8584	0.7500	6.6800	-28.7600	-0.3750	0.8130	0.1390
14:53:21.383	8604	0.9200	7.7700	-35.2700	-0.3110	1.1450	0.2170
14:53:21.403	8624	0.6700	6.4100	-30.9200	-0.3390	0.8800	0.1740
14:53:21.423	8644	2.0900	8.0100	-30.4800	-0.3540	0.9870	0.1690
14:53:21.443	8664	1.6900	7.2900	-33.2900	-0.3270	0.9880	0.2000
14:53:21.463	8684	1.3000	6.9000	-29.7500	-0.3590	0.8490	0.1510
14:53:21.483	8704	1.9200	7.9100	-35.6200	-0.3200	1.1020	0.2310
14:53:21.504	8724	0.8900	6.7600	-31.0200	-0.3510	0.8860	0.1650
14:53:21.522	8744	1.4300	8.0400	-32.6300	-0.3450	1.0640	0.1800
14:53:21.544	8764	0.7300	6.9800	-34.2200	-0.3200	0.9430	0.1970
14:53:21.564	8784	2.0100	7.4300	-29.9900	-0.3670	0.8810	0.1580
14:53:21.585	8804	1.6000	7.1300	-35.6900	-0.3200	1.1020	0.2440
14:53:21.604	8824	0.5500	7.0500	-32.5700	-0.3820	0.8340	0.1570
14:53:21.623	8844	1.0400	7.8000	-36.9700	-0.3460	1.0530	0.2240
14:53:21.642	8864	0.3200	6.5200	-32.6000	-0.3510	0.9030	0.1830
14:53:21.663	8884	1.5900	7.9400	-33.8500	-0.3740	0.9680	0.1900
14:53:21.684	8904	0.9300	6.9700	-34.9300	-0.3290	0.9650	0.2190
14:53:21.704	8924	0.5500	7.1700	-30.0000	-0.3850	0.8730	0.1610
14:53:21.723	8944	1.2300	7.7200	-34.2500	-0.3600	1.0970	0.2160
14:53:21.743	8964	0.4900	7.2800	-32.0800	-0.3610	0.8980	0.1630
14:53:21.764	8984	1.9000	8.0500	-34.1000	-0.3510	1.0420	0.1890
14:53:21.784	9004	1.4000	6.5800	-33.9200	-0.3260	1.0030	0.2160
14:53:21.803	9024	1.2500	7.3300	-29.7000	-0.3730	0.8840	0.1410
14:53:21.824	9044	0.9500	7.6600	-38.0600	-0.2990	1.1030	0.2360
14:53:21.844	9064	0.2600	6.7500	-30.9800	-0.3370	0.8270	0.1510
14:53:21.865	9084	1.6400	7.7800	-35.5700	-0.3340	1.1120	0.1980
14:53:21.885	9104	0.3300	6.7700	-32.6600	-0.3170	0.8950	0.1860
14:53:21.904	9124	0.6300	7.6800	-32.3300	-0.3570	0.9250	0.1630
14:53:21.923	9144	1.5100	7.2500	-34.5500	-0.3270	1.0550	0.2080
14:53:21.942	9164	-0.0500	6.6100	-30.6800	-0.3550	0.8330	0.1580
14:53:21.964	9184	2.0000	7.7300	-36.1600	-0.3200	1.1810	0.2310
14:53:21.983	9204	0.7900	6.2500	-30.7100	-0.3310	0.8380	0.1690
14:53:22.005	9224	1.7900	8.1900	-35.3100	-0.3510	1.0820	0.2040
14:53:22.022	9244	1.5600	7.0100	-31.0500	-0.3170	1.0140	0.1960
14:53:22.044	9264	1.0600	7.5100	-30.1700	-0.3700	0.8780	0.1470
14:53:22.062	9284	2.9900	7.3900	-36.0800	-0.3520	1.1400	0.2330
14:53:22.083	9304	0.4000	6.4200	-29.9300	-0.3730	0.8460	0.1570
14:53:22.104	9324	1.2800	8.3800	-33.2800	-0.3400	1.0890	0.1870
14:53:22.123	9344	1.1600	6.4400	-30.7900	-0.3160	0.8930	0.1740
14:53:22.142	9364	1.3900	7.7200	-32.0400	-0.3610	0.9540	0.1760
14:53:22.163	9384	2.2800	7.4300	-33.0400	-0.3080	1.0570	0.2270
14:53:22.183	9404	0.3400	6.8000	-30.6100	-0.3570	0.8030	0.1580
14:53:22.203	9424	1.9600	7.6000	-37.5600	-0.3100	1.1260	0.2280
14:53:22.224	9444	1.2700	6.8800	-31.3800	-0.3180	0.9170	0.1750
14:53:22.243	9464	1.4800	7.7000	-31.4900	-0.3710	1.0440	0.1710
14:53:22.264	9484	1.5700	7.2900	-32.3300	-0.3200	1.0400	0.2010
14:53:22.283	9504	-0.1300	7.0000	-30.3200	-0.3660	0.8080	0.1410
14:53:22.303	9524	1.7700	7.2700	-36.5500	-0.3190	1.1370	0.2280
14:53:22.323	9544	0.7700	6.4400	-30.8900	-0.3440	0.8900	0.1640
14:53:22.343	9564	1.9700	7.9500	-32.0400	-0.3400	1.0450	0.1800
14:53:22.364	9584	0.4500	7.1000	-33.4100	-0.3300	0.9860	0.1980
14:53:22.384	9604	1.4000	7.0800	-29.3600	-0.3800	0.8670	0.1450
14:53:22.404	9624	1.6300	7.0100	-35.0900	-0.3400	1.0770	0.2210
14:53:22.425	9644	0.1100	7.3200	-31.9200	-0.3760	0.8450	0.1620
14:53:22.443	9664	2.3300	7.8100	-35.5500	-0.3320	1.1190	0.2110
14:53:22.464	9684	0.9300	6.9400	-32.5700	-0.3410	0.9350	0.1840
14:53:22.484	9704	1.4800	7.9800	-31.0000	-0.3610	0.9390	0.1670
14:53:22.504	9724	1.2100	7.0800	-33.1400	-0.3360	1.0100	0.1980
14:53:22.522	9744	0.9500	7.2900	-29.1900	-0.3880	0.8310	0.1520
14:53:22.544	9764	1.5200	7.5800	-35.0100	-0.3620	1.0710	0.2070
14:53:22.564	9784	0.1500	6.4000	-31.9800	-0.3790	0.8530	0.1760
14:53:22.583	9804	1.5900	7.9200	-32.3800	-0.3550	1.0270	0.1830
14:53:22.606	9824	1.0800	7.0000	-33.7500	-0.3240	0.9890	0.2100
14:53:22.624	9844	0.4800	7.4800	-30.5400	-0.3860	0.8920	0.1450
14:53:22.643	9864	1.5800	7.8500	-35.5700	-0.3060	1.0550	0.2210
14:53:22.663	9884	0.2800	6.9900	-31.9500	-0.3620	0.8450	0.1550
14:53:22.683	9904	2.0400	7.3400	-35.5800	-0.3480	1.1180	0.2000
14:53:22.704	9924	0.5100	6.8200	-32.1700	-0.3320	0.9240	0.1820
14:53:22.724	9944	1.8500	7.2600	-29.3600	-0.3760	0.9180	0.1430
14:53:22.744	9964	2.5100	7.3100	-34.2500	-0.3230	1.0800	0.2270
14:53:22.764	9984	1.4600	6.8700	-27.6000	-0.3430	0.8660	0.1480
14:53:22.784	10004	0.9100	7.9100	-38.1500	-0.3140	1.1350	0.2320
14:53:22.804	10024	-0.6100	6.6200	-30.2500	-0.3290	0.7910	0.1620
14:53:22.824	10044	1.6400	8.3000	-32.8000	-0.3590	1.0490	0.1820
14:53:22.845	10064	1.8300	7.0500	-33.0600	-0.3230	1.0330	0.2170
14:53:22.865	10084	1.0000	7.4400	-30.2300	-0.3780	0.8860	0.1550
14:53:22.884	10104	1.4700	7.1900	-37.3100	-0.3590	1.1390	0.2300
14:53:22.905	10124	0.5100	6.4800	-29.7700	-0.3960	0.8530	0.1490
14:53:22.924	10144	1.3700	7.6100	-35.2600	-0.3490	1.0570	0.2070
14:53:22.946	10164	1.3100	6.8400	-33.4400	-0.3290	0.9640	0.2000
14:53:22.965	10184	0.9900	7.6000	-30.9700	-0.3660	0.8860	0.1590
14:53:22.985	10204	1.0500	7.6200	-34.3400	-0.3460	1.0870	0.2160
14:53:23.005	10224	0.7200	6.5800	-29.5000	-0.3570	0.7700	0.1510
14:53:23.024	10244	1.8000	7.8200	-34.1700	-0.3090	1.0780	0.2030
14:53:23.044	10264	1.4500	6.6600	-31.8800	-0.3220	1.0010	0.2030
14:53:23.064	10284	1.5900	7.6300	-31.5000	-0.3500	1.0150	0.1710
14:53:23.084	10304	0.9900	7.4100	-35.2000	-0.2980	1.0200	0.2080
14:53:23.105	10324	-0.0500	6.7900	-30.9300	-0.3740	0.8190	0.1430
14:53:23.125	10344	0.9000	8.0700	-35.9700	-0.2920	1.0830	0.2220
14:53:23.144	10364	0.3800	6.6800	-31.6300	-0.3310	0.8640	0.1660
14:53:23.164	10384	1.5200	7.7200	-32.8400	-0.3410	1.0120	0.1890
14:53:23.184	10404	1.2500	7.0800	-33.3400	-0.3270	0.9840	0.2040
14:53:23.205	10424	0.0900	7.0400	-31.1800	-0.3920	0.8960	0.1540
14:53:23.225	10444	1.2400	7.3600	-35.8000	-0.3380	1.0280	0.2260
14:53:23.244	10464	0.4200	7.3200	-29.0600	-0.3910	0.8130	0.1340
14:53:23.263	10484	1.6000	7.9300	-34.6200	-0.3340	1.1080	0.2190
14:53:23.285	10504	1.3600	6.5900	-33.0000	-0.3260	0.9580	0.1950
14:53:23.304	10524	1.8500	7.5700	-32.1700	-0.3750	0.9650	0.1710
14:53:23.325	10544	1.2300	7.1800	-33.0100	-0.3270	1.0340	0.1920
14:53:23.345	10564	0.3000	7.3100	-32.4700	-0.3840	0.8450	0.1630
14:53:23.365	10584	1.6800	7.6000	-34.7500	-0.3550	1.1100	0.2200
14:53:23.384	10604	0.3900	6.8100	-33.3500	-0.3540	0.8940	0.1870
14:53:23.405	10624	1.6200	7.4600	-32.6400	-0.3830	1.0170	0.1800
14:53:23.424	10644	1.2900	6.8000	-32.8300	-0.3130	0.9980	0.2030
14:53:23.445	10664	0.3700	7.0400	-32.5800	-0.3750	0.8490	0.1550
14:53:23.465	10684	0.5300	7.5100	-35.3800	-0.3020	1.0280	0.2050
14:53:23.485	10704	-0.0800	7.0300	-32.6200	-0.3540	0.8580	0.1580
14:53:23.505	10724	1.8900	7.4000	-33.7600	-0.3350	1.0690	0.2010
14:53:23.526	10744	0.9300	7.0400	-31.7200	-0.3150	0.9360	0.1850
14:53:23.544	10764	1.2700	6.8900	-32.0800	-0.3510	0.9270	0.1710
14:53:23.565	10784	2.0200	7.0200	-35.4500	-0.3180	1.0350	0.2160
14:53:23.585	10804	0.5500	6.5900	-31.0800	-0.3540	0.8870	0.1670
14:53:23.605	10824	1.7300	7.9900	-35.4200	-0.3130	1.1580	0.2170
14:53:23.625	10844	0.8100	6.0000	-31.5300	-0.3220	0.8470	0.1800
14:53:23.645	10864	2.5500	8.0400	-31.8400	-0.3770	1.0700	0.1740
14:53:23.663	10884	1.2100	7.6600	-33.4500	-0.2900	1.0140	0.2090
14:53:23.684	10904	0.9200	7.7100	-32.3400	-0.3740	0.9340	0.1510
14:53:23.705	10924	2.1900	7.4800	-35.9400	-0.3210	1.1140	0.2360
14:53:23.725	10944	0.4200	6.8300	-30.1600	-0.3670	0.8350	0.1530
14:53:23.744	10964	1.3900	8.1000	-33.2200	-0.3540	1.0580	0.1910
14:53:23.764	10984	0.8500	6.2100	-32.4100	-0.3120	0.8900	0.1890
14:53:23.784	11004	0.6800	7.9000	-31.0400	-0.3390	0.8890	0.1580
14:53:23.805	11024	1.5500	7.4400	-33.6200	-0.3180	1.0510	0.2120
14:53:23.824	11044	0.9300	6.6100	-30.4600	-0.3640	0.8620	0.1570
14:53:23.845	11064	2.7700	7.4700	-33.7200	-0.3070	1.0420	0.1980
14:53:23.865	11084	1.3200	6.7200	-31.3100	-0.3020	0.9500	0.1790
14:53:23.885	11104	1.8400	7.7300	-30.8500	-0.3220	0.9530	0.1590
14:53:23.905	11124	1.1400	6.8800	-35.5500	-0.3040	1.0170	0.2140
14:53:23.925	11144	0.4700	6.7200	-31.9800	-0.3420	0.8600	0.1610
14:53:23.945	11164	1.8000	8.0200	-35.5600	-0.2930	1.1210	0.2150
14:53:23.964	11184	0.6200	6.0900	-32.6900	-0.3510	0.9060	0.1640
14:53:23.984	11204	1.4400	7.7000	-32.9000	-0.3520	1.0100	0.1770
14:53:24.005	11224	-0.0100	7.4700	-32.5300	-0.2980	0.9350	0.1890
14:53:24.026	11244	1.2400	7.2400	-31.1600	-0.3410	0.8340	0.1550
14:53:24.044	11264	1.7600	6.7700	-34.2000	-0.3120	1.0420	0.2220
14:53:24.064	11284	0.1200	7.0300	-32.4200	-0.3960	0.8970	0.1600
14:53:24.086	11304	1.4700	7.9100	-33.7600	-0.3380	1.0650	0.1990
14:53:24.105	11324	0.9400	6.4700	-31.7900	-0.3230	0.9380	0.1830
14:53:24.124	11344	2.0500	7.8500	-32.1800	-0.3610	1.0040	0.1730
14:53:24.145	11364	1.6600	7.0800	-35.1400	-0.3220	1.0540	0.2290
14:53:24.167	11384	0.6400	6.9900	-31.7700	-0.3790	0.8790	0.1640
14:53:24.186	11404	1.7500	7.6800	-35.2400	-0.3230	1.0180	0.2120
14:53:24.206	11424	0.5700	7.1400	-31.5200	-0.3460	0.9000	0.1680
14:53:24.225	11444	2.6100	7.6500	-34.2100	-0.3540	1.0640	0.1980
14:53:24.245	11464	1.4700	6.7700	-33.5800	-0.3020	1.0220	0.2130
14:53:24.266	11484	0.5900	7.1600	-33.1500	-0.3530	0.8840	0.1590
14:53:24.285	11504	1.5000	7.0300	-35.8400	-0.3080	1.0040	0.2160
14:53:24.305	11524	-0.1600	6.4700	-31.3200	-0.3590	0.8470	0.1530
14:53:24.325	11544	2.0500	7.7300	-32.9500	-0.3430	1.0970	0.1880
14:53:24.346	11564	0.8200	6.4900	-33.1400	-0.3200	0.9570	0.1920
14:53:24.367	11584	1.6800	7.4500	-31.8500	-0.3510	0.9700	0.1740
14:53:24.384	11604	0.8500	7.1800	-34.7000	-0.3110	0.9800	0.2060
14:53:24.404	11624	0.9200	7.0100	-31.8300	-0.3520	0.8410	0.1470
14:53:24.426	11644	2.4400	7.5700	-36.0900	-0.3160	1.1200	0.2240
14:53:24.444	11664	0.4600	6.2000	-31.6100	-0.3270	0.8880	0.1800
14:53:24.465	11684	2.5400	8.3600	-32.0900	-0.3950	1.0550	0.1810
14:53:24.485	11704	1.5100	6.9400	-33.2800	-0.3170	1.0240	0.2090
14:53:24.506	11724	0.8800	7.2900	-32.2700	-0.3760	0.9040	0.1600
14:53:24.524	11744	1.6700	7.0900	-35.7600	-0.3520	1.0520	0.2100
14:53:24.546	11764	0.0800	6.6600	-31.7300	-0.3520	0.8420	0.1600
14:53:24.567	11784	1.4800	8.2900	-33.1300	-0.3770	1.0680	0.1910
14:53:24.587	11804	1.6700	6.1600	-33.0000	-0.3190	0.9310	0.2090
14:53:24.605	11824	1.7100	7.9300	-31.6900	-0.3580	0.9400	0.1730
14:53:24.626	11844	1.8900	7.4600	-32.8200	-0.3310	1.0350	0.1970
14:53:24.646	11864	0.1100	6.9300	-30.6700	-0.3670	0.8410	0.1550
14:53:24.667	11884	2.3700	7.5900	-34.2900	-0.3350	1.0750	0.2070
14:53:24.685	11904	1.0900	6.7500	-32.4900	-0.3140	0.9450	0.1860
14:53:24.707	11924	1.9400	7.6500	-31.4500	-0.3590	1.0370	0.1700
14:53:24.726	11944	1.5000	7.0700	-32.9400	-0.3090	0.9760	0.1930
14:53:24.746	11964	-0.0700	7.2400	-32.3000	-0.3510	0.8240	0.1470
14:53:24.767	11984	1.3400	7.6800	-35.9000	-0.3220	1.0470	0.2050
14:53:24.785	12004	0.8500	6.2200	-32.3900	-0.3320	0.8640	0.1670
14:53:24.806	12024	2.0000	7.8100	-32.7700	-0.3470	1.0270	0.1860
14:53:24.826	12044	0.5300	6.8700	-32.2700	-0.3090	0.9790	0.1940
14:53:24.844	12064	1.9300	7.3500	-30.7600	-0.3510	0.9300	0.1670
14:53:24.866	12084	1.8300	7.5600	-32.3900	-0.3350	1.0410	0.2110
14:53:24.885	12104	0.6500	6.8900	-30.8500	-0.3840	0.8700	0.1640
14:53:24.904	12124	2.6500	7.9900	-36.2200	-0.3420	1.1040	0.2280
14:53:24.927	12144	1.3400	6.4700	-30.8300	-0.3210	0.9340	0.1710
14:53:24.945	12164	2.0100	7.9600	-33.5000	-0.3650	1.0490	0.1800
14:53:24.967	12184	0.5500	6.5900	-33.7000	-0.3210	1.0280	0.2060
14:53:24.986	12204	0.3400	7.6200	-30.7000	-0.3860	0.8790	0.1490
14:53:25.007	12224	2.1400	7.8500	-34.7400	-0.3340	1.0730	0.2190
14:53:25.026	12244	0.7200	6.7800	-33.7000	-0.3600	0.9410	0.1880
14:53:25.045	12264	2.3900	7.9000	-30.8800	-0.3660	1.0420	0.1740
14:53:25.066	12284	1.4100	6.5600	-32.0900	-0.3300	0.9890	0.2040
14:53:25.086	12304	1.3700	7.3400	-31.1300	-0.3610	0.8820	0.1560
14:53:25.106	12324	0.5500	7.5400	-36.4700	-0.3060	1.0380	0.2230
14:53:25.127	12344	0.1800	6.5800	-33.0000	-0.3440	0.8430	0.1580
14:53:25.146	12364	2.0200	7.4300	-34.2500	-0.3590	1.0750	0.1990
14:53:25.165	12384	0.8300	6.8300	-32.0900	-0.3100	0.9320	0.1910
14:53:25.185	12404	2.0800	7.8200	-33.9700	-0.3600	0.9720	0.1820
14:53:25.205	12424	1.4400	6.9000	-32.8300	-0.3150	1.0270	0.2130
14:53:25.225	12444	0.9200	7.0200	-30.2400	-0.3480	0.8970	0.1410
14:53:25.247	12464	2.1600	8.5800	-36.0700	-0.2930	1.1420	0.2240
14:53:25.266	12484	0.4500	6.0100	-30.5900	-0.3390	0.8420	0.1670
14:53:25.286	12504	1.8300	8.4300	-32.0500	-0.3790	1.1320	0.1830
14:53:25.307	12524	0.7800	6.9100	-33.0300	-0.3030	0.9810	0.2150
14:53:25.326	12544	1.3700	7.3900	-32.3300	-0.3630	0.9370	0.1610
14:53:25.346	12564	1.5400	7.4500	-34.8700	-0.3190	1.0150	0.2240
14:53:25.366	12584	0.2100	6.9800	-28.7000	-0.3550	0.7980	0.1380
14:53:25.386	12604	2.3200	7.9300	-36.0700	-0.3380	1.1080	0.2150
14:53:25.407	12624	0.9600	6.2700	-31.6100	-0.3170	0.8820	0.1800
14:53:25.427	12644	1.0900	7.8600	-31.5500	-0.3590	0.9260	0.1610
14:53:25.445	12664	1.5100	6.7700	-34.7300	-0.3300	1.0400	0.2290
14:53:25.466	12684	1.1300	6.5100	-32.1500	-0.3510	0.8110	0.1560
14:53:25.488	12704	1.5600	8.3800	-34.8000	-0.3000	1.0860	0.1970
14:53:25.507	12724	0.2100	6.1800	-30.3700	-0.3030	0.8660	0.1580
14:53:25.527	12744	1.5700	8.0000	-31.1100	-0.3680	1.0090	0.1640
14:53:25.546	12764	1.2100	6.9100	-32.9300	-0.2890	0.9880	0.2010
14:53:25.566	12784	1.1000	7.0700	-30.7100	-0.3330	0.8720	0.1480
14:53:25.585	12804	1.2500	7.9300	-36.0900	-0.3120	1.1220	0.2370
14:53:25.606	12824	0.5900	6.2100	-32.7600	-0.3630	0.8620	0.1620
14:53:25.627	12844	2.1400	8.2400	-33.1200	-0.3280	1.0750	0.1970
14:53:25.647	12864	0.8900	6.7400	-31.8800	-0.2960	0.9550	0.1890
14:53:25.666	12884	1.9900	7.7000	-33.0800	-0.3360	0.9410	0.1720
14:53:25.686	12904	1.7900	6.9700	-34.0000	-0.2920	0.9770	0.2120
14:53:25.708	12924	-0.0400	6.9000	-31.8900	-0.3670	0.8390	0.1510
14:53:25.726	12944	1.5700	7.9000	-36.4700	-0.3420	1.1370	0.2260
14:53:25.748	12964	1.1700	5.7900	-31.8000	-0.3250	0.9340	0.1770
14:53:25.768	12984	2.1800	8.0100	-32.2200	-0.3690	1.0660	0.1790
14:53:25.788	13004	1.1500	6.8200	-34.6900	-0.3150	1.0080	0.2180
14:53:25.807	13024	0.4700	7.9500	-31.7100	-0.3490	0.9600	0.1560
14:53:25.827	13044	2.5700	8.2200	-34.1500	-0.3550	1.1480	0.2270
14:53:25.847	13064	-0.1700	6.5800	-34.5600	-0.3640	0.8680	0.1810
14:53:25.868	13084	1.2200	7.7500	-32.9600	-0.3510	0.9600	0.1810
14:53:25.887	13104	0.3100	6.0100	-33.8900	-0.2910	0.8860	0.1940
14:53:25.907	13124	1.5000	7.9900	-33.4600	-0.3380	1.0470	0.1670
14:53:25.927	13144	1.8600	6.7900	-34.0800	-0.3170	1.0320	0.2080
14:53:25.948	13164	1.0000	5.8900	-30.8000	-0.2990	0.8560	0.1670
14:53:25.967	13184	2.2600	7.6400	-35.0800	-0.2540	1.0670	0.2000
14:53:25.985	13204	1.1200	6.3200	-29.3800	-0.2850	0.9040	0.1520
14:53:26.005	13224	1.3800	7.0700	-32.3100	-0.3560	1.0130	0.1670
14:53:26.025	13244	1.1600	6.2800	-31.7700	-0.2930	0.9590	0.1910
14:53:26.047	13264	0.6700	6.6400	-34.1500	-0.3190	0.9630	0.1820
14:53:26.067	13284	2.7200	7.7500	-35.3200	-0.3080	1.1310	0.2230
14:53:26.087	13304	0.2200	5.7900	-27.9400	-0.3020	0.6950	0.1400
14:53:26.106	13324	1.2000	8.8500	-33.7700	-0.3160	1.0730	0.1770
14:53:26.125	13344	0.6000	6.3300	-31.8400	-0.2830	0.9140	0.1800
14:53:26.145	13364	1.0400	7.7900	-31.7600	-0.3440	0.9160	0.1550
14:53:26.167	13384	1.8200	7.5900	-33.9700	-0.3190	1.0410	0.2090
14:53:26.186	13404	0.1200	6.3800	-31.3300	-0.3730	0.8500	0.1490
14:53:26.206	13424	2.1900	8.2100	-33.6800	-0.3840	1.1100	0.2040
14:53:26.227	13444	1.4100	5.7100	-29.9400	-0.2820	0.8600	0.1720
14:53:26.247	13464	1.9100	8.0300	-33.4800	-0.3740	1.0480	0.1930
14:53:26.266	13484	2.0700	6.7500	-34.1100	-0.3220	1.0490	0.2080
14:53:26.286	13504	1.2700	6.7400	-29.0800	-0.3190	0.8420	0.1480
14:53:26.307	13524	2.4700	8.0900	-36.2400	-0.3380	1.1220	0.2240
14:53:26.327	13544	0.7200	5.7600	-31.5200	-0.3390	0.8380	0.1480
14:53:26.346	13564	2.2700	7.9400	-32.3600	-0.3540	1.0260	0.1770
14:53:26.366	13584	0.2900	6.7200	-31.9200	-0.2960	0.9520	0.1870
14:53:26.387	13604	0.0200	7.5500	-32.4400	-0.3440	0.9330	0.1680
14:53:26.408	13624	1.6000	7.9000	-33.9800	-0.3490	1.0680	0.2070
14:53:26.427	13644	0.0100	6.1900	-30.9700	-0.3540	0.8690	0.1560
14:53:26.447	13664	2.1600	8.4000	-34.2800	-0.3580	1.0920	0.2010
14:53:26.468	13684	0.7300	5.8200	-32.2900	-0.3130	0.9310	0.1800
14:53:26.488	13704	1.7700	8.5000	-31.0400	-0.3520	0.9440	0.1680
14:53:26.507	13724	1.7100	7.1600	-32.7300	-0.3180	1.0360	0.2090
14:53:26.527	13744	0.7100	7.0800	-33.6600	-0.3880	0.9410	0.1700
14:53:26.546	13764	1.5200	7.9100	-33.4800	-0.3500	1.0410	0.1920
14:53:26.567	13784	0.6000	6.1300	-32.8800	-0.3260	0.8840	0.1880
14:53:26.588	13804	2.0400	8.0700	-32.6000	-0.3640	1.0270	0.1750
14:53:26.607	13824	2.2400	7.2100	-32.0200	-0.3320	1.0270	0.2010
14:53:26.626	13844	1.5300	6.7800	-32.6700	-0.3750	0.9130	0.1700
14:53:26.647	13864	1.0500	7.7100	-36.3100	-0.3520	1.0780	0.2170
14:53:26.667	13884	0.3800	6.8000	-31.6500	-0.3540	0.8540	0.1730
14:53:26.686	13904	1.5900	8.3000	-33.5600	-0.3560	1.0160	0.1800
14:53:26.708	13924	1.1400	6.7100	-32.8100	-0.3070	0.9660	0.1990
14:53:26.727	13944	1.6700	7.9000	-29.9300	-0.3500	0.9610	0.1660
14:53:26.748	13964	1.5900	7.5100	-32.4800	-0.3460	1.0540	0.2030
14:53:26.769	13984	0.4300	6.2200	-29.7800	-0.3550	0.8690	0.1550
14:53:26.788	14004	3.1400	8.2500	-34.8000	-0.3570	1.1610	0.2200
14:53:26.808	14024	0.4700	5.7200	-32.2800	-0.3170	0.9370	0.1800
14:53:26.827	14044	1.3400	8.2900	-29.9400	-0.3550	0.9440	0.1570
14:53:26.847	14064	0.8000	7.1200	-34.2400	-0.3000	0.9630	0.2190
14:53:26.867	14084	1.3000	6.8600	-32.5200	-0.3200	0.8710	0.1680
14:53:26.887	14104	1.7200	8.0300	-36.7900	-0.3510	1.1360	0.2270
14:53:26.907	14124	0.3200	6.0800	-31.2200	-0.3510	0.8870	0.1710
14:53:26.927	14144	1.6100	8.1800	-33.6600	-0.3620	1.0360	0.1850
14:53:26.947	14164	0.9700	6.3800	-33.8200	-0.2950	0.9400	0.1990
14:53:26.969	14184	0.5700	7.3700	-31.1500	-0.3480	0.8570	0.1500
14:53:26.987	14204	1.3400	7.5300	-35.9500	-0.3370	1.1040	0.2230
14:53:27.007	14224	1.5300	6.5000	-30.4700	-0.3440	0.8600	0.1680
14:53:27.027	14244	2.1200	8.1300	-34.3400	-0.3790	1.0760	0.1940
14:53:27.047	14264	1.5300	6.2600	-31.7800	-0.3120	0.9710	0.1920
14:53:27.067	14284	1.4800	7.6200	-30.5800	-0.3310	0.9370	0.1630
14:53:27.089	14304	1.5000	7.3200	-33.4200	-0.3390	1.0760	0.2060
14:53:27.108	14324	1.0800	6.6500	-30.9300	-0.3370	0.7920	0.1490
14:53:27.127	14344	1.8100	8.3800	-33.9100	-0.3500	1.1010	0.1990
14:53:27.147	14364	1.3900	5.9300	-31.3100	-0.3230	0.8990	0.1790
14:53:27.168	14384	1.6300	7.4700	-32.5600	-0.3650	1.0180	0.1720
14:53:27.187	14404	1.7200	6.6900	-33.6000	-0.2890	0.9860	0.2140
14:53:27.207	14424	0.7600	7.2700	-29.5900	-0.3270	0.8290	0.1460
14:53:27.227	14444	1.6600	7.5000	-36.5000	-0.3360	1.1030	0.2210
14:53:27.247	14464	0.7900	6.4200	-30.2800	-0.3750	0.8890	0.1520
14:53:27.267	14484	0.9700	8.5700	-34.6400	-0.3330	1.0320	0.1970
14:53:27.288	14504	0.3900	6.1700	-33.3000	-0.3190	0.9200	0.1850
14:53:27.307	14524	1.4400	7.7500	-33.9200	-0.3430	0.9070	0.1880
14:53:27.328	14544	1.9800	7.2400	-32.6300	-0.3220	1.0060	0.2060
14:53:27.347	14564	0.3300	6.7000	-32.7100	-0.3690	0.8560	0.1640
14:53:27.366	14584	1.4800	8.0800	-35.0000	-0.3470	1.0920	0.2110
14:53:27.387	14604	1.2100	6.3500	-32.2600	-0.3410	0.9190	0.1810
14:53:27.408	14624	2.3700	7.3800	-32.7500	-0.3430	0.9980	0.1880
14:53:27.428	14644	1.8500	6.8000	-35.4300	-0.3300	1.0210	0.2210
14:53:27.446	14664	0.7900	7.1400	-31.0400	-0.3740	0.9020	0.1590
14:53:27.468	14684	1.1900	7.6000	-36.4100	-0.3510	1.0810	0.2120
14:53:27.487	14704	0.1200	6.4300	-31.5700	-0.3340	0.8640	0.1640
14:53:27.507	14724	1.2600	8.4200	-32.8900	-0.3540	0.9770	0.1730
14:53:27.528	14744	1.6100	6.7200	-33.7500	-0.3190	0.9950	0.2050
14:53:27.548	14764	0.9300	6.6900	-31.9000	-0.3520	0.8790	0.1590
14:53:27.568	14784	1.0300	7.4700	-36.8100	-0.3300	1.0940	0.2130
14:53:27.586	14804	0.0900	6.5200	-29.3500	-0.3500	0.8350	0.1510
14:53:27.607	14824	2.4900	8.2500	-32.5900	-0.3550	1.0580	0.1900
14:53:27.627	14844	1.1700	6.1600	-31.6400	-0.3000	0.9170	0.1820
14:53:27.647	14864	1.3600	7.9700	-33.0000	-0.3350	0.9610	0.1740
14:53:27.667	14884	2.0500	7.2900	-34.2700	-0.3080	1.0350	0.2140
14:53:27.688	14904	1.3900	6.8600	-32.3400	-0.3380	0.8500	0.1630
14:53:27.708	14924	2.0900	8.1500	-35.0700	-0.3380	1.1330	0.2070
14:53:27.728	14944	0.2800	6.3200	-31.3900	-0.3250	0.8490	0.1800
14:53:27.748	14964	2.6900	8.0800	-31.7400	-0.3580	1.0460	0.1810
14:53:27.767	14984	0.4800	6.8300	-32.6400	-0.3150	0.9700	0.1890
14:53:27.789	15004	0.3900	7.3300	-32.6600	-0.3520	0.8900	0.1620
14:53:27.807	15024	1.9900	7.1800	-34.9700	-0.3400	1.0740	0.2190
14:53:27.828	15044	0.9700	6.3000	-29.4600	-0.3640	0.8530	0.1520
14:53:27.847	15064	2.6700	7.8900	-34.5200	-0.3760	1.0770	0.2040
14:53:27.869	15084	0.6300	6.4700	-33.0900	-0.3090	0.9910	0.2000
14:53:27.888	15104	1.1400	7.3900	-31.6300	-0.3220	0.9510	0.1520
14:53:27.908	15124	0.8500	7.3800	-34.9200	-0.3250	1.0560	0.2070
14:53:27.928	15144	0.6800	6.5200	-30.3600	-0.3370	0.7530	0.1410
14:53:27.948	15164	1.8100	8.2100	-34.5800	-0.3210	1.1050	0.2050
14:53:27.967	15184	0.8300	6.1000	-31.5400	-0.3190	0.9060	0.1750
14:53:27.989	15204	2.2100	7.4900	-30.3900	-0.3490	0.9940	0.1690
14:53:28.007	15224	1.0800	6.6700	-34.2400	-0.3130	1.0190	0.2100
14:53:28.028	15244	0.6700	7.0900	-30.7900	-0.3240	0.8570	0.1590
14:53:28.048	15264	1.4900	7.4300	-35.4300	-0.3370	1.0870	0.2200
14:53:28.068	15284	0.5100	6.3800	-33.1600	-0.3560	0.9050	0.1780
14:53:28.087	15304	1.8900	7.7300	-33.8900	-0.3630	1.0050	0.1940
14:53:28.108	15324	0.5600	6.4300	-35.3200	-0.3170	0.9620	0.2050
14:53:28.129	15344	1.2000	7.6900	-29.5000	-0.3530	0.9040	0.1440
14:53:28.149	15364	1.0800	7.1800	-33.9100	-0.3250	1.0550	0.2180
14:53:28.167	15384	0.5500	6.7500	-32.5200	-0.3700	0.8750	0.1620
14:53:28.188	15404	1.3700	7.4500	-33.4700	-0.3530	1.0630	0.1950
14:53:28.208	15424	0.8400	6.4800	-33.8900	-0.3610	0.9530	0.1960
14:53:28.228	15444	1.5600	7.8200	-29.9100	-0.3330	0.9730	0.1640
14:53:28.247	15464	1.4800	7.1800	-35.4500	-0.3430	1.0670	0.2240
14:53:28.268	15484	0.6900	7.2200	-29.8600	-0.3670	0.8370	0.1430
14:53:28.288	15504	0.8900	7.2800	-37.3500	-0.3490	1.0970	0.2190
14:53:28.309	15524	0.3800	6.4200	-33.7800	-0.3660	0.9590	0.1900
14:53:28.329	15544	1.6800	7.7300	-32.2300	-0.3470	1.0190	0.1930
14:53:28.348	15564	1.0300	6.9800	-33.8300	-0.2990	1.0340	0.1980
14:53:28.368	15584	1.0900	7.2100	-31.4500	-0.3250	0.8690	0.1560
14:53:28.389	15604	0.2400	7.0600	-36.4200	-0.3160	0.9990	0.2070
14:53:28.408	15624	0.3500	6.1300	-33.3400	-0.3310	0.8330	0.1560
14:53:28.428	15644	1.2200	7.5700	-34.5900	-0.3410	1.0630	0.1990
14:53:28.448	15664	0.7500	7.1300	-30.9500	-0.3450	0.9800	0.1760
14:53:28.468	15684	1.8900	8.0300	-31.8000	-0.3580	0.9810	0.1700
14:53:28.488	15704	0.7900	6.9000	-35.0600	-0.2920	1.0050	0.2160
14:53:28.508	15724	0.0100	6.8900	-30.4700	-0.3180	0.8200	0.1450
14:53:28.528	15744	1.3400	8.2600	-35.1900	-0.3500	1.1080	0.2090
14:53:28.547	15764	0.7000	6.2800	-31.6200	-0.3590	0.8790	0.1650
14:53:28.568	15784	2.2200	7.6600	-34.1400	-0.3670	1.0520	0.1940
14:53:28.588	15804	1.4100	6.5600	-33.6300	-0.3000	0.9960	0.2070
14:53:28.608	15824	0.4700	7.5100	-31.9900	-0.3390	0.8690	0.1550
14:53:28.628	15844	1.3400	7.3800	-34.7900	-0.3370	1.0370	0.2020
14:53:28.649	15864	0.0700	6.8100	-31.3300	-0.3800	0.8560	0.1590
14:53:28.668	15884	1.2600	7.8800	-34.1700	-0.3650	1.0320	0.1740
14:53:28.689	15904	0.9400	7.0000	-32.1500	-0.3200	0.9660	0.1830
14:53:28.709	15924	1.3100	7.2500	-31.9000	-0.3610	0.9480	0.1740
14:53:28.728	15944	1.6700	7.1500	-35.9400	-0.3170	1.0420	0.2220
14:53:28.748	15964	0.5500	6.9300	-30.3500	-0.3610	0.8270	0.1520
14:53:28.769	15984	1.7700	7.5300	-35.9300	-0.3570	1.0990	0.2130
14:53:28.789	16004	1.2000	6.0900	-31.5200	-0.3340	0.9480	0.1820
14:53:28.809	16024	1.8700	7.3100	-32.1900	-0.3490	1.0450	0.1740
14:53:28.829	16044	1.1200	6.9100	-34.5700	-0.3210	1.0110	0.2090
14:53:28.847	16064	0.2400	7.4300	-31.7600	-0.3240	0.8570	0.1540
14:53:28.869	16084	0.8500	7.1500	-38.2000	-0.3230	1.0840	0.2310
14:53:28.889	16104	0.3500	6.1200	-32.6900	-0.3580	0.8490	0.1710
14:53:28.907	16124	1.8500	8.5300	-33.1000	-0.3270	1.0890	0.1990
14:53:28.929	16144	1.1300	6.5400	-31.4900	-0.3050	0.9460	0.1800
14:53:28.949	16164	1.2100	8.2000	-30.1300	-0.3480	0.9150	0.1540
14:53:28.969	16184	1.1200	7.3400	-33.7700	-0.3090	1.0250	0.2060
14:53:28.988	16204	0.0500	6.7500	-32.9300	-0.3760	0.8690	0.1480
14:53:29.009	16224	1.7700	7.6200	-35.3400	-0.3230	1.0540	0.2080
14:53:29.028	16244	1.2500	6.4500	-31.6200	-0.3270	0.9600	0.1800
14:53:29.049	16264	2.0000	7.5000	-31.4000	-0.3580	1.0060	0.1730
14:53:29.068	16284	1.3300	7.3300	-32.8200	-0.3240	1.0180	0.2080
14:53:29.088	16304	0.8400	7.1000	-30.5700	-0.3630	0.8730	0.1620
14:53:29.108	16324	1.7300	7.9000	-33.7000	-0.3190	1.0670	0.2030
14:53:29.128	16344	0.2300	6.3200	-33.0200	-0.3610	0.8680	0.1690
14:53:29.148	16364	1.5400	8.3000	-33.0700	-0.3570	1.0450	0.1770
14:53:29.169	16384	0.9500	6.6100	-32.4900	-0.3050	0.9200	0.1860
14:53:29.190	16404	0.4000	7.3900	-33.7200	-0.3440	0.9080	0.1580
14:53:29.210	16424	1.5700	7.0100	-32.7900	-0.3150	1.0350	0.2000
14:53:29.228	16444	0.6000	6.5800	-32.1200	-0.3480	0.8760	0.1560
14:53:29.250	16464	2.4500	7.5300	-33.4200	-0.3460	1.0690	0.1950
14:53:29.270	16484	0.9400	6.1800	-31.8300	-0.3200	0.9410	0.1960
14:53:29.289	16504	1.5700	7.6400	-33.1200	-0.3500	0.9640	0.1740
14:53:29.309	16524	1.0100	7.0200	-36.4200	-0.3220	1.0420	0.2250
14:53:29.329	16544	0.8400	6.8500	-31.5200	-0.3440	0.8390	0.1500
14:53:29.349	16564	1.3200	8.5000	-35.7500	-0.3160	1.0800	0.1980
14:53:29.369	16584	0.0500	6.2100	-32.7200	-0.3340	0.8300	0.1780
14:53:29.390	16604	1.7700	8.2700	-32.0000	-0.3650	1.0280	0.1680
14:53:29.408	16624	1.2100	6.6700	-35.4900	-0.3060	0.9700	0.2150
14:53:29.429	16644	0.7100	7.4900	-31.6900	-0.3560	0.8680	0.1470
14:53:29.450	16664	1.4100	7.2800	-34.6900	-0.3490	1.0410	0.2080
14:53:29.469	16684	0.8900	6.4000	-29.7900	-0.3580	0.9140	0.1670
14:53:29.490	16704	1.8700	7.7700	-32.1400	-0.3730	1.0270	0.1780
14:53:29.510	16724	1.3400	6.4700	-31.3800	-0.3420	0.9550	0.1870
14:53:29.528	16744	1.9300	7.7000	-29.4700	-0.3460	0.9820	0.1580
14:53:29.549	16764	1.7500	7.4300	-36.6400	-0.3380	1.0880	0.2310
14:53:29.569	16784	1.2800	6.9200	-31.3900	-0.3550	0.8830	0.1640
14:53:29.588	16804	1.2800	7.8000	-34.1200	-0.3390	1.0600	0.1960
14:53:29.609	16824	0.7200	6.6800	-33.4900	-0.3260	0.9070	0.1910
14:53:29.630	16844	2.4300	7.5300	-30.4200	-0.3610	1.0100	0.1710
14:53:29.649	16864	1.2300	6.8600	-34.1100	-0.3160	1.0210	0.2150
14:53:29.670	16884	1.0000	6.7800	-31.3700	-0.3610	0.8410	0.1560
14:53:29.690	16904	1.6200	7.5600	-36.5100	-0.3340	1.0880	0.2270
14:53:29.709	16924	0.1100	6.7800	-32.7000	-0.3500	0.8410	0.1630
14:53:29.730	16944	1.6800	7.9100	-34.6300	-0.3300	1.0090	0.1930
14:53:29.749	16964	0.6300	7.2300	-33.6400	-0.3050	0.9820	0.1930
14:53:29.770	16984	2.1400	7.1000	-33.0100	-0.3560	0.9370	0.1640
14:53:29.790	17004	1.7300	7.0200	-34.1800	-0.3230	1.0710	0.2190
14:53:29.809	17024	0.4500	7.0300	-32.6000	-0.4000	0.8820	0.1630
14:53:29.830	17044	1.4400	7.6800	-34.9500	-0.3630	1.0260	0.2010
14:53:29.850	17064	0.8500	6.4800	-31.5600	-0.3400	0.9450	0.1890
14:53:29.870	17084	1.7600	8.1100	-28.9200	-0.3890	0.9820	0.1440
14:53:29.890	17104	1.3900	6.9100	-33.5900	-0.3380	1.0220	0.2000
14:53:29.910	17124	0.8200	7.4000	-31.4300	-0.3920	0.8950	0.1620
14:53:29.929	17144	1.5500	7.6100	-34.4300	-0.3380	1.0420	0.2220
14:53:29.950	17164	0.8900	6.6000	-32.2800	-0.3670	0.9080	0.1770
14:53:29.969	17184	0.9600	8.0200	-33.7700	-0.3690	1.0270	0.1810
14:53:29.991	17204	1.5800	6.9700	-34.1400	-0.3320	1.0230	0.2000
14:53:30.011	17224	0.8800	7.3100	-31.8600	-0.3730	0.8960	0.1630
14:53:30.031	17244	1.4900	7.5700	-34.5800	-0.3160	0.9960	0.2130
14:53:30.049	17264	-0.5900	6.6200	-31.0900	-0.3620	0.8400	0.1410
14:53:30.071	17284	2.1900	7.6800	-35.8100	-0.3440	1.0680	0.2040
14:53:30.089	17304	1.2900	6.3900	-32.1100	-0.3260	0.9750	0.1990
14:53:30.109	17324	1.4500	7.4500	-30.1500	-0.3630	0.9740	0.1620
14:53:30.130	17344	1.4200	7.0700	-32.7700	-0.3240	1.0470	0.2070
14:53:30.150	17364	0.4100	7.2400	-31.5600	-0.3810	0.9040	0.1590
14:53:30.170	17384	2.3500	7.8100	-35.4300	-0.3260	1.1400	0.2280
14:53:30.189	17404	0.3300	6.3400	-32.5600	-0.3370	0.8800	0.1880
14:53:30.209	17424	1.3600	8.2500	-32.5900	-0.3640	1.0550	0.1770
14:53:30.229	17444	0.9800	6.9300	-32.2800	-0.3030	0.9840	0.2050
14:53:30.250	17464	0.3100	7.5700	-30.9300	-0.3790	0.8780	0.1470
14:53:30.270	17484	1.8100	7.5100	-35.3600	-0.3480	1.1020	0.2280
14:53:30.290	17504	0.6800	6.5900	-30.6200	-0.3840	0.8920	0.1710
14:53:30.309	17524	1.9200	7.8500	-35.4400	-0.3550	1.0380	0.2110
14:53:30.331	17544	0.8200	6.3700	-31.4100	-0.3480	0.9170	0.1890
14:53:30.351	17564	1.3600	7.9000	-32.0400	-0.3520	0.9530	0.1760
14:53:30.370	17584	1.0400	7.4400	-34.3500	-0.3370	1.0640	0.2130
14:53:30.391	17604	0.1600	6.7200	-31.6300	-0.3660	0.8370	0.1600
14:53:30.410	17624	1.8000	7.4700	-36.6400	-0.3370	1.0840	0.2170
14:53:30.431	17644	1.2800	7.0000	-30.0400	-0.3290	0.9590	0.1790
14:53:30.450	17664	2.0400	7.3500	-33.4300	-0.3530	1.0110	0.1760
14:53:30.470	17684	1.4100	6.6700	-34.0700	-0.3030	1.0040	0.2110
14:53:30.490	17704	0.0000	7.4100	-32.1000	-0.3680	0.8110	0.1560
14:53:30.510	17724	1.0900	7.5100	-34.6300	-0.3220	1.0860	0.2040
14:53:30.530	17744	-0.1400	6.2700	-31.3700	-0.3330	0.8450	0.1550
14:53:30.550	17764	1.7100	7.7000	-32.1900	-0.3430	1.0130	0.1700
14:53:30.570	17784	1.6000	6.8200	-33.2200	-0.3010	1.0360	0.2160
14:53:30.590	17804	1.3300	7.6500	-31.3700	-0.3790	0.8910	0.1550
14:53:30.611	17824	1.2600	7.3200	-35.0900	-0.3210	1.0630	0.2100
14:53:30.631	17844	-0.2800	7.3600	-31.3700	-0.3800	0.8490	0.1500
14:53:30.651	17864	2.6400	7.8100	-35.0700	-0.3380	1.1060	0.2130
14:53:30.670	17884	1.1900	6.4900	-31.0500	-0.3240	0.9490	0.1900
14:53:30.690	17904	2.0600	7.9200	-30.7400	-0.3880	1.0020	0.1670
14:53:30.710	17924	1.2400	6.7800	-34.4900	-0.3380	1.0240	0.2120
14:53:30.730	17944	0.2700	6.7400	-30.9000	-0.4080	0.9020	0.1620
14:53:30.750	17964	1.9400	7.9400	-34.9000	-0.3550	1.0500	0.2060
14:53:30.772	17984	-0.2700	6.2900	-34.2100	-0.3480	0.8820	0.1920
14:53:30.789	18004	2.0900	8.3800	-33.2100	-0.3640	1.0460	0.1760
14:53:30.810	18024	1.4600	6.4800	-34.5400	-0.3060	1.0210	0.2240
14:53:30.830	18044	0.6000	7.3600	-31.0400	-0.3660	0.8680	0.1480
14:53:30.850	18064	1.0000	7.3500	-36.2400	-0.3100	0.9930	0.2100
14:53:30.872	18084	-0.1900	6.6300	-31.6700	-0.3490	0.8190	0.1610
14:53:30.889	18104	2.4500	7.7200	-33.0300	-0.3620	1.1160	0.1820
14:53:30.911	18124	1.6300	6.4000	-33.0500	-0.3210	0.9870	0.2170
14:53:30.931	18144	1.7100	7.2200	-31.2400	-0.3750	0.9150	0.1650
14:53:30.951	18164	1.8300	7.3800	-33.6600	-0.3110	1.0490	0.2080
14:53:30.970	18184	0.0400	6.6100	-31.4600	-0.3600	0.8570	0.1560
14:53:30.991	18204	1.1600	7.9100	-36.3900	-0.3330	1.1600	0.2080
14:53:31.011	18224	0.7600	6.5800	-29.6100	-0.3220	0.8700	0.1790
14:53:31.031	18244	2.3800	8.0800	-32.4200	-0.3790	1.0430	0.1650
14:53:31.050	18264	1.2400	6.8400	-33.9300	-0.3160	1.0440	0.2180
14:53:31.072	18284	0.5500	7.2800	-31.2100	-0.3880	0.8840	0.1480
14:53:31.091	18304	1.7100	7.6400	-35.9000	-0.3550	1.0730	0.2220
14:53:31.110	18324	-0.0300	6.7000	-30.1200	-0.3570	0.8360	0.1580
14:53:31.130	18344	2.0100	8.2600	-33.4600	-0.3560	1.0150	0.1730
14:53:31.150	18364	1.0700	6.5400	-31.7700	-0.3180	0.9670	0.1900
14:53:31.170	18384	1.7500	7.6600	-30.8700	-0.3800	1.0140	0.1640
14:53:31.190	18404	1.5700	7.3300	-35.1600	-0.3360	1.0930	0.2220
14:53:31.212	18424	0.5300	6.7700	-28.7000	-0.3540	0.7880	0.1370
14:53:31.232	18444	1.3700	7.7000	-36.7000	-0.3280	1.0550	0.2040
14:53:31.251	18464	0.9600	6.8700	-31.9900	-0.3090	0.9420	0.1950
