# Supplementary material for: A slanted castor wheel enables pushing manual wheelchairs from the side to improve social interaction
Source: PLoS One. 2024 Sep 12;19(9):e0307759. doi: 10.1371/journal.pone.0307759 (PMC11392412; doi:10.1371/journal.pone.0307759)
Supplement: S1 File — Contains the data collected during the validation experiments and the code for calculating the reaction forces for a castor wheel using the vector equations and the cosine approximation. 4TU.ResearchData repository: https://doi.org/10.4121/82afa4e1-bdf1-4bf4-8682-32e62f6c3d68, GitLab repository: https://gitlab.tudelft.nl/ziggy/evaluation_paper. (ZIP) [file pone.0307759.s002.zip › S2 File - Experimental data and the MATLAB code for calculations of the castor wheel/Data/Test8_31-5-2022/0.2rad_5.4kg_8.txt]

TimeStamp	SampleCounter	Fx(N)	Fy(N)	Fz(N)	Tx(Nm)	Ty(Nm)	Tz(Nm)
14:54:21.308	2948	0.8400	11.1000	-53.7300	-0.4720	1.6410	0.3380
14:54:21.331	2968	0.6700	11.0000	-48.6100	-0.5070	1.3320	0.2550
14:54:21.350	2988	2.1900	10.7500	-56.7600	-0.4330	1.7950	0.3660
14:54:21.370	3008	1.3800	9.9400	-47.5200	-0.4610	1.2870	0.2410
14:54:21.390	3028	2.0800	10.4700	-52.0200	-0.4610	1.6900	0.3010
14:54:21.411	3048	0.7700	11.4300	-53.7400	-0.4520	1.5960	0.3180
14:54:21.430	3068	1.0700	10.1700	-46.0800	-0.4830	1.3160	0.2350
14:54:21.451	3088	1.5500	10.8900	-53.2600	-0.4880	1.6350	0.3310
14:54:21.470	3108	1.2700	11.0900	-50.4700	-0.5140	1.4720	0.2680
14:54:21.489	3128	2.9200	11.2000	-50.2900	-0.4990	1.6380	0.3200
14:54:21.510	3148	1.4900	10.0500	-48.7500	-0.4920	1.4180	0.2870
14:54:21.530	3168	2.0700	11.5900	-51.9800	-0.4720	1.5030	0.2870
14:54:21.550	3188	1.1300	10.9500	-54.1700	-0.4970	1.6310	0.3530
14:54:21.570	3208	0.2100	11.3700	-47.2700	-0.5180	1.3300	0.2480
14:54:21.589	3228	1.9800	11.1700	-54.0300	-0.4990	1.6620	0.3430
14:54:21.610	3248	0.3800	10.9200	-46.8600	-0.5220	1.3770	0.2520
14:54:21.630	3268	2.8600	11.3500	-52.1000	-0.5050	1.6590	0.3090
14:54:21.649	3288	2.4800	10.0600	-48.7800	-0.5160	1.5760	0.3300
14:54:21.670	3308	1.4400	12.0200	-48.7600	-0.4900	1.4540	0.2740
14:54:21.690	3328	2.3900	11.6300	-53.7600	-0.5400	1.7340	0.3490
14:54:21.711	3348	0.7800	10.0600	-45.3500	-0.5280	1.2690	0.2500
14:54:21.730	3368	2.9700	11.4400	-52.3800	-0.4900	1.6220	0.3210
14:54:21.750	3388	1.2800	11.0800	-50.8300	-0.5060	1.5050	0.3230
14:54:21.769	3408	2.0600	11.3700	-47.9800	-0.5110	1.4700	0.2670
14:54:21.791	3428	2.4900	11.1300	-51.0400	-0.5100	1.6710	0.3390
14:54:21.811	3448	0.2500	11.2100	-47.7400	-0.5160	1.3380	0.2510
14:54:21.830	3468	2.4000	11.3700	-52.1200	-0.4940	1.6900	0.3170
14:54:21.849	3488	1.0600	10.2500	-47.3000	-0.4960	1.3440	0.2850
14:54:21.870	3508	2.6400	10.6600	-54.4600	-0.4770	1.5260	0.3060
14:54:21.890	3528	1.3100	10.9600	-52.2900	-0.5010	1.5970	0.3530
14:54:21.909	3548	0.4600	11.3600	-48.4300	-0.5310	1.3690	0.2630
14:54:21.930	3568	1.5600	11.1700	-53.6300	-0.4920	1.6780	0.3470
14:54:21.950	3588	-0.2200	10.7800	-46.7500	-0.5060	1.2940	0.2520
14:54:21.971	3608	2.0000	11.8000	-53.0800	-0.4960	1.6740	0.3150
14:54:21.990	3628	1.6900	10.2600	-49.4800	-0.5010	1.4680	0.3230
14:54:22.010	3648	1.7300	11.1600	-49.6500	-0.5150	1.5390	0.2780
14:54:22.031	3668	1.9700	11.4200	-55.2900	-0.5160	1.7430	0.3610
14:54:22.050	3688	-0.0200	10.8800	-48.3100	-0.5250	1.2820	0.2580
14:54:22.070	3708	1.9000	11.4400	-52.3300	-0.5410	1.5940	0.3140
14:54:22.090	3728	0.5900	11.0400	-48.5300	-0.5440	1.4300	0.2800
14:54:22.112	3748	1.3700	11.7100	-52.0200	-0.5130	1.5460	0.2880
14:54:22.130	3768	1.0100	10.4800	-53.8700	-0.5430	1.5480	0.3380
14:54:22.150	3788	0.3700	11.6900	-46.3600	-0.5160	1.3640	0.2380
14:54:22.170	3808	3.1400	10.8500	-54.5800	-0.4800	1.7110	0.3370
14:54:22.190	3828	-0.3000	11.1100	-47.9100	-0.4910	1.3440	0.2640
14:54:22.211	3848	2.0200	10.7200	-49.1600	-0.4920	1.5150	0.2800
14:54:22.231	3868	1.3100	11.0900	-51.3500	-0.4940	1.5420	0.3270
14:54:22.251	3888	0.9200	11.3700	-48.9900	-0.5010	1.4630	0.2630
14:54:22.270	3908	2.0700	10.7700	-53.5000	-0.4920	1.6300	0.3440
14:54:22.290	3928	0.6100	10.5600	-47.6600	-0.5310	1.3310	0.2500
14:54:22.310	3948	3.1600	11.5800	-51.9100	-0.4670	1.7240	0.3220
14:54:22.331	3968	1.2100	11.1900	-49.7800	-0.4860	1.4440	0.3070
14:54:22.350	3988	1.2000	11.1700	-48.3600	-0.4860	1.4180	0.2500
14:54:22.370	4008	0.9400	10.9700	-53.7500	-0.4980	1.5950	0.3310
14:54:22.391	4028	0.3100	11.2900	-49.6600	-0.5270	1.3630	0.2570
14:54:22.410	4048	2.1200	11.0700	-53.3700	-0.4810	1.6710	0.3400
14:54:22.430	4068	0.3900	11.0000	-47.1000	-0.5190	1.3870	0.2670
14:54:22.450	4088	2.9200	11.4800	-51.0800	-0.5130	1.6360	0.2880
14:54:22.472	4108	0.8200	10.6000	-52.6200	-0.5370	1.5730	0.3350
14:54:22.489	4128	0.9900	11.3100	-47.6700	-0.5190	1.4370	0.2490
14:54:22.509	4148	2.5000	11.4300	-53.7600	-0.5230	1.7280	0.3550
14:54:22.531	4168	1.0200	10.7400	-48.6500	-0.5110	1.3720	0.2690
14:54:22.550	4188	1.9700	11.3200	-51.0600	-0.4800	1.6070	0.3020
14:54:22.570	4208	0.3600	10.6800	-50.7300	-0.5210	1.4280	0.3090
14:54:22.590	4228	2.0400	10.9600	-49.6200	-0.5010	1.5010	0.2750
14:54:22.610	4248	1.9400	10.9000	-54.6800	-0.4820	1.6790	0.3580
14:54:22.630	4268	0.5100	10.5800	-47.3600	-0.5070	1.3440	0.2530
14:54:22.650	4288	2.7600	11.2300	-52.3600	-0.4800	1.7270	0.3300
14:54:22.671	4308	0.3800	10.9300	-47.9300	-0.4920	1.3310	0.2720
14:54:22.692	4328	2.5200	10.8000	-48.1000	-0.4890	1.4590	0.2600
14:54:22.711	4348	1.2100	11.3500	-54.4100	-0.4940	1.6230	0.3450
14:54:22.730	4368	0.9600	11.0100	-47.8700	-0.4940	1.4100	0.2480
14:54:22.750	4388	2.3300	11.0000	-54.9400	-0.4640	1.7170	0.3550
14:54:22.772	4408	0.1300	10.4400	-47.3400	-0.5020	1.3420	0.2680
14:54:22.791	4428	2.6800	11.5100	-51.7500	-0.4770	1.6280	0.3020
14:54:22.811	4448	0.8700	10.7900	-50.3100	-0.4900	1.4490	0.3240
14:54:22.831	4468	1.7400	11.3400	-49.7400	-0.5110	1.4520	0.2670
14:54:22.851	4488	1.3600	11.2900	-56.1000	-0.5200	1.6850	0.3740
14:54:22.870	4508	0.8800	10.9500	-48.8700	-0.5530	1.3420	0.2540
14:54:22.891	4528	2.1800	11.1400	-54.7700	-0.5130	1.6910	0.3450
14:54:22.910	4548	0.8200	10.7600	-50.2300	-0.5290	1.3920	0.2940
14:54:22.930	4568	1.5900	11.3000	-51.7000	-0.5040	1.5570	0.2880
14:54:22.951	4588	1.4300	11.1900	-53.1200	-0.5180	1.5930	0.3450
14:54:22.970	4608	0.7600	10.7500	-46.8400	-0.5330	1.3950	0.2560
14:54:22.992	4628	1.6100	11.3900	-56.1100	-0.4790	1.7470	0.3650
14:54:23.011	4648	-0.2000	10.6800	-46.4200	-0.5150	1.3170	0.2510
14:54:23.032	4668	1.9600	11.2100	-52.6100	-0.4970	1.6270	0.3060
14:54:23.052	4688	1.3100	10.5100	-50.1800	-0.5040	1.5310	0.3110
14:54:23.072	4708	1.2400	11.7100	-48.2600	-0.4980	1.4590	0.2620
14:54:23.090	4728	1.6800	11.1900	-54.6500	-0.4910	1.6910	0.3490
14:54:23.111	4748	0.9900	10.2900	-45.2500	-0.5300	1.2880	0.2370
14:54:23.132	4768	2.2400	11.7700	-52.3400	-0.4630	1.6570	0.3160
14:54:23.151	4788	1.3200	10.5200	-50.2900	-0.4920	1.5230	0.3010
14:54:23.171	4808	1.8200	11.1000	-48.6400	-0.4660	1.4390	0.2770
14:54:23.191	4828	1.3300	10.9200	-53.2200	-0.5070	1.5900	0.3300
14:54:23.210	4848	0.1900	11.5600	-47.5200	-0.5200	1.2830	0.2390
14:54:23.233	4868	2.3400	11.0300	-53.7300	-0.5090	1.6810	0.3520
14:54:23.251	4888	0.6200	10.7600	-49.3300	-0.5300	1.4060	0.2710
14:54:23.272	4908	2.6800	11.4100	-51.4700	-0.5150	1.6760	0.3100
14:54:23.291	4928	2.1300	10.8500	-50.1300	-0.5300	1.5620	0.3250
14:54:23.311	4948	1.0400	11.2500	-47.1100	-0.5320	1.4600	0.2520
14:54:23.332	4968	2.6000	10.8700	-51.3300	-0.5330	1.6900	0.3420
14:54:23.353	4988	1.1200	10.8200	-48.9300	-0.5280	1.4170	0.2800
14:54:23.372	5008	2.7200	11.1900	-52.4900	-0.4910	1.6360	0.3270
14:54:23.392	5028	0.5400	10.2600	-50.3400	-0.5050	1.4140	0.3000
14:54:23.411	5048	1.8400	11.4300	-51.8000	-0.5000	1.5490	0.2870
14:54:23.433	5068	2.2100	10.7800	-53.7500	-0.4910	1.6960	0.3550
14:54:23.452	5088	0.0200	11.1400	-46.0700	-0.4930	1.2930	0.2350
14:54:23.471	5108	1.5800	11.2500	-54.4700	-0.4940	1.6830	0.3250
14:54:23.492	5128	0.2800	10.5700	-46.6600	-0.5010	1.3790	0.2620
14:54:23.511	5148	2.4800	11.4100	-50.3900	-0.4870	1.5410	0.2870
14:54:23.532	5168	1.3400	10.7300	-50.8700	-0.4990	1.5290	0.3240
14:54:23.550	5188	0.4000	11.5100	-47.7100	-0.5260	1.3280	0.2420
14:54:23.572	5208	1.4300	11.0600	-55.8400	-0.4770	1.6380	0.3540
14:54:23.591	5228	0.9400	10.8000	-46.1100	-0.4830	1.2870	0.2600
14:54:23.610	5248	3.5900	11.8100	-54.7400	-0.4720	1.7890	0.3340
14:54:23.632	5268	1.3400	10.6100	-46.8300	-0.5190	1.4680	0.2880
14:54:23.652	5288	2.0600	11.3300	-48.0600	-0.5140	1.5190	0.2610
14:54:23.672	5308	1.3100	11.0100	-52.6300	-0.5260	1.6440	0.3430
14:54:23.691	5328	-0.2400	11.3500	-46.7600	-0.5290	1.3490	0.2420
14:54:23.713	5348	2.2400	11.2100	-51.2900	-0.5260	1.6730	0.3230
14:54:23.732	5368	0.3000	10.5300	-49.3900	-0.5340	1.3790	0.2870
14:54:23.751	5388	1.8900	11.8800	-51.7800	-0.4830	1.5580	0.2890
14:54:23.772	5408	1.8200	11.0300	-51.7300	-0.5260	1.6170	0.3330
14:54:23.790	5428	0.8100	11.2000	-47.8000	-0.5420	1.3710	0.2600
14:54:23.811	5448	2.1900	11.0200	-54.5000	-0.4960	1.6210	0.3380
14:54:23.831	5468	-0.0200	11.0200	-48.4400	-0.5160	1.3210	0.2620
14:54:23.851	5488	2.2900	10.7000	-51.1200	-0.4960	1.5940	0.3000
14:54:23.871	5508	0.9400	10.9900	-51.3100	-0.4940	1.5620	0.3230
14:54:23.893	5528	0.9200	11.4900	-48.6100	-0.4900	1.4240	0.2570
14:54:23.912	5548	1.3600	10.9000	-53.3400	-0.4870	1.6710	0.3320
14:54:23.931	5568	0.3000	11.0200	-47.2200	-0.5110	1.3190	0.2560
14:54:23.951	5588	2.7400	11.4400	-49.6900	-0.4770	1.6600	0.3060
14:54:23.972	5608	0.5600	10.4400	-49.7400	-0.5100	1.4580	0.2920
14:54:23.992	5628	1.8400	11.4500	-49.4700	-0.4730	1.4910	0.2670
14:54:24.011	5648	0.9500	10.6800	-53.4300	-0.5090	1.6050	0.3340
14:54:24.031	5668	0.7600	11.4800	-49.0300	-0.5220	1.3700	0.2480
14:54:24.051	5688	1.7300	10.8100	-54.5000	-0.5320	1.6660	0.3380
14:54:24.071	5708	0.3200	10.8800	-47.8300	-0.5230	1.3820	0.2720
14:54:24.092	5728	3.5000	11.3200	-48.7400	-0.5320	1.6780	0.2950
14:54:24.113	5748	1.8000	10.9500	-51.6600	-0.5090	1.5820	0.3350
14:54:24.133	5768	1.0000	11.4700	-48.1400	-0.5300	1.4460	0.2550
14:54:24.153	5788	2.5300	11.0300	-51.7000	-0.5030	1.6160	0.3390
14:54:24.171	5808	0.4700	11.0400	-49.3700	-0.5440	1.3700	0.2700
14:54:24.191	5828	2.6800	11.1400	-52.0800	-0.4870	1.6430	0.3150
14:54:24.213	5848	0.2400	11.0200	-48.3200	-0.5180	1.4750	0.2930
14:54:24.232	5868	2.2600	11.2900	-50.2800	-0.5190	1.5590	0.2740
14:54:24.252	5888	1.6100	10.6600	-51.8100	-0.4670	1.5860	0.3500
14:54:24.271	5908	0.3300	11.4700	-47.2300	-0.4980	1.3280	0.2510
14:54:24.293	5928	2.3300	10.8100	-50.8300	-0.4720	1.5990	0.3170
14:54:24.311	5948	0.3200	10.4500	-49.6700	-0.4970	1.3680	0.2820
14:54:24.333	5968	3.4600	10.7500	-51.8200	-0.4660	1.6480	0.3090
14:54:24.353	5988	0.7900	10.5900	-51.4500	-0.4830	1.4990	0.3290
14:54:24.371	6008	0.5900	11.0700	-49.0700	-0.5050	1.3880	0.2460
14:54:24.393	6028	1.0800	11.1400	-53.2100	-0.4760	1.6120	0.3260
14:54:24.413	6048	0.9100	10.7300	-45.5000	-0.5020	1.3520	0.2540
14:54:24.433	6068	3.6000	11.5600	-54.1600	-0.4610	1.7280	0.3290
14:54:24.453	6088	0.9600	10.4600	-50.9000	-0.4870	1.4210	0.3190
14:54:24.471	6108	1.7800	11.0100	-49.9100	-0.4960	1.4630	0.2710
14:54:24.491	6128	1.1600	11.4100	-54.2000	-0.5050	1.6250	0.3400
14:54:24.513	6148	1.0100	10.9900	-48.0600	-0.5150	1.3150	0.2520
14:54:24.532	6168	2.3100	11.6600	-53.4200	-0.5080	1.7360	0.3390
14:54:24.551	6188	0.7500	10.6800	-48.3000	-0.5300	1.4220	0.2820
14:54:24.573	6208	1.6400	11.7200	-51.0400	-0.4780	1.5690	0.2940
14:54:24.593	6228	1.0000	11.2400	-50.5400	-0.5230	1.5680	0.3210
14:54:24.611	6248	1.1400	11.0900	-47.8900	-0.5300	1.4040	0.2530
14:54:24.633	6268	1.5400	11.1600	-53.1300	-0.4860	1.6570	0.3320
14:54:24.652	6288	0.5900	10.4100	-47.3400	-0.5000	1.3730	0.2530
14:54:24.671	6308	2.7800	10.9800	-49.7500	-0.4790	1.6100	0.2950
14:54:24.693	6328	1.3400	10.5900	-51.1000	-0.4720	1.5040	0.3260
14:54:24.712	6348	1.4900	11.3900	-49.7100	-0.4930	1.5070	0.2640
14:54:24.732	6368	1.2900	10.8500	-54.6400	-0.5000	1.6200	0.3510
14:54:24.754	6388	0.0900	10.7300	-46.4100	-0.5220	1.2500	0.2330
14:54:24.773	6408	1.6800	11.0500	-55.0000	-0.4620	1.6790	0.3400
14:54:24.792	6428	0.7200	10.6200	-50.0600	-0.4950	1.4890	0.3070
14:54:24.812	6448	2.0400	11.2800	-49.3500	-0.4690	1.5240	0.2820
14:54:24.832	6468	0.8300	10.8600	-52.3900	-0.4870	1.5760	0.3400
14:54:24.852	6488	0.7700	11.3000	-46.2900	-0.5130	1.3530	0.2340
14:54:24.872	6508	1.9400	11.3000	-55.2300	-0.4840	1.6410	0.3440
14:54:24.893	6528	0.5500	10.4100	-47.5000	-0.5300	1.3700	0.2650
14:54:24.912	6548	2.3400	11.3400	-51.9400	-0.5070	1.6420	0.3100
14:54:24.933	6568	1.0800	10.7300	-50.2800	-0.5230	1.5820	0.3320
14:54:24.951	6588	1.1600	11.3500	-50.1400	-0.5210	1.4940	0.2700
14:54:24.973	6608	2.4300	11.0200	-51.6300	-0.5530	1.6470	0.3320
14:54:24.993	6628	0.7700	10.8800	-45.5500	-0.5410	1.3520	0.2460
14:54:25.013	6648	2.3400	11.1200	-53.8500	-0.4880	1.6460	0.3330
14:54:25.033	6668	0.7800	11.3300	-47.2300	-0.4930	1.4870	0.2870
14:54:25.052	6688	1.7500	11.5100	-49.7800	-0.5050	1.4990	0.2730
14:54:25.072	6708	1.3100	11.0400	-54.4400	-0.4770	1.5870	0.3600
14:54:25.092	6728	0.7700	10.8700	-48.1400	-0.4860	1.3020	0.2590
14:54:25.113	6748	1.7500	11.2100	-53.8300	-0.4730	1.6820	0.3250
14:54:25.132	6768	0.4700	10.1800	-46.6900	-0.5120	1.3580	0.2630
14:54:25.152	6788	2.7700	11.4700	-51.3600	-0.4840	1.6390	0.2940
14:54:25.171	6808	1.6400	10.1200	-49.4400	-0.4970	1.5050	0.3260
14:54:25.193	6828	0.3500	11.0500	-49.9500	-0.5160	1.3890	0.2540
14:54:25.213	6848	1.3900	11.2400	-56.0900	-0.4720	1.6830	0.3480
14:54:25.233	6868	0.8400	10.6800	-47.5500	-0.4890	1.3310	0.2620
14:54:25.253	6888	2.9800	11.7700	-53.5400	-0.4870	1.7270	0.3300
14:54:25.274	6908	1.1700	10.5400	-48.8400	-0.5160	1.4520	0.3050
14:54:25.293	6928	1.9200	11.2900	-51.2500	-0.5080	1.5610	0.2860
14:54:25.312	6948	1.2900	10.8100	-53.0600	-0.5050	1.6250	0.3510
14:54:25.332	6968	0.7300	11.1300	-49.1800	-0.5510	1.4100	0.2660
14:54:25.353	6988	2.5000	11.2300	-49.7100	-0.5250	1.6280	0.3120
14:54:25.373	7008	1.1300	10.6400	-48.7700	-0.5300	1.3910	0.2790
14:54:25.393	7028	2.2000	11.1400	-51.9200	-0.5110	1.5920	0.2990
14:54:25.413	7048	1.1900	11.3200	-51.0600	-0.5170	1.4890	0.3180
14:54:25.433	7068	0.9100	11.2300	-49.4400	-0.5220	1.4090	0.2520
14:54:25.453	7088	1.9200	10.9800	-53.8000	-0.4730	1.6380	0.3330
14:54:25.473	7108	0.4800	10.6400	-47.3000	-0.4950	1.3490	0.2670
14:54:25.493	7128	2.1000	11.3100	-49.9400	-0.4880	1.5790	0.2870
14:54:25.515	7148	1.3700	10.7100	-50.4400	-0.4990	1.4600	0.3120
14:54:25.534	7168	0.7800	11.9900	-48.7400	-0.4980	1.4780	0.2590
14:54:25.553	7188	1.5200	10.6700	-54.0500	-0.5010	1.6710	0.3470
14:54:25.574	7208	-0.1400	11.0300	-47.8300	-0.5140	1.3200	0.2580
14:54:25.593	7228	3.0700	11.1100	-52.5900	-0.4970	1.7020	0.3300
14:54:25.612	7248	0.4200	10.7000	-49.1100	-0.5210	1.4780	0.2980
14:54:25.634	7268	1.9900	11.2800	-47.5400	-0.4890	1.4950	0.2450
14:54:25.653	7288	0.6800	10.9600	-52.7700	-0.4950	1.5940	0.3300
14:54:25.673	7308	0.6300	11.2700	-49.7800	-0.5180	1.3980	0.2620
14:54:25.693	7328	1.8200	10.9100	-54.2600	-0.4930	1.6490	0.3420
14:54:25.713	7348	-0.4400	11.2100	-47.1700	-0.5150	1.3120	0.2510
14:54:25.733	7368	2.8400	11.0000	-52.6100	-0.4950	1.6910	0.3200
14:54:25.753	7388	2.1000	10.7300	-50.4400	-0.5190	1.5680	0.3370
14:54:25.772	7408	1.5000	11.1200	-50.0700	-0.5090	1.5080	0.2710
14:54:25.793	7428	2.3700	10.7900	-53.8200	-0.5310	1.6540	0.3550
14:54:25.813	7448	0.6800	10.6500	-48.9500	-0.5330	1.3820	0.2790
14:54:25.832	7468	3.0300	11.1100	-51.9500	-0.4910	1.6480	0.3260
14:54:25.854	7488	0.9300	10.1700	-51.5500	-0.5050	1.4390	0.3200
14:54:25.872	7508	2.4300	11.2300	-49.7900	-0.4910	1.5660	0.2760
14:54:25.894	7528	1.1600	10.8000	-54.3200	-0.4880	1.6460	0.3510
14:54:25.913	7548	0.0800	10.8600	-46.6700	-0.5060	1.3010	0.2480
14:54:25.934	7568	1.9700	11.0200	-52.9500	-0.4580	1.6400	0.3320
14:54:25.953	7588	0.4700	10.9000	-48.9400	-0.4960	1.3810	0.2820
14:54:25.974	7608	3.1600	11.0600	-51.1100	-0.4760	1.6220	0.2980
14:54:25.993	7628	1.0300	10.4100	-52.0600	-0.5000	1.5700	0.3420
14:54:26.013	7648	1.1300	11.2100	-48.0500	-0.4880	1.3560	0.2470
14:54:26.035	7668	0.9100	10.8000	-55.0000	-0.4660	1.6510	0.3430
14:54:26.053	7688	0.6800	10.4400	-46.8800	-0.4820	1.3170	0.2530
14:54:26.073	7708	3.2300	11.6800	-53.3000	-0.4640	1.7690	0.3290
14:54:26.094	7728	1.0600	10.6600	-49.1900	-0.5070	1.4530	0.3090
14:54:26.113	7748	2.8800	11.0900	-48.6000	-0.4960	1.5430	0.2630
14:54:26.133	7768	0.5400	11.4000	-51.8300	-0.4930	1.5800	0.3340
14:54:26.152	7788	0.3700	11.3600	-47.9000	-0.5150	1.3010	0.2380
14:54:26.173	7808	2.3600	11.1900	-53.0400	-0.5290	1.7000	0.3270
14:54:26.195	7828	0.5400	10.7900	-49.0100	-0.5280	1.3950	0.2860
14:54:26.213	7848	2.0200	11.1500	-52.4900	-0.4890	1.5760	0.2980
14:54:26.232	7868	0.9400	10.8400	-52.2500	-0.5180	1.5440	0.3340
14:54:26.253	7888	0.8700	11.2300	-49.8300	-0.5340	1.3680	0.2580
14:54:26.272	7908	1.4400	11.3400	-53.7200	-0.4810	1.6680	0.3410
14:54:26.293	7928	0.2600	10.5100	-45.0700	-0.5150	1.3110	0.2460
14:54:26.314	7948	1.9900	11.0000	-53.1700	-0.4950	1.5930	0.3080
14:54:26.333	7968	1.5700	10.7700	-51.1100	-0.4790	1.5000	0.3230
14:54:26.355	7988	2.1100	11.2500	-49.6900	-0.4860	1.5320	0.2740
14:54:26.374	8008	1.4600	11.1600	-54.6600	-0.4920	1.6880	0.3590
14:54:26.394	8028	0.3100	10.7400	-47.3600	-0.5130	1.2660	0.2420
14:54:26.414	8048	1.9600	11.5400	-52.8800	-0.4700	1.6420	0.3150
14:54:26.433	8068	0.9800	10.4500	-49.3100	-0.4950	1.4110	0.2950
14:54:26.454	8088	2.3600	11.2300	-50.8700	-0.4690	1.5180	0.2820
14:54:26.474	8108	1.3100	11.1700	-53.6600	-0.4860	1.6020	0.3390
14:54:26.494	8128	0.8400	11.7000	-44.5600	-0.4960	1.3240	0.2270
14:54:26.514	8148	0.9200	11.0600	-52.3100	-0.4760	1.6000	0.3270
14:54:26.534	8168	0.5000	10.7200	-47.6100	-0.5060	1.3300	0.2620
14:54:26.555	8188	3.8900	10.7400	-51.4000	-0.5110	1.6910	0.3060
14:54:26.575	8208	2.5400	11.0000	-49.9900	-0.5120	1.6110	0.3350
14:54:26.593	8228	2.1900	11.3600	-49.3900	-0.5230	1.4890	0.2680
14:54:26.613	8248	1.8500	11.0800	-52.1700	-0.5030	1.6280	0.3370
14:54:26.634	8268	0.6500	10.8500	-47.5900	-0.5210	1.3370	0.2540
14:54:26.654	8288	2.9600	10.7100	-52.6900	-0.4680	1.6010	0.3140
14:54:26.674	8308	1.1200	10.7100	-48.9500	-0.4910	1.4380	0.2970
14:54:26.694	8328	2.2400	11.5200	-51.1700	-0.4960	1.5790	0.2840
14:54:26.714	8348	1.6900	10.5600	-52.5600	-0.4800	1.5870	0.3400
14:54:26.735	8368	0.1300	10.9100	-47.8500	-0.4920	1.3480	0.2480
14:54:26.755	8388	1.6200	11.3100	-53.4200	-0.4850	1.6500	0.3230
14:54:26.773	8408	0.7100	11.0900	-45.7400	-0.5050	1.3420	0.2470
14:54:26.795	8428	2.6000	11.1800	-51.7700	-0.4620	1.6590	0.2970
14:54:26.815	8448	0.8500	10.0400	-50.3900	-0.4980	1.4720	0.3230
14:54:26.833	8468	0.6000	11.3800	-49.9100	-0.5050	1.3850	0.2550
14:54:26.854	8488	1.6400	11.1600	-53.8300	-0.4750	1.6950	0.3350
14:54:26.875	8508	0.8100	10.3100	-47.6600	-0.5010	1.3380	0.2710
14:54:26.894	8528	2.8700	11.7500	-54.0700	-0.4680	1.8080	0.3390
14:54:26.913	8548	1.0900	10.2900	-47.8800	-0.5110	1.4090	0.2950
14:54:26.933	8568	2.9100	10.8000	-46.4000	-0.5020	1.5400	0.2620
14:54:26.955	8588	1.2100	10.9500	-54.4900	-0.5100	1.6610	0.3610
14:54:26.975	8608	0.5900	11.1100	-47.0900	-0.5190	1.3390	0.2460
14:54:26.993	8628	1.7500	11.1900	-53.8000	-0.5070	1.6680	0.3450
14:54:27.013	8648	0.9000	10.7000	-45.3600	-0.5340	1.3630	0.2650
14:54:27.034	8668	1.8500	11.5700	-52.2600	-0.4810	1.5370	0.2960
14:54:27.055	8688	1.2500	10.9900	-52.5800	-0.5130	1.5140	0.3300
14:54:27.074	8708	1.0600	11.3400	-47.2700	-0.5260	1.4250	0.2430
14:54:27.095	8728	2.0500	11.2400	-53.5500	-0.4750	1.6720	0.3370
14:54:27.115	8748	0.5500	10.7100	-47.3100	-0.5150	1.3350	0.2410
14:54:27.135	8768	1.5400	11.1700	-49.1100	-0.4880	1.5680	0.2770
14:54:27.155	8788	1.0600	10.8600	-47.6700	-0.4900	1.4480	0.2930
14:54:27.174	8808	1.5900	11.4000	-50.6600	-0.4670	1.4830	0.2730
14:54:27.194	8828	0.3100	11.0800	-54.2800	-0.5000	1.6040	0.3500
14:54:27.214	8848	-0.5700	10.6800	-47.3100	-0.5160	1.2740	0.2400
14:54:27.234	8868	2.4300	11.4900	-53.8200	-0.4760	1.7040	0.3290
14:54:27.255	8888	1.5800	10.4500	-50.0600	-0.5080	1.4680	0.3120
14:54:27.275	8908	2.4500	11.0300	-51.3500	-0.4860	1.5890	0.2910
14:54:27.295	8928	1.0900	11.1000	-50.7200	-0.5070	1.5650	0.3210
14:54:27.315	8948	1.4500	10.9900	-47.5900	-0.5220	1.3700	0.2500
14:54:27.334	8968	0.9500	11.3000	-52.4100	-0.4970	1.6580	0.3290
14:54:27.354	8988	0.4000	11.1600	-45.6200	-0.5090	1.3620	0.2490
14:54:27.375	9008	2.8900	11.7200	-53.7800	-0.4980	1.7490	0.3340
14:54:27.394	9028	1.5100	10.5300	-50.5700	-0.5340	1.5190	0.3210
14:54:27.414	9048	1.0800	11.4700	-49.2800	-0.5000	1.4960	0.2730
14:54:27.433	9068	1.4700	11.4200	-53.1200	-0.5210	1.6720	0.3470
14:54:27.455	9088	0.4000	11.0100	-47.1000	-0.5230	1.3540	0.2470
14:54:27.475	9108	1.9300	11.2800	-54.4600	-0.4750	1.6460	0.3360
14:54:27.494	9128	0.9000	10.3100	-49.5600	-0.5080	1.3870	0.2880
14:54:27.513	9148	1.8800	11.3400	-54.0900	-0.4890	1.5790	0.3100
14:54:27.533	9168	1.7300	10.8000	-51.4200	-0.4940	1.6100	0.3330
14:54:27.554	9188	0.5300	11.0400	-47.6100	-0.4990	1.3070	0.2500
14:54:27.576	9208	1.5900	11.3900	-53.5000	-0.4570	1.6240	0.3270
14:54:27.595	9228	0.9000	10.4700	-45.9200	-0.5050	1.3160	0.2570
14:54:27.615	9248	3.0800	11.3600	-52.2700	-0.4700	1.7230	0.3230
14:54:27.634	9268	2.0600	10.8200	-48.8200	-0.5040	1.5330	0.3210
14:54:27.656	9288	0.6400	11.7300	-49.7100	-0.5040	1.4210	0.2600
14:54:27.674	9308	1.7600	11.0700	-54.5100	-0.4670	1.6060	0.3430
14:54:27.695	9328	0.5600	10.3200	-45.9600	-0.4830	1.3110	0.2560
14:54:27.713	9348	3.3400	11.5600	-54.3500	-0.4770	1.7920	0.3350
14:54:27.733	9368	1.6200	10.6400	-47.8300	-0.5160	1.4300	0.2910
14:54:27.756	9388	1.9700	11.0700	-48.9100	-0.5070	1.5220	0.2760
14:54:27.776	9408	0.5600	10.8800	-52.9800	-0.5140	1.5770	0.3330
14:54:27.795	9428	0.0600	11.4200	-46.2300	-0.5300	1.3850	0.2320
14:54:27.814	9448	2.1400	11.4200	-53.1900	-0.5370	1.6800	0.3370
14:54:27.836	9468	1.4400	10.6300	-47.9300	-0.5290	1.3630	0.2790
14:54:27.854	9488	2.3800	11.3700	-54.3200	-0.4810	1.5890	0.3120
14:54:27.874	9508	1.5000	10.5500	-49.7000	-0.5270	1.4970	0.3020
14:54:27.895	9528	0.9600	10.7300	-50.5900	-0.5140	1.4300	0.2650
14:54:27.915	9548	2.1000	11.1500	-54.1300	-0.4780	1.7230	0.3470
14:54:27.936	9568	0.9600	10.5900	-47.2200	-0.4910	1.3370	0.2490
14:54:27.955	9588	2.3600	10.5800	-51.2000	-0.4850	1.6400	0.3040
14:54:27.975	9608	2.1900	10.4200	-47.6100	-0.4710	1.4350	0.2900
14:54:27.995	9628	1.5300	11.1500	-50.3200	-0.4570	1.5220	0.2620
14:54:28.016	9648	1.5800	11.0600	-52.2900	-0.4780	1.6160	0.3260
14:54:28.035	9668	0.0300	10.7300	-46.2300	-0.4960	1.2890	0.2350
14:54:28.054	9688	2.5100	11.2400	-53.4400	-0.4500	1.6480	0.3270
14:54:28.076	9708	0.9300	10.7800	-47.8900	-0.4900	1.4110	0.2710
14:54:28.096	9728	2.4900	10.9600	-50.4900	-0.4670	1.5700	0.2890
14:54:28.115	9748	1.4200	10.6700	-49.4800	-0.4720	1.5380	0.3210
14:54:28.135	9768	1.3200	11.0700	-48.4800	-0.5180	1.4060	0.2420
14:54:28.155	9788	1.3700	11.2000	-51.8100	-0.4870	1.6020	0.3320
14:54:28.174	9808	0.6000	10.7300	-48.0200	-0.5250	1.3350	0.2610
14:54:28.196	9828	3.5400	11.8400	-51.9400	-0.4780	1.7310	0.3280
14:54:28.214	9848	1.3500	11.0700	-48.5300	-0.5250	1.4980	0.2910
14:54:28.236	9868	1.1200	11.2200	-51.0900	-0.5100	1.4750	0.2660
14:54:28.255	9888	0.6900	10.7400	-53.1400	-0.5300	1.5920	0.3380
14:54:28.275	9908	0.6600	11.5500	-49.0300	-0.5220	1.3940	0.2700
14:54:28.295	9928	1.6500	11.1100	-52.9300	-0.4920	1.6730	0.3310
14:54:28.317	9948	0.5800	10.5100	-49.2300	-0.5160	1.3820	0.2850
14:54:28.334	9968	2.4000	11.3100	-52.2000	-0.4800	1.6360	0.2900
14:54:28.354	9988	0.8700	10.6400	-52.8000	-0.5060	1.6000	0.3380
14:54:28.377	10008	0.2300	10.9500	-51.0600	-0.5230	1.3650	0.2700
14:54:28.395	10028	3.8700	11.2300	-54.5200	-0.5090	1.9110	0.3630
14:54:28.416	10048	2.3200	11.0800	-45.2300	-0.4890	1.4510	0.2820
14:54:28.435	10068	2.1700	10.3100	-47.6300	-0.4320	1.4550	0.2700
14:54:28.456	10088	2.1600	11.1400	-52.0800	-0.4600	1.6230	0.3240
14:54:28.475	10108	1.5800	11.2900	-50.3200	-0.4610	1.4780	0.2710
14:54:28.495	10128	1.9300	10.5500	-52.0400	-0.4360	1.5760	0.3330
14:54:28.516	10148	0.2800	11.0300	-48.0900	-0.4630	1.4030	0.2660
14:54:28.536	10168	2.0300	11.1400	-54.5700	-0.4700	1.7270	0.3230
14:54:28.554	10188	0.0900	10.4600	-47.7100	-0.4740	1.4050	0.2820
14:54:28.575	10208	3.4200	10.3200	-50.0100	-0.4470	1.5320	0.2830
14:54:28.596	10228	-0.6000	10.3500	-56.0800	-0.4600	1.5420	0.3440
14:54:28.616	10248	-0.3100	11.9800	-52.9300	-0.5070	1.4040	0.2640
14:54:28.635	10268	2.1300	11.2500	-51.7900	-0.4790	1.6320	0.3230
14:54:28.655	10288	0.9300	10.1000	-46.1600	-0.4800	1.3910	0.2750
14:54:28.676	10308	3.2700	12.2800	-55.1400	-0.4660	1.8760	0.3390
14:54:28.697	10328	1.8100	10.4600	-48.7400	-0.4990	1.4850	0.3120
14:54:28.715	10348	0.6000	11.4500	-45.6400	-0.4950	1.3010	0.2440
14:54:28.736	10368	1.7700	11.3900	-54.0900	-0.5320	1.6370	0.3400
14:54:28.754	10388	-0.1900	10.8600	-48.2900	-0.5430	1.3500	0.2570
14:54:28.776	10408	2.7900	11.0400	-50.7200	-0.4890	1.6560	0.3130
14:54:28.797	10428	1.1500	10.9700	-47.3400	-0.4930	1.4310	0.2930
14:54:28.817	10448	1.9700	11.1800	-50.9500	-0.4930	1.5150	0.2820
14:54:28.835	10468	1.4400	11.2800	-53.1200	-0.4900	1.6110	0.3400
14:54:28.854	10488	1.0000	10.3800	-45.7200	-0.5100	1.2300	0.2400
14:54:28.876	10508	2.7100	11.4100	-54.3900	-0.4840	1.7350	0.3400
14:54:28.895	10528	0.3800	11.3700	-49.5800	-0.5320	1.4660	0.2830
14:54:28.915	10548	2.6700	11.3500	-46.9800	-0.5070	1.4630	0.2770
14:54:28.935	10568	1.1300	10.7700	-51.2500	-0.5090	1.5430	0.3290
14:54:28.956	10588	1.2000	11.5300	-48.6900	-0.5130	1.4650	0.2630
14:54:28.976	10608	2.0000	10.7600	-54.1700	-0.5200	1.6350	0.3460
14:54:28.995	10628	1.4000	11.0600	-47.5000	-0.5310	1.3790	0.2750
14:54:29.017	10648	2.8500	11.6300	-52.8000	-0.5060	1.7330	0.3250
14:54:29.035	10668	1.1700	11.1900	-50.0000	-0.5420	1.5320	0.3120
14:54:29.056	10688	1.9900	11.0500	-48.3000	-0.5400	1.4750	0.2760
14:54:29.076	10708	0.7700	10.5900	-52.2400	-0.5320	1.5410	0.3300
14:54:29.096	10728	0.7700	11.6500	-48.0500	-0.5270	1.4350	0.2690
14:54:29.117	10748	2.7500	10.9900	-53.5800	-0.5330	1.6990	0.3460
14:54:29.136	10768	0.5000	10.8100	-48.8200	-0.5240	1.4050	0.2900
14:54:29.157	10788	1.2700	11.4800	-53.0000	-0.4760	1.5810	0.3050
14:54:29.175	10808	0.2200	10.9000	-53.1400	-0.5200	1.5350	0.3340
14:54:29.196	10828	0.7400	10.9000	-46.8200	-0.5210	1.3180	0.2330
14:54:29.216	10848	1.4700	11.2900	-55.1100	-0.4890	1.6430	0.3500
14:54:29.237	10868	1.2000	10.6100	-48.9100	-0.5360	1.4580	0.2820
14:54:29.257	10888	3.4200	10.9100	-49.0900	-0.4940	1.6470	0.3000
14:54:29.277	10908	0.6900	10.5200	-50.6800	-0.4990	1.4130	0.3110
14:54:29.296	10928	0.9500	11.2300	-51.8100	-0.5020	1.4510	0.2690
14:54:29.316	10948	1.3200	11.4000	-53.1600	-0.5130	1.6280	0.3420
14:54:29.336	10968	0.5600	10.6800	-46.8800	-0.5030	1.2740	0.2500
14:54:29.355	10988	3.0500	11.3700	-55.9700	-0.4890	1.7800	0.3550
14:54:29.376	11008	1.1000	11.1100	-48.5900	-0.5240	1.4400	0.2950
14:54:29.395	11028	2.4700	11.2000	-50.7900	-0.4850	1.5590	0.2910
14:54:29.416	11048	0.8500	11.0100	-51.2700	-0.5230	1.5440	0.3230
14:54:29.436	11068	0.8300	11.5100	-48.0000	-0.5510	1.4160	0.2540
14:54:29.456	11088	2.1000	11.3500	-53.2800	-0.5400	1.7050	0.3340
14:54:29.476	11108	1.1600	10.3200	-48.3900	-0.5410	1.3580	0.2870
14:54:29.496	11128	3.4300	11.3400	-50.3900	-0.5250	1.6250	0.3010
14:54:29.517	11148	1.2000	10.6200	-52.7400	-0.5490	1.5700	0.3310
14:54:29.538	11168	1.3900	11.4100	-47.8300	-0.5080	1.3850	0.2540
14:54:29.556	11188	1.3400	10.9000	-52.5900	-0.5310	1.6090	0.3320
14:54:29.576	11208	0.5800	10.9700	-46.6900	-0.5310	1.3300	0.2510
14:54:29.595	11228	2.1100	11.4500	-53.0800	-0.4850	1.6300	0.3140
14:54:29.616	11248	1.7000	10.8000	-49.0300	-0.5000	1.5420	0.3120
14:54:29.635	11268	1.7900	11.3500	-50.6500	-0.5030	1.5380	0.2850
14:54:29.657	11288	1.2900	11.0700	-54.2300	-0.5190	1.5510	0.3390
14:54:29.677	11308	-0.1800	11.1200	-47.3900	-0.5300	1.2610	0.2420
14:54:29.695	11328	1.9100	11.1200	-53.3600	-0.5060	1.6830	0.3400
14:54:29.716	11348	1.0700	11.0000	-47.4400	-0.5330	1.4590	0.2740
14:54:29.737	11368	2.1400	11.2500	-50.4400	-0.4990	1.5640	0.2910
14:54:29.757	11388	1.1000	10.2500	-50.8000	-0.5190	1.5290	0.3200
14:54:29.777	11408	0.1700	11.5800	-49.7200	-0.5270	1.4170	0.2620
14:54:29.797	11428	1.8900	10.7400	-53.4600	-0.5220	1.6390	0.3450
14:54:29.817	11448	0.8700	11.0700	-47.1600	-0.5380	1.3910	0.2520
14:54:29.837	11468	3.3400	11.5400	-52.7600	-0.5080	1.7440	0.3410
14:54:29.857	11488	2.2300	10.8400	-48.3900	-0.5390	1.5530	0.3140
14:54:29.876	11508	1.6300	11.6200	-47.7600	-0.5070	1.4900	0.2700
14:54:29.896	11528	0.7800	10.8100	-52.3000	-0.5320	1.5190	0.3320
14:54:29.915	11548	1.1000	11.5200	-50.7800	-0.5180	1.4250	0.2780
14:54:29.937	11568	2.9900	11.2300	-52.5700	-0.5160	1.6920	0.3430
14:54:29.956	11588	1.1100	10.4300	-47.9600	-0.5220	1.4130	0.2870
14:54:29.976	11608	1.3600	11.9300	-52.0400	-0.4740	1.5850	0.2970
14:54:29.996	11628	0.2400	10.7600	-49.8300	-0.5090	1.5130	0.3140
14:54:30.017	11648	0.5600	10.7800	-49.0500	-0.5160	1.3340	0.2670
14:54:30.037	11668	1.1100	11.1900	-54.6400	-0.4900	1.6480	0.3420
14:54:30.056	11688	1.1000	11.0800	-48.9400	-0.5110	1.3640	0.2750
14:54:30.076	11708	2.8700	11.6600	-51.1900	-0.5080	1.6960	0.3010
14:54:30.098	11728	1.2100	10.5000	-49.4800	-0.5160	1.4840	0.3080
14:54:30.117	11748	0.4800	11.5600	-48.3900	-0.4860	1.4420	0.2510
14:54:30.135	11768	1.4200	11.1100	-53.6600	-0.4710	1.5960	0.3360
14:54:30.157	11788	0.1700	11.1600	-46.5900	-0.5070	1.3620	0.2570
14:54:30.176	11808	2.9200	11.3100	-54.5000	-0.4800	1.7640	0.3370
14:54:30.196	11828	0.5100	10.4700	-49.8900	-0.5130	1.4290	0.2980
14:54:30.217	11848	2.7000	11.2300	-51.8600	-0.5040	1.5750	0.3010
14:54:30.236	11868	1.4200	10.8000	-52.7400	-0.5270	1.5240	0.3360
14:54:30.256	11888	0.8300	11.8200	-49.2000	-0.5130	1.3990	0.2560
14:54:30.277	11908	2.6900	11.5000	-52.2500	-0.5560	1.6650	0.3250
14:54:30.297	11928	1.0200	11.1800	-46.3600	-0.5370	1.4120	0.2760
14:54:30.316	11948	2.8900	11.2100	-48.4500	-0.5010	1.5670	0.2920
14:54:30.336	11968	0.9400	10.9100	-50.4400	-0.5320	1.5060	0.3140
14:54:30.356	11988	2.0900	11.1800	-49.8800	-0.4970	1.4600	0.2830
14:54:30.378	12008	2.2400	11.2400	-50.5800	-0.5010	1.5810	0.3330
14:54:30.396	12028	0.3100	11.1600	-46.8200	-0.5300	1.2950	0.2490
14:54:30.417	12048	3.0400	11.2300	-52.1000	-0.4940	1.6160	0.3170
14:54:30.436	12068	1.7200	10.8700	-47.1300	-0.4990	1.5020	0.3000
14:54:30.456	12088	2.5700	11.2100	-51.2100	-0.4740	1.5850	0.2880
14:54:30.478	12108	0.6200	10.9500	-52.5900	-0.5210	1.5380	0.3220
14:54:30.499	12128	-0.1600	11.2100	-47.1200	-0.5310	1.2910	0.2370
14:54:30.516	12148	2.3100	11.0700	-53.4700	-0.4820	1.6960	0.3430
14:54:30.538	12168	0.9500	11.1000	-48.3600	-0.5170	1.4360	0.3060
14:54:30.556	12188	1.9100	11.2600	-51.2100	-0.4880	1.6320	0.3040
14:54:30.576	12208	0.5000	10.9700	-49.8300	-0.5170	1.5050	0.3210
14:54:30.596	12228	0.9900	11.4200	-46.9600	-0.5060	1.4080	0.2520
14:54:30.618	12248	1.3000	11.4500	-52.4900	-0.5130	1.6640	0.3410
14:54:30.636	12268	0.7500	11.3500	-47.9000	-0.5280	1.3750	0.2610
14:54:30.656	12288	3.1600	11.5900	-51.8200	-0.5020	1.7110	0.3270
14:54:30.676	12308	1.0100	11.2000	-49.3300	-0.5270	1.5040	0.3170
14:54:30.699	12328	1.0200	11.8300	-51.0000	-0.5050	1.5120	0.2770
14:54:30.717	12348	0.5700	10.9700	-51.0700	-0.5440	1.5870	0.3220
14:54:30.737	12368	0.9100	11.2000	-47.9400	-0.5540	1.3850	0.2600
14:54:30.756	12388	2.2400	11.0800	-52.4800	-0.5170	1.6220	0.3220
14:54:30.777	12408	0.4300	10.6900	-48.4300	-0.5180	1.4080	0.2810
14:54:30.797	12428	2.2300	11.6300	-50.1200	-0.4890	1.6210	0.2880
14:54:30.816	12448	1.3600	11.1000	-52.1200	-0.5220	1.6210	0.3490
14:54:30.838	12468	1.1400	11.0300	-47.0400	-0.5120	1.3650	0.2530
14:54:30.858	12488	1.1100	11.6300	-51.6700	-0.4840	1.6170	0.3190
14:54:30.877	12508	0.4500	10.8100	-47.7500	-0.5190	1.3330	0.2670
14:54:30.897	12528	2.9100	11.4000	-51.1200	-0.4630	1.6880	0.3190
14:54:30.918	12548	0.9700	10.7900	-50.9200	-0.4990	1.5050	0.3210
14:54:30.937	12568	1.1800	11.5600	-48.6000	-0.5030	1.4120	0.2490
14:54:30.958	12588	1.3900	11.3500	-54.7300	-0.4970	1.5910	0.3490
14:54:30.979	12608	1.1800	10.5300	-46.7800	-0.4940	1.3360	0.2480
14:54:30.999	12628	2.7000	11.8100	-51.9500	-0.4990	1.7760	0.3150
14:54:31.019	12648	-0.1500	10.5400	-47.0400	-0.5170	1.3560	0.2710
14:54:31.037	12668	2.2000	11.7300	-49.5300	-0.4950	1.6060	0.2830
14:54:31.059	12688	1.1700	10.8300	-53.2000	-0.5330	1.5470	0.3500
14:54:31.078	12708	0.6600	11.5300	-46.1400	-0.5380	1.3920	0.2440
14:54:31.097	12728	2.0400	11.5400	-54.6900	-0.5470	1.6660	0.3560
14:54:31.118	12748	1.0900	10.6500	-47.2800	-0.5540	1.3700	0.2730
14:54:31.137	12768	2.2300	11.8700	-53.6200	-0.5020	1.6370	0.3200
14:54:31.157	12788	1.0400	10.9700	-50.3800	-0.5510	1.5200	0.3060
14:54:31.177	12808	0.7800	11.3300	-48.2400	-0.5120	1.4100	0.2550
14:54:31.197	12828	1.3100	11.4900	-52.1800	-0.5130	1.6370	0.3360
14:54:31.216	12848	0.6300	10.7000	-47.2600	-0.5480	1.3080	0.2520
14:54:31.237	12868	2.6500	11.6300	-51.8700	-0.4740	1.6480	0.3250
14:54:31.258	12888	1.3200	10.9000	-49.7600	-0.5190	1.4470	0.3040
14:54:31.277	12908	1.5000	11.3500	-51.0400	-0.4960	1.5760	0.2930
14:54:31.297	12928	1.7500	10.9900	-52.1500	-0.5050	1.5770	0.3290
14:54:31.319	12948	0.5700	11.1200	-47.8400	-0.5090	1.3400	0.2460
14:54:31.339	12968	1.4400	11.2900	-54.6700	-0.4910	1.6760	0.3430
14:54:31.357	12988	1.1800	10.3100	-47.8500	-0.5280	1.4090	0.2840
14:54:31.378	13008	2.6800	11.2500	-52.0700	-0.5060	1.6320	0.3130
14:54:31.397	13028	0.8900	11.0000	-50.8000	-0.4950	1.4970	0.3250
14:54:31.418	13048	0.7900	11.5200	-48.6000	-0.5180	1.4610	0.2640
14:54:31.438	13068	1.2200	11.2100	-52.3000	-0.5420	1.6110	0.3380
14:54:31.459	13088	0.8500	10.9500	-47.2300	-0.5330	1.3040	0.2490
14:54:31.478	13108	2.9600	11.4900	-52.6000	-0.5130	1.7840	0.3370
14:54:31.497	13128	2.0700	10.7600	-46.2000	-0.5270	1.4780	0.2990
14:54:31.518	13148	1.9500	11.8400	-52.3500	-0.4770	1.5170	0.2990
14:54:31.536	13168	0.9200	11.0800	-51.2000	-0.5210	1.5900	0.3230
14:54:31.557	13188	0.6200	11.2200	-49.1700	-0.5280	1.3630	0.2630
14:54:31.579	13208	2.3600	11.4800	-52.5800	-0.5000	1.6330	0.3190
14:54:31.597	13228	1.1000	10.3200	-45.9900	-0.5190	1.3170	0.2620
14:54:31.617	13248	2.3800	11.7900	-52.6100	-0.4850	1.6690	0.3040
14:54:31.637	13268	1.5600	10.4800	-51.3100	-0.5030	1.5530	0.3340
14:54:31.658	13288	-0.2100	11.0700	-48.6800	-0.5230	1.3170	0.2500
14:54:31.677	13308	0.8900	10.9300	-54.4300	-0.5130	1.5840	0.3220
14:54:31.697	13328	0.1700	10.8600	-46.8900	-0.5170	1.3370	0.2480
14:54:31.717	13348	4.0900	11.4700	-52.4000	-0.4790	1.7280	0.3260
14:54:31.738	13368	1.3000	11.1000	-49.4600	-0.4920	1.5000	0.3130
14:54:31.757	13388	1.4600	11.0900	-52.5400	-0.5020	1.4540	0.2860
14:54:31.777	13408	1.3800	10.6500	-54.2100	-0.4970	1.5650	0.3400
14:54:31.797	13428	0.9700	11.1200	-46.8700	-0.4970	1.3370	0.2490
14:54:31.817	13448	3.0400	11.3800	-54.1800	-0.4900	1.7940	0.3330
14:54:31.838	13468	0.3000	10.8200	-46.6000	-0.5100	1.3930	0.2760
14:54:31.858	13488	3.0800	11.3600	-48.3400	-0.4790	1.6680	0.2870
14:54:31.878	13508	1.3900	10.9100	-50.1700	-0.5030	1.5450	0.3280
14:54:31.899	13528	0.3200	11.6900	-50.4600	-0.5240	1.4150	0.2540
14:54:31.917	13548	1.3000	10.8900	-55.4900	-0.5510	1.6750	0.3490
14:54:31.938	13568	1.0300	10.7200	-45.7500	-0.5630	1.3700	0.2670
14:54:31.957	13588	2.5700	11.0200	-53.0600	-0.5000	1.6660	0.3180
14:54:31.977	13608	0.4800	11.1400	-52.3900	-0.5190	1.4780	0.3160
14:54:31.998	13628	1.0800	11.6400	-48.7700	-0.5170	1.4400	0.2600
14:54:32.019	13648	1.6900	10.9300	-51.8400	-0.5230	1.6220	0.3350
14:54:32.039	13668	1.0800	10.9600	-47.2300	-0.5370	1.3410	0.2640
14:54:32.059	13688	2.7200	10.8300	-52.1700	-0.4830	1.6210	0.3250
14:54:32.077	13708	0.8700	10.9900	-48.6300	-0.5110	1.4480	0.2910
14:54:32.097	13728	2.2500	11.1600	-50.3600	-0.4960	1.5910	0.2730
14:54:32.119	13748	0.4100	10.8700	-50.8400	-0.5210	1.5090	0.3060
14:54:32.138	13768	0.0100	11.3400	-48.4800	-0.5050	1.3450	0.2440
14:54:32.158	13788	2.3500	11.1500	-52.1700	-0.4990	1.6660	0.3270
14:54:32.177	13808	0.9200	11.1600	-46.6300	-0.5190	1.4350	0.2750
14:54:32.198	13828	3.1000	10.9000	-49.2700	-0.4960	1.6340	0.2850
14:54:32.219	13848	1.3700	10.8600	-50.4500	-0.5100	1.5040	0.3220
14:54:32.238	13868	1.5500	11.6500	-49.5700	-0.5130	1.4160	0.2590
14:54:32.258	13888	1.7000	11.2500	-52.1600	-0.5150	1.5840	0.3380
14:54:32.279	13908	0.4800	11.6200	-46.9900	-0.5290	1.3150	0.2440
14:54:32.298	13928	2.8600	11.6900	-51.9900	-0.5250	1.7060	0.3240
14:54:32.319	13948	1.3100	11.2000	-49.9800	-0.5280	1.5200	0.3170
14:54:32.337	13968	2.3400	11.5700	-49.6600	-0.5150	1.4780	0.2750
14:54:32.358	13988	1.2900	11.1200	-51.3900	-0.5340	1.5670	0.3270
14:54:32.378	14008	1.1900	11.5000	-46.7100	-0.5370	1.3770	0.2550
14:54:32.398	14028	3.0400	11.5400	-52.6300	-0.5090	1.6460	0.3290
14:54:32.418	14048	1.0700	10.7200	-49.0400	-0.5260	1.4330	0.2910
14:54:32.438	14068	2.1900	11.3800	-52.9800	-0.4980	1.6300	0.3030
14:54:32.458	14088	0.5800	11.0100	-51.4000	-0.5100	1.5280	0.3320
14:54:32.478	14108	0.8600	11.1700	-46.8500	-0.5170	1.2980	0.2480
14:54:32.499	14128	0.6600	11.4300	-54.8200	-0.5010	1.6290	0.3370
14:54:32.518	14148	0.1300	10.7600	-49.1700	-0.5130	1.3780	0.2630
14:54:32.537	14168	3.4100	11.1400	-52.4200	-0.4880	1.7240	0.3300
14:54:32.557	14188	1.0000	10.7700	-49.9300	-0.5060	1.4730	0.3230
14:54:32.577	14208	1.6500	11.1900	-51.0600	-0.4890	1.4730	0.2700
14:54:32.599	14228	1.3600	11.3200	-54.0500	-0.5110	1.6460	0.3360
14:54:32.618	14248	1.2100	10.5400	-46.8800	-0.5150	1.3220	0.2470
14:54:32.638	14268	2.2600	11.4100	-56.3500	-0.4780	1.7550	0.3500
14:54:32.658	14288	0.9600	10.4000	-48.9400	-0.5440	1.3560	0.2830
14:54:32.678	14308	2.3600	11.3300	-50.6300	-0.5030	1.5990	0.3000
14:54:32.698	14328	0.9500	10.9700	-53.3000	-0.5270	1.5320	0.3410
14:54:32.718	14348	0.4500	11.4300	-47.7500	-0.5300	1.3440	0.2430
14:54:32.737	14368	1.7700	11.6600	-54.0700	-0.5520	1.6660	0.3360
14:54:32.758	14388	1.3900	11.1800	-47.4300	-0.5350	1.3710	0.2730
14:54:32.778	14408	2.4000	11.2100	-53.9700	-0.5000	1.6750	0.3250
14:54:32.799	14428	1.0500	11.0800	-50.2400	-0.5380	1.5260	0.3130
14:54:32.818	14448	1.0900	11.5400	-47.4700	-0.5150	1.4090	0.2430
14:54:32.837	14468	1.3600	11.3100	-52.7600	-0.5230	1.6370	0.3420
14:54:32.859	14488	0.5500	11.3800	-46.4600	-0.5420	1.2930	0.2380
14:54:32.878	14508	1.9700	11.3100	-54.5900	-0.4800	1.6590	0.3410
14:54:32.899	14528	1.5800	10.9300	-48.2200	-0.4880	1.4550	0.3020
14:54:32.920	14548	1.2100	11.4000	-50.4300	-0.5070	1.5220	0.2710
14:54:32.939	14568	1.1300	10.8600	-53.6200	-0.5100	1.5340	0.3260
14:54:32.961	14588	0.9600	11.1200	-47.0100	-0.5170	1.3590	0.2410
14:54:32.979	14608	2.6900	11.1400	-52.8100	-0.4750	1.6870	0.3480
14:54:33.000	14628	0.8100	10.5600	-48.6400	-0.5310	1.3990	0.2780
14:54:33.019	14648	1.9500	11.1800	-49.7100	-0.4890	1.5590	0.2880
14:54:33.039	14668	1.2700	10.6300	-50.4800	-0.5000	1.5220	0.3170
14:54:33.058	14688	1.0600	11.0100	-50.6000	-0.5210	1.4490	0.2700
14:54:33.081	14708	1.8800	10.9900	-53.1400	-0.5150	1.6240	0.3400
14:54:33.099	14728	0.6800	11.4100	-48.2200	-0.5240	1.3750	0.2560
14:54:33.119	14748	3.1400	11.1500	-52.9100	-0.5050	1.7190	0.3330
14:54:33.140	14768	2.2500	11.0100	-49.6500	-0.5400	1.5170	0.3190
14:54:33.159	14788	1.7400	12.4000	-48.2900	-0.5140	1.5040	0.2560
14:54:33.179	14808	1.6500	11.3800	-51.2900	-0.5250	1.5770	0.3300
14:54:33.199	14828	0.8600	11.6100	-47.9100	-0.5350	1.4130	0.2670
14:54:33.219	14848	2.5900	11.0100	-52.9500	-0.5120	1.6700	0.3310
14:54:33.238	14868	0.1900	10.6000	-47.5400	-0.5010	1.3810	0.2770
14:54:33.259	14888	2.2000	11.6500	-51.1500	-0.4770	1.6310	0.2960
14:54:33.280	14908	1.9500	10.5200	-51.7100	-0.5090	1.5450	0.3300
14:54:33.299	14928	0.6600	11.3800	-48.9100	-0.5000	1.3630	0.2510
14:54:33.319	14948	1.3300	10.9800	-54.9400	-0.4930	1.6380	0.3420
14:54:33.339	14968	0.6400	10.6700	-48.3300	-0.4930	1.2790	0.2700
14:54:33.359	14988	3.4100	11.2900	-52.1900	-0.4710	1.6630	0.3120
14:54:33.379	15008	1.1800	10.8500	-49.0400	-0.4910	1.4680	0.3100
14:54:33.400	15028	1.4400	11.5800	-50.8400	-0.4860	1.4400	0.2690
14:54:33.418	15048	1.6100	11.2800	-54.2800	-0.4870	1.6160	0.3470
14:54:33.439	15068	0.8900	11.2600	-46.8800	-0.5190	1.3390	0.2490
14:54:33.458	15088	2.1400	11.5600	-53.5600	-0.4890	1.7020	0.3290
14:54:33.478	15108	0.6600	10.8900	-49.4300	-0.5320	1.3970	0.2920
14:54:33.498	15128	2.4800	11.2500	-50.5400	-0.5040	1.5760	0.2930
14:54:33.519	15148	1.0600	10.8500	-52.9100	-0.5160	1.5310	0.3320
14:54:33.539	15168	0.2600	11.4500	-48.1000	-0.5250	1.3570	0.2450
14:54:33.559	15188	2.2800	11.0500	-53.4800	-0.5560	1.7330	0.3540
14:54:33.580	15208	1.5800	10.6100	-47.7200	-0.5520	1.4440	0.2820
14:54:33.600	15228	2.8500	11.5200	-52.1200	-0.4890	1.6030	0.3020
14:54:33.620	15248	0.2300	10.7800	-50.3800	-0.5310	1.4410	0.2970
14:54:33.639	15268	1.3700	11.6300	-48.8300	-0.5000	1.4350	0.2590
14:54:33.658	15288	2.0700	10.8100	-53.3900	-0.5040	1.6200	0.3430
14:54:33.680	15308	-0.0100	10.7800	-49.8800	-0.5320	1.3970	0.2620
14:54:33.699	15328	2.9400	11.0100	-50.1300	-0.4930	1.5990	0.3060
14:54:33.719	15348	0.7600	10.3800	-50.0700	-0.5070	1.4440	0.3000
14:54:33.739	15368	2.2800	11.2800	-49.9600	-0.4870	1.5200	0.2660
14:54:33.759	15388	2.0900	10.2100	-50.6400	-0.5090	1.6580	0.3310
14:54:33.778	15408	0.7100	10.9600	-47.5200	-0.5030	1.3650	0.2480
14:54:33.800	15428	2.7200	11.3600	-53.7100	-0.4780	1.7370	0.3520
14:54:33.819	15448	0.9900	10.7600	-48.4600	-0.5260	1.3990	0.2760
14:54:33.839	15468	2.3400	11.6600	-49.2400	-0.4690	1.5510	0.2790
14:54:33.859	15488	0.8900	10.9300	-50.0000	-0.4860	1.4780	0.3190
14:54:33.880	15508	0.9100	11.4400	-48.5500	-0.4990	1.4330	0.2440
14:54:33.899	15528	1.7200	11.1000	-52.5800	-0.5050	1.6450	0.3360
14:54:33.918	15548	0.7500	11.0800	-47.8200	-0.5120	1.3440	0.2530
14:54:33.939	15568	3.7600	11.2000	-52.9800	-0.4970	1.7160	0.3400
14:54:33.959	15588	1.0600	10.9700	-51.1800	-0.5290	1.4740	0.3080
14:54:33.980	15608	1.4200	11.9500	-49.5300	-0.4990	1.5070	0.2770
14:54:33.998	15628	1.3000	10.9200	-53.5000	-0.5310	1.5610	0.3430
14:54:34.019	15648	0.5600	11.0300	-48.4700	-0.5480	1.3400	0.2520
14:54:34.039	15668	2.3900	10.9300	-52.0200	-0.5170	1.6120	0.3200
14:54:34.060	15688	0.9400	11.1400	-49.5800	-0.5200	1.4400	0.2980
14:54:34.080	15708	2.4000	11.2000	-53.0600	-0.4920	1.6170	0.3070
14:54:34.100	15728	1.4300	10.8200	-52.1600	-0.4900	1.5910	0.3450
14:54:34.119	15748	0.8300	11.0400	-48.0200	-0.5020	1.3450	0.2560
14:54:34.140	15768	1.8400	10.7600	-53.6700	-0.4890	1.6540	0.3410
14:54:34.159	15788	0.9100	11.3400	-46.3700	-0.5020	1.3600	0.2480
14:54:34.180	15808	2.7500	11.0600	-50.6800	-0.4740	1.6880	0.3190
14:54:34.200	15828	0.4100	10.6500	-49.6200	-0.5090	1.4960	0.3070
14:54:34.220	15848	1.1000	11.2500	-50.9200	-0.4870	1.4350	0.2590
14:54:34.240	15868	1.3000	11.0600	-52.8500	-0.4830	1.5480	0.3250
14:54:34.262	15888	0.5800	10.6300	-48.4500	-0.5130	1.3160	0.2580
14:54:34.279	15908	3.1900	11.0100	-55.5200	-0.4810	1.7880	0.3450
14:54:34.299	15928	0.6300	10.5700	-49.0400	-0.5040	1.4280	0.3020
14:54:34.320	15948	2.7100	11.3300	-48.9100	-0.4930	1.6040	0.2700
14:54:34.340	15968	0.7100	10.9600	-52.2000	-0.5200	1.5030	0.3310
14:54:34.359	15988	0.4000	11.5500	-49.7000	-0.5290	1.3440	0.2380
14:54:34.380	16008	1.5300	11.3100	-53.5100	-0.5540	1.6180	0.3270
14:54:34.401	16028	0.4500	11.3900	-48.6400	-0.5490	1.3480	0.2610
14:54:34.420	16048	2.4300	11.2400	-51.9500	-0.4980	1.6540	0.3120
14:54:34.440	16068	0.6900	11.0100	-51.0000	-0.5410	1.5180	0.3220
14:54:34.459	16088	1.1300	11.1100	-48.4100	-0.5210	1.4290	0.2600
14:54:34.481	16108	2.2200	11.3600	-53.9700	-0.4960	1.6480	0.3410
14:54:34.502	16128	1.0300	11.1500	-47.4400	-0.5190	1.3480	0.2570
14:54:34.521	16148	3.4500	10.9100	-50.1200	-0.4980	1.6270	0.3090
14:54:34.539	16168	1.3300	10.9000	-50.3600	-0.4900	1.4730	0.3180
14:54:34.562	16188	2.4900	11.0100	-49.7300	-0.5020	1.5480	0.2620
14:54:34.580	16208	0.3900	10.7400	-53.3000	-0.5250	1.5540	0.3320
14:54:34.600	16228	0.5500	10.9200	-48.3700	-0.5180	1.2730	0.2480
14:54:34.619	16248	1.5100	11.5200	-51.2900	-0.4670	1.6500	0.3310
14:54:34.641	16268	0.7300	11.1200	-49.0500	-0.5150	1.4700	0.2900
14:54:34.661	16288	1.9700	11.2700	-49.8900	-0.4750	1.5420	0.2840
14:54:34.679	16308	0.5900	10.9100	-50.9100	-0.4970	1.4940	0.3120
14:54:34.700	16328	1.3800	11.4600	-47.9200	-0.5000	1.4500	0.2550
14:54:34.720	16348	1.6500	10.8900	-56.3100	-0.4980	1.6380	0.3730
14:54:34.741	16368	0.8200	11.1100	-46.1500	-0.5450	1.3760	0.2590
14:54:34.760	16388	2.7000	11.4200	-53.9500	-0.5010	1.7460	0.3470
14:54:34.780	16408	0.8800	10.9900	-48.2800	-0.5320	1.4710	0.3030
14:54:34.800	16428	2.5200	11.2600	-50.1800	-0.4940	1.4960	0.2720
14:54:34.820	16448	1.6000	11.0300	-53.3300	-0.5290	1.6110	0.3500
14:54:34.841	16468	1.4000	11.6500	-46.5500	-0.5290	1.4250	0.2500
14:54:34.859	16488	2.1000	11.3500	-53.2900	-0.5170	1.6700	0.3470
14:54:34.881	16508	1.0400	11.0100	-46.9400	-0.5360	1.3920	0.2740
14:54:34.901	16528	2.4900	11.3800	-52.9300	-0.4720	1.5920	0.2950
14:54:34.922	16548	1.4800	11.2400	-50.8500	-0.5010	1.5510	0.3330
14:54:34.941	16568	1.1000	11.3400	-46.0800	-0.5450	1.4090	0.2400
14:54:34.961	16588	1.0300	10.8500	-54.3700	-0.5090	1.6220	0.3420
14:54:34.981	16608	-0.0300	11.2200	-45.6400	-0.5070	1.3360	0.2490
14:54:35.002	16628	2.7200	11.8500	-51.2700	-0.4610	1.6920	0.3150
14:54:35.021	16648	1.4400	10.9300	-50.3400	-0.4940	1.4170	0.3120
14:54:35.042	16668	1.7600	11.2200	-49.1800	-0.4850	1.4540	0.2600
14:54:35.061	16688	0.9900	10.8500	-54.3400	-0.4820	1.6090	0.3480
14:54:35.079	16708	0.9200	10.5400	-44.9300	-0.4980	1.2530	0.2360
14:54:35.100	16728	2.3100	11.6600	-56.2400	-0.4390	1.8230	0.3450
14:54:35.119	16748	0.7900	10.5600	-48.5500	-0.4990	1.4160	0.2910
14:54:35.140	16768	2.8300	10.9900	-49.5000	-0.4900	1.5850	0.2810
14:54:35.161	16788	1.2300	10.4600	-51.2500	-0.5020	1.5150	0.3190
14:54:35.182	16808	0.3700	10.8900	-47.5300	-0.5130	1.3350	0.2320
14:54:35.200	16828	1.6900	11.0900	-55.5300	-0.5180	1.6580	0.3530
14:54:35.221	16848	0.6500	10.8100	-48.5200	-0.5430	1.4030	0.2690
14:54:35.241	16868	2.7300	11.1500	-52.1600	-0.4950	1.6450	0.3110
14:54:35.261	16888	1.7400	11.2400	-48.9900	-0.4950	1.4410	0.3020
14:54:35.281	16908	1.7100	10.8400	-49.5500	-0.4930	1.4490	0.2700
14:54:35.301	16928	1.5500	10.2200	-54.3500	-0.4910	1.6110	0.3520
14:54:35.320	16948	1.4100	11.0700	-46.0400	-0.5150	1.3750	0.2420
14:54:35.340	16968	2.6900	11.0100	-51.6300	-0.4870	1.6540	0.3190
14:54:35.361	16988	0.9400	10.5300	-49.1900	-0.4930	1.4370	0.2910
14:54:35.381	17008	1.7700	11.2300	-50.2800	-0.4850	1.5710	0.2810
14:54:35.401	17028	0.7300	10.9200	-50.5000	-0.4910	1.5070	0.3190
14:54:35.420	17048	0.7900	10.8100	-49.4900	-0.5040	1.3300	0.2540
14:54:35.440	17068	1.1900	11.2500	-54.5100	-0.4860	1.6160	0.3450
14:54:35.461	17088	0.1500	10.6600	-48.1200	-0.5070	1.3700	0.2630
14:54:35.480	17108	2.2100	11.5700	-52.9800	-0.4750	1.7130	0.3200
14:54:35.501	17128	0.4200	10.8800	-48.4700	-0.4820	1.3890	0.2960
14:54:35.521	17148	1.4400	11.7300	-48.9300	-0.4890	1.5000	0.2690
14:54:35.541	17168	1.7800	10.9300	-51.2700	-0.4980	1.5690	0.3380
14:54:35.561	17188	1.1200	11.4700	-49.2000	-0.5250	1.4480	0.2720
14:54:35.581	17208	2.9600	11.3100	-55.1900	-0.5270	1.8130	0.3600
14:54:35.601	17228	3.4400	10.9500	-48.8300	-0.5650	1.6700	0.3260
14:54:35.621	17248	3.2400	11.1500	-49.6500	-0.5050	1.6240	0.3060
14:54:35.641	17268	0.4000	9.5700	-46.6400	-0.4570	1.2840	0.2930
14:54:35.661	17288	2.2700	11.8100	-50.9000	-0.4670	1.5470	0.2670
14:54:35.681	17308	3.5700	11.2900	-53.2200	-0.4540	1.7810	0.3510
14:54:35.701	17328	1.4600	10.1000	-45.8900	-0.4710	1.3770	0.2750
14:54:35.721	17348	2.1300	11.6700	-54.7800	-0.4480	1.6980	0.3210
14:54:35.741	17368	-0.1000	11.0100	-48.6300	-0.4980	1.4140	0.2850
14:54:35.760	17388	0.8200	10.7600	-47.8500	-0.4670	1.3950	0.2450
14:54:35.781	17408	1.2700	10.7200	-51.8700	-0.4340	1.5800	0.3110
14:54:35.802	17428	-0.6800	10.2900	-49.7100	-0.4450	1.3460	0.2610
14:54:35.822	17448	1.8200	12.2100	-57.4400	-0.4420	1.8270	0.3140
14:54:35.841	17468	0.5700	10.1400	-46.5900	-0.4700	1.3270	0.2670
14:54:35.861	17488	1.3300	10.3700	-51.1300	-0.4650	1.4760	0.2750
14:54:35.881	17508	1.7400	11.8800	-58.5100	-0.4730	1.8450	0.3630
14:54:35.902	17528	0.7100	10.8000	-44.6500	-0.5030	1.2930	0.2390
14:54:35.921	17548	2.0400	10.8000	-53.6900	-0.5030	1.6460	0.3310
14:54:35.942	17568	-0.2700	10.9600	-49.1100	-0.5540	1.3440	0.2610
14:54:35.961	17588	1.6800	11.4300	-53.8400	-0.5000	1.6540	0.3220
14:54:35.982	17608	0.8600	10.7300	-50.4300	-0.5150	1.4860	0.3210
14:54:36.002	17628	1.4700	11.2600	-48.0100	-0.5040	1.4070	0.2540
14:54:36.022	17648	1.8800	11.5300	-55.8500	-0.5390	1.7040	0.3590
14:54:36.041	17668	1.1400	11.4300	-46.7300	-0.5430	1.3620	0.2560
14:54:36.062	17688	3.0300	11.0400	-49.6600	-0.5350	1.6160	0.3140
14:54:36.082	17708	1.5400	10.8900	-52.0800	-0.5510	1.5270	0.3170
14:54:36.101	17728	0.7100	11.7800	-52.4600	-0.5060	1.4820	0.2990
14:54:36.121	17748	1.1800	10.4100	-48.8800	-0.5180	1.5210	0.3110
14:54:36.142	17768	0.9000	11.2900	-47.7900	-0.5020	1.3650	0.2600
14:54:36.161	17788	3.0300	11.1100	-53.7000	-0.4810	1.7100	0.3340
14:54:36.181	17808	1.3200	10.3700	-47.6100	-0.5140	1.4060	0.2950
14:54:36.202	17828	2.9200	11.3300	-50.4700	-0.4810	1.5860	0.2920
14:54:36.222	17848	1.1200	10.9700	-51.7900	-0.4990	1.5340	0.3270
14:54:36.242	17868	0.5900	11.1500	-49.5600	-0.5170	1.3430	0.2590
14:54:36.262	17888	1.9300	10.8800	-53.5600	-0.4980	1.6190	0.3450
14:54:36.282	17908	0.4700	11.1000	-46.1500	-0.5060	1.3230	0.2580
14:54:36.301	17928	3.1200	11.6400	-53.0600	-0.4830	1.6930	0.3130
14:54:36.321	17948	0.8600	10.5900	-49.4900	-0.5110	1.4860	0.3220
14:54:36.340	17968	0.6300	11.4400	-50.1500	-0.4800	1.4920	0.2720
14:54:36.362	17988	1.2500	11.1000	-53.7700	-0.5170	1.5990	0.3380
14:54:36.382	18008	0.2700	11.1100	-46.5100	-0.5300	1.2940	0.2430
14:54:36.401	18028	3.0700	10.9700	-52.5100	-0.5380	1.7390	0.3350
14:54:36.421	18048	1.5100	10.8300	-50.6900	-0.5280	1.4980	0.3080
14:54:36.442	18068	2.8000	11.7000	-51.5600	-0.5020	1.6360	0.2990
14:54:36.462	18088	0.9200	10.9500	-51.0100	-0.5270	1.5030	0.3240
14:54:36.482	18108	0.4600	11.5400	-47.0100	-0.5280	1.3360	0.2440
14:54:36.500	18128	1.5700	11.2500	-53.6900	-0.5350	1.6710	0.3320
14:54:36.521	18148	1.1700	10.5600	-47.9800	-0.5340	1.3790	0.2800
14:54:36.541	18168	2.2000	11.2900	-51.8900	-0.4690	1.6210	0.3040
14:54:36.562	18188	0.9900	11.0800	-52.1200	-0.5050	1.5860	0.3310
14:54:36.583	18208	1.3000	11.4300	-49.0600	-0.5010	1.4040	0.2540
14:54:36.601	18228	1.5200	10.7300	-55.6500	-0.5000	1.5810	0.3400
14:54:36.621	18248	0.7400	10.7400	-48.5000	-0.5050	1.3190	0.2620
14:54:36.641	18268	3.3600	11.5300	-55.2600	-0.4690	1.7480	0.3340
14:54:36.661	18288	0.7900	10.9400	-47.7100	-0.5050	1.4700	0.3020
14:54:36.682	18308	1.5900	10.9600	-49.3000	-0.4910	1.4290	0.2600
14:54:36.702	18328	1.4200	11.7600	-51.3900	-0.5020	1.6270	0.3280
14:54:36.723	18348	1.3600	11.1500	-48.8200	-0.5010	1.3890	0.2660
14:54:36.741	18368	2.2800	11.3800	-54.0200	-0.4920	1.7400	0.3370
14:54:36.762	18388	-0.2200	10.7900	-50.1400	-0.5260	1.3430	0.2800
14:54:36.782	18408	2.2700	11.2300	-49.9600	-0.4950	1.5740	0.2890
14:54:36.802	18428	0.7700	10.5800	-52.9900	-0.5060	1.5000	0.3430
14:54:36.822	18448	1.0600	11.3200	-48.2300	-0.5190	1.4330	0.2470
14:54:36.842	18468	2.3500	11.3000	-55.9600	-0.5420	1.7390	0.3630
14:54:36.861	18488	0.7700	10.9800	-48.4500	-0.5530	1.3500	0.2650
14:54:36.882	18508	2.1200	11.9400	-51.1500	-0.5180	1.5900	0.3050
14:54:36.901	18528	0.4700	11.1300	-51.5300	-0.5400	1.4610	0.3160
14:54:36.922	18548	1.8000	11.5100	-49.2000	-0.5090	1.4530	0.2590
14:54:36.942	18568	1.5300	11.0100	-52.9700	-0.5140	1.6550	0.3550
14:54:36.962	18588	0.5900	10.9500	-46.5100	-0.5250	1.3380	0.2520
14:54:36.983	18608	2.3600	11.7200	-53.7800	-0.4880	1.6720	0.3230
14:54:37.003	18628	1.2500	10.4500	-50.6300	-0.5040	1.4680	0.3130
14:54:37.023	18648	2.1200	11.3800	-50.1800	-0.4760	1.5850	0.2770
14:54:37.043	18668	1.2300	10.8000	-52.2900	-0.5230	1.6020	0.3390
14:54:37.063	18688	1.3800	11.2300	-47.7300	-0.5050	1.3670	0.2480
14:54:37.083	18708	1.8600	11.3200	-54.6400	-0.4850	1.6420	0.3460
14:54:37.103	18728	0.3400	11.0900	-47.1400	-0.4870	1.3410	0.2670
14:54:37.121	18748	1.7000	11.7200	-54.5100	-0.4720	1.6560	0.3180
14:54:37.143	18768	1.0600	10.7200	-50.6500	-0.4920	1.4960	0.3250
14:54:37.163	18788	1.8000	11.7800	-48.9800	-0.4850	1.4680	0.2670
14:54:37.183	18808	0.6000	11.3600	-52.9400	-0.5120	1.6010	0.3460
14:54:37.203	18828	0.0300	10.8800	-47.4700	-0.5260	1.2980	0.2440
14:54:37.221	18848	2.9600	11.6900	-53.9600	-0.5220	1.7690	0.3400
14:54:37.243	18868	0.7700	10.8000	-49.6100	-0.5230	1.4640	0.2990
14:54:37.262	18888	1.6500	11.7600	-50.1500	-0.5160	1.5640	0.2760
14:54:37.282	18908	1.0300	10.9800	-51.7900	-0.5480	1.5780	0.3340
14:54:37.303	18928	0.9000	11.3400	-47.7800	-0.5250	1.3840	0.2580
14:54:37.322	18948	2.5600	11.3000	-53.6100	-0.5150	1.6790	0.3440
14:54:37.343	18968	0.3300	10.5900	-48.5200	-0.5130	1.3740	0.2730
14:54:37.364	18988	1.5700	11.9100	-53.1200	-0.4650	1.6520	0.3150
14:54:37.383	19008	0.5900	10.9200	-50.5100	-0.5120	1.4960	0.3170
14:54:37.401	19028	0.9000	11.6100	-49.4800	-0.5000	1.3820	0.2590
14:54:37.421	19048	1.0300	11.1100	-53.7500	-0.4990	1.6160	0.3340
14:54:37.441	19068	1.3700	10.8500	-46.2500	-0.5140	1.3640	0.2520
14:54:37.461	19088	3.3300	11.2400	-53.8600	-0.4680	1.7350	0.3260
14:54:37.481	19108	0.7400	10.3300	-49.3100	-0.5160	1.4300	0.3050
14:54:37.501	19128	1.1600	11.5000	-49.1900	-0.4930	1.4990	0.2690
14:54:37.522	19148	2.1000	11.1400	-51.6100	-0.4940	1.5930	0.3360
14:54:37.543	19168	0.7800	10.7500	-48.4800	-0.5150	1.3300	0.2510
14:54:37.562	19188	3.2500	11.5100	-55.5000	-0.4600	1.7990	0.3520
14:54:37.583	19208	0.5100	10.9400	-46.0800	-0.4990	1.3590	0.2660
14:54:37.601	19228	2.6200	11.4300	-50.6400	-0.5010	1.5900	0.2870
14:54:37.623	19248	1.0500	10.7000	-51.5900	-0.5170	1.4910	0.3220
14:54:37.642	19268	1.1500	11.5400	-48.7600	-0.5100	1.3910	0.2540
14:54:37.662	19288	2.1900	11.4400	-53.8500	-0.5420	1.7240	0.3450
14:54:37.683	19308	0.5100	11.0000	-46.6200	-0.5530	1.4060	0.2690
14:54:37.703	19328	2.5000	11.3500	-50.2500	-0.5230	1.5740	0.2940
14:54:37.722	19348	1.2400	11.3800	-50.4900	-0.5270	1.4540	0.3080
14:54:37.741	19368	1.3700	11.2300	-50.2800	-0.4980	1.4370	0.2730
14:54:37.764	19388	1.9200	11.2500	-53.5000	-0.5010	1.6760	0.3560
14:54:37.783	19408	0.3700	11.2300	-47.8200	-0.5470	1.3720	0.2580
14:54:37.802	19428	2.2500	10.9600	-51.5000	-0.5000	1.6170	0.3100
14:54:37.823	19448	0.8300	11.1700	-49.7900	-0.5090	1.4690	0.3070
14:54:37.843	19468	2.3900	11.4800	-50.0900	-0.5010	1.5860	0.2740
14:54:37.863	19488	1.4000	10.8000	-50.5500	-0.5130	1.5370	0.3170
14:54:37.883	19508	0.2400	11.5000	-49.4000	-0.5050	1.3300	0.2640
14:54:37.903	19528	1.0200	11.2400	-52.0900	-0.4910	1.6560	0.3240
14:54:37.923	19548	0.4500	10.6700	-49.1300	-0.5260	1.4040	0.2860
14:54:37.944	19568	2.1000	11.1700	-51.2800	-0.4800	1.6080	0.3020
14:54:37.964	19588	0.7900	10.4000	-49.3800	-0.5050	1.4220	0.2980
14:54:37.983	19608	1.7000	11.1700	-50.7700	-0.5090	1.5150	0.2730
14:54:38.002	19628	1.6800	11.0400	-52.1400	-0.5200	1.6130	0.3230
14:54:38.022	19648	1.4100	11.0700	-50.3100	-0.5320	1.4050	0.2830
14:54:38.042	19668	3.1300	11.2800	-52.0800	-0.5260	1.7470	0.3270
14:54:38.063	19688	1.5200	11.0900	-48.4700	-0.5310	1.4390	0.2970
14:54:38.084	19708	2.1500	11.4300	-50.1700	-0.5000	1.5120	0.2810
14:54:38.104	19728	0.8400	10.8500	-50.4700	-0.5310	1.5510	0.3200
14:54:38.123	19748	0.9200	11.5800	-46.9200	-0.5250	1.4090	0.2480
14:54:38.142	19768	2.4500	11.2600	-51.6800	-0.5280	1.6600	0.3260
14:54:38.163	19788	0.7800	10.5800	-49.8600	-0.5410	1.4110	0.2990
14:54:38.183	19808	2.3800	11.1900	-52.0600	-0.4930	1.6440	0.2940
14:54:38.203	19828	0.9200	10.6500	-51.6100	-0.5180	1.5360	0.3260
14:54:38.223	19848	0.7400	11.2400	-46.6800	-0.5030	1.3710	0.2370
14:54:38.244	19868	0.6800	11.5100	-53.1100	-0.4970	1.6310	0.3240
14:54:38.263	19888	0.5800	10.8700	-49.4800	-0.5180	1.3710	0.2850
14:54:38.283	19908	3.1600	11.2300	-53.6200	-0.4790	1.6970	0.3270
14:54:38.304	19928	0.6200	10.7100	-49.5800	-0.5210	1.4400	0.2970
14:54:38.323	19948	1.7500	11.4800	-48.6700	-0.4880	1.4680	0.2590
14:54:38.343	19968	0.6500	11.3600	-54.4700	-0.5110	1.6050	0.3500
14:54:38.362	19988	0.5100	10.7300	-48.2700	-0.5120	1.3480	0.2590
14:54:38.383	20008	2.0800	11.6600	-56.0900	-0.5010	1.7880	0.3560
14:54:38.404	20028	0.2700	10.9700	-50.1000	-0.5290	1.4140	0.2840
14:54:38.422	20048	2.7800	11.2700	-51.2600	-0.4950	1.6060	0.2950
14:54:38.443	20068	0.9600	11.2700	-51.2500	-0.5030	1.4890	0.3290
14:54:38.463	20088	1.0400	11.5200	-49.2800	-0.5170	1.4300	0.2460
14:54:38.483	20108	2.1700	11.4700	-54.0100	-0.5450	1.6840	0.3490
14:54:38.503	20128	1.2500	10.9600	-46.8400	-0.5720	1.4060	0.2610
14:54:38.524	20148	2.0800	11.5600	-53.7900	-0.5320	1.6530	0.3370
14:54:38.545	20168	1.4300	10.6100	-51.7200	-0.5410	1.4420	0.3090
14:54:38.564	20188	1.4600	11.3400	-46.8400	-0.4990	1.3670	0.2500
14:54:38.583	20208	1.9100	11.6200	-53.7000	-0.5160	1.5970	0.3450
14:54:38.602	20228	0.5800	10.7000	-47.3800	-0.5110	1.3590	0.2540
14:54:38.622	20248	1.8000	11.5200	-51.5000	-0.4920	1.6550	0.3120
14:54:38.642	20268	1.5200	11.0800	-48.6700	-0.5030	1.4460	0.3020
14:54:38.663	20288	2.6100	11.6100	-49.5600	-0.4580	1.5310	0.2780
14:54:38.684	20308	0.7900	11.1500	-53.1800	-0.5230	1.5140	0.3350
14:54:38.704	20328	1.4400	10.7300	-45.6100	-0.5270	1.2960	0.2430
14:54:38.722	20348	1.6700	11.3500	-54.1600	-0.4860	1.7140	0.3420
14:54:38.744	20368	1.5500	11.1300	-47.7400	-0.5070	1.3760	0.2630
14:54:38.764	20388	1.4800	11.6200	-50.7800	-0.4760	1.5800	0.2880
14:54:38.783	20408	0.9300	10.6100	-51.1000	-0.5090	1.4640	0.3100
14:54:38.803	20428	1.9600	11.3800	-47.5200	-0.4970	1.4030	0.2450
14:54:38.823	20448	2.0100	10.6700	-53.6400	-0.4880	1.6100	0.3620
14:54:38.844	20468	1.3200	11.0200	-47.0900	-0.5090	1.3160	0.2560
14:54:38.864	20488	2.3900	11.3400	-53.9400	-0.4990	1.7510	0.3430
14:54:38.882	20508	0.6300	10.7600	-49.0600	-0.5320	1.4400	0.2930
14:54:38.904	20528	1.7600	11.3500	-51.4100	-0.5000	1.5220	0.2970
14:54:38.922	20548	1.7800	10.4700	-51.8100	-0.5290	1.5400	0.3310
14:54:38.945	20568	0.6800	11.4300	-49.4000	-0.5390	1.4500	0.2670
14:54:38.964	20588	3.1200	11.4500	-52.8800	-0.5160	1.6900	0.3500
14:54:38.984	20608	0.6600	11.3800	-47.1300	-0.5210	1.3940	0.2640
14:54:39.003	20628	2.0200	11.8300	-52.1500	-0.4520	1.6490	0.3100
14:54:39.023	20648	1.4200	10.8900	-51.8100	-0.5090	1.5680	0.3280
14:54:39.043	20668	0.6400	11.3300	-46.5600	-0.5160	1.3560	0.2420
14:54:39.063	20688	1.8900	10.9000	-53.5100	-0.4840	1.6250	0.3290
14:54:39.084	20708	1.2800	10.8400	-49.0200	-0.5090	1.3850	0.2680
14:54:39.104	20728	2.5100	11.3600	-52.4500	-0.4620	1.7270	0.3140
14:54:39.124	20748	1.0700	10.7000	-50.0000	-0.4960	1.4400	0.3060
14:54:39.144	20768	1.1400	11.4500	-48.6100	-0.5090	1.4460	0.2550
14:54:39.164	20788	1.2100	10.6900	-52.8000	-0.4920	1.5340	0.3290
14:54:39.184	20808	0.3700	11.2800	-48.0100	-0.4970	1.3590	0.2600
14:54:39.203	20828	3.0700	11.3800	-55.6600	-0.4740	1.7900	0.3480
14:54:39.225	20848	0.5600	10.9400	-47.7000	-0.5270	1.3870	0.2750
14:54:39.244	20868	2.7100	11.6000	-50.7200	-0.4910	1.6200	0.2950
14:54:39.264	20888	1.1100	10.8700	-49.0400	-0.5190	1.4940	0.3170
14:54:39.284	20908	0.5800	11.7200	-49.5900	-0.5150	1.4290	0.2520
14:54:39.304	20928	2.1500	10.7100	-54.6400	-0.5520	1.6640	0.3490
14:54:39.324	20948	0.9800	10.7400	-46.9300	-0.5550	1.3820	0.2560
14:54:39.344	20968	2.5100	11.0500	-53.9400	-0.5400	1.6800	0.3350
14:54:39.365	20988	0.5900	10.9400	-52.7800	-0.5440	1.4510	0.3190
14:54:39.384	21008	1.5600	11.1300	-49.7300	-0.4980	1.4140	0.2700
14:54:39.404	21028	2.0900	10.9000	-52.7300	-0.5110	1.5760	0.3380
14:54:39.423	21048	0.9900	11.2700	-48.0900	-0.5250	1.4180	0.2630
14:54:39.445	21068	2.5600	10.9300	-51.8200	-0.4870	1.6360	0.3160
14:54:39.463	21088	0.8600	10.5200	-48.3400	-0.5200	1.4130	0.2870
14:54:39.483	21108	2.2500	11.1900	-51.8100	-0.4700	1.5860	0.2900
14:54:39.505	21128	0.9600	10.6800	-51.5500	-0.5030	1.5070	0.3240
14:54:39.523	21148	0.3900	11.3800	-49.4800	-0.5180	1.3680	0.2540
14:54:39.545	21168	2.3500	11.3600	-53.9600	-0.4990	1.6220	0.3410
14:54:39.565	21188	0.9600	11.1400	-49.2400	-0.5230	1.4350	0.2770
14:54:39.585	21208	2.5700	10.8600	-49.5600	-0.5040	1.5820	0.2860
14:54:39.605	21228	0.6300	10.5500	-51.9300	-0.5080	1.4510	0.3170
14:54:39.624	21248	1.8100	11.9100	-49.9200	-0.5000	1.5030	0.2500
14:54:39.644	21268	1.4300	11.0300	-52.2200	-0.5080	1.6180	0.3380
14:54:39.666	21288	0.5900	11.1400	-47.5600	-0.5340	1.3870	0.2500
14:54:39.685	21308	3.1800	11.5100	-52.8700	-0.5210	1.7150	0.3250
14:54:39.705	21328	0.3600	11.2200	-50.0600	-0.5330	1.4810	0.3070
14:54:39.724	21348	2.3900	11.7400	-50.8100	-0.4860	1.5860	0.2920
14:54:39.744	21368	1.3900	11.0600	-49.7600	-0.5450	1.5650	0.3310
14:54:39.764	21388	1.5600	11.6600	-46.2600	-0.5230	1.3920	0.2530
14:54:39.784	21408	2.1200	11.4800	-52.4300	-0.5170	1.6770	0.3430
14:54:39.803	21428	0.6800	11.0900	-50.3600	-0.5200	1.4580	0.3050
14:54:39.823	21448	2.4400	11.3000	-52.8400	-0.4950	1.6390	0.3050
14:54:39.845	21468	0.8200	10.7500	-52.9100	-0.5050	1.5220	0.3360
14:54:39.864	21488	0.9600	11.2900	-49.2000	-0.5110	1.3810	0.2460
14:54:39.884	21508	1.9400	11.3400	-53.4200	-0.4950	1.6160	0.3320
14:54:39.903	21528	0.3700	11.2100	-47.1300	-0.5180	1.3680	0.2430
14:54:39.925	21548	2.2500	11.6300	-52.7700	-0.4780	1.6690	0.3210
14:54:39.946	21568	0.9000	10.8600	-50.6400	-0.5020	1.4010	0.3050
14:54:39.964	21588	1.4400	11.0900	-51.2100	-0.4960	1.4490	0.2740
14:54:39.985	21608	1.8300	10.8200	-55.0600	-0.5030	1.6210	0.3530
14:54:40.004	21628	1.3600	11.0700	-45.9500	-0.5160	1.3540	0.2470
14:54:40.023	21648	2.6100	11.1600	-56.9200	-0.4770	1.7540	0.3560
14:54:40.044	21668	-0.0200	10.4700	-49.3500	-0.5190	1.3650	0.2910
14:54:40.063	21688	2.1000	11.4300	-52.5700	-0.4940	1.6080	0.2980
14:54:40.084	21708	0.8400	11.1700	-51.8400	-0.5050	1.5270	0.3380
14:54:40.104	21728	0.9100	11.4700	-49.8100	-0.5180	1.4140	0.2600
14:54:40.125	21748	1.3200	11.3100	-54.2300	-0.5690	1.6640	0.3460
14:54:40.145	21768	0.8400	10.9800	-46.5000	-0.5640	1.3660	0.2570
14:54:40.165	21788	3.0800	10.9500	-53.6900	-0.5110	1.6610	0.3220
14:54:40.184	21808	1.0300	10.8700	-51.1500	-0.5420	1.4930	0.3210
14:54:40.205	21828	1.2600	11.2300	-50.2800	-0.4930	1.4090	0.2710
14:54:40.224	21848	1.6500	11.0500	-53.6700	-0.4950	1.6280	0.3380
14:54:40.246	21868	1.2200	10.6300	-48.3200	-0.5240	1.3710	0.2660
14:54:40.264	21888	2.2300	11.5800	-52.5700	-0.4710	1.6520	0.3200
14:54:40.285	21908	1.6900	10.5300	-49.1300	-0.4940	1.4580	0.3120
14:54:40.305	21928	1.7300	11.1800	-51.4200	-0.4860	1.6130	0.2910
14:54:40.325	21948	1.1800	10.3700	-52.1200	-0.5140	1.5320	0.3210
14:54:40.345	21968	0.9400	10.9300	-45.9900	-0.4980	1.3500	0.2350
14:54:40.363	21988	2.1100	11.1300	-54.3200	-0.4730	1.6640	0.3310
14:54:40.384	22008	0.8200	10.6700	-48.3000	-0.5090	1.4170	0.2830
14:54:40.404	22028	2.5400	11.0000	-52.0400	-0.4670	1.6070	0.3030
14:54:40.424	22048	1.4300	10.2500	-50.7800	-0.4880	1.4200	0.3220
14:54:40.444	22068	0.9300	11.7700	-49.8500	-0.4900	1.4860	0.2540
14:54:40.463	22088	1.8400	10.6100	-52.1200	-0.5070	1.6300	0.3390
14:54:40.486	22108	0.7400	10.9600	-47.4000	-0.5180	1.3670	0.2690
14:54:40.506	22128	3.7400	11.0000	-53.8600	-0.4900	1.7410	0.3420
14:54:40.525	22148	1.5600	10.8300	-49.3000	-0.5340	1.5290	0.3010
14:54:40.544	22168	1.5500	11.5400	-51.4900	-0.4930	1.4800	0.2820
14:54:40.565	22188	1.3400	10.8000	-52.0600	-0.5440	1.5790	0.3300
14:54:40.586	22208	1.4600	10.9400	-47.6800	-0.5310	1.3890	0.2620
14:54:40.605	22228	2.8800	11.1400	-54.0700	-0.4920	1.6760	0.3440
14:54:40.625	22248	0.4600	10.5600	-47.5300	-0.5240	1.4100	0.2760
14:54:40.645	22268	2.0100	11.4200	-51.9400	-0.4850	1.6450	0.2920
14:54:40.666	22288	0.6200	11.0000	-53.4200	-0.4900	1.4870	0.3460
14:54:40.686	22308	-0.0700	11.4200	-48.0700	-0.5240	1.3870	0.2400
14:54:40.704	22328	1.5800	10.6500	-53.5300	-0.5260	1.6130	0.3220
14:54:40.724	22348	0.5700	10.8500	-46.2700	-0.5110	1.3190	0.2520
14:54:40.745	22368	3.0500	11.3900	-52.5000	-0.4850	1.7320	0.3170
14:54:40.766	22388	1.0400	10.3600	-49.2600	-0.5130	1.5130	0.3200
14:54:40.785	22408	1.9600	11.7300	-49.5800	-0.4890	1.5620	0.2700
14:54:40.804	22428	1.2600	10.6300	-52.8700	-0.5060	1.6220	0.3370
14:54:40.826	22448	0.7000	10.7600	-47.0200	-0.4920	1.3010	0.2500
14:54:40.846	22468	2.8800	11.1800	-54.8600	-0.4720	1.7500	0.3350
14:54:40.866	22488	0.7900	10.4200	-47.2000	-0.5060	1.3480	0.2710
14:54:40.886	22508	2.8100	11.4900	-51.9000	-0.4720	1.6510	0.2960
14:54:40.904	22528	0.8300	10.8700	-52.6400	-0.4940	1.5290	0.3420
14:54:40.925	22548	0.2800	11.4000	-48.9300	-0.5070	1.3790	0.2460
14:54:40.944	22568	2.1100	11.1500	-50.4900	-0.5390	1.6080	0.3220
14:54:40.965	22588	1.6200	10.4900	-44.2000	-0.5390	1.3200	0.2490
14:54:40.986	22608	3.4200	11.6100	-52.6900	-0.4930	1.6870	0.3230
14:54:41.005	22628	1.5500	11.0900	-49.1300	-0.5070	1.4900	0.3090
14:54:41.026	22648	1.4400	11.3800	-48.6200	-0.5020	1.4290	0.2630
14:54:41.045	22668	1.2400	11.1600	-53.1900	-0.5060	1.6440	0.3320
14:54:41.066	22688	0.8500	10.7200	-46.3400	-0.5100	1.3500	0.2500
14:54:41.087	22708	2.6300	11.3200	-52.3100	-0.4650	1.6740	0.3170
14:54:41.105	22728	1.0300	10.8600	-48.2600	-0.4920	1.4520	0.3030
14:54:41.125	22748	2.3900	11.1900	-50.7000	-0.4920	1.5540	0.2810
14:54:41.144	22768	0.6500	10.7400	-51.6400	-0.4870	1.5270	0.3360
14:54:41.166	22788	-0.2800	11.6400	-48.7300	-0.5190	1.3260	0.2420
14:54:41.186	22808	2.2200	11.1900	-52.7300	-0.4840	1.6750	0.3330
14:54:41.204	22828	0.2500	10.9600	-48.6800	-0.4900	1.4040	0.2870
14:54:41.225	22848	1.8100	10.8700	-52.3100	-0.4920	1.6200	0.2920
14:54:41.245	22868	0.6600	10.3800	-51.3700	-0.4820	1.4320	0.3180
14:54:41.265	22888	1.7400	12.1600	-48.8500	-0.4980	1.4420	0.2460
14:54:41.286	22908	2.2600	11.1700	-52.1500	-0.5080	1.6430	0.3370
14:54:41.304	22928	0.2200	11.0400	-47.1800	-0.5200	1.3610	0.2480
14:54:41.326	22948	3.6200	11.8900	-51.7900	-0.5220	1.7540	0.3130
14:54:41.344	22968	1.7900	10.4100	-47.7000	-0.5290	1.4760	0.2970
14:54:41.367	22988	2.0000	11.8900	-51.6200	-0.4830	1.5320	0.2920
14:54:41.384	23008	1.3800	10.8500	-51.7800	-0.5280	1.6150	0.3430
14:54:41.405	23028	0.6800	11.0300	-47.5100	-0.5390	1.4050	0.2610
14:54:41.425	23048	2.4600	11.0400	-52.6700	-0.5040	1.6780	0.3270
14:54:41.445	23068	-0.0200	10.6500	-50.0100	-0.5020	1.3530	0.2960
14:54:41.465	23088	2.2000	11.6300	-52.9200	-0.4850	1.6360	0.2920
14:54:41.487	23108	2.0600	10.8400	-51.4600	-0.4860	1.5220	0.3290
14:54:41.505	23128	0.8400	11.3400	-48.6600	-0.4950	1.3650	0.2470
14:54:41.525	23148	1.3500	11.0700	-54.7400	-0.4750	1.6550	0.3240
14:54:41.544	23168	-0.2300	10.8600	-48.5600	-0.5090	1.2980	0.2620
14:54:41.567	23188	2.7600	11.8300	-51.2900	-0.4690	1.6600	0.2960
14:54:41.586	23208	0.5400	11.1300	-49.9800	-0.4960	1.4440	0.3050
14:54:41.606	23228	1.1100	11.4900	-51.3500	-0.4890	1.4680	0.2740
14:54:41.626	23248	1.0900	11.4300	-51.9600	-0.5060	1.5600	0.3170
14:54:41.646	23268	0.8000	10.9900	-45.9300	-0.5100	1.3310	0.2520
14:54:41.667	23288	3.0900	11.2400	-54.4000	-0.4710	1.7720	0.3360
14:54:41.686	23308	0.4400	11.1300	-47.9100	-0.5220	1.4330	0.2820
14:54:41.705	23328	3.0200	11.5500	-50.1700	-0.5020	1.6400	0.2920
14:54:41.724	23348	0.4900	10.7000	-51.9700	-0.5170	1.5240	0.3290
14:54:41.747	23368	0.3600	11.5000	-49.4000	-0.5120	1.3710	0.2500
14:54:41.766	23388	2.1400	11.1300	-54.0400	-0.5500	1.6970	0.3500
14:54:41.785	23408	0.7600	11.1000	-45.6600	-0.5550	1.4110	0.2610
14:54:41.807	23428	2.9100	10.8700	-52.9600	-0.5060	1.6360	0.3160
14:54:41.827	23448	0.4300	10.7000	-50.8000	-0.5360	1.4860	0.3120
14:54:41.845	23468	1.3600	11.2500	-48.8400	-0.4940	1.4510	0.2680
14:54:41.865	23488	1.1100	11.1100	-52.9100	-0.4910	1.6350	0.3350
14:54:41.884	23508	0.9700	10.9200	-47.9000	-0.5150	1.3230	0.2620
14:54:41.905	23528	2.1300	11.2600	-52.1200	-0.4880	1.6400	0.3080
14:54:41.926	23548	1.0900	10.3600	-50.6300	-0.5060	1.4740	0.3140
14:54:41.947	23568	2.1100	11.5600	-49.5500	-0.4760	1.5280	0.2690
14:54:41.965	23588	0.7900	10.9800	-54.1800	-0.5090	1.5210	0.3330
14:54:41.985	23608	0.1000	11.1600	-46.7200	-0.4960	1.2590	0.2240
14:54:42.006	23628	1.5700	11.0100	-55.2400	-0.4730	1.6360	0.3430
14:54:42.026	23648	1.2400	10.6900	-48.9600	-0.5200	1.4570	0.2980
14:54:42.045	23668	2.7600	11.0500	-51.4700	-0.4840	1.6300	0.2940
14:54:42.067	23688	0.7400	10.8100	-49.1500	-0.5080	1.4800	0.3060
14:54:42.086	23708	1.7800	11.1000	-50.4400	-0.5120	1.4270	0.2660
14:54:42.106	23728	1.5500	11.0200	-51.3300	-0.5040	1.5560	0.3210
14:54:42.127	23748	1.3700	10.9600	-48.2000	-0.5210	1.3660	0.2750
14:54:42.146	23768	3.8100	11.5800	-53.4900	-0.5040	1.7890	0.3430
14:54:42.166	23788	1.0300	10.5500	-51.2500	-0.5190	1.4640	0.3240
14:54:42.185	23808	1.8600	11.6700	-51.5600	-0.4790	1.5280	0.2800
14:54:42.207	23828	1.1700	10.6000	-53.2400	-0.5600	1.5980	0.3390
14:54:42.225	23848	0.6000	11.4600	-47.2100	-0.5410	1.3530	0.2430
14:54:42.246	23868	2.0000	11.1500	-52.8300	-0.5200	1.6710	0.3450
14:54:42.267	23888	0.2200	10.8900	-49.3000	-0.5280	1.3960	0.2780
14:54:42.286	23908	1.6500	11.4300	-51.8900	-0.4670	1.5910	0.2890
14:54:42.306	23928	0.3300	10.8800	-52.5400	-0.4970	1.5260	0.3250
14:54:42.326	23948	1.3400	11.1900	-48.4600	-0.4850	1.4270	0.2550
14:54:42.346	23968	1.8200	11.0300	-55.8500	-0.4670	1.6240	0.3470
14:54:42.366	23988	0.9800	10.3000	-47.8100	-0.4980	1.3100	0.2570
14:54:42.385	24008	2.9100	10.9700	-52.6900	-0.4600	1.6400	0.3140
14:54:42.407	24028	0.4500	10.5000	-49.8200	-0.4900	1.4220	0.3030
14:54:42.425	24048	1.4300	10.9900	-50.4300	-0.4990	1.4560	0.2730
14:54:42.447	24068	0.4700	11.3300	-50.9200	-0.4840	1.5550	0.3240
14:54:42.466	24088	0.9900	10.8500	-44.2600	-0.4930	1.3410	0.2380
14:54:42.486	24108	2.7400	11.3900	-55.7900	-0.4660	1.7440	0.3440
14:54:42.507	24128	0.5800	10.6900	-48.7600	-0.5070	1.3470	0.2790
14:54:42.527	24148	2.9400	11.2500	-48.9000	-0.4820	1.6550	0.2860
14:54:42.546	24168	1.0800	10.6000	-52.9100	-0.5010	1.4540	0.3280
14:54:42.567	24188	0.7900	11.5200	-49.5600	-0.5230	1.4000	0.2440
14:54:42.587	24208	2.0200	11.2900	-53.3300	-0.5360	1.6650	0.3540
14:54:42.606	24228	0.4700	10.5300	-47.0100	-0.5540	1.3870	0.2680
14:54:42.627	24248	2.7100	11.4700	-53.8300	-0.4820	1.6810	0.3230
14:54:42.647	24268	0.0900	10.9100	-50.4600	-0.5100	1.3780	0.2980
14:54:42.666	24288	1.2600	10.9600	-48.2900	-0.4730	1.4590	0.2630
14:54:42.686	24308	1.5300	11.0600	-54.2900	-0.4830	1.6830	0.3450
14:54:42.706	24328	0.8000	11.0600	-45.9200	-0.5050	1.3210	0.2430
14:54:42.727	24348	1.8900	11.2700	-51.8700	-0.4800	1.6350	0.3070
14:54:42.745	24368	1.4300	10.6300	-49.6400	-0.4900	1.4530	0.3050
14:54:42.766	24388	1.9800	11.2100	-53.2200	-0.4760	1.6560	0.3110
14:54:42.787	24408	1.0500	11.3000	-52.6100	-0.5190	1.6290	0.3390
14:54:42.806	24428	2.5200	11.1100	-49.7500	-0.5080	1.5140	0.2860
14:54:42.826	24448	3.3100	10.9600	-52.0400	-0.4960	1.7620	0.3420
14:54:42.845	24468	0.6800	9.9900	-43.4800	-0.4570	1.2300	0.2470
14:54:42.868	24488	3.1300	10.9600	-55.4300	-0.4360	1.7750	0.3320
14:54:42.887	24508	0.6900	10.9500	-50.1400	-0.4750	1.4650	0.2900
14:54:42.905	24528	1.8900	10.8400	-47.9800	-0.4810	1.4530	0.2600
14:54:42.927	24548	1.6400	11.2500	-53.6700	-0.4630	1.6810	0.3470
14:54:42.945	24568	0.0900	11.2900	-45.4000	-0.5170	1.2890	0.2150
14:54:42.967	24588	2.5200	10.7100	-54.7100	-0.4630	1.8020	0.3480
14:54:42.987	24608	1.6400	10.7100	-47.1700	-0.4880	1.3850	0.2540
14:54:43.006	24628	1.9100	10.6900	-51.7800	-0.4460	1.6390	0.3200
14:54:43.028	24648	-0.2000	11.5400	-55.7000	-0.4840	1.6510	0.3390
14:54:43.048	24668	-0.0400	10.6400	-45.0700	-0.5160	1.2280	0.2190
14:54:43.066	24688	1.8900	10.5600	-53.5500	-0.4990	1.6580	0.3410
14:54:43.086	24708	1.7300	11.0500	-51.1600	-0.5530	1.5980	0.3020
14:54:43.107	24728	2.2700	10.7300	-52.6800	-0.5170	1.5900	0.3220
14:54:43.126	24748	0.8700	10.4600	-49.8700	-0.4970	1.4420	0.3110
14:54:43.148	24768	0.8600	11.7600	-50.3900	-0.5030	1.3830	0.2500
14:54:43.167	24788	1.6700	11.1700	-55.8400	-0.5090	1.5990	0.3570
14:54:43.188	24808	0.6500	10.9000	-46.0900	-0.5120	1.3200	0.2430
14:54:43.207	24828	2.3400	11.2400	-52.7200	-0.4610	1.6800	0.3310
14:54:43.227	24848	0.8000	10.3600	-53.0300	-0.5220	1.4690	0.3070
14:54:43.247	24868	2.0300	11.4500	-49.1100	-0.4950	1.4780	0.2640
14:54:43.267	24888	1.9200	10.7500	-49.2100	-0.4930	1.5520	0.3210
14:54:43.288	24908	0.5800	11.3400	-48.2600	-0.5040	1.3880	0.2650
14:54:43.307	24928	2.0700	11.5000	-57.3800	-0.5050	1.8560	0.3630
14:54:43.327	24948	0.1700	10.6700	-46.2000	-0.5130	1.3030	0.2760
14:54:43.347	24968	1.8400	11.1000	-52.3300	-0.5100	1.5950	0.3100
14:54:43.367	24988	0.8500	11.6200	-52.2800	-0.5410	1.5310	0.3380
14:54:43.387	25008	0.5300	11.3100	-47.6500	-0.5420	1.3760	0.2400
14:54:43.407	25028	2.8000	11.2400	-53.5000	-0.5400	1.6860	0.3430
14:54:43.428	25048	0.9600	11.3100	-47.3900	-0.5500	1.4250	0.2670
14:54:43.448	25068	2.6700	11.1400	-52.6000	-0.5160	1.6600	0.3200
14:54:43.468	25088	1.4300	10.7700	-49.2500	-0.5210	1.4280	0.3010
14:54:43.487	25108	1.0700	11.5000	-49.5200	-0.4880	1.3890	0.2780
14:54:43.507	25128	1.9900	11.3700	-55.5200	-0.5340	1.6650	0.3450
14:54:43.527	25148	0.6400	11.0300	-46.3600	-0.5440	1.3570	0.2510
14:54:43.546	25168	2.2600	11.0500	-53.2600	-0.4980	1.6220	0.3360
14:54:43.566	25188	0.6500	10.7600	-50.3000	-0.5460	1.4310	0.2950
14:54:43.586	25208	1.3200	11.0000	-50.6900	-0.5040	1.4920	0.2660
14:54:43.606	25228	1.2700	10.7600	-50.2800	-0.5140	1.4850	0.3170
14:54:43.628	25248	0.7800	11.2800	-51.0700	-0.5100	1.3770	0.2630
14:54:43.646	25268	2.5700	11.2500	-54.9800	-0.4850	1.7450	0.3540
14:54:43.667	25288	0.7400	10.7900	-48.7700	-0.5220	1.3510	0.2650
14:54:43.687	25308	1.8100	11.3100	-52.5500	-0.4910	1.5490	0.3010
14:54:43.709	25328	0.5900	10.9600	-51.2800	-0.5320	1.5020	0.3140
14:54:43.727	25348	1.6000	11.5100	-50.9800	-0.5080	1.4760	0.2690
14:54:43.747	25368	1.7100	10.5200	-54.1800	-0.5130	1.5630	0.3430
14:54:43.768	25388	0.8100	10.9600	-48.9600	-0.5390	1.3720	0.2610
14:54:43.787	25408	3.8100	10.7900	-55.9100	-0.5290	1.8120	0.3670
14:54:43.808	25428	0.6700	10.6500	-48.6000	-0.5360	1.4430	0.2810
14:54:43.827	25448	1.6300	11.7100	-48.2700	-0.5070	1.4690	0.2680
14:54:43.847	25468	0.8100	11.0600	-53.6700	-0.5500	1.5780	0.3350
14:54:43.867	25488	0.8400	11.6800	-48.5500	-0.5250	1.4260	0.2600
14:54:43.887	25508	1.8700	10.7900	-52.4100	-0.5340	1.6250	0.3310
14:54:43.907	25528	1.1900	11.1500	-48.7900	-0.5400	1.4410	0.2780
14:54:43.929	25548	2.8600	11.4400	-52.6700	-0.4820	1.6060	0.3040
14:54:43.947	25568	0.8400	10.6300	-51.4200	-0.5030	1.5570	0.3350
14:54:43.967	25588	0.6300	11.1900	-48.3200	-0.5200	1.3560	0.2480
14:54:43.986	25608	0.6500	10.7500	-56.5600	-0.5050	1.6020	0.3420
14:54:44.006	25628	0.5300	10.8800	-47.1000	-0.5060	1.3510	0.2470
14:54:44.027	25648	3.7500	11.3300	-52.2200	-0.4670	1.6750	0.3100
14:54:44.046	25668	1.3300	10.6000	-49.9900	-0.5190	1.4770	0.3010
14:54:44.066	25688	1.5500	11.1000	-52.0700	-0.5100	1.4810	0.2720
14:54:44.089	25708	0.4400	11.3400	-55.4700	-0.5100	1.5910	0.3520
14:54:44.106	25728	0.7700	10.9200	-45.4300	-0.4970	1.3000	0.2400
14:54:44.128	25748	2.4100	11.6500	-56.1800	-0.4830	1.8270	0.3580
14:54:44.147	25768	0.1000	10.8200	-49.6000	-0.5050	1.3680	0.2970
14:54:44.166	25788	2.1400	11.2800	-51.8400	-0.5030	1.6210	0.2940
14:54:44.189	25808	0.5000	10.9800	-52.6000	-0.5340	1.5150	0.3310
14:54:44.209	25828	0.9800	11.2300	-49.3200	-0.5470	1.4160	0.2470
14:54:44.226	25848	1.9600	11.5800	-52.9200	-0.5540	1.6820	0.3430
14:54:44.249	25868	1.1200	11.2100	-48.9600	-0.5530	1.4500	0.2850
14:54:44.268	25888	3.4200	10.8900	-53.6300	-0.5250	1.7360	0.3430
14:54:44.288	25908	0.9000	10.7400	-51.8300	-0.5340	1.4310	0.3100
14:54:44.309	25928	1.1900	11.1200	-48.3100	-0.5080	1.3550	0.2440
14:54:44.327	25948	1.7800	11.3100	-54.8000	-0.5330	1.6480	0.3460
14:54:44.348	25968	1.0300	11.1800	-46.4900	-0.5280	1.3880	0.2580
14:54:44.368	25988	2.5500	11.3200	-53.9900	-0.4760	1.6520	0.3410
14:54:44.388	26008	0.9100	10.8700	-50.6600	-0.5140	1.4480	0.3090
14:54:44.408	26028	2.1300	11.3300	-48.6200	-0.4960	1.5000	0.2560
14:54:44.428	26048	0.7700	10.7900	-52.0000	-0.5040	1.5020	0.3210
14:54:44.448	26068	0.4700	10.6500	-48.9800	-0.5360	1.3040	0.2500
14:54:44.468	26088	2.0500	11.1700	-55.7500	-0.5010	1.7330	0.3600
14:54:44.487	26108	1.2000	10.9000	-46.6300	-0.5360	1.4070	0.2600
14:54:44.508	26128	2.1400	11.2600	-51.6000	-0.5080	1.6340	0.2990
14:54:44.529	26148	0.5900	10.9600	-51.7400	-0.5100	1.4990	0.3250
14:54:44.549	26168	1.6700	11.5100	-50.2500	-0.4890	1.4720	0.2650
14:54:44.568	26188	1.9300	11.1300	-52.3300	-0.5110	1.6120	0.3440
14:54:44.587	26208	1.0900	11.1900	-47.2800	-0.5370	1.3810	0.2630
14:54:44.608	26228	2.4300	11.6000	-54.5000	-0.5210	1.7830	0.3440
14:54:44.629	26248	1.3600	11.0800	-49.4200	-0.5330	1.4450	0.3030
14:54:44.649	26268	1.9000	11.5800	-51.8500	-0.5070	1.4990	0.2960
14:54:44.668	26288	1.0100	10.7400	-52.5600	-0.5340	1.5670	0.3400
14:54:44.687	26308	0.8600	11.4900	-49.1300	-0.5300	1.4120	0.2540
14:54:44.707	26328	3.0000	10.8200	-54.7100	-0.5240	1.7090	0.3540
14:54:44.729	26348	1.5500	10.7200	-48.0700	-0.5260	1.3770	0.2730
14:54:44.748	26368	1.6800	11.5800	-53.7100	-0.4770	1.5980	0.2980
14:54:44.767	26388	1.7600	10.9100	-50.7000	-0.5130	1.5680	0.3280
14:54:44.788	26408	0.5200	10.5000	-49.0000	-0.5300	1.3600	0.2570
14:54:44.808	26428	1.6100	10.8300	-54.0600	-0.5160	1.5990	0.3260
14:54:44.829	26448	0.3800	11.2100	-45.8800	-0.5050	1.3240	0.2390
14:54:44.847	26468	3.7300	11.0100	-51.7300	-0.4730	1.7010	0.3260
14:54:44.867	26488	1.1200	10.3800	-52.8200	-0.5030	1.4690	0.3350
14:54:44.888	26508	1.2900	11.8000	-50.7600	-0.4940	1.4810	0.2680
14:54:44.907	26528	0.9400	11.1000	-52.2900	-0.4850	1.5920	0.3340
14:54:44.927	26548	0.5400	11.2400	-46.7200	-0.5280	1.3140	0.2450
14:54:44.949	26568	2.7300	11.4100	-54.6800	-0.4960	1.7790	0.3500
14:54:44.967	26588	0.6900	10.8500	-50.0400	-0.5340	1.4470	0.2900
14:54:44.987	26608	3.1600	11.4300	-49.9300	-0.5000	1.6270	0.3010
14:54:45.008	26628	0.8400	10.5100	-50.3800	-0.5120	1.4480	0.3150
14:54:45.028	26648	1.1300	11.4100	-52.7000	-0.5230	1.4620	0.2750
14:54:45.048	26668	2.3400	10.9600	-53.9900	-0.5650	1.6840	0.3400
14:54:45.068	26688	0.9600	10.8400	-50.0500	-0.5450	1.4230	0.2870
14:54:45.088	26708	2.4900	11.6800	-54.0100	-0.5400	1.6710	0.3270
14:54:45.108	26728	0.4900	10.9100	-48.9000	-0.5510	1.4280	0.2810
14:54:45.128	26748	0.7200	11.7200	-50.4300	-0.4940	1.4370	0.2690
14:54:45.149	26768	1.4100	11.0900	-52.9500	-0.5140	1.5600	0.3350
14:54:45.168	26788	0.5900	11.0600	-48.5200	-0.5310	1.3510	0.2560
14:54:45.189	26808	1.9800	11.3300	-52.7400	-0.4920	1.6360	0.3280
14:54:45.208	26828	1.2000	11.1700	-48.8900	-0.5050	1.4640	0.2950
14:54:45.229	26848	1.7800	11.6700	-50.4000	-0.4910	1.6170	0.2860
14:54:45.248	26868	1.3700	10.7700	-50.5900	-0.5150	1.5530	0.3290
14:54:45.267	26888	0.3300	11.3200	-48.4700	-0.5250	1.3160	0.2420
14:54:45.289	26908	2.4800	11.1100	-54.2300	-0.5030	1.6730	0.3520
14:54:45.308	26928	0.6300	11.0100	-48.5400	-0.5280	1.4170	0.2860
14:54:45.328	26948	2.4500	11.1500	-50.7800	-0.4760	1.5680	0.2880
14:54:45.349	26968	0.3300	10.8000	-51.0400	-0.5010	1.4640	0.3100
14:54:45.369	26988	2.0200	11.2100	-50.0000	-0.4990	1.5010	0.2580
14:54:45.387	27008	2.3200	10.4200	-53.2900	-0.5010	1.6080	0.3440
14:54:45.408	27028	0.8600	11.2500	-48.1100	-0.5310	1.3630	0.2610
14:54:45.428	27048	3.1200	11.4300	-53.3900	-0.5130	1.6890	0.3270
14:54:45.447	27068	0.5700	11.0500	-48.0100	-0.5360	1.4560	0.2910
14:54:45.468	27088	1.9000	11.4100	-49.4400	-0.4990	1.5670	0.2760
14:54:45.489	27108	0.5800	10.9800	-53.0500	-0.5370	1.5590	0.3380
14:54:45.508	27128	0.9600	11.6900	-48.3100	-0.5260	1.3930	0.2550
14:54:45.530	27148	2.1000	10.9600	-54.0300	-0.5250	1.6490	0.3440
14:54:45.549	27168	0.2900	11.2400	-47.1800	-0.5440	1.4450	0.2560
14:54:45.568	27188	2.7000	10.8400	-52.1500	-0.5170	1.6300	0.3040
14:54:45.590	27208	-0.0300	10.9600	-53.9000	-0.4970	1.5190	0.3420
14:54:45.608	27228	0.7300	11.1100	-48.1800	-0.5070	1.4030	0.2570
14:54:45.628	27248	1.3800	11.0700	-52.5300	-0.5040	1.6150	0.3270
14:54:45.648	27268	0.4900	10.9600	-47.6700	-0.5210	1.3560	0.2530
14:54:45.668	27288	2.5500	11.3500	-53.9900	-0.4730	1.7160	0.3260
14:54:45.689	27308	0.7800	10.5300	-48.7100	-0.5300	1.4480	0.2980
14:54:45.708	27328	2.0500	11.0500	-48.8700	-0.5080	1.5290	0.2760
14:54:45.730	27348	0.7000	11.0500	-56.1800	-0.5270	1.6060	0.3620
14:54:45.749	27368	0.4100	11.0100	-47.4800	-0.5110	1.3010	0.2520
14:54:45.770	27388	1.8700	11.5700	-54.7400	-0.4950	1.7140	0.3470
14:54:45.788	27408	0.3100	10.9000	-49.9300	-0.5340	1.3610	0.2900
14:54:45.809	27428	2.6100	11.3900	-49.4700	-0.4850	1.6010	0.2770
14:54:45.830	27448	1.1700	11.1600	-52.1800	-0.5270	1.5230	0.3410
14:54:45.848	27468	1.0700	11.3300	-48.1900	-0.5310	1.4290	0.2510
14:54:45.869	27488	1.9100	11.1100	-54.2200	-0.5390	1.6540	0.3650
14:54:45.889	27508	1.3900	10.7700	-48.6200	-0.5600	1.3810	0.2720
14:54:45.910	27528	2.9200	11.3800	-51.8600	-0.5280	1.5800	0.3130
14:54:45.928	27548	0.7700	11.3400	-52.8500	-0.5410	1.4530	0.3070
14:54:45.950	27568	1.8100	11.0400	-48.3900	-0.4920	1.4270	0.2590
14:54:45.969	27588	1.3500	11.0300	-53.7700	-0.5200	1.6260	0.3530
14:54:45.989	27608	1.0800	10.9900	-47.8700	-0.5250	1.3080	0.2460
14:54:46.009	27628	1.7500	11.1500	-54.5300	-0.4740	1.5940	0.3320
14:54:46.029	27648	1.4000	10.6100	-48.7600	-0.5070	1.4390	0.2890
14:54:46.051	27668	1.6500	11.6300	-49.2900	-0.4800	1.5720	0.2720
14:54:46.069	27688	0.6400	10.9200	-53.3900	-0.5080	1.4910	0.3340
14:54:46.090	27708	0.0600	11.1800	-47.4900	-0.5290	1.3280	0.2340
14:54:46.109	27728	1.8900	11.3400	-53.1300	-0.4850	1.6590	0.3310
14:54:46.129	27748	1.4800	10.5400	-49.6900	-0.5140	1.4250	0.2890
14:54:46.149	27768	2.3100	11.6500	-51.7600	-0.4840	1.6610	0.3080
14:54:46.169	27788	1.0000	10.4000	-50.7600	-0.5120	1.5050	0.3160
14:54:46.189	27808	1.4700	11.7500	-50.8400	-0.4940	1.5340	0.2790
14:54:46.208	27828	1.8200	11.1000	-51.9500	-0.5090	1.6010	0.3380
14:54:46.231	27848	1.1600	11.0900	-48.6500	-0.5160	1.3880	0.2660
14:54:46.249	27868	3.3600	11.4200	-51.6900	-0.5140	1.7030	0.3270
14:54:46.270	27888	1.7700	10.5200	-48.3100	-0.5340	1.4270	0.2910
14:54:46.288	27908	2.3400	11.4600	-51.6900	-0.4900	1.5720	0.3040
14:54:46.308	27928	0.6400	10.8700	-50.7600	-0.5220	1.5380	0.3280
14:54:46.329	27948	1.0000	11.6600	-48.9300	-0.5260	1.4240	0.2680
14:54:46.348	27968	2.2100	11.1800	-52.3400	-0.5260	1.6620	0.3400
14:54:46.369	27988	0.6800	10.5200	-49.1500	-0.5080	1.3590	0.2860
14:54:46.390	28008	1.7800	11.7400	-53.6000	-0.4870	1.6500	0.3050
14:54:46.408	28028	1.1300	10.2400	-51.9800	-0.5080	1.5220	0.3440
14:54:46.430	28048	0.7800	11.0600	-50.2700	-0.5150	1.4030	0.2630
14:54:46.448	28068	1.1100	10.7600	-52.6000	-0.5110	1.5940	0.3160
14:54:46.469	28088	0.5800	10.7100	-47.9400	-0.5070	1.3580	0.2610
14:54:46.490	28108	3.1100	11.6800	-53.0400	-0.4770	1.7340	0.3210
14:54:46.509	28128	1.4500	10.5600	-49.3200	-0.5010	1.4150	0.3000
14:54:46.530	28148	1.0700	11.6700	-50.7500	-0.4890	1.4530	0.2670
14:54:46.549	28168	1.3200	10.8400	-54.1300	-0.5010	1.5420	0.3370
14:54:46.569	28188	0.2900	10.7500	-47.5800	-0.5050	1.3490	0.2580
14:54:46.589	28208	2.7500	11.3600	-54.1600	-0.4990	1.7360	0.3250
14:54:46.609	28228	0.3700	10.5700	-48.7500	-0.5330	1.3460	0.2760
14:54:46.629	28248	3.0000	11.8700	-51.2000	-0.4760	1.6460	0.3070
14:54:46.648	28268	0.9500	10.6400	-51.0900	-0.5270	1.5010	0.3200
14:54:46.669	28288	0.5700	11.7800	-49.5900	-0.5220	1.4120	0.2440
14:54:46.689	28308	1.7900	11.0700	-54.4700	-0.5500	1.6480	0.3480
14:54:46.708	28328	0.8700	11.0800	-47.5500	-0.5530	1.3940	0.2690
14:54:46.729	28348	2.4700	11.3300	-52.5400	-0.5210	1.6210	0.3310
14:54:46.748	28368	0.4600	11.0300	-50.5400	-0.5310	1.4840	0.3100
14:54:46.770	28388	1.1000	11.8000	-49.4300	-0.4750	1.4120	0.2670
14:54:46.789	28408	1.6900	10.7600	-52.8800	-0.5120	1.5660	0.3330
14:54:46.810	28428	0.0500	11.1000	-47.8500	-0.5250	1.3240	0.2580
14:54:46.829	28448	3.0700	11.1100	-53.1400	-0.4900	1.7070	0.3280
14:54:46.849	28468	1.1700	10.4900	-49.7600	-0.5210	1.4930	0.3160
14:54:46.869	28488	2.0000	11.2700	-50.9300	-0.4830	1.5790	0.2790
14:54:46.889	28508	0.5800	10.7700	-51.3800	-0.5040	1.4760	0.3150
14:54:46.910	28528	0.1900	11.6700	-47.2400	-0.5020	1.3650	0.2360
14:54:46.929	28548	2.3200	11.2900	-53.3600	-0.4670	1.6670	0.3350
14:54:46.950	28568	0.9600	10.8600	-47.9500	-0.5290	1.4310	0.2890
14:54:46.970	28588	2.2700	11.1100	-51.0400	-0.4900	1.6100	0.2900
14:54:46.990	28608	0.2800	10.5900	-50.7200	-0.5080	1.4510	0.3180
14:54:47.010	28628	2.0000	11.3500	-49.3100	-0.5130	1.5490	0.2680
14:54:47.031	28648	2.3700	10.7400	-52.6900	-0.5200	1.5660	0.3420
14:54:47.050	28668	0.0200	10.9700	-47.8800	-0.5310	1.3740	0.2550
14:54:47.070	28688	3.4800	11.3500	-53.2200	-0.5110	1.7310	0.3370
14:54:47.090	28708	1.6100	10.9500	-47.2900	-0.5280	1.4590	0.2990
14:54:47.109	28728	1.3000	11.4600	-51.4700	-0.5100	1.5900	0.2910
14:54:47.131	28748	0.0600	10.8800	-51.7500	-0.5330	1.5280	0.3210
14:54:47.150	28768	0.5700	11.2100	-48.8800	-0.5370	1.4260	0.2700
14:54:47.171	28788	2.2400	11.2500	-53.3100	-0.5300	1.6800	0.3390
14:54:47.191	28808	0.9700	10.7100	-49.0900	-0.5240	1.3990	0.2960
14:54:47.211	28828	2.4400	12.1100	-51.3500	-0.4680	1.6980	0.2990
14:54:47.230	28848	0.7800	10.6800	-50.3800	-0.5190	1.5180	0.3260
14:54:47.250	28868	0.8100	11.3500	-47.8700	-0.5130	1.3490	0.2370
14:54:47.270	28888	0.9600	11.3000	-54.7700	-0.5000	1.5980	0.3320
14:54:47.291	28908	0.6100	10.6100	-47.5700	-0.5080	1.3650	0.2560
14:54:47.310	28928	2.8500	11.2100	-53.5000	-0.4850	1.7650	0.3340
14:54:47.330	28948	0.8500	10.9100	-50.1200	-0.4870	1.4420	0.3110
14:54:47.351	28968	1.4600	11.4300	-48.6100	-0.4910	1.4450	0.2570
14:54:47.371	28988	1.3700	10.6400	-53.9700	-0.5030	1.6220	0.3370
14:54:47.390	29008	1.3600	10.8500	-49.2200	-0.4820	1.3360	0.2720
14:54:47.411	29028	2.4500	11.4700	-58.2300	-0.5090	1.7940	0.3600
14:54:47.430	29048	0.0800	10.7100	-47.9000	-0.5270	1.3370	0.2730
14:54:47.450	29068	2.9300	11.1000	-50.0800	-0.4920	1.6110	0.2880
14:54:47.469	29088	1.2200	11.1300	-53.6300	-0.5140	1.5410	0.3410
14:54:47.490	29108	0.8400	11.3600	-46.6900	-0.5280	1.3800	0.2420
14:54:47.511	29128	2.0700	11.2800	-53.7400	-0.5500	1.7130	0.3520
14:54:47.529	29148	1.1600	10.5000	-47.0900	-0.5610	1.3940	0.2640
14:54:47.552	29168	2.3700	11.1800	-53.0900	-0.4940	1.6420	0.3050
14:54:47.569	29188	1.1200	10.9300	-49.6200	-0.5240	1.4690	0.3050
14:54:47.589	29208	1.2800	11.0600	-50.0600	-0.5020	1.4500	0.2680
14:54:47.610	29228	2.0500	11.0300	-51.7500	-0.5150	1.6560	0.3380
14:54:47.630	29248	0.9400	10.8900	-46.8100	-0.5240	1.3270	0.2370
14:54:47.652	29268	2.6700	10.8800	-53.1800	-0.4940	1.6350	0.3170
14:54:47.671	29288	1.2500	10.8200	-48.6100	-0.4870	1.4440	0.2900
14:54:47.689	29308	2.1200	11.3700	-49.7400	-0.4720	1.5600	0.2750
14:54:47.709	29328	1.3300	11.0900	-51.5000	-0.5070	1.5570	0.3230
14:54:47.730	29348	0.9600	11.2400	-47.6100	-0.5140	1.3170	0.2510
14:54:47.751	29368	1.9600	11.0500	-54.2100	-0.4830	1.6520	0.3410
14:54:47.770	29388	0.6500	10.9800	-47.9800	-0.5110	1.3720	0.2620
14:54:47.790	29408	2.6700	11.3200	-50.8400	-0.4710	1.6190	0.3070
14:54:47.810	29428	1.1200	10.6600	-50.2400	-0.5020	1.4700	0.3240
14:54:47.830	29448	1.6900	11.2600	-49.6000	-0.4960	1.4720	0.2810
14:54:47.850	29468	1.7600	10.8600	-52.6400	-0.5210	1.5950	0.3390
14:54:47.870	29488	0.2800	11.3100	-46.9200	-0.5340	1.3820	0.2430
14:54:47.890	29508	3.4800	11.3700	-53.0400	-0.5030	1.7740	0.3340
14:54:47.909	29528	0.9200	10.6800	-48.8100	-0.5280	1.4760	0.3020
14:54:47.930	29548	1.5600	11.8000	-50.7700	-0.4780	1.4800	0.2710
14:54:47.950	29568	0.9800	10.8300	-52.2500	-0.5340	1.5640	0.3390
14:54:47.970	29588	1.5600	11.5500	-47.3700	-0.5170	1.4690	0.2630
14:54:47.990	29608	3.0600	10.9700	-53.6900	-0.5140	1.7410	0.3570
14:54:48.012	29628	0.9400	10.5300	-49.4900	-0.5210	1.4330	0.2870
14:54:48.032	29648	1.9100	11.2800	-53.1900	-0.4880	1.6100	0.2960
14:54:48.051	29668	0.9900	10.9000	-50.1000	-0.5030	1.4970	0.3170
14:54:48.072	29688	0.3900	11.0100	-46.7300	-0.4750	1.2700	0.2440
14:54:48.090	29708	1.1400	11.1800	-57.0700	-0.4700	1.6790	0.3500
14:54:48.111	29728	0.9900	10.7500	-47.2700	-0.5010	1.4220	0.2700
14:54:48.129	29748	3.0500	11.7500	-50.7800	-0.4630	1.6910	0.2950
14:54:48.152	29768	1.0300	10.2100	-48.6600	-0.5020	1.3810	0.3020
14:54:48.172	29788	1.6500	11.2100	-48.4800	-0.4990	1.3790	0.2480
14:54:48.191	29808	1.9600	10.8600	-52.6700	-0.4790	1.6010	0.3340
14:54:48.212	29828	1.2500	10.7900	-46.5100	-0.5150	1.3760	0.2600
14:54:48.232	29848	2.7600	11.2500	-55.2300	-0.4960	1.8020	0.3500
14:54:48.250	29868	0.1900	11.1200	-45.8900	-0.5170	1.3430	0.2550
14:54:48.271	29888	2.4100	11.3800	-49.7000	-0.4770	1.5660	0.2920
14:54:48.291	29908	1.1100	10.7200	-53.8200	-0.5150	1.5290	0.3430
14:54:48.312	29928	0.6100	11.4300	-49.1200	-0.5120	1.4280	0.2540
14:54:48.330	29948	2.2000	11.3800	-55.2300	-0.5460	1.7380	0.3580
14:54:48.352	29968	1.5100	10.8000	-46.9700	-0.5550	1.3730	0.2670
14:54:48.371	29988	2.1800	11.4900	-54.1600	-0.4870	1.6430	0.3210
14:54:48.392	30008	0.8300	10.6400	-50.2500	-0.5170	1.4440	0.3090
14:54:48.412	30028	0.4600	11.4900	-49.6300	-0.5100	1.4420	0.2650
14:54:48.430	30048	1.2600	10.9400	-53.1700	-0.5030	1.6090	0.3450
14:54:48.452	30068	0.6200	10.7100	-48.5900	-0.5090	1.3160	0.2630
14:54:48.471	30088	2.6500	11.1600	-53.2600	-0.4960	1.6620	0.3190
14:54:48.491	30108	1.7200	10.6300	-47.8500	-0.4880	1.4680	0.3070
14:54:48.511	30128	2.4700	11.1000	-54.8800	-0.4650	1.6160	0.3140
14:54:48.531	30148	1.1900	10.3800	-52.9600	-0.5010	1.5680	0.3350
14:54:48.550	30168	0.5900	10.8700	-48.3900	-0.5120	1.3190	0.2470
14:54:48.571	30188	2.3300	11.2100	-55.1900	-0.4710	1.7160	0.3500
14:54:48.591	30208	1.6700	10.7400	-48.3700	-0.5080	1.4340	0.2840
14:54:48.611	30228	2.0900	11.3700	-50.0100	-0.4910	1.6120	0.2940
14:54:48.631	30248	0.1800	10.9700	-49.5900	-0.5070	1.5130	0.2950
14:54:48.650	30268	1.1700	11.3000	-49.8200	-0.5050	1.4440	0.2670
14:54:48.670	30288	1.5400	11.1600	-52.3700	-0.4890	1.5720	0.3330
14:54:48.692	30308	1.1400	11.0200	-47.9100	-0.5280	1.3940	0.2570
14:54:48.711	30328	4.0100	11.7100	-54.3100	-0.5110	1.7650	0.3420
14:54:48.733	30348	1.5300	10.8100	-48.3700	-0.5270	1.4670	0.2970
14:54:48.752	30368	0.6800	11.9000	-51.3100	-0.5050	1.4990	0.2640
14:54:48.770	30388	1.1700	10.6200	-52.0100	-0.5400	1.4920	0.3220
14:54:48.790	30408	-0.1600	11.4900	-50.1300	-0.5230	1.4230	0.2540
14:54:48.811	30428	1.9100	11.1200	-52.8200	-0.5310	1.6340	0.3360
14:54:48.831	30448	1.2100	10.6900	-49.6600	-0.5280	1.3770	0.2800
14:54:48.851	30468	2.3800	11.2900	-53.0400	-0.4970	1.6330	0.3040
14:54:48.871	30488	0.4500	10.7600	-51.9100	-0.5040	1.5460	0.3280
14:54:48.892	30508	1.1400	10.9000	-50.0100	-0.5120	1.4740	0.2710
14:54:48.912	30528	1.5200	10.9500	-52.6900	-0.5060	1.6650	0.3410
14:54:48.930	30548	0.3000	10.8800	-48.0000	-0.5170	1.3660	0.2540
14:54:48.950	30568	2.7300	11.3600	-52.4000	-0.4770	1.6900	0.3170
14:54:48.971	30588	1.0000	10.4800	-48.8200	-0.5120	1.4850	0.2990
14:54:48.991	30608	1.8000	11.6200	-51.7200	-0.4760	1.5240	0.2840
14:54:49.012	30628	1.7300	10.5500	-53.2100	-0.5180	1.5910	0.3410
14:54:49.031	30648	0.3300	11.1600	-47.7400	-0.5020	1.3470	0.2570
14:54:49.053	30668	2.5200	11.5300	-54.6600	-0.4630	1.7840	0.3360
14:54:49.072	30688	-0.0700	10.7700	-47.6700	-0.5170	1.3890	0.2750
14:54:49.090	30708	2.6300	11.2800	-50.5600	-0.4820	1.5950	0.2830
14:54:49.111	30728	0.4100	10.6400	-51.3400	-0.5270	1.4810	0.3200
14:54:49.130	30748	0.6000	11.6000	-49.3300	-0.5190	1.4220	0.2480
14:54:49.151	30768	2.1100	11.1300	-54.1400	-0.5450	1.6530	0.3480
14:54:49.171	30788	1.7300	11.3300	-46.8800	-0.5470	1.3870	0.2730
14:54:49.193	30808	2.3600	11.0700	-53.1800	-0.5050	1.6160	0.3110
14:54:49.211	30828	0.7300	10.9300	-50.8700	-0.5230	1.4270	0.3000
14:54:49.230	30848	1.7400	11.3000	-48.1100	-0.5100	1.4510	0.2620
14:54:49.250	30868	1.4000	11.1300	-53.4100	-0.5150	1.6530	0.3440
14:54:49.272	30888	0.7400	11.0700	-46.8800	-0.5340	1.3820	0.2410
14:54:49.291	30908	2.7900	11.2200	-50.9000	-0.5040	1.6130	0.3090
14:54:49.311	30928	0.7400	10.8900	-48.2100	-0.5180	1.3880	0.2930
14:54:49.332	30948	2.4100	11.2000	-50.8500	-0.4790	1.6160	0.2870
14:54:49.351	30968	1.1300	10.9700	-51.1600	-0.5090	1.5220	0.3300
14:54:49.371	30988	0.4200	11.0100	-48.6400	-0.5160	1.3250	0.2520
14:54:49.391	31008	1.9100	10.7200	-54.6100	-0.4910	1.6950	0.3330
14:54:49.411	31028	0.4600	11.0400	-47.8300	-0.5190	1.4270	0.2760
14:54:49.433	31048	2.7300	11.0600	-51.2100	-0.4960	1.5860	0.2960
14:54:49.451	31068	0.5400	10.7400	-49.4300	-0.5100	1.4300	0.3090
14:54:49.471	31088	1.2000	11.7400	-50.4900	-0.5050	1.4950	0.2550
14:54:49.492	31108	1.0700	10.6000	-52.4700	-0.5160	1.5620	0.3300
14:54:49.513	31128	0.2200	11.0300	-47.4200	-0.5190	1.3700	0.2450
14:54:49.532	31148	3.8000	10.8900	-51.8700	-0.4900	1.7770	0.3370
14:54:49.552	31168	1.9600	10.6600	-48.5100	-0.5190	1.5060	0.3030
14:54:49.571	31188	1.8900	11.5600	-49.3900	-0.4970	1.5280	0.2750
14:54:49.591	31208	0.5300	10.5700	-51.0900	-0.5030	1.4810	0.3180
14:54:49.611	31228	0.7900	11.3900	-49.3100	-0.4980	1.3610	0.2520
14:54:49.632	31248	2.2600	10.9700	-53.5100	-0.4870	1.6640	0.3380
14:54:49.652	31268	1.1900	10.3500	-46.0600	-0.5190	1.3980	0.2670
14:54:49.671	31288	2.7700	11.0200	-52.4300	-0.4860	1.6600	0.3060
14:54:49.691	31308	1.0300	10.3900	-50.5100	-0.4820	1.4570	0.3040
14:54:49.712	31328	0.7200	11.0100	-49.0400	-0.5070	1.4160	0.2490
14:54:49.732	31348	1.4300	10.8300	-52.5500	-0.4850	1.6120	0.3330
14:54:49.752	31368	0.6700	10.8700	-48.4800	-0.5040	1.3590	0.2490
14:54:49.772	31388	2.6800	11.2500	-52.6000	-0.4850	1.7500	0.3310
14:54:49.792	31408	1.1200	10.6900	-48.2400	-0.5110	1.4070	0.2940
14:54:49.812	31428	1.5000	11.3400	-50.6100	-0.4760	1.4860	0.2720
14:54:49.832	31448	0.1400	11.2800	-52.1400	-0.5030	1.5620	0.3250
14:54:49.851	31468	0.0200	11.0900	-47.0700	-0.4920	1.2640	0.2410
14:54:49.873	31488	2.4100	11.1500	-57.4200	-0.4740	1.7580	0.3560
14:54:49.892	31508	0.0500	10.8600	-47.6900	-0.5320	1.4220	0.2790
14:54:49.913	31528	2.2100	11.1000	-51.0200	-0.5010	1.6350	0.2970
14:54:49.933	31548	0.4600	10.6200	-52.4900	-0.5220	1.4750	0.3260
14:54:49.951	31568	1.1000	11.3400	-50.0100	-0.5150	1.4250	0.2570
14:54:49.973	31588	2.1900	11.3900	-54.6400	-0.5450	1.6940	0.3510
14:54:49.992	31608	2.4100	11.7400	-49.5600	-0.5660	1.5350	0.2940
14:54:50.012	31628	4.1200	11.4700	-54.6600	-0.5390	1.8740	0.3640
14:54:50.032	31648	2.0400	10.5600	-46.7900	-0.5090	1.4720	0.2990
14:54:50.052	31668	0.9800	10.8100	-46.1200	-0.4620	1.2810	0.2580
14:54:50.072	31688	1.9300	11.1200	-55.5800	-0.4750	1.7150	0.3430
14:54:50.094	31708	0.9300	11.0400	-46.9200	-0.5100	1.3740	0.2400
14:54:50.112	31728	3.0400	10.1700	-49.7200	-0.4560	1.5970	0.3190
14:54:50.132	31748	1.2300	11.0200	-52.5000	-0.4630	1.5460	0.3210
14:54:50.152	31768	1.8500	10.8900	-48.2700	-0.4760	1.4910	0.2570
14:54:50.172	31788	1.1600	10.0500	-52.6300	-0.4590	1.5580	0.3300
14:54:50.193	31808	1.3400	10.1000	-45.9700	-0.4590	1.3270	0.2370
14:54:50.212	31828	1.7600	11.1900	-56.4900	-0.3950	1.7780	0.3580
14:54:50.234	31848	-0.1200	11.2400	-52.7700	-0.5070	1.4960	0.2830
14:54:50.254	31868	1.9000	10.3400	-47.4300	-0.4860	1.4430	0.2670
14:54:50.272	31888	0.8500	10.4000	-49.8500	-0.4610	1.4110	0.3070
14:54:50.291	31908	3.7000	11.7100	-54.7200	-0.5080	1.6950	0.3020
14:54:50.311	31928	2.1000	10.8400	-48.4400	-0.5070	1.5430	0.3160
14:54:50.331	31948	-0.1200	11.2700	-45.0700	-0.5310	1.3100	0.2250
14:54:50.353	31968	2.3000	11.6500	-55.8400	-0.5310	1.7650	0.3540
14:54:50.372	31988	0.6500	10.9000	-47.8300	-0.5350	1.4260	0.2870
14:54:50.392	32008	3.0000	11.2800	-51.4900	-0.5070	1.5740	0.3040
14:54:50.413	32028	0.9800	10.9200	-50.4600	-0.5290	1.4990	0.3200
14:54:50.431	32048	0.1600	12.1000	-48.7000	-0.5210	1.4280	0.2430
14:54:50.453	32068	3.2000	11.4500	-52.6800	-0.5260	1.7120	0.3480
14:54:50.473	32088	1.5000	10.0900	-44.7800	-0.5160	1.3340	0.2600
14:54:50.493	32108	2.4800	12.2600	-53.3200	-0.5000	1.6570	0.3230
14:54:50.513	32128	0.1600	11.2300	-53.6700	-0.5330	1.5370	0.3250
14:54:50.532	32148	0.8900	10.6400	-45.5200	-0.5270	1.3050	0.2430
14:54:50.553	32168	1.5200	10.9600	-55.1700	-0.5220	1.6660	0.3480
14:54:50.573	32188	0.8000	11.1000	-48.3100	-0.5490	1.3540	0.2530
14:54:50.592	32208	2.5800	11.4700	-52.0100	-0.4730	1.6690	0.3160
14:54:50.612	32228	1.2300	10.4200	-48.3500	-0.5260	1.4500	0.2990
14:54:50.632	32248	1.5200	11.4000	-51.3300	-0.5020	1.5610	0.2890
14:54:50.652	32268	1.2200	11.0100	-52.4800	-0.5250	1.5760	0.3440
14:54:50.674	32288	0.7600	11.0000	-47.7200	-0.5270	1.3670	0.2660
14:54:50.692	32308	1.5400	11.4500	-54.5600	-0.5400	1.6970	0.3390
14:54:50.713	32328	1.1100	11.3300	-48.6700	-0.5640	1.3940	0.2830
14:54:50.733	32348	3.0200	11.5100	-48.6900	-0.5180	1.6270	0.2950
14:54:50.753	32368	0.6400	10.6700	-50.3700	-0.5330	1.5280	0.3220
14:54:50.774	32388	0.2600	11.7000	-50.4000	-0.5280	1.4440	0.2560
14:54:50.793	32408	1.5500	11.2800	-53.3000	-0.5670	1.6860	0.3470
14:54:50.813	32428	0.7400	11.1100	-47.0800	-0.5420	1.3540	0.2590
14:54:50.833	32448	2.6300	11.5000	-53.1900	-0.5380	1.6530	0.3370
14:54:50.853	32468	1.2800	10.7600	-53.4300	-0.5550	1.5130	0.3280
14:54:50.873	32488	1.2800	11.4200	-48.8300	-0.5200	1.4100	0.2700
14:54:50.892	32508	1.2600	11.1700	-53.8500	-0.5230	1.6180	0.3400
14:54:50.912	32528	0.9100	11.0000	-47.9900	-0.5500	1.4110	0.2610
14:54:50.932	32548	2.0700	11.1000	-53.1700	-0.5160	1.6520	0.3320
14:54:50.953	32568	1.2700	10.8800	-48.0700	-0.5080	1.4320	0.2870
14:54:50.974	32588	2.2400	11.3600	-51.7700	-0.4830	1.5830	0.2940
14:54:50.993	32608	1.4200	10.6300	-53.7600	-0.5270	1.5800	0.3500
14:54:51.013	32628	0.4900	10.8400	-48.3600	-0.5230	1.2820	0.2500
14:54:51.032	32648	1.7000	10.9100	-53.8900	-0.5200	1.6310	0.3390
14:54:51.053	32668	0.8200	11.0100	-49.9300	-0.5340	1.4320	0.2850
14:54:51.072	32688	2.5600	11.6100	-50.2200	-0.4960	1.5830	0.3000
14:54:51.092	32708	0.6700	10.7000	-48.8900	-0.4920	1.4220	0.3070
14:54:51.114	32728	2.3000	11.5900	-51.1000	-0.5230	1.5250	0.2680
14:54:51.133	32748	2.1600	10.7400	-52.5600	-0.5180	1.5670	0.3440
14:54:51.153	32768	1.0900	11.0400	-47.0200	-0.5310	1.3640	0.2540
14:54:51.173	32788	2.7900	11.6000	-54.5300	-0.5320	1.7530	0.3480
14:54:51.194	32808	0.9100	11.0600	-47.5400	-0.5310	1.4190	0.2840
14:54:51.213	32828	1.8600	11.3300	-49.7700	-0.5120	1.5690	0.2830
14:54:51.234	32848	1.4800	11.0000	-51.4900	-0.5310	1.5200	0.3300
14:54:51.255	32868	0.8900	11.6600	-50.7800	-0.5220	1.4310	0.2770
14:54:51.274	32888	1.4500	11.5300	-54.1400	-0.5500	1.6620	0.3290
14:54:51.294	32908	0.7000	10.7900	-48.8100	-0.5320	1.4010	0.2760
14:54:51.314	32928	2.2000	11.5400	-51.3200	-0.4880	1.5990	0.2970
14:54:51.333	32948	0.9900	11.0700	-50.9600	-0.5170	1.5490	0.3280
14:54:51.353	32968	1.1400	10.9000	-49.5000	-0.5060	1.4110	0.2690
14:54:51.372	32988	0.4500	11.0100	-56.6900	-0.5040	1.6660	0.3680
14:54:51.394	33008	0.2700	10.6400	-49.9800	-0.5270	1.3490	0.2760
14:54:51.413	33028	2.4500	11.5500	-53.3100	-0.4720	1.6880	0.3230
14:54:51.433	33048	1.2400	10.6000	-49.8800	-0.5190	1.4730	0.3050
14:54:51.453	33068	2.6500	10.9700	-49.4400	-0.5210	1.5130	0.2810
14:54:51.473	33088	1.8300	11.2000	-51.4100	-0.5060	1.6180	0.3340
14:54:51.494	33108	0.5900	10.5900	-48.1200	-0.5180	1.3150	0.2580
14:54:51.514	33128	1.9300	11.5700	-54.3800	-0.5050	1.7170	0.3250
14:54:51.532	33148	0.8000	11.0700	-49.2900	-0.5290	1.3640	0.2870
14:54:51.554	33168	3.2100	11.2300	-50.8300	-0.5010	1.6630	0.3100
14:54:51.574	33188	1.3700	11.0000	-51.4200	-0.5150	1.5570	0.3440
14:54:51.594	33208	0.8200	11.4900	-49.0100	-0.5210	1.4590	0.2680
14:54:51.614	33228	1.7100	11.5700	-54.2400	-0.5400	1.6210	0.3430
14:54:51.634	33248	0.3800	11.0800	-47.9900	-0.5490	1.3550	0.2590
14:54:51.653	33268	2.1800	11.7700	-52.3200	-0.5070	1.6010	0.3160
14:54:51.675	33288	1.0400	10.7800	-50.8000	-0.5400	1.4930	0.3140
14:54:51.692	33308	1.3500	11.4600	-48.8400	-0.5200	1.4530	0.2600
14:54:51.713	33328	1.3700	11.2300	-51.6000	-0.5270	1.6280	0.3430
14:54:51.732	33348	1.0600	10.6900	-47.9800	-0.5440	1.3960	0.2570
14:54:51.753	33368	2.3200	11.5700	-53.7600	-0.5040	1.6480	0.3340
14:54:51.773	33388	1.4000	11.1000	-47.3500	-0.5030	1.4470	0.2950
14:54:51.792	33408	2.1800	11.2500	-52.2200	-0.4850	1.5780	0.2980
14:54:51.813	33428	0.6900	10.6400	-52.4000	-0.5240	1.5650	0.3310
14:54:51.832	33448	0.7700	10.9300	-48.0300	-0.5340	1.3130	0.2490
14:54:51.852	33468	1.9100	11.1800	-55.0800	-0.4920	1.6480	0.3420
14:54:51.874	33488	1.0900	10.8600	-47.4100	-0.5210	1.3890	0.2740
14:54:51.892	33508	1.8000	11.5000	-50.7000	-0.4870	1.6060	0.3060
14:54:51.912	33528	1.5100	10.7900	-50.4900	-0.5130	1.4750	0.3260
14:54:51.934	33548	1.4900	11.2200	-48.9900	-0.5090	1.4720	0.2630
14:54:51.952	33568	1.8000	11.0000	-51.8300	-0.5030	1.5530	0.3360
14:54:51.974	33588	1.3900	10.9600	-46.9300	-0.5490	1.3920	0.2510
14:54:51.994	33608	2.9300	11.3900	-53.3200	-0.5040	1.7440	0.3390
14:54:52.015	33628	0.9100	10.8800	-50.6700	-0.5290	1.4300	0.2950
14:54:52.033	33648	1.4300	12.0700	-49.7100	-0.4950	1.4880	0.2870
14:54:52.053	33668	1.5500	11.1700	-49.7400	-0.5410	1.5390	0.3190
14:54:52.074	33688	0.6500	11.8600	-48.6200	-0.5270	1.4680	0.2630
14:54:52.095	33708	2.5300	11.4300	-54.0500	-0.5290	1.7100	0.3530
14:54:52.115	33728	1.4200	11.0200	-48.1900	-0.5290	1.3760	0.2780
14:54:52.133	33748	1.6000	11.3100	-54.7600	-0.4830	1.6600	0.3210
14:54:52.154	33768	1.2100	10.5800	-50.4800	-0.5080	1.5290	0.3360
14:54:52.174	33788	0.5300	11.0100	-50.9400	-0.5180	1.4600	0.2830
14:54:52.193	33808	1.2000	11.2800	-53.1300	-0.5240	1.6440	0.3270
14:54:52.214	33828	0.4400	11.1500	-46.9100	-0.5250	1.3310	0.2370
14:54:52.235	33848	2.4800	11.4400	-54.4400	-0.4540	1.6970	0.3360
14:54:52.253	33868	1.4700	10.7800	-47.1000	-0.5090	1.4620	0.2870
14:54:52.273	33888	1.2000	11.7000	-50.6900	-0.4820	1.4600	0.2760
14:54:52.295	33908	1.4100	11.2100	-53.4100	-0.5230	1.6170	0.3350
14:54:52.314	33928	0.6500	10.9700	-46.0100	-0.5220	1.3350	0.2420
14:54:52.333	33948	3.1900	11.7800	-56.1200	-0.4980	1.7840	0.3420
14:54:52.354	33968	-0.2100	10.4800	-48.8900	-0.5360	1.3240	0.2800
14:54:52.375	33988	2.0200	11.3800	-52.2700	-0.5060	1.5780	0.2890
14:54:52.395	34008	0.4300	10.7300	-52.7900	-0.5350	1.4990	0.3260
14:54:52.414	34028	0.5400	11.4700	-49.3400	-0.5300	1.4050	0.2500
14:54:52.434	34048	2.5000	11.2800	-54.3600	-0.5660	1.7240	0.3450
14:54:52.454	34068	1.5100	10.8600	-47.2900	-0.5620	1.4240	0.2720
14:54:52.474	34088	2.0200	11.5400	-53.4700	-0.5220	1.6360	0.3200
14:54:52.495	34108	1.5500	10.9000	-50.8700	-0.5520	1.5080	0.3090
14:54:52.513	34128	0.9400	11.3500	-49.2000	-0.5050	1.4330	0.2680
14:54:52.536	34148	1.6400	10.9100	-52.9200	-0.5290	1.6120	0.3370
14:54:52.554	34168	0.4200	10.9100	-47.2400	-0.5440	1.3610	0.2470
14:54:52.575	34188	2.9900	10.9400	-52.3100	-0.4920	1.6730	0.3150
14:54:52.593	34208	1.1400	10.8400	-49.3700	-0.4980	1.4440	0.2980
14:54:52.615	34228	1.9300	11.2700	-51.6500	-0.4880	1.5430	0.2910
14:54:52.634	34248	0.5700	10.7200	-52.5300	-0.5170	1.5170	0.3260
14:54:52.655	34268	0.0000	11.5900	-48.2300	-0.5190	1.3060	0.2480
14:54:52.674	34288	2.3400	11.0600	-55.2100	-0.5130	1.7050	0.3470
14:54:52.693	34308	1.0900	11.3000	-49.4900	-0.5220	1.4260	0.2920
14:54:52.716	34328	2.6700	10.7800	-52.2900	-0.5070	1.5990	0.3160
14:54:52.733	34348	0.5100	10.9400	-51.2600	-0.4980	1.4790	0.3190
14:54:52.755	34368	1.6100	11.3300	-49.4200	-0.5120	1.4920	0.2590
14:54:52.775	34388	1.9900	10.8000	-53.6700	-0.5130	1.5770	0.3390
14:54:52.794	34408	0.4700	11.2600	-50.3900	-0.5280	1.3840	0.2700
14:54:52.814	34428	3.3900	11.5600	-54.4500	-0.5190	1.7600	0.3470
14:54:52.834	34448	1.0400	10.9800	-49.2500	-0.5430	1.4530	0.2960
14:54:52.855	34468	1.7000	11.2000	-51.5100	-0.5280	1.5360	0.2790
14:54:52.875	34488	0.4200	10.9300	-54.9200	-0.5530	1.5610	0.3450
14:54:52.893	34508	1.5900	11.4500	-48.1400	-0.5440	1.4020	0.2520
14:54:52.913	34528	2.8600	11.1400	-52.1500	-0.5350	1.6940	0.3340
14:54:52.935	34548	0.8300	10.8900	-51.3800	-0.5310	1.4260	0.3020
14:54:52.956	34568	2.2500	11.3400	-52.6900	-0.4980	1.5750	0.2950
14:54:52.975	34588	0.4200	10.8600	-51.3600	-0.5130	1.4600	0.3150
14:54:52.994	34608	0.5100	11.5700	-48.1100	-0.5250	1.3370	0.2370
14:54:53.014	34628	1.4500	11.3300	-55.8900	-0.5090	1.6360	0.3480
14:54:53.036	34648	1.3200	11.0500	-49.0800	-0.5220	1.3990	0.2800
14:54:53.054	34668	3.1200	11.2000	-52.0000	-0.4860	1.7130	0.3300
14:54:53.074	34688	0.8400	10.7700	-49.0200	-0.5040	1.4560	0.3110
14:54:53.095	34708	1.3700	11.2800	-48.9700	-0.4760	1.4110	0.2600
14:54:53.116	34728	0.5700	11.2300	-52.5800	-0.5130	1.5340	0.3260
14:54:53.134	34748	0.4900	11.0700	-46.7900	-0.4980	1.3350	0.2540
14:54:53.154	34768	2.4900	11.5200	-56.2700	-0.4660	1.8030	0.3650
14:54:53.174	34788	0.2400	10.5300	-48.6800	-0.5280	1.4040	0.2920
14:54:53.194	34808	2.5600	11.3300	-50.5200	-0.4730	1.5870	0.2970
14:54:53.215	34828	0.4400	11.2200	-51.6100	-0.5070	1.4660	0.3200
14:54:53.236	34848	0.6400	11.2700	-47.9700	-0.5190	1.3670	0.2420
14:54:53.254	34868	1.8600	11.4100	-57.7500	-0.5400	1.7080	0.3690
14:54:53.276	34888	0.6900	10.9600	-47.0000	-0.5370	1.3930	0.2630
14:54:53.295	34908	1.8900	11.4400	-55.1000	-0.5160	1.6810	0.3280
14:54:53.316	34928	0.3300	11.0400	-50.2500	-0.5350	1.4470	0.3010
14:54:53.335	34948	1.3000	11.1800	-48.6600	-0.5060	1.4300	0.2560
14:54:53.354	34968	2.0400	11.2200	-54.2800	-0.5170	1.6600	0.3510
14:54:53.374	34988	1.3900	11.0000	-48.0800	-0.5380	1.3780	0.2570
14:54:53.395	35008	1.9500	11.3700	-52.5400	-0.4950	1.6680	0.3240
14:54:53.415	35028	1.5100	10.8800	-47.2400	-0.5080	1.4510	0.2840
