# Supplementary material for: A slanted castor wheel enables pushing manual wheelchairs from the side to improve social interaction
Source: PLoS One. 2024 Sep 12;19(9):e0307759. doi: 10.1371/journal.pone.0307759 (PMC11392412; doi:10.1371/journal.pone.0307759)
Supplement: S1 File — Contains the data collected during the validation experiments and the code for calculating the reaction forces for a castor wheel using the vector equations and the cosine approximation. 4TU.ResearchData repository: https://doi.org/10.4121/82afa4e1-bdf1-4bf4-8682-32e62f6c3d68, GitLab repository: https://gitlab.tudelft.nl/ziggy/evaluation_paper. (ZIP) [file pone.0307759.s002.zip › S2 File - Experimental data and the MATLAB code for calculations of the castor wheel/Data/Test8_31-5-2022/0.2rad_7.4kg_8.txt]

TimeStamp	SampleCounter	Fx(N)	Fy(N)	Fz(N)	Tx(Nm)	Ty(Nm)	Tz(Nm)
14:56:44.723	15176	4.0600	14.2500	-70.2600	-0.5430	2.1600	0.3950
14:56:44.742	15196	0.9200	14.6800	-71.0600	-0.7010	2.1470	0.4550
14:56:44.763	15216	1.1800	14.6000	-66.9000	-0.5480	1.9710	0.3600
14:56:44.782	15236	2.2100	14.7600	-71.9300	-0.6390	2.2410	0.4580
14:56:44.801	15256	1.1000	14.4900	-63.9600	-0.5960	1.8700	0.3710
14:56:44.822	15276	4.1000	14.6800	-70.1600	-0.5810	2.3200	0.4310
14:56:44.843	15296	1.2700	14.1400	-67.8200	-0.6680	1.9710	0.4280
14:56:44.862	15316	3.1200	14.8500	-67.0900	-0.5310	2.0670	0.3600
14:56:44.882	15336	1.4700	15.6600	-71.4900	-0.6810	2.2090	0.4620
14:56:44.903	15356	1.9500	14.3100	-65.3000	-0.6030	1.9620	0.3480
14:56:44.923	15376	3.6400	15.0700	-71.5600	-0.6610	2.2470	0.4290
14:56:44.941	15396	1.5800	14.7000	-65.2200	-0.6950	1.9400	0.3890
14:56:44.962	15416	2.3900	14.9000	-69.5200	-0.5900	2.0820	0.3850
14:56:44.981	15436	1.2200	14.8500	-72.0500	-0.6910	2.0780	0.4570
14:56:45.001	15456	2.3900	14.1600	-67.0000	-0.5890	1.9510	0.3740
14:56:45.021	15476	2.8400	15.0400	-71.4200	-0.6500	2.2270	0.4560
14:56:45.043	15496	0.8800	14.5900	-62.3400	-0.6170	1.8400	0.3570
14:56:45.063	15516	2.5900	14.8700	-69.5100	-0.5650	2.1450	0.3960
14:56:45.081	15536	0.9400	14.2300	-70.2800	-0.6700	2.0310	0.4450
14:56:45.102	15556	1.7900	14.4800	-68.8000	-0.5420	2.0320	0.3760
14:56:45.122	15576	1.4900	14.8400	-71.6400	-0.6830	2.1660	0.4500
14:56:45.142	15596	0.6100	14.1900	-63.8900	-0.6150	1.8140	0.3320
14:56:45.161	15616	3.5800	14.5400	-69.6200	-0.6260	2.2200	0.4160
14:56:45.181	15636	1.9700	14.3500	-66.8900	-0.6910	2.0260	0.4060
14:56:45.202	15656	2.2800	15.0700	-68.4200	-0.5380	2.0800	0.3760
14:56:45.222	15676	1.2600	14.3800	-72.2100	-0.6630	2.0600	0.4520
14:56:45.243	15696	1.2100	14.7400	-66.5500	-0.5600	1.8740	0.3490
14:56:45.263	15716	2.8600	14.7500	-71.6700	-0.6580	2.2130	0.4450
14:56:45.282	15736	1.1100	14.3600	-64.5100	-0.6290	1.8800	0.3700
14:56:45.302	15756	3.7300	14.9800	-70.8600	-0.5680	2.2350	0.4190
14:56:45.322	15776	1.6000	14.8900	-67.7600	-0.7000	2.0440	0.4270
14:56:45.342	15796	2.0600	14.8900	-66.8900	-0.5590	2.0180	0.3730
14:56:45.361	15816	2.5400	14.7300	-69.0200	-0.6870	2.2340	0.4540
14:56:45.381	15836	1.8800	14.3500	-63.5000	-0.6310	1.9600	0.3690
14:56:45.402	15856	4.2500	14.4100	-71.0000	-0.5940	2.2940	0.4370
14:56:45.424	15876	1.1000	14.9300	-65.4000	-0.6820	1.9690	0.3950
14:56:45.442	15896	2.1400	15.4000	-68.8600	-0.5410	2.0790	0.3860
14:56:45.463	15916	1.8400	14.9900	-71.5900	-0.6730	2.1970	0.4460
14:56:45.482	15936	1.0200	14.6600	-65.6300	-0.5570	1.9110	0.3480
14:56:45.504	15956	2.6700	14.3700	-71.0300	-0.6280	2.1730	0.4280
14:56:45.523	15976	0.7900	13.9500	-64.9500	-0.6600	1.8840	0.3790
14:56:45.543	15996	3.3300	14.4700	-68.7700	-0.5510	2.1360	0.3880
14:56:45.563	16016	1.0700	14.6800	-68.8100	-0.6820	2.0680	0.4370
14:56:45.583	16036	0.4900	14.4600	-69.0800	-0.5320	1.9280	0.3630
14:56:45.602	16056	1.9400	15.2300	-70.9400	-0.6270	2.2010	0.4350
14:56:45.622	16076	0.8400	14.4500	-61.2700	-0.6180	1.8200	0.3510
14:56:45.642	16096	4.3500	14.7000	-74.5000	-0.5430	2.3780	0.4510
14:56:45.661	16116	1.9200	13.9700	-65.4300	-0.6760	1.9460	0.4140
14:56:45.683	16136	3.0400	14.6000	-69.3600	-0.5290	2.1090	0.3860
14:56:45.704	16156	1.4400	15.2600	-70.5500	-0.7080	2.1580	0.4450
14:56:45.722	16176	1.0000	14.7500	-65.0200	-0.6010	1.9250	0.3430
14:56:45.743	16196	3.4600	15.4400	-69.5100	-0.6580	2.2790	0.4250
14:56:45.764	16216	1.2400	14.4700	-65.1500	-0.6910	1.9020	0.3770
14:56:45.783	16236	2.2800	14.8000	-70.4400	-0.5990	2.1010	0.3900
14:56:45.804	16256	0.9900	14.8900	-72.7600	-0.7130	2.0940	0.4590
14:56:45.824	16276	0.7300	15.0600	-66.4900	-0.5550	1.9550	0.3630
14:56:45.843	16296	2.4700	14.4000	-69.7500	-0.6650	2.1500	0.4380
14:56:45.863	16316	0.8900	14.5200	-64.6600	-0.6190	1.9070	0.3640
14:56:45.883	16336	3.2300	14.6100	-69.6600	-0.5630	2.2100	0.4000
14:56:45.903	16356	1.0300	14.2300	-68.2500	-0.6690	2.0290	0.4240
14:56:45.923	16376	2.2400	14.4600	-68.6100	-0.5270	2.0360	0.3730
14:56:45.944	16396	2.2400	14.6900	-71.3400	-0.6560	2.1610	0.4530
14:56:45.963	16416	1.3400	14.0800	-64.5200	-0.6130	1.8580	0.3610
14:56:45.982	16436	3.4500	14.6200	-69.8800	-0.6090	2.2740	0.4240
14:56:46.004	16456	1.5200	14.4900	-66.3800	-0.6670	1.9410	0.4040
14:56:46.024	16476	2.1000	15.1900	-70.2700	-0.5240	2.1210	0.3820
14:56:46.042	16496	1.4800	14.4100	-71.0900	-0.7040	2.0570	0.4420
14:56:46.064	16516	1.3600	14.3500	-67.0600	-0.5730	1.9150	0.3550
14:56:46.082	16536	2.6800	14.8000	-73.2900	-0.6570	2.2330	0.4580
14:56:46.103	16556	1.0700	14.5300	-62.5500	-0.6250	1.8700	0.3580
14:56:46.122	16576	3.4500	14.6500	-68.9400	-0.5960	2.2090	0.3880
14:56:46.144	16596	1.1000	14.6400	-67.6700	-0.6890	2.0520	0.4230
14:56:46.164	16616	1.9400	15.2800	-67.1100	-0.5480	2.0500	0.3670
14:56:46.183	16636	1.8800	14.8100	-71.2600	-0.6730	2.2420	0.4580
14:56:46.204	16656	1.0800	13.7900	-64.1200	-0.6230	1.8510	0.3690
14:56:46.222	16676	2.6500	15.1100	-69.6400	-0.6150	2.2250	0.4060
14:56:46.243	16696	1.2500	14.4500	-66.9800	-0.6800	1.9240	0.4060
14:56:46.263	16716	1.8100	15.0800	-67.3400	-0.5690	2.1120	0.3630
14:56:46.282	16736	1.8500	14.7000	-72.8700	-0.6770	2.1680	0.4690
14:56:46.305	16756	1.6800	14.5300	-65.0300	-0.5610	1.9250	0.3470
14:56:46.323	16776	2.9200	14.7100	-71.1600	-0.6090	2.2290	0.4450
14:56:46.344	16796	1.5500	14.1800	-64.8000	-0.6480	1.9040	0.3820
14:56:46.363	16816	3.4700	13.9900	-70.8500	-0.5420	2.2090	0.4090
14:56:46.383	16836	0.6800	14.4400	-70.4800	-0.6920	2.1120	0.4420
14:56:46.402	16856	1.0000	14.7400	-67.8400	-0.5480	1.9600	0.3610
14:56:46.422	16876	2.0500	15.1700	-70.4300	-0.6400	2.2070	0.4460
14:56:46.443	16896	1.2100	14.2200	-62.7200	-0.6140	1.8360	0.3510
14:56:46.463	16916	4.2900	15.3700	-70.8400	-0.5720	2.3170	0.4240
14:56:46.483	16936	1.6600	14.0900	-66.0000	-0.6890	1.9530	0.4110
14:56:46.503	16956	2.6800	14.6400	-69.6500	-0.5330	2.1310	0.3920
14:56:46.524	16976	1.1600	15.1500	-70.8700	-0.7150	2.1420	0.4470
14:56:46.544	16996	1.2000	14.7200	-66.2700	-0.5890	1.8810	0.3520
14:56:46.564	17016	3.3700	15.1800	-71.6700	-0.6860	2.2620	0.4350
14:56:46.584	17036	2.2000	14.9800	-63.7400	-0.7120	1.9340	0.3740
14:56:46.604	17056	2.4200	15.4000	-70.5700	-0.5950	2.1390	0.3930
14:56:46.624	17076	0.7100	14.5100	-68.5400	-0.7130	2.0230	0.4270
14:56:46.644	17096	1.1600	14.2700	-66.4000	-0.5860	1.9390	0.3690
14:56:46.663	17116	2.9500	15.0100	-71.5900	-0.6750	2.2460	0.4620
14:56:46.685	17136	1.8100	14.3600	-64.5900	-0.6300	1.8910	0.3770
14:56:46.705	17156	3.2500	14.6000	-69.3000	-0.5740	2.1630	0.4060
14:56:46.724	17176	1.5800	14.0100	-68.6400	-0.6610	1.9670	0.4270
14:56:46.744	17196	1.8900	15.1100	-69.7500	-0.5200	2.1100	0.3880
14:56:46.764	17216	1.0800	14.9600	-72.1300	-0.6700	2.1580	0.4530
14:56:46.784	17236	0.1000	14.6600	-62.7100	-0.5790	1.7860	0.3240
14:56:46.803	17256	3.0300	14.9700	-70.9400	-0.5990	2.2580	0.4360
14:56:46.825	17276	1.9800	14.8600	-64.8500	-0.6760	1.9520	0.3890
14:56:46.843	17296	3.5500	14.8300	-70.7700	-0.5100	2.1540	0.4010
14:56:46.863	17316	0.6300	14.7100	-69.6600	-0.6610	2.0170	0.4310
14:56:46.883	17336	1.3400	14.4400	-67.4100	-0.5420	1.9050	0.3570
14:56:46.904	17356	2.2000	14.4900	-72.4200	-0.6490	2.2020	0.4660
14:56:46.924	17376	1.3000	13.9000	-64.1700	-0.6030	1.8720	0.3580
14:56:46.944	17396	4.9200	14.5000	-71.5600	-0.5810	2.3400	0.4260
14:56:46.965	17416	2.0500	13.8600	-65.5500	-0.6930	1.9910	0.4200
14:56:46.984	17436	2.3600	14.8700	-68.1300	-0.5340	2.1150	0.3790
14:56:47.004	17456	1.4500	15.0400	-71.4500	-0.6960	2.1500	0.4650
14:56:47.022	17476	2.0300	14.4600	-63.6000	-0.5860	1.9150	0.3500
14:56:47.044	17496	4.1900	14.4500	-70.8900	-0.6560	2.3040	0.4540
14:56:47.064	17516	2.3200	14.8700	-64.4200	-0.6750	1.9300	0.3830
14:56:47.084	17536	1.8300	15.0300	-71.9500	-0.5490	2.1160	0.3920
14:56:47.103	17556	1.1400	14.5300	-70.9800	-0.6700	2.0420	0.4340
14:56:47.125	17576	1.4300	14.2600	-66.1000	-0.5630	1.9020	0.3540
14:56:47.144	17596	2.8600	14.9200	-70.8300	-0.6490	2.2310	0.4450
14:56:47.163	17616	1.6200	14.0700	-65.0700	-0.6200	1.9100	0.3730
14:56:47.183	17636	4.0100	13.9700	-71.3000	-0.5430	2.3250	0.4270
14:56:47.204	17656	1.7800	14.4200	-65.6600	-0.6700	1.9770	0.4140
14:56:47.223	17676	1.4000	14.7600	-69.5000	-0.5140	1.9690	0.3720
14:56:47.244	17696	1.6200	14.8500	-73.8000	-0.6980	2.2230	0.4630
14:56:47.263	17716	1.4200	14.2000	-65.0700	-0.6200	1.9330	0.3660
14:56:47.284	17736	4.7700	15.4700	-72.3900	-0.6510	2.4780	0.4540
14:56:47.305	17756	1.8100	15.0100	-68.0700	-0.7010	1.9950	0.4100
14:56:47.324	17776	3.4900	14.3100	-64.0100	-0.5900	2.0640	0.3520
14:56:47.344	17796	1.2500	14.1500	-69.3600	-0.6510	2.0420	0.4330
14:56:47.364	17816	1.7500	15.0800	-70.6600	-0.4800	2.0850	0.3770
14:56:47.384	17836	3.4500	14.5700	-71.6800	-0.5940	2.3570	0.4420
14:56:47.405	17856	2.2800	13.5400	-62.8000	-0.6020	1.8870	0.3780
14:56:47.424	17876	2.0700	14.4600	-67.7000	-0.5450	2.0290	0.3700
14:56:47.443	17896	0.8500	14.3400	-67.4100	-0.6440	1.9450	0.3860
14:56:47.463	17916	1.5400	14.7000	-68.8700	-0.5530	2.0010	0.3610
14:56:47.485	17936	0.5200	14.2800	-68.2600	-0.6200	1.9750	0.4010
14:56:47.504	17956	0.0500	14.2900	-67.0600	-0.4960	1.8960	0.3400
14:56:47.524	17976	2.9000	14.9700	-71.5400	-0.5030	2.2130	0.3970
14:56:47.543	17996	1.6800	13.4100	-61.3800	-0.6020	1.8920	0.3770
14:56:47.565	18016	2.7800	14.2900	-69.0200	-0.4850	2.0860	0.3650
14:56:47.583	18036	0.7500	14.6200	-71.0200	-0.6070	2.1190	0.4210
14:56:47.603	18056	-0.0400	14.4000	-66.1700	-0.5130	1.8080	0.3340
14:56:47.623	18076	2.8700	14.3300	-68.8500	-0.6230	2.1350	0.4200
14:56:47.644	18096	1.8000	14.0600	-64.6700	-0.6190	1.9120	0.3790
14:56:47.665	18116	3.3400	15.3900	-72.9800	-0.5390	2.2980	0.4200
14:56:47.685	18136	1.1200	14.2100	-68.7300	-0.6860	1.9800	0.4370
14:56:47.703	18156	1.0900	14.2300	-64.6600	-0.5460	1.8750	0.3510
14:56:47.725	18176	2.1000	15.1000	-73.8600	-0.6800	2.2900	0.4610
14:56:47.744	18196	1.6200	13.9100	-65.0500	-0.6070	1.9220	0.3550
14:56:47.766	18216	5.3400	14.3300	-66.0000	-0.6490	2.2180	0.4040
14:56:47.784	18236	1.7600	14.8700	-65.8200	-0.6700	2.0130	0.4040
14:56:47.804	18256	3.0400	15.7700	-69.3800	-0.5310	2.1510	0.3740
14:56:47.824	18276	1.2500	15.1400	-68.3900	-0.6800	2.1420	0.4370
14:56:47.844	18296	1.7600	14.3900	-62.3500	-0.5970	1.8680	0.3480
14:56:47.866	18316	3.8900	14.7100	-71.4500	-0.6560	2.2990	0.4460
14:56:47.884	18336	1.6000	15.0600	-66.7400	-0.6690	1.9880	0.4060
14:56:47.904	18356	2.9200	14.7600	-67.0500	-0.5790	2.0920	0.3720
14:56:47.926	18376	0.9700	14.3000	-71.1000	-0.6870	2.0850	0.4530
14:56:47.944	18396	0.4200	15.1400	-69.3900	-0.5490	2.0340	0.3600
14:56:47.964	18416	1.9100	14.9400	-72.7200	-0.6540	2.2100	0.4530
14:56:47.986	18436	1.0500	13.8100	-62.3500	-0.6280	1.8110	0.3640
14:56:48.004	18456	3.9600	14.5300	-70.4000	-0.5760	2.2820	0.4050
14:56:48.024	18476	1.6000	14.6300	-69.4200	-0.6900	2.1110	0.4410
14:56:48.045	18496	1.5900	14.5100	-65.5000	-0.5430	1.9580	0.3520
14:56:48.063	18516	0.4200	14.8400	-72.3800	-0.6420	2.1310	0.4500
14:56:48.085	18536	0.8400	14.4200	-64.9100	-0.5910	1.9000	0.3540
14:56:48.105	18556	4.0500	15.7900	-71.6600	-0.6170	2.3840	0.4390
14:56:48.125	18576	1.9200	14.5600	-63.6100	-0.6940	1.9320	0.3920
14:56:48.146	18596	3.8200	14.6400	-71.0800	-0.5700	2.2080	0.4100
14:56:48.165	18616	0.5700	15.3400	-73.6500	-0.6950	2.1690	0.4650
14:56:48.185	18636	1.2100	14.3400	-67.5800	-0.5670	1.9260	0.3570
14:56:48.205	18656	2.6500	14.7000	-69.6000	-0.6670	2.1840	0.4230
14:56:48.224	18676	1.6200	14.3500	-64.3800	-0.6580	1.9180	0.3650
14:56:48.245	18696	4.0900	15.1400	-69.9500	-0.5920	2.2300	0.4010
14:56:48.264	18716	0.7600	14.1600	-67.4400	-0.7050	1.9860	0.4250
14:56:48.286	18736	2.0000	14.7600	-68.0800	-0.5530	1.9680	0.3590
14:56:48.305	18756	2.2100	15.0000	-73.6900	-0.6860	2.2790	0.4700
14:56:48.325	18776	1.1500	14.0200	-63.9200	-0.6030	1.8530	0.3600
14:56:48.345	18796	3.3700	14.6300	-68.0800	-0.6190	2.1940	0.3970
14:56:48.366	18816	1.3700	14.4300	-68.9700	-0.6700	1.9880	0.4310
14:56:48.385	18836	3.3400	15.2800	-69.0700	-0.5350	2.1140	0.3790
14:56:48.404	18856	0.6600	14.8800	-71.0100	-0.6880	2.0950	0.4370
14:56:48.425	18876	0.3200	14.4100	-62.0100	-0.5770	1.7710	0.3190
14:56:48.445	18896	3.0300	15.5600	-70.5800	-0.6260	2.2210	0.4270
14:56:48.465	18916	1.0300	15.2500	-65.2500	-0.6580	1.9600	0.3850
14:56:48.485	18936	2.2700	14.6300	-68.1300	-0.5560	2.1260	0.3920
14:56:48.505	18956	0.8000	14.3700	-69.9300	-0.6660	2.0260	0.4420
14:56:48.524	18976	1.9000	14.9000	-66.0700	-0.5390	1.9350	0.3480
14:56:48.545	18996	2.2000	14.6900	-71.3400	-0.6620	2.2090	0.4670
14:56:48.565	19016	2.1800	13.8100	-63.6300	-0.6140	1.9540	0.3750
14:56:48.584	19036	4.0500	15.2800	-69.8500	-0.6310	2.3390	0.4380
14:56:48.605	19056	1.5100	14.7200	-67.1800	-0.7060	2.0470	0.4220
14:56:48.627	19076	2.6800	15.4200	-68.3700	-0.5600	2.0900	0.3840
14:56:48.646	19096	2.1100	14.6500	-70.2000	-0.7060	2.1560	0.4640
14:56:48.664	19116	2.3400	14.6800	-64.3700	-0.6080	2.0170	0.3540
14:56:48.685	19136	4.0100	14.8200	-70.4900	-0.6520	2.3200	0.4520
14:56:48.705	19156	2.0700	15.2700	-63.6800	-0.6740	1.9810	0.4010
14:56:48.725	19176	2.8800	14.8000	-70.6800	-0.5410	2.1770	0.4060
14:56:48.745	19196	1.8800	14.3000	-71.2800	-0.6870	2.1150	0.4600
14:56:48.765	19216	2.0000	14.5700	-64.4700	-0.5510	1.8830	0.3530
14:56:48.785	19236	2.4000	15.0400	-72.2700	-0.6260	2.2260	0.4440
14:56:48.806	19256	1.1100	14.4300	-65.2300	-0.6220	1.9130	0.3760
14:56:48.825	19276	4.2500	14.3000	-69.9800	-0.5630	2.2980	0.4120
14:56:48.844	19296	2.8100	13.9500	-68.0200	-0.6950	2.0540	0.4430
14:56:48.865	19316	1.9700	14.8800	-67.8600	-0.5440	2.0230	0.3730
14:56:48.885	19336	2.0200	15.1100	-73.5900	-0.6720	2.2400	0.4720
14:56:48.905	19356	1.3600	14.3200	-62.4300	-0.6150	1.8370	0.3420
14:56:48.925	19376	4.5200	15.4600	-70.3700	-0.6150	2.3450	0.4390
14:56:48.944	19396	1.3500	14.6400	-66.0200	-0.6960	2.0020	0.4070
14:56:48.965	19416	2.7800	14.9900	-69.3700	-0.5640	2.1800	0.3910
14:56:48.986	19436	0.9700	14.9400	-70.4500	-0.6890	2.0600	0.4370
14:56:49.005	19456	1.2600	14.6000	-65.5000	-0.5600	1.9200	0.3560
14:56:49.024	19476	3.8700	14.7600	-72.9100	-0.6860	2.3160	0.4680
14:56:49.046	19496	1.4200	14.3800	-63.6500	-0.6970	1.9120	0.3790
14:56:49.064	19516	2.8400	15.1400	-69.7200	-0.6280	2.1690	0.4070
14:56:49.085	19536	0.8700	13.9700	-69.3400	-0.7170	2.0330	0.4360
14:56:49.105	19556	1.7900	15.1200	-66.9100	-0.5570	1.9930	0.3640
14:56:49.126	19576	3.0800	14.2600	-71.1500	-0.6870	2.1890	0.4650
14:56:49.144	19596	1.5300	14.0900	-66.0800	-0.6020	1.9320	0.3750
14:56:49.164	19616	3.3700	14.2500	-70.0400	-0.5940	2.1900	0.4110
14:56:49.186	19636	1.6000	14.4900	-65.6500	-0.6720	1.9610	0.3990
14:56:49.205	19656	2.2100	14.7200	-68.5300	-0.5370	2.0400	0.3710
14:56:49.225	19676	1.5300	14.6900	-70.3500	-0.6970	2.0960	0.4380
14:56:49.244	19696	1.3700	14.5900	-66.3200	-0.5780	1.9410	0.3610
14:56:49.264	19716	2.8900	15.1300	-68.6100	-0.6290	2.1700	0.4320
14:56:49.285	19736	0.9600	14.5600	-62.3900	-0.6260	1.8760	0.3770
14:56:49.306	19756	3.3200	14.6300	-70.9300	-0.5260	2.2180	0.3970
14:56:49.325	19776	1.0900	14.7300	-67.1700	-0.6950	1.9790	0.4160
14:56:49.346	19796	1.2300	14.6400	-68.0900	-0.5300	1.9520	0.3540
14:56:49.364	19816	0.8000	14.7100	-70.7700	-0.6670	2.1850	0.4390
14:56:49.387	19836	1.2500	14.1000	-66.2300	-0.5900	1.9530	0.3700
14:56:49.404	19856	5.2400	14.8600	-69.8300	-0.6290	2.3630	0.4210
14:56:49.425	19876	1.7900	14.6700	-64.9100	-0.6940	1.9800	0.4110
14:56:49.445	19896	2.1300	15.1900	-69.2300	-0.5490	2.1070	0.3810
14:56:49.467	19916	1.7100	14.9100	-72.3700	-0.7260	2.1690	0.4610
14:56:49.487	19936	1.3900	14.2800	-64.2900	-0.6020	1.9310	0.3610
14:56:49.505	19956	3.8300	14.8800	-70.8000	-0.6730	2.2730	0.4480
14:56:49.526	19976	0.7900	14.9600	-64.2200	-0.6770	1.9120	0.3590
14:56:49.547	19996	2.7300	14.4300	-69.5600	-0.5570	2.1350	0.3930
14:56:49.566	20016	1.6300	14.3900	-69.3000	-0.7030	2.0890	0.4260
14:56:49.586	20036	0.9700	14.4100	-66.3400	-0.5560	1.9090	0.3450
14:56:49.607	20056	1.8600	14.9700	-71.3200	-0.6440	2.2160	0.4440
14:56:49.626	20076	0.6300	14.2300	-64.1300	-0.6250	1.8660	0.3590
14:56:49.646	20096	4.7000	14.2500	-69.8500	-0.5750	2.3570	0.4260
14:56:49.666	20116	1.8600	14.7700	-66.5800	-0.6700	1.9990	0.4260
14:56:49.686	20136	1.4200	14.6300	-68.0900	-0.5180	1.9780	0.3630
14:56:49.707	20156	1.9100	14.9900	-72.1900	-0.6950	2.1060	0.4420
14:56:49.726	20176	1.0700	14.1600	-64.4000	-0.5980	1.9340	0.3550
14:56:49.746	20196	3.6900	15.2800	-71.5600	-0.6270	2.3770	0.4440
14:56:49.766	20216	-0.2400	14.6400	-65.5200	-0.6730	1.8730	0.3880
14:56:49.787	20236	3.4700	15.1400	-69.7200	-0.5490	2.1760	0.3830
14:56:49.807	20256	0.8400	15.1300	-69.1000	-0.6800	2.0990	0.4300
14:56:49.825	20276	1.1700	14.4000	-68.3700	-0.5440	1.9700	0.3700
14:56:49.846	20296	2.2900	14.4800	-70.6600	-0.6750	2.1950	0.4420
14:56:49.866	20316	1.6500	14.1100	-62.7900	-0.6490	1.8990	0.3670
14:56:49.886	20336	3.4900	14.6000	-70.7100	-0.6310	2.1810	0.4180
14:56:49.906	20356	0.6200	14.8900	-67.9100	-0.7100	2.0000	0.4270
14:56:49.927	20376	0.6300	15.4500	-68.2300	-0.5840	1.9760	0.3620
14:56:49.946	20396	1.5100	15.0900	-70.5400	-0.6930	2.1670	0.4400
14:56:49.965	20416	1.9000	14.3700	-65.5400	-0.6140	1.9350	0.3690
14:56:49.986	20436	3.7200	14.9700	-68.6400	-0.6120	2.2010	0.4160
14:56:50.006	20456	1.3100	14.0500	-65.4300	-0.6770	1.9730	0.4010
14:56:50.027	20476	2.8300	14.8000	-68.6700	-0.5300	2.1120	0.3740
14:56:50.047	20496	0.2600	14.8400	-72.0200	-0.6950	2.0870	0.4440
14:56:50.065	20516	-0.0600	14.4100	-63.9600	-0.5810	1.8250	0.3180
14:56:50.087	20536	2.0500	15.2500	-70.8300	-0.6490	2.2040	0.4390
14:56:50.107	20556	2.2900	14.8300	-65.7000	-0.6480	1.9310	0.3860
14:56:50.126	20576	4.5300	14.9300	-68.6700	-0.5680	2.2290	0.4010
14:56:50.146	20596	-0.1400	14.2400	-69.2400	-0.6800	1.9710	0.4340
14:56:50.165	20616	1.5500	14.8600	-68.1900	-0.5380	1.9550	0.3640
14:56:50.186	20636	1.1100	15.3300	-71.8900	-0.7180	2.2050	0.4550
14:56:50.207	20656	1.2500	14.2900	-64.8600	-0.6290	1.9220	0.3610
14:56:50.227	20676	4.6000	15.4300	-67.1900	-0.6620	2.3130	0.4190
14:56:50.246	20696	2.3000	15.2400	-66.4100	-0.7010	1.9420	0.4120
14:56:50.266	20716	2.9200	15.0800	-69.3300	-0.5600	2.1260	0.3850
14:56:50.286	20736	1.0100	14.8400	-70.1000	-0.7180	2.1000	0.4560
14:56:50.306	20756	1.7900	14.7700	-64.5000	-0.5880	1.9470	0.3510
14:56:50.326	20776	3.4900	15.1900	-69.0700	-0.6760	2.3050	0.4430
14:56:50.346	20796	0.9400	14.9000	-63.6700	-0.6780	1.8960	0.3790
14:56:50.366	20816	3.4500	14.9800	-69.1100	-0.5840	2.2070	0.3960
14:56:50.385	20836	0.8500	14.6200	-69.2900	-0.6850	2.0720	0.4450
14:56:50.406	20856	1.3700	14.8600	-66.1600	-0.5330	1.9800	0.3580
14:56:50.429	20876	1.6600	14.4600	-72.9300	-0.6880	2.2290	0.4690
14:56:50.446	20896	1.6200	14.0800	-64.2500	-0.6190	1.9200	0.3650
14:56:50.466	20916	4.9100	14.9300	-70.3200	-0.5800	2.3250	0.4410
14:56:50.486	20936	0.2700	14.3500	-66.9600	-0.6860	1.9310	0.4180
14:56:50.507	20956	2.5800	14.8500	-68.0000	-0.5290	2.0040	0.3620
14:56:50.527	20976	1.2200	15.3000	-71.3700	-0.6890	2.1640	0.4470
14:56:50.546	20996	1.5400	14.0400	-66.7100	-0.5810	1.9130	0.3620
14:56:50.568	21016	2.5500	15.6700	-71.4000	-0.6370	2.3050	0.4360
14:56:50.586	21036	1.6600	14.4400	-63.8100	-0.6600	1.8470	0.3850
14:56:50.607	21056	4.2800	14.8600	-71.3900	-0.5600	2.2960	0.4200
14:56:50.626	21076	0.9900	14.2500	-68.6700	-0.6820	2.0890	0.4380
14:56:50.647	21096	1.2300	14.9500	-66.1300	-0.5310	1.9540	0.3550
14:56:50.667	21116	2.2700	15.0100	-71.9300	-0.7040	2.2290	0.4700
14:56:50.688	21136	1.9800	14.1400	-64.0700	-0.6520	1.9940	0.3760
14:56:50.705	21156	3.3100	14.7600	-70.6400	-0.6160	2.1800	0.4400
14:56:50.726	21176	-0.4000	14.6900	-67.0500	-0.6830	1.9010	0.4050
14:56:50.746	21196	0.8700	14.9600	-70.5800	-0.5630	2.0100	0.3810
14:56:50.766	21216	1.2800	14.9800	-70.4300	-0.6870	2.1230	0.4410
14:56:50.787	21236	1.6600	14.5800	-63.6100	-0.5850	1.8660	0.3380
14:56:50.808	21256	3.5300	14.6400	-69.3500	-0.6240	2.1910	0.4090
14:56:50.826	21276	1.9400	14.3800	-65.2300	-0.6880	2.0070	0.3990
14:56:50.846	21296	3.4700	14.8100	-70.0500	-0.5350	2.2010	0.3870
14:56:50.866	21316	1.0400	14.1300	-68.6500	-0.6740	1.9940	0.4200
14:56:50.886	21336	0.7300	14.7100	-63.6300	-0.5450	1.8410	0.3340
14:56:50.907	21356	2.6000	15.2200	-70.7200	-0.6340	2.2170	0.4330
14:56:50.927	21376	1.5500	14.1200	-64.3500	-0.6390	1.9130	0.3800
14:56:50.947	21396	4.3200	14.4800	-69.9300	-0.5520	2.2730	0.4200
14:56:50.967	21416	1.4000	14.1600	-67.0700	-0.6840	1.9750	0.4320
14:56:50.988	21436	2.3100	14.5000	-67.5400	-0.5340	2.0870	0.3690
14:56:51.008	21456	1.1200	14.9700	-70.2100	-0.6800	2.0570	0.4400
14:56:51.027	21476	0.7500	14.8900	-64.8000	-0.5610	1.8580	0.3500
14:56:51.046	21496	4.5200	15.2700	-72.3500	-0.6680	2.3520	0.4480
14:56:51.066	21516	1.9200	15.1600	-65.3700	-0.6760	1.9810	0.3960
14:56:51.088	21536	3.3300	14.9600	-70.1400	-0.5610	2.1460	0.4010
14:56:51.106	21556	0.3800	14.9900	-70.6200	-0.7220	2.0400	0.4340
14:56:51.127	21576	1.6000	14.2900	-68.6200	-0.5670	2.0250	0.3720
14:56:51.147	21596	3.8700	15.0200	-68.4900	-0.6920	2.3150	0.4400
14:56:51.167	21616	1.8900	14.1600	-64.5600	-0.6640	1.9120	0.3800
14:56:51.187	21636	2.9700	14.7000	-68.2700	-0.5850	2.1540	0.3910
14:56:51.207	21656	0.5100	14.5200	-68.9100	-0.6840	2.0050	0.4300
14:56:51.227	21676	1.1600	14.8600	-66.2900	-0.5440	1.9580	0.3580
14:56:51.246	21696	1.4900	14.7000	-73.2800	-0.6690	2.2250	0.4630
14:56:51.267	21716	1.5400	14.0600	-65.0300	-0.6320	1.8810	0.3620
14:56:51.287	21736	3.5900	15.1700	-70.7500	-0.5860	2.3460	0.4350
14:56:51.307	21756	1.3700	14.5200	-65.1000	-0.6840	1.9800	0.4160
14:56:51.327	21776	2.3300	14.6500	-68.7500	-0.5410	2.0380	0.3750
14:56:51.347	21796	0.5900	15.6900	-70.4500	-0.6810	2.1460	0.4330
14:56:51.368	21816	1.1200	14.4900	-64.3100	-0.5830	1.8750	0.3440
14:56:51.387	21836	3.9000	15.1200	-73.6600	-0.6470	2.3640	0.4560
14:56:51.407	21856	0.5200	14.2800	-63.2200	-0.6580	1.8470	0.3660
14:56:51.427	21876	3.3700	14.6900	-68.3200	-0.5410	2.2170	0.4000
14:56:51.447	21896	1.1100	14.1900	-70.1800	-0.6800	2.0730	0.4550
14:56:51.466	21916	1.8500	14.7300	-66.6900	-0.5630	1.9610	0.3550
14:56:51.488	21936	2.2900	15.2800	-72.0800	-0.7030	2.2700	0.4600
14:56:51.509	21956	1.9400	14.2200	-62.8900	-0.6460	1.9150	0.3620
14:56:51.528	21976	3.2500	14.7500	-68.6400	-0.6400	2.2200	0.4170
14:56:51.548	21996	0.7100	14.3000	-67.7500	-0.7080	1.9510	0.4090
14:56:51.568	22016	1.8000	15.3400	-68.7500	-0.5420	2.0390	0.3830
14:56:51.587	22036	1.6600	14.9700	-69.8000	-0.6870	2.1490	0.4470
14:56:51.607	22056	0.9300	14.5200	-63.6700	-0.5780	1.8350	0.3450
14:56:51.628	22076	2.7000	14.8200	-69.3800	-0.6150	2.2040	0.4130
14:56:51.647	22096	1.6700	14.3600	-64.0800	-0.6820	1.9190	0.3840
14:56:51.667	22116	2.9600	14.8400	-68.4600	-0.5530	2.1390	0.3820
14:56:51.687	22136	0.8400	14.7800	-71.5300	-0.6800	2.0600	0.4320
14:56:51.707	22156	1.1700	14.6200	-64.3100	-0.5600	1.8350	0.3350
14:56:51.728	22176	2.6700	14.6200	-71.5500	-0.6380	2.2580	0.4490
14:56:51.746	22196	1.8400	14.1700	-64.6600	-0.6080	1.9530	0.3800
14:56:51.768	22216	3.8000	14.6900	-68.1300	-0.5660	2.1990	0.4200
14:56:51.789	22236	1.1300	14.3100	-67.3000	-0.6700	1.9430	0.4270
14:56:51.808	22256	1.8400	14.9000	-66.3600	-0.5380	2.0160	0.3560
14:56:51.827	22276	1.3400	15.1000	-70.7500	-0.6840	2.1480	0.4600
14:56:51.849	22296	1.7100	14.5300	-63.7000	-0.5970	1.8950	0.3520
14:56:51.867	22316	3.9500	14.9700	-72.4500	-0.6560	2.3570	0.4540
14:56:51.887	22336	2.2700	15.4300	-62.0200	-0.6820	2.0080	0.3860
14:56:51.908	22356	2.3800	14.6100	-69.9800	-0.5540	2.1440	0.3930
14:56:51.927	22376	0.6200	14.8300	-70.6900	-0.7100	2.1210	0.4430
14:56:51.948	22396	1.5300	15.1500	-66.9200	-0.5750	1.9400	0.3620
14:56:51.967	22416	2.9700	14.8600	-71.1400	-0.6760	2.2670	0.4450
14:56:51.986	22436	1.4700	14.3100	-62.7000	-0.6650	1.8740	0.3730
14:56:52.008	22456	3.0000	14.4500	-70.3400	-0.5580	2.1650	0.4090
14:56:52.028	22476	0.3600	14.7300	-69.8200	-0.6670	2.0150	0.4310
14:56:52.046	22496	0.8600	14.4200	-67.1900	-0.5490	1.9790	0.3570
14:56:52.067	22516	1.8300	14.9700	-71.7500	-0.6570	2.1980	0.4450
14:56:52.088	22536	0.7800	14.3100	-63.2900	-0.5990	1.9030	0.3440
14:56:52.107	22556	3.8000	15.7100	-69.6100	-0.5830	2.3300	0.4240
14:56:52.128	22576	1.8000	14.4500	-64.9300	-0.6890	1.9300	0.3960
14:56:52.147	22596	2.5800	15.1500	-68.7500	-0.5140	2.0740	0.3690
14:56:52.167	22616	0.6300	15.0500	-72.2600	-0.6920	2.1130	0.4410
14:56:52.187	22636	0.8600	14.3300	-66.0200	-0.5730	1.9090	0.3530
14:56:52.208	22656	3.5300	15.5800	-69.6500	-0.6190	2.3250	0.4440
14:56:52.227	22676	1.1100	14.0800	-66.4900	-0.6070	1.9000	0.3860
14:56:52.247	22696	4.4100	14.3600	-68.4700	-0.5530	2.2620	0.4150
14:56:52.268	22716	0.3200	13.7800	-68.6800	-0.6920	2.0040	0.4320
14:56:52.288	22736	0.9000	15.2600	-68.4100	-0.5270	1.9460	0.3570
14:56:52.307	22756	2.0400	15.0500	-72.1300	-0.7060	2.1930	0.4550
14:56:52.327	22776	1.2800	14.4500	-63.8700	-0.6440	1.9170	0.3410
14:56:52.348	22796	3.8900	14.9700	-69.4500	-0.6540	2.2200	0.4170
14:56:52.368	22816	1.1700	14.9400	-67.1700	-0.7050	1.9620	0.3980
14:56:52.388	22836	1.7900	15.7600	-68.5800	-0.5350	2.0140	0.3770
14:56:52.407	22856	2.1200	14.9900	-69.3100	-0.6910	2.0900	0.4280
14:56:52.427	22876	1.1000	13.8700	-63.8900	-0.5710	1.8830	0.3630
14:56:52.448	22896	3.3100	14.8100	-69.9000	-0.6050	2.2430	0.4170
14:56:52.468	22916	1.5000	15.1200	-66.9100	-0.6410	1.9400	0.3980
14:56:52.487	22936	3.2100	14.9000	-69.5200	-0.5120	2.1510	0.3860
14:56:52.508	22956	0.5900	14.7900	-69.4600	-0.6850	2.0030	0.4200
14:56:52.528	22976	0.8700	14.5400	-67.7400	-0.5300	1.8430	0.3500
14:56:52.547	22996	3.0600	14.5800	-69.1400	-0.6540	2.2730	0.4380
14:56:52.567	23016	1.0800	13.7200	-65.4500	-0.6140	1.9610	0.3880
14:56:52.589	23036	3.7800	14.7700	-67.9000	-0.5280	2.2760	0.4020
14:56:52.607	23056	0.3300	14.0600	-67.8900	-0.6410	1.9290	0.4230
14:56:52.627	23076	2.4000	14.9900	-68.6700	-0.5110	2.0930	0.3680
14:56:52.649	23096	2.0300	15.1800	-70.5200	-0.7090	2.1900	0.4470
14:56:52.667	23116	1.3200	14.2800	-65.9900	-0.5810	1.9480	0.3480
14:56:52.687	23136	4.0800	14.4500	-70.6500	-0.6530	2.3110	0.4360
14:56:52.707	23156	1.9300	14.3800	-64.7400	-0.6430	1.9460	0.3970
14:56:52.727	23176	3.1600	14.8400	-70.8900	-0.5360	2.1950	0.4110
14:56:52.748	23196	1.1000	14.7900	-70.7900	-0.6870	2.0460	0.4430
14:56:52.768	23216	0.9500	14.1700	-66.8100	-0.5800	1.9560	0.3670
14:56:52.789	23236	2.6500	14.8600	-70.4100	-0.6860	2.2030	0.4380
14:56:52.807	23256	1.8000	14.6100	-66.2300	-0.6270	1.9410	0.3840
14:56:52.829	23276	3.2600	14.4900	-70.3100	-0.5950	2.2130	0.4180
14:56:52.849	23296	0.5400	14.7100	-68.1800	-0.6700	1.9990	0.4160
14:56:52.867	23316	1.3800	14.4500	-68.1300	-0.5240	2.0060	0.3680
14:56:52.887	23336	1.0900	15.1700	-71.2100	-0.6780	2.1930	0.4300
14:56:52.907	23356	1.4600	13.7700	-63.8000	-0.6100	1.9120	0.3440
14:56:52.928	23376	3.9200	15.2600	-70.0900	-0.6080	2.3090	0.4340
14:56:52.948	23396	1.2100	15.1500	-65.8700	-0.6610	1.9060	0.4030
14:56:52.969	23416	2.5500	14.5400	-67.3900	-0.5250	2.0100	0.3560
14:56:52.987	23436	0.3400	15.4300	-72.4400	-0.7070	2.1140	0.4510
14:56:53.008	23456	1.6500	14.5600	-65.7700	-0.5390	1.9360	0.3580
14:56:53.028	23476	2.9900	14.8500	-73.1600	-0.6480	2.3630	0.4540
14:56:53.047	23496	1.2300	13.9600	-62.8800	-0.6300	1.8210	0.3660
14:56:53.068	23516	4.5200	14.6000	-69.7000	-0.5700	2.2760	0.4250
14:56:53.088	23536	1.1500	14.8100	-68.7000	-0.6920	2.0560	0.4420
14:56:53.109	23556	0.4600	14.9900	-66.6100	-0.5450	1.9300	0.3450
14:56:53.127	23576	1.3100	15.1300	-72.2100	-0.7140	2.1760	0.4400
14:56:53.148	23596	2.3900	14.3000	-64.2900	-0.6270	1.9750	0.3690
14:56:53.169	23616	4.1300	14.5500	-71.2700	-0.6510	2.2850	0.4380
14:56:53.188	23636	1.1400	14.8200	-64.4600	-0.6970	1.9340	0.3860
14:56:53.209	23656	2.1900	15.2100	-68.0400	-0.5580	2.0480	0.3670
14:56:53.227	23676	1.2700	14.9400	-70.9500	-0.6970	2.1350	0.4480
14:56:53.247	23696	1.6800	14.4700	-65.9000	-0.5690	1.9720	0.3610
14:56:53.267	23716	3.6400	14.4300	-70.1900	-0.6470	2.2570	0.4360
14:56:53.288	23736	1.5000	14.1200	-66.3300	-0.6250	1.9190	0.4070
14:56:53.309	23756	3.5900	14.7300	-70.5900	-0.5110	2.2360	0.4090
14:56:53.328	23776	0.8000	13.8500	-68.8000	-0.6730	1.9840	0.4280
14:56:53.348	23796	1.2600	14.6900	-66.4400	-0.5480	1.9480	0.3590
14:56:53.369	23816	2.2000	14.9600	-73.0900	-0.6630	2.2330	0.4650
14:56:53.387	23836	1.2800	14.4300	-64.8700	-0.6020	1.9300	0.3580
14:56:53.409	23856	3.6300	14.6500	-68.3800	-0.5930	2.2120	0.4100
14:56:53.430	23876	1.9700	14.3300	-66.1100	-0.6720	1.9630	0.4200
14:56:53.450	23896	4.1000	15.0200	-69.8700	-0.5320	2.1900	0.3890
14:56:53.468	23916	1.9200	14.5000	-71.0100	-0.7050	2.1660	0.4550
14:56:53.488	23936	1.5100	14.5700	-65.2100	-0.5520	1.9520	0.3560
14:56:53.508	23956	3.5600	14.3200	-69.9100	-0.6510	2.2540	0.4370
14:56:53.528	23976	1.5700	14.6700	-66.9800	-0.6380	2.0060	0.4050
14:56:53.549	23996	3.4800	14.7100	-70.5400	-0.5470	2.2450	0.4050
14:56:53.569	24016	0.5800	14.7900	-66.2200	-0.6980	1.9610	0.4160
14:56:53.589	24036	1.4400	14.8300	-67.4400	-0.5670	1.9980	0.3640
14:56:53.609	24056	2.5700	15.2200	-69.8300	-0.7090	2.2340	0.4400
14:56:53.630	24076	1.1900	14.2600	-64.1300	-0.6430	1.9120	0.3740
14:56:53.648	24096	3.4300	15.0800	-70.1000	-0.6170	2.2650	0.4110
14:56:53.668	24116	0.7800	14.9100	-67.5000	-0.6760	2.0150	0.4190
14:56:53.689	24136	1.4000	14.8800	-67.5300	-0.5440	2.0310	0.3590
14:56:53.709	24156	1.6800	14.8900	-70.5700	-0.6990	2.0870	0.4270
14:56:53.729	24176	1.5300	13.8100	-65.5000	-0.6100	1.8960	0.3540
14:56:53.748	24196	4.4700	15.3100	-71.7400	-0.6180	2.3430	0.4530
14:56:53.769	24216	1.3400	14.9400	-64.4000	-0.6900	1.9420	0.3930
14:56:53.789	24236	2.4600	14.5800	-70.5300	-0.5320	2.0940	0.3930
14:56:53.809	24256	0.5000	14.5700	-70.4500	-0.7010	2.0010	0.4280
14:56:53.829	24276	1.0900	14.6500	-67.4900	-0.5600	1.9590	0.3550
14:56:53.848	24296	2.6300	14.7700	-73.1600	-0.6650	2.2990	0.4600
14:56:53.868	24316	0.9600	14.0500	-63.5000	-0.6250	1.8620	0.3630
14:56:53.889	24336	3.5200	15.3200	-70.7100	-0.5840	2.2820	0.4180
14:56:53.908	24356	1.1100	14.7600	-65.9300	-0.6790	1.9590	0.4100
14:56:53.929	24376	2.3300	15.1100	-69.0900	-0.5490	2.0640	0.3740
14:56:53.949	24396	1.8100	14.9600	-75.0100	-0.7240	2.2180	0.4700
14:56:53.969	24416	1.5700	14.3900	-64.1300	-0.5880	1.8950	0.3400
14:56:53.989	24436	4.0900	14.5800	-70.1600	-0.6610	2.2370	0.4210
14:56:54.008	24456	2.0600	14.7600	-63.9200	-0.6690	1.8800	0.3800
14:56:54.031	24476	3.0500	15.1700	-70.4700	-0.5360	2.1210	0.3830
14:56:54.049	24496	0.5800	14.4900	-70.8100	-0.6750	2.0780	0.4350
14:56:54.069	24516	2.0600	14.1700	-65.9700	-0.5190	1.9270	0.3470
14:56:54.088	24536	3.7400	14.2900	-70.3200	-0.6280	2.2550	0.4550
14:56:54.109	24556	1.9600	14.1400	-64.4100	-0.5990	1.9680	0.3860
14:56:54.129	24576	3.8400	14.4800	-69.2400	-0.5510	2.2690	0.4050
14:56:54.149	24596	0.8900	13.8900	-66.8800	-0.6550	1.9630	0.4270
14:56:54.168	24616	1.5800	14.8900	-67.4900	-0.5250	1.9980	0.3550
14:56:54.189	24636	2.2300	14.5500	-73.3400	-0.6910	2.2100	0.4510
14:56:54.209	24656	1.2700	14.5000	-65.1900	-0.5970	1.9610	0.3560
14:56:54.229	24676	4.5400	14.9300	-70.6500	-0.5940	2.3090	0.4340
14:56:54.249	24696	1.1900	14.8700	-64.2400	-0.6850	1.9070	0.4030
14:56:54.268	24716	3.5700	15.0800	-69.3600	-0.5080	2.2920	0.3900
14:56:54.290	24736	1.2100	14.4600	-68.0400	-0.6910	2.0630	0.4330
14:56:54.309	24756	1.6600	14.7300	-68.5300	-0.5360	2.0050	0.3770
14:56:54.328	24776	3.1600	14.8000	-74.1400	-0.6640	2.3050	0.4720
14:56:54.351	24796	2.1100	13.9900	-63.8800	-0.6260	1.9320	0.3690
14:56:54.369	24816	3.6000	14.8900	-69.3500	-0.5950	2.2740	0.4160
14:56:54.389	24836	0.4500	14.1900	-67.1100	-0.7030	1.9550	0.4170
14:56:54.410	24856	1.1100	15.1400	-68.5500	-0.5580	2.0170	0.3620
14:56:54.430	24876	2.0000	15.2800	-70.9000	-0.7030	2.1790	0.4440
14:56:54.450	24896	1.6100	14.2100	-66.0200	-0.6040	1.9200	0.3740
14:56:54.468	24916	3.5600	15.2300	-69.8200	-0.6270	2.3040	0.4270
14:56:54.490	24936	2.2300	15.1700	-68.6300	-0.6860	2.0690	0.4310
14:56:54.510	24956	4.4700	15.1500	-69.9300	-0.5390	2.2900	0.4070
14:56:54.530	24976	1.7700	14.1700	-68.5400	-0.6810	2.0980	0.4400
14:56:54.550	24996	1.5200	13.9100	-61.6800	-0.5360	1.8580	0.3400
14:56:54.568	25016	3.6000	15.0400	-74.6600	-0.5380	2.4410	0.4570
14:56:54.588	25036	1.5200	14.1200	-64.4800	-0.5680	1.9290	0.3500
14:56:54.608	25056	3.2300	14.0100	-66.7500	-0.5380	2.0500	0.3740
14:56:54.629	25076	2.2700	14.3900	-67.8000	-0.6060	2.0510	0.4390
14:56:54.650	25096	2.9300	14.9200	-70.4700	-0.4960	2.1960	0.3910
14:56:54.671	25116	2.3500	15.0300	-72.2300	-0.6120	2.2760	0.4620
14:56:54.690	25136	0.4000	13.3000	-62.1600	-0.5330	1.7360	0.3260
14:56:54.709	25156	5.2900	14.6300	-69.1700	-0.5920	2.3840	0.4460
14:56:54.730	25176	2.2500	15.3500	-67.8800	-0.5920	2.1350	0.4050
14:56:54.749	25196	2.5000	13.8000	-66.0400	-0.5280	1.9990	0.3470
14:56:54.769	25216	1.4100	14.1600	-68.9400	-0.6540	2.0180	0.4220
14:56:54.788	25236	2.4400	14.7500	-70.4800	-0.5480	2.2300	0.3940
14:56:54.810	25256	4.5300	14.7400	-70.0100	-0.6470	2.3610	0.4560
14:56:54.829	25276	1.6000	13.7400	-63.0100	-0.6170	1.8480	0.3830
14:56:54.851	25296	3.3300	14.5100	-69.5500	-0.5650	2.1910	0.4080
14:56:54.869	25316	1.0700	14.9300	-72.0900	-0.6680	2.1260	0.4620
14:56:54.891	25336	2.4300	15.3200	-66.5700	-0.5880	1.9910	0.3660
14:56:54.910	25356	2.5700	14.7100	-69.1800	-0.6970	2.1430	0.4460
14:56:54.931	25376	1.2400	13.9000	-66.2300	-0.6060	1.9440	0.3830
14:56:54.949	25396	3.7400	15.4600	-73.8200	-0.5670	2.3490	0.4360
14:56:54.969	25416	0.7800	14.3100	-62.7800	-0.6750	1.8740	0.3920
14:56:54.990	25436	2.5700	14.0700	-67.2000	-0.5310	2.0010	0.3680
14:56:55.010	25456	1.4100	15.8000	-75.7800	-0.6780	2.3020	0.4690
14:56:55.030	25476	1.5100	14.3100	-64.8400	-0.6160	1.8780	0.3440
14:56:55.049	25496	3.4900	14.3200	-68.2700	-0.6480	2.2550	0.4280
14:56:55.070	25516	1.4500	14.0800	-64.9600	-0.6530	1.8820	0.3960
14:56:55.090	25536	4.3600	14.8500	-71.0300	-0.5670	2.3150	0.4050
14:56:55.110	25556	1.9500	14.3100	-67.1900	-0.6960	2.0400	0.4400
14:56:55.130	25576	1.4600	14.7900	-64.6600	-0.5730	1.9710	0.3680
14:56:55.150	25596	2.4400	15.7400	-73.8400	-0.7160	2.4280	0.4700
14:56:55.170	25616	1.5300	14.2600	-65.1200	-0.6670	1.9620	0.3630
14:56:55.190	25636	2.8200	14.4200	-68.4400	-0.6230	2.1450	0.4140
14:56:55.210	25656	0.8800	14.5300	-66.4300	-0.7030	1.9720	0.4080
14:56:55.231	25676	1.6300	15.9100	-71.1100	-0.5650	2.1350	0.3880
14:56:55.250	25696	1.6900	15.2300	-70.5100	-0.7240	2.1800	0.4470
14:56:55.271	25716	1.8800	14.0000	-62.5200	-0.6320	1.8510	0.3620
14:56:55.290	25736	3.3800	15.1000	-71.3700	-0.6550	2.2780	0.4360
14:56:55.310	25756	0.5000	15.2100	-70.0800	-0.6690	1.9970	0.4210
14:56:55.331	25776	2.4200	14.7900	-65.6200	-0.5880	1.9770	0.3500
14:56:55.350	25796	0.7300	15.0600	-70.9500	-0.6920	2.0760	0.4340
14:56:55.369	25816	1.0500	14.8000	-67.9500	-0.5850	1.9520	0.3720
14:56:55.390	25836	3.0300	14.9500	-72.4900	-0.6490	2.3010	0.4540
14:56:55.410	25856	1.1900	13.9500	-60.0000	-0.6540	1.8140	0.3600
14:56:55.429	25876	3.6000	14.8600	-69.4200	-0.5730	2.2200	0.4130
14:56:55.450	25896	0.9500	14.7900	-72.0400	-0.6720	2.0550	0.4510
14:56:55.470	25916	1.7300	14.6900	-65.4500	-0.5660	1.8960	0.3560
14:56:55.491	25936	1.8800	15.1900	-70.1600	-0.6790	2.1970	0.4650
14:56:55.510	25956	1.3300	14.5000	-64.9100	-0.6110	1.9210	0.3470
14:56:55.532	25976	3.7300	15.3800	-70.7800	-0.6500	2.2820	0.4290
14:56:55.551	25996	1.4000	15.0700	-64.1800	-0.7030	1.8950	0.3940
14:56:55.569	26016	2.6900	14.2900	-70.9000	-0.5840	2.1250	0.3850
14:56:55.589	26036	1.5300	15.1700	-73.2900	-0.7460	2.2270	0.4600
14:56:55.611	26056	1.6500	14.7700	-65.1200	-0.6150	1.9450	0.3530
14:56:55.631	26076	3.9900	14.4100	-67.8900	-0.6790	2.2570	0.4460
14:56:55.651	26096	2.2100	14.6600	-64.9000	-0.6590	1.9640	0.3920
14:56:55.670	26116	3.1400	14.9900	-71.4300	-0.5690	2.1530	0.4180
14:56:55.690	26136	0.9500	14.2400	-67.2100	-0.6890	1.9850	0.4320
14:56:55.710	26156	1.7100	14.5800	-65.1700	-0.5720	1.9410	0.3630
14:56:55.731	26176	3.6000	15.3200	-73.4500	-0.6860	2.3510	0.4680
14:56:55.751	26196	1.4800	13.9900	-62.8500	-0.6470	1.8760	0.3660
14:56:55.771	26216	2.6400	14.5700	-70.3100	-0.5840	2.1640	0.4080
14:56:55.791	26236	0.1400	14.2900	-67.9400	-0.6800	1.9180	0.4020
14:56:55.811	26256	1.3500	15.3100	-68.3500	-0.5520	2.0120	0.3720
14:56:55.830	26276	1.2800	15.0900	-70.9200	-0.7050	2.1580	0.4410
14:56:55.850	26296	0.7900	14.2700	-64.3800	-0.6210	1.9050	0.3500
14:56:55.870	26316	3.7700	15.2800	-71.7000	-0.6200	2.3620	0.4340
14:56:55.889	26336	1.3700	14.5200	-63.9200	-0.6570	1.8810	0.3810
14:56:55.909	26356	3.2800	14.4700	-68.2300	-0.5560	2.1110	0.4050
14:56:55.930	26376	1.5400	14.6800	-69.4900	-0.6900	2.0340	0.4470
14:56:55.952	26396	1.1100	15.0700	-67.8500	-0.5620	2.0340	0.3670
14:56:55.971	26416	2.6800	14.8600	-74.1500	-0.6880	2.3040	0.4730
14:56:55.991	26436	1.6400	13.8400	-63.1500	-0.6340	1.8890	0.3760
14:56:56.012	26456	3.6700	15.3100	-69.9900	-0.6110	2.2440	0.4320
14:56:56.030	26476	1.1900	14.6200	-65.5400	-0.7110	1.9780	0.4120
14:56:56.051	26496	1.4800	15.1000	-67.9200	-0.6140	2.0420	0.3790
14:56:56.071	26516	1.5600	15.4900	-70.5100	-0.7200	2.1720	0.4430
14:56:56.090	26536	1.3200	14.8000	-63.5500	-0.6090	1.9050	0.3460
14:56:56.111	26556	3.7000	14.7200	-71.3200	-0.6470	2.2800	0.4300
14:56:56.129	26576	1.4600	15.1000	-65.4500	-0.6650	1.9060	0.3980
14:56:56.151	26596	2.1000	15.4100	-68.5600	-0.5400	2.1240	0.3800
14:56:56.171	26616	0.9400	14.6900	-70.6800	-0.6970	2.1030	0.4370
14:56:56.191	26636	1.1600	14.3200	-65.3000	-0.5850	1.9190	0.3600
14:56:56.211	26656	3.3100	15.1800	-71.4700	-0.6480	2.3460	0.4570
14:56:56.230	26676	0.3500	14.6300	-63.5400	-0.6420	1.9280	0.3630
14:56:56.251	26696	3.6100	14.4700	-67.2300	-0.5740	2.1430	0.3950
14:56:56.271	26716	1.2000	14.0500	-70.0400	-0.6770	1.9680	0.4470
14:56:56.291	26736	0.8200	15.3200	-70.6700	-0.5600	2.0010	0.3880
14:56:56.311	26756	1.9100	15.6800	-73.3500	-0.7030	2.2990	0.4780
14:56:56.331	26776	0.5600	13.9000	-63.4900	-0.6230	1.8370	0.3610
14:56:56.351	26796	4.7200	14.9800	-67.5500	-0.6680	2.2550	0.4130
14:56:56.372	26816	0.7600	15.2000	-68.9700	-0.7120	1.9600	0.4220
14:56:56.392	26836	2.5400	15.2500	-71.1300	-0.5540	2.0450	0.3800
14:56:56.411	26856	1.4400	15.6500	-70.2300	-0.7320	2.1800	0.4460
14:56:56.431	26876	2.5100	14.3500	-67.4600	-0.6150	1.9930	0.3830
14:56:56.451	26896	3.9100	15.0400	-70.8600	-0.6590	2.2940	0.4520
14:56:56.470	26916	1.1600	14.3000	-64.5700	-0.6440	1.8630	0.3880
14:56:56.490	26936	3.1400	14.6200	-66.1800	-0.6150	2.0470	0.3680
14:56:56.513	26956	1.0500	14.7000	-70.9200	-0.7030	2.1380	0.4610
14:56:56.532	26976	2.0300	15.2200	-68.2200	-0.5690	2.0630	0.3670
14:56:56.552	26996	2.6700	14.5500	-69.4000	-0.6800	2.2180	0.4460
14:56:56.571	27016	1.8100	14.3700	-63.6300	-0.6080	1.8830	0.3710
14:56:56.591	27036	3.8800	14.7200	-69.6500	-0.6060	2.2290	0.4130
14:56:56.611	27056	0.3800	14.5000	-69.5800	-0.7060	1.9150	0.4170
14:56:56.630	27076	2.1900	15.6200	-68.1400	-0.5440	2.0680	0.3680
14:56:56.651	27096	1.3300	15.3300	-70.9400	-0.6870	2.2100	0.4500
14:56:56.671	27116	1.2900	14.4300	-67.4500	-0.5940	1.9560	0.3770
14:56:56.691	27136	3.9500	15.1100	-68.3400	-0.6300	2.2290	0.4140
14:56:56.711	27156	0.5400	14.4600	-63.4300	-0.6620	1.8610	0.3880
14:56:56.730	27176	3.5900	14.5000	-71.7400	-0.5560	2.2000	0.4050
14:56:56.752	27196	1.0400	14.7400	-70.8600	-0.6990	2.0820	0.4600
14:56:56.771	27216	1.3700	14.8100	-67.6500	-0.5630	1.9770	0.3630
14:56:56.790	27236	3.0500	15.1800	-72.1400	-0.7080	2.3460	0.4760
14:56:56.811	27256	1.9900	14.0600	-63.4800	-0.6380	1.9530	0.3710
14:56:56.831	27276	3.7900	14.5400	-69.8500	-0.6060	2.1890	0.4260
14:56:56.851	27296	0.2500	14.4200	-66.2300	-0.6990	1.9610	0.4250
14:56:56.871	27316	1.5400	15.4800	-68.1600	-0.5880	2.0310	0.3830
14:56:56.893	27336	1.5000	15.3700	-74.1000	-0.7320	2.2760	0.4640
14:56:56.910	27356	1.5900	14.4700	-64.3400	-0.6150	1.9420	0.3610
14:56:56.931	27376	3.7700	15.0900	-70.4400	-0.6350	2.2990	0.4320
14:56:56.951	27396	0.8800	15.1900	-65.7600	-0.6610	1.9510	0.4050
14:56:56.971	27416	2.4700	14.2200	-67.1300	-0.5470	1.9950	0.3550
14:56:56.992	27436	1.0100	14.6100	-71.7800	-0.6930	2.1270	0.4430
14:56:57.012	27456	1.7800	14.5500	-67.0200	-0.5840	2.0100	0.3650
14:56:57.031	27476	2.8700	14.3400	-72.0300	-0.6260	2.3080	0.4450
14:56:57.052	27496	0.8800	14.0900	-64.1800	-0.6410	1.8970	0.3820
14:56:57.073	27516	3.2800	14.9800	-69.7900	-0.5480	2.2170	0.4030
14:56:57.092	27536	1.2900	14.3800	-69.2100	-0.6810	2.0520	0.4520
14:56:57.113	27556	2.1600	14.8000	-65.9600	-0.5570	1.9730	0.3570
14:56:57.133	27576	2.4800	15.0800	-71.0800	-0.6750	2.2920	0.4780
14:56:57.150	27596	1.6100	14.2100	-62.3200	-0.6410	1.8700	0.3550
14:56:57.171	27616	3.5700	15.5800	-71.0000	-0.6540	2.3650	0.4460
14:56:57.193	27636	1.0300	15.5300	-64.0100	-0.6890	1.9480	0.3830
14:56:57.211	27656	2.5200	14.4800	-67.9200	-0.5870	2.0450	0.3740
14:56:57.232	27676	1.8900	15.3300	-74.1000	-0.7250	2.1510	0.4780
14:56:57.252	27696	2.1000	14.9300	-67.6900	-0.6160	1.9530	0.3690
14:56:57.270	27716	2.6900	14.3000	-68.4500	-0.6850	2.1630	0.4310
14:56:57.291	27736	2.1200	14.3700	-64.3500	-0.6650	1.9360	0.3990
14:56:57.312	27756	2.9800	15.3100	-70.4400	-0.6010	2.1870	0.4190
14:56:57.332	27776	1.1400	14.7100	-69.5100	-0.6800	2.0520	0.4430
14:56:57.352	27796	1.8400	15.2200	-66.2500	-0.5720	1.9610	0.3520
14:56:57.371	27816	3.3400	14.5400	-70.0800	-0.7020	2.2720	0.4620
14:56:57.392	27836	1.9700	14.2300	-65.1000	-0.6390	1.9720	0.3830
14:56:57.412	27856	3.0700	14.6400	-70.6400	-0.6060	2.2420	0.4270
14:56:57.432	27876	-0.0200	14.6200	-65.5500	-0.7000	1.8880	0.3900
14:56:57.452	27896	1.5400	15.2100	-68.4200	-0.5650	1.9780	0.3650
14:56:57.473	27916	1.1300	15.6800	-72.1100	-0.7130	2.1980	0.4430
14:56:57.492	27936	1.8700	14.3000	-64.2800	-0.6360	1.9400	0.3660
14:56:57.511	27956	4.2100	15.1100	-70.7900	-0.6390	2.3380	0.4400
14:56:57.531	27976	0.8600	14.7500	-62.4800	-0.6720	1.8420	0.3860
14:56:57.553	27996	3.8900	14.7700	-71.8300	-0.5660	2.2800	0.4310
14:56:57.572	28016	1.3000	14.4600	-71.4900	-0.7250	2.0860	0.4600
14:56:57.591	28036	2.0600	14.4700	-67.9400	-0.5620	1.9640	0.3700
14:56:57.612	28056	2.4500	15.1800	-72.6600	-0.6910	2.3190	0.4680
14:56:57.631	28076	1.4300	14.3400	-62.7300	-0.6350	1.9010	0.3650
14:56:57.652	28096	2.6700	15.1600	-72.1600	-0.6160	2.2560	0.4310
14:56:57.673	28116	1.3300	14.8000	-67.1600	-0.7100	1.9700	0.4300
14:56:57.692	28136	2.1900	15.2400	-68.5400	-0.5790	2.0500	0.3690
14:56:57.712	28156	1.1500	15.7400	-73.8700	-0.7070	2.1960	0.4600
14:56:57.732	28176	1.4400	14.7400	-64.0000	-0.6040	1.9220	0.3550
14:56:57.751	28196	3.1100	15.1400	-68.3000	-0.6320	2.2840	0.4160
14:56:57.771	28216	1.4200	14.4100	-67.2600	-0.6340	1.8910	0.4030
14:56:57.791	28236	2.5500	14.7400	-69.4100	-0.5370	2.0770	0.3850
14:56:57.812	28256	1.0300	14.9500	-70.6500	-0.6880	2.0630	0.4360
14:56:57.832	28276	1.1000	14.5800	-66.3900	-0.5560	1.9300	0.3540
14:56:57.852	28296	3.4200	15.0400	-70.6100	-0.6420	2.3470	0.4540
14:56:57.872	28316	1.1900	13.8500	-63.6900	-0.6310	1.8660	0.3650
14:56:57.891	28336	2.7800	15.0800	-69.3200	-0.5530	2.1900	0.4080
14:56:57.912	28356	1.2500	14.0400	-66.6000	-0.6840	1.9840	0.4280
14:56:57.932	28376	2.2000	15.1700	-68.2600	-0.5420	2.0430	0.3710
14:56:57.952	28396	2.7000	14.8000	-73.2700	-0.6880	2.2460	0.4780
14:56:57.972	28416	1.1800	14.1500	-64.6900	-0.6100	1.9010	0.3620
14:56:57.991	28436	3.8100	15.0400	-69.0400	-0.6410	2.3150	0.4190
14:56:58.013	28456	2.1900	14.9400	-64.3000	-0.7010	1.9750	0.3970
14:56:58.033	28476	2.9400	15.1600	-68.3800	-0.5530	2.1630	0.3870
14:56:58.052	28496	1.6000	14.9700	-71.1100	-0.7320	2.1220	0.4510
14:56:58.073	28516	1.4900	14.5000	-65.9900	-0.5990	1.9420	0.3630
14:56:58.093	28536	3.7600	14.3600	-70.0800	-0.6830	2.2830	0.4660
14:56:58.112	28556	1.9900	14.5500	-65.5900	-0.6470	1.9410	0.3940
14:56:58.134	28576	3.7700	14.7000	-68.9500	-0.6060	2.2240	0.4240
14:56:58.152	28596	0.9300	14.9800	-68.4900	-0.7080	2.0700	0.4400
14:56:58.172	28616	1.7000	15.1500	-67.2800	-0.5500	1.9920	0.3770
14:56:58.193	28636	2.1100	14.7200	-68.1800	-0.7000	2.1610	0.4310
14:56:58.211	28656	2.0400	14.2000	-66.9300	-0.6360	1.9960	0.3830
14:56:58.232	28676	3.9600	14.7000	-69.2900	-0.6280	2.2760	0.4180
14:56:58.253	28696	0.2200	14.3000	-65.9600	-0.7060	1.8710	0.3990
14:56:58.271	28716	2.3100	15.0200	-69.7100	-0.5540	2.1200	0.3860
14:56:58.292	28736	1.0700	15.2400	-73.0400	-0.6980	2.1910	0.4650
14:56:58.312	28756	1.3200	14.3300	-67.3000	-0.5870	1.9010	0.3650
14:56:58.332	28776	3.3800	14.9400	-69.9500	-0.6440	2.2580	0.4390
14:56:58.352	28796	0.8000	14.3100	-64.5700	-0.6400	1.8690	0.3900
14:56:58.372	28816	4.1700	15.0300	-71.2400	-0.5800	2.2810	0.4190
14:56:58.393	28836	1.4500	14.5400	-69.0300	-0.6940	2.0710	0.4560
14:56:58.412	28856	1.4700	14.7900	-68.0900	-0.5560	1.9890	0.3800
14:56:58.432	28876	2.7800	14.8600	-73.4300	-0.7040	2.3540	0.4730
14:56:58.453	28896	2.4300	13.8100	-63.0400	-0.6600	1.9570	0.3760
14:56:58.473	28916	3.8700	15.2400	-71.3700	-0.6300	2.2520	0.4420
14:56:58.493	28936	0.1400	14.6400	-63.8900	-0.7230	1.9220	0.3950
14:56:58.513	28956	1.5200	15.4400	-70.0800	-0.5650	2.0570	0.3770
14:56:58.533	28976	1.2100	15.5300	-71.6900	-0.7280	2.1870	0.4500
14:56:58.552	28996	1.2200	14.7700	-64.0600	-0.6280	1.9600	0.3530
14:56:58.573	29016	3.8300	14.7100	-70.2700	-0.6550	2.3050	0.4480
14:56:58.592	29036	1.1100	14.1400	-64.2500	-0.6700	1.9170	0.3820
14:56:58.612	29056	1.9600	14.8600	-68.2500	-0.5520	2.0600	0.3660
14:56:58.632	29076	1.2200	14.6700	-71.8500	-0.6960	2.0700	0.4590
14:56:58.653	29096	1.4300	14.3100	-68.7100	-0.5740	2.0160	0.3720
14:56:58.674	29116	3.6600	15.3200	-71.1500	-0.6520	2.3520	0.4530
14:56:58.693	29136	1.3500	13.7400	-61.7100	-0.6210	1.8040	0.3670
14:56:58.713	29156	3.4900	14.7600	-69.7400	-0.5490	2.1560	0.4050
14:56:58.733	29176	1.4800	14.6000	-69.3700	-0.6810	2.0250	0.4350
14:56:58.753	29196	2.3100	14.9600	-68.7000	-0.5370	2.0180	0.3730
14:56:58.773	29216	1.5200	15.0700	-69.1900	-0.7000	2.1890	0.4430
14:56:58.793	29236	0.0100	14.1100	-64.9900	-0.6010	1.8380	0.3510
14:56:58.813	29256	3.1800	14.9400	-69.4200	-0.6580	2.2310	0.4120
14:56:58.834	29276	0.9500	15.1100	-65.7200	-0.7020	1.9070	0.3960
14:56:58.853	29296	3.0300	15.5300	-70.8400	-0.5620	2.1870	0.3860
14:56:58.873	29316	2.4200	15.0500	-70.7900	-0.7360	2.2120	0.4670
14:56:58.892	29336	2.6100	14.6900	-66.4300	-0.6010	2.0170	0.3850
14:56:58.912	29356	3.9500	14.3300	-68.1900	-0.6900	2.2220	0.4460
14:56:58.934	29376	1.4700	14.3300	-66.0800	-0.6610	1.9270	0.3960
14:56:58.953	29396	3.3400	15.2200	-69.0600	-0.5760	2.1870	0.4090
14:56:58.974	29416	0.6200	14.7000	-69.3000	-0.6890	2.0360	0.4430
14:56:58.993	29436	1.8600	15.0100	-67.5400	-0.5540	1.9720	0.3670
14:56:59.014	29456	2.4600	14.6700	-70.9400	-0.7060	2.2220	0.4460
14:56:59.033	29476	0.9200	14.0300	-65.1500	-0.6180	1.9200	0.3870
14:56:59.052	29496	3.6400	14.6800	-70.1800	-0.5990	2.2300	0.4060
14:56:59.073	29516	0.4200	14.6800	-65.2200	-0.6980	1.9370	0.4030
14:56:59.094	29536	2.3900	15.1900	-70.9900	-0.5160	2.1130	0.4040
14:56:59.113	29556	2.1200	15.2400	-72.4300	-0.6970	2.1820	0.4610
14:56:59.132	29576	1.3600	14.3600	-65.4300	-0.5990	1.9080	0.3670
14:56:59.153	29596	3.5600	14.8000	-69.9700	-0.6260	2.2660	0.4120
14:56:59.172	29616	0.6300	14.6700	-64.5000	-0.6650	1.8800	0.3810
14:56:59.193	29636	3.8800	15.4200	-68.3100	-0.5340	2.2260	0.3790
14:56:59.214	29656	1.6400	14.4900	-69.0100	-0.6880	2.0570	0.4490
14:56:59.233	29676	1.5800	15.0900	-68.6800	-0.5630	2.0660	0.3670
14:56:59.253	29696	3.0700	15.2800	-72.2600	-0.6860	2.3210	0.4700
14:56:59.274	29716	1.9200	13.8600	-64.4400	-0.6260	1.9040	0.3840
14:56:59.294	29736	3.6900	14.9900	-67.7900	-0.6130	2.2350	0.4080
14:56:59.312	29756	0.6900	14.5600	-68.6400	-0.7080	1.9740	0.4250
14:56:59.333	29776	1.8400	15.3600	-67.3400	-0.5750	2.0430	0.3620
14:56:59.354	29796	0.9900	15.6900	-69.2700	-0.7200	2.1630	0.4400
14:56:59.373	29816	1.8500	14.1100	-66.3000	-0.6080	1.9610	0.3700
14:56:59.393	29836	3.4300	14.7200	-73.3900	-0.6400	2.3230	0.4390
14:56:59.413	29856	0.2700	14.2500	-68.3900	-0.6560	1.8490	0.4170
14:56:59.434	29876	2.5800	14.9900	-63.8300	-0.5360	2.0170	0.3400
14:56:59.453	29896	1.0700	15.0700	-71.8900	-0.6720	2.1550	0.4490
14:56:59.474	29916	2.1000	14.6800	-66.2200	-0.5840	1.9570	0.3660
14:56:59.495	29936	3.2400	14.6300	-71.3500	-0.6610	2.2660	0.4480
14:56:59.513	29956	1.3900	14.0500	-63.3300	-0.6350	1.8910	0.3830
14:56:59.534	29976	3.9200	15.2000	-67.8600	-0.5650	2.2190	0.3910
14:56:59.554	29996	2.2200	14.3900	-67.7500	-0.6820	2.0430	0.4480
14:56:59.573	30016	1.7700	14.7200	-68.3900	-0.5440	1.9590	0.3710
14:56:59.593	30036	1.3600	14.8600	-72.3000	-0.6680	2.2160	0.4670
14:56:59.614	30056	1.1900	14.1800	-64.4800	-0.6150	1.8790	0.3590
14:56:59.633	30076	4.2000	14.8100	-70.6800	-0.6450	2.3360	0.4490
14:56:59.655	30096	1.4700	14.9200	-65.3800	-0.7010	1.9860	0.4020
14:56:59.675	30116	3.0100	15.2600	-68.3200	-0.5330	2.1190	0.3680
14:56:59.692	30136	0.6700	15.2400	-71.7200	-0.7280	2.0640	0.4410
14:56:59.714	30156	2.6900	14.4300	-65.9900	-0.6110	2.0050	0.3600
14:56:59.734	30176	4.1800	14.2500	-72.2800	-0.6910	2.3620	0.4730
14:56:59.753	30196	1.4700	14.4300	-64.5400	-0.6530	1.9430	0.3960
14:56:59.775	30216	2.4100	14.7700	-67.9100	-0.5700	2.0610	0.3900
14:56:59.795	30236	0.3900	14.4000	-69.0700	-0.6820	1.9950	0.4420
14:56:59.813	30256	2.0300	15.0100	-67.0400	-0.5600	2.0180	0.3570
14:56:59.833	30276	3.2100	14.8400	-72.5400	-0.6790	2.2800	0.4550
14:56:59.854	30296	0.9000	14.0900	-61.7400	-0.6350	1.8770	0.3570
14:56:59.874	30316	2.6800	15.2300	-68.4000	-0.5500	2.2230	0.3990
14:56:59.894	30336	1.0600	14.2400	-65.8400	-0.6850	1.9770	0.4060
14:56:59.913	30356	2.1900	14.8900	-68.5700	-0.5330	2.0030	0.3720
14:56:59.935	30376	0.8500	15.0400	-72.5000	-0.6770	2.1350	0.4470
14:56:59.954	30396	2.0200	14.4900	-65.0700	-0.6010	1.9150	0.3550
14:56:59.974	30416	3.8300	14.9100	-72.0900	-0.6130	2.3260	0.4520
14:56:59.995	30436	1.0100	14.4800	-62.6100	-0.6730	1.8390	0.3720
14:57:00.014	30456	3.7700	15.2800	-71.0900	-0.5330	2.2720	0.4120
14:57:00.033	30476	1.4300	14.3300	-69.2600	-0.6780	2.0660	0.4460
14:57:00.055	30496	2.5100	14.4000	-68.9100	-0.5610	2.0250	0.3830
14:57:00.073	30516	3.3200	15.0800	-71.0100	-0.6740	2.2860	0.4650
14:57:00.095	30536	1.7000	14.1700	-63.9300	-0.6390	1.9160	0.3740
14:57:00.113	30556	3.4000	15.0900	-70.9800	-0.6070	2.3040	0.4300
14:57:00.134	30576	0.3700	14.5900	-64.3400	-0.7180	1.9240	0.4000
14:57:00.154	30596	1.3800	15.2900	-68.5900	-0.5710	2.0040	0.3670
14:57:00.174	30616	1.5000	15.7100	-72.8300	-0.7290	2.2630	0.4450
14:57:00.193	30636	1.5600	14.1200	-63.3800	-0.6520	1.9280	0.3490
14:57:00.214	30656	3.0700	14.7600	-71.4400	-0.6280	2.2360	0.4310
14:57:00.233	30676	0.7100	15.3100	-66.3100	-0.6570	1.9360	0.3950
14:57:00.255	30696	3.1300	14.9800	-68.9300	-0.5530	2.1280	0.3810
14:57:00.275	30716	1.0200	14.8700	-70.5000	-0.6910	2.1100	0.4430
14:57:00.294	30736	1.0000	14.8100	-64.4300	-0.5670	1.9280	0.3500
14:57:00.314	30756	2.7700	14.8100	-72.5200	-0.6600	2.3100	0.4500
14:57:00.334	30776	1.5100	14.0400	-63.6900	-0.6520	1.9310	0.3720
14:57:00.354	30796	4.0500	14.7800	-69.7300	-0.5550	2.1840	0.4150
14:57:00.375	30816	0.4100	14.8600	-67.9500	-0.6870	1.9500	0.4170
14:57:00.394	30836	0.6500	15.4000	-67.9700	-0.5140	1.9750	0.3620
14:57:00.413	30856	1.8100	14.6200	-72.0700	-0.6960	2.1820	0.4610
14:57:00.434	30876	1.2900	14.3200	-64.5700	-0.6100	1.9060	0.3570
14:57:00.453	30896	3.2300	15.2800	-72.9900	-0.6310	2.2720	0.4440
14:57:00.475	30916	0.9000	14.9300	-65.1500	-0.6710	1.8870	0.4020
14:57:00.493	30936	3.1600	14.9700	-68.5500	-0.5470	2.0810	0.3780
14:57:00.515	30956	0.3200	15.3100	-71.4700	-0.7160	2.1420	0.4500
14:57:00.535	30976	1.5000	15.0000	-64.4300	-0.5950	1.9920	0.3420
14:57:00.554	30996	2.9600	14.4400	-70.8800	-0.6910	2.3520	0.4630
14:57:00.573	31016	2.3600	14.4400	-64.0200	-0.6740	1.9150	0.3840
14:57:00.594	31036	4.3900	14.8100	-70.6400	-0.5860	2.1910	0.4160
14:57:00.615	31056	1.0500	14.5200	-69.3400	-0.6730	2.0770	0.4580
14:57:00.633	31076	2.4100	14.9500	-65.8000	-0.5650	2.0250	0.3640
14:57:00.655	31096	2.8700	15.1600	-72.3600	-0.6690	2.2690	0.4670
14:57:00.675	31116	1.0300	14.0800	-63.7600	-0.6390	1.9340	0.3710
14:57:00.694	31136	3.3200	14.9600	-67.7900	-0.6050	2.2080	0.4100
14:57:00.713	31156	0.6500	14.1700	-66.7100	-0.6720	1.9050	0.4270
14:57:00.735	31176	2.9500	15.1100	-68.0900	-0.5450	2.0960	0.3670
14:57:00.754	31196	1.2800	15.1000	-73.4300	-0.6960	2.2420	0.4620
14:57:00.774	31216	1.4100	14.2000	-65.5600	-0.5970	1.9010	0.3550
14:57:00.794	31236	3.1200	15.4200	-70.3800	-0.6100	2.2810	0.4350
14:57:00.814	31256	0.6600	14.7800	-63.7600	-0.6550	1.8670	0.3810
14:57:00.834	31276	3.9100	14.7600	-71.6700	-0.5550	2.2810	0.4180
14:57:00.855	31296	1.3300	14.5200	-68.9000	-0.6950	2.0670	0.4450
14:57:00.875	31316	2.3000	14.8000	-67.0200	-0.5560	2.0060	0.3680
14:57:00.895	31336	2.5600	14.6500	-72.5600	-0.6850	2.3290	0.4830
14:57:00.914	31356	1.7300	14.0800	-62.9900	-0.6370	1.9130	0.3720
14:57:00.935	31376	3.5900	14.9300	-70.6900	-0.6240	2.2690	0.4360
14:57:00.955	31396	0.1900	15.3700	-65.9800	-0.7030	1.9290	0.4070
14:57:00.975	31416	1.6000	15.4000	-70.1100	-0.5940	2.0400	0.3860
14:57:00.996	31436	1.0700	15.4100	-71.5900	-0.7260	2.1300	0.4420
14:57:01.014	31456	1.7200	14.6100	-63.5900	-0.6210	1.8780	0.3520
14:57:01.035	31476	3.5800	14.6600	-70.7500	-0.6540	2.2730	0.4280
14:57:01.055	31496	1.4700	14.7100	-66.3600	-0.6780	1.8930	0.3950
14:57:01.075	31516	1.8300	15.0300	-69.8700	-0.5230	2.0730	0.3870
14:57:01.096	31536	1.7300	14.6700	-69.9400	-0.6760	2.0750	0.4370
14:57:01.115	31556	2.2200	14.7600	-66.5600	-0.5760	1.9480	0.3650
14:57:01.134	31576	2.5300	15.2100	-70.9600	-0.6320	2.2690	0.4440
14:57:01.154	31596	1.4600	13.3700	-64.4600	-0.6440	1.8520	0.3720
14:57:01.176	31616	3.5400	14.5100	-68.4300	-0.5510	2.1810	0.4090
14:57:01.195	31636	0.9500	14.1500	-68.2100	-0.6790	2.0330	0.4220
14:57:01.215	31656	2.7700	15.1400	-68.8200	-0.5320	2.1020	0.3810
14:57:01.235	31676	1.5900	15.0800	-69.9100	-0.6660	2.2380	0.4490
14:57:01.254	31696	1.0600	13.8700	-63.1400	-0.6020	1.8080	0.3360
14:57:01.275	31716	4.0300	15.0900	-71.4700	-0.6140	2.3220	0.4340
14:57:01.294	31736	1.3200	15.1200	-65.7300	-0.6640	1.9090	0.3970
14:57:01.315	31756	2.5900	14.9000	-70.1500	-0.5090	2.1470	0.3890
14:57:01.335	31776	1.2100	14.8800	-71.0400	-0.7100	2.1030	0.4470
14:57:01.356	31796	1.5900	14.9200	-67.3000	-0.5620	2.0190	0.3690
14:57:01.375	31816	2.4300	14.6300	-68.6600	-0.6650	2.1870	0.4490
14:57:01.396	31836	1.9900	13.6400	-63.7700	-0.6460	1.8980	0.3720
14:57:01.414	31856	3.4500	14.4400	-71.2900	-0.5970	2.2170	0.4260
14:57:01.435	31876	1.3800	14.9600	-69.7400	-0.6670	2.0760	0.4420
14:57:01.455	31896	1.8700	14.4900	-67.2700	-0.5600	2.0860	0.3730
14:57:01.476	31916	2.2800	14.7300	-71.8800	-0.6570	2.2060	0.4660
14:57:01.496	31936	1.5900	14.3700	-63.5600	-0.6010	1.9160	0.3700
14:57:01.515	31956	3.7500	14.7000	-71.1600	-0.5830	2.2420	0.4230
14:57:01.535	31976	1.4100	14.8300	-64.2300	-0.6980	1.9260	0.3930
14:57:01.555	31996	2.5700	14.9500	-69.2600	-0.5390	2.1480	0.3900
14:57:01.575	32016	1.3400	14.8700	-73.2900	-0.7050	2.2000	0.4640
14:57:01.594	32036	1.5000	14.2900	-64.5900	-0.5820	1.9330	0.3460
14:57:01.616	32056	3.5500	15.1800	-72.0800	-0.6270	2.2160	0.4390
14:57:01.635	32076	1.1800	13.8800	-64.7300	-0.6510	1.8680	0.3830
14:57:01.655	32096	4.2600	15.3200	-70.7400	-0.5510	2.3220	0.4140
14:57:01.674	32116	1.4800	14.5800	-67.9200	-0.6790	2.0770	0.4410
14:57:01.696	32136	2.0100	15.1600	-70.2200	-0.5670	2.1570	0.3950
14:57:01.716	32156	4.5800	15.7000	-74.1900	-0.7120	2.5980	0.5160
14:57:01.735	32176	3.3800	13.9100	-62.8800	-0.6570	2.0400	0.3990
14:57:01.755	32196	2.7600	13.5500	-63.0400	-0.6030	2.0290	0.3790
14:57:01.775	32216	1.6100	14.6800	-70.0400	-0.6440	2.1410	0.4220
14:57:01.795	32236	2.5100	15.5800	-72.8700	-0.5260	2.1720	0.4000
14:57:01.816	32256	2.2500	13.8500	-66.7800	-0.6650	2.0500	0.4280
14:57:01.834	32276	1.8900	14.1700	-65.9000	-0.5440	2.0260	0.3830
14:57:01.855	32296	2.2500	15.1400	-71.7200	-0.5730	2.2630	0.4180
14:57:01.875	32316	0.0000	13.6800	-64.4300	-0.6310	1.8420	0.3770
14:57:01.895	32336	3.6200	14.1400	-68.3000	-0.4870	2.1450	0.3830
14:57:01.915	32356	-0.3800	14.7100	-68.3900	-0.6180	2.0510	0.4360
14:57:01.935	32376	1.6700	14.6400	-71.5200	-0.4410	2.1480	0.3860
14:57:01.955	32396	3.6900	13.8800	-70.4100	-0.5810	2.2490	0.4560
14:57:01.976	32416	1.5000	12.9700	-58.6700	-0.5960	1.7220	0.3580
14:57:01.995	32436	4.5000	15.4200	-76.8400	-0.5120	2.5730	0.4590
14:57:02.017	32456	1.6000	14.7500	-66.1500	-0.6700	2.0770	0.4010
14:57:02.035	32476	2.0100	13.6400	-64.4800	-0.5550	1.8840	0.3580
14:57:02.054	32496	1.2600	15.0200	-72.0600	-0.6860	2.1400	0.4380
14:57:02.075	32516	0.7400	14.6200	-67.0400	-0.6200	1.9400	0.3500
14:57:02.096	32536	4.1800	15.4300	-68.2000	-0.6590	2.3400	0.4320
14:57:02.114	32556	1.8900	13.9600	-63.1200	-0.6460	1.8460	0.3940
14:57:02.136	32576	3.2400	14.6600	-69.2800	-0.5980	2.1190	0.3980
14:57:02.156	32596	1.3500	15.5400	-75.9500	-0.7010	2.2330	0.4750
14:57:02.176	32616	1.1700	14.5400	-65.5300	-0.5920	1.8860	0.3730
14:57:02.196	32636	2.8900	14.3400	-67.1700	-0.6900	2.1490	0.4280
14:57:02.216	32656	1.7900	14.9700	-66.6000	-0.6130	2.0530	0.3930
14:57:02.236	32676	4.4000	14.9700	-67.8700	-0.6310	2.2160	0.3990
14:57:02.255	32696	0.8900	14.2200	-65.5100	-0.6630	1.9270	0.4110
14:57:02.276	32716	1.7300	15.5100	-66.4700	-0.5590	2.0760	0.3710
14:57:02.295	32736	3.2200	15.7000	-73.7200	-0.6970	2.3680	0.4760
14:57:02.315	32756	2.1700	14.6600	-63.9600	-0.6340	1.9640	0.3890
14:57:02.337	32776	4.2600	14.2500	-66.2200	-0.6440	2.2330	0.4100
14:57:02.355	32796	0.8600	15.1100	-66.0500	-0.7000	1.9510	0.3940
14:57:02.375	32816	3.2600	15.2900	-68.6100	-0.5450	2.1440	0.3780
14:57:02.396	32836	0.8700	15.2000	-70.3700	-0.6960	2.1180	0.4380
14:57:02.416	32856	0.7200	14.6100	-66.0200	-0.5800	1.8860	0.3660
14:57:02.436	32876	3.4800	15.2000	-74.9500	-0.6460	2.4330	0.4700
14:57:02.456	32896	0.6900	14.5200	-63.6700	-0.6650	1.8690	0.3780
14:57:02.476	32916	4.5300	14.8500	-64.2200	-0.6370	2.1620	0.3910
14:57:02.496	32936	1.2800	14.8800	-68.1400	-0.6990	2.0640	0.4230
14:57:02.517	32956	2.3400	15.4400	-68.6200	-0.5720	2.0930	0.3870
14:57:02.536	32976	2.4900	14.9700	-72.4400	-0.7080	2.2750	0.4740
14:57:02.557	32996	1.2500	14.1600	-63.5000	-0.6310	1.8980	0.3660
14:57:02.576	33016	4.2600	14.9800	-69.4200	-0.6390	2.2660	0.4140
14:57:02.597	33036	0.8400	15.2800	-67.3400	-0.7240	1.9790	0.4150
14:57:02.615	33056	2.5100	15.3000	-68.7600	-0.6000	2.0370	0.3760
14:57:02.636	33076	1.2100	15.5200	-73.1900	-0.7090	2.1390	0.4680
14:57:02.656	33096	1.2300	14.8100	-68.3900	-0.6120	1.9900	0.3780
14:57:02.677	33116	3.7400	15.1200	-67.3100	-0.6530	2.2160	0.4170
14:57:02.696	33136	1.0000	13.9600	-64.0000	-0.6740	1.8910	0.3910
14:57:02.716	33156	2.2200	15.2700	-70.5000	-0.5490	2.0980	0.3830
14:57:02.736	33176	1.4100	15.0000	-72.2300	-0.6930	2.0600	0.4560
14:57:02.756	33196	1.8600	14.8400	-64.5600	-0.5920	1.9390	0.3530
14:57:02.776	33216	3.7500	15.1000	-72.7100	-0.6670	2.3160	0.4630
14:57:02.796	33236	0.5100	14.1900	-64.3900	-0.6450	1.8710	0.3610
14:57:02.816	33256	3.2300	14.5000	-68.3700	-0.6020	2.1530	0.3990
14:57:02.836	33276	1.6000	14.5400	-67.8100	-0.6970	2.0510	0.4390
14:57:02.857	33296	2.3700	14.8000	-67.2400	-0.5440	2.0260	0.3760
14:57:02.876	33316	1.7500	15.1900	-73.1400	-0.6760	2.2250	0.4780
14:57:02.895	33336	0.9500	13.9800	-63.9800	-0.6310	1.8530	0.3610
14:57:02.916	33356	3.7800	14.8900	-67.9400	-0.6470	2.3290	0.4190
14:57:02.936	33376	1.8500	15.4500	-67.8700	-0.6940	2.0210	0.4200
14:57:02.955	33396	3.2800	14.6600	-67.8000	-0.5630	2.0600	0.3660
14:57:02.976	33416	0.8700	14.4000	-72.5000	-0.7190	2.0890	0.4530
14:57:02.996	33436	2.0000	15.1200	-65.9500	-0.5790	2.0660	0.3720
14:57:03.015	33456	4.3500	15.0500	-68.9700	-0.6930	2.3240	0.4710
14:57:03.036	33476	2.0300	13.9800	-64.0500	-0.6670	1.9160	0.3810
14:57:03.056	33496	3.1200	14.7700	-68.4100	-0.6070	2.1510	0.4030
14:57:03.077	33516	0.5800	14.7900	-70.3900	-0.6860	2.0540	0.4430
14:57:03.095	33536	1.5200	15.1300	-69.1200	-0.5550	2.0200	0.3730
14:57:03.116	33556	2.8800	14.2000	-70.4100	-0.6730	2.1520	0.4590
14:57:03.138	33576	1.4900	14.3600	-65.4400	-0.6300	1.9280	0.3840
14:57:03.157	33596	3.2700	14.9700	-71.7200	-0.5710	2.2380	0.4170
14:57:03.175	33616	-0.0700	14.3800	-64.8700	-0.6800	1.8650	0.4010
14:57:03.197	33636	1.7100	14.7900	-70.0700	-0.5620	2.0400	0.3870
14:57:03.217	33656	1.6000	15.3300	-72.8900	-0.6990	2.2230	0.4680
14:57:03.237	33676	1.7400	15.0300	-64.6800	-0.6090	1.9480	0.3600
14:57:03.257	33696	3.4100	14.8600	-70.0900	-0.6520	2.2430	0.4330
14:57:03.275	33716	1.0600	14.1000	-63.0500	-0.6750	1.8510	0.3750
14:57:03.297	33736	3.6900	15.0600	-71.3800	-0.5480	2.2390	0.4120
14:57:03.316	33756	1.6400	14.7200	-68.2300	-0.7040	2.0820	0.4460
14:57:03.336	33776	2.1100	14.5900	-67.3700	-0.5740	1.9980	0.3730
14:57:03.355	33796	3.0000	14.9000	-72.7800	-0.6800	2.3210	0.4810
14:57:03.376	33816	1.8800	14.1200	-65.3400	-0.6280	1.9270	0.3790
14:57:03.396	33836	4.2300	14.8200	-68.2900	-0.6360	2.2510	0.4190
14:57:03.415	33856	0.4100	15.0700	-65.6600	-0.7220	1.9520	0.4080
14:57:03.438	33876	1.2600	15.5500	-70.3200	-0.5920	2.0520	0.3730
14:57:03.458	33896	1.0200	15.7600	-70.8000	-0.7380	2.1710	0.4370
14:57:03.477	33916	1.9200	14.4700	-64.1200	-0.6470	1.9560	0.3600
14:57:03.495	33936	3.6700	15.0900	-70.9700	-0.6520	2.2550	0.4350
14:57:03.517	33956	0.8500	14.5100	-66.2500	-0.6650	1.8540	0.3910
14:57:03.535	33976	2.3000	15.0600	-70.5600	-0.5550	2.0540	0.3850
14:57:03.557	33996	1.4300	14.7400	-70.4200	-0.6900	2.0740	0.4500
14:57:03.576	34016	2.3100	14.9300	-66.7100	-0.5740	2.0520	0.3580
14:57:03.597	34036	3.2800	14.9400	-72.1000	-0.6700	2.3420	0.4570
14:57:03.616	34056	0.9600	13.5500	-63.6300	-0.6540	1.8880	0.3810
14:57:03.636	34076	3.5500	14.8400	-69.3600	-0.5870	2.1880	0.4180
14:57:03.658	34096	0.8400	14.6900	-67.7100	-0.6890	1.9950	0.4290
14:57:03.677	34116	1.5600	15.1100	-68.3300	-0.5660	1.9900	0.3740
14:57:03.696	34136	1.9900	15.0600	-69.8100	-0.6930	2.1960	0.4400
14:57:03.717	34156	1.5000	14.1600	-65.7400	-0.6240	1.9230	0.3680
14:57:03.737	34176	4.1500	15.0400	-69.6700	-0.6560	2.3790	0.4260
14:57:03.757	34196	0.5500	14.9300	-64.3200	-0.6930	1.9130	0.3950
14:57:03.778	34216	3.0700	15.4000	-70.3800	-0.5310	2.1010	0.3840
14:57:03.796	34236	1.3800	14.9000	-71.2400	-0.7330	2.1500	0.4540
14:57:03.817	34256	1.9400	14.7300	-66.2300	-0.6230	1.9650	0.3640
14:57:03.838	34276	3.6200	14.3100	-69.9600	-0.7030	2.2600	0.4350
14:57:03.858	34296	1.2100	14.1200	-65.2700	-0.6820	1.9590	0.3940
14:57:03.877	34316	3.5800	15.0500	-68.5700	-0.6260	2.2270	0.4140
14:57:03.897	34336	1.0700	14.8900	-68.6100	-0.7040	2.0390	0.4440
14:57:03.917	34356	1.9400	14.6200	-68.1100	-0.5740	1.9950	0.3790
14:57:03.938	34376	3.5700	14.7200	-70.2500	-0.7040	2.2250	0.4520
14:57:03.957	34396	1.6700	14.2300	-63.5300	-0.6350	1.9540	0.3770
14:57:03.976	34416	3.5000	14.6200	-70.5700	-0.5950	2.2680	0.4220
14:57:03.997	34436	0.7000	14.8500	-66.5600	-0.6870	1.9390	0.4170
14:57:04.016	34456	2.5200	14.9300	-69.7400	-0.5430	2.0960	0.3890
14:57:04.036	34476	1.4800	14.9600	-71.5200	-0.7020	2.1500	0.4510
14:57:04.056	34496	1.6900	15.0400	-64.4100	-0.6040	1.9260	0.3490
14:57:04.077	34516	4.1700	14.7300	-70.8100	-0.6670	2.2850	0.4330
14:57:04.096	34536	0.9500	14.2400	-63.8600	-0.6660	1.8880	0.3840
14:57:04.116	34556	3.7900	15.4200	-69.5200	-0.5590	2.2780	0.3990
14:57:04.137	34576	0.8000	14.6000	-69.2800	-0.6850	2.0600	0.4490
14:57:04.158	34596	1.8700	15.1700	-68.4700	-0.5450	2.0500	0.3780
14:57:04.177	34616	2.8500	15.0500	-70.5600	-0.6980	2.3010	0.4620
14:57:04.198	34636	1.8000	14.3000	-64.1700	-0.6450	1.9760	0.3860
14:57:04.217	34656	4.2000	15.0500	-69.3300	-0.6330	2.2760	0.4440
14:57:04.239	34676	0.9000	14.7200	-65.7300	-0.7280	1.9410	0.4030
14:57:04.256	34696	2.3300	15.1000	-70.8900	-0.5940	2.0860	0.3870
14:57:04.277	34716	1.1700	15.1900	-74.0500	-0.7450	2.2490	0.4660
14:57:04.297	34736	1.0900	14.8200	-66.8700	-0.6460	1.9640	0.3740
14:57:04.318	34756	3.2400	14.6200	-71.1700	-0.6460	2.2160	0.4350
14:57:04.337	34776	1.5500	14.6700	-67.0900	-0.6810	1.9810	0.4090
14:57:04.357	34796	3.1300	15.0900	-67.7600	-0.5750	2.0820	0.3860
14:57:04.377	34816	0.8300	14.8800	-70.4400	-0.6850	2.1070	0.4370
14:57:04.397	34836	1.9600	14.8500	-65.9300	-0.5750	1.9420	0.3600
14:57:04.417	34856	3.0900	14.8300	-72.5600	-0.6630	2.2860	0.4580
14:57:04.437	34876	1.3600	14.3100	-63.1400	-0.6570	1.9060	0.3600
14:57:04.457	34896	3.4000	14.6500	-68.7900	-0.5840	2.1860	0.4000
14:57:04.477	34916	0.9800	14.4900	-68.6100	-0.6810	1.9750	0.4410
14:57:04.498	34936	2.4200	15.0600	-67.9500	-0.5440	2.0270	0.3750
14:57:04.518	34956	1.9100	14.8600	-72.4000	-0.6850	2.2020	0.4620
14:57:04.539	34976	1.2100	14.0300	-65.6900	-0.6150	1.8820	0.3610
14:57:04.557	34996	3.4800	15.3800	-72.4800	-0.6460	2.3450	0.4480
14:57:04.576	35016	1.8900	15.3100	-65.3900	-0.6890	1.9440	0.4010
14:57:04.597	35036	3.3500	14.9700	-68.6800	-0.5830	2.1490	0.3880
14:57:04.618	35056	1.2200	14.8000	-72.5700	-0.7180	2.1080	0.4590
14:57:04.637	35076	2.1100	14.9600	-66.4400	-0.6220	1.9650	0.3680
14:57:04.658	35096	3.0800	15.0300	-68.8100	-0.6810	2.2680	0.4400
14:57:04.679	35116	1.5400	14.1900	-67.5100	-0.6710	1.9440	0.4160
14:57:04.697	35136	2.9900	15.3000	-68.6600	-0.6200	2.1660	0.4030
14:57:04.718	35156	0.4400	14.9700	-70.5300	-0.6750	2.0210	0.4500
14:57:04.737	35176	1.6300	15.0800	-65.6400	-0.5950	1.9400	0.3590
14:57:04.757	35196	2.7500	15.2800	-71.4800	-0.6810	2.2680	0.4600
14:57:04.778	35216	1.0300	14.5200	-62.5600	-0.6660	1.9100	0.3720
14:57:04.797	35236	3.2000	15.3400	-68.9000	-0.6000	2.1930	0.4120
14:57:04.817	35256	-0.1900	14.9300	-65.9900	-0.6950	1.9020	0.4010
14:57:04.837	35276	1.6900	14.8900	-67.2500	-0.5520	1.9600	0.3510
14:57:04.858	35296	1.0500	15.5700	-73.1100	-0.6910	2.1610	0.4570
14:57:04.878	35316	2.4900	14.4300	-65.0300	-0.6200	1.9720	0.3580
14:57:04.898	35336	3.7700	15.1900	-71.5100	-0.6140	2.3420	0.4500
14:57:04.917	35356	1.5100	14.5200	-62.1200	-0.6610	1.8210	0.3810
14:57:04.939	35376	3.4900	14.7600	-72.1100	-0.5500	2.2280	0.4060
14:57:04.957	35396	1.8800	14.4600	-69.3500	-0.7110	2.0440	0.4500
14:57:04.978	35416	2.1600	14.6300	-68.1500	-0.5560	2.0490	0.3770
14:57:04.998	35436	2.1500	15.1600	-72.1700	-0.6580	2.2450	0.4660
14:57:05.017	35456	1.0800	14.2700	-63.4600	-0.6140	1.8730	0.3710
14:57:05.038	35476	4.0500	14.8400	-70.6600	-0.6270	2.2800	0.4300
14:57:05.057	35496	0.8400	14.8900	-65.7800	-0.7320	1.9570	0.4150
14:57:05.078	35516	1.7800	15.4400	-69.8700	-0.5880	2.0710	0.3850
14:57:05.097	35536	0.0500	15.2300	-70.8600	-0.7210	2.1200	0.4210
14:57:05.119	35556	1.8600	14.2600	-65.6600	-0.6170	1.9200	0.3640
14:57:05.138	35576	5.1400	15.0200	-71.1000	-0.6650	2.3830	0.4540
14:57:05.158	35596	1.9800	14.2000	-65.7000	-0.6610	1.9630	0.3980
14:57:05.178	35616	2.2100	14.7400	-69.0100	-0.5440	2.0450	0.3790
14:57:05.198	35636	0.7800	14.7700	-72.5800	-0.6650	2.0820	0.4510
14:57:05.218	35656	2.6400	14.9900	-66.0600	-0.5760	2.0340	0.3710
14:57:05.238	35676	3.7800	15.4000	-72.7300	-0.6580	2.3600	0.4640
14:57:05.258	35696	1.1600	13.7500	-61.6600	-0.6400	1.8680	0.3610
14:57:05.277	35716	3.4400	14.5700	-68.1900	-0.5840	2.1470	0.4000
14:57:05.299	35736	1.1700	14.6500	-69.3900	-0.6950	2.0080	0.4440
14:57:05.318	35756	1.7400	15.1300	-69.1500	-0.5440	2.0180	0.3840
14:57:05.338	35776	1.6000	15.1300	-71.6800	-0.6990	2.2800	0.4550
14:57:05.359	35796	0.6800	14.1300	-64.6400	-0.6300	1.8630	0.3580
14:57:05.379	35816	3.7000	14.9600	-71.3900	-0.6490	2.2970	0.4330
14:57:05.397	35836	1.3200	15.2300	-64.8900	-0.7050	1.8750	0.3870
14:57:05.419	35856	2.7800	15.3700	-69.4700	-0.5730	2.1440	0.3810
14:57:05.437	35876	1.9000	15.1300	-72.4800	-0.7340	2.1940	0.4570
14:57:05.457	35896	2.3600	14.7100	-64.4200	-0.6270	1.9740	0.3570
14:57:05.477	35916	3.0400	14.9000	-71.9300	-0.7010	2.3070	0.4610
14:57:05.498	35936	1.3600	14.0500	-65.6900	-0.6610	1.9050	0.3860
14:57:05.518	35956	3.1400	14.7700	-68.3900	-0.6190	2.1780	0.4130
14:57:05.537	35976	0.8400	14.9700	-70.3800	-0.6950	2.0410	0.4490
14:57:05.557	35996	2.0500	15.2600	-67.6500	-0.5670	2.0170	0.3750
14:57:05.577	36016	2.6700	15.1300	-71.3500	-0.7180	2.3140	0.4600
14:57:05.597	36036	1.7300	14.0800	-63.0700	-0.6430	1.9100	0.3730
14:57:05.618	36056	3.1000	14.6100	-70.0800	-0.6290	2.2060	0.4200
14:57:05.638	36076	0.9200	15.4000	-66.5600	-0.6840	1.9160	0.4070
14:57:05.658	36096	2.7800	15.3100	-69.6500	-0.5400	2.0850	0.3790
14:57:05.677	36116	0.9300	15.0900	-73.3300	-0.6950	2.1500	0.4640
14:57:05.697	36136	0.4100	14.9100	-63.8300	-0.6120	1.8600	0.3340
14:57:05.718	36156	4.0500	15.2500	-72.2100	-0.6180	2.3070	0.4480
14:57:05.738	36176	1.3400	14.0200	-63.7300	-0.6770	1.8820	0.3780
14:57:05.758	36196	3.8100	15.3500	-72.4100	-0.5500	2.2680	0.4220
14:57:05.780	36216	0.3700	14.6300	-67.4200	-0.6840	2.0420	0.4390
14:57:05.799	36236	1.2800	14.5800	-67.5700	-0.5570	1.9930	0.3730
14:57:05.819	36256	3.0900	15.1000	-73.2100	-0.7020	2.3340	0.4810
14:57:05.839	36276	2.4300	14.0700	-62.4000	-0.6480	1.9180	0.3730
14:57:05.858	36296	4.0400	14.8900	-69.5100	-0.6470	2.2630	0.4370
14:57:05.877	36316	1.3800	15.1100	-68.7700	-0.7260	1.9680	0.4190
14:57:05.898	36336	1.3900	15.6200	-66.3500	-0.5890	2.0270	0.3660
14:57:05.919	36356	1.0900	15.6000	-69.9100	-0.7410	2.1680	0.4300
14:57:05.937	36376	1.4900	14.7900	-65.2100	-0.6470	1.9730	0.3720
14:57:05.957	36396	3.7200	14.8700	-69.7300	-0.6640	2.2800	0.4260
14:57:05.980	36416	1.3600	13.9300	-66.4300	-0.6690	1.8920	0.4010
14:57:05.998	36436	2.9600	14.6800	-67.8100	-0.5480	2.0930	0.3870
14:57:06.019	36456	1.5000	14.4500	-70.5900	-0.7010	2.0970	0.4490
14:57:06.039	36476	1.7900	14.8200	-67.7400	-0.5760	1.9970	0.3700
14:57:06.059	36496	3.3300	15.2100	-72.1800	-0.6610	2.3430	0.4570
14:57:06.078	36516	0.8300	14.0200	-63.9700	-0.6470	1.9140	0.3730
14:57:06.099	36536	3.2000	14.7800	-68.0800	-0.5810	2.1780	0.4010
14:57:06.119	36556	1.6100	14.3800	-68.3500	-0.7020	1.9960	0.4360
14:57:06.140	36576	1.3500	15.1700	-68.2200	-0.5530	2.0200	0.3740
14:57:06.157	36596	1.8200	15.2700	-72.5000	-0.7020	2.2450	0.4600
14:57:06.178	36616	0.1200	14.0100	-64.0000	-0.6280	1.8190	0.3560
14:57:06.200	36636	3.9900	14.9100	-70.6500	-0.6480	2.3000	0.4350
14:57:06.219	36656	1.5900	15.3600	-66.0000	-0.7200	1.9220	0.4020
14:57:06.239	36676	3.1300	15.0500	-71.1500	-0.5790	2.1340	0.3940
14:57:06.260	36696	1.5500	15.0600	-72.3700	-0.7430	2.1710	0.4570
14:57:06.279	36716	2.4900	14.9300	-65.0500	-0.6180	1.9700	0.3600
14:57:06.299	36736	4.2500	14.4700	-68.9900	-0.6940	2.3130	0.4420
14:57:06.319	36756	1.3500	14.3600	-65.1400	-0.6650	1.9240	0.3910
14:57:06.339	36776	2.5100	15.1500	-68.8200	-0.5890	2.1340	0.4090
14:57:06.359	36796	0.8500	15.1100	-70.1500	-0.6900	2.0450	0.4370
14:57:06.378	36816	2.7500	14.9100	-69.8800	-0.5570	2.0570	0.3830
14:57:06.398	36836	2.7100	14.8600	-69.5100	-0.6990	2.2290	0.4450
14:57:06.419	36856	1.2800	14.5400	-64.1300	-0.6070	1.9210	0.3900
14:57:06.438	36876	3.6300	14.7600	-68.6000	-0.6010	2.2280	0.4140
14:57:06.458	36896	-0.1500	14.8900	-66.5200	-0.6910	1.8880	0.4020
14:57:06.480	36916	1.5900	15.1400	-67.1200	-0.5430	2.0270	0.3540
14:57:06.499	36936	1.6700	15.5600	-72.1200	-0.7020	2.1970	0.4570
14:57:06.519	36956	1.3900	14.5300	-67.8900	-0.6030	1.9710	0.3680
14:57:06.539	36976	3.6400	15.2600	-70.0200	-0.6260	2.2940	0.4310
14:57:06.559	36996	1.2100	14.6900	-62.7600	-0.6620	1.8320	0.3660
14:57:06.578	37016	4.5200	14.7900	-70.2300	-0.5720	2.2730	0.3990
14:57:06.598	37036	1.0500	14.4300	-69.8500	-0.7030	2.1230	0.4630
14:57:06.619	37056	1.7800	14.7500	-65.6600	-0.5700	1.9940	0.3530
14:57:06.638	37076	2.7900	14.5400	-71.6700	-0.6700	2.3050	0.4690
14:57:06.658	37096	2.8900	13.9200	-65.3600	-0.6480	2.0180	0.3940
14:57:06.679	37116	4.9700	14.2500	-69.0700	-0.6400	2.2900	0.4340
14:57:06.699	37136	0.6500	14.7200	-67.3600	-0.7020	1.9920	0.4300
14:57:06.719	37156	2.0000	15.5600	-68.9300	-0.5900	2.0480	0.3810
14:57:06.740	37176	1.3200	15.3200	-72.6800	-0.7280	2.2410	0.4600
14:57:06.758	37196	0.7800	14.7400	-65.0600	-0.6460	1.9520	0.3710
14:57:06.778	37216	3.9800	14.9500	-67.7900	-0.6420	2.2240	0.4120
14:57:06.800	37236	1.4400	14.8300	-66.0700	-0.6640	1.9440	0.3980
14:57:06.818	37256	3.4100	14.6200	-67.3000	-0.5750	2.0960	0.3800
14:57:06.839	37276	0.4600	14.8300	-71.9600	-0.6800	2.1100	0.4580
14:57:06.859	37296	1.4400	15.0600	-65.9100	-0.5830	1.9730	0.3540
14:57:06.879	37316	2.9800	15.2200	-71.8700	-0.6540	2.3290	0.4570
14:57:06.899	37336	0.6500	14.2200	-62.7200	-0.6360	1.8300	0.3710
14:57:06.919	37356	4.2200	14.6500	-69.0400	-0.5660	2.1950	0.4000
14:57:06.939	37376	2.1600	14.6800	-69.5900	-0.6890	2.1260	0.4660
14:57:06.958	37396	1.8600	15.1800	-67.4800	-0.5510	2.0250	0.3720
14:57:06.979	37416	0.3200	14.5100	-69.6300	-0.6840	2.1620	0.4440
14:57:06.999	37436	1.1200	14.2700	-62.7500	-0.6180	1.8660	0.3450
14:57:07.019	37456	4.0500	15.2600	-71.3200	-0.6560	2.3250	0.4390
14:57:07.038	37476	1.1200	15.2400	-65.3800	-0.6950	1.9750	0.4000
14:57:07.058	37496	3.1900	15.1200	-68.2500	-0.5570	2.0950	0.3650
14:57:07.078	37516	0.9500	15.1800	-72.6100	-0.7080	2.1290	0.4440
14:57:07.098	37536	2.7100	14.8000	-65.8100	-0.6200	2.0310	0.3570
14:57:07.120	37556	4.0400	14.7400	-68.5200	-0.6810	2.3010	0.4520
14:57:07.139	37576	1.5400	13.9900	-63.5400	-0.6740	1.8960	0.3740
14:57:07.160	37596	2.6400	15.0400	-69.6600	-0.5870	2.1790	0.4050
14:57:07.180	37616	0.9700	14.6900	-70.6300	-0.6790	2.0480	0.4620
14:57:07.200	37636	2.8800	14.7200	-66.2500	-0.5680	2.0580	0.3790
14:57:07.221	37656	2.2900	14.6700	-70.5500	-0.6680	2.2240	0.4500
14:57:07.241	37676	1.8500	14.1900	-64.3600	-0.6230	1.9450	0.3800
14:57:07.260	37696	2.7800	15.0600	-70.5400	-0.5970	2.2490	0.4290
14:57:07.279	37716	0.9800	14.7000	-65.6000	-0.6840	1.9430	0.4080
14:57:07.300	37736	2.7400	15.0500	-67.9600	-0.5440	2.0670	0.3700
14:57:07.321	37756	1.0000	15.2400	-71.1300	-0.6960	2.1400	0.4420
14:57:07.339	37776	1.2500	14.5300	-65.8500	-0.6220	1.9280	0.3490
14:57:07.359	37796	3.6000	14.9600	-70.2400	-0.6390	2.2660	0.4360
14:57:07.381	37816	1.1000	14.4000	-64.0200	-0.6720	1.8920	0.3780
14:57:07.399	37836	4.1600	15.2600	-69.4900	-0.5630	2.2140	0.4180
14:57:07.421	37856	1.0000	14.3400	-68.3500	-0.6800	2.0140	0.4510
14:57:07.440	37876	1.5000	14.8300	-68.9700	-0.5650	2.0600	0.3820
14:57:07.460	37896	3.1800	14.7600	-70.6200	-0.6840	2.3660	0.4730
14:57:07.479	37916	2.4200	13.7400	-63.7800	-0.6330	1.9220	0.3820
14:57:07.500	37936	3.4600	15.0600	-66.9600	-0.6320	2.1820	0.4060
14:57:07.519	37956	0.3000	15.2400	-68.0600	-0.7060	1.9190	0.4270
14:57:07.539	37976	2.0700	15.0900	-69.4800	-0.6090	2.1010	0.3840
14:57:07.561	37996	1.6800	15.3700	-71.2500	-0.7040	2.1630	0.4560
14:57:07.581	38016	1.5600	14.9100	-66.7500	-0.6140	1.9350	0.3800
14:57:07.600	38036	3.1800	14.8100	-70.3100	-0.6550	2.2160	0.4240
14:57:07.620	38056	1.3400	14.3400	-65.2000	-0.6870	1.9270	0.3890
14:57:07.641	38076	2.7300	15.0600	-68.9900	-0.5720	2.1410	0.3890
14:57:07.661	38096	1.1700	14.6100	-71.6200	-0.6880	2.0790	0.4540
14:57:07.679	38116	0.7400	15.2700	-64.5200	-0.5660	1.9180	0.3500
14:57:07.701	38136	2.6600	15.1300	-70.4400	-0.6520	2.3060	0.4450
14:57:07.719	38156	0.8000	14.2000	-62.3700	-0.6440	1.8540	0.3520
14:57:07.740	38176	3.1500	15.1900	-69.0300	-0.5680	2.1730	0.4100
14:57:07.760	38196	1.4700	14.8300	-66.8800	-0.6930	2.0450	0.4280
14:57:07.780	38216	1.6000	15.2700	-66.5400	-0.5440	2.0120	0.3650
14:57:07.800	38236	1.8300	15.3000	-72.6900	-0.6920	2.2700	0.4650
14:57:07.821	38256	0.8400	14.2300	-64.0500	-0.6200	1.8550	0.3480
14:57:07.840	38276	3.7700	15.4400	-70.8800	-0.6480	2.3170	0.4340
14:57:07.860	38296	0.4800	15.3500	-65.6700	-0.6820	1.9190	0.3990
14:57:07.881	38316	2.8500	15.3400	-70.6100	-0.5440	2.1270	0.3830
14:57:07.899	38336	0.7000	14.7400	-71.4900	-0.7210	2.0970	0.4510
14:57:07.920	38356	2.7200	14.8300	-64.6400	-0.6030	2.0380	0.3690
14:57:07.941	38376	4.4000	14.6900	-70.8800	-0.6840	2.3460	0.4610
14:57:07.961	38396	1.8000	14.4200	-64.6500	-0.6670	1.9400	0.3970
14:57:07.980	38416	3.2900	15.1800	-67.6900	-0.6110	2.1170	0.4120
14:57:08.001	38436	0.5900	14.5600	-68.9700	-0.6810	2.0300	0.4290
14:57:08.020	38456	2.6400	14.7400	-68.3700	-0.5470	2.0530	0.3930
14:57:08.040	38476	2.7000	15.3300	-71.2900	-0.6690	2.2840	0.4680
14:57:08.060	38496	1.0700	14.3000	-62.5200	-0.6170	1.9080	0.3670
14:57:08.080	38516	2.8800	14.3200	-71.2000	-0.5850	2.2220	0.4220
14:57:08.102	38536	0.2500	14.7100	-65.6700	-0.6770	1.8950	0.4040
14:57:08.121	38556	2.9600	15.0400	-67.5600	-0.5580	2.0850	0.3680
14:57:08.139	38576	1.5900	15.3300	-71.7700	-0.6980	2.1890	0.4520
14:57:08.159	38596	1.5700	14.6200	-65.8100	-0.5930	1.9410	0.3600
14:57:08.179	38616	2.3300	14.8400	-71.0600	-0.6220	2.2060	0.4350
14:57:08.201	38636	1.1200	14.0600	-63.4000	-0.6610	1.8530	0.3860
14:57:08.219	38656	4.2200	15.1200	-70.4200	-0.5670	2.3280	0.4180
14:57:08.241	38676	1.8600	14.5300	-70.0000	-0.6860	2.0980	0.4640
14:57:08.260	38696	3.4100	14.9100	-64.2300	-0.5630	2.0440	0.3650
14:57:08.280	38716	2.1700	14.7700	-73.0800	-0.6810	2.2800	0.4840
14:57:08.300	38736	2.4600	14.2200	-63.6500	-0.6320	1.9640	0.3720
14:57:08.321	38756	3.6700	14.3400	-69.2800	-0.6370	2.2680	0.4280
14:57:08.339	38776	0.7000	14.6200	-67.1400	-0.7190	1.9250	0.4050
14:57:08.361	38796	1.9400	15.9200	-69.0000	-0.5740	2.0660	0.3790
14:57:08.380	38816	1.5900	15.4600	-72.2800	-0.7180	2.1990	0.4560
14:57:08.400	38836	2.0100	14.7800	-62.8100	-0.6140	1.9130	0.3450
14:57:08.421	38856	2.9700	14.7100	-70.9300	-0.6250	2.2600	0.4330
14:57:08.441	38876	0.4300	14.0000	-67.0500	-0.6490	1.9170	0.3930
14:57:08.462	38896	2.5900	14.6900	-68.2300	-0.5350	2.1230	0.3680
14:57:08.479	38916	1.0300	14.3600	-69.2300	-0.6660	2.0410	0.4420
14:57:08.502	38936	1.9800	15.0500	-67.1700	-0.5510	1.9910	0.3520
14:57:08.520	38956	2.0500	15.3300	-73.1900	-0.6470	2.3050	0.4570
14:57:08.541	38976	1.0500	14.1000	-61.4600	-0.6370	1.8440	0.3490
14:57:08.560	38996	2.6500	14.5100	-68.9600	-0.5800	2.2010	0.4110
14:57:08.582	39016	0.6000	14.8300	-67.1800	-0.6760	1.9710	0.4140
14:57:08.599	39036	2.4200	15.1700	-68.4800	-0.5060	2.0670	0.3720
14:57:08.621	39056	1.0900	14.7800	-71.0100	-0.6970	2.1480	0.4470
14:57:08.640	39076	0.9500	14.0800	-66.4800	-0.5820	1.8790	0.3500
14:57:08.662	39096	3.0300	15.0800	-71.2800	-0.6360	2.2930	0.4380
14:57:08.681	39116	0.9500	14.4000	-63.8700	-0.6580	1.8860	0.3710
14:57:08.701	39136	2.7200	15.0700	-72.3200	-0.5450	2.1990	0.4110
14:57:08.722	39156	1.2800	14.5400	-67.7900	-0.7050	2.0720	0.4300
14:57:08.742	39176	2.5700	15.1400	-68.4800	-0.5870	2.0790	0.3870
14:57:08.761	39196	3.6300	14.5100	-71.0900	-0.6770	2.2400	0.4660
14:57:08.781	39216	1.8400	13.9700	-63.5500	-0.6680	1.9170	0.3900
14:57:08.801	39236	3.5200	15.3300	-69.8300	-0.6010	2.2440	0.4260
14:57:08.821	39256	0.8000	14.6200	-66.4700	-0.7070	1.9900	0.4050
14:57:08.842	39276	1.8300	15.0300	-70.9400	-0.5500	2.1120	0.3970
14:57:08.861	39296	1.8000	15.0200	-71.8900	-0.6970	2.1980	0.4570
14:57:08.880	39316	1.4200	14.8200	-66.0800	-0.6150	1.9350	0.3680
14:57:08.902	39336	3.3200	14.7200	-69.1900	-0.6360	2.2290	0.4150
14:57:08.921	39356	1.9900	14.8700	-69.3700	-0.7020	2.2010	0.4430
14:57:08.941	39376	4.0500	14.7600	-68.8300	-0.5640	2.2150	0.3990
14:57:08.961	39396	1.4400	13.5200	-62.7100	-0.6420	1.8630	0.3910
14:57:08.981	39416	2.6900	14.0700	-71.3500	-0.5040	2.1270	0.4030
14:57:09.002	39436	4.0400	14.6600	-74.9000	-0.5300	2.5290	0.4660
14:57:09.021	39456	1.9800	13.6400	-58.5800	-0.6090	1.7980	0.3640
14:57:09.042	39476	5.1400	14.7100	-70.7900	-0.5120	2.4690	0.4480
14:57:09.060	39496	0.3200	14.1900	-65.7500	-0.6520	1.9000	0.3940
14:57:09.081	39516	2.6300	14.0400	-66.9900	-0.5510	2.0540	0.3700
14:57:09.100	39536	1.4900	15.3200	-74.1800	-0.6370	2.2620	0.4580
14:57:09.122	39556	-1.2100	13.7500	-66.8400	-0.5540	1.8000	0.3660
14:57:09.142	39576	2.3500	15.3200	-73.6700	-0.4920	2.3220	0.4210
14:57:09.163	39596	2.2400	14.3000	-63.9700	-0.6660	2.0040	0.3720
14:57:09.181	39616	2.6800	13.4700	-63.6000	-0.5800	1.9740	0.3580
14:57:09.201	39636	1.2100	16.0900	-77.0600	-0.6050	2.3490	0.4630
14:57:09.221	39656	-0.2000	14.5500	-66.0100	-0.5460	1.8340	0.3360
14:57:09.241	39676	3.3600	14.2700	-66.6800	-0.6430	2.1410	0.4140
14:57:09.261	39696	2.0600	14.0500	-64.5000	-0.6190	1.9230	0.3700
14:57:09.281	39716	2.5100	15.3200	-72.5900	-0.5450	2.1800	0.4120
14:57:09.302	39736	1.1300	14.7100	-66.2900	-0.7060	2.0660	0.4160
14:57:09.321	39756	2.8000	14.6800	-64.4100	-0.5590	2.0010	0.3660
14:57:09.340	39776	3.0600	14.9700	-73.3700	-0.6810	2.2910	0.4700
14:57:09.362	39796	0.4900	13.9700	-65.8500	-0.6090	1.8890	0.3590
14:57:09.381	39816	2.8500	14.8400	-66.7800	-0.5890	2.1100	0.3860
14:57:09.402	39836	0.9200	13.6900	-65.6200	-0.6730	1.9040	0.4110
14:57:09.421	39856	2.0800	15.9300	-74.4400	-0.4560	2.2470	0.4000
14:57:09.440	39876	2.0300	14.7900	-73.3800	-0.7060	2.1810	0.4740
14:57:09.461	39896	0.9200	13.5100	-62.7600	-0.6060	1.7770	0.3450
14:57:09.481	39916	3.5800	14.9200	-73.1200	-0.6290	2.3660	0.4470
14:57:09.501	39936	1.0200	15.1400	-66.9100	-0.6790	2.0280	0.3980
14:57:09.522	39956	3.2500	14.8700	-69.5600	-0.5880	2.1130	0.3910
14:57:09.541	39976	1.6800	14.8300	-69.3900	-0.7360	2.0680	0.4510
14:57:09.561	39996	1.7600	15.2900	-68.6800	-0.5950	2.0490	0.3890
14:57:09.581	40016	3.9300	15.2500	-69.8900	-0.7250	2.3800	0.4700
14:57:09.601	40036	1.4300	13.7100	-62.3500	-0.6740	1.8780	0.3870
14:57:09.622	40056	2.8100	14.3500	-68.3800	-0.6150	2.1650	0.4100
14:57:09.640	40076	1.1600	15.4200	-70.9700	-0.6930	2.0830	0.4330
14:57:09.662	40096	1.3400	15.0000	-67.7000	-0.5700	2.0030	0.3590
14:57:09.681	40116	2.2800	14.8900	-68.1100	-0.6800	2.1100	0.4350
14:57:09.701	40136	1.5800	14.4400	-65.3500	-0.6020	1.9930	0.3860
14:57:09.722	40156	5.3800	14.9000	-70.6400	-0.6360	2.3690	0.4210
14:57:09.741	40176	0.4200	14.5600	-63.9500	-0.7130	1.8560	0.3820
14:57:09.761	40196	2.4800	15.3600	-69.9000	-0.5370	2.1000	0.3910
14:57:09.781	40216	1.6000	15.1900	-71.9000	-0.7180	2.1610	0.4490
14:57:09.802	40236	1.6100	15.2700	-67.3100	-0.5990	1.9940	0.3690
14:57:09.821	40256	3.6700	14.9300	-70.0400	-0.6710	2.2680	0.4400
14:57:09.842	40276	1.0400	13.3400	-63.2600	-0.6520	1.8360	0.3790
14:57:09.861	40296	3.9600	15.2000	-72.0900	-0.5310	2.3340	0.4220
14:57:09.881	40316	1.6300	14.1000	-67.7900	-0.7020	2.0430	0.4510
14:57:09.902	40336	1.9300	14.7100	-66.2300	-0.5650	2.0080	0.3760
14:57:09.922	40356	2.0700	15.8100	-73.9500	-0.6960	2.3250	0.4650
14:57:09.941	40376	1.2000	14.4100	-64.2200	-0.6530	1.9010	0.3590
14:57:09.961	40396	4.2500	14.8600	-67.4700	-0.6680	2.1970	0.4090
14:57:09.981	40416	1.5700	15.3200	-65.1500	-0.7240	1.9980	0.3990
14:57:10.000	40436	2.1700	15.4000	-69.9100	-0.6120	2.1310	0.3800
14:57:10.021	40456	1.0300	15.4700	-70.3200	-0.7180	2.1020	0.4300
14:57:10.043	40476	1.2000	14.5800	-63.7100	-0.6120	1.8960	0.3600
14:57:10.063	40496	2.8600	14.9300	-70.4700	-0.6610	2.2410	0.4440
14:57:10.083	40516	1.9100	14.3400	-67.9200	-0.6490	1.9070	0.3980
14:57:10.101	40536	3.0200	14.8800	-68.4700	-0.5850	2.0930	0.3850
14:57:10.122	40556	1.0100	14.9600	-69.9500	-0.6840	2.0740	0.4460
14:57:10.142	40576	2.4400	14.8700	-67.8600	-0.5460	2.1120	0.3870
14:57:10.162	40596	2.9100	14.8400	-70.4900	-0.6670	2.2720	0.4550
14:57:10.182	40616	1.5100	13.7600	-61.2400	-0.6370	1.8480	0.3590
14:57:10.202	40636	4.2700	15.1600	-69.6000	-0.5960	2.2700	0.4160
14:57:10.222	40656	0.6000	15.0800	-70.7400	-0.6980	2.0180	0.4410
14:57:10.242	40676	2.8800	15.0000	-66.9300	-0.5490	2.0000	0.3710
14:57:10.262	40696	1.9500	14.7200	-71.5300	-0.6950	2.1710	0.4600
14:57:10.282	40716	1.2500	14.6900	-64.0200	-0.6170	1.9410	0.3530
14:57:10.303	40736	3.5700	15.3600	-72.9800	-0.6310	2.3470	0.4450
14:57:10.323	40756	1.2900	14.5100	-63.3900	-0.6760	1.9020	0.3890
14:57:10.341	40776	4.0500	14.9000	-69.3000	-0.5650	2.1580	0.3910
14:57:10.363	40796	1.3700	14.6700	-74.0100	-0.7090	2.1210	0.4710
14:57:10.382	40816	2.0600	14.7500	-66.4300	-0.6140	1.9520	0.3650
14:57:10.403	40836	3.3900	14.5300	-69.5000	-0.7040	2.2610	0.4560
14:57:10.422	40856	1.9300	14.0700	-63.9800	-0.6690	1.9730	0.3920
14:57:10.442	40876	3.3300	15.2500	-69.9200	-0.6310	2.1760	0.4180
14:57:10.462	40896	0.8900	14.9300	-68.0200	-0.7010	1.9820	0.4190
14:57:10.483	40916	2.7600	15.0200	-66.0000	-0.5350	2.0020	0.3970
14:57:10.503	40936	2.6800	15.4700	-71.3600	-0.6770	2.2400	0.4680
14:57:10.521	40956	1.7500	13.9600	-65.9800	-0.6420	1.9260	0.3780
14:57:10.542	40976	3.6700	14.5200	-70.2900	-0.6340	2.2400	0.4200
14:57:10.563	40996	0.3700	14.8600	-67.1300	-0.6900	1.9100	0.4040
14:57:10.582	41016	2.6500	14.8500	-71.7200	-0.5240	2.1330	0.4000
14:57:10.602	41036	1.0200	15.2500	-70.1600	-0.7070	2.1080	0.4420
14:57:10.624	41056	2.3700	15.0300	-61.5700	-0.5960	1.8900	0.3370
14:57:10.642	41076	3.6000	14.8800	-73.3300	-0.6530	2.3220	0.4550
14:57:10.662	41096	1.6800	13.8200	-64.0500	-0.6760	1.9020	0.3890
14:57:10.683	41116	4.0500	15.3100	-70.0700	-0.5930	2.2560	0.4060
14:57:10.702	41136	1.2300	14.3400	-69.2700	-0.7020	2.0200	0.4420
14:57:10.722	41156	1.6300	15.2700	-67.9100	-0.5410	1.9920	0.3840
14:57:10.742	41176	2.5600	15.3100	-73.2600	-0.7030	2.2890	0.4680
14:57:10.763	41196	1.9900	14.3000	-62.4900	-0.6510	1.8910	0.3650
14:57:10.784	41216	4.7000	15.1700	-69.5400	-0.6550	2.3420	0.4380
14:57:10.801	41236	1.4800	15.1900	-64.9700	-0.7460	1.9680	0.3930
14:57:10.823	41256	1.8300	15.4600	-68.1000	-0.5970	2.0160	0.3660
14:57:10.842	41276	0.8000	15.4500	-70.5100	-0.7300	2.1770	0.4340
14:57:10.863	41296	1.6200	14.9200	-66.3500	-0.6140	1.9410	0.3630
14:57:10.883	41316	4.3200	14.8100	-70.4700	-0.6770	2.3540	0.4520
14:57:10.903	41336	2.1400	14.2200	-63.5600	-0.6820	1.9170	0.3900
14:57:10.924	41356	2.4900	14.8400	-69.9600	-0.5720	2.1260	0.3900
14:57:10.942	41376	1.2400	14.8300	-70.6500	-0.6710	2.0670	0.4480
14:57:10.962	41396	1.0900	14.7800	-66.4800	-0.5470	1.9420	0.3700
14:57:10.982	41416	2.2800	15.2200	-71.6400	-0.6610	2.2610	0.4480
14:57:11.001	41436	0.6500	14.2000	-63.7700	-0.6410	1.8220	0.3510
14:57:11.021	41456	4.2200	14.4700	-69.6800	-0.5980	2.2140	0.4230
14:57:11.042	41476	1.6800	14.8600	-67.8600	-0.6920	2.0290	0.4310
14:57:11.062	41496	2.0200	14.8800	-69.6800	-0.5270	2.0440	0.3900
14:57:11.082	41516	1.1500	15.3500	-72.6100	-0.6940	2.2030	0.4540
14:57:11.104	41536	1.0300	14.2600	-63.1600	-0.6100	1.8970	0.3460
14:57:11.122	41556	3.3200	15.6700	-68.4300	-0.6590	2.2410	0.4230
14:57:11.143	41576	2.2700	15.0100	-65.8300	-0.7000	1.9740	0.3860
14:57:11.163	41596	4.1500	14.9700	-69.9700	-0.5770	2.2310	0.4060
14:57:11.183	41616	1.5400	14.8000	-69.1000	-0.7130	2.1180	0.4460
14:57:11.201	41636	1.3200	14.7800	-67.3400	-0.5860	1.9950	0.3830
14:57:11.223	41656	3.3400	14.7200	-69.6400	-0.6920	2.2590	0.4520
14:57:11.243	41676	1.8200	14.3900	-63.5700	-0.6500	1.9550	0.3810
14:57:11.263	41696	3.3400	15.7600	-68.3300	-0.6060	2.1900	0.4110
14:57:11.282	41716	1.2900	14.7500	-67.1500	-0.7070	2.0220	0.4380
14:57:11.303	41736	2.3100	15.6600	-67.8100	-0.5460	2.0770	0.3700
14:57:11.324	41756	2.4500	15.2900	-68.7200	-0.7010	2.2040	0.4370
14:57:11.344	41776	1.4200	14.8600	-63.1200	-0.6150	1.9530	0.3580
14:57:11.362	41796	3.3600	14.7700	-68.4300	-0.6210	2.2250	0.4050
14:57:11.382	41816	0.5800	14.8400	-66.7300	-0.6770	1.9480	0.4060
14:57:11.403	41836	3.0700	14.6600	-69.8500	-0.5420	2.1470	0.3940
14:57:11.423	41856	0.8100	15.1300	-70.7100	-0.6890	2.1090	0.4460
14:57:11.444	41876	1.4900	14.7500	-67.0200	-0.5630	1.9480	0.3680
14:57:11.463	41896	4.2200	14.8200	-71.5700	-0.6580	2.3160	0.4500
14:57:11.483	41916	1.8300	13.7100	-64.6500	-0.6730	1.9220	0.4060
14:57:11.503	41936	4.7100	15.5000	-69.7300	-0.5680	2.2610	0.4100
14:57:11.523	41956	0.3000	14.6700	-69.1900	-0.6920	1.9910	0.4510
14:57:11.542	41976	1.2100	15.1800	-67.5300	-0.5600	2.0280	0.3750
14:57:11.564	41996	2.1800	15.3300	-71.7700	-0.7220	2.3360	0.4640
14:57:11.584	42016	2.2100	14.1400	-62.8900	-0.6490	1.9450	0.3770
14:57:11.603	42036	4.1100	15.1200	-66.9100	-0.6520	2.2260	0.4070
14:57:11.623	42056	1.2900	15.0800	-64.9200	-0.7240	1.9750	0.4010
14:57:11.643	42076	2.5300	15.3400	-70.7700	-0.5880	2.1410	0.3960
14:57:11.663	42096	1.6800	15.5700	-72.2500	-0.7230	2.1970	0.4640
14:57:11.683	42116	1.7000	14.8400	-64.2900	-0.6300	1.9940	0.3640
14:57:11.703	42136	3.8900	14.6300	-71.6400	-0.6850	2.2450	0.4340
14:57:11.722	42156	0.9500	13.9500	-65.1300	-0.6750	1.8950	0.3790
14:57:11.742	42176	2.4800	14.8800	-69.1400	-0.6130	2.1450	0.3870
14:57:11.762	42196	0.8600	14.7400	-70.8400	-0.6990	2.0620	0.4450
14:57:11.783	42216	1.3000	14.8000	-68.6000	-0.5540	2.0260	0.3710
14:57:11.802	42236	2.4300	15.2300	-71.2400	-0.6880	2.2750	0.4530
14:57:11.823	42256	1.2400	14.0600	-63.9400	-0.6360	1.8700	0.3700
14:57:11.844	42276	4.1800	14.6000	-67.4600	-0.6130	2.1770	0.4180
14:57:11.862	42296	1.3400	14.9100	-68.0500	-0.7090	2.0180	0.4180
14:57:11.883	42316	2.4100	14.9200	-68.7000	-0.5500	2.1070	0.3830
14:57:11.903	42336	1.1400	15.0700	-71.5700	-0.6940	2.2250	0.4540
14:57:11.923	42356	1.1500	14.2900	-65.8900	-0.6060	1.8630	0.3570
14:57:11.943	42376	3.3000	14.5200	-70.4300	-0.6620	2.2380	0.4260
14:57:11.964	42396	1.6700	15.1300	-64.4100	-0.6860	1.9600	0.3930
14:57:11.982	42416	3.3100	14.6400	-69.4900	-0.5930	2.1510	0.3880
14:57:12.004	42436	0.8200	14.6000	-71.5600	-0.7220	2.1180	0.4570
14:57:12.023	42456	2.1300	15.2000	-66.8600	-0.5840	2.0030	0.3760
14:57:12.042	42476	3.2000	14.5300	-69.1400	-0.6930	2.2280	0.4480
14:57:12.064	42496	1.2100	14.5700	-63.8100	-0.6610	1.9370	0.3900
14:57:12.083	42516	4.0000	15.6000	-68.7700	-0.6130	2.1960	0.4130
14:57:12.103	42536	0.3600	15.0100	-67.4200	-0.7080	2.0200	0.4230
14:57:12.124	42556	2.1200	14.8900	-64.3900	-0.5460	1.9910	0.3460
14:57:12.143	42576	2.7300	15.0100	-71.7200	-0.6950	2.2410	0.4540
14:57:12.163	42596	1.6600	14.4900	-65.0700	-0.6250	1.9680	0.3820
14:57:12.184	42616	3.2300	14.5100	-71.9900	-0.6230	2.2560	0.4420
14:57:12.204	42636	0.8500	14.3800	-64.7900	-0.6860	1.8470	0.3970
14:57:12.223	42656	3.1300	14.6600	-68.2700	-0.5300	2.0950	0.3740
14:57:12.245	42676	1.8400	14.9100	-73.4900	-0.6920	2.1820	0.4770
14:57:12.264	42696	2.2300	14.7500	-65.2900	-0.5790	1.9560	0.3560
14:57:12.283	42716	2.7700	15.0900	-68.4700	-0.6370	2.2970	0.4270
14:57:12.303	42736	1.0700	13.9200	-62.5800	-0.6590	1.8610	0.3610
14:57:12.325	42756	4.5000	15.0300	-71.7200	-0.5530	2.3140	0.4270
14:57:12.343	42776	1.6700	14.7400	-68.9900	-0.6900	2.1270	0.4540
14:57:12.363	42796	2.2800	14.8300	-69.0700	-0.5430	2.0470	0.3870
14:57:12.382	42816	1.3000	14.8700	-72.4300	-0.6930	2.2460	0.4710
14:57:12.404	42836	1.3900	14.3400	-64.8800	-0.6260	1.8840	0.3770
14:57:12.423	42856	4.4300	15.4500	-69.7200	-0.6490	2.3300	0.4280
14:57:12.444	42876	0.4400	15.2800	-66.9100	-0.7250	1.9720	0.4100
14:57:12.464	42896	1.6200	15.3200	-70.3400	-0.5800	2.0620	0.3700
14:57:12.484	42916	0.5300	15.4100	-69.9300	-0.7240	2.1080	0.4310
14:57:12.503	42936	2.2000	14.7500	-67.1600	-0.6060	1.9720	0.3720
14:57:12.524	42956	3.1000	15.1700	-69.8500	-0.6520	2.2770	0.4420
14:57:12.544	42976	0.5100	13.8100	-64.1300	-0.6590	1.8410	0.3690
14:57:12.564	42996	2.4100	15.2400	-69.2500	-0.5530	2.1210	0.3930
14:57:12.584	43016	1.5200	14.5000	-69.5400	-0.6900	2.0410	0.4550
14:57:12.604	43036	2.1500	14.8900	-66.2600	-0.5590	2.0320	0.3620
14:57:12.624	43056	2.1500	15.6700	-71.6700	-0.6740	2.2570	0.4450
14:57:12.644	43076	0.7900	14.0100	-63.6600	-0.6460	1.8890	0.3540
14:57:12.664	43096	3.9900	15.1500	-66.1800	-0.6020	2.2080	0.4130
14:57:12.683	43116	1.1600	14.6100	-67.3300	-0.7110	2.0060	0.4220
14:57:12.704	43136	1.1700	15.0000	-68.2700	-0.5530	2.0130	0.3600
14:57:12.725	43156	1.6400	15.0400	-73.4700	-0.7130	2.1700	0.4500
14:57:12.744	43176	1.6600	14.6300	-64.0100	-0.6160	1.9170	0.3670
14:57:12.764	43196	4.0800	15.0600	-71.9000	-0.6640	2.3580	0.4530
14:57:12.784	43216	1.1200	14.8600	-64.3000	-0.6790	1.9160	0.3840
14:57:12.804	43236	4.1700	14.7800	-68.4900	-0.5520	2.1270	0.3900
14:57:12.823	43256	0.9900	15.0100	-69.9700	-0.7070	2.0840	0.4400
14:57:12.844	43276	2.4600	15.4700	-67.5500	-0.5910	2.1000	0.3750
14:57:12.864	43296	3.3300	14.6500	-69.4500	-0.6830	2.2930	0.4630
14:57:12.884	43316	1.3300	14.0400	-63.8100	-0.6730	1.8780	0.3890
14:57:12.904	43336	2.9900	14.9800	-70.1500	-0.6350	2.1740	0.4220
14:57:12.923	43356	0.9800	15.0900	-69.4900	-0.7180	2.0590	0.4400
14:57:12.944	43376	3.2300	14.6600	-66.9800	-0.5610	2.0490	0.3780
14:57:12.963	43396	2.8900	14.8200	-71.7500	-0.6980	2.2430	0.4590
14:57:12.984	43416	0.7000	14.4600	-63.3100	-0.6170	1.8790	0.3540
14:57:13.004	43436	2.9500	14.8000	-69.1200	-0.6210	2.2140	0.4120
14:57:13.024	43456	0.8200	14.7000	-66.1200	-0.7060	1.9440	0.3950
14:57:13.044	43476	3.3200	15.0700	-68.5800	-0.5450	2.1330	0.3860
14:57:13.064	43496	1.3600	14.6200	-72.0400	-0.6860	2.0850	0.4620
14:57:13.084	43516	2.3500	15.1800	-66.9500	-0.5740	1.9760	0.3690
14:57:13.104	43536	3.6900	14.8800	-70.6400	-0.6560	2.2940	0.4640
14:57:13.125	43556	1.4000	14.0600	-62.2200	-0.6530	1.8600	0.3810
14:57:13.145	43576	3.8800	14.9000	-71.9700	-0.5630	2.3440	0.4260
14:57:13.165	43596	1.2500	14.9600	-67.7100	-0.6860	2.0120	0.4460
14:57:13.183	43616	1.8800	15.2200	-68.8500	-0.5480	2.0690	0.3840
14:57:13.203	43636	2.1800	15.6000	-71.5000	-0.6930	2.2930	0.4640
14:57:13.225	43656	2.1600	14.1800	-63.6800	-0.6550	1.9450	0.3780
14:57:13.245	43676	4.2500	14.9600	-70.4400	-0.6590	2.3340	0.4350
14:57:13.263	43696	1.0100	15.0500	-64.6800	-0.7340	1.9240	0.3920
14:57:13.284	43716	1.3900	15.7700	-70.5700	-0.5810	2.0760	0.3770
14:57:13.304	43736	0.7500	15.4100	-71.7700	-0.7270	2.1450	0.4490
14:57:13.325	43756	2.1000	14.7600	-63.9200	-0.6040	1.8750	0.3540
14:57:13.344	43776	3.3400	14.8600	-70.6200	-0.6870	2.3000	0.4410
14:57:13.364	43796	0.7300	14.4000	-65.8900	-0.6490	1.8760	0.3830
14:57:13.384	43816	2.5500	15.1300	-68.2100	-0.5530	2.0140	0.3760
14:57:13.405	43836	0.9500	14.7000	-68.4600	-0.6930	2.0650	0.4410
14:57:13.425	43856	2.7000	14.9100	-69.3600	-0.5590	2.0540	0.3930
14:57:13.445	43876	2.8800	14.9900	-72.7800	-0.6680	2.3520	0.4620
14:57:13.464	43896	1.0300	14.0400	-62.8800	-0.6600	1.8450	0.3640
14:57:13.485	43916	3.6000	14.8000	-68.9700	-0.5610	2.1710	0.4160
14:57:13.503	43936	1.2400	14.7300	-67.1200	-0.6950	1.9730	0.4280
14:57:13.525	43956	1.6000	15.5300	-68.0300	-0.5180	2.0220	0.3750
14:57:13.544	43976	1.0500	14.8100	-70.9700	-0.7260	2.2270	0.4510
14:57:13.564	43996	0.9200	14.1100	-63.1900	-0.5940	1.8840	0.3600
14:57:13.584	44016	3.9700	15.4700	-70.9200	-0.6430	2.3360	0.4400
14:57:13.604	44036	2.0300	14.6500	-64.3400	-0.7020	1.8570	0.3880
14:57:13.624	44056	3.4600	14.9700	-70.6200	-0.5540	2.1570	0.4010
14:57:13.643	44076	1.1400	14.8000	-69.8100	-0.7280	2.0810	0.4330
14:57:13.663	44096	0.9200	15.0600	-68.0500	-0.5810	1.9980	0.3750
14:57:13.686	44116	3.8200	14.3500	-70.6200	-0.7050	2.2770	0.4540
14:57:13.704	44136	2.2200	14.2400	-64.0500	-0.6680	1.9440	0.3860
14:57:13.726	44156	3.4800	15.3300	-69.4000	-0.6100	2.2140	0.4160
14:57:13.745	44176	0.6100	15.4100	-67.1600	-0.6930	1.9590	0.4240
14:57:13.764	44196	1.4500	14.6800	-67.1500	-0.5570	1.9650	0.3700
14:57:13.784	44216	2.5500	15.3500	-70.6700	-0.7040	2.2350	0.4490
14:57:13.804	44236	1.5600	14.6400	-64.6100	-0.6320	2.0090	0.3670
14:57:13.826	44256	4.5000	14.5600	-66.2600	-0.5990	2.1770	0.3940
14:57:13.846	44276	0.7600	14.3000	-67.4100	-0.7060	1.9880	0.4130
14:57:13.865	44296	3.0700	14.8700	-67.6700	-0.5220	2.1550	0.3770
14:57:13.886	44316	1.7600	15.2600	-71.7000	-0.6900	2.1970	0.4660
14:57:13.905	44336	1.8700	15.1400	-66.1600	-0.5780	1.9330	0.3630
14:57:13.924	44356	3.1900	14.7500	-68.3700	-0.6720	2.2560	0.4220
14:57:13.945	44376	0.9400	14.4600	-65.1800	-0.6780	1.9120	0.4040
14:57:13.965	44396	3.4500	15.0700	-71.1000	-0.5720	2.2750	0.4110
14:57:13.985	44416	0.5100	14.4600	-67.4200	-0.6870	1.9790	0.4400
14:57:14.004	44436	2.2800	15.3500	-70.4800	-0.5440	2.1040	0.3980
14:57:14.025	44456	3.5900	15.3700	-71.2500	-0.7260	2.3560	0.4620
14:57:14.045	44476	1.9500	14.0400	-64.7700	-0.6450	1.9390	0.3780
14:57:14.064	44496	4.2300	14.8100	-67.8300	-0.6500	2.2470	0.4180
14:57:14.086	44516	1.0900	15.0900	-65.6800	-0.7060	1.9300	0.4040
14:57:14.104	44536	1.7300	15.1900	-68.7400	-0.5880	2.1310	0.3720
14:57:14.126	44556	1.3000	15.3800	-71.5600	-0.7160	2.1560	0.4430
14:57:14.146	44576	1.5300	15.0300	-66.7000	-0.5820	1.9910	0.3840
14:57:14.166	44596	2.8900	14.6900	-70.4800	-0.6500	2.2130	0.4300
14:57:14.184	44616	0.3500	14.0600	-66.2600	-0.6460	1.8550	0.3890
14:57:14.205	44636	3.3100	15.1000	-69.6800	-0.5660	2.1590	0.3870
14:57:14.224	44656	1.8400	14.6300	-71.5000	-0.6800	2.1620	0.4660
14:57:14.245	44676	1.9300	14.9900	-67.3400	-0.5490	2.0420	0.3690
14:57:14.265	44696	2.9800	15.3300	-69.2400	-0.6340	2.2090	0.4280
14:57:14.285	44716	1.8400	13.8100	-62.8800	-0.6340	1.9120	0.3710
14:57:14.304	44736	4.4800	14.6200	-67.2800	-0.5940	2.2680	0.4070
14:57:14.325	44756	0.6900	14.8500	-67.6600	-0.6980	2.0080	0.4290
14:57:14.345	44776	2.0400	15.2000	-68.1400	-0.5270	2.0420	0.3730
14:57:14.365	44796	1.4700	15.0800	-72.7700	-0.7050	2.1910	0.4660
14:57:14.386	44816	1.3500	14.3100	-64.5800	-0.6210	1.9240	0.3580
14:57:14.404	44836	3.5700	15.4000	-69.8800	-0.6500	2.3000	0.4230
14:57:14.426	44856	1.2000	14.6300	-65.2200	-0.6740	1.9140	0.3950
14:57:14.445	44876	3.6300	14.9000	-70.5500	-0.5470	2.2110	0.4000
14:57:14.464	44896	0.5900	14.5300	-72.4700	-0.7130	2.1190	0.4620
14:57:14.485	44916	1.9400	14.6500	-67.2200	-0.5720	2.0090	0.3690
14:57:14.506	44936	4.1600	14.6600	-68.0700	-0.7050	2.3730	0.4480
14:57:14.525	44956	2.4200	13.8100	-64.3700	-0.6730	1.9260	0.3850
14:57:14.546	44976	3.7100	15.3700	-69.0000	-0.6060	2.1610	0.4170
14:57:14.564	44996	0.9700	14.8500	-69.5500	-0.6920	1.9690	0.4360
14:57:14.584	45016	2.4700	14.8600	-67.8200	-0.5600	1.9900	0.3690
14:57:14.605	45036	2.5900	15.0500	-73.6400	-0.7110	2.2570	0.4680
14:57:14.624	45056	2.0800	13.8800	-63.2100	-0.6400	1.9080	0.3640
14:57:14.646	45076	3.6700	15.2300	-68.6400	-0.6300	2.2540	0.4060
14:57:14.665	45096	0.2400	14.8400	-66.1900	-0.6840	1.8790	0.4010
14:57:14.684	45116	3.1100	14.8900	-69.1600	-0.5320	2.0970	0.3810
14:57:14.707	45136	1.2600	14.8000	-70.4500	-0.6960	2.0510	0.4440
14:57:14.726	45156	1.7600	14.5800	-66.6100	-0.5730	1.9550	0.3710
14:57:14.744	45176	3.4700	15.4800	-71.5800	-0.6500	2.2880	0.4630
14:57:14.766	45196	1.2700	13.8100	-60.9700	-0.6410	1.8380	0.3670
14:57:14.786	45216	4.0400	14.4600	-71.2000	-0.5860	2.3160	0.4400
14:57:14.807	45236	1.1000	14.3700	-66.9600	-0.6900	1.9860	0.4260
