# Supplementary material for: A slanted castor wheel enables pushing manual wheelchairs from the side to improve social interaction
Source: PLoS One. 2024 Sep 12;19(9):e0307759. doi: 10.1371/journal.pone.0307759 (PMC11392412; doi:10.1371/journal.pone.0307759)
Supplement: S1 File — Contains the data collected during the validation experiments and the code for calculating the reaction forces for a castor wheel using the vector equations and the cosine approximation. 4TU.ResearchData repository: https://doi.org/10.4121/82afa4e1-bdf1-4bf4-8682-32e62f6c3d68, GitLab repository: https://gitlab.tudelft.nl/ziggy/evaluation_paper. (ZIP) [file pone.0307759.s002.zip › S2 File - Experimental data and the MATLAB code for calculations of the castor wheel/Data/Test8_31-5-2022/0rad_1.4kg_8.txt]

TimeStamp	SampleCounter	Fx(N)	Fy(N)	Fz(N)	Tx(Nm)	Ty(Nm)	Tz(Nm)
14:04:21.944	20584	0.7900	-0.1300	-15.8200	-0.0330	0.4490	0.0030
14:04:21.965	20604	1.3100	-0.1800	-15.9200	-0.0210	0.4670	0.0070
14:04:21.983	20624	0.7300	-0.3500	-15.4500	-0.0500	0.3880	0.0060
14:04:22.003	20644	1.3200	-0.0600	-15.0600	-0.0190	0.4360	-0.0010
14:04:22.023	20664	0.6400	-0.1800	-15.1100	-0.0310	0.3680	-0.0020
14:04:22.044	20684	0.8500	-0.2800	-16.0700	-0.0260	0.4290	-0.0030
14:04:22.065	20704	1.5900	-0.2500	-16.2900	-0.0350	0.3970	0.0100
14:04:22.083	20724	0.6700	-0.2200	-14.0700	-0.0380	0.3900	-0.0120
14:04:22.104	20744	1.4100	-0.0400	-11.9300	-0.0340	0.4080	-0.0290
14:04:22.123	20764	0.8600	-0.1000	-16.0200	-0.0110	0.3740	-0.0060
14:04:22.142	20784	1.0300	-0.1400	-16.1100	-0.0120	0.4250	0.0000
14:04:22.164	20804	0.3500	0.0800	-16.2900	-0.0410	0.4000	0.0080
14:04:22.183	20824	0.7100	-0.3400	-16.0700	-0.0370	0.4310	0.0050
14:04:22.204	20844	0.6900	-0.1700	-16.1300	-0.0240	0.3560	-0.0020
14:04:22.222	20864	0.0600	0.0700	-16.1800	-0.0500	0.3770	0.0040
14:04:22.243	20884	0.2200	-0.0500	-16.5300	-0.0420	0.3960	0.0020
14:04:22.263	20904	-0.2100	0.2300	-15.4100	-0.0540	0.3190	-0.0020
14:04:22.283	20924	0.5700	-0.2000	-16.2800	-0.0370	0.4160	-0.0010
14:04:22.303	20944	0.5900	0.2100	-16.0700	-0.0340	0.3880	0.0070
14:04:22.324	20964	0.7300	0.0000	-14.8400	-0.0420	0.4200	-0.0020
14:04:22.345	20984	0.2000	-0.1400	-16.5300	-0.0380	0.4210	0.0050
14:04:22.363	21004	1.1500	-0.3800	-14.2900	-0.0280	0.3560	-0.0070
14:04:22.384	21024	0.7400	0.0600	-14.4500	-0.0300	0.3870	-0.0120
14:04:22.403	21044	1.1800	0.0400	-14.8400	-0.0140	0.3590	0.0000
14:04:22.423	21064	1.2600	-0.1800	-15.1400	-0.0100	0.4440	-0.0070
14:04:22.444	21084	0.5600	-0.3800	-14.8200	-0.0340	0.3560	-0.0060
14:04:22.464	21104	1.2200	-0.4900	-15.9800	-0.0220	0.3730	-0.0050
14:04:22.483	21124	0.1900	0.0500	-16.6700	-0.0220	0.3850	-0.0040
14:04:22.504	21144	0.6200	0.0700	-14.0100	-0.0100	0.3790	-0.0020
14:04:22.524	21164	1.0700	-0.0700	-15.9900	-0.0020	0.4600	-0.0020
14:04:22.545	21184	0.2600	-0.2800	-15.8200	-0.0310	0.3490	0.0050
14:04:22.564	21204	1.0200	-0.0100	-16.8900	-0.0230	0.3970	0.0030
14:04:22.584	21224	0.0300	0.0200	-15.3100	-0.0270	0.3730	-0.0010
14:04:22.604	21244	0.8100	0.1300	-13.8500	-0.0260	0.3710	-0.0080
14:04:22.624	21264	0.6000	-0.1400	-16.4100	-0.0200	0.4210	0.0030
14:04:22.644	21284	1.2900	0.0500	-12.4500	-0.0230	0.3850	-0.0140
14:04:22.664	21304	0.9400	-0.4100	-16.1100	-0.0350	0.4710	-0.0020
14:04:22.684	21324	1.0200	-0.0500	-14.8800	-0.0150	0.3890	0.0020
14:04:22.703	21344	1.0800	-0.4600	-16.1100	-0.0320	0.4200	0.0010
14:04:22.723	21364	1.2600	-0.2400	-14.3100	-0.0170	0.4000	-0.0040
14:04:22.744	21384	1.4400	-0.7200	-16.5200	-0.0310	0.4280	0.0030
14:04:22.764	21404	0.0600	-0.5200	-17.9200	-0.0520	0.4000	0.0040
14:04:22.783	21424	0.2800	-0.0400	-14.8700	-0.0430	0.3280	-0.0060
14:04:22.805	21444	0.7600	-0.0600	-15.6700	-0.0350	0.3950	-0.0110
14:04:22.824	21464	0.1500	0.0100	-14.3300	-0.0310	0.3360	-0.0110
14:04:22.844	21484	1.1300	-0.6500	-14.4800	-0.0420	0.4120	-0.0140
14:04:22.865	21504	0.9000	-0.3600	-15.5200	-0.0330	0.4180	0.0020
14:04:22.883	21524	0.9500	0.0400	-17.1300	-0.0140	0.3620	0.0180
14:04:22.905	21544	0.4200	0.0500	-15.4500	-0.0280	0.4330	0.0030
14:04:22.923	21564	0.1500	-0.2400	-14.8200	-0.0470	0.3380	0.0080
14:04:22.943	21584	0.7400	-0.0400	-15.4400	-0.0170	0.3980	0.0050
14:04:22.965	21604	0.4700	-0.0700	-16.4600	-0.0190	0.3880	0.0130
14:04:22.985	21624	1.3200	0.2600	-15.5400	-0.0200	0.3730	0.0020
14:04:23.005	21644	0.2800	0.0100	-15.7900	-0.0160	0.3920	-0.0040
14:04:23.023	21664	-0.2800	-0.0600	-15.0900	-0.0460	0.3520	-0.0030
14:04:23.044	21684	0.5800	0.1800	-16.3800	-0.0170	0.4060	0.0110
14:04:23.065	21704	0.4500	0.0700	-14.0500	-0.0430	0.3420	0.0000
14:04:23.083	21724	0.6900	0.0600	-14.2200	-0.0320	0.3630	-0.0080
14:04:23.104	21744	0.8400	-0.2800	-15.1100	-0.0360	0.3920	-0.0060
14:04:23.125	21764	0.7300	0.0300	-14.5500	-0.0290	0.3630	0.0000
14:04:23.144	21784	0.4000	0.0400	-16.9900	-0.0160	0.4240	0.0160
14:04:23.166	21804	0.2100	0.1200	-13.9100	-0.0350	0.3680	-0.0100
14:04:23.184	21824	1.4600	-0.0200	-16.1400	-0.0370	0.4520	-0.0030
14:04:23.205	21844	0.9700	0.3300	-13.5000	-0.0200	0.3770	-0.0070
14:04:23.225	21864	0.9300	-0.4000	-14.7700	-0.0180	0.3630	-0.0010
14:04:23.245	21884	1.1800	-0.1600	-14.9700	-0.0370	0.3780	0.0020
14:04:23.263	21904	1.3000	-0.0100	-14.4200	-0.0120	0.3450	0.0070
14:04:23.285	21924	0.7900	-0.1700	-17.1800	-0.0150	0.4360	0.0010
14:04:23.305	21944	1.4100	-0.3000	-14.8200	-0.0140	0.4280	-0.0040
14:04:23.324	21964	0.7200	-0.6800	-16.0900	-0.0270	0.4050	-0.0050
14:04:23.345	21984	1.0100	-0.0200	-14.9300	-0.0110	0.3530	0.0000
14:04:23.364	22004	0.8100	-0.1900	-12.8300	-0.0220	0.3740	-0.0240
14:04:23.384	22024	0.3600	-0.2300	-17.1200	-0.0290	0.4060	0.0040
14:04:23.404	22044	0.9200	0.0500	-14.8600	-0.0280	0.3900	-0.0020
14:04:23.426	22064	0.1300	0.0800	-15.5800	-0.0040	0.4080	-0.0090
14:04:23.444	22084	-0.6200	0.0800	-14.4800	-0.0310	0.3390	0.0010
14:04:23.465	22104	0.9800	0.2100	-14.6700	-0.0300	0.4260	-0.0080
14:04:23.486	22124	0.1100	-0.1300	-16.4100	-0.0440	0.3680	0.0080
14:04:23.505	22144	0.7900	0.1600	-14.9200	-0.0290	0.3450	0.0000
14:04:23.524	22164	0.6200	-0.1800	-16.7500	-0.0390	0.4290	0.0140
14:04:23.546	22184	0.4400	0.1300	-14.5000	-0.0200	0.3380	0.0010
14:04:23.564	22204	0.8800	-0.0900	-16.4400	-0.0200	0.4440	0.0070
14:04:23.584	22224	0.5100	0.0300	-14.7700	-0.0200	0.3770	0.0030
14:04:23.604	22244	0.3800	-0.0100	-14.4100	-0.0350	0.3440	-0.0180
14:04:23.625	22264	0.7400	-0.0200	-13.9500	-0.0320	0.3680	-0.0120
14:04:23.643	22284	0.2500	-0.0800	-14.3900	-0.0350	0.3690	-0.0090
14:04:23.665	22304	1.1500	-0.4800	-15.8300	-0.0430	0.4700	-0.0090
14:04:23.685	22324	0.4600	-0.2300	-15.6700	-0.0260	0.3350	0.0020
14:04:23.705	22344	1.2500	-0.2400	-14.6300	-0.0240	0.3860	-0.0090
14:04:23.724	22364	0.9100	-0.2400	-17.3300	-0.0130	0.4140	0.0050
14:04:23.745	22384	1.7400	0.0400	-14.7200	-0.0090	0.3870	-0.0050
14:04:23.766	22404	1.0500	0.1000	-15.7900	-0.0030	0.4330	0.0050
14:04:23.785	22424	0.6200	0.1600	-15.3600	-0.0210	0.3520	0.0110
14:04:23.803	22444	0.7500	-0.0700	-16.5800	-0.0100	0.3930	0.0020
14:04:23.825	22464	0.7800	-0.2600	-14.5300	-0.0170	0.3570	0.0100
14:04:23.844	22484	1.3600	-0.0800	-15.4100	-0.0060	0.4440	0.0030
14:04:23.865	22504	0.7000	-0.0900	-16.3800	-0.0100	0.4440	0.0080
14:04:23.885	22524	1.4400	-0.4100	-15.4100	-0.0270	0.4200	-0.0100
14:04:23.906	22544	1.0000	-0.1600	-16.7200	-0.0230	0.4430	0.0110
14:04:23.924	22564	0.8800	0.2500	-15.6400	-0.0200	0.3410	0.0110
14:04:23.944	22584	1.0600	-0.1700	-15.4000	-0.0170	0.4100	0.0040
14:04:23.966	22604	0.4900	-0.1900	-15.9000	-0.0290	0.3850	0.0050
14:04:23.987	22624	0.6300	-0.2000	-15.1400	-0.0380	0.3610	-0.0150
14:04:24.004	22644	0.2000	-0.1600	-17.5500	-0.0250	0.3890	0.0130
14:04:24.025	22664	-0.5500	-0.0600	-15.0400	-0.0360	0.3280	0.0040
14:04:24.046	22684	0.2200	0.2000	-15.6900	-0.0290	0.4050	-0.0150
14:04:24.066	22704	0.3000	0.0100	-13.8800	-0.0330	0.3160	-0.0080
14:04:24.084	22724	0.8500	-0.1300	-14.7500	-0.0240	0.4100	-0.0040
14:04:24.104	22744	1.0700	0.1800	-15.6400	-0.0260	0.4200	-0.0010
14:04:24.125	22764	0.8000	0.0500	-14.7300	-0.0320	0.3710	-0.0010
14:04:24.147	22784	1.4800	-0.0500	-16.9700	-0.0070	0.4220	0.0060
14:04:24.165	22804	0.6100	-0.2700	-13.4100	-0.0260	0.3180	-0.0150
14:04:24.186	22824	0.2300	-0.0700	-15.5300	-0.0230	0.4150	-0.0050
14:04:24.205	22844	-0.1000	0.4100	-14.2700	-0.0170	0.3800	-0.0050
14:04:24.224	22864	0.5800	-0.0400	-17.3100	-0.0320	0.3990	0.0140
14:04:24.244	22884	0.6500	-0.2200	-16.7000	-0.0250	0.3770	0.0050
14:04:24.265	22904	0.4100	-0.1400	-16.5600	-0.0210	0.3160	0.0100
14:04:24.285	22924	0.3300	-0.2500	-16.7200	-0.0280	0.3910	0.0110
14:04:24.304	22944	0.4900	0.1400	-14.6800	-0.0280	0.3650	0.0080
14:04:24.326	22964	0.4800	0.2400	-16.2100	-0.0250	0.4010	-0.0060
14:04:24.345	22984	0.1200	0.1900	-14.5000	-0.0260	0.3590	-0.0100
14:04:24.367	23004	0.5400	-0.0600	-14.0000	-0.0380	0.3640	-0.0080
14:04:24.385	23024	0.3100	-0.0600	-15.8600	-0.0150	0.4050	-0.0030
14:04:24.406	23044	0.9300	-0.1200	-14.8100	-0.0350	0.3840	-0.0050
14:04:24.425	23064	0.4500	-0.1600	-15.2900	-0.0320	0.4810	-0.0020
14:04:24.447	23084	0.4800	-0.1500	-16.2500	-0.0330	0.3580	0.0030
14:04:24.467	23104	0.3000	-0.3400	-15.7600	-0.0580	0.4030	-0.0120
14:04:24.486	23124	0.3700	-0.1600	-16.0100	-0.0210	0.3790	-0.0010
14:04:24.506	23144	1.0000	-0.0200	-14.9700	-0.0230	0.3670	-0.0090
14:04:24.525	23164	0.7900	-0.3800	-17.4000	-0.0240	0.4710	0.0030
14:04:24.546	23184	1.0100	-0.4600	-15.6600	-0.0340	0.3370	0.0060
14:04:24.566	23204	0.0700	0.3900	-18.3900	-0.0220	0.3850	0.0040
14:04:24.586	23224	0.1000	0.2700	-14.7900	-0.0320	0.3780	-0.0070
14:04:24.606	23244	-0.0200	0.1700	-14.3300	-0.0290	0.3460	-0.0110
14:04:24.624	23264	1.1000	-0.1200	-16.5000	-0.0230	0.3950	0.0080
14:04:24.646	23284	0.6500	-0.0500	-15.0600	-0.0170	0.3610	-0.0010
14:04:24.666	23304	1.1900	-0.3500	-15.5600	-0.0120	0.4290	-0.0010
14:04:24.685	23324	0.4100	-0.3700	-14.4800	-0.0410	0.3390	-0.0160
14:04:24.706	23344	1.5100	-0.3800	-15.3600	-0.0310	0.4370	0.0000
14:04:24.726	23364	0.4000	-0.3600	-16.4400	-0.0270	0.4310	0.0020
14:04:24.746	23384	1.3600	-0.5800	-14.6000	-0.0180	0.3980	0.0090
14:04:24.766	23404	1.4800	-0.4900	-15.8200	-0.0220	0.4580	0.0090
14:04:24.786	23424	0.2000	-0.1300	-14.4200	-0.0250	0.3200	0.0010
14:04:24.807	23444	0.0700	-0.0100	-17.4200	-0.0270	0.4370	0.0040
14:04:24.826	23464	0.4600	-0.3200	-13.5400	-0.0360	0.3640	-0.0130
14:04:24.846	23484	0.7900	-0.1600	-14.9600	-0.0160	0.4070	-0.0020
14:04:24.866	23504	1.1600	-0.1500	-14.2200	-0.0210	0.4320	-0.0010
14:04:24.885	23524	1.3300	-0.0400	-13.4700	-0.0160	0.3710	-0.0090
14:04:24.905	23544	1.2200	-0.2300	-16.6500	-0.0180	0.4300	0.0010
14:04:24.925	23564	0.4200	-0.3300	-14.5900	-0.0140	0.3420	-0.0020
14:04:24.945	23584	1.4400	-0.4900	-16.4600	-0.0340	0.4230	0.0040
14:04:24.966	23604	1.2000	-0.2800	-15.5900	-0.0380	0.4360	0.0030
14:04:24.986	23624	0.5200	-0.1700	-13.0500	-0.0270	0.4010	-0.0160
14:04:25.006	23644	1.0200	-0.2400	-16.0000	-0.0080	0.4440	0.0070
14:04:25.027	23664	0.7200	-0.2100	-16.7800	-0.0270	0.3510	0.0100
14:04:25.046	23684	0.4200	-0.1100	-15.7700	-0.0210	0.3920	0.0010
14:04:25.066	23704	0.6200	-0.0100	-15.8200	-0.0260	0.3610	-0.0040
14:04:25.085	23724	0.6700	-0.4600	-17.6600	-0.0240	0.4050	0.0050
14:04:25.106	23744	0.5800	-0.2800	-14.6700	-0.0240	0.3650	0.0020
14:04:25.126	23764	0.5300	0.0300	-15.4200	-0.0270	0.3460	-0.0010
14:04:25.146	23784	0.2700	0.1500	-16.9000	-0.0260	0.3860	-0.0010
14:04:25.165	23804	0.6300	-0.1200	-15.0000	-0.0550	0.3570	-0.0020
14:04:25.186	23824	0.3200	-0.1300	-15.9700	-0.0300	0.3860	-0.0050
14:04:25.205	23844	0.3700	-0.1600	-16.8900	-0.0500	0.3790	-0.0010
14:04:25.225	23864	0.0400	0.0600	-16.0500	-0.0310	0.3620	-0.0090
14:04:25.247	23884	0.6700	0.1100	-16.1100	-0.0170	0.4210	0.0020
14:04:25.266	23904	-0.2100	-0.2000	-15.8300	-0.0570	0.3120	-0.0030
14:04:25.286	23924	0.3500	-0.1500	-15.4200	-0.0440	0.4160	-0.0040
14:04:25.305	23944	0.2800	0.2500	-14.1600	-0.0350	0.3550	-0.0120
14:04:25.325	23964	0.4800	-0.2500	-16.6000	-0.0350	0.4440	0.0110
14:04:25.346	23984	0.3400	0.0900	-14.6800	-0.0240	0.4280	-0.0160
14:04:25.366	24004	0.8200	-0.2800	-15.2800	-0.0340	0.3310	0.0050
14:04:25.388	24024	0.6700	-0.0900	-17.1600	-0.0350	0.4140	0.0010
14:04:25.406	24044	0.6600	0.0200	-15.2700	-0.0230	0.3050	0.0070
14:04:25.426	24064	0.4400	-0.0300	-15.2800	-0.0240	0.4430	-0.0130
14:04:25.445	24084	0.6000	0.2100	-15.6100	-0.0170	0.3970	-0.0030
14:04:25.466	24104	1.7500	-0.6300	-15.5500	-0.0210	0.4360	0.0040
14:04:25.485	24124	1.2000	-0.5300	-15.6700	-0.0220	0.4460	-0.0020
14:04:25.505	24144	1.0700	-0.3300	-15.8900	-0.0260	0.4010	0.0000
14:04:25.525	24164	-0.2100	-0.0900	-16.8500	-0.0230	0.4340	0.0040
14:04:25.546	24184	-0.0800	-0.0600	-17.3400	-0.0260	0.3460	0.0110
14:04:25.567	24204	0.5300	-0.3000	-15.0400	-0.0310	0.3970	-0.0090
14:04:25.587	24224	0.2200	0.1000	-15.7700	-0.0300	0.3910	-0.0010
14:04:25.605	24244	1.0300	0.2500	-13.6500	-0.0250	0.3800	-0.0130
14:04:25.626	24264	0.5500	0.0700	-16.9100	-0.0270	0.3900	0.0090
14:04:25.646	24284	0.1000	0.2900	-14.5200	-0.0330	0.3360	-0.0050
14:04:25.666	24304	0.5900	-0.1700	-16.5300	-0.0350	0.4000	0.0000
14:04:25.687	24324	-0.3100	-0.2100	-15.8900	-0.0310	0.3710	0.0060
14:04:25.707	24344	0.7200	-0.4200	-15.8000	-0.0360	0.3630	0.0010
14:04:25.726	24364	1.0000	-0.1100	-15.9500	-0.0270	0.3800	0.0050
14:04:25.747	24384	0.8400	0.1300	-14.3200	-0.0290	0.3550	-0.0120
14:04:25.766	24404	0.7600	-0.1600	-16.2300	-0.0240	0.4230	0.0040
14:04:25.786	24424	1.0700	-0.1000	-14.6800	-0.0230	0.3810	-0.0080
14:04:25.807	24444	0.8500	0.1400	-16.1500	-0.0130	0.4160	-0.0060
14:04:25.827	24464	1.0300	-0.0700	-15.1500	-0.0290	0.3910	-0.0040
14:04:25.846	24484	0.8100	-0.2600	-15.6600	-0.0220	0.3630	0.0040
14:04:25.866	24504	0.3000	0.0700	-16.8700	-0.0130	0.3840	0.0150
14:04:25.887	24524	0.0000	0.3600	-14.5900	-0.0210	0.3760	-0.0040
14:04:25.906	24544	0.1900	0.2200	-15.7800	-0.0210	0.4420	-0.0020
14:04:25.928	24564	-0.3400	0.1000	-13.9500	-0.0260	0.3350	-0.0090
14:04:25.947	24584	0.6100	-0.1100	-15.1600	-0.0200	0.4030	0.0030
14:04:25.967	24604	0.2000	-0.5200	-16.5500	-0.0440	0.3800	0.0120
14:04:25.987	24624	1.3400	-0.0800	-13.3600	-0.0140	0.3790	0.0020
14:04:26.007	24644	0.4200	0.2500	-15.0900	-0.0100	0.4100	-0.0010
14:04:26.027	24664	0.8200	-0.0200	-14.9500	-0.0300	0.3790	-0.0030
14:04:26.045	24684	0.8600	-0.1600	-14.0200	-0.0300	0.3820	-0.0110
14:04:26.067	24704	0.3500	0.2300	-15.0200	-0.0300	0.3520	-0.0040
14:04:26.087	24724	0.3200	0.0000	-14.7200	-0.0200	0.4040	-0.0030
14:04:26.106	24744	0.2700	0.2100	-16.3200	-0.0280	0.3800	-0.0060
14:04:26.127	24764	0.6000	-0.2500	-14.7900	-0.0400	0.3530	-0.0030
14:04:26.146	24784	0.5700	-0.0900	-15.9000	-0.0180	0.4310	-0.0050
14:04:26.166	24804	-0.0700	-0.1500	-13.9000	-0.0330	0.3460	-0.0170
14:04:26.186	24824	0.8500	0.1100	-13.0200	-0.0220	0.4300	-0.0120
14:04:26.207	24844	-0.2100	0.1600	-15.4400	-0.0280	0.4070	-0.0050
14:04:26.227	24864	1.2500	0.0400	-14.7200	-0.0140	0.3640	0.0030
14:04:26.247	24884	0.7200	-0.0500	-16.7800	-0.0220	0.4290	0.0030
14:04:26.266	24904	1.1800	-0.1600	-14.5200	-0.0250	0.3600	0.0100
14:04:26.286	24924	0.7100	-0.2600	-15.6900	0.0020	0.4050	0.0040
14:04:26.307	24944	-0.0100	0.1200	-15.7000	-0.0130	0.3960	0.0090
14:04:26.326	24964	0.8600	0.0200	-14.7900	-0.0150	0.4390	-0.0030
14:04:26.347	24984	0.4100	-0.0800	-14.9600	-0.0280	0.3740	-0.0020
14:04:26.367	25004	0.3500	-0.1600	-15.7900	-0.0420	0.3600	0.0070
14:04:26.386	25024	0.6600	0.0100	-15.5900	-0.0290	0.3990	-0.0020
14:04:26.407	25044	0.7400	-0.1100	-14.4900	-0.0370	0.3700	0.0040
14:04:26.427	25064	0.7100	-0.4100	-16.1200	-0.0300	0.4290	0.0010
14:04:26.447	25084	1.3600	-0.3500	-15.6800	-0.0250	0.3970	0.0030
14:04:26.466	25104	1.5700	-0.3700	-14.6900	-0.0300	0.4110	-0.0030
14:04:26.486	25124	0.9400	-0.3000	-17.1200	-0.0360	0.4080	0.0160
14:04:26.505	25144	-0.0700	-0.2900	-15.5800	-0.0350	0.3300	0.0100
14:04:26.528	25164	0.0300	0.0800	-17.0700	-0.0430	0.4080	-0.0100
14:04:26.547	25184	0.3200	-0.1100	-15.0200	-0.0490	0.3800	-0.0060
14:04:26.566	25204	0.2500	-0.3100	-15.0900	-0.0370	0.4050	0.0050
14:04:26.587	25224	0.6000	0.1800	-14.6000	-0.0260	0.4050	-0.0060
14:04:26.607	25244	1.3400	0.2400	-14.7400	-0.0100	0.3190	-0.0080
14:04:26.627	25264	0.6500	0.0200	-16.4200	-0.0220	0.4360	-0.0030
14:04:26.647	25284	-0.0100	-0.1500	-15.5700	-0.0240	0.3400	0.0050
14:04:26.667	25304	0.4800	0.1300	-16.2800	-0.0230	0.4400	0.0020
14:04:26.688	25324	-0.1200	0.7100	-14.1300	-0.0130	0.3980	-0.0100
14:04:26.707	25344	0.5900	0.1300	-14.7700	-0.0230	0.3600	0.0010
14:04:26.726	25364	0.2000	-0.0800	-15.9500	-0.0220	0.3770	0.0040
14:04:26.746	25384	0.4500	0.1900	-14.4300	-0.0300	0.3160	0.0000
14:04:26.767	25404	0.5900	-0.0700	-17.4500	-0.0270	0.3780	-0.0020
14:04:26.787	25424	0.4000	0.1500	-15.5800	-0.0190	0.3570	0.0040
14:04:26.807	25444	1.1500	-0.1200	-15.8400	-0.0020	0.4680	0.0130
14:04:26.829	25464	1.5300	-0.6900	-16.2600	-0.0370	0.3880	0.0160
14:04:26.849	25484	1.2700	-0.4800	-16.4700	-0.0360	0.3960	0.0070
14:04:26.866	25504	1.3200	0.0000	-14.7200	-0.0220	0.4150	0.0020
14:04:26.888	25524	-0.4100	0.1300	-15.6700	-0.0230	0.3710	0.0020
14:04:26.908	25544	0.7400	-0.2900	-14.5000	-0.0230	0.4110	-0.0160
14:04:26.928	25564	0.2600	-0.2900	-16.2300	-0.0240	0.3640	0.0050
14:04:26.946	25584	0.8400	-0.1800	-14.9500	-0.0230	0.3810	-0.0060
14:04:26.967	25604	0.7700	-0.4300	-15.1700	-0.0310	0.3780	0.0040
14:04:26.987	25624	1.0800	-0.1600	-13.2300	-0.0390	0.3580	-0.0130
14:04:27.008	25644	0.2900	-0.0900	-15.2100	-0.0240	0.4140	0.0000
14:04:27.028	25664	0.4200	0.0100	-15.3700	-0.0290	0.3860	-0.0010
14:04:27.048	25684	0.4900	0.2100	-17.4100	-0.0120	0.4450	0.0060
14:04:27.068	25704	-0.0700	0.5000	-14.7100	-0.0310	0.3390	-0.0100
14:04:27.088	25724	0.7100	-0.2700	-15.8100	-0.0250	0.4120	0.0060
14:04:27.107	25744	0.8000	-0.1900	-16.6600	-0.0200	0.4050	0.0080
14:04:27.128	25764	-0.2500	-0.0100	-14.1400	-0.0270	0.3320	-0.0010
14:04:27.148	25784	0.1700	-0.0300	-17.2600	-0.0240	0.4100	0.0120
14:04:27.168	25804	-0.2200	-0.2300	-15.1400	-0.0390	0.3860	-0.0030
14:04:27.188	25824	0.4700	0.1700	-15.6900	-0.0160	0.3780	-0.0070
14:04:27.207	25844	0.4800	0.3900	-14.3400	-0.0130	0.3570	-0.0070
14:04:27.229	25864	1.0000	0.2100	-15.6200	-0.0090	0.3940	0.0000
14:04:27.249	25884	1.3000	-0.3300	-16.2400	-0.0270	0.4420	0.0000
14:04:27.268	25904	1.5300	0.2000	-14.5400	-0.0120	0.4680	-0.0010
14:04:27.289	25924	2.3500	-0.1700	-15.0500	-0.0090	0.5490	-0.0080
14:04:27.307	25944	1.3500	-0.6000	-17.0200	-0.0240	0.4150	0.0170
14:04:27.328	25964	1.0600	-0.1600	-15.2900	-0.0280	0.4080	0.0030
14:04:27.347	25984	1.2300	-0.2700	-14.1400	-0.0220	0.3960	-0.0040
14:04:27.367	26004	0.8100	-0.1300	-14.2000	-0.0230	0.3980	0.0020
14:04:27.388	26024	0.8100	-0.3500	-16.1200	-0.0180	0.4270	0.0040
14:04:27.409	26044	0.6100	0.0100	-13.1000	-0.0340	0.3750	-0.0220
14:04:27.429	26064	1.1500	-0.0300	-14.5400	-0.0140	0.4480	-0.0100
14:04:27.449	26084	1.0100	0.1100	-14.9600	-0.0140	0.3860	0.0010
14:04:27.469	26104	1.4800	0.2300	-14.4900	-0.0200	0.4260	-0.0020
14:04:27.489	26124	-0.2000	0.0500	-17.0500	-0.0210	0.4400	0.0050
14:04:27.507	26144	0.1500	-0.0800	-13.0600	-0.0260	0.3120	-0.0040
14:04:27.529	26164	0.3100	0.3600	-17.9800	-0.0130	0.3510	0.0150
14:04:27.546	26184	0.6200	0.3900	-14.3500	-0.0270	0.3640	0.0030
14:04:27.567	26204	1.4900	-0.4200	-15.1100	-0.0210	0.4310	-0.0040
14:04:27.588	26224	0.4900	-0.2900	-16.0800	-0.0260	0.3710	0.0070
14:04:27.607	26244	0.8800	0.1500	-12.7700	-0.0240	0.3930	-0.0170
14:04:27.628	26264	0.4100	-0.2800	-16.2200	-0.0290	0.4390	-0.0060
14:04:27.649	26284	0.7100	-0.0400	-15.5400	-0.0400	0.3750	0.0020
14:04:27.669	26304	1.1600	-0.1400	-15.3200	-0.0410	0.4530	-0.0120
14:04:27.688	26324	0.5100	0.2300	-14.8300	-0.0130	0.3510	-0.0020
14:04:27.708	26344	1.1400	0.0000	-13.7000	-0.0260	0.3250	0.0000
14:04:27.726	26364	0.2700	-0.1400	-17.6600	-0.0260	0.4110	0.0050
14:04:27.748	26384	0.7500	-0.0300	-13.7500	-0.0270	0.3440	0.0020
14:04:27.768	26404	-0.0600	-0.1000	-16.9300	-0.0260	0.4330	0.0080
14:04:27.788	26424	-0.0900	0.1300	-13.9100	-0.0270	0.3530	-0.0080
14:04:27.808	26444	0.4100	-0.1300	-15.3900	-0.0300	0.4020	0.0000
14:04:27.827	26464	0.3400	-0.3600	-15.2200	-0.0350	0.3490	0.0020
14:04:27.847	26484	1.0200	-0.2200	-14.2300	-0.0470	0.3350	-0.0030
14:04:27.868	26504	0.5600	0.2000	-15.2600	-0.0220	0.4390	-0.0040
14:04:27.888	26524	0.1100	0.2200	-12.9800	-0.0300	0.3460	-0.0090
14:04:27.908	26544	0.5100	0.5600	-15.9700	-0.0020	0.4550	-0.0070
14:04:27.928	26564	0.8600	-0.2600	-15.7300	-0.0140	0.3680	0.0110
14:04:27.948	26584	1.1000	0.0800	-15.4000	-0.0180	0.3910	-0.0090
14:04:27.967	26604	0.4100	0.2600	-13.3700	-0.0110	0.3270	-0.0140
14:04:27.988	26624	0.7900	0.0500	-13.0200	-0.0360	0.3440	-0.0070
14:04:28.008	26644	-0.0700	0.2000	-15.2300	-0.0370	0.4060	0.0020
14:04:28.029	26664	0.7700	-0.0800	-14.6400	-0.0330	0.3880	0.0030
14:04:28.048	26684	0.9500	-0.2700	-15.1400	-0.0160	0.4810	-0.0010
14:04:28.068	26704	0.5300	-0.2800	-14.7400	-0.0350	0.4000	0.0000
14:04:28.087	26724	1.2200	-0.1600	-14.8400	-0.0370	0.3930	0.0020
14:04:28.108	26744	0.4900	-0.0300	-14.7900	-0.0290	0.3960	0.0050
14:04:28.128	26764	0.7200	-0.2500	-15.2200	-0.0350	0.3310	0.0060
14:04:28.148	26784	0.1800	0.0600	-16.5600	-0.0330	0.4510	0.0020
14:04:28.169	26804	0.0200	0.2000	-15.4100	-0.0270	0.3730	-0.0010
14:04:28.189	26824	0.2600	-0.3900	-16.8600	-0.0420	0.4190	0.0130
14:04:28.208	26844	0.1100	0.2200	-15.1800	-0.0320	0.3700	-0.0020
14:04:28.228	26864	0.9300	-0.1300	-14.0600	-0.0320	0.3220	0.0010
14:04:28.249	26884	1.2600	-0.2600	-15.6000	-0.0360	0.4330	-0.0030
14:04:28.269	26904	0.7400	-0.1200	-15.3800	-0.0280	0.3590	0.0040
14:04:28.288	26924	0.5000	-0.4300	-16.5500	-0.0250	0.4200	0.0080
14:04:28.308	26944	0.2100	-0.1500	-15.4100	-0.0430	0.4030	-0.0010
14:04:28.328	26964	0.6700	0.1300	-14.7600	-0.0300	0.3750	-0.0090
14:04:28.348	26984	0.9700	-0.0800	-15.1500	-0.0070	0.4400	0.0090
14:04:28.370	27004	0.2800	-0.1300	-15.6200	-0.0340	0.3600	0.0010
14:04:28.390	27024	0.8400	-0.1500	-14.8600	-0.0160	0.4220	0.0060
14:04:28.408	27044	0.3700	0.0600	-14.2100	-0.0380	0.3120	0.0030
14:04:28.428	27064	0.6500	-0.1400	-16.0900	-0.0450	0.4090	-0.0070
14:04:28.450	27084	0.6400	0.2500	-13.9300	-0.0150	0.3840	-0.0070
14:04:28.468	27104	1.3800	-0.2200	-13.5400	-0.0320	0.3860	-0.0170
14:04:28.488	27124	1.1900	-0.2400	-15.7500	-0.0230	0.3920	-0.0030
14:04:28.509	27144	-0.0400	-0.1300	-16.2600	-0.0280	0.3410	0.0090
14:04:28.529	27164	0.9300	-0.0800	-16.1200	-0.0260	0.4400	0.0050
14:04:28.549	27184	0.1300	-0.3600	-16.2400	-0.0450	0.3170	0.0040
14:04:28.570	27204	1.3900	-0.0900	-13.7500	-0.0380	0.4030	-0.0100
14:04:28.588	27224	0.5400	0.0000	-14.1900	-0.0250	0.3920	-0.0170
14:04:28.608	27244	1.3800	-0.0400	-13.1600	-0.0270	0.3760	0.0000
14:04:28.628	27264	0.6000	0.1500	-17.1100	-0.0180	0.4650	0.0040
14:04:28.649	27284	0.5200	-0.0500	-13.3700	-0.0320	0.3830	-0.0040
14:04:28.669	27304	0.6800	0.1600	-15.6800	-0.0170	0.3890	-0.0100
14:04:28.688	27324	1.3000	0.3200	-14.8300	-0.0210	0.3910	-0.0120
14:04:28.709	27344	1.0200	0.1500	-14.9900	-0.0340	0.3910	-0.0040
14:04:28.729	27364	1.1000	0.0000	-16.4300	-0.0040	0.4420	0.0030
14:04:28.748	27384	0.8500	-0.4100	-13.6900	-0.0380	0.3060	-0.0080
14:04:28.768	27404	0.3100	-0.2600	-17.3100	-0.0380	0.3800	0.0000
14:04:28.787	27424	0.7600	0.0900	-14.2400	-0.0240	0.3540	-0.0060
14:04:28.809	27444	0.9500	0.1300	-17.3600	-0.0310	0.4320	0.0080
14:04:28.829	27464	0.9000	-0.1100	-15.2300	-0.0200	0.3880	-0.0080
14:04:28.848	27484	1.2700	-0.3500	-15.7200	-0.0180	0.3900	0.0060
14:04:28.869	27504	1.8600	-0.2700	-16.0800	-0.0310	0.4610	-0.0040
14:04:28.888	27524	0.5800	-0.0600	-15.7200	-0.0380	0.3730	0.0030
14:04:28.909	27544	0.5400	0.2900	-16.4200	-0.0240	0.4530	0.0080
14:04:28.930	27564	0.3600	-0.3200	-17.1600	-0.0420	0.3960	0.0030
14:04:28.948	27584	0.4700	0.1100	-14.7200	-0.0230	0.3350	-0.0020
14:04:28.968	27604	0.1600	-0.1700	-15.5100	-0.0390	0.3320	-0.0070
14:04:28.988	27624	0.5500	-0.2200	-15.4600	-0.0410	0.3360	-0.0060
14:04:29.008	27644	0.7100	0.1300	-14.4500	-0.0490	0.4560	-0.0190
14:04:29.029	27664	1.1500	-0.3500	-14.3500	-0.0390	0.3660	-0.0100
14:04:29.048	27684	0.5100	-0.5100	-15.6200	-0.0310	0.4160	-0.0050
14:04:29.069	27704	0.2300	-0.1200	-16.4100	-0.0270	0.4090	0.0160
14:04:29.088	27724	0.3500	-0.2500	-15.6400	-0.0330	0.3650	0.0030
14:04:29.109	27744	0.8700	-0.1700	-16.1200	-0.0290	0.3920	-0.0070
14:04:29.128	27764	0.6600	-0.1900	-15.4300	-0.0330	0.3120	0.0020
14:04:29.150	27784	1.0400	-0.3600	-17.6300	-0.0330	0.4230	0.0160
14:04:29.170	27804	0.5800	-0.1600	-16.2000	-0.0240	0.3840	0.0190
14:04:29.189	27824	1.3200	-0.1400	-15.1100	-0.0190	0.3980	0.0020
14:04:29.208	27844	-0.0500	-0.4700	-16.5400	-0.0290	0.3460	0.0100
14:04:29.229	27864	0.2400	0.1100	-14.9100	-0.0270	0.3460	0.0040
14:04:29.249	27884	0.0700	0.4000	-15.8100	-0.0320	0.4050	-0.0060
14:04:29.269	27904	0.1300	-0.0300	-14.1700	-0.0510	0.3350	-0.0170
14:04:29.289	27924	0.9300	-0.0600	-15.9300	-0.0380	0.4120	-0.0030
14:04:29.309	27944	0.6300	-0.1300	-15.3400	-0.0220	0.3690	0.0070
14:04:29.329	27964	1.0400	0.0700	-14.3400	-0.0280	0.3350	0.0000
14:04:29.349	27984	0.8600	-0.3300	-16.3200	-0.0260	0.3990	0.0070
14:04:29.369	28004	0.3500	0.0500	-15.1700	-0.0280	0.3710	0.0030
14:04:29.389	28024	0.6800	-0.1100	-15.2900	-0.0190	0.4540	0.0000
14:04:29.410	28044	0.5600	0.0600	-13.6300	-0.0300	0.3560	-0.0130
14:04:29.428	28064	0.1900	-0.1500	-13.7000	-0.0340	0.4070	-0.0160
14:04:29.451	28084	0.6500	-0.3700	-15.2200	-0.0160	0.3820	-0.0090
14:04:29.469	28104	1.4100	0.0400	-13.7200	-0.0200	0.3680	-0.0020
14:04:29.489	28124	0.8300	-0.1300	-16.3600	-0.0190	0.4390	0.0060
14:04:29.511	28144	1.4700	-0.0700	-14.7900	-0.0300	0.3860	-0.0010
14:04:29.530	28164	0.6300	-0.0800	-15.5200	-0.0290	0.3760	-0.0080
14:04:29.549	28184	0.6300	0.1300	-14.4000	-0.0030	0.3290	-0.0010
14:04:29.569	28204	0.6700	0.3800	-13.4500	-0.0160	0.3860	-0.0180
14:04:29.590	28224	1.1900	0.4000	-14.4800	-0.0080	0.4260	-0.0040
14:04:29.610	28244	-0.0100	-0.1400	-15.6500	-0.0160	0.3630	0.0000
14:04:29.629	28264	0.1100	-0.0700	-16.5200	-0.0240	0.4680	-0.0040
14:04:29.649	28284	0.3500	-0.0100	-16.3200	-0.0350	0.3590	-0.0070
14:04:29.670	28304	0.8700	0.1000	-14.8300	-0.0170	0.4420	-0.0070
14:04:29.688	28324	0.3000	-0.3700	-15.2100	-0.0370	0.3510	0.0050
14:04:29.711	28344	0.2400	0.0300	-13.4200	-0.0350	0.3310	-0.0090
14:04:29.730	28364	0.8500	-0.1700	-14.8000	-0.0430	0.3960	-0.0080
14:04:29.750	28384	0.4000	0.3400	-14.3800	-0.0240	0.3200	-0.0120
14:04:29.770	28404	0.7400	-0.1100	-16.4600	-0.0370	0.4160	0.0130
14:04:29.788	28424	0.3500	-0.2000	-17.0800	-0.0290	0.3410	0.0160
14:04:29.809	28444	1.2800	-0.3700	-15.6700	-0.0310	0.4240	0.0050
14:04:29.829	28464	0.7700	-0.2600	-16.7100	-0.0340	0.4000	0.0060
14:04:29.850	28484	1.4200	-0.3800	-13.3700	-0.0260	0.3340	0.0080
14:04:29.870	28504	0.4700	-0.1800	-16.6500	-0.0200	0.4110	0.0020
14:04:29.890	28524	-0.2900	-0.0600	-17.2900	-0.0200	0.3860	0.0040
14:04:29.910	28544	0.6300	-0.1000	-15.9100	-0.0350	0.4140	-0.0020
14:04:29.930	28564	0.4300	0.0300	-15.1800	-0.0170	0.3520	-0.0010
14:04:29.950	28584	0.9500	0.0300	-14.7200	-0.0160	0.3700	0.0020
14:04:29.970	28604	1.4400	-0.0100	-14.6600	-0.0130	0.4300	-0.0080
14:04:29.990	28624	0.6300	0.1000	-13.9200	-0.0090	0.3730	-0.0070
14:04:30.010	28644	0.5100	-0.2100	-16.9400	-0.0300	0.4570	0.0050
14:04:30.031	28664	0.6600	-0.0700	-16.1800	-0.0260	0.4070	0.0000
14:04:30.050	28684	0.1900	-0.1600	-14.5800	-0.0330	0.3960	-0.0090
14:04:30.070	28704	0.8700	-0.1400	-16.1900	-0.0240	0.4080	0.0030
14:04:30.090	28724	1.3700	-0.1400	-14.6100	-0.0280	0.3570	-0.0030
14:04:30.110	28744	0.4300	-0.1800	-16.3300	-0.0270	0.4280	0.0080
14:04:30.131	28764	0.1300	-0.3600	-14.3300	-0.0390	0.3980	-0.0010
14:04:30.151	28784	1.3200	0.1400	-15.8900	-0.0180	0.4280	-0.0110
14:04:30.170	28804	1.0300	-0.3200	-15.6800	-0.0350	0.3740	0.0150
14:04:30.190	28824	0.8600	-0.2700	-14.3100	-0.0280	0.3660	-0.0090
14:04:30.209	28844	1.0300	-0.3000	-16.2000	-0.0320	0.3890	0.0050
14:04:30.230	28864	0.4100	-0.0900	-14.5000	-0.0320	0.3260	0.0020
14:04:30.251	28884	0.2600	0.0600	-14.8800	-0.0380	0.4410	-0.0130
14:04:30.269	28904	0.5800	0.3400	-13.4400	-0.0360	0.3640	-0.0060
14:04:30.289	28924	0.8700	-0.4300	-16.8100	-0.0370	0.4450	0.0120
14:04:30.308	28944	0.5700	-0.1400	-15.0400	-0.0340	0.3810	-0.0040
14:04:30.331	28964	1.4200	-0.5200	-15.9200	-0.0350	0.3620	0.0070
14:04:30.350	28984	1.0400	0.0300	-15.8400	-0.0210	0.4480	0.0080
14:04:30.370	29004	0.5800	-0.0100	-14.5800	-0.0170	0.3350	0.0020
14:04:30.391	29024	-0.4200	-0.1300	-19.0400	-0.0290	0.4390	0.0140
14:04:30.411	29044	-0.1800	0.4400	-14.1800	-0.0250	0.3700	-0.0120
14:04:30.431	29064	0.2600	-0.4900	-15.4500	-0.0420	0.3890	0.0020
14:04:30.450	29084	0.0700	-0.2100	-15.0800	-0.0110	0.3590	-0.0060
14:04:30.470	29104	1.2400	-0.0900	-12.5300	-0.0280	0.3510	-0.0110
14:04:30.490	29124	0.3400	0.2900	-15.8700	-0.0200	0.4100	-0.0020
14:04:30.510	29144	0.1600	0.0400	-16.4600	-0.0360	0.3580	0.0020
14:04:30.530	29164	0.5800	0.2900	-15.0500	-0.0230	0.4270	-0.0050
14:04:30.549	29184	0.5100	-0.2100	-14.5900	-0.0420	0.3660	-0.0030
14:04:30.569	29204	1.4500	0.0300	-15.4700	-0.0210	0.3740	0.0090
14:04:30.590	29224	0.7000	-0.2600	-16.8100	-0.0290	0.4340	-0.0020
14:04:30.610	29244	0.4700	-0.3100	-15.1400	-0.0380	0.3670	0.0020
14:04:30.629	29264	1.5300	0.0700	-16.8600	-0.0160	0.4420	0.0030
14:04:30.652	29284	-0.3400	-0.2800	-15.2600	-0.0420	0.3280	0.0040
14:04:30.670	29304	0.5700	-0.3200	-14.7300	-0.0390	0.3520	-0.0090
14:04:30.690	29324	0.3600	0.0600	-15.1100	-0.0320	0.3610	0.0000
14:04:30.711	29344	0.5600	-0.5200	-16.6200	-0.0370	0.3370	0.0100
14:04:30.730	29364	0.6300	-0.2200	-16.2500	-0.0230	0.4670	-0.0140
14:04:30.751	29384	0.1100	0.0100	-15.2800	-0.0390	0.3690	-0.0020
14:04:30.771	29404	0.1300	-0.2000	-17.8700	-0.0340	0.3620	0.0060
14:04:30.791	29424	0.9900	-0.2100	-14.4200	-0.0370	0.3780	-0.0030
14:04:30.810	29444	1.0300	-0.0200	-14.7500	-0.0250	0.3560	-0.0160
14:04:30.829	29464	1.5200	0.0800	-16.8400	0.0080	0.4470	0.0250
14:04:30.849	29484	0.8600	-0.0600	-14.3200	-0.0100	0.3870	-0.0100
14:04:30.870	29504	1.4200	-0.3400	-15.6500	-0.0120	0.4440	-0.0010
14:04:30.889	29524	0.2400	0.0600	-15.2600	-0.0160	0.3610	-0.0100
14:04:30.910	29544	0.9600	0.0300	-15.7700	-0.0100	0.4250	-0.0040
14:04:30.930	29564	0.2900	-0.1200	-15.1600	-0.0470	0.3690	-0.0060
14:04:30.951	29584	0.9500	-0.1200	-15.6200	-0.0340	0.3810	0.0070
14:04:30.971	29604	0.6300	0.1800	-15.4700	-0.0310	0.4030	-0.0110
14:04:30.991	29624	-0.2800	-0.1600	-16.2500	-0.0330	0.3500	0.0090
14:04:31.012	29644	0.5400	0.2100	-15.7300	-0.0390	0.4270	-0.0140
14:04:31.031	29664	0.7600	-0.0300	-14.2600	-0.0390	0.3590	-0.0130
14:04:31.050	29684	1.5500	-0.2100	-14.3100	-0.0210	0.3960	-0.0070
14:04:31.070	29704	0.5500	-0.1600	-16.9600	-0.0210	0.4130	0.0050
14:04:31.091	29724	0.8900	0.1500	-14.3900	-0.0290	0.3650	0.0040
14:04:31.110	29744	0.6800	-0.0900	-16.2100	-0.0170	0.4210	0.0040
14:04:31.131	29764	0.4100	0.0100	-13.0700	-0.0340	0.3870	-0.0200
14:04:31.151	29784	1.1000	-0.2400	-16.2600	-0.0220	0.4560	0.0010
14:04:31.171	29804	0.7400	-0.0700	-15.5300	-0.0200	0.4160	0.0010
14:04:31.190	29824	1.5900	-0.2700	-14.2900	-0.0210	0.3930	0.0030
14:04:31.212	29844	1.1700	0.1200	-14.7700	-0.0010	0.4320	-0.0050
14:04:31.229	29864	1.6300	-0.0900	-13.3800	-0.0130	0.3170	-0.0050
14:04:31.251	29884	0.5300	0.1100	-15.3500	-0.0120	0.3750	-0.0090
14:04:31.269	29904	0.6400	0.1500	-16.5600	-0.0250	0.4020	0.0030
14:04:31.290	29924	0.7800	-0.1400	-16.1700	-0.0160	0.4220	0.0110
14:04:31.310	29944	0.4200	-0.1600	-14.5800	-0.0370	0.3750	-0.0040
14:04:31.332	29964	0.5100	-0.1500	-14.9800	-0.0260	0.3640	0.0060
14:04:31.351	29984	0.9800	-0.3700	-16.5200	-0.0190	0.4450	0.0080
14:04:31.371	30004	0.9300	-0.1500	-16.3100	-0.0340	0.3350	0.0040
14:04:31.391	30024	1.1800	-0.4200	-16.3900	-0.0160	0.4290	-0.0020
14:04:31.410	30044	0.1500	-0.1400	-16.4000	-0.0370	0.3470	0.0030
14:04:31.431	30064	0.7900	0.0400	-16.1900	-0.0300	0.3900	0.0000
14:04:31.451	30084	1.3400	-0.1300	-15.4900	-0.0100	0.4290	0.0030
14:04:31.470	30104	0.4700	0.0600	-14.2800	-0.0440	0.3380	-0.0060
14:04:31.491	30124	0.5700	-0.1100	-15.6200	-0.0340	0.4330	-0.0050
14:04:31.510	30144	0.3100	-0.0900	-15.1100	-0.0500	0.3940	-0.0030
14:04:31.530	30164	1.1400	0.1200	-13.6000	-0.0390	0.3970	-0.0110
14:04:31.550	30184	1.0300	-0.3000	-16.2800	-0.0340	0.3950	0.0010
14:04:31.570	30204	0.3900	-0.3900	-17.2300	-0.0520	0.3980	0.0180
14:04:31.591	30224	0.5600	-0.2300	-15.5100	-0.0270	0.4510	-0.0050
14:04:31.611	30244	0.3500	0.2300	-15.8400	-0.0230	0.3330	0.0070
14:04:31.631	30264	0.6800	-0.0100	-17.0600	-0.0310	0.4140	0.0100
14:04:31.651	30284	1.0100	0.1700	-15.2700	-0.0090	0.3450	0.0090
14:04:31.671	30304	0.5300	-0.1200	-14.1700	-0.0230	0.3430	-0.0110
14:04:31.692	30324	-0.2800	0.3100	-15.4800	-0.0250	0.3680	-0.0030
14:04:31.712	30344	0.6300	0.1700	-15.1600	-0.0380	0.3510	0.0020
14:04:31.731	30364	0.6100	-0.0400	-16.7600	-0.0440	0.4000	-0.0030
14:04:31.752	30384	0.6600	-0.0100	-14.7100	-0.0260	0.3440	-0.0020
14:04:31.771	30404	0.8600	-0.1600	-16.6800	-0.0280	0.4180	-0.0030
14:04:31.791	30424	1.1500	-0.0400	-15.0700	-0.0320	0.4000	-0.0060
14:04:31.812	30444	0.3300	0.1600	-14.7000	-0.0320	0.3730	-0.0110
14:04:31.831	30464	1.0800	-0.0600	-15.6500	-0.0360	0.4200	0.0070
14:04:31.851	30484	0.2400	-0.3500	-16.5500	-0.0400	0.3670	0.0180
14:04:31.871	30504	1.1400	0.3300	-13.3000	-0.0240	0.4930	-0.0130
14:04:31.891	30524	0.4400	-0.1500	-14.5800	-0.0320	0.3710	-0.0150
14:04:31.912	30544	0.9000	-0.1100	-15.6900	-0.0260	0.4250	-0.0070
14:04:31.932	30564	0.0400	-0.2100	-15.8900	-0.0250	0.3830	0.0070
14:04:31.952	30584	0.3700	0.0500	-15.2600	-0.0440	0.4160	-0.0090
14:04:31.970	30604	1.0900	-0.4000	-16.0700	-0.0240	0.4090	0.0040
14:04:31.992	30624	1.1800	-0.4400	-13.7300	-0.0410	0.3440	-0.0040
14:04:32.010	30644	0.9600	-0.0600	-16.7200	-0.0270	0.4620	-0.0010
14:04:32.033	30664	0.6200	-0.1800	-15.0700	-0.0110	0.4060	0.0010
14:04:32.051	30684	0.5300	-0.4200	-14.2600	-0.0320	0.3850	-0.0060
14:04:32.072	30704	0.8600	-0.3200	-14.9100	-0.0370	0.3830	-0.0110
14:04:32.092	30724	0.5600	0.0700	-15.4500	-0.0320	0.3890	-0.0050
14:04:32.111	30744	1.3800	0.1000	-16.6400	-0.0190	0.4570	0.0090
14:04:32.131	30764	0.0300	-0.3400	-15.8700	-0.0390	0.4040	-0.0060
14:04:32.151	30784	0.5300	0.0100	-15.8800	-0.0240	0.4120	0.0020
14:04:32.172	30804	0.1300	0.1500	-15.9100	-0.0300	0.3430	-0.0010
14:04:32.191	30824	0.3600	-0.2000	-15.6500	-0.0340	0.3630	0.0080
14:04:32.212	30844	0.5000	-0.1600	-16.7200	-0.0470	0.4010	0.0110
14:04:32.232	30864	0.7800	-0.0200	-16.2800	-0.0500	0.3520	0.0070
14:04:32.252	30884	0.2600	-0.2600	-16.0300	-0.0440	0.4010	-0.0070
14:04:32.272	30904	0.6400	-0.3400	-14.2000	-0.0320	0.3830	-0.0090
14:04:32.292	30924	1.1300	-0.2800	-15.2400	-0.0240	0.3730	0.0040
14:04:32.313	30944	0.7800	-0.1400	-16.4600	-0.0190	0.4340	-0.0010
14:04:32.331	30964	1.3200	0.2100	-12.7500	-0.0430	0.3720	-0.0170
14:04:32.352	30984	0.7800	-0.3800	-16.5800	-0.0260	0.4370	-0.0040
14:04:32.371	31004	0.3700	-0.2800	-14.0300	-0.0320	0.3850	0.0100
14:04:32.393	31024	0.9400	-0.2900	-15.8200	-0.0290	0.4150	0.0000
14:04:32.411	31044	1.2800	0.0500	-16.2400	-0.0300	0.4170	0.0080
14:04:32.433	31064	0.5300	0.0300	-14.5200	-0.0240	0.3470	-0.0050
14:04:32.451	31084	0.2800	-0.1300	-15.3900	-0.0280	0.4020	0.0040
14:04:32.471	31104	-0.4700	0.2300	-16.6100	-0.0410	0.2890	0.0030
14:04:32.491	31124	0.0400	-0.2300	-16.0100	-0.0450	0.3960	0.0000
14:04:32.511	31144	0.1800	-0.2600	-14.9800	-0.0370	0.3960	-0.0010
14:04:32.532	31164	1.2500	-0.4300	-15.1600	-0.0470	0.4140	-0.0010
14:04:32.552	31184	1.7300	-0.0800	-14.8000	-0.0120	0.4140	-0.0010
14:04:32.571	31204	1.5200	-0.0500	-14.0900	-0.0230	0.3850	-0.0050
14:04:32.592	31224	0.6000	0.1100	-15.6600	-0.0240	0.4260	0.0030
14:04:32.611	31244	0.7100	0.0300	-15.6100	-0.0240	0.3610	-0.0020
14:04:32.631	31264	0.5400	-0.3600	-16.1400	-0.0520	0.4630	-0.0070
14:04:32.651	31284	0.9600	0.2600	-15.7000	-0.0190	0.3990	0.0010
14:04:32.673	31304	0.1000	0.2200	-15.9000	-0.0270	0.3990	0.0030
14:04:32.693	31324	0.5000	-0.1700	-16.1600	-0.0260	0.3890	0.0090
14:04:32.711	31344	0.2900	-0.1200	-13.5600	-0.0350	0.2810	0.0020
14:04:32.732	31364	-0.1400	-0.1500	-16.0600	-0.0400	0.3610	-0.0100
14:04:32.751	31384	0.3700	-0.1200	-14.3500	-0.0300	0.3430	-0.0040
14:04:32.772	31404	0.5700	-0.4800	-17.7400	-0.0240	0.3880	0.0050
14:04:32.791	31424	0.3300	0.3900	-15.8400	-0.0230	0.3780	-0.0030
14:04:32.812	31444	0.2900	-0.2700	-15.2700	-0.0440	0.3350	0.0130
14:04:32.832	31464	0.6200	-0.0700	-18.1400	-0.0210	0.3860	0.0120
14:04:32.853	31484	0.3800	0.1000	-14.5600	-0.0370	0.3210	-0.0080
14:04:32.872	31504	1.0900	-0.0200	-16.0100	-0.0190	0.4100	-0.0060
14:04:32.890	31524	0.5800	0.2700	-15.0300	-0.0160	0.3930	-0.0020
14:04:32.912	31544	0.6000	-0.3700	-16.1200	-0.0250	0.4100	-0.0030
14:04:32.932	31564	0.1200	0.1300	-16.2000	-0.0080	0.4090	0.0030
14:04:32.953	31584	0.6600	-0.1100	-14.9600	-0.0460	0.3540	0.0010
14:04:32.973	31604	0.8600	0.1400	-17.1100	-0.0210	0.4240	-0.0020
14:04:32.990	31624	0.1900	0.0600	-14.1400	-0.0310	0.3360	-0.0080
14:04:33.012	31644	0.6600	-0.2000	-17.3300	-0.0410	0.4330	0.0070
14:04:33.032	31664	0.6300	-0.1100	-17.6500	-0.0380	0.3570	0.0130
14:04:33.053	31684	0.3900	-0.0600	-13.2800	-0.0360	0.3290	-0.0060
14:04:33.072	31704	0.7500	-0.2300	-17.3000	-0.0350	0.4040	0.0100
14:04:33.091	31724	0.2000	0.0700	-15.8900	-0.0510	0.3380	-0.0040
14:04:33.113	31744	1.3800	-0.3100	-16.1700	-0.0310	0.4800	0.0020
14:04:33.132	31764	0.4200	-0.2500	-15.9300	-0.0350	0.4040	-0.0040
14:04:33.153	31784	1.4700	-0.1800	-13.8700	-0.0360	0.4220	-0.0080
14:04:33.172	31804	0.3400	-0.1300	-17.1700	-0.0310	0.3980	0.0100
14:04:33.193	31824	1.0100	-0.1600	-15.7400	-0.0450	0.3740	0.0020
14:04:33.212	31844	0.4800	-0.0900	-16.2300	-0.0290	0.4580	-0.0020
14:04:33.233	31864	0.8600	0.0200	-14.0400	-0.0410	0.3840	-0.0100
14:04:33.251	31884	0.7700	-0.1700	-17.0100	-0.0250	0.4180	0.0150
14:04:33.272	31904	0.9200	-0.2200	-14.1300	-0.0200	0.3320	-0.0110
14:04:33.293	31924	1.2600	-0.2000	-15.2900	-0.0130	0.3400	0.0020
14:04:33.312	31944	1.4400	-0.4300	-14.1400	-0.0170	0.4650	-0.0040
14:04:33.332	31964	0.8100	-0.0800	-15.8700	-0.0260	0.4110	-0.0020
14:04:33.352	31984	0.7100	-0.1000	-17.2900	-0.0180	0.4540	0.0020
14:04:33.373	32004	0.0200	-0.0200	-17.0100	-0.0330	0.3740	0.0010
14:04:33.391	32024	1.0900	0.0700	-14.0800	-0.0200	0.3930	-0.0050
14:04:33.412	32044	0.3200	0.3900	-16.0400	-0.0210	0.3620	0.0070
14:04:33.432	32064	0.2600	-0.1000	-17.1600	-0.0400	0.3560	0.0090
14:04:33.452	32084	0.5400	-0.0600	-16.5700	-0.0250	0.4200	0.0140
14:04:33.471	32104	0.3900	0.0000	-14.0500	-0.0340	0.3380	-0.0080
14:04:33.492	32124	0.4000	0.0800	-14.8400	-0.0280	0.3990	-0.0080
14:04:33.512	32144	-0.0800	-0.3200	-16.6300	-0.0380	0.3640	0.0060
14:04:33.531	32164	1.2800	-0.1900	-14.3100	-0.0300	0.3370	0.0000
14:04:33.552	32184	0.8700	-0.2800	-15.5200	-0.0500	0.3900	-0.0170
14:04:33.572	32204	0.7900	-0.6600	-15.4500	-0.0530	0.3740	0.0090
14:04:33.592	32224	0.6800	0.1300	-16.2300	-0.0240	0.4860	0.0070
14:04:33.612	32244	1.2800	-0.1700	-16.0600	-0.0270	0.4120	-0.0030
14:04:33.633	32264	1.1200	-0.2000	-14.5000	-0.0290	0.3760	-0.0110
14:04:33.653	32284	0.8900	0.2100	-15.9800	-0.0170	0.4210	-0.0020
14:04:33.673	32304	0.7000	-0.2200	-14.2800	-0.0400	0.3800	-0.0050
14:04:33.693	32324	0.2500	0.0800	-15.9900	-0.0240	0.4150	-0.0040
14:04:33.711	32344	0.6800	-0.0300	-15.2000	-0.0260	0.3290	0.0100
14:04:33.732	32364	0.3200	0.3200	-15.8400	-0.0120	0.4070	-0.0040
14:04:33.752	32384	0.8500	0.1400	-14.0700	-0.0170	0.3720	-0.0090
14:04:33.773	32404	1.3800	-0.3800	-15.4500	-0.0180	0.3860	-0.0050
14:04:33.792	32424	1.0800	-0.3100	-16.7500	-0.0220	0.4480	0.0110
14:04:33.812	32444	0.8800	0.0100	-14.4300	-0.0230	0.4320	-0.0040
14:04:33.833	32464	1.0300	0.0700	-14.9200	-0.0270	0.4360	-0.0120
14:04:33.852	32484	-0.2600	-0.2400	-16.7900	-0.0450	0.3380	0.0100
14:04:33.872	32504	0.9900	-0.0100	-16.1600	-0.0320	0.4180	-0.0070
14:04:33.894	32524	0.5000	0.2300	-13.5100	-0.0370	0.3850	-0.0140
14:04:33.912	32544	0.2300	-0.2500	-14.7600	-0.0310	0.3480	-0.0100
14:04:33.933	32564	0.6400	-0.3000	-15.2600	-0.0280	0.3760	-0.0020
14:04:33.952	32584	-0.4000	-0.0200	-17.2100	-0.0390	0.3170	0.0050
14:04:33.972	32604	0.3500	-0.1200	-15.5500	-0.0320	0.4000	-0.0060
14:04:33.994	32624	0.5900	-0.1500	-15.3900	-0.0380	0.4140	-0.0020
14:04:34.013	32644	0.8900	0.1500	-14.6400	-0.0320	0.4140	-0.0110
14:04:34.032	32664	0.4400	0.0600	-15.8700	-0.0310	0.4140	0.0060
14:04:34.052	32684	0.9000	0.0800	-14.1800	-0.0330	0.3230	-0.0140
14:04:34.073	32704	0.3700	0.0100	-17.1500	-0.0470	0.4070	0.0140
14:04:34.093	32724	0.5500	0.1700	-15.0300	-0.0360	0.3400	-0.0020
14:04:34.114	32744	0.7300	0.1000	-15.8500	-0.0250	0.4100	-0.0090
14:04:34.133	32764	0.8700	0.2100	-16.6800	-0.0070	0.3940	0.0080
14:04:34.152	32784	0.8700	-0.2700	-15.9300	-0.0270	0.4170	-0.0070
14:04:34.173	32804	0.5600	-0.1800	-16.0600	-0.0140	0.3660	0.0000
14:04:34.192	32824	0.6500	-0.1500	-13.9900	-0.0350	0.3750	-0.0130
14:04:34.213	32844	0.6200	-0.1800	-15.3300	-0.0440	0.3880	0.0000
14:04:34.233	32864	0.2500	-0.5200	-15.9000	-0.0370	0.3420	0.0150
14:04:34.253	32884	0.3900	-0.0400	-16.0900	-0.0360	0.3990	-0.0040
14:04:34.273	32904	0.6000	0.1200	-14.5100	-0.0320	0.3720	-0.0170
14:04:34.294	32924	0.4200	-0.0800	-14.4300	-0.0340	0.3330	-0.0040
14:04:34.313	32944	1.0900	-0.0200	-14.9800	-0.0140	0.3610	0.0040
14:04:34.333	32964	0.0900	-0.3500	-15.3800	-0.0550	0.3530	-0.0040
14:04:34.353	32984	0.5300	0.0900	-16.1200	-0.0370	0.4970	-0.0020
14:04:34.373	33004	0.1300	0.4000	-15.5800	-0.0340	0.4250	-0.0090
14:04:34.393	33024	0.4500	-0.3900	-15.2500	-0.0490	0.3910	-0.0010
14:04:34.412	33044	0.3400	0.1400	-16.3300	-0.0160	0.3880	0.0000
14:04:34.432	33064	0.7700	0.2600	-14.1000	-0.0310	0.3850	-0.0060
14:04:34.453	33084	-0.0100	0.0200	-16.3900	-0.0220	0.4540	-0.0010
14:04:34.472	33104	0.8400	-0.0300	-16.0300	-0.0160	0.4860	0.0000
14:04:34.494	33124	1.0000	0.3300	-13.4700	-0.0170	0.4480	-0.0180
14:04:34.514	33144	-0.2900	0.5100	-14.1400	-0.0210	0.2550	0.0030
14:04:34.533	33164	1.5100	0.0000	-14.3100	-0.0420	0.3900	0.0010
14:04:34.552	33184	1.7300	0.1000	-16.5500	-0.0060	0.4490	0.0100
14:04:34.572	33204	1.1200	-0.2700	-14.0300	-0.0160	0.4400	-0.0110
14:04:34.593	33224	1.9200	-0.4300	-16.1700	0.0010	0.4840	0.0050
14:04:34.612	33244	0.4300	-0.1100	-15.2900	-0.0220	0.3490	0.0000
14:04:34.633	33264	0.4800	-0.2100	-16.1000	-0.0390	0.4060	-0.0080
14:04:34.652	33284	0.6000	0.0100	-16.5200	-0.0230	0.3630	0.0140
14:04:34.673	33304	-0.8600	-0.1500	-16.8700	-0.0300	0.3770	0.0140
14:04:34.693	33324	0.1400	0.1200	-15.9900	-0.0380	0.3880	-0.0020
14:04:34.715	33344	0.0100	-0.1800	-15.8600	-0.0420	0.2980	0.0130
14:04:34.732	33364	0.8800	-0.1600	-16.9400	-0.0400	0.3610	-0.0010
14:04:34.753	33384	0.4100	-0.2700	-15.5800	-0.0410	0.4180	0.0010
14:04:34.773	33404	1.7700	-0.0600	-14.6600	-0.0220	0.4210	-0.0040
14:04:34.795	33424	0.7500	-0.1000	-16.2600	-0.0190	0.4320	0.0040
14:04:34.813	33444	0.8500	-0.1200	-14.4700	-0.0290	0.4150	-0.0040
14:04:34.833	33464	0.7200	-0.0200	-15.4500	-0.0240	0.4210	0.0010
14:04:34.853	33484	0.1000	0.0100	-15.2600	-0.0400	0.3930	-0.0030
14:04:34.873	33504	0.7900	0.0100	-14.1100	-0.0270	0.3970	-0.0180
14:04:34.894	33524	0.9700	-0.0400	-15.2000	-0.0220	0.3840	0.0020
14:04:34.914	33544	0.7700	-0.1000	-15.2500	-0.0150	0.3850	0.0040
14:04:34.933	33564	1.2600	-0.1400	-16.6800	-0.0230	0.4550	0.0010
14:04:34.953	33584	0.5900	-0.1100	-13.8800	-0.0320	0.3500	-0.0080
14:04:34.973	33604	0.4100	-0.1200	-15.7300	-0.0250	0.3590	0.0000
14:04:34.993	33624	0.7700	0.1900	-14.8000	-0.0250	0.3680	0.0040
14:04:35.013	33644	0.9900	-0.4400	-14.9500	-0.0330	0.4090	-0.0050
14:04:35.034	33664	1.4000	-0.5300	-15.4200	-0.0230	0.4340	-0.0020
14:04:35.054	33684	1.4700	-0.2000	-14.3600	-0.0310	0.3970	-0.0040
14:04:35.072	33704	2.0400	-0.4900	-16.7500	-0.0170	0.4710	0.0040
14:04:35.093	33724	0.6900	-0.2000	-15.4900	-0.0280	0.3630	0.0020
14:04:35.113	33744	1.3000	-0.0300	-15.5900	-0.0190	0.4590	-0.0030
14:04:35.135	33764	1.5300	-0.1800	-15.2600	-0.0390	0.4060	0.0000
14:04:35.155	33784	0.7300	-0.4400	-14.2600	-0.0220	0.3500	0.0010
14:04:35.174	33804	0.9400	-0.2900	-15.9900	-0.0340	0.4270	0.0070
14:04:35.192	33824	0.3900	-0.4000	-14.8600	-0.0430	0.3650	0.0020
14:04:35.213	33844	0.2600	-0.1800	-16.7300	-0.0170	0.4330	-0.0070
14:04:35.233	33864	0.5500	-0.0700	-16.4200	-0.0300	0.3900	0.0090
14:04:35.254	33884	0.9000	0.0500	-16.8200	-0.0350	0.3920	0.0110
14:04:35.274	33904	0.8900	0.0700	-14.1100	-0.0320	0.3790	-0.0130
14:04:35.292	33924	0.1900	0.0900	-14.9100	-0.0290	0.3170	-0.0070
14:04:35.313	33944	1.1900	0.2000	-15.7600	-0.0170	0.4400	0.0000
14:04:35.333	33964	0.6200	0.0600	-13.8400	-0.0310	0.3160	-0.0050
14:04:35.353	33984	0.3000	0.0900	-15.8500	-0.0180	0.4420	-0.0080
14:04:35.373	34004	0.9200	0.1900	-15.3800	-0.0060	0.4030	0.0050
14:04:35.393	34024	0.7400	-0.2000	-16.1800	-0.0250	0.3750	0.0100
14:04:35.413	34044	-0.0200	0.1700	-14.4800	-0.0120	0.4040	-0.0110
14:04:35.435	34064	1.3300	0.3000	-15.1600	-0.0280	0.3530	0.0020
14:04:35.452	34084	0.8900	-0.1500	-15.4000	-0.0250	0.4210	-0.0020
14:04:35.474	34104	0.6800	-0.1500	-14.3500	-0.0300	0.3550	-0.0010
14:04:35.494	34124	1.2700	-0.0400	-14.7400	-0.0180	0.4090	0.0040
14:04:35.514	34144	1.0300	-0.0300	-17.0200	-0.0290	0.3900	0.0160
14:04:35.534	34164	0.8500	-0.1600	-15.0300	-0.0270	0.3770	0.0000
14:04:35.554	34184	0.8300	-0.3800	-14.9200	-0.0370	0.4320	-0.0010
14:04:35.574	34204	0.0400	-0.1800	-14.9600	-0.0350	0.3290	0.0010
14:04:35.595	34224	1.5400	-0.4800	-13.9800	-0.0360	0.4780	-0.0060
14:04:35.613	34244	1.4100	-0.1800	-15.4700	-0.0370	0.4560	0.0000
14:04:35.635	34264	1.1900	0.0100	-14.3200	-0.0280	0.4050	-0.0090
14:04:35.655	34284	1.3000	0.1500	-15.0600	-0.0230	0.4250	-0.0080
14:04:35.673	34304	1.2400	-0.3600	-15.0700	-0.0320	0.3670	0.0030
14:04:35.693	34324	1.1400	-0.3000	-15.7000	-0.0290	0.4030	-0.0060
14:04:35.713	34344	1.5800	-0.0300	-14.2400	-0.0110	0.4010	-0.0020
14:04:35.733	34364	0.5400	-0.0900	-14.9600	-0.0050	0.3830	0.0010
14:04:35.754	34384	0.4000	0.2100	-15.6000	-0.0090	0.3920	-0.0010
14:04:35.773	34404	0.9500	-0.3000	-16.4600	-0.0280	0.3700	0.0050
14:04:35.794	34424	0.7800	0.0200	-16.3100	-0.0200	0.3820	0.0050
14:04:35.814	34444	0.7200	0.2000	-15.3300	-0.0190	0.3750	0.0010
14:04:35.834	34464	0.4900	0.1300	-15.6100	-0.0270	0.4410	0.0040
14:04:35.855	34484	0.1900	0.0200	-15.9300	-0.0330	0.3600	0.0020
14:04:35.873	34504	-0.0600	0.0400	-15.3700	-0.0470	0.3490	-0.0170
14:04:35.895	34524	0.4600	0.2300	-16.6900	-0.0360	0.3740	0.0090
14:04:35.914	34544	0.6600	-0.2900	-15.3700	-0.0480	0.3440	0.0050
14:04:35.934	34564	0.8200	0.1800	-15.0100	-0.0230	0.4230	0.0030
14:04:35.954	34584	0.4500	0.2500	-12.6300	-0.0250	0.3650	-0.0140
14:04:35.974	34604	0.8000	-0.1200	-15.8000	-0.0360	0.3740	-0.0080
14:04:35.994	34624	0.8400	-0.2800	-16.4400	-0.0480	0.4080	0.0030
14:04:36.013	34644	0.8500	-0.2500	-11.4200	-0.0350	0.3880	-0.0180
14:04:36.035	34664	0.5700	-0.3300	-17.7100	-0.0300	0.4220	0.0070
14:04:36.055	34684	1.2800	-0.3800	-13.7600	-0.0450	0.3970	-0.0110
14:04:36.075	34704	0.4000	-0.2700	-17.0900	-0.0250	0.4210	0.0020
14:04:36.094	34724	0.5800	-0.0300	-15.7200	-0.0210	0.3310	0.0120
14:04:36.115	34744	0.1800	-0.0300	-14.9000	-0.0390	0.3490	-0.0040
14:04:36.134	34764	0.5300	0.2800	-15.8100	-0.0390	0.3840	0.0020
14:04:36.153	34784	0.2600	-0.2100	-14.9300	-0.0480	0.3240	-0.0020
14:04:36.173	34804	0.8400	-0.0100	-16.8600	-0.0280	0.4740	0.0020
14:04:36.194	34824	0.7500	0.1800	-15.1900	-0.0210	0.3290	0.0000
14:04:36.214	34844	0.2400	0.1200	-16.9800	-0.0130	0.4390	-0.0010
14:04:36.234	34864	0.6000	-0.1600	-15.9600	-0.0220	0.3450	0.0050
14:04:36.256	34884	0.4300	-0.1400	-15.7700	-0.0300	0.3590	0.0090
14:04:36.274	34904	1.0800	0.0900	-15.4400	-0.0210	0.4000	-0.0040
14:04:36.295	34924	0.3400	-0.0700	-13.8200	-0.0360	0.3580	-0.0060
14:04:36.316	34944	0.0900	-0.1600	-16.3100	-0.0460	0.4610	-0.0010
14:04:36.334	34964	1.0600	-0.1600	-15.6100	-0.0210	0.3700	0.0100
14:04:36.354	34984	1.5400	-0.1700	-15.4000	-0.0240	0.3910	-0.0050
14:04:36.376	35004	0.9900	-0.3200	-15.4400	-0.0320	0.4060	-0.0120
14:04:36.395	35024	1.2900	-0.1600	-14.6300	-0.0330	0.3790	-0.0080
14:04:36.414	35044	-0.2800	0.0300	-15.5300	-0.0240	0.4400	0.0040
14:04:36.435	35064	0.3900	0.0600	-13.9700	-0.0470	0.3350	-0.0070
14:04:36.454	35084	0.6700	0.0200	-14.0800	-0.0140	0.4180	-0.0100
14:04:36.476	35104	0.1000	-0.1300	-15.4000	-0.0330	0.3800	0.0000
14:04:36.495	35124	0.0800	-0.2500	-15.7000	-0.0320	0.4030	-0.0030
14:04:36.514	35144	1.2100	0.2200	-14.8900	-0.0240	0.4110	-0.0090
14:04:36.535	35164	0.7000	-0.2500	-15.8300	-0.0490	0.3950	0.0020
14:04:36.554	35184	0.6400	-0.2800	-16.6600	-0.0390	0.4540	-0.0050
14:04:36.574	35204	0.6000	0.1500	-14.5100	-0.0300	0.3340	-0.0010
14:04:36.594	35224	0.8300	0.0800	-16.3700	-0.0070	0.3860	0.0020
14:04:36.616	35244	1.2100	0.2500	-15.4200	0.0050	0.4240	0.0090
14:04:36.634	35264	0.3300	-0.1800	-12.6200	-0.0290	0.3790	-0.0160
14:04:36.655	35284	1.0000	-0.0800	-14.9700	-0.0100	0.4230	-0.0050
14:04:36.675	35304	0.3800	0.2900	-12.4000	-0.0230	0.3030	-0.0210
14:04:36.695	35324	0.1400	0.0600	-16.3900	-0.0410	0.4180	0.0000
14:04:36.716	35344	0.8000	-0.0700	-14.8600	-0.0520	0.3750	0.0000
14:04:36.734	35364	0.7200	-0.4200	-16.7600	-0.0380	0.4130	0.0020
14:04:36.755	35384	1.2600	-0.2900	-14.1600	-0.0290	0.3420	-0.0060
14:04:36.775	35404	0.6600	-0.3200	-13.6600	-0.0310	0.3670	-0.0090
14:04:36.794	35424	0.4300	-0.2900	-15.0900	-0.0500	0.4200	0.0040
14:04:36.815	35444	0.5800	-0.2100	-15.0700	-0.0360	0.3400	-0.0110
14:04:36.835	35464	1.3900	-0.3400	-15.8200	-0.0200	0.4400	-0.0030
14:04:36.855	35484	0.3900	-0.0700	-16.2100	-0.0270	0.3950	0.0120
14:04:36.875	35504	0.3600	-0.0600	-15.8900	-0.0210	0.3420	0.0050
14:04:36.894	35524	1.0500	-0.0200	-15.3800	-0.0110	0.3910	-0.0020
14:04:36.915	35544	0.9700	-0.3900	-14.5300	-0.0330	0.3660	0.0020
14:04:36.934	35564	0.8800	-0.1100	-15.8700	-0.0360	0.4180	-0.0120
14:04:36.955	35584	0.5600	0.1300	-14.3800	-0.0280	0.3940	-0.0040
14:04:36.976	35604	0.9100	0.0200	-15.7200	-0.0140	0.4200	-0.0020
14:04:36.995	35624	0.1800	-0.2200	-16.0100	-0.0260	0.4040	-0.0090
14:04:37.014	35644	0.4600	-0.0200	-13.2600	-0.0250	0.3710	-0.0060
14:04:37.035	35664	0.7500	-0.0900	-15.2100	-0.0230	0.3900	-0.0040
14:04:37.055	35684	0.2700	0.1200	-15.8200	-0.0090	0.3700	0.0120
14:04:37.076	35704	0.9700	-0.1000	-15.8700	-0.0300	0.3870	-0.0080
14:04:37.095	35724	0.6200	0.0600	-14.9900	-0.0280	0.3690	0.0050
14:04:37.116	35744	0.6900	0.0500	-14.3500	-0.0380	0.3950	-0.0080
14:04:37.135	35764	0.0300	-0.0700	-17.8300	-0.0320	0.3790	0.0040
14:04:37.156	35784	1.1400	-0.0600	-13.5200	-0.0310	0.3750	-0.0010
14:04:37.176	35804	0.2200	-0.1200	-16.9400	-0.0350	0.4250	-0.0010
14:04:37.196	35824	0.3700	0.3600	-13.4000	-0.0150	0.3720	-0.0060
14:04:37.216	35844	0.1100	0.1600	-15.0200	-0.0310	0.3900	-0.0040
14:04:37.236	35864	0.2900	0.0200	-15.2000	-0.0430	0.3380	-0.0040
14:04:37.256	35884	1.2400	-0.1800	-13.0800	-0.0270	0.3170	-0.0090
14:04:37.274	35904	0.7900	-0.3800	-16.3900	-0.0280	0.4640	0.0010
14:04:37.296	35924	0.8900	-0.3700	-14.9900	-0.0310	0.3570	0.0000
14:04:37.315	35944	0.5500	0.0300	-15.7300	-0.0270	0.4690	-0.0100
14:04:37.336	35964	0.5900	-0.1700	-15.5500	-0.0310	0.3750	-0.0010
14:04:37.357	35984	0.5900	-0.0400	-13.3600	-0.0280	0.3570	-0.0040
14:04:37.375	36004	0.5600	0.1500	-15.9500	-0.0220	0.3570	0.0070
14:04:37.395	36024	1.0300	-0.3700	-15.6100	-0.0220	0.3550	0.0030
14:04:37.416	36044	1.1700	-0.2600	-14.9900	-0.0170	0.4500	-0.0050
14:04:37.436	36064	-0.2700	0.2300	-16.2000	-0.0220	0.3470	0.0080
14:04:37.455	36084	0.1900	0.2100	-15.5800	-0.0240	0.4150	0.0030
14:04:37.477	36104	-0.0700	0.0100	-15.3100	-0.0200	0.3590	-0.0030
14:04:37.495	36124	0.4200	-0.5500	-16.0600	-0.0450	0.3530	0.0030
14:04:37.517	36144	1.0500	-0.0100	-13.7300	-0.0270	0.4160	-0.0070
14:04:37.535	36164	0.9000	-0.4100	-14.0800	-0.0300	0.3790	0.0000
14:04:37.555	36184	1.3000	-0.1700	-15.4900	-0.0160	0.4330	0.0030
14:04:37.575	36204	0.1000	-0.3300	-15.0400	-0.0270	0.3420	-0.0010
14:04:37.597	36224	0.6600	0.0500	-14.9000	-0.0280	0.3780	-0.0140
14:04:37.616	36244	0.6100	-0.0300	-15.7800	-0.0180	0.4140	-0.0010
14:04:37.635	36264	0.7100	-0.0600	-15.1900	-0.0280	0.3510	-0.0030
14:04:37.657	36284	1.2200	-0.2900	-16.7900	-0.0280	0.4030	0.0020
14:04:37.675	36304	0.5700	0.0900	-15.1600	-0.0320	0.3350	0.0040
14:04:37.697	36324	0.3300	0.0300	-15.8600	-0.0310	0.4080	0.0010
14:04:37.716	36344	-0.0100	-0.0100	-15.5000	-0.0360	0.3610	-0.0070
14:04:37.736	36364	0.6800	0.0400	-14.9300	-0.0270	0.3770	-0.0090
14:04:37.756	36384	0.5600	-0.4000	-16.6800	-0.0380	0.4220	0.0090
14:04:37.776	36404	0.9800	-0.3000	-14.8200	-0.0370	0.3410	-0.0200
14:04:37.795	36424	0.8100	-0.2300	-15.4400	-0.0240	0.4030	-0.0030
14:04:37.816	36444	0.9000	-0.0700	-15.7700	-0.0300	0.3390	0.0060
14:04:37.836	36464	1.1200	-0.1400	-15.4700	-0.0260	0.3520	-0.0030
14:04:37.857	36484	0.7900	-0.1700	-15.6500	-0.0150	0.4110	-0.0050
14:04:37.876	36504	0.3800	-0.5200	-15.7100	-0.0200	0.3830	0.0040
14:04:37.895	36524	1.3000	-0.2500	-14.6100	-0.0280	0.4380	-0.0060
14:04:37.917	36544	0.7600	-0.1500	-15.1000	-0.0220	0.3620	0.0100
14:04:37.935	36564	0.7800	-0.1700	-15.9000	-0.0230	0.3870	-0.0020
14:04:37.955	36584	-0.0700	-0.1100	-15.3100	-0.0360	0.3220	0.0050
14:04:37.976	36604	1.5800	-0.4600	-15.8800	-0.0330	0.4110	0.0100
14:04:37.995	36624	0.8200	-0.5000	-16.5200	-0.0460	0.4020	-0.0120
14:04:38.016	36644	1.0300	0.1400	-13.5100	-0.0290	0.4000	-0.0120
14:04:38.036	36664	0.9300	-0.2300	-15.9100	-0.0230	0.4260	0.0100
14:04:38.056	36684	0.9200	-0.3000	-15.0000	-0.0430	0.3830	0.0000
14:04:38.076	36704	1.0100	-0.2400	-15.4900	-0.0110	0.4330	-0.0050
14:04:38.096	36724	0.3200	0.1900	-15.2800	-0.0180	0.3650	-0.0050
14:04:38.115	36744	0.5800	-0.1600	-14.7300	-0.0360	0.4050	0.0000
14:04:38.135	36764	0.9800	-0.1700	-15.3800	-0.0310	0.4220	-0.0110
14:04:38.156	36784	0.6200	-0.1200	-15.1800	-0.0220	0.3540	0.0080
14:04:38.176	36804	0.5600	-0.0100	-16.0100	-0.0340	0.4050	-0.0070
14:04:38.195	36824	0.5100	-0.1600	-15.0700	-0.0240	0.3650	0.0040
14:04:38.217	36844	0.9100	-0.2300	-15.7800	-0.0270	0.4120	0.0000
14:04:38.237	36864	0.5700	-0.2700	-17.3100	-0.0270	0.4330	0.0020
14:04:38.257	36884	0.6100	-0.3300	-13.4800	-0.0340	0.3400	-0.0020
14:04:38.277	36904	0.1600	0.1700	-15.4600	-0.0100	0.3810	-0.0020
14:04:38.297	36924	0.4800	-0.2200	-16.8500	-0.0350	0.3730	0.0060
14:04:38.316	36944	0.7900	0.2100	-15.6000	-0.0140	0.4320	-0.0080
14:04:38.337	36964	0.2500	0.0100	-15.2600	-0.0310	0.4030	-0.0020
14:04:38.356	36984	1.4000	0.0600	-15.2600	-0.0050	0.4270	-0.0020
14:04:38.376	37004	0.3800	-0.1600	-16.1000	-0.0350	0.4090	-0.0030
14:04:38.397	37024	0.8800	0.3000	-12.9700	-0.0310	0.3530	-0.0140
14:04:38.418	37044	1.1200	-0.2800	-16.7700	-0.0290	0.4420	0.0030
14:04:38.436	37064	0.9500	-0.1400	-15.1100	-0.0520	0.3860	-0.0030
14:04:38.457	37084	0.6200	-0.2600	-15.7000	-0.0140	0.4200	-0.0020
14:04:38.476	37104	-0.0500	-0.1500	-14.1100	-0.0370	0.3410	-0.0110
14:04:38.497	37124	0.5900	-0.1000	-14.7900	-0.0330	0.3290	-0.0050
14:04:38.517	37144	0.9200	0.2000	-14.8200	-0.0010	0.4010	-0.0060
14:04:38.537	37164	0.6200	0.0700	-14.5400	-0.0290	0.3680	0.0040
14:04:38.556	37184	1.0800	-0.0100	-16.6200	-0.0110	0.4430	-0.0010
14:04:38.578	37204	0.6200	-0.1400	-16.0400	-0.0190	0.3710	0.0120
14:04:38.596	37224	0.5900	-0.2000	-15.3700	-0.0290	0.3590	0.0000
14:04:38.617	37244	0.5400	0.0200	-15.3500	-0.0070	0.3960	-0.0030
14:04:38.636	37264	1.0300	0.1900	-13.7100	-0.0290	0.3400	-0.0100
14:04:38.657	37284	0.5900	-0.0400	-18.7000	-0.0160	0.4170	0.0130
14:04:38.677	37304	0.1900	0.0700	-14.3300	-0.0150	0.3830	-0.0060
14:04:38.696	37324	1.0900	0.0800	-16.8400	-0.0190	0.4290	0.0050
14:04:38.716	37344	0.4200	0.0800	-14.9900	-0.0130	0.4190	0.0040
14:04:38.735	37364	0.8000	-0.0100	-13.5800	-0.0260	0.3590	-0.0130
14:04:38.756	37384	0.7000	-0.2400	-16.8100	-0.0150	0.3920	0.0110
14:04:38.776	37404	1.1100	0.0200	-15.0300	-0.0170	0.3570	0.0000
14:04:38.797	37424	0.6000	-0.3100	-15.1400	-0.0180	0.4260	-0.0070
14:04:38.816	37444	0.5100	-0.0700	-14.7600	-0.0260	0.3640	0.0050
14:04:38.837	37464	1.2200	-0.0400	-14.2400	-0.0180	0.4150	0.0000
14:04:38.857	37484	0.2200	0.3500	-14.3000	-0.0240	0.4030	-0.0170
14:04:38.876	37504	0.6300	0.4300	-13.4000	-0.0170	0.3410	-0.0030
14:04:38.897	37524	0.3000	-0.1200	-17.0900	-0.0180	0.4580	0.0040
14:04:38.916	37544	0.1100	-0.2400	-14.9900	-0.0450	0.3530	-0.0030
14:04:38.937	37564	1.1200	-0.3400	-15.5700	-0.0300	0.3770	-0.0020
14:04:38.956	37584	0.9700	-0.3000	-17.1800	-0.0210	0.3500	0.0080
14:04:38.976	37604	1.4100	-0.3900	-15.3900	-0.0210	0.3850	0.0100
14:04:38.996	37624	0.8000	0.0600	-16.7300	-0.0240	0.4250	0.0030
14:04:39.016	37644	0.6100	-0.0600	-15.9300	-0.0150	0.4090	0.0030
14:04:39.037	37664	0.0800	-0.3800	-17.1900	-0.0270	0.4180	0.0100
14:04:39.057	37684	0.6100	0.1100	-15.8400	-0.0180	0.3740	-0.0030
14:04:39.077	37704	0.4400	0.0300	-14.8700	-0.0080	0.3900	0.0060
14:04:39.097	37724	-0.0800	0.2800	-15.0600	-0.0320	0.4070	0.0000
14:04:39.117	37744	0.0100	0.1500	-16.2300	-0.0240	0.3350	0.0130
14:04:39.137	37764	-0.0300	-0.1400	-14.9600	-0.0430	0.4390	-0.0090
14:04:39.156	37784	0.2300	0.0100	-15.5400	-0.0400	0.2980	0.0020
14:04:39.177	37804	1.0200	-0.3400	-14.2900	-0.0240	0.4180	-0.0090
14:04:39.196	37824	0.0000	-0.2700	-16.4900	-0.0190	0.3830	0.0090
14:04:39.217	37844	1.6900	-0.3900	-16.2900	-0.0320	0.4160	0.0140
14:04:39.236	37864	0.6400	-0.1500	-16.0000	-0.0370	0.3990	0.0000
14:04:39.257	37884	0.6700	-0.1500	-15.9300	-0.0220	0.3410	0.0120
14:04:39.277	37904	0.2700	0.1300	-15.0700	-0.0320	0.4390	-0.0080
14:04:39.297	37924	0.2400	0.0000	-14.1000	-0.0360	0.3870	-0.0140
14:04:39.316	37944	1.2700	-0.3300	-15.9600	-0.0260	0.4140	0.0030
14:04:39.337	37964	1.1700	-0.4300	-16.9300	-0.0300	0.4190	0.0110
14:04:39.357	37984	0.5500	-0.1200	-13.5100	-0.0400	0.3450	-0.0110
14:04:39.376	38004	1.2100	-0.1300	-16.2400	-0.0240	0.4430	0.0140
14:04:39.396	38024	0.4900	0.3900	-13.8300	-0.0290	0.3620	0.0020
14:04:39.418	38044	1.0900	-0.1600	-15.2000	-0.0270	0.4010	-0.0070
14:04:39.438	38064	0.7100	-0.2400	-15.7600	-0.0170	0.3950	0.0070
14:04:39.458	38084	1.2400	-0.0300	-13.3300	-0.0240	0.4110	-0.0140
14:04:39.476	38104	1.1200	-0.1800	-16.0300	-0.0100	0.4310	0.0030
14:04:39.498	38124	0.6600	-0.1800	-13.8700	-0.0200	0.3400	-0.0070
14:04:39.518	38144	0.7700	-0.1700	-15.6100	-0.0040	0.4040	-0.0060
14:04:39.537	38164	1.4600	0.0400	-14.4600	0.0000	0.4040	0.0020
14:04:39.558	38184	1.8100	-0.6900	-15.9100	-0.0140	0.4670	0.0080
14:04:39.578	38204	1.2700	-0.1300	-14.0400	-0.0210	0.4290	-0.0160
14:04:39.598	38224	1.1000	-0.1900	-14.3500	-0.0260	0.3960	-0.0160
14:04:39.618	38244	0.5400	-0.1600	-15.8100	-0.0170	0.3790	0.0040
14:04:39.637	38264	0.0900	-0.0900	-15.8100	-0.0330	0.2900	0.0070
14:04:39.657	38284	0.6500	-0.2200	-17.2300	-0.0360	0.3800	0.0100
14:04:39.677	38304	0.5000	-0.0700	-14.6300	-0.0450	0.3850	-0.0090
14:04:39.697	38324	0.5000	-0.3300	-17.1600	-0.0300	0.4230	0.0020
14:04:39.716	38344	0.4700	-0.4000	-17.5600	-0.0340	0.3930	0.0000
14:04:39.737	38364	-0.0600	-0.3700	-16.6800	-0.0210	0.3520	0.0040
14:04:39.759	38384	0.6700	0.1000	-14.8200	-0.0280	0.4580	-0.0060
14:04:39.777	38404	0.8100	-0.1500	-16.3400	-0.0260	0.3400	0.0070
14:04:39.797	38424	1.5500	-0.5100	-16.3300	-0.0330	0.4560	0.0020
14:04:39.817	38444	1.0400	-0.3200	-17.3600	-0.0310	0.4360	0.0020
14:04:39.839	38464	0.7400	0.0900	-14.7000	-0.0210	0.3900	0.0010
14:04:39.858	38484	-0.0500	-0.0500	-15.6300	-0.0300	0.3780	-0.0020
14:04:39.879	38504	0.3000	-0.1800	-15.8800	-0.0420	0.3190	0.0120
14:04:39.898	38524	0.5000	-0.1400	-16.1500	-0.0360	0.3900	-0.0010
14:04:39.917	38544	0.8200	0.1100	-15.8600	-0.0220	0.3160	-0.0010
14:04:39.938	38564	0.3500	0.0600	-15.2300	-0.0300	0.4000	-0.0010
14:04:39.957	38584	0.3800	0.1300	-14.8200	-0.0130	0.3730	-0.0040
14:04:39.978	38604	1.0000	0.0200	-15.6100	-0.0400	0.3400	-0.0050
14:04:39.997	38624	0.4700	0.1500	-16.2000	-0.0200	0.3580	0.0070
14:04:40.017	38644	0.5100	0.1200	-14.3700	-0.0220	0.3600	0.0000
14:04:40.037	38664	1.0800	0.0900	-14.8600	-0.0150	0.4650	-0.0070
14:04:40.058	38684	0.7600	-0.2600	-14.8200	-0.0390	0.3670	-0.0010
14:04:40.078	38704	1.1700	-0.3400	-14.6900	-0.0220	0.4300	0.0060
14:04:40.096	38724	0.9800	-0.2300	-14.4600	-0.0400	0.3990	-0.0160
14:04:40.116	38744	1.2400	-0.4200	-15.0400	-0.0360	0.3740	-0.0070
14:04:40.138	38764	0.5400	-0.0400	-17.1200	-0.0260	0.4530	-0.0030
14:04:40.157	38784	0.4200	0.0300	-14.9900	-0.0390	0.3990	0.0070
14:04:40.177	38804	0.6200	-0.4400	-14.7200	-0.0440	0.4060	-0.0160
14:04:40.197	38824	0.2800	0.0900	-13.8800	-0.0320	0.3780	-0.0110
14:04:40.218	38844	0.4800	-0.2700	-14.7900	-0.0540	0.3430	-0.0080
14:04:40.237	38864	0.6900	0.0900	-15.9000	-0.0210	0.4020	-0.0010
14:04:40.258	38884	0.2000	-0.0600	-15.0500	-0.0350	0.3640	0.0030
14:04:40.277	38904	0.4700	0.1400	-16.2600	-0.0340	0.4020	0.0040
14:04:40.299	38924	0.4800	0.3800	-16.0000	-0.0050	0.3960	0.0020
14:04:40.318	38944	0.9900	0.0300	-15.4200	-0.0170	0.4140	-0.0100
14:04:40.338	38964	1.3600	-0.2800	-15.6600	-0.0100	0.4530	0.0070
14:04:40.359	38984	0.2700	-0.0900	-16.5600	-0.0140	0.3860	0.0090
14:04:40.377	39004	0.8900	0.2500	-14.3200	-0.0120	0.4310	-0.0020
14:04:40.398	39024	0.2900	0.1200	-14.9600	-0.0300	0.3480	0.0010
14:04:40.419	39044	1.4000	-0.1000	-14.0600	-0.0120	0.4150	0.0010
14:04:40.439	39064	0.4400	-0.2700	-16.4300	-0.0320	0.4050	-0.0040
14:04:40.457	39084	1.6100	-0.5700	-15.1000	-0.0340	0.3620	0.0020
14:04:40.477	39104	1.2700	0.2400	-15.9000	-0.0120	0.4110	0.0020
14:04:40.499	39124	0.8200	-0.3400	-15.0000	-0.0200	0.3990	0.0050
14:04:40.519	39144	0.4300	0.0200	-16.3900	-0.0260	0.4310	-0.0110
14:04:40.538	39164	0.8200	-0.3000	-15.1500	-0.0330	0.3460	-0.0120
14:04:40.558	39184	0.9000	-0.2000	-16.1000	-0.0260	0.3960	0.0060
14:04:40.577	39204	1.1900	-0.2200	-15.0100	-0.0240	0.3870	0.0030
14:04:40.598	39224	0.9800	-0.2800	-15.2600	-0.0310	0.3380	-0.0010
14:04:40.618	39244	0.6900	0.0400	-16.0200	-0.0240	0.4170	0.0000
14:04:40.638	39264	0.4000	-0.0200	-14.0100	-0.0270	0.3270	-0.0070
14:04:40.658	39284	0.4300	0.2800	-15.8800	-0.0040	0.4160	-0.0030
14:04:40.679	39304	0.4800	0.2000	-13.7200	-0.0220	0.3710	-0.0150
14:04:40.698	39324	0.5600	-0.2600	-15.2300	-0.0360	0.3430	-0.0130
14:04:40.719	39344	0.7500	-0.1900	-14.9000	-0.0150	0.3860	0.0010
14:04:40.738	39364	0.8100	-0.2000	-14.0000	-0.0270	0.3270	0.0000
14:04:40.758	39384	0.8700	-0.1100	-16.4800	0.0050	0.4270	-0.0040
14:04:40.778	39404	0.6700	-0.0600	-13.3300	-0.0030	0.3990	0.0000
14:04:40.798	39424	0.6900	0.0900	-15.3000	-0.0100	0.4800	-0.0120
14:04:40.819	39444	0.8100	-0.3300	-15.1500	-0.0210	0.4010	0.0100
14:04:40.837	39464	0.2000	-0.3500	-16.1700	-0.0330	0.3750	-0.0020
14:04:40.858	39484	1.2700	-0.1800	-15.6400	-0.0300	0.3710	0.0090
14:04:40.878	39504	0.6800	-0.0900	-13.5800	-0.0280	0.3150	-0.0040
14:04:40.897	39524	0.3200	0.1800	-15.3600	-0.0380	0.4070	-0.0060
14:04:40.919	39544	0.3000	-0.0500	-15.2400	-0.0280	0.3890	-0.0070
14:04:40.939	39564	1.1200	-0.3400	-15.6500	-0.0230	0.4290	-0.0020
14:04:40.957	39584	0.4500	-0.5000	-15.8800	-0.0530	0.4160	-0.0030
14:04:40.979	39604	0.6200	-0.4100	-15.5300	-0.0410	0.3510	0.0080
14:04:40.999	39624	0.4300	-0.1500	-15.9100	-0.0400	0.4320	-0.0110
14:04:41.019	39644	0.4500	-0.0100	-14.6600	-0.0300	0.3600	0.0060
14:04:41.040	39664	0.4300	-0.2600	-14.8300	-0.0370	0.3950	-0.0130
14:04:41.059	39684	0.2600	0.0000	-15.0800	-0.0200	0.3600	0.0000
14:04:41.079	39704	0.7700	-0.4300	-16.5700	-0.0390	0.3690	0.0100
14:04:41.099	39724	0.7100	-0.1600	-15.8700	-0.0360	0.3820	0.0060
14:04:41.118	39744	0.9100	0.1400	-15.9500	-0.0250	0.3290	0.0160
14:04:41.139	39764	0.8500	0.1000	-15.7000	-0.0180	0.3940	-0.0180
14:04:41.158	39784	1.1300	0.0600	-14.9700	-0.0220	0.3930	0.0030
14:04:41.178	39804	1.0500	-0.1400	-15.9300	-0.0130	0.4410	0.0000
14:04:41.198	39824	0.3200	-0.1400	-16.2600	-0.0120	0.4190	0.0190
14:04:41.217	39844	0.3700	0.2400	-13.5900	-0.0190	0.3150	-0.0140
14:04:41.240	39864	-0.1700	-0.1200	-16.9400	-0.0280	0.3810	0.0110
14:04:41.257	39884	1.0100	-0.1200	-13.4800	-0.0430	0.3090	-0.0030
14:04:41.277	39904	1.1800	-0.4400	-15.8000	-0.0210	0.5110	0.0020
14:04:41.298	39924	0.9100	-0.1400	-15.6400	-0.0370	0.3820	0.0140
14:04:41.319	39944	0.9100	-0.0800	-14.0800	-0.0200	0.4160	-0.0090
14:04:41.340	39964	0.3600	-0.1800	-16.9600	-0.0240	0.4600	0.0070
14:04:41.358	39984	0.6400	0.0000	-13.8000	-0.0210	0.3350	-0.0050
14:04:41.378	40004	0.7600	-0.2500	-16.9500	-0.0300	0.4560	0.0040
14:04:41.398	40024	0.4300	0.0000	-14.7700	-0.0320	0.3320	0.0080
14:04:41.419	40044	0.5500	-0.2700	-16.3200	-0.0450	0.3910	0.0020
14:04:41.438	40064	0.6100	-0.1600	-16.2300	-0.0320	0.4070	0.0060
14:04:41.457	40084	0.9000	-0.1400	-14.2000	-0.0460	0.3760	-0.0020
14:04:41.480	40104	0.9600	-0.5500	-16.4900	-0.0190	0.4130	0.0060
14:04:41.498	40124	0.5400	-0.0400	-14.0400	-0.0320	0.3450	-0.0070
14:04:41.517	40144	0.7500	-0.2100	-15.4100	-0.0210	0.4030	-0.0070
14:04:41.538	40164	0.3000	-0.1200	-16.9100	-0.0170	0.3580	0.0060
14:04:41.558	40184	1.1800	0.0300	-14.2200	-0.0070	0.3430	-0.0030
14:04:41.578	40204	1.1200	0.0100	-16.1100	-0.0110	0.4080	0.0020
14:04:41.599	40224	0.2700	-0.0900	-15.4400	-0.0230	0.3430	-0.0020
14:04:41.620	40244	0.2000	0.0100	-17.1300	-0.0080	0.4530	0.0080
14:04:41.638	40264	0.0100	0.4600	-14.5300	-0.0350	0.3600	-0.0080
14:04:41.658	40284	0.7000	0.1300	-18.2800	-0.0380	0.4550	0.0110
14:04:41.679	40304	-0.3600	0.7900	-15.7100	-0.0420	0.3630	0.0040
14:04:41.699	40324	-0.5800	0.3200	-12.8500	-0.0610	0.2510	-0.0260
14:04:41.719	40344	-0.0500	0.0100	-14.6500	-0.0370	0.3930	-0.0060
14:04:41.740	40364	0.6800	-0.0400	-14.6300	-0.0280	0.3750	0.0040
14:04:41.759	40384	0.8500	0.2800	-16.4500	-0.0220	0.4640	-0.0040
14:04:41.778	40404	0.9400	-0.2500	-15.1000	-0.0440	0.4050	0.0000
14:04:41.799	40424	0.5900	-0.4200	-14.2700	-0.0250	0.3790	-0.0100
14:04:41.818	40444	1.2600	-0.2000	-14.8800	-0.0280	0.4120	0.0000
14:04:41.838	40464	-0.0900	-0.3100	-15.1500	-0.0290	0.3340	0.0020
14:04:41.860	40484	0.4000	0.2000	-14.9400	-0.0200	0.3460	0.0000
14:04:41.879	40504	-0.5000	-0.0700	-14.9500	-0.0380	0.3060	0.0070
14:04:41.899	40524	0.9300	-0.3900	-15.0000	-0.0340	0.3930	-0.0030
14:04:41.919	40544	0.7400	-0.0900	-16.0800	-0.0270	0.3900	0.0050
14:04:41.938	40564	1.6500	-0.1600	-17.3100	-0.0020	0.4290	0.0130
14:04:41.958	40584	1.3900	-0.3500	-16.0800	-0.0140	0.4500	0.0030
14:04:41.978	40604	0.9500	-0.4600	-13.9200	-0.0270	0.3290	-0.0020
14:04:41.999	40624	1.7400	-0.1900	-15.6000	-0.0100	0.4250	0.0060
14:04:42.020	40644	1.1200	-0.1600	-14.2500	-0.0190	0.4030	0.0030
14:04:42.040	40664	0.8800	-0.3700	-16.3700	-0.0160	0.4190	0.0060
14:04:42.059	40684	0.9400	0.1800	-15.2600	-0.0080	0.4240	-0.0090
14:04:42.080	40704	0.6500	-0.0900	-15.0600	-0.0340	0.3850	-0.0110
14:04:42.099	40724	1.2100	-0.3000	-16.2900	-0.0260	0.4380	0.0100
14:04:42.119	40744	-0.1300	-0.1200	-15.6800	-0.0430	0.3500	0.0150
14:04:42.139	40764	1.8200	-0.1700	-13.6400	-0.0220	0.4410	-0.0110
14:04:42.160	40784	0.6700	0.0900	-14.0600	-0.0170	0.3560	-0.0080
14:04:42.178	40804	0.8200	-0.0900	-14.8700	-0.0150	0.3840	0.0060
14:04:42.199	40824	1.4000	-0.1400	-14.4000	-0.0200	0.4380	-0.0070
14:04:42.220	40844	0.5400	-0.1600	-13.8800	-0.0350	0.3440	-0.0060
14:04:42.239	40864	0.5100	-0.2800	-16.2000	-0.0300	0.4740	-0.0050
14:04:42.260	40884	1.1800	0.0500	-14.5900	-0.0260	0.4090	-0.0100
14:04:42.280	40904	0.9000	-0.0500	-15.9300	-0.0210	0.4020	0.0000
14:04:42.298	40924	0.8100	-0.0400	-15.8600	-0.0250	0.3980	0.0030
14:04:42.322	40944	1.2200	-0.0200	-14.8000	-0.0240	0.4020	0.0040
14:04:42.340	40964	0.3600	-0.2000	-16.2100	-0.0230	0.3950	0.0060
14:04:42.359	40984	0.5400	0.0000	-14.1600	-0.0240	0.3480	0.0030
14:04:42.380	41004	1.0300	-0.0700	-16.3300	-0.0180	0.4550	0.0010
14:04:42.399	41024	0.2700	0.1000	-14.5300	-0.0150	0.3680	-0.0010
14:04:42.420	41044	0.3700	0.1500	-15.0600	-0.0280	0.3480	-0.0010
14:04:42.440	41064	-0.1500	0.2800	-15.9200	-0.0280	0.3320	0.0070
14:04:42.460	41084	0.3700	-0.4900	-15.3900	-0.0350	0.3240	0.0010
14:04:42.481	41104	0.2200	0.2400	-15.7200	-0.0160	0.4130	0.0020
14:04:42.500	41124	0.6300	-0.1300	-14.8700	-0.0410	0.3570	-0.0040
14:04:42.519	41144	0.9200	-0.1900	-14.0300	-0.0140	0.4290	-0.0100
14:04:42.540	41164	0.5900	-0.4600	-15.7900	-0.0150	0.3790	0.0180
14:04:42.559	41184	0.8100	-0.4300	-14.4300	-0.0240	0.3720	0.0000
14:04:42.581	41204	1.0800	0.1300	-12.9800	-0.0230	0.4360	-0.0080
14:04:42.601	41224	0.1900	-0.3600	-16.2300	-0.0450	0.3750	0.0090
14:04:42.620	41244	1.6100	-0.4900	-16.6300	-0.0240	0.5020	0.0080
14:04:42.640	41264	0.9700	0.2300	-12.6800	-0.0210	0.3540	-0.0160
14:04:42.660	41284	0.6300	-0.1900	-13.9100	-0.0410	0.3750	-0.0110
14:04:42.680	41304	0.7300	-0.0600	-14.9400	-0.0160	0.4370	-0.0010
14:04:42.700	41324	1.2100	0.1300	-15.0400	-0.0120	0.3940	0.0110
14:04:42.719	41344	-0.3900	-0.1700	-16.6700	-0.0330	0.4070	0.0060
14:04:42.740	41364	1.2500	0.0800	-13.1400	-0.0250	0.3940	-0.0080
14:04:42.759	41384	0.3500	-0.3500	-16.0500	-0.0170	0.4150	0.0070
14:04:42.778	41404	0.9200	-0.1300	-13.9800	-0.0080	0.3970	-0.0090
14:04:42.798	41424	1.0100	-0.0100	-13.5800	-0.0070	0.4300	-0.0030
14:04:42.820	41444	1.1700	-0.3700	-16.2200	-0.0170	0.4150	0.0000
14:04:42.839	41464	0.3600	0.3900	-14.6100	-0.0060	0.3530	-0.0040
14:04:42.859	41484	1.4000	-0.1700	-15.7300	-0.0170	0.4590	0.0020
14:04:42.881	41504	0.3100	-0.2900	-15.8600	-0.0290	0.3620	0.0150
14:04:42.900	41524	0.5400	-0.1400	-14.7100	-0.0280	0.4120	-0.0100
14:04:42.918	41544	1.0300	-0.1500	-15.3800	-0.0200	0.3460	0.0060
14:04:42.939	41564	0.1900	-0.2200	-15.5200	-0.0230	0.3420	0.0040
14:04:42.960	41584	1.1500	-0.2100	-16.1800	-0.0380	0.4210	0.0010
14:04:42.980	41604	0.4100	-0.0300	-15.2100	-0.0330	0.3680	0.0050
14:04:42.999	41624	1.3700	-0.4300	-17.8500	-0.0360	0.4240	0.0080
14:04:43.020	41644	0.3000	0.1400	-14.8400	-0.0280	0.3120	-0.0030
14:04:43.039	41664	1.2000	-0.3200	-14.4900	-0.0220	0.4190	-0.0080
14:04:43.059	41684	0.4300	-0.2700	-15.7200	-0.0280	0.4270	-0.0030
14:04:43.080	41704	0.3200	0.0000	-14.4500	-0.0320	0.3670	-0.0030
14:04:43.100	41724	0.4200	0.2200	-14.4300	-0.0180	0.4010	-0.0110
14:04:43.119	41744	0.5900	0.0100	-15.4500	-0.0340	0.3660	0.0080
14:04:43.139	41764	1.0600	-0.3200	-14.4600	-0.0190	0.4150	0.0000
14:04:43.160	41784	0.8600	-0.5200	-14.5000	-0.0290	0.3580	-0.0140
14:04:43.179	41804	1.6400	0.0900	-14.2600	-0.0010	0.3770	0.0030
14:04:43.201	41824	1.7600	-0.2200	-16.5400	-0.0080	0.4680	0.0090
14:04:43.221	41844	0.7300	-0.1200	-13.9600	-0.0120	0.3630	-0.0050
14:04:43.241	41864	0.0300	-0.3100	-16.7800	-0.0330	0.4480	-0.0020
14:04:43.260	41884	0.3100	0.2500	-14.8700	-0.0120	0.3500	0.0010
14:04:43.280	41904	0.3400	-0.2300	-14.0700	-0.0260	0.3740	-0.0080
14:04:43.301	41924	0.2800	-0.2300	-14.3300	-0.0300	0.3650	-0.0030
14:04:43.321	41944	1.0300	-0.0400	-14.2500	-0.0460	0.3410	-0.0130
14:04:43.341	41964	1.4700	-0.2800	-16.1000	-0.0300	0.4620	0.0010
14:04:43.361	41984	0.5700	-0.2600	-15.7100	-0.0290	0.3620	0.0120
14:04:43.381	42004	1.0200	-0.0900	-15.5800	-0.0230	0.4500	-0.0090
14:04:43.401	42024	0.6600	0.0400	-14.8100	-0.0290	0.4150	-0.0060
14:04:43.419	42044	1.3600	-0.0900	-16.4900	-0.0230	0.3690	0.0090
14:04:43.440	42064	0.5100	-0.0400	-14.9300	-0.0360	0.3680	-0.0080
14:04:43.462	42084	0.0000	-0.0600	-14.5600	-0.0420	0.3050	0.0000
14:04:43.480	42104	0.4000	-0.2000	-14.5300	-0.0270	0.4120	-0.0110
14:04:43.501	42124	0.4600	0.0700	-16.2500	-0.0170	0.3550	0.0070
14:04:43.521	42144	0.7000	-0.1000	-15.7600	-0.0250	0.4130	-0.0070
14:04:43.540	42164	0.5300	-0.1200	-15.6100	-0.0350	0.4090	0.0040
14:04:43.561	42184	0.5800	-0.1400	-15.1000	-0.0240	0.3910	0.0090
14:04:43.580	42204	1.1200	0.0100	-14.6700	-0.0170	0.4240	0.0010
14:04:43.600	42224	0.6900	-0.4000	-14.5200	-0.0210	0.3390	-0.0160
14:04:43.620	42244	1.2500	-0.2400	-15.1300	-0.0200	0.4610	-0.0040
14:04:43.642	42264	0.3200	-0.1500	-14.7400	-0.0340	0.3780	-0.0030
14:04:43.660	42284	0.6000	0.0800	-15.0100	-0.0190	0.3900	-0.0060
14:04:43.681	42304	-0.0700	0.2600	-14.5000	-0.0190	0.3530	-0.0120
14:04:43.701	42324	0.8500	0.2100	-14.5000	-0.0290	0.3680	0.0040
14:04:43.720	42344	1.1700	-0.3200	-17.9900	-0.0420	0.4240	0.0090
14:04:43.739	42364	1.1600	-0.0900	-15.1400	-0.0260	0.3580	0.0090
14:04:43.761	42384	0.7400	0.2200	-15.4800	-0.0160	0.4090	0.0060
14:04:43.782	42404	0.4200	0.1100	-14.2400	-0.0220	0.3640	-0.0140
14:04:43.802	42424	1.2800	0.0100	-14.6900	-0.0270	0.4320	0.0010
14:04:43.820	42444	0.5400	-0.0900	-15.3900	-0.0290	0.4270	-0.0050
14:04:43.841	42464	0.7900	-0.0200	-14.7200	-0.0270	0.3790	-0.0030
14:04:43.861	42484	1.3000	0.0000	-16.0800	-0.0140	0.4710	0.0070
14:04:43.880	42504	0.2800	-0.3500	-15.7400	-0.0340	0.3750	0.0080
14:04:43.900	42524	0.7800	-0.1400	-15.7800	-0.0280	0.4150	0.0060
14:04:43.921	42544	0.9100	-0.3500	-15.9900	-0.0210	0.4190	0.0050
14:04:43.941	42564	1.1800	-0.4500	-14.6900	-0.0390	0.3700	0.0020
14:04:43.960	42584	0.3400	-0.1000	-16.4200	-0.0290	0.4140	-0.0040
14:04:43.980	42604	1.0400	-0.0600	-14.1900	-0.0130	0.4070	0.0060
14:04:44.001	42624	0.2400	-0.3900	-16.2500	-0.0170	0.4270	0.0010
14:04:44.020	42644	0.1700	-0.0600	-14.4500	-0.0230	0.3680	-0.0070
14:04:44.041	42664	0.0000	0.0000	-13.4300	-0.0160	0.3470	-0.0130
14:04:44.061	42684	0.9800	-0.4700	-15.4000	-0.0180	0.4080	-0.0020
14:04:44.080	42704	0.7400	-0.0500	-14.4500	-0.0170	0.3450	-0.0030
14:04:44.100	42724	1.5100	-0.1100	-15.4600	-0.0120	0.4610	-0.0020
14:04:44.122	42744	0.7000	-0.2900	-14.8600	-0.0210	0.3750	0.0040
14:04:44.141	42764	0.9300	-0.2500	-15.3700	-0.0400	0.4100	0.0000
14:04:44.159	42784	0.7700	0.0200	-14.8900	-0.0290	0.4160	0.0020
14:04:44.180	42804	0.0600	-0.1600	-15.5400	-0.0390	0.3750	0.0060
14:04:44.200	42824	0.9700	-0.1500	-15.1600	-0.0340	0.4380	-0.0100
14:04:44.219	42844	0.5800	0.0400	-15.5000	-0.0260	0.3750	0.0100
14:04:44.242	42864	0.9100	-0.3800	-15.3300	-0.0420	0.4430	-0.0040
14:04:44.260	42884	0.5500	-0.2700	-15.3200	-0.0350	0.3480	0.0010
14:04:44.280	42904	0.7200	-0.1300	-14.6600	-0.0210	0.3870	0.0010
14:04:44.300	42924	0.6000	0.2000	-14.0900	-0.0250	0.4230	-0.0080
14:04:44.321	42944	-0.0900	-0.2300	-15.2500	-0.0250	0.3700	-0.0050
14:04:44.341	42964	1.3700	-0.0300	-14.6800	-0.0190	0.4300	-0.0100
14:04:44.361	42984	-0.1100	0.0500	-14.3100	-0.0380	0.3280	-0.0120
14:04:44.381	43004	0.7000	0.0900	-14.2300	-0.0300	0.3780	-0.0160
14:04:44.401	43024	0.6300	-0.0700	-16.0200	-0.0240	0.4070	0.0130
14:04:44.422	43044	0.9500	-0.4300	-13.7800	-0.0260	0.3540	-0.0070
14:04:44.442	43064	0.4000	-0.1500	-16.0100	-0.0280	0.4040	-0.0030
14:04:44.462	43084	0.4600	0.1600	-13.4400	-0.0270	0.3550	-0.0030
14:04:44.482	43104	0.6100	0.1400	-15.8000	-0.0250	0.4340	-0.0060
14:04:44.500	43124	0.9600	-0.1600	-14.9600	-0.0020	0.3710	0.0030
14:04:44.522	43144	0.9400	-0.1600	-15.5400	-0.0380	0.4050	0.0030
14:04:44.541	43164	1.2600	-0.3000	-14.7900	-0.0150	0.4540	0.0010
14:04:44.562	43184	0.8700	-0.1600	-13.5800	-0.0220	0.3980	-0.0110
14:04:44.583	43204	1.0700	-0.2000	-15.5200	-0.0170	0.4630	-0.0100
14:04:44.602	43224	1.2800	-0.3400	-15.0200	-0.0320	0.3530	0.0160
14:04:44.622	43244	1.0000	-0.0100	-16.0200	-0.0300	0.4350	-0.0050
14:04:44.641	43264	0.0300	-0.1800	-13.4300	-0.0370	0.3400	-0.0200
14:04:44.661	43284	0.3400	-0.4500	-15.9000	-0.0550	0.4000	-0.0030
14:04:44.682	43304	0.3000	-0.0200	-16.4400	-0.0330	0.3940	0.0010
14:04:44.701	43324	-0.1100	0.0600	-15.2600	-0.0450	0.3260	-0.0060
14:04:44.720	43344	0.8100	-0.5200	-17.2500	-0.0430	0.4490	0.0060
14:04:44.740	43364	0.8500	-0.0100	-14.8800	-0.0280	0.3320	-0.0050
14:04:44.762	43384	0.8700	-0.0400	-15.0900	-0.0210	0.3890	0.0030
14:04:44.780	43404	0.2900	0.3800	-14.4600	-0.0280	0.3620	-0.0080
14:04:44.803	43424	0.2200	0.2100	-15.1800	-0.0260	0.3770	-0.0010
14:04:44.822	43444	0.2400	0.1300	-16.1700	-0.0280	0.4170	-0.0070
14:04:44.841	43464	-0.0600	-0.2000	-15.0200	-0.0380	0.3390	-0.0040
14:04:44.861	43484	0.8400	0.0400	-15.6400	-0.0110	0.3940	-0.0040
14:04:44.881	43504	0.2700	0.0300	-16.0700	-0.0280	0.3730	0.0050
14:04:44.902	43524	0.9500	0.0500	-15.6100	-0.0220	0.3980	-0.0020
14:04:44.921	43544	-0.2400	-0.0900	-15.7600	-0.0160	0.3700	0.0060
14:04:44.941	43564	0.3500	0.0400	-14.6700	-0.0390	0.3350	-0.0020
14:04:44.962	43584	0.2600	-0.0700	-15.2000	-0.0320	0.3840	-0.0010
14:04:44.980	43604	0.2700	0.1000	-12.4100	-0.0320	0.3270	-0.0100
14:04:45.002	43624	0.8900	0.1600	-15.1000	-0.0110	0.4370	0.0000
14:04:45.022	43644	0.7600	-0.1400	-15.2600	-0.0270	0.4380	0.0050
14:04:45.042	43664	1.0300	-0.3600	-14.4100	-0.0350	0.3880	-0.0080
14:04:45.060	43684	1.6400	-0.0600	-15.9100	-0.0070	0.4630	0.0110
14:04:45.081	43704	1.2000	-0.3000	-14.1900	-0.0370	0.3870	-0.0080
14:04:45.103	43724	0.9200	-0.0300	-15.1100	-0.0230	0.4600	-0.0060
14:04:45.122	43744	1.2200	-0.1600	-13.4100	-0.0250	0.3980	-0.0050
14:04:45.140	43764	1.2000	-0.2400	-15.1100	-0.0240	0.3860	-0.0050
14:04:45.162	43784	0.9300	-0.2100	-15.6100	-0.0170	0.4490	0.0020
14:04:45.182	43804	1.2100	0.0100	-14.3400	-0.0190	0.4060	-0.0060
14:04:45.201	43824	0.6500	0.1100	-16.6500	-0.0180	0.4590	0.0040
14:04:45.222	43844	0.7600	-0.1600	-15.9000	-0.0100	0.3860	0.0150
14:04:45.242	43864	0.4600	-0.0400	-15.2300	-0.0210	0.3930	0.0000
14:04:45.262	43884	0.9000	-0.0200	-14.1400	-0.0280	0.3550	-0.0040
14:04:45.282	43904	0.7600	-0.2900	-15.2600	-0.0290	0.3780	0.0130
14:04:45.303	43924	0.9700	-0.0700	-14.5100	-0.0140	0.4150	0.0050
14:04:45.321	43944	0.3200	0.2800	-15.9100	-0.0280	0.3710	0.0020
14:04:45.342	43964	0.7400	-0.0700	-16.1600	-0.0250	0.4720	-0.0020
14:04:45.362	43984	1.1600	0.0000	-14.9100	-0.0310	0.3650	0.0020
14:04:45.381	44004	0.9800	0.2300	-13.7000	-0.0220	0.3830	-0.0140
14:04:45.400	44024	0.3700	-0.2300	-15.8500	-0.0420	0.4290	0.0100
14:04:45.422	44044	0.6700	0.3400	-12.7200	-0.0320	0.3350	-0.0200
14:04:45.441	44064	0.7100	-0.2500	-16.3200	-0.0290	0.3800	0.0060
14:04:45.462	44084	0.3800	-0.1500	-16.2100	-0.0230	0.3130	0.0040
14:04:45.482	44104	0.8200	-0.2100	-14.9300	-0.0240	0.3750	0.0040
14:04:45.500	44124	0.4700	-0.2200	-14.6300	-0.0330	0.3680	-0.0030
14:04:45.521	44144	0.5100	-0.1600	-16.4900	-0.0390	0.3920	0.0040
14:04:45.542	44164	0.9400	-0.3000	-17.5000	-0.0260	0.4350	0.0110
14:04:45.561	44184	0.1700	-0.1200	-14.8500	-0.0440	0.3810	-0.0020
14:04:45.583	44204	0.3800	-0.2400	-17.1900	-0.0340	0.4420	0.0110
14:04:45.602	44224	0.4100	-0.1000	-13.7400	-0.0350	0.3820	-0.0040
14:04:45.623	44244	1.1900	-0.0700	-13.7300	-0.0200	0.4300	-0.0110
14:04:45.642	44264	0.0700	-0.1000	-17.5300	-0.0310	0.4100	0.0070
14:04:45.662	44284	0.8800	0.0100	-14.1300	-0.0300	0.3500	-0.0050
14:04:45.682	44304	1.1400	-0.2200	-17.5100	-0.0120	0.4150	0.0050
14:04:45.701	44324	-0.2200	-0.3900	-15.3300	-0.0360	0.3540	0.0030
14:04:45.721	44344	0.2300	-0.0100	-16.9400	-0.0140	0.4170	0.0030
14:04:45.743	44364	1.0800	0.1500	-15.1800	-0.0170	0.4110	0.0020
14:04:45.762	44384	1.1200	0.1200	-14.7000	-0.0150	0.4120	-0.0020
14:04:45.783	44404	1.4400	-0.1200	-14.0400	-0.0170	0.4160	-0.0060
14:04:45.801	44424	0.6800	-0.1800	-14.4500	-0.0140	0.3770	-0.0060
14:04:45.823	44444	0.9600	-0.0900	-17.4600	-0.0150	0.4150	0.0090
14:04:45.842	44464	0.7500	-0.1400	-13.2900	-0.0450	0.3740	0.0030
14:04:45.862	44484	0.5600	-0.0300	-15.8400	-0.0320	0.4280	0.0000
14:04:45.881	44504	0.2600	-0.3400	-16.2800	-0.0320	0.3940	0.0060
14:04:45.901	44524	0.3500	-0.0400	-14.6600	-0.0280	0.3870	-0.0170
14:04:45.922	44544	0.6400	-0.1800	-15.9000	-0.0250	0.4310	0.0020
14:04:45.942	44564	0.4900	0.0800	-14.0000	-0.0210	0.3300	0.0060
14:04:45.962	44584	0.0900	-0.0400	-15.4800	-0.0420	0.4150	-0.0070
14:04:45.982	44604	0.3000	-0.3100	-15.3200	-0.0440	0.3420	-0.0040
14:04:46.002	44624	0.3900	-0.3800	-14.7000	-0.0310	0.3900	-0.0010
14:04:46.021	44644	0.6100	0.0100	-14.2300	-0.0300	0.3960	-0.0150
14:04:46.043	44664	1.0500	-0.2900	-13.4400	-0.0350	0.3780	-0.0030
14:04:46.062	44684	0.8600	-0.2900	-17.0100	-0.0350	0.4060	0.0060
14:04:46.082	44704	-0.2500	-0.2300	-13.4300	-0.0310	0.3210	-0.0080
14:04:46.102	44724	0.9400	-0.1700	-15.5400	-0.0330	0.4470	0.0000
14:04:46.123	44744	0.8000	0.1900	-15.0700	-0.0140	0.4570	-0.0050
14:04:46.142	44764	1.2600	-0.1400	-13.0500	-0.0200	0.3880	-0.0140
14:04:46.161	44784	0.3600	0.1100	-15.2800	-0.0030	0.4180	0.0040
14:04:46.182	44804	1.2500	-0.4000	-13.8100	-0.0380	0.3570	-0.0120
14:04:46.202	44824	0.5900	-0.0300	-17.3200	-0.0260	0.3910	0.0060
14:04:46.221	44844	0.0900	-0.0600	-14.4400	-0.0300	0.3460	0.0010
14:04:46.242	44864	0.1900	-0.4400	-16.8300	-0.0230	0.4110	0.0060
14:04:46.263	44884	0.5800	-0.1600	-14.2500	-0.0290	0.3580	-0.0050
14:04:46.283	44904	0.0500	-0.3900	-14.9600	-0.0450	0.3400	-0.0070
14:04:46.302	44924	0.1900	-0.1000	-15.1100	-0.0310	0.3760	0.0030
14:04:46.324	44944	0.4800	0.1200	-15.4200	-0.0330	0.3200	0.0080
14:04:46.343	44964	0.5900	0.0800	-16.5500	-0.0420	0.4940	-0.0020
14:04:46.363	44984	0.4800	-0.0700	-14.1000	-0.0360	0.4080	-0.0090
14:04:46.383	45004	0.4300	-0.0300	-15.6900	-0.0250	0.3610	0.0000
14:04:46.403	45024	0.7600	-0.2500	-17.3600	-0.0420	0.3870	0.0160
14:04:46.422	45044	1.0600	0.0700	-13.6500	-0.0320	0.3230	0.0030
14:04:46.442	45064	0.7300	0.2900	-15.4300	-0.0220	0.4300	-0.0050
14:04:46.462	45084	0.3900	-0.3000	-13.9200	-0.0360	0.3460	-0.0060
14:04:46.484	45104	0.4800	-0.1900	-16.5500	-0.0290	0.4190	0.0050
14:04:46.503	45124	1.2700	0.0600	-14.2900	-0.0140	0.3900	0.0020
14:04:46.522	45144	0.5300	0.3100	-14.6500	-0.0130	0.2960	-0.0030
14:04:46.542	45164	0.6800	-0.0100	-14.1700	-0.0210	0.3580	-0.0090
14:04:46.563	45184	0.3800	-0.3400	-15.7500	-0.0340	0.3540	0.0040
14:04:46.583	45204	0.7500	-0.1000	-14.6900	-0.0290	0.4380	-0.0080
14:04:46.602	45224	0.6500	0.0500	-14.2700	-0.0260	0.3830	-0.0060
14:04:46.623	45244	0.9900	-0.1900	-15.7100	-0.0140	0.4190	-0.0060
14:04:46.643	45264	0.5600	-0.0300	-15.2400	-0.0220	0.3910	-0.0090
14:04:46.663	45284	1.6200	0.1800	-12.7100	-0.0270	0.3580	-0.0110
14:04:46.682	45304	0.6100	-0.3300	-16.4100	-0.0360	0.4240	0.0020
14:04:46.702	45324	0.8100	-0.3100	-16.0300	-0.0350	0.4050	0.0130
14:04:46.722	45344	1.2900	-0.2800	-16.1500	-0.0240	0.3990	-0.0060
14:04:46.743	45364	0.4900	-0.0200	-15.1400	-0.0370	0.3580	-0.0060
14:04:46.762	45384	1.1800	-0.6700	-13.9000	-0.0430	0.3840	-0.0030
14:04:46.782	45404	0.7000	-0.2700	-16.4600	-0.0290	0.4640	-0.0020
14:04:46.803	45424	1.0000	-0.1900	-13.4300	-0.0410	0.3560	-0.0060
14:04:46.823	45444	1.1900	-0.1000	-14.6100	-0.0180	0.4450	-0.0040
14:04:46.843	45464	1.3000	-0.2700	-13.8700	-0.0200	0.3440	0.0010
14:04:46.864	45484	1.1900	-0.3100	-17.0100	-0.0320	0.4500	0.0060
14:04:46.882	45504	0.4200	-0.4500	-15.7600	-0.0360	0.4130	0.0040
14:04:46.902	45524	0.7200	0.0500	-13.8200	-0.0160	0.3580	-0.0070
14:04:46.924	45544	0.1400	0.0900	-16.6700	-0.0250	0.4370	0.0000
14:04:46.944	45564	0.4500	0.5400	-13.6900	-0.0150	0.3630	-0.0080
14:04:46.964	45584	0.3100	0.0400	-16.1900	-0.0280	0.4170	0.0020
14:04:46.983	45604	0.8300	-0.0400	-14.6500	-0.0160	0.4170	-0.0030
14:04:47.003	45624	0.9900	-0.0800	-14.0400	-0.0310	0.3900	-0.0100
14:04:47.024	45644	-0.1500	0.0500	-15.9000	-0.0310	0.3800	-0.0010
14:04:47.042	45664	0.6600	0.0100	-14.5000	-0.0350	0.3080	0.0000
14:04:47.062	45684	-0.1500	-0.5700	-16.2600	-0.0390	0.4160	0.0060
14:04:47.082	45704	0.2500	-0.4500	-16.3300	-0.0390	0.3830	0.0150
14:04:47.103	45724	1.2200	-0.2700	-15.2000	-0.0270	0.4120	-0.0030
14:04:47.122	45744	0.5900	-0.2200	-15.8200	-0.0380	0.4060	0.0000
14:04:47.143	45764	1.4400	-0.3100	-13.0400	-0.0230	0.3600	-0.0020
14:04:47.163	45784	0.7600	-0.3600	-16.2000	-0.0290	0.3960	0.0050
14:04:47.183	45804	0.2000	-0.5200	-14.0400	-0.0390	0.3360	-0.0100
14:04:47.202	45824	0.8800	-0.2400	-15.2000	-0.0130	0.4010	0.0090
14:04:47.223	45844	0.2900	-0.0300	-14.5200	-0.0320	0.4000	-0.0020
14:04:47.244	45864	1.5400	-0.5900	-15.9400	-0.0260	0.4240	0.0080
14:04:47.262	45884	-0.4200	-0.1900	-15.6000	-0.0280	0.3890	-0.0070
14:04:47.283	45904	0.8000	0.1100	-13.8100	-0.0230	0.3620	0.0040
14:04:47.303	45924	0.5400	-0.0300	-14.7200	-0.0300	0.4160	-0.0070
14:04:47.324	45944	0.4100	-0.1700	-14.3000	-0.0290	0.3540	-0.0010
14:04:47.343	45964	0.3200	0.2500	-13.8400	-0.0100	0.3770	-0.0170
14:04:47.364	45984	-0.0300	0.1400	-13.7200	-0.0170	0.3580	-0.0070
14:04:47.382	46004	0.6400	-0.1100	-15.4600	-0.0230	0.3280	0.0100
14:04:47.403	46024	-0.0300	0.2000	-15.9100	-0.0150	0.3740	0.0010
14:04:47.423	46044	0.9800	-0.2100	-15.6600	-0.0310	0.3430	-0.0010
14:04:47.443	46064	0.8400	-0.0900	-15.8300	-0.0270	0.4010	-0.0140
14:04:47.463	46084	1.1200	-0.0100	-15.0200	-0.0400	0.3580	-0.0010
14:04:47.484	46104	0.6200	-0.0500	-16.3800	-0.0270	0.4140	-0.0040
14:04:47.503	46124	0.8300	0.0900	-15.4000	-0.0230	0.4010	0.0060
14:04:47.523	46144	0.6200	-0.3300	-15.2700	-0.0450	0.3790	-0.0070
14:04:47.543	46164	1.0300	-0.2600	-16.1600	-0.0280	0.3980	0.0010
14:04:47.563	46184	0.5300	-0.2300	-14.7900	-0.0360	0.3280	-0.0030
14:04:47.584	46204	1.2600	-0.1100	-14.5900	-0.0350	0.4210	-0.0130
14:04:47.603	46224	0.5800	-0.3100	-16.2400	-0.0440	0.3800	0.0060
14:04:47.623	46244	0.4700	0.0100	-15.3400	-0.0260	0.3970	0.0040
14:04:47.643	46264	1.9000	-0.2000	-14.0500	-0.0180	0.4380	-0.0010
14:04:47.663	46284	0.5400	-0.3700	-13.5700	-0.0450	0.3710	-0.0130
14:04:47.683	46304	1.1800	-0.4800	-17.2200	-0.0170	0.4350	0.0220
14:04:47.703	46324	1.4600	-0.1100	-14.2900	-0.0110	0.4080	0.0020
14:04:47.724	46344	1.0500	-0.4000	-16.6400	-0.0220	0.4280	0.0130
14:04:47.744	46364	0.7100	-0.2800	-15.8900	-0.0200	0.3850	0.0140
14:04:47.764	46384	0.9700	-0.0300	-14.8400	-0.0140	0.3520	0.0020
14:04:47.784	46404	0.3000	0.0800	-14.2500	-0.0140	0.3740	-0.0010
14:04:47.803	46424	0.5600	0.2200	-13.5700	-0.0130	0.3460	-0.0080
14:04:47.823	46444	0.9400	-0.3500	-16.6100	-0.0180	0.4490	0.0090
14:04:47.843	46464	0.5400	-0.3800	-15.3900	-0.0360	0.3500	0.0050
14:04:47.863	46484	0.6900	0.1400	-16.7800	-0.0230	0.3870	0.0140
14:04:47.883	46504	0.9100	0.2200	-14.1900	-0.0280	0.3360	-0.0060
14:04:47.904	46524	0.0400	0.0000	-15.7700	-0.0440	0.3710	0.0060
14:04:47.923	46544	1.7300	-0.1100	-15.7000	-0.0290	0.4510	-0.0080
14:04:47.944	46564	0.7900	-0.2800	-15.8900	-0.0450	0.3990	0.0030
14:04:47.964	46584	0.8400	0.1200	-14.6500	-0.0160	0.4320	-0.0080
14:04:47.984	46604	0.0700	-0.1600	-15.5700	-0.0470	0.4040	-0.0010
14:04:48.004	46624	0.9900	-0.2600	-13.6900	-0.0370	0.3940	-0.0060
14:04:48.023	46644	0.3400	-0.0800	-15.5400	-0.0350	0.3530	0.0010
14:04:48.046	46664	0.5700	-0.1300	-14.6200	-0.0210	0.3120	-0.0020
14:04:48.064	46684	0.6600	-0.1300	-15.6000	-0.0240	0.4400	-0.0040
14:04:48.082	46704	0.7000	-0.4300	-15.6700	-0.0400	0.3630	-0.0050
14:04:48.105	46724	1.0600	0.0900	-14.9800	-0.0190	0.3570	0.0030
14:04:48.124	46744	0.8400	-0.3200	-17.2700	-0.0300	0.4040	0.0070
14:04:48.143	46764	1.1000	0.1300	-14.4600	-0.0190	0.3980	0.0000
14:04:48.163	46784	0.7200	0.1100	-15.7900	-0.0120	0.4100	-0.0070
14:04:48.183	46804	-0.1500	0.1200	-13.8100	-0.0290	0.3050	-0.0060
14:04:48.205	46824	0.6200	-0.2700	-15.9500	-0.0270	0.3630	0.0040
14:04:48.223	46844	0.6300	-0.2800	-14.6900	-0.0240	0.3460	-0.0020
14:04:48.245	46864	0.4200	-0.6800	-15.5000	-0.0310	0.3780	-0.0050
14:04:48.265	46884	0.9900	-0.2500	-15.4100	-0.0300	0.4220	0.0090
14:04:48.284	46904	0.9100	-0.4400	-15.9600	-0.0300	0.3810	0.0060
14:04:48.305	46924	0.9700	-0.6000	-17.1900	-0.0260	0.4510	0.0140
14:04:48.324	46944	1.3800	-0.1100	-14.5700	-0.0340	0.4140	0.0030
14:04:48.344	46964	0.5500	-0.3000	-16.4200	-0.0240	0.4490	0.0020
14:04:48.363	46984	0.7700	0.1200	-15.9600	-0.0240	0.3850	0.0070
14:04:48.384	47004	0.2700	-0.1600	-14.5400	-0.0430	0.3420	0.0000
14:04:48.404	47024	0.1300	0.0800	-17.8200	-0.0330	0.3930	0.0120
14:04:48.424	47044	0.0400	0.1200	-14.6000	-0.0370	0.2950	-0.0020
14:04:48.443	47064	1.2800	-0.1100	-14.8500	-0.0370	0.3710	-0.0130
14:04:48.465	47084	0.7400	0.0100	-16.5900	-0.0400	0.3620	0.0050
14:04:48.484	47104	1.5500	0.0600	-15.1100	-0.0250	0.4310	0.0040
14:04:48.503	47124	0.3400	0.1600	-14.4400	-0.0210	0.3930	-0.0070
14:04:48.525	47144	0.6300	0.0600	-15.8900	-0.0280	0.3670	-0.0030
14:04:48.544	47164	0.8800	-0.0200	-13.5600	-0.0200	0.4120	-0.0070
14:04:48.564	47184	0.2500	-0.2600	-15.7000	-0.0310	0.3340	0.0030
14:04:48.584	47204	1.5700	-0.0700	-16.4000	-0.0310	0.4110	-0.0020
14:04:48.604	47224	0.7800	-0.4100	-15.2600	-0.0280	0.4280	0.0090
14:04:48.624	47244	0.8200	-0.5800	-16.3400	-0.0320	0.3680	0.0110
14:04:48.645	47264	0.4400	0.0300	-14.3400	-0.0170	0.3650	0.0020
14:04:48.664	47284	0.7700	-0.2600	-14.8700	-0.0220	0.3450	0.0040
14:04:48.683	47304	0.5400	0.1300	-15.8800	-0.0300	0.3870	-0.0070
14:04:48.705	47324	0.7600	-0.1900	-14.1200	-0.0370	0.3920	-0.0110
14:04:48.724	47344	0.8900	-0.1500	-14.5400	-0.0230	0.3730	-0.0060
14:04:48.744	47364	0.7200	-0.0800	-15.0200	-0.0260	0.4020	-0.0030
14:04:48.765	47384	0.3600	-0.3200	-15.2100	-0.0410	0.3980	0.0010
14:04:48.784	47404	0.5200	-0.1000	-14.7300	-0.0310	0.3880	-0.0090
14:04:48.805	47424	0.3400	0.1200	-14.4300	-0.0300	0.3370	-0.0020
14:04:48.823	47444	0.6400	-0.0500	-15.2700	-0.0200	0.4550	-0.0010
14:04:48.844	47464	-0.0300	-0.2200	-16.7900	-0.0370	0.3820	0.0150
14:04:48.866	47484	-0.4300	0.1700	-15.2000	-0.0300	0.3490	0.0020
14:04:48.884	47504	0.3400	0.0200	-14.1100	-0.0290	0.3330	-0.0090
14:04:48.905	47524	0.3800	-0.3200	-16.2300	-0.0260	0.3630	0.0010
14:04:48.925	47544	1.3000	-0.5700	-18.0700	-0.0200	0.5090	0.0100
14:04:48.945	47564	0.3700	-0.1300	-14.9100	-0.0380	0.3750	-0.0040
14:04:48.965	47584	1.1400	-0.0200	-16.2800	-0.0290	0.4210	-0.0060
14:04:48.985	47604	0.7400	0.4200	-14.4300	-0.0210	0.3620	0.0030
14:04:49.004	47624	0.6600	0.0800	-13.8400	-0.0330	0.3500	-0.0150
14:04:49.024	47644	0.5900	-0.1700	-14.6900	-0.0120	0.3900	0.0060
14:04:49.046	47664	0.5900	-0.0200	-15.0400	-0.0310	0.2910	0.0060
14:04:49.064	47684	0.4000	-0.2100	-16.4600	-0.0280	0.4210	-0.0020
14:04:49.084	47704	1.1500	0.0600	-13.9700	-0.0180	0.3820	-0.0010
14:04:49.105	47724	1.2100	-0.1400	-15.3600	-0.0320	0.4740	-0.0030
14:04:49.125	47744	0.5800	-0.0300	-17.0200	-0.0230	0.4000	0.0050
14:04:49.145	47764	1.0800	0.3200	-13.6900	-0.0340	0.3960	-0.0080
14:04:49.164	47784	0.8600	0.1500	-14.3500	-0.0320	0.4380	-0.0060
14:04:49.183	47804	1.0000	-0.2200	-16.1300	-0.0200	0.3610	0.0100
14:04:49.205	47824	0.5200	-0.0800	-14.8400	-0.0350	0.4080	0.0030
14:04:49.225	47844	0.4200	-0.0300	-14.3700	-0.0360	0.3410	-0.0020
14:04:49.244	47864	1.1700	-0.2000	-13.5500	-0.0420	0.3610	0.0030
14:04:49.266	47884	1.2900	-0.0800	-16.4000	-0.0390	0.4430	-0.0030
14:04:49.285	47904	0.5200	0.1700	-16.0400	-0.0110	0.4070	0.0040
14:04:49.304	47924	0.4300	-0.2900	-15.9800	-0.0460	0.3970	0.0010
14:04:49.324	47944	0.3200	0.2100	-16.5700	-0.0400	0.3910	0.0050
14:04:49.345	47964	1.3200	-0.3300	-13.9500	-0.0300	0.3750	-0.0030
14:04:49.364	47984	0.4400	-0.4100	-17.3800	-0.0200	0.3840	0.0090
14:04:49.386	48004	1.2400	0.2000	-12.8200	-0.0200	0.4260	-0.0130
14:04:49.404	48024	1.1200	-0.6500	-17.7700	-0.0300	0.4730	0.0070
14:04:49.425	48044	0.5000	-0.0300	-14.8800	-0.0220	0.3390	-0.0040
14:04:49.445	48064	0.7000	-0.4800	-16.9300	-0.0090	0.4370	0.0240
14:04:49.466	48084	0.7400	-0.2300	-15.3000	-0.0230	0.3570	0.0030
14:04:49.485	48104	0.6500	-0.2000	-13.9400	-0.0320	0.3410	-0.0060
14:04:49.505	48124	0.4300	-0.0900	-16.7300	-0.0250	0.4330	0.0120
14:04:49.524	48144	1.0700	0.1300	-13.5200	-0.0230	0.3370	-0.0080
14:04:49.546	48164	0.8300	-0.1200	-16.7100	-0.0190	0.4330	-0.0050
14:04:49.564	48184	1.1200	-0.2700	-14.3100	-0.0270	0.3440	0.0080
14:04:49.584	48204	1.1300	-0.1900	-16.0100	-0.0240	0.4230	0.0020
14:04:49.604	48224	0.7200	0.1000	-14.3800	-0.0200	0.3490	-0.0020
14:04:49.625	48244	0.9200	0.0200	-15.4400	-0.0320	0.3120	-0.0010
14:04:49.645	48264	0.2000	-0.3400	-18.0300	-0.0350	0.4310	0.0070
14:04:49.664	48284	0.0100	-0.3500	-16.5300	-0.0460	0.3270	0.0030
14:04:49.685	48304	0.1400	-0.1600	-15.3200	-0.0310	0.4130	-0.0040
14:04:49.704	48324	0.2600	-0.1500	-16.7900	-0.0360	0.3710	0.0110
14:04:49.724	48344	0.9800	-0.2000	-14.8300	-0.0300	0.3600	-0.0040
14:04:49.744	48364	1.0700	-0.1800	-16.4500	-0.0420	0.4090	0.0060
14:04:49.766	48384	0.6400	0.0700	-13.7200	-0.0280	0.3740	-0.0090
14:04:49.784	48404	0.5900	-0.1700	-15.2200	-0.0150	0.4340	0.0060
14:04:49.804	48424	0.0600	0.2200	-14.1000	-0.0180	0.3600	-0.0020
14:04:49.824	48444	0.8700	0.0900	-15.3100	-0.0100	0.4300	0.0000
14:04:49.845	48464	0.7300	0.3200	-15.1700	-0.0120	0.4130	-0.0010
14:04:49.866	48484	0.5700	-0.4500	-16.7600	-0.0320	0.3590	0.0060
14:04:49.884	48504	0.4000	0.2300	-13.0800	-0.0170	0.3860	-0.0160
14:04:49.906	48524	0.1000	-0.1100	-14.1800	-0.0380	0.3140	0.0010
14:04:49.924	48544	0.9100	0.1800	-15.5800	-0.0240	0.4240	0.0090
14:04:49.945	48564	1.1100	0.0600	-16.3100	-0.0430	0.3720	0.0110
14:04:49.966	48584	0.9500	0.2400	-14.2700	-0.0070	0.4120	-0.0070
14:04:49.985	48604	0.5300	-0.2100	-15.1200	-0.0180	0.4460	0.0000
14:04:50.005	48624	0.3300	-0.2100	-15.7000	-0.0310	0.3810	0.0120
14:04:50.025	48644	0.8400	-0.2700	-16.6400	-0.0270	0.4340	-0.0020
14:04:50.046	48664	0.2300	0.1700	-15.5800	-0.0400	0.4050	0.0000
14:04:50.067	48684	1.6900	-0.3200	-15.8400	-0.0230	0.4700	0.0030
14:04:50.087	48704	0.4600	-0.3800	-14.7700	-0.0380	0.3780	-0.0020
14:04:50.105	48724	0.9800	-0.3600	-14.5000	-0.0210	0.4040	0.0020
14:04:50.125	48744	1.6000	0.1600	-14.8100	-0.0130	0.3900	-0.0030
14:04:50.145	48764	0.9800	-0.0600	-14.0300	-0.0410	0.3310	-0.0150
14:04:50.165	48784	0.8200	-0.5200	-16.1700	-0.0250	0.4450	0.0020
14:04:50.186	48804	1.0000	-0.0900	-15.2100	-0.0240	0.4230	0.0160
14:04:50.206	48824	0.0800	-0.5800	-15.3600	-0.0450	0.3620	-0.0040
14:04:50.225	48844	0.9000	0.1000	-13.3700	-0.0190	0.4030	-0.0230
14:04:50.245	48864	1.0300	-0.1700	-14.5500	-0.0300	0.3480	-0.0050
14:04:50.265	48884	0.5800	-0.1100	-15.3700	-0.0180	0.4260	0.0040
14:04:50.286	48904	0.4400	0.0700	-15.2700	-0.0340	0.4300	-0.0100
14:04:50.306	48924	0.2100	-0.2100	-17.8400	-0.0300	0.4150	0.0020
14:04:50.325	48944	0.4000	0.0300	-15.4300	-0.0200	0.4380	-0.0050
14:04:50.347	48964	1.5800	0.0500	-13.4200	-0.0220	0.4090	-0.0080
14:04:50.365	48984	0.8800	-0.1000	-15.6700	-0.0300	0.3950	0.0050
14:04:50.385	49004	1.0900	0.4600	-13.0900	-0.0240	0.3950	-0.0180
14:04:50.405	49024	1.3700	0.0900	-16.8200	-0.0410	0.4380	0.0060
14:04:50.425	49044	-0.4500	0.0100	-15.1100	-0.0260	0.3720	0.0020
14:04:50.446	49064	0.3300	-0.2500	-15.4300	-0.0430	0.4060	-0.0060
14:04:50.465	49084	0.5600	-0.1500	-15.5600	-0.0260	0.3670	0.0040
14:04:50.485	49104	0.9000	-0.1800	-13.4700	-0.0260	0.3220	-0.0070
14:04:50.505	49124	0.6800	0.0600	-15.1900	-0.0230	0.4360	-0.0130
14:04:50.527	49144	1.5900	-0.2300	-15.0600	-0.0300	0.4060	0.0030
14:04:50.546	49164	0.6900	-0.3400	-16.8700	-0.0470	0.4690	-0.0070
14:04:50.566	49184	0.0600	-0.1300	-15.3700	-0.0390	0.3420	0.0010
14:04:50.586	49204	0.4200	-0.6100	-16.8100	-0.0360	0.3420	0.0070
14:04:50.606	49224	0.4800	-0.1600	-16.2500	-0.0330	0.4100	-0.0050
14:04:50.626	49244	0.5800	-0.1800	-14.6400	-0.0290	0.3460	0.0020
14:04:50.645	49264	0.4100	-0.0700	-15.3300	-0.0200	0.4370	-0.0130
14:04:50.665	49284	0.5300	0.2500	-14.7400	-0.0250	0.3460	0.0000
14:04:50.684	49304	0.9600	-0.3800	-14.9700	-0.0250	0.4180	-0.0060
14:04:50.705	49324	0.1500	-0.1700	-15.9700	-0.0270	0.4230	0.0070
14:04:50.725	49344	0.7600	-0.2200	-15.7800	-0.0290	0.3770	-0.0010
14:04:50.745	49364	0.0500	-0.3000	-14.0200	-0.0300	0.3800	-0.0220
14:04:50.765	49384	0.9600	-0.0100	-14.8300	-0.0140	0.3720	0.0120
14:04:50.788	49404	1.4300	-0.2500	-16.1400	-0.0220	0.4690	-0.0020
14:04:50.806	49424	0.5000	-0.5400	-15.3900	-0.0350	0.3910	0.0000
14:04:50.826	49444	1.2500	-0.2600	-16.1400	-0.0250	0.4360	0.0050
14:04:50.846	49464	0.7100	-0.0400	-15.8300	-0.0310	0.3930	-0.0100
14:04:50.866	49484	0.3200	0.0800	-14.1900	-0.0410	0.3550	-0.0080
14:04:50.886	49504	0.5700	0.1200	-15.5600	-0.0250	0.4170	-0.0150
14:04:50.905	49524	-0.4600	0.1400	-15.6600	-0.0180	0.3720	0.0040
14:04:50.927	49544	0.7000	-0.3500	-16.2900	-0.0290	0.4080	0.0020
14:04:50.946	49564	0.3600	-0.0500	-16.5100	-0.0310	0.3850	0.0150
14:04:50.967	49584	0.5200	-0.0800	-15.9400	-0.0340	0.3540	0.0010
14:04:50.986	49604	1.1300	0.0800	-17.8500	-0.0230	0.4570	0.0140
14:04:51.007	49624	0.7600	0.0400	-15.1700	-0.0190	0.3970	0.0030
14:04:51.026	49644	0.3500	0.0700	-17.4400	-0.0090	0.4280	0.0150
14:04:51.046	49664	0.8200	-0.1000	-14.2100	-0.0290	0.3220	-0.0030
14:04:51.066	49684	0.6300	-0.4100	-16.0800	-0.0210	0.4220	0.0020
14:04:51.087	49704	0.7000	0.1000	-15.1700	-0.0120	0.4140	-0.0060
14:04:51.107	49724	1.0600	-0.2700	-15.4100	-0.0190	0.3960	0.0020
14:04:51.126	49744	0.7300	0.0500	-14.6300	-0.0060	0.4510	-0.0030
14:04:51.147	49764	0.2400	-0.2600	-14.8300	-0.0410	0.3160	0.0100
14:04:51.167	49784	0.2900	-0.1700	-14.8500	-0.0350	0.4360	-0.0140
14:04:51.186	49804	0.2400	0.1200	-13.7700	-0.0440	0.3350	-0.0080
14:04:51.207	49824	-0.0500	0.0600	-14.7200	-0.0320	0.3760	-0.0110
14:04:51.227	49844	1.3200	-0.3200	-15.7000	-0.0330	0.4080	0.0020
14:04:51.247	49864	1.0300	-0.2000	-15.2400	-0.0290	0.3490	-0.0020
14:04:51.265	49884	1.3000	-0.3100	-16.4400	-0.0330	0.4490	0.0020
14:04:51.287	49904	0.7400	0.0500	-14.4900	-0.0270	0.3680	-0.0020
14:04:51.308	49924	1.7100	-0.5100	-16.3800	-0.0430	0.4380	0.0090
14:04:51.325	49944	1.1000	-0.2000	-13.5600	-0.0220	0.4450	-0.0210
14:04:51.347	49964	0.9700	-0.3200	-14.0000	-0.0380	0.3980	-0.0090
14:04:51.368	49984	1.0400	0.0300	-14.5900	-0.0280	0.4250	-0.0170
14:04:51.388	50004	0.5800	-0.0500	-15.4300	-0.0320	0.3820	0.0070
14:04:51.407	50024	0.9100	-0.0700	-15.0100	-0.0130	0.4540	0.0000
14:04:51.427	50044	0.7700	-0.0800	-14.0500	-0.0150	0.4210	-0.0210
14:04:51.447	50064	1.4500	-0.3200	-15.2800	-0.0150	0.3980	0.0040
14:04:51.467	50084	0.6900	0.3500	-14.4600	-0.0190	0.3970	-0.0030
14:04:51.487	50104	0.8600	0.2400	-12.7100	-0.0200	0.3240	-0.0040
14:04:51.506	50124	0.6300	0.1200	-16.2100	-0.0170	0.4150	0.0020
14:04:51.527	50144	0.7200	-0.1000	-16.5500	-0.0220	0.3990	0.0010
14:04:51.546	50164	1.1300	-0.0100	-15.1100	-0.0190	0.4240	-0.0160
14:04:51.567	50184	0.3800	-0.3700	-16.9500	-0.0290	0.3820	0.0220
14:04:51.587	50204	1.0500	0.1300	-16.3000	-0.0210	0.3780	0.0080
14:04:51.607	50224	0.5400	-0.1600	-15.6300	-0.0320	0.4160	0.0010
14:04:51.626	50244	0.4700	0.3100	-15.2200	-0.0320	0.3320	-0.0050
14:04:51.646	50264	0.5800	-0.1500	-17.6800	-0.0300	0.4370	0.0050
14:04:51.668	50284	0.2000	0.3000	-14.1900	-0.0240	0.4170	-0.0160
14:04:51.686	50304	0.5600	-0.1200	-16.1000	-0.0470	0.3910	-0.0080
14:04:51.707	50324	0.8300	-0.1200	-15.6800	-0.0330	0.3670	-0.0010
14:04:51.728	50344	0.4000	0.0400	-13.7000	-0.0320	0.3620	-0.0050
14:04:51.748	50364	0.5000	-0.3500	-15.0600	-0.0420	0.4540	-0.0070
14:04:51.766	50384	0.9300	0.0300	-14.8600	-0.0280	0.3860	-0.0080
14:04:51.788	50404	1.3900	-0.4200	-16.2800	-0.0380	0.4620	-0.0070
14:04:51.807	50424	0.4600	0.0400	-13.9000	-0.0300	0.3780	-0.0070
14:04:51.828	50444	0.3700	0.0100	-14.2900	-0.0340	0.3410	0.0000
14:04:51.846	50464	-0.2900	-0.0400	-16.8000	-0.0270	0.4070	0.0040
14:04:51.867	50484	0.9900	-0.1500	-15.8300	-0.0450	0.3520	0.0060
14:04:51.887	50504	0.3300	-0.0500	-17.4300	-0.0260	0.4040	0.0020
14:04:51.907	50524	-0.4800	0.2200	-14.9300	-0.0280	0.3440	-0.0120
14:04:51.926	50544	0.4500	0.1800	-15.3600	-0.0220	0.3900	0.0010
14:04:51.947	50564	0.4900	0.2200	-14.2200	-0.0310	0.3460	-0.0080
14:04:51.966	50584	0.4400	-0.2700	-14.4400	-0.0350	0.3300	-0.0130
14:04:51.988	50604	0.7100	0.0400	-17.5600	-0.0190	0.4020	0.0080
14:04:52.006	50624	0.7800	-0.0900	-15.7800	-0.0300	0.3890	0.0060
14:04:52.027	50644	0.2300	-0.1700	-17.7500	-0.0170	0.4190	0.0070
14:04:52.047	50664	0.9000	-0.2500	-15.3000	-0.0280	0.3400	0.0070
14:04:52.066	50684	1.1100	-0.3900	-15.5200	-0.0230	0.4030	0.0100
14:04:52.087	50704	0.3900	-0.2600	-14.6800	-0.0270	0.4030	-0.0120
14:04:52.107	50724	0.5500	0.0600	-14.4000	-0.0330	0.3310	-0.0100
14:04:52.126	50744	0.3600	0.0600	-19.0400	-0.0270	0.4630	0.0090
14:04:52.146	50764	0.0900	-0.0200	-14.6800	-0.0330	0.3530	-0.0050
14:04:52.168	50784	0.2100	-0.3000	-16.2000	-0.0420	0.4050	-0.0030
14:04:52.187	50804	0.4100	-0.1600	-15.6200	-0.0330	0.3520	-0.0040
14:04:52.207	50824	1.5700	-0.0500	-13.8200	-0.0220	0.3750	-0.0160
14:04:52.227	50844	0.3400	-0.1900	-17.2800	-0.0210	0.4690	-0.0010
14:04:52.248	50864	1.4900	-0.1200	-13.1800	-0.0330	0.3700	-0.0110
14:04:52.268	50884	0.8100	-0.3500	-16.2500	-0.0210	0.4650	-0.0030
14:04:52.286	50904	0.5800	0.0900	-15.0000	-0.0120	0.3870	0.0120
