# Supplementary material for: A slanted castor wheel enables pushing manual wheelchairs from the side to improve social interaction
Source: PLoS One. 2024 Sep 12;19(9):e0307759. doi: 10.1371/journal.pone.0307759 (PMC11392412; doi:10.1371/journal.pone.0307759)
Supplement: S1 File — Contains the data collected during the validation experiments and the code for calculating the reaction forces for a castor wheel using the vector equations and the cosine approximation. 4TU.ResearchData repository: https://doi.org/10.4121/82afa4e1-bdf1-4bf4-8682-32e62f6c3d68, GitLab repository: https://gitlab.tudelft.nl/ziggy/evaluation_paper. (ZIP) [file pone.0307759.s002.zip › S2 File - Experimental data and the MATLAB code for calculations of the castor wheel/Data/Test8_31-5-2022/0rad_3.4kg_8.txt]

TimeStamp	SampleCounter	Fx(N)	Fy(N)	Fz(N)	Tx(Nm)	Ty(Nm)	Tz(Nm)
14:06:05.964	58988	0.8600	-0.0200	-36.9100	0.0070	1.0230	0.0050
14:06:05.984	59008	0.9800	-0.1300	-33.0800	0.0080	0.8270	0.0090
14:06:06.004	59028	0.9000	-0.2600	-34.9300	0.0000	1.0130	-0.0180
14:06:06.025	59048	0.9000	0.0500	-31.2800	0.0170	0.8480	-0.0020
14:06:06.045	59068	1.7300	-0.0600	-36.6300	0.0250	1.0800	0.0000
14:06:06.064	59088	0.6400	0.2400	-34.2900	0.0100	0.9770	0.0070
14:06:06.085	59108	2.4900	-0.4100	-32.0500	-0.0090	0.9670	-0.0100
14:06:06.105	59128	1.5700	-0.1200	-36.8900	0.0000	1.0600	0.0010
14:06:06.126	59148	0.5500	-0.3800	-33.0100	-0.0100	0.8490	0.0100
14:06:06.145	59168	1.2500	0.0100	-36.5300	-0.0050	1.0750	-0.0090
14:06:06.164	59188	0.9700	0.3000	-32.2900	0.0000	0.8900	0.0110
14:06:06.184	59208	1.1300	-0.3000	-36.9700	-0.0160	0.9660	0.0070
14:06:06.204	59228	0.5700	0.3400	-34.0900	-0.0140	0.9380	-0.0010
14:06:06.224	59248	0.1700	-0.4200	-32.1200	-0.0340	0.7530	-0.0130
14:06:06.245	59268	0.6800	-0.0300	-36.2000	-0.0220	0.9930	-0.0100
14:06:06.266	59288	0.3000	-0.2900	-32.3800	-0.0290	0.7510	0.0120
14:06:06.284	59308	1.5900	-0.3700	-37.0200	-0.0210	1.1160	-0.0150
14:06:06.304	59328	0.4300	0.1700	-35.3200	0.0020	0.9680	0.0170
14:06:06.326	59348	1.0000	-0.4000	-33.0800	-0.0010	0.8850	-0.0070
14:06:06.344	59368	0.2100	-0.2300	-38.4000	-0.0240	0.9880	0.0100
14:06:06.367	59388	0.3000	-0.0100	-30.1800	-0.0070	0.7390	-0.0040
14:06:06.384	59408	1.5100	-0.2200	-38.3400	0.0100	1.1090	0.0100
14:06:06.404	59428	0.8800	0.0000	-32.2900	0.0210	0.8630	0.0160
14:06:06.425	59448	1.7500	-0.1100	-35.3600	0.0320	0.9640	0.0170
14:06:06.445	59468	0.7000	0.3200	-35.3100	0.0250	0.9360	0.0110
14:06:06.467	59488	0.6400	-0.5500	-32.1300	-0.0080	0.8210	0.0050
14:06:06.486	59508	0.3600	-0.2600	-37.8300	-0.0030	0.9920	0.0080
14:06:06.505	59528	0.6000	-0.0600	-32.1500	-0.0030	0.8230	0.0170
14:06:06.527	59548	1.8800	-0.2700	-38.1300	0.0100	1.0690	0.0000
14:06:06.546	59568	1.3200	0.2400	-34.0900	0.0000	0.9830	0.0050
14:06:06.566	59588	2.4700	-0.6200	-35.3400	-0.0120	0.9580	0.0140
14:06:06.586	59608	1.0800	-0.1500	-37.7300	-0.0170	0.9950	0.0150
14:06:06.604	59628	0.1300	-0.2900	-33.6300	-0.0340	0.8470	0.0140
14:06:06.625	59648	1.2500	-0.2600	-37.4900	-0.0060	1.1060	0.0000
14:06:06.645	59668	0.5300	-0.1200	-33.1200	-0.0150	0.8650	0.0210
14:06:06.665	59688	1.6300	-0.3000	-36.0700	-0.0150	1.0330	-0.0010
14:06:06.686	59708	0.5500	0.1200	-35.3400	-0.0220	0.9310	0.0210
14:06:06.705	59728	0.9900	-0.4900	-32.4600	-0.0040	0.8550	-0.0030
14:06:06.727	59748	0.6700	0.1000	-37.0600	-0.0100	1.0620	0.0050
14:06:06.746	59768	1.1500	-0.1600	-31.5900	0.0130	0.8750	0.0000
14:06:06.765	59788	2.3200	-0.3800	-38.4000	0.0070	1.1600	0.0090
14:06:06.785	59808	1.7000	0.2600	-35.0200	0.0360	0.9550	0.0190
14:06:06.807	59828	2.9300	-0.3000	-34.6400	0.0150	1.0150	0.0020
14:06:06.827	59848	1.4400	0.0500	-35.1700	0.0340	0.9880	0.0070
14:06:06.846	59868	0.5300	-0.0500	-30.8200	0.0070	0.8260	-0.0090
14:06:06.866	59888	0.9300	0.5600	-36.3000	0.0370	1.0360	-0.0080
14:06:06.884	59908	-0.3000	0.0800	-33.6000	0.0110	0.7860	0.0140
14:06:06.905	59928	2.3100	0.0800	-36.0400	0.0280	1.0820	0.0000
14:06:06.926	59948	0.4300	0.2100	-34.5900	-0.0040	0.9080	0.0050
14:06:06.946	59968	0.8900	-0.6800	-34.5100	-0.0170	0.8900	0.0010
14:06:06.964	59988	0.0400	-0.0200	-35.7400	-0.0050	0.9300	0.0050
14:06:06.986	60008	-0.6000	-0.4800	-29.7300	-0.0390	0.7150	-0.0100
14:06:07.005	60028	1.6100	-0.1000	-36.6000	-0.0360	1.1390	-0.0210
14:06:07.026	60048	1.3100	0.4600	-30.8400	-0.0140	0.8730	0.0110
14:06:07.046	60068	2.8100	-0.1700	-35.5700	0.0070	1.1290	-0.0080
14:06:07.066	60088	1.8500	0.5100	-35.2900	-0.0200	1.0260	-0.0030
14:06:07.084	60108	1.4000	-0.6200	-33.1000	-0.0200	0.8590	0.0120
14:06:07.105	60128	1.7700	-0.3400	-37.7500	-0.0010	1.1190	-0.0030
14:06:07.125	60148	0.6200	-0.0500	-30.9400	-0.0020	0.8180	0.0140
14:06:07.144	60168	2.2300	-0.8300	-38.4100	-0.0100	1.1310	0.0070
14:06:07.166	60188	0.4200	0.2800	-34.5400	-0.0080	0.9000	0.0160
14:06:07.187	60208	1.7800	-0.1600	-32.9500	0.0120	0.9680	-0.0050
14:06:07.206	60228	1.3800	0.2600	-36.3200	0.0200	1.0720	0.0080
14:06:07.226	60248	-0.0200	0.2300	-29.1300	0.0100	0.7210	-0.0050
14:06:07.246	60268	0.9600	-0.2200	-38.3700	0.0120	1.0470	0.0010
14:06:07.267	60288	1.2500	0.2500	-30.0300	0.0130	0.8120	-0.0100
14:06:07.286	60308	2.0800	-0.1700	-34.5900	0.0120	1.0420	-0.0110
14:06:07.306	60328	0.2000	0.3100	-38.0200	0.0110	0.9830	0.0140
14:06:07.326	60348	0.3000	0.0500	-32.6200	0.0040	0.8850	-0.0070
14:06:07.346	60368	1.7700	0.2600	-36.3700	0.0080	1.0990	-0.0010
14:06:07.365	60388	1.1000	-0.0800	-31.8500	-0.0150	0.8230	0.0070
14:06:07.387	60408	2.9000	0.0300	-36.6100	0.0040	1.1650	-0.0070
14:06:07.405	60428	1.1000	0.0600	-33.8000	-0.0030	0.9050	0.0190
14:06:07.425	60448	1.2100	-0.5900	-35.1600	-0.0280	0.9440	0.0030
14:06:07.446	60468	0.1100	0.1400	-36.1300	-0.0250	1.0050	0.0010
14:06:07.466	60488	-0.9100	-0.3100	-30.5000	-0.0330	0.6880	-0.0130
14:06:07.485	60508	1.3400	-0.0300	-36.1000	-0.0110	1.0210	-0.0050
14:06:07.506	60528	0.3800	-0.3300	-32.5400	-0.0420	0.7580	0.0030
14:06:07.528	60548	2.1900	-0.6500	-38.0000	-0.0310	1.0870	0.0040
14:06:07.546	60568	0.5400	0.3600	-34.5400	-0.0110	0.9660	-0.0130
14:06:07.566	60588	0.4300	-0.0900	-32.9500	-0.0010	0.8350	-0.0090
14:06:07.586	60608	0.6600	0.4600	-38.1600	0.0210	1.1010	0.0030
14:06:07.605	60628	0.8500	-0.2200	-30.2500	0.0130	0.7630	0.0120
14:06:07.627	60648	0.7300	0.0900	-38.2000	0.0070	1.0740	-0.0040
14:06:07.646	60668	0.3500	0.2900	-34.3700	0.0250	0.8570	0.0070
14:06:07.666	60688	2.1100	0.0000	-33.0400	0.0340	0.9200	0.0120
14:06:07.686	60708	0.7600	-0.0900	-38.9300	0.0210	1.0010	0.0260
14:06:07.706	60728	0.2000	-0.7700	-33.7500	-0.0080	0.8150	0.0120
14:06:07.728	60748	1.0300	0.1300	-37.9600	0.0010	1.0590	0.0070
14:06:07.748	60768	0.4600	0.0700	-33.3400	-0.0160	0.7950	-0.0010
14:06:07.766	60788	2.2800	-0.5000	-35.7600	0.0010	1.0780	0.0080
14:06:07.786	60808	1.1100	0.1100	-33.4000	0.0010	0.9590	-0.0030
14:06:07.806	60828	1.7200	-0.2000	-32.0200	-0.0190	0.8750	-0.0140
14:06:07.826	60848	1.7000	0.4200	-34.9000	-0.0150	1.0190	-0.0140
14:06:07.847	60868	1.0800	-0.1300	-31.4100	-0.0290	0.8330	0.0030
14:06:07.866	60888	1.4200	-0.0500	-40.3200	0.0030	1.2030	-0.0070
14:06:07.886	60908	1.2900	0.5400	-31.5600	-0.0080	0.8960	0.0020
14:06:07.906	60928	1.2900	-0.4900	-34.6800	-0.0150	0.9240	0.0070
14:06:07.928	60948	0.3400	-0.0600	-36.2500	-0.0250	0.8530	0.0140
14:06:07.948	60968	0.2300	-0.6800	-31.0200	-0.0320	0.7390	-0.0160
14:06:07.965	60988	2.0400	-0.0100	-37.1000	-0.0030	1.1160	-0.0040
14:06:07.987	61008	1.1200	-0.3500	-33.2300	-0.0100	0.8480	0.0130
14:06:08.006	61028	1.6000	0.1800	-37.3200	0.0180	1.1090	-0.0140
14:06:08.027	61048	0.8900	0.3200	-33.2600	0.0250	0.9230	0.0110
14:06:08.045	61068	1.5200	-0.4400	-34.2100	0.0300	0.9140	0.0140
14:06:08.068	61088	1.0700	0.0700	-36.3700	0.0120	0.9810	0.0060
14:06:08.087	61108	0.0100	-0.2900	-32.4100	-0.0070	0.7680	-0.0010
14:06:08.105	61128	1.2200	-0.3100	-38.3400	0.0160	1.0560	0.0060
14:06:08.127	61148	0.4200	0.1600	-34.2400	0.0140	0.7760	0.0230
14:06:08.146	61168	1.3300	0.0100	-36.0600	-0.0020	1.0560	0.0020
14:06:08.167	61188	0.1700	0.3000	-35.9800	0.0030	0.9390	0.0050
14:06:08.187	61208	2.3100	-0.6200	-32.3800	-0.0090	0.9430	0.0120
14:06:08.206	61228	1.3200	0.2900	-36.6900	-0.0090	1.0700	-0.0090
14:06:08.225	61248	1.1200	-0.0400	-32.0800	-0.0190	0.8540	0.0090
14:06:08.247	61268	1.0400	-0.3300	-36.4000	-0.0320	1.1080	-0.0150
14:06:08.267	61288	0.5700	0.1400	-33.3300	-0.0180	0.8680	0.0080
14:06:08.288	61308	1.8400	-0.5200	-33.7400	-0.0250	0.9510	-0.0070
14:06:08.306	61328	1.0700	-0.1100	-36.7300	-0.0250	0.9330	0.0150
14:06:08.327	61348	1.1100	-0.6200	-31.3500	-0.0390	0.7740	-0.0020
14:06:08.346	61368	0.9900	-0.3500	-38.5300	-0.0220	1.1020	-0.0020
14:06:08.366	61388	0.6300	-0.2400	-31.3400	-0.0020	0.8530	0.0050
14:06:08.386	61408	1.0700	-0.1700	-37.8200	-0.0030	1.0790	0.0010
14:06:08.407	61428	0.4800	0.1900	-34.1800	-0.0130	0.9390	0.0040
14:06:08.427	61448	1.2500	-0.1700	-32.9000	-0.0040	0.9660	-0.0130
14:06:08.446	61468	1.8000	0.2000	-38.3800	0.0200	1.0520	0.0150
14:06:08.468	61488	0.0400	0.0400	-30.0600	-0.0070	0.7480	-0.0120
14:06:08.486	61508	0.6000	-0.1600	-38.0500	0.0120	1.0400	0.0020
14:06:08.506	61528	0.3100	-0.1000	-31.9900	0.0170	0.8600	0.0010
14:06:08.526	61548	1.3400	-0.3800	-37.0100	0.0120	1.0500	-0.0030
14:06:08.547	61568	0.4800	0.4400	-35.5300	0.0200	1.0020	0.0010
14:06:08.567	61588	1.2700	-0.3200	-34.4100	0.0070	0.9320	0.0150
14:06:08.588	61608	2.2600	0.1600	-37.3500	0.0170	1.0510	0.0030
14:06:08.607	61628	0.8300	-0.4600	-33.4300	-0.0110	0.8410	0.0150
14:06:08.628	61648	1.6500	0.0400	-35.8300	-0.0080	1.0960	-0.0160
14:06:08.647	61668	0.1400	0.2900	-32.8000	-0.0040	0.9000	-0.0020
14:06:08.666	61688	1.9700	0.2300	-31.7800	-0.0060	0.9850	-0.0200
14:06:08.686	61708	0.0800	0.3900	-35.1200	-0.0200	0.9340	0.0010
14:06:08.706	61728	-0.4900	-0.5100	-32.7500	-0.0450	0.7380	0.0030
14:06:08.726	61748	1.6900	0.0800	-38.1300	-0.0190	1.0630	0.0010
14:06:08.748	61768	1.3800	-0.0700	-31.5600	-0.0200	0.8140	0.0130
14:06:08.767	61788	2.1900	-0.7700	-40.3200	-0.0130	1.1290	0.0090
14:06:08.787	61808	2.0100	-0.0700	-36.1700	-0.0030	1.0310	0.0210
14:06:08.808	61828	1.9900	-0.7700	-33.2600	-0.0120	0.9140	-0.0010
14:06:08.828	61848	1.6200	0.0700	-34.8000	-0.0260	1.0400	-0.0130
14:06:08.847	61868	1.8100	-0.1700	-31.2800	0.0130	0.8150	0.0120
14:06:08.867	61888	1.5800	0.2300	-38.0400	0.0080	1.1240	-0.0050
14:06:08.888	61908	0.0600	-0.0900	-31.2900	0.0010	0.7540	0.0110
14:06:08.907	61928	0.7300	-0.3300	-34.9600	0.0000	0.9670	-0.0040
14:06:08.927	61948	1.0000	0.0800	-35.6500	0.0130	0.9690	0.0070
14:06:08.947	61968	0.9000	-0.0100	-31.1000	0.0030	0.8760	0.0030
14:06:08.968	61988	1.3800	0.3600	-38.7800	0.0250	1.0920	0.0020
14:06:08.988	62008	0.0200	-0.0900	-30.7600	-0.0200	0.7330	-0.0050
14:06:09.008	62028	3.5000	0.2300	-38.6100	0.0470	1.2610	0.0020
14:06:09.027	62048	1.2400	0.1500	-32.1100	0.0140	0.9550	-0.0060
14:06:09.047	62068	1.3400	-0.4600	-34.5200	0.0040	0.9320	0.0080
14:06:09.067	62088	0.7200	0.4600	-36.7800	-0.0110	0.9790	0.0040
14:06:09.087	62108	-0.3000	-0.2700	-30.9200	-0.0250	0.7270	-0.0020
14:06:09.108	62128	1.0600	-0.1100	-38.9300	-0.0160	1.1460	-0.0060
14:06:09.128	62148	0.7700	0.0200	-30.0100	-0.0060	0.7920	-0.0010
14:06:09.148	62168	1.9000	-0.4800	-35.5600	-0.0190	1.1080	0.0010
14:06:09.167	62188	0.9800	0.1900	-36.2800	-0.0110	0.9740	0.0110
14:06:09.188	62208	0.7500	-0.2700	-31.1200	-0.0060	0.7980	-0.0020
14:06:09.207	62228	0.3800	-0.2100	-41.4900	0.0030	1.1330	0.0110
14:06:09.226	62248	0.6300	0.1300	-30.5700	0.0120	0.7750	0.0070
14:06:09.247	62268	2.1000	0.1500	-37.9100	0.0270	1.1070	-0.0020
14:06:09.267	62288	0.3700	0.1200	-33.0500	0.0030	0.8340	0.0240
14:06:09.287	62308	1.2000	-0.2800	-35.5100	0.0170	0.9560	-0.0040
14:06:09.308	62328	2.3200	0.5100	-34.7600	0.0300	1.0660	0.0020
14:06:09.328	62348	-0.2700	-0.3000	-32.1600	-0.0040	0.8070	-0.0010
14:06:09.348	62368	0.7300	0.0900	-37.4400	0.0370	1.1120	-0.0130
14:06:09.367	62388	0.0700	0.4300	-29.4200	0.0130	0.7280	-0.0050
14:06:09.388	62408	0.9200	-0.4600	-38.0900	-0.0040	1.0800	0.0100
14:06:09.408	62428	-0.2300	0.2500	-35.7700	0.0070	0.8690	0.0080
14:06:09.427	62448	1.4300	-0.5400	-33.8800	-0.0150	0.8770	0.0040
14:06:09.448	62468	1.1200	-0.0700	-38.1300	-0.0210	0.9910	0.0030
14:06:09.468	62488	0.2300	-0.1500	-30.8500	-0.0280	0.7330	0.0030
14:06:09.488	62508	0.9600	-0.1100	-39.0100	-0.0130	1.1320	-0.0040
14:06:09.507	62528	0.2600	0.0900	-30.5300	-0.0180	0.8000	0.0010
14:06:09.528	62548	1.5900	-0.6000	-34.9600	-0.0120	0.9620	-0.0040
14:06:09.548	62568	0.9100	0.3500	-37.1200	-0.0150	1.0150	0.0050
14:06:09.567	62588	0.6900	-0.6500	-32.0100	-0.0430	0.8630	0.0000
14:06:09.588	62608	1.9100	-0.1000	-39.1400	-0.0120	1.1770	-0.0020
14:06:09.608	62628	0.3300	0.1500	-31.0000	-0.0060	0.7790	0.0030
14:06:09.626	62648	1.8500	-0.4100	-36.2300	0.0100	1.0820	-0.0030
14:06:09.649	62668	-0.2100	0.6300	-35.4300	-0.0040	0.8650	0.0090
14:06:09.667	62688	1.0900	-0.4100	-33.3700	0.0050	0.9250	0.0140
14:06:09.687	62708	1.3400	0.0900	-38.8000	0.0170	1.0890	0.0010
14:06:09.707	62728	0.1700	-0.0600	-30.8900	0.0120	0.6880	0.0050
14:06:09.726	62748	1.1500	-0.2200	-40.1500	0.0220	1.1080	0.0140
14:06:09.747	62768	1.2200	-0.0900	-31.0000	0.0240	0.8010	-0.0060
14:06:09.767	62788	1.1900	-0.4100	-35.7600	0.0040	1.0050	0.0090
14:06:09.788	62808	0.3400	0.2400	-34.7900	0.0020	1.0050	0.0150
14:06:09.808	62828	0.8100	-0.3800	-32.3500	-0.0010	0.8390	0.0100
14:06:09.828	62848	1.2700	0.2800	-37.2700	-0.0040	1.0880	0.0020
14:06:09.847	62868	0.4600	-0.2200	-31.6700	-0.0140	0.7900	0.0090
14:06:09.868	62888	1.6100	-0.3600	-37.9200	-0.0040	1.0910	0.0030
14:06:09.888	62908	0.8600	0.4400	-33.2700	-0.0030	0.8990	-0.0020
14:06:09.908	62928	1.0300	0.0100	-31.9400	-0.0200	0.8880	-0.0160
14:06:09.928	62948	0.2700	0.1400	-36.2900	-0.0240	0.9710	0.0180
14:06:09.947	62968	-0.7100	-0.5600	-30.4200	-0.0400	0.6820	-0.0040
14:06:09.966	62988	1.2300	-0.1200	-38.2800	-0.0250	1.1240	-0.0030
14:06:09.989	63008	0.3200	0.4100	-30.7100	-0.0050	0.7750	0.0050
14:06:10.007	63028	0.6800	-0.1500	-38.7200	0.0020	1.0010	0.0050
14:06:10.028	63048	1.2900	0.4600	-35.5600	0.0140	0.9590	0.0040
14:06:10.048	63068	0.7500	-0.5600	-34.0700	-0.0120	0.8480	0.0130
14:06:10.068	63088	0.4500	0.3100	-40.2300	-0.0010	1.0810	0.0020
14:06:10.088	63108	0.1500	-0.0300	-30.7000	0.0030	0.7500	0.0080
14:06:10.108	63128	1.3600	0.0800	-39.1800	0.0300	1.1480	0.0030
14:06:10.128	63148	0.7000	0.0600	-33.4300	0.0130	0.8590	0.0010
14:06:10.148	63168	1.7700	-0.1000	-33.7200	0.0190	0.9980	-0.0130
14:06:10.168	63188	0.9800	-0.0900	-37.8100	0.0110	1.0200	0.0000
14:06:10.188	63208	1.0900	-0.0900	-29.9200	0.0190	0.7320	-0.0070
14:06:10.208	63228	1.3200	-0.2300	-39.3000	0.0000	1.1160	0.0030
14:06:10.227	63248	0.3000	0.2800	-31.8300	0.0030	0.7570	0.0170
14:06:10.249	63268	1.5700	-0.0900	-34.8600	-0.0020	1.0660	-0.0100
14:06:10.269	63288	0.2400	0.2500	-33.7000	-0.0070	0.9270	0.0050
14:06:10.289	63308	0.7700	-0.7800	-35.0000	-0.0170	0.8940	0.0090
14:06:10.308	63328	1.8500	0.0600	-38.3000	-0.0170	1.0790	-0.0030
14:06:10.329	63348	0.3700	-0.2300	-31.6600	-0.0260	0.7840	0.0070
14:06:10.347	63368	1.0800	-0.1500	-38.3800	-0.0070	1.1000	-0.0080
14:06:10.368	63388	1.4500	0.4500	-31.3800	0.0060	0.8430	0.0060
14:06:10.388	63408	1.2000	-0.0400	-33.0400	0.0020	0.9810	-0.0170
14:06:10.409	63428	1.0200	0.2300	-36.6300	-0.0130	0.9500	0.0060
14:06:10.428	63448	0.9900	0.0300	-30.3000	0.0030	0.8250	-0.0010
14:06:10.447	63468	2.4200	-0.1400	-37.9700	0.0050	1.1330	0.0000
14:06:10.468	63488	0.8900	0.1800	-32.9900	0.0190	0.8000	0.0180
14:06:10.487	63508	1.0600	-0.2800	-38.8500	0.0180	1.0870	0.0140
14:06:10.509	63528	0.6000	0.3800	-34.3400	0.0230	0.8890	0.0060
14:06:10.528	63548	1.6600	-0.0100	-31.9900	0.0100	0.8910	-0.0060
14:06:10.548	63568	1.5000	0.0800	-38.2500	0.0210	1.0460	0.0050
14:06:10.568	63588	0.2400	-0.1400	-33.0400	0.0130	0.7850	-0.0010
14:06:10.590	63608	2.3600	-0.2700	-38.2600	0.0310	1.1590	0.0060
14:06:10.610	63628	0.6000	0.1100	-32.6700	0.0240	0.8630	0.0070
14:06:10.629	63648	1.7000	-0.4400	-36.3300	-0.0130	1.0350	0.0060
14:06:10.650	63668	0.2900	0.3500	-35.6800	0.0300	0.9780	0.0050
14:06:10.668	63688	0.2600	-0.2000	-32.4300	-0.0170	0.8210	0.0040
14:06:10.688	63708	1.1200	0.0400	-38.4900	-0.0110	1.0690	0.0100
14:06:10.707	63728	0.5000	-0.1300	-32.3700	-0.0220	0.7720	0.0070
14:06:10.729	63748	0.9400	-0.4700	-38.8300	-0.0240	1.0330	0.0020
14:06:10.747	63768	0.7400	0.4800	-32.0000	-0.0080	0.8690	-0.0020
14:06:10.768	63788	0.8000	-0.4800	-33.4000	-0.0200	0.8890	-0.0100
14:06:10.789	63808	0.5600	0.1800	-37.3000	-0.0150	0.9800	-0.0090
14:06:10.807	63828	0.4200	-0.2700	-32.5300	-0.0330	0.8190	-0.0010
14:06:10.829	63848	1.4700	0.0500	-38.1200	0.0050	1.1210	0.0010
14:06:10.848	63868	-0.2200	0.3000	-31.8100	0.0030	0.8220	0.0040
14:06:10.870	63888	1.3000	-0.5000	-34.5300	-0.0010	0.9600	-0.0070
14:06:10.889	63908	0.9000	0.0800	-36.5800	0.0100	0.9510	0.0180
14:06:10.909	63928	1.1900	-0.3900	-31.8100	-0.0070	0.9000	-0.0040
14:06:10.929	63948	1.5300	0.2700	-36.5800	0.0170	1.0460	0.0000
14:06:10.949	63968	-0.5700	-0.0900	-31.3000	0.0090	0.7450	0.0020
14:06:10.967	63988	1.3500	-0.3600	-36.3700	0.0220	0.9950	-0.0070
14:06:10.990	64008	1.2700	0.1100	-32.3000	0.0160	0.8340	-0.0010
14:06:11.008	64028	2.0000	-0.7700	-36.3200	-0.0010	1.0050	0.0000
14:06:11.028	64048	0.9700	0.2800	-34.9400	0.0010	0.9850	-0.0050
14:06:11.049	64068	1.2200	-0.3400	-34.6200	0.0120	0.8550	0.0190
14:06:11.068	64088	0.9200	0.3500	-37.5400	0.0020	1.0740	-0.0020
14:06:11.089	64108	-0.2400	0.2300	-31.6100	-0.0070	0.8670	-0.0010
14:06:11.109	64128	1.6600	-0.2100	-34.1700	-0.0110	1.1280	-0.0090
14:06:11.130	64148	0.6000	0.2400	-37.1400	-0.0060	0.9450	0.0120
14:06:11.148	64168	2.3800	-0.2200	-33.4300	-0.0030	0.9210	-0.0010
14:06:11.168	64188	0.3800	0.3500	-37.6400	-0.0130	0.9890	0.0010
14:06:11.188	64208	0.3500	-0.3300	-32.9300	-0.0330	0.7660	0.0120
14:06:11.210	64228	1.3000	-0.1900	-35.5000	-0.0120	1.0840	-0.0080
14:06:11.228	64248	0.3400	0.6800	-30.7100	0.0100	0.8240	-0.0010
14:06:11.248	64268	1.4600	0.1800	-34.3500	-0.0020	0.9760	-0.0170
14:06:11.269	64288	0.9500	0.1900	-38.0700	0.0110	0.9760	0.0060
14:06:11.289	64308	1.2900	-0.1300	-31.8200	0.0090	0.8390	0.0060
14:06:11.309	64328	0.9500	-0.0900	-38.6000	0.0060	1.0460	0.0010
14:06:11.329	64348	0.2600	0.0100	-30.8000	0.0200	0.7460	0.0030
14:06:11.348	64368	1.3300	-0.3400	-36.7000	0.0100	1.0520	-0.0090
14:06:11.368	64388	0.5100	0.5800	-34.7700	0.0380	0.9170	0.0120
14:06:11.389	64408	-0.1100	-0.3200	-35.5400	0.0230	0.9590	0.0080
14:06:11.408	64428	0.6900	0.1500	-36.6700	0.0470	1.0160	0.0120
14:06:11.430	64448	0.3500	-0.2300	-31.0000	0.0240	0.7750	0.0020
14:06:11.448	64468	1.1400	0.0700	-38.3400	0.0150	1.0380	0.0090
14:06:11.468	64488	0.6200	-0.1500	-30.0300	-0.0090	0.7390	-0.0070
14:06:11.490	64508	1.8100	-0.1200	-34.5800	0.0010	1.0270	-0.0040
14:06:11.508	64528	0.6300	0.3300	-35.7600	0.0120	0.9870	0.0130
14:06:11.530	64548	1.2900	-0.4500	-33.4800	-0.0120	0.8930	0.0130
14:06:11.549	64568	0.4800	0.1100	-38.4700	-0.0280	1.0870	-0.0030
14:06:11.568	64588	0.4300	0.1300	-31.5100	-0.0270	0.8080	-0.0020
14:06:11.588	64608	2.3000	-0.2100	-37.1800	0.0020	1.1150	0.0080
14:06:11.610	64628	1.2500	0.1000	-32.2500	-0.0280	0.8250	0.0050
14:06:11.629	64648	1.9900	-0.4900	-34.4700	-0.0190	0.9370	-0.0110
14:06:11.651	64668	0.4400	0.2200	-34.3900	-0.0210	0.9800	-0.0020
14:06:11.670	64688	0.3600	0.0200	-29.7000	-0.0050	0.7800	-0.0050
14:06:11.689	64708	0.5500	0.3600	-38.0500	-0.0070	1.0690	-0.0100
14:06:11.710	64728	1.1100	0.0600	-32.3700	0.0120	0.8480	0.0170
14:06:11.729	64748	1.5300	-0.2200	-34.0000	0.0060	1.0110	-0.0140
14:06:11.749	64768	1.2500	-0.0400	-36.8900	0.0200	0.9350	0.0160
14:06:11.771	64788	1.5700	-0.3100	-31.6300	0.0060	0.9420	-0.0060
14:06:11.790	64808	1.9300	0.3400	-36.7900	0.0250	1.0850	-0.0070
14:06:11.811	64828	0.0000	0.0300	-32.8400	0.0190	0.8140	0.0020
14:06:11.829	64848	1.5300	-0.2700	-39.1100	0.0250	1.1250	0.0010
14:06:11.850	64868	1.0400	0.0500	-31.2400	0.0150	0.8010	0.0090
14:06:11.870	64888	2.0200	-0.1700	-36.0000	0.0240	1.0200	-0.0020
14:06:11.889	64908	0.2100	0.5500	-36.0700	0.0130	1.0100	0.0070
14:06:11.909	64928	1.1800	-0.2500	-31.7300	0.0190	0.8670	0.0090
14:06:11.929	64948	1.3600	0.4000	-36.1900	0.0060	1.0980	-0.0010
14:06:11.950	64968	0.2700	0.1700	-31.9000	-0.0130	0.7900	0.0090
14:06:11.969	64988	1.6100	-0.2800	-37.5200	-0.0130	1.1290	-0.0040
14:06:11.989	65008	1.3800	-0.0100	-34.0000	-0.0150	0.8580	0.0080
14:06:12.008	65028	1.4700	-0.8200	-35.0200	-0.0310	0.9680	-0.0100
14:06:12.030	65048	1.3900	0.2800	-35.3900	-0.0100	1.0210	-0.0030
14:06:12.050	65068	1.7400	-0.0300	-31.5600	-0.0160	0.8510	0.0110
14:06:12.069	65088	1.5000	-0.1200	-37.5100	-0.0090	1.0970	-0.0060
14:06:12.089	65108	-0.2300	0.1000	-32.1100	0.0110	0.8240	0.0100
14:06:12.108	65128	1.6400	-0.4800	-36.2700	0.0020	1.0360	0.0040
14:06:12.131	65148	0.9100	0.2400	-33.3900	0.0090	0.9080	0.0000
14:06:12.149	65168	0.6000	-0.1300	-33.7000	-0.0030	0.8590	0.0060
14:06:12.170	65188	1.3100	0.1800	-38.8200	0.0120	1.0590	0.0000
14:06:12.189	65208	-0.4400	0.0200	-31.2700	0.0140	0.7210	0.0130
14:06:12.210	65228	1.1500	0.0400	-34.0500	0.0180	1.0210	-0.0170
14:06:12.229	65248	0.1600	-0.0400	-33.4400	0.0040	0.8050	0.0040
14:06:12.249	65268	0.9900	-0.5600	-36.5500	0.0060	0.9590	0.0080
14:06:12.271	65288	-0.2200	0.3700	-35.2800	-0.0110	0.9590	0.0000
14:06:12.289	65308	0.0300	-0.1400	-31.9300	-0.0100	0.8220	0.0010
14:06:12.309	65328	1.8400	-0.1000	-36.7700	-0.0020	1.0440	-0.0130
14:06:12.330	65348	-0.1200	0.0700	-31.6200	-0.0130	0.7580	-0.0060
14:06:12.348	65368	2.5400	-0.3000	-36.0200	-0.0030	1.1270	0.0010
14:06:12.368	65388	1.0900	0.1500	-34.3700	-0.0160	0.9300	-0.0070
14:06:12.390	65408	1.0300	-0.4700	-34.3300	-0.0290	0.9190	-0.0050
14:06:12.409	65428	0.2700	0.1300	-36.6200	-0.0120	1.0220	0.0000
14:06:12.430	65448	-0.1500	-0.1700	-31.4600	-0.0280	0.7600	0.0000
14:06:12.450	65468	1.2200	-0.5200	-38.4800	-0.0130	1.0890	0.0030
14:06:12.470	65488	0.4100	-0.1000	-33.2300	-0.0060	0.8020	0.0220
14:06:12.491	65508	1.6100	-0.9900	-35.4600	-0.0220	0.9720	-0.0070
14:06:12.510	65528	0.3600	0.1100	-37.6900	0.0010	1.0490	0.0120
14:06:12.530	12	1.5300	-0.2900	-30.9000	0.0180	0.8300	0.0120
14:06:12.550	32	0.6700	-0.0700	-38.4800	0.0000	1.1540	0.0010
14:06:12.569	52	0.6000	-0.0600	-29.6700	0.0100	0.7620	0.0050
14:06:12.591	72	1.4700	-0.2100	-37.6300	0.0110	1.1380	-0.0010
14:06:12.610	92	1.1200	0.5000	-31.4100	0.0340	0.9280	-0.0090
14:06:12.629	112	0.6800	-0.0600	-32.2400	0.0200	0.8880	-0.0070
14:06:12.650	132	0.6700	0.4300	-36.7200	0.0240	1.1090	-0.0070
14:06:12.671	152	0.8400	-0.0500	-29.8500	0.0130	0.7650	0.0010
14:06:12.691	172	0.6400	0.1100	-36.3900	0.0160	1.0950	-0.0090
14:06:12.711	192	0.4400	0.2300	-31.5600	-0.0010	0.7760	0.0070
14:06:12.731	212	1.2400	-0.1600	-33.9000	-0.0100	0.9920	-0.0040
14:06:12.751	232	1.7500	0.0700	-35.0300	-0.0100	0.9640	-0.0020
14:06:12.771	252	0.9100	-0.0600	-29.4000	-0.0270	0.8540	-0.0140
14:06:12.791	272	1.6200	0.1200	-39.0200	-0.0240	1.1900	0.0070
14:06:12.811	292	0.9400	0.1700	-30.8800	-0.0280	0.8620	-0.0010
14:06:12.831	312	2.4600	-0.1400	-35.5800	0.0040	1.1320	-0.0110
14:06:12.849	332	0.4900	0.2000	-33.3800	-0.0120	0.9410	0.0040
14:06:12.870	352	1.4100	-0.4500	-34.6900	-0.0070	0.8950	0.0120
14:06:12.889	372	1.1700	0.1700	-36.0100	-0.0090	1.0540	-0.0040
14:06:12.910	392	0.4600	0.0900	-30.9600	-0.0090	0.7170	-0.0020
14:06:12.931	412	1.7000	-0.1700	-40.5100	0.0010	1.1190	0.0030
14:06:12.950	432	0.7700	-0.1300	-32.1100	-0.0020	0.8530	-0.0010
14:06:12.970	452	2.1500	-0.4400	-35.8700	-0.0020	1.0080	-0.0020
14:06:12.990	472	0.7500	-0.0500	-37.3700	0.0200	0.9670	0.0100
14:06:13.011	492	0.4100	-0.4400	-32.1600	-0.0040	0.8150	0.0070
14:06:13.031	512	0.7600	0.2700	-37.1400	0.0080	1.0440	-0.0050
14:06:13.050	532	0.9300	-0.2200	-32.6100	0.0180	0.8540	0.0030
14:06:13.070	552	1.8200	-0.2600	-37.1500	0.0300	1.1290	-0.0020
14:06:13.090	572	0.4300	-0.0200	-33.8100	0.0210	0.8700	0.0130
14:06:13.109	592	1.8500	0.1900	-31.8400	-0.0040	0.9160	-0.0170
14:06:13.131	612	0.5000	0.2000	-36.1000	-0.0050	1.0280	-0.0090
14:06:13.150	632	0.0800	-0.2400	-32.3300	-0.0060	0.8300	0.0070
14:06:13.169	652	1.8600	-0.0100	-37.2600	-0.0060	1.1150	0.0020
14:06:13.189	672	0.2400	0.3100	-32.2500	-0.0020	0.7980	-0.0020
14:06:13.210	692	2.2600	-0.3600	-37.2800	-0.0070	1.0450	0.0140
14:06:13.230	712	0.8800	0.1800	-33.9900	-0.0240	0.9440	-0.0050
14:06:13.250	732	0.6700	-0.4300	-31.5700	-0.0310	0.8070	-0.0090
14:06:13.272	752	0.0500	0.0700	-38.0800	-0.0220	1.0190	0.0060
14:06:13.290	772	0.1200	-0.0200	-32.9900	-0.0260	0.7690	0.0010
14:06:13.310	792	2.1500	-0.1800	-37.2800	-0.0110	1.0820	0.0050
14:06:13.330	812	0.5400	0.0900	-33.9900	-0.0090	0.8760	0.0070
14:06:13.349	832	0.8600	-0.4400	-32.5600	-0.0090	0.9450	-0.0060
14:06:13.371	852	0.4500	0.0800	-35.8500	-0.0100	0.9950	-0.0010
14:06:13.392	872	0.9700	-0.5800	-32.1300	0.0020	0.8450	0.0090
14:06:13.412	892	0.9400	-0.0300	-38.8500	0.0140	1.0970	-0.0040
14:06:13.431	912	-0.4100	0.1100	-34.2000	0.0060	0.8450	0.0020
14:06:13.451	932	2.0400	-0.3200	-36.0300	0.0390	1.0550	0.0070
14:06:13.471	952	0.8600	0.3100	-33.5700	0.0230	0.9080	-0.0030
14:06:13.490	972	1.6300	-0.5600	-31.4900	0.0070	0.8290	0.0000
14:06:13.511	992	0.3700	0.2300	-35.9600	-0.0040	0.9480	0.0050
14:06:13.531	1012	0.8500	-0.0400	-31.2600	-0.0090	0.8500	-0.0020
14:06:13.552	1032	1.5600	0.0300	-35.5700	0.0100	1.1480	-0.0060
14:06:13.570	1052	0.7600	0.3500	-33.2800	-0.0100	0.8940	0.0170
14:06:13.590	1072	1.8500	-0.4600	-33.8500	-0.0190	1.0120	-0.0040
14:06:13.611	1092	1.2300	0.1800	-36.3300	-0.0120	1.0280	0.0000
14:06:13.632	1112	1.1700	0.0000	-32.3700	-0.0240	0.9270	-0.0040
14:06:13.651	1132	0.2100	0.2500	-40.0400	-0.0100	1.1120	-0.0040
14:06:13.671	1152	0.7900	-0.2800	-33.9600	-0.0300	0.8560	0.0130
14:06:13.693	1172	1.7600	-0.4100	-36.4000	-0.0200	1.0210	0.0060
14:06:13.711	1192	0.5700	0.3600	-34.5400	-0.0100	0.9300	0.0090
14:06:13.729	1212	0.7600	-0.1800	-32.4200	-0.0090	0.8420	-0.0090
14:06:13.751	1232	0.7600	0.2900	-38.0200	-0.0050	0.9890	0.0010
14:06:13.772	1252	0.2500	-0.1700	-31.4200	-0.0120	0.8150	-0.0050
14:06:13.791	1272	1.2100	-0.1100	-37.9700	0.0070	1.0510	0.0110
14:06:13.811	1292	-0.5500	0.1900	-32.0200	0.0110	0.7990	-0.0030
14:06:13.832	1312	1.3300	-0.4600	-34.2800	0.0220	1.0010	-0.0100
14:06:13.850	1332	1.5300	-0.0400	-36.1000	0.0140	0.9570	0.0160
14:06:13.870	1352	0.3400	0.0200	-34.1000	0.0150	0.8880	-0.0010
14:06:13.892	1372	0.9800	0.1800	-35.7600	0.0090	1.0560	-0.0090
14:06:13.911	1392	0.5400	-0.2800	-31.8900	0.0050	0.8020	0.0000
14:06:13.933	1412	2.2800	0.1500	-37.1600	0.0070	1.1340	0.0000
14:06:13.951	1432	-0.4100	0.5000	-33.9200	0.0040	0.8250	0.0150
14:06:13.972	1452	0.6400	-0.3600	-35.1700	-0.0010	0.9140	0.0020
14:06:13.990	1472	-0.7300	0.4900	-35.2600	-0.0070	0.9550	0.0010
14:06:14.012	1492	-0.2700	-0.0700	-32.5500	-0.0170	0.8270	0.0030
14:06:14.031	1512	0.7700	0.0200	-37.9600	-0.0190	1.0800	-0.0110
14:06:14.051	1532	0.8800	0.1800	-32.6200	-0.0040	0.8570	0.0040
14:06:14.072	1552	3.4100	-0.6600	-34.0600	-0.0100	1.1330	-0.0150
14:06:14.092	1572	1.2300	0.1400	-35.2200	-0.0220	0.9160	0.0120
14:06:14.112	1592	0.5400	-0.4800	-34.1300	-0.0250	0.9220	0.0130
14:06:14.132	1612	1.1100	0.1000	-35.9400	-0.0200	1.0340	0.0000
14:06:14.151	1632	0.7500	0.1200	-31.9500	-0.0110	0.8620	-0.0010
14:06:14.170	1652	2.7800	-0.1900	-38.0000	0.0260	1.2190	0.0080
14:06:14.192	1672	0.6800	0.4500	-33.5400	0.0160	0.8820	0.0280
14:06:14.211	1692	1.3400	-0.4300	-34.9400	0.0240	1.0270	0.0030
14:06:14.232	1712	0.3300	0.2900	-35.0300	0.0070	0.9240	0.0080
14:06:14.251	1732	0.0900	-0.1600	-31.1200	-0.0160	0.7450	-0.0060
14:06:14.271	1752	1.0800	0.0600	-39.3700	0.0180	1.0220	0.0120
14:06:14.292	1772	0.9000	0.2900	-31.6000	0.0130	0.7670	0.0100
14:06:14.311	1792	1.2000	-0.0400	-36.3200	0.0080	1.0980	-0.0220
14:06:14.332	1812	0.2000	0.2700	-32.4500	0.0190	0.8020	0.0090
14:06:14.352	1832	1.0400	-0.3800	-33.6300	0.0000	0.9420	-0.0130
14:06:14.372	1852	1.7300	-0.0800	-34.8700	0.0010	1.0300	-0.0070
14:06:14.391	1872	0.8200	-0.0500	-31.7800	-0.0150	0.7580	0.0010
14:06:14.412	1892	2.0600	-0.2400	-38.0100	-0.0110	1.1590	-0.0050
14:06:14.432	1912	0.6300	0.1000	-31.7900	-0.0060	0.8470	0.0120
14:06:14.452	1932	1.5200	-0.0700	-34.2600	-0.0080	1.1040	-0.0150
14:06:14.471	1952	0.7800	0.0300	-35.1300	0.0020	0.8880	0.0000
14:06:14.490	1972	0.5200	-0.4700	-32.1200	-0.0280	0.8170	0.0030
14:06:14.510	1992	1.1900	0.2300	-38.9700	-0.0100	1.1080	0.0130
14:06:14.531	2012	0.7500	0.3400	-30.8500	-0.0060	0.7990	0.0100
14:06:14.551	2032	1.4500	-0.1900	-36.1700	-0.0070	1.1040	-0.0100
14:06:14.573	2052	0.3400	0.1600	-31.6400	-0.0040	0.8250	0.0000
14:06:14.592	2072	0.0300	-0.2400	-33.6600	-0.0160	0.8900	-0.0030
14:06:14.612	2092	0.0700	-0.1000	-36.5200	-0.0150	0.9790	0.0070
14:06:14.632	2112	0.7800	-0.1400	-31.4900	0.0040	0.8180	0.0050
14:06:14.651	2132	1.6700	0.0900	-38.9200	0.0230	1.1350	-0.0040
14:06:14.672	2152	0.3900	0.1900	-31.6000	0.0190	0.8530	0.0000
14:06:14.692	2172	1.2400	-0.1000	-35.2200	0.0300	1.0310	-0.0090
14:06:14.711	2192	0.6500	0.1700	-33.6600	0.0320	0.9330	0.0090
14:06:14.731	2212	1.0100	-0.4400	-33.8900	0.0130	0.8650	0.0120
14:06:14.751	2232	1.1600	0.2700	-36.1700	0.0110	0.9830	-0.0030
14:06:14.771	2252	1.1500	-0.1200	-31.5300	-0.0170	0.7620	0.0050
14:06:14.790	2272	0.7500	-0.2900	-38.8800	-0.0050	1.0530	0.0080
14:06:14.811	2292	1.2300	0.1300	-32.5600	-0.0040	0.8590	0.0020
14:06:14.833	2312	2.7000	-0.6800	-35.3600	-0.0100	0.9990	0.0070
14:06:14.852	2332	0.7300	0.1600	-34.7900	-0.0110	1.0070	-0.0030
14:06:14.871	2352	0.2400	-0.1500	-33.8400	-0.0130	0.8640	0.0050
14:06:14.890	2372	0.6600	-0.0300	-37.9800	-0.0110	1.1280	-0.0060
14:06:14.911	2392	0.3200	-0.2000	-30.5300	-0.0420	0.7710	0.0000
14:06:14.932	2412	1.4100	-0.1100	-37.6700	-0.0010	1.0360	0.0110
14:06:14.952	2432	0.0300	0.5000	-33.6200	-0.0050	0.8190	0.0050
14:06:14.972	2452	1.2000	0.1900	-33.3000	-0.0050	0.8720	0.0110
14:06:14.992	2472	0.9000	-0.1600	-39.4800	-0.0020	1.0860	0.0130
14:06:15.011	2492	0.8400	-0.2900	-32.7100	-0.0020	0.8240	0.0130
14:06:15.032	2512	-0.0500	0.0200	-40.7000	0.0130	1.0610	0.0210
14:06:15.052	2532	0.1300	0.0800	-30.8400	0.0170	0.7210	0.0070
14:06:15.072	2552	1.6700	-0.1900	-34.8000	0.0080	0.9940	0.0020
14:06:15.092	2572	1.0900	0.2700	-33.1900	0.0060	0.9940	-0.0120
14:06:15.112	2592	0.7300	-0.3200	-32.1300	0.0190	0.8670	-0.0020
14:06:15.133	2612	2.2800	0.2800	-37.0400	0.0470	1.1780	0.0050
14:06:15.151	2632	0.4700	-0.1500	-32.2600	0.0160	0.7800	0.0100
14:06:15.173	2652	1.2000	-0.0100	-38.1200	0.0150	1.1060	0.0040
14:06:15.192	2672	0.0800	0.0600	-32.7100	0.0000	0.8300	0.0170
14:06:15.212	2692	1.2200	-0.3300	-34.0300	-0.0150	0.8820	-0.0030
14:06:15.231	2712	0.7900	-0.1300	-38.0100	-0.0160	0.9770	0.0100
14:06:15.251	2732	0.2900	-0.0600	-31.9000	-0.0190	0.7570	0.0010
14:06:15.272	2752	2.6600	-0.3000	-39.5700	-0.0100	1.1740	0.0030
14:06:15.293	2772	0.8000	0.1200	-31.7700	-0.0190	0.8210	0.0100
14:06:15.313	2792	3.2000	-0.4900	-35.7400	-0.0050	1.1260	-0.0050
14:06:15.333	2812	1.5100	0.3400	-35.7900	-0.0140	1.0400	0.0060
14:06:15.352	2832	1.2200	-0.6000	-32.7500	-0.0160	0.8390	0.0080
14:06:15.372	2852	0.9300	-0.0900	-39.8100	-0.0230	1.0520	0.0080
14:06:15.392	2872	0.3400	0.0600	-29.6600	-0.0130	0.6930	-0.0120
14:06:15.412	2892	1.5100	-0.4800	-35.6300	-0.0220	1.0910	-0.0080
14:06:15.432	2912	0.2400	0.4200	-33.9200	0.0070	0.8960	0.0180
14:06:15.452	2932	1.8800	-0.3700	-32.4500	0.0080	1.0150	-0.0150
14:06:15.473	2952	1.2000	0.3000	-37.7600	0.0270	1.0530	0.0090
14:06:15.493	2972	0.4200	-0.0600	-29.9700	0.0190	0.7130	-0.0080
14:06:15.513	2992	1.1900	0.0300	-39.1200	0.0460	1.1600	-0.0050
14:06:15.532	3012	1.3900	0.1300	-31.9000	0.0410	0.8600	0.0110
14:06:15.552	3032	0.8100	-0.2500	-36.7100	0.0280	1.0030	-0.0080
14:06:15.572	3052	1.4600	0.2400	-33.2100	0.0160	0.9330	0.0020
14:06:15.590	3072	1.3000	-0.4200	-33.6800	-0.0070	0.8760	-0.0020
14:06:15.613	3092	1.4600	0.1500	-37.3500	0.0090	1.0780	-0.0090
14:06:15.632	3112	0.8800	-0.1900	-31.6500	-0.0090	0.8130	-0.0040
14:06:15.652	3132	1.5400	-0.2800	-38.1000	-0.0050	1.1170	0.0030
14:06:15.672	3152	0.4800	-0.1400	-33.7600	-0.0230	0.8980	0.0170
14:06:15.693	3172	1.3500	-0.1900	-34.2400	-0.0140	1.0110	-0.0130
14:06:15.712	3192	0.8300	-0.1600	-36.9200	-0.0170	0.9630	0.0120
14:06:15.731	3212	0.5500	-0.3400	-30.4500	-0.0340	0.7510	-0.0150
14:06:15.753	3232	0.9600	-0.2500	-39.8800	-0.0290	1.0690	0.0030
14:06:15.774	3252	0.2500	0.2100	-31.0700	-0.0240	0.7820	0.0020
14:06:15.792	3272	0.8700	-0.0700	-35.3200	-0.0160	1.0590	-0.0060
14:06:15.812	3292	0.1900	0.3600	-35.4300	0.0110	0.9060	0.0220
14:06:15.833	3312	0.6700	-0.0800	-31.1200	-0.0110	0.8380	-0.0160
14:06:15.852	3332	0.0700	-0.0500	-38.1200	-0.0150	0.9660	0.0090
14:06:15.872	3352	0.3600	-0.1900	-32.1000	-0.0150	0.8130	-0.0030
14:06:15.892	3372	1.7300	-0.3000	-37.6600	0.0180	1.1070	0.0120
14:06:15.912	3392	0.6900	0.1800	-33.9300	0.0110	0.8590	0.0120
14:06:15.931	3412	1.1200	-0.2000	-37.1600	0.0210	0.9730	0.0120
14:06:15.952	3432	0.5400	0.2700	-36.3900	0.0230	0.9750	0.0050
14:06:15.972	3452	0.3100	-0.3900	-33.8300	0.0120	0.8790	0.0080
14:06:15.993	3472	1.2000	0.1200	-39.2200	0.0140	1.1850	0.0110
14:06:16.012	3492	1.5400	0.3500	-29.6900	0.0060	0.8340	0.0000
14:06:16.032	3512	0.5200	0.2600	-33.5400	-0.0190	0.9170	-0.0040
14:06:16.054	3532	0.1900	-0.1700	-32.4100	-0.0160	0.9130	-0.0140
14:06:16.073	3552	2.6200	-0.2200	-33.2700	-0.0130	1.0480	-0.0020
14:06:16.093	3572	2.0900	0.3100	-36.2000	-0.0080	1.0870	-0.0030
14:06:16.113	3592	1.5500	-0.3400	-32.2200	-0.0200	0.9230	-0.0090
14:06:16.131	3612	0.6400	0.0900	-36.2100	-0.0220	1.0260	0.0000
14:06:16.151	3632	0.0800	-0.1700	-34.5300	-0.0230	0.8340	0.0140
14:06:16.173	3652	0.6800	-0.0600	-32.6400	-0.0180	0.9140	-0.0080
14:06:16.193	3672	-1.2700	0.4300	-36.6500	-0.0210	0.8120	0.0040
14:06:16.213	3692	0.1900	-0.5600	-35.2600	-0.0210	0.8710	0.0080
14:06:16.233	3712	-0.0800	0.0200	-35.3500	-0.0110	0.9530	-0.0090
14:06:16.254	3732	0.6000	-0.5700	-33.7200	-0.0050	0.8930	-0.0030
14:06:16.272	3752	2.0100	-0.3200	-38.7400	0.0100	1.1450	0.0140
14:06:16.292	3772	0.8000	0.1200	-34.1300	0.0170	0.8980	0.0100
14:06:16.312	3792	2.2400	-0.6300	-33.9400	0.0060	1.0030	-0.0090
14:06:16.333	3812	1.0700	0.2600	-32.2200	0.0190	0.9330	-0.0060
14:06:16.353	3832	0.9900	-0.0400	-32.7600	0.0230	0.8710	0.0080
14:06:16.373	3852	1.2400	0.1900	-36.7600	0.0210	1.0420	0.0050
14:06:16.393	3872	0.1600	0.3000	-30.0900	0.0200	0.8420	0.0020
14:06:16.414	3892	1.6100	0.0900	-36.0100	-0.0100	1.0750	-0.0030
14:06:16.433	3912	0.6000	0.1500	-36.4400	0.0070	0.9140	0.0230
14:06:16.453	3932	1.5200	-0.7900	-34.4500	-0.0150	0.9590	0.0090
14:06:16.473	3952	2.2900	0.0000	-34.1100	-0.0040	1.0240	-0.0060
14:06:16.492	3972	-0.1500	-0.3100	-32.0200	-0.0270	0.7610	0.0030
14:06:16.513	3992	1.5100	-0.3200	-37.4400	-0.0070	1.0210	-0.0070
14:06:16.533	4012	1.0900	0.3700	-32.6200	-0.0060	0.8950	0.0020
14:06:16.552	4032	2.8500	-0.2000	-33.4000	-0.0150	1.0620	-0.0150
14:06:16.573	4052	1.1100	0.4800	-37.0600	-0.0070	0.9970	0.0090
14:06:16.593	4072	1.6100	-0.4100	-34.1600	-0.0230	0.9100	0.0070
14:06:16.613	4092	1.3200	-0.4100	-38.2500	-0.0260	1.0180	0.0140
14:06:16.633	4112	0.7600	-0.1800	-32.0200	-0.0070	0.8380	-0.0080
14:06:16.652	4132	2.6300	-0.2500	-36.0100	0.0030	1.0880	-0.0040
14:06:16.674	4152	0.9100	0.1900	-33.5500	0.0010	0.8990	0.0150
14:06:16.693	4172	1.8800	-0.4200	-34.0100	-0.0090	1.0010	-0.0040
14:06:16.712	4192	1.3000	0.6000	-36.1800	0.0130	0.9600	0.0090
14:06:16.732	4212	0.4100	-0.3500	-33.0800	0.0170	0.8450	0.0100
14:06:16.753	4232	0.5500	-0.0800	-35.5200	0.0190	0.9780	0.0000
14:06:16.772	4252	0.3700	-0.0700	-30.7800	0.0160	0.7950	-0.0130
14:06:16.792	4272	1.5000	-0.1700	-36.9900	0.0120	1.0800	-0.0110
14:06:16.813	4292	0.2600	0.0300	-36.4800	0.0010	0.9460	0.0200
14:06:16.833	4312	1.7400	-0.0900	-35.0400	0.0150	0.9890	0.0070
14:06:16.854	4332	1.7900	-0.5600	-37.3500	-0.0100	1.0240	0.0010
14:06:16.873	4352	0.6800	-0.0700	-32.5500	-0.0200	0.7910	-0.0040
14:06:16.895	4372	1.4600	-0.3400	-37.6900	-0.0040	1.0600	0.0040
14:06:16.913	4392	0.9800	0.5800	-31.1100	-0.0070	0.8680	0.0020
14:06:16.934	4412	1.3400	-0.0300	-35.1400	-0.0090	0.9970	0.0030
14:06:16.952	4432	1.0100	0.5200	-32.8100	-0.0190	0.9570	-0.0150
14:06:16.974	4452	0.2900	-0.3700	-32.1100	-0.0410	0.8160	-0.0110
14:06:16.993	4472	0.7800	0.1400	-37.0800	-0.0220	1.1250	0.0000
14:06:17.013	4492	0.3700	-0.0100	-30.8900	-0.0060	0.8190	0.0050
14:06:17.033	4512	1.9900	-0.6300	-37.2300	-0.0060	1.1330	0.0060
14:06:17.053	4532	0.9700	0.3900	-34.8500	0.0070	0.9380	-0.0080
14:06:17.073	4552	0.9500	-0.6700	-34.5100	-0.0090	0.8410	0.0100
14:06:17.093	4572	1.4200	0.0000	-37.5100	-0.0040	1.0090	0.0040
14:06:17.113	4592	0.6700	-0.0100	-30.7900	-0.0140	0.7810	-0.0100
14:06:17.132	4612	2.1800	0.0200	-37.2700	0.0280	1.1630	-0.0050
14:06:17.153	4632	0.6200	0.3300	-32.3500	0.0250	0.8650	-0.0010
14:06:17.173	4652	1.2700	-0.3000	-32.9600	0.0220	0.9710	-0.0070
14:06:17.193	4672	1.1700	-0.1000	-34.1600	0.0050	0.9830	-0.0130
14:06:17.213	4692	0.7600	-0.7500	-32.8700	-0.0080	0.8020	0.0090
14:06:17.232	4712	0.2100	0.1400	-37.4400	-0.0150	1.0280	-0.0060
14:06:17.253	4732	0.6800	-0.3400	-31.4300	-0.0210	0.7780	0.0090
14:06:17.273	4752	1.0200	-0.3900	-37.2000	-0.0170	1.0770	-0.0110
14:06:17.293	4772	0.6400	0.2500	-34.7200	0.0010	0.9270	0.0140
14:06:17.313	4792	1.5900	-0.1000	-33.1100	-0.0270	0.9800	-0.0090
14:06:17.333	4812	1.1500	-0.1600	-36.9200	-0.0140	1.0450	0.0040
14:06:17.353	4832	-0.2600	-0.2100	-33.0300	-0.0380	0.8140	0.0040
14:06:17.374	4852	1.3300	-0.1400	-38.7700	-0.0080	1.1030	0.0020
14:06:17.393	4872	0.2600	0.1000	-30.6600	-0.0260	0.8050	0.0030
14:06:17.415	4892	0.8900	-0.5400	-37.1700	-0.0130	1.0400	-0.0030
14:06:17.433	4912	-0.0800	0.6100	-32.1300	-0.0240	0.9180	-0.0080
14:06:17.453	4932	1.7000	-0.6300	-32.2300	-0.0170	0.9000	-0.0010
14:06:17.473	4952	2.6000	0.0500	-38.3900	0.0160	1.1400	0.0030
14:06:17.493	4972	1.0300	-0.1500	-30.5000	-0.0100	0.7850	-0.0030
14:06:17.513	4992	1.6300	-0.0400	-37.5300	0.0100	1.0990	-0.0080
14:06:17.533	5012	1.2600	0.9200	-31.1400	0.0170	0.8750	-0.0080
14:06:17.553	5032	1.9200	-0.0600	-34.3700	0.0150	1.0330	0.0090
14:06:17.574	5052	1.5000	0.2900	-35.9000	0.0290	1.0610	0.0080
14:06:17.594	5072	0.1700	0.1100	-30.2700	0.0150	0.7860	-0.0100
14:06:17.613	5092	1.2600	-0.2100	-35.8700	0.0200	1.0530	-0.0120
14:06:17.633	5112	-0.8000	0.2700	-32.3100	0.0010	0.7630	0.0060
14:06:17.653	5132	1.5800	-0.2500	-35.0000	-0.0040	1.0450	-0.0070
14:06:17.674	5152	0.9300	0.2300	-34.1700	-0.0030	0.9130	0.0180
14:06:17.695	5172	1.1500	0.0000	-34.5300	-0.0090	0.9090	-0.0050
14:06:17.713	5192	1.4900	0.3000	-38.6500	-0.0030	1.0350	0.0120
14:06:17.734	5212	0.1500	0.2600	-30.4900	-0.0150	0.7960	-0.0070
14:06:17.754	5232	1.9300	-0.2100	-36.1500	-0.0210	1.1120	-0.0140
14:06:17.775	5252	0.1300	0.2100	-31.4300	-0.0230	0.7650	0.0020
14:06:17.794	5272	1.6200	-0.4900	-33.9700	-0.0200	0.9600	-0.0030
14:06:17.815	5292	0.3900	0.3300	-36.8400	-0.0210	0.9950	0.0150
14:06:17.833	5312	0.6700	-0.5200	-33.2200	-0.0270	0.8410	0.0040
14:06:17.854	5332	1.7100	0.1100	-36.5500	-0.0010	1.1410	-0.0080
14:06:17.874	5352	0.8300	-0.4900	-32.7200	-0.0100	0.8070	0.0240
14:06:17.895	5372	2.2200	-0.4400	-36.9700	-0.0050	1.0740	0.0010
14:06:17.914	5392	1.6200	0.2400	-32.9600	-0.0060	0.9220	0.0040
14:06:17.935	5412	2.0900	-0.5400	-33.5300	-0.0010	0.9270	0.0030
14:06:17.955	5432	1.5900	0.4800	-36.6800	0.0280	1.1390	0.0050
14:06:17.975	5452	0.1900	-0.1200	-31.6600	-0.0010	0.7700	-0.0030
14:06:17.995	5472	0.8200	0.0200	-36.3200	0.0120	1.0690	-0.0030
14:06:18.013	5492	-0.1000	0.1900	-32.4200	0.0140	0.7830	0.0060
14:06:18.035	5512	2.4000	-0.6100	-33.8400	0.0130	1.0620	-0.0010
14:06:18.053	5532	1.2400	0.0700	-36.6800	0.0060	1.0030	0.0080
14:06:18.074	5552	0.8600	-0.3500	-32.5700	-0.0140	0.8770	0.0010
14:06:18.094	5572	1.2800	0.1600	-39.0200	-0.0010	1.1060	-0.0020
14:06:18.113	5592	-0.3500	-0.1200	-33.1800	-0.0110	0.7640	0.0050
14:06:18.135	5612	1.4400	0.1000	-37.6500	0.0110	1.1390	0.0010
14:06:18.153	5632	1.6700	0.4000	-34.1300	-0.0060	0.9070	0.0110
14:06:18.175	5652	1.5300	-0.4200	-33.5200	-0.0130	0.9040	0.0040
14:06:18.194	5672	0.8300	-0.0400	-35.7100	-0.0190	0.9830	0.0110
14:06:18.215	5692	-0.5000	-0.5300	-31.5500	-0.0390	0.7150	-0.0020
14:06:18.236	5712	1.8200	-0.2500	-38.4500	0.0000	1.0770	0.0010
14:06:18.255	5732	0.3500	0.4400	-32.4500	-0.0050	0.8350	0.0140
14:06:18.274	5752	2.0500	-0.2900	-36.1000	-0.0070	1.0810	0.0000
14:06:18.295	5772	0.9700	-0.2000	-38.0200	-0.0170	0.9580	0.0080
14:06:18.314	5792	1.2300	-0.3800	-31.4600	-0.0020	0.8670	-0.0090
14:06:18.334	5812	0.9400	0.1000	-37.5700	0.0000	1.0120	0.0100
14:06:18.354	5832	0.0100	0.0600	-31.5800	-0.0020	0.7700	-0.0090
14:06:18.375	5852	1.1400	-0.1400	-37.4600	0.0230	1.0860	-0.0030
14:06:18.393	5872	1.0000	0.3100	-33.9500	0.0270	0.8890	0.0060
14:06:18.415	5892	1.4400	-0.4000	-35.3600	0.0250	1.0130	0.0090
14:06:18.435	5912	0.8800	0.4000	-36.6500	0.0130	1.0150	-0.0070
14:06:18.454	5932	1.0000	-0.6100	-31.3500	-0.0040	0.7810	0.0080
14:06:18.474	5952	0.9300	0.2700	-36.0100	-0.0010	1.0220	0.0050
14:06:18.494	5972	0.6500	0.3300	-31.2200	-0.0070	0.7940	0.0020
14:06:18.514	5992	1.7700	-0.5300	-36.6500	-0.0190	1.0680	-0.0190
14:06:18.534	6012	0.8100	0.0300	-35.1600	-0.0070	0.9740	0.0130
14:06:18.554	6032	0.9700	-0.4200	-31.8200	-0.0180	0.9180	-0.0100
14:06:18.576	6052	0.9500	-0.0700	-37.1000	-0.0260	1.1120	-0.0080
14:06:18.594	6072	0.1500	-0.1300	-32.1200	-0.0300	0.7920	0.0000
14:06:18.615	6092	1.7000	-0.2500	-39.0700	-0.0060	1.1090	0.0050
14:06:18.635	6112	1.3000	-0.0200	-31.1600	-0.0130	0.8310	0.0090
14:06:18.654	6132	1.5400	-0.6000	-35.3100	-0.0260	0.9850	-0.0050
14:06:18.675	6152	0.5700	0.4400	-34.5500	0.0020	0.9800	0.0040
14:06:18.695	6172	-0.0400	-0.0700	-30.5900	-0.0100	0.7940	-0.0110
14:06:18.716	6192	0.6200	0.2400	-38.7100	-0.0060	1.1060	-0.0040
14:06:18.735	6212	1.1400	0.0700	-32.0700	0.0020	0.8210	-0.0040
14:06:18.755	6232	1.0800	-0.4900	-37.5000	0.0030	1.0080	0.0070
14:06:18.775	6252	0.1700	0.2000	-34.0500	0.0070	0.9000	0.0010
14:06:18.795	6272	2.6700	-0.3500	-32.4400	0.0210	0.9230	0.0050
14:06:18.815	6292	1.5600	0.2500	-36.6300	0.0220	1.0610	0.0040
14:06:18.835	6312	0.2000	-0.0500	-33.0300	0.0180	0.8200	0.0070
14:06:18.856	6332	1.0200	0.0900	-38.1400	0.0270	1.1470	0.0030
14:06:18.875	6352	1.3900	0.2000	-31.1000	0.0120	0.8840	-0.0020
14:06:18.895	6372	1.8600	-0.2800	-36.3700	0.0040	1.0130	0.0120
14:06:18.915	6392	1.2100	0.4400	-35.3000	0.0030	0.9740	0.0000
14:06:18.934	6412	1.5800	-0.2100	-29.8400	-0.0190	0.8830	-0.0140
14:06:18.955	6432	0.5500	0.4200	-37.4400	-0.0040	1.0370	0.0000
14:06:18.977	6452	-0.1900	0.1200	-32.2100	-0.0260	0.7520	0.0100
14:06:18.996	6472	0.6900	-0.3400	-37.7900	-0.0190	1.0300	0.0020
14:06:19.016	6492	1.6100	-0.1800	-33.2500	-0.0340	0.8920	0.0120
14:06:19.035	6512	1.5800	-0.7700	-36.4900	-0.0240	0.9430	0.0110
14:06:19.055	6532	0.3900	0.1900	-37.5100	-0.0210	0.9960	0.0060
14:06:19.076	6552	0.3200	-0.1300	-31.2400	-0.0110	0.8090	0.0030
14:06:19.095	6572	0.8800	-0.3200	-36.9800	-0.0070	1.0450	0.0100
14:06:19.115	6592	-0.0900	-0.1800	-33.1500	-0.0130	0.7500	0.0040
14:06:19.136	6612	1.6100	-0.5000	-35.7100	0.0020	1.0620	-0.0120
14:06:19.155	6632	0.8400	-0.0300	-35.8700	-0.0130	0.9720	0.0080
14:06:19.175	6652	1.7300	-0.6200	-35.4000	-0.0140	0.9020	0.0070
14:06:19.195	6672	1.2000	-0.1100	-38.0400	-0.0020	1.0200	0.0070
14:06:19.215	6692	-0.2600	-0.1300	-32.2700	-0.0010	0.6840	0.0040
14:06:19.236	6712	0.5700	-0.2100	-38.4600	0.0130	1.0120	0.0030
14:06:19.256	6732	-0.1000	0.4000	-33.2000	0.0160	0.8460	0.0040
14:06:19.276	6752	1.5000	-0.7000	-34.6400	0.0100	1.0210	-0.0130
14:06:19.295	6772	1.5100	-0.0400	-34.2200	0.0050	0.9440	-0.0020
14:06:19.315	6792	0.4700	-0.1300	-32.9400	-0.0080	0.8350	-0.0090
14:06:19.335	6812	1.4100	-0.2000	-37.5700	-0.0110	1.0800	-0.0110
14:06:19.357	6832	1.2700	-0.1500	-31.3300	-0.0090	0.8210	-0.0010
14:06:19.376	6852	2.6100	-0.4400	-38.5400	-0.0070	1.1370	0.0140
14:06:19.395	6872	1.6000	0.2300	-34.1500	0.0100	0.9390	-0.0010
14:06:19.414	6892	2.5500	-0.4000	-33.9200	-0.0050	0.9690	0.0030
14:06:19.434	6912	0.9700	-0.0700	-37.4700	-0.0330	1.0330	0.0030
14:06:19.454	6932	0.2100	-0.0500	-30.2700	-0.0260	0.7360	-0.0110
14:06:19.475	6952	2.0000	0.0400	-36.8700	-0.0220	1.0930	-0.0080
14:06:19.495	6972	0.8300	0.1100	-34.2700	-0.0050	0.8590	0.0130
14:06:19.514	6992	2.4400	-0.3200	-35.1800	-0.0040	1.0780	-0.0100
14:06:19.537	7012	0.8200	0.1500	-36.6700	-0.0050	0.9730	0.0160
14:06:19.557	7032	0.3900	-0.2200	-32.9100	0.0090	0.8240	0.0050
14:06:19.575	7052	0.2000	0.3600	-35.4700	0.0150	1.0230	-0.0040
14:06:19.595	7072	-0.2300	0.0300	-31.7400	0.0000	0.7830	0.0040
14:06:19.615	7092	1.2000	-0.0200	-35.4300	-0.0020	1.0830	-0.0170
14:06:19.635	7112	0.8400	0.0400	-32.6400	0.0300	0.9250	0.0050
14:06:19.656	7132	0.9200	-0.3100	-36.0000	0.0050	0.9420	0.0070
14:06:19.675	7152	0.8000	0.1100	-38.6200	0.0090	0.9860	0.0090
14:06:19.695	7172	0.8900	-0.3300	-31.1200	-0.0030	0.7950	0.0120
14:06:19.715	7192	1.0600	0.2700	-37.8300	0.0000	1.0740	0.0000
14:06:19.735	7212	0.5800	-0.1300	-32.6800	-0.0090	0.7900	0.0060
14:06:19.754	7232	1.5500	-0.0700	-35.7600	0.0080	1.0610	-0.0030
14:06:19.774	7252	1.1700	0.3800	-33.7900	0.0120	0.9100	-0.0010
14:06:19.795	7272	0.8900	-0.2500	-34.1700	-0.0290	0.8310	0.0080
14:06:19.815	7292	1.2900	-0.0300	-37.8900	-0.0310	1.0980	-0.0040
14:06:19.835	7312	0.4000	-0.2700	-32.9500	-0.0360	0.8120	0.0080
14:06:19.856	7332	1.2300	-0.2600	-38.8700	-0.0150	1.1300	0.0070
14:06:19.876	7352	0.6800	0.2000	-32.7600	-0.0150	0.9100	0.0080
14:06:19.896	7372	1.1900	-0.6400	-36.1900	-0.0290	0.9570	0.0020
14:06:19.915	7392	0.9200	0.0400	-36.2700	-0.0030	0.9670	0.0030
14:06:19.937	7412	0.8400	-0.7800	-32.6100	-0.0140	0.8290	0.0070
14:06:19.955	7432	1.8200	-0.0700	-36.5800	0.0050	1.1110	-0.0100
14:06:19.975	7452	0.3700	0.4700	-30.1200	0.0060	0.8390	0.0030
14:06:19.996	7472	0.7600	-0.0300	-35.5400	0.0100	1.0360	-0.0040
14:06:20.016	7492	0.6200	0.2900	-32.3700	0.0080	0.9010	-0.0030
14:06:20.036	7512	1.5500	-0.1400	-32.5200	0.0170	0.8980	0.0030
14:06:20.055	7532	0.7300	-0.2000	-38.3400	0.0050	1.0530	0.0090
14:06:20.075	7552	0.0700	-0.0500	-33.0000	0.0220	0.7960	0.0090
14:06:20.096	7572	2.3400	-0.1100	-38.8600	0.0150	1.1360	0.0030
14:06:20.117	7592	1.4400	0.2200	-30.3100	0.0150	0.8480	-0.0050
14:06:20.136	7612	1.7400	-0.1600	-35.3700	0.0060	1.0580	0.0090
14:06:20.156	7632	0.1200	0.2300	-37.7500	0.0130	0.9870	0.0230
14:06:20.176	7652	1.3600	0.0000	-31.6000	-0.0020	0.8590	0.0060
14:06:20.197	7672	0.6300	-0.0500	-37.6200	-0.0210	1.0800	0.0040
14:06:20.216	7692	0.3900	0.2200	-31.4600	-0.0070	0.8000	0.0090
14:06:20.236	7712	2.0000	-0.1900	-36.6900	-0.0080	1.1090	-0.0130
14:06:20.255	7732	1.4000	0.2100	-30.6100	-0.0160	0.8270	-0.0040
14:06:20.277	7752	1.6100	-0.5500	-32.0100	-0.0290	0.9000	-0.0130
14:06:20.295	7772	0.8800	0.4100	-38.3000	-0.0230	1.0100	-0.0030
14:06:20.317	7792	0.6600	0.1300	-30.1600	-0.0250	0.8270	-0.0090
14:06:20.337	7812	1.7800	0.0600	-40.0900	0.0010	1.1220	0.0230
14:06:20.356	7832	0.4900	0.1400	-33.4600	-0.0140	0.7970	0.0090
14:06:20.376	7852	2.4000	-0.8200	-33.5400	-0.0190	1.0020	-0.0030
14:06:20.395	7872	0.8500	0.1200	-34.7000	-0.0040	0.9000	0.0030
14:06:20.415	7892	0.7700	-0.3600	-32.3400	-0.0040	0.8620	0.0090
14:06:20.436	7912	1.0200	-0.1500	-38.6400	-0.0120	1.1240	-0.0040
14:06:20.456	7932	-0.0200	0.2000	-32.4000	0.0150	0.8130	0.0120
14:06:20.477	7952	2.2400	-0.3700	-37.8600	0.0240	1.1130	0.0000
14:06:20.496	7972	0.3600	0.4000	-32.5500	0.0100	0.8810	-0.0050
14:06:20.516	7992	2.0700	-0.0100	-32.1400	0.0250	0.9530	-0.0100
14:06:20.536	8012	0.6400	0.1000	-36.0600	-0.0050	0.9920	0.0040
14:06:20.556	8032	0.9000	-0.0900	-31.5000	-0.0030	0.8180	0.0090
14:06:20.576	8052	1.2200	0.1600	-37.0900	-0.0030	1.1110	-0.0080
14:06:20.597	8072	0.6600	0.3300	-30.5900	0.0010	0.8070	-0.0020
14:06:20.617	8092	1.9200	-0.5300	-35.7500	-0.0080	1.0540	0.0110
14:06:20.638	8112	0.2900	0.3600	-34.0500	-0.0110	0.8990	0.0110
14:06:20.657	8132	1.0700	-0.5800	-34.6500	-0.0300	0.8570	0.0030
14:06:20.676	8152	0.7600	0.1700	-39.4000	-0.0150	1.0190	0.0070
14:06:20.697	8172	0.4700	-0.3100	-31.6000	-0.0320	0.8350	-0.0050
14:06:20.717	8192	1.9400	-0.2500	-36.6700	-0.0160	1.1320	0.0060
14:06:20.737	8212	-0.7800	0.9100	-33.1700	-0.0020	0.8260	-0.0010
14:06:20.756	8232	1.5200	-0.0600	-33.2800	0.0020	0.9540	-0.0090
14:06:20.777	8252	1.1600	-0.1900	-37.7400	-0.0090	1.0310	0.0070
14:06:20.795	8272	0.8500	-0.1900	-32.3200	-0.0110	0.8130	0.0220
14:06:20.817	8292	1.1500	-0.3300	-40.4900	0.0060	1.0610	0.0120
14:06:20.836	8312	1.1900	0.3600	-30.2500	0.0190	0.7670	-0.0030
14:06:20.856	8332	1.7700	-0.2800	-35.9400	0.0090	1.0240	0.0080
14:06:20.877	8352	1.0200	0.4300	-33.0300	0.0220	0.9660	0.0070
14:06:20.896	8372	1.4300	-0.0200	-32.3400	0.0240	0.8960	-0.0030
14:06:20.917	8392	0.3300	-0.1100	-38.9200	0.0050	1.0800	0.0140
14:06:20.936	8412	0.2700	-0.0900	-29.2600	-0.0100	0.8350	-0.0090
14:06:20.956	8432	2.2000	-0.1700	-37.6000	0.0060	1.0910	0.0040
14:06:20.976	8452	0.8200	-0.1200	-34.3200	-0.0120	0.8260	0.0100
14:06:20.997	8472	2.0300	-0.3900	-35.3200	0.0100	1.0280	0.0010
14:06:21.016	8492	0.8200	0.3200	-34.7400	-0.0120	0.9960	-0.0030
14:06:21.037	8512	0.5000	-0.0400	-31.1900	-0.0240	0.8630	-0.0190
14:06:21.056	8532	0.7600	0.1300	-38.6100	-0.0240	1.1220	-0.0070
14:06:21.076	8552	0.7700	0.1200	-29.9300	-0.0240	0.8510	-0.0090
14:06:21.096	8572	2.1800	-0.1400	-35.0500	0.0000	1.1650	-0.0120
14:06:21.116	8592	1.2300	0.1800	-34.5900	-0.0360	0.9250	0.0080
14:06:21.136	8612	1.7700	-0.6200	-32.2800	-0.0210	0.9080	0.0030
14:06:21.156	8632	1.2300	0.2400	-35.8600	-0.0060	1.0510	-0.0030
14:06:21.176	8652	1.3100	-0.0100	-30.7600	-0.0020	0.8550	0.0060
14:06:21.198	8672	2.1800	0.0600	-39.0100	-0.0010	1.1910	-0.0020
14:06:21.216	8692	1.3700	-0.1900	-32.8100	0.0050	0.8720	0.0050
14:06:21.236	8712	2.0300	-0.3900	-36.7200	0.0090	1.0090	0.0120
14:06:21.256	8732	0.5100	0.3600	-36.7500	0.0090	0.9450	0.0060
14:06:21.277	8752	0.7800	-0.3700	-32.7100	-0.0080	0.8140	0.0000
14:06:21.297	8772	1.2100	0.1900	-37.2600	0.0070	1.0500	-0.0090
14:06:21.317	8792	0.4900	-0.0200	-33.8500	0.0300	0.8760	0.0030
14:06:21.336	8812	1.0100	0.0000	-37.1300	0.0320	1.1180	0.0020
14:06:21.356	8832	-0.4200	-0.0400	-34.4900	-0.0120	0.8580	0.0080
14:06:21.377	8852	1.5800	-0.3300	-31.7600	-0.0070	0.8440	0.0060
14:06:21.397	8872	1.0900	-0.1600	-35.9300	-0.0290	0.9780	0.0000
14:06:21.417	8892	0.9700	-0.5600	-31.9400	-0.0270	0.8580	0.0020
14:06:21.438	8912	2.1100	0.0800	-38.3600	0.0030	1.1510	-0.0020
14:06:21.457	8932	0.8500	0.2400	-33.5300	-0.0060	0.9130	0.0110
14:06:21.476	8952	1.2900	-0.1900	-32.9700	-0.0140	1.0440	-0.0240
14:06:21.497	8972	1.6700	0.0900	-32.8600	-0.0080	0.9590	0.0060
14:06:21.516	8992	0.3200	-0.4000	-32.6000	-0.0320	0.8870	-0.0060
14:06:21.537	9012	1.6700	0.4800	-38.3000	-0.0100	1.0820	0.0150
14:06:21.557	9032	1.1200	0.0300	-31.0400	-0.0260	0.8230	0.0000
14:06:21.578	9052	2.0900	-0.1800	-37.2400	-0.0010	1.1050	-0.0030
14:06:21.598	9072	0.9500	0.0500	-31.8000	0.0090	0.8840	-0.0030
14:06:21.617	9092	0.8800	-0.6900	-34.3700	-0.0060	0.9140	0.0060
14:06:21.636	9112	0.6500	0.0300	-36.8000	0.0020	0.9730	0.0100
14:06:21.657	9132	0.4500	-0.1600	-32.0400	0.0030	0.8180	0.0060
14:06:21.677	9152	0.9100	0.3100	-36.8500	0.0120	1.0730	-0.0010
14:06:21.697	9172	-0.2900	-0.0800	-34.1700	0.0050	0.7800	0.0040
14:06:21.717	9192	1.6800	-0.4200	-33.6900	0.0270	0.9670	-0.0030
14:06:21.736	9212	0.3800	0.1500	-34.2000	0.0010	0.8640	0.0090
14:06:21.759	9232	1.2700	-0.3900	-31.7300	0.0010	0.9190	-0.0130
14:06:21.777	9252	1.8000	-0.1700	-36.2900	0.0040	1.0470	0.0020
14:06:21.798	9272	0.6300	-0.0500	-33.0200	-0.0120	0.8760	-0.0050
14:06:21.817	9292	1.6700	0.3900	-35.7200	-0.0010	1.0790	-0.0130
14:06:21.837	9312	1.0000	0.3000	-33.3500	-0.0010	0.8620	0.0070
14:06:21.857	9332	2.0600	-0.3900	-35.9100	-0.0220	1.0340	0.0150
14:06:21.878	9352	1.2000	0.5300	-33.4400	-0.0150	0.9240	0.0020
14:06:21.897	9372	-0.3100	-0.5100	-34.6700	-0.0420	0.8420	-0.0030
14:06:21.917	9392	1.0900	0.2200	-35.5800	-0.0160	1.0280	-0.0060
14:06:21.937	9412	0.1000	0.0800	-32.3900	-0.0250	0.8480	0.0070
14:06:21.957	9432	2.2700	-0.2200	-36.5500	-0.0090	1.0990	0.0010
14:06:21.977	9452	0.6800	0.1000	-34.5300	0.0020	0.9010	0.0160
14:06:21.997	9472	1.4100	-0.5700	-34.4200	-0.0250	0.9960	-0.0080
14:06:22.017	9492	1.0500	0.5100	-36.2600	0.0010	1.0330	-0.0060
14:06:22.037	9512	0.6900	0.0100	-33.0200	0.0130	0.8600	0.0080
14:06:22.056	9532	1.6800	0.1600	-37.2900	0.0070	1.0790	0.0120
14:06:22.078	9552	0.1600	0.0500	-32.1900	-0.0040	0.7920	0.0040
14:06:22.097	9572	2.4600	-0.3600	-35.9700	0.0080	1.0200	-0.0060
14:06:22.117	9592	2.0600	-0.1000	-32.8500	0.0180	0.9350	-0.0040
14:06:22.136	9612	0.9600	-0.4200	-35.2900	0.0130	0.9220	0.0050
14:06:22.157	9632	1.3600	0.0800	-36.3100	0.0250	1.0610	0.0000
14:06:22.176	9652	0.5400	0.1300	-30.9000	0.0140	0.7800	0.0080
14:06:22.198	9672	0.5800	0.2200	-37.6200	0.0150	1.0860	0.0000
14:06:22.218	9692	1.0800	0.1600	-31.2300	0.0070	0.8210	0.0030
14:06:22.238	9712	1.4500	-0.5800	-35.2600	-0.0130	0.9710	0.0000
14:06:22.258	9732	1.3800	0.0900	-38.5900	-0.0200	1.0470	0.0110
14:06:22.278	9752	1.6100	0.0000	-32.0900	-0.0110	0.8500	0.0050
14:06:22.297	9772	1.1800	0.0900	-38.1100	-0.0100	1.0840	-0.0100
14:06:22.317	9792	-0.3700	0.2200	-30.6700	-0.0260	0.7540	-0.0060
14:06:22.337	9812	1.8900	-0.0300	-33.3800	-0.0050	1.0870	-0.0170
14:06:22.356	9832	1.2200	0.4600	-33.2400	-0.0210	0.8790	-0.0010
14:06:22.377	9852	0.9200	-0.4600	-33.9600	-0.0280	0.9000	0.0000
14:06:22.397	9872	0.8700	-0.2000	-40.4600	-0.0140	1.0500	0.0250
14:06:22.417	9892	1.1400	-0.0800	-31.7900	-0.0050	0.7940	0.0090
14:06:22.437	9912	2.3700	-0.0300	-37.6300	0.0020	1.1310	-0.0030
14:06:22.457	9932	0.2700	0.1900	-32.3500	-0.0080	0.8550	-0.0020
14:06:22.476	9952	1.3700	-0.3700	-35.2700	0.0140	0.9920	-0.0150
14:06:22.496	9972	0.9700	0.0700	-35.1300	0.0230	0.9630	0.0160
14:06:22.518	9992	0.4300	-0.1900	-32.4000	0.0050	0.7440	0.0000
14:06:22.539	10012	0.5100	-0.0700	-37.0400	0.0100	1.0020	-0.0150
14:06:22.558	10032	1.5700	-0.0700	-29.8700	0.0100	0.8360	-0.0120
14:06:22.579	10052	2.5800	-0.1700	-37.8000	0.0320	1.1420	0.0010
14:06:22.599	10072	0.7900	0.4200	-32.7200	0.0160	0.9570	-0.0060
14:06:22.617	10092	2.1500	-0.2600	-33.2400	0.0060	0.9860	0.0100
14:06:22.638	10112	1.2600	0.1100	-38.1700	0.0060	1.0680	0.0050
14:06:22.657	10132	1.0900	-0.3200	-32.0700	-0.0020	0.8290	0.0070
14:06:22.676	10152	1.3400	-0.0600	-38.7100	0.0000	1.1080	-0.0010
14:06:22.699	10172	0.0300	0.3200	-30.3500	-0.0150	0.7790	0.0010
14:06:22.719	10192	0.6800	-0.3100	-35.4800	-0.0230	0.9380	-0.0060
14:06:22.738	10212	-0.0300	-0.0700	-35.1700	-0.0390	0.9230	0.0000
14:06:22.757	10232	0.3700	-0.2700	-32.3700	-0.0300	0.8210	-0.0050
14:06:22.777	10252	1.0200	-0.1400	-41.8300	-0.0170	1.1040	0.0110
14:06:22.798	10272	0.7500	-0.0600	-29.2800	-0.0120	0.7900	-0.0010
14:06:22.818	10292	1.4000	-0.1800	-37.9600	-0.0140	1.1230	0.0060
14:06:22.838	10312	0.6900	0.5400	-31.9100	0.0200	0.8980	0.0110
14:06:22.858	10332	0.3000	-0.0200	-34.5500	-0.0170	0.9440	-0.0020
14:06:22.877	10352	1.0400	0.3500	-37.6300	0.0130	1.0200	0.0070
14:06:22.897	10372	1.1900	-0.2600	-30.5700	-0.0120	0.7620	-0.0070
14:06:22.918	10392	0.9700	0.2400	-39.4700	0.0090	1.1210	0.0090
14:06:22.938	10412	-0.1100	0.1600	-32.7500	0.0210	0.7990	0.0050
14:06:22.958	10432	1.9000	-0.1500	-34.6200	0.0270	1.0480	0.0020
14:06:22.978	10452	0.4800	0.0200	-33.9300	0.0220	0.8820	0.0080
14:06:22.998	10472	1.1800	-0.5500	-33.2200	-0.0030	0.9010	0.0050
14:06:23.018	10492	0.3200	0.5300	-38.4900	0.0060	1.0690	-0.0030
14:06:23.038	10512	1.2100	0.1200	-31.4700	-0.0010	0.8610	0.0110
14:06:23.059	10532	1.9100	0.3200	-37.8900	0.0250	1.1230	-0.0040
14:06:23.078	10552	0.4100	-0.0800	-33.3400	-0.0080	0.8590	0.0160
14:06:23.097	10572	1.8600	-0.7400	-35.6900	-0.0070	0.9720	0.0080
14:06:23.118	10592	1.5200	0.0100	-35.0700	-0.0270	0.9960	-0.0010
14:06:23.137	10612	0.9700	-0.4500	-33.3200	-0.0420	0.8420	0.0020
14:06:23.159	10632	1.2600	-0.1200	-39.0800	-0.0200	1.1000	0.0030
14:06:23.180	10652	0.7500	0.0900	-30.9300	-0.0260	0.8120	-0.0110
14:06:23.198	10672	1.6700	-0.6400	-37.1000	-0.0250	1.0340	0.0030
14:06:23.220	10692	1.0600	0.1800	-32.5500	-0.0220	0.8120	0.0030
14:06:23.239	10712	1.8600	-0.5700	-35.2600	-0.0060	1.0210	-0.0050
14:06:23.259	10732	0.7100	0.3500	-38.4900	0.0000	1.0900	-0.0090
14:06:23.278	10752	-0.2400	-0.4600	-31.4900	-0.0110	0.7670	0.0130
14:06:23.299	10772	1.1300	-0.1700	-37.9900	-0.0020	1.0320	0.0010
14:06:23.318	10792	0.5500	0.1700	-30.5500	-0.0100	0.7550	-0.0020
14:06:23.339	10812	2.4500	-0.3200	-35.6000	0.0030	1.0290	-0.0080
14:06:23.359	10832	1.1300	0.5400	-36.4000	0.0090	0.9400	0.0130
14:06:23.379	10852	0.3300	-0.4800	-32.7400	0.0040	0.7830	0.0020
14:06:23.398	10872	2.2400	0.1900	-41.0400	0.0330	1.2280	0.0080
14:06:23.419	10892	1.1000	-0.2600	-32.1600	0.0010	0.8470	0.0040
14:06:23.439	10912	1.9000	-0.0100	-37.5400	0.0120	1.1010	0.0020
14:06:23.459	10932	0.5000	-0.0600	-33.3600	0.0080	0.8360	-0.0040
14:06:23.480	10952	0.7500	-0.7600	-33.6000	-0.0270	0.8760	0.0040
14:06:23.498	10972	0.7900	-0.0800	-39.0900	-0.0150	0.9990	0.0110
14:06:23.519	10992	-0.0800	-0.4300	-31.9000	-0.0310	0.7520	0.0010
14:06:23.539	11012	1.3400	0.2400	-38.3500	-0.0080	1.1190	0.0030
14:06:23.560	11032	0.3800	0.2600	-31.6200	-0.0210	0.8500	-0.0030
14:06:23.578	11052	1.6900	-0.6900	-35.2500	-0.0300	1.0930	-0.0070
14:06:23.599	11072	0.9300	0.2800	-36.7600	-0.0180	1.0090	0.0020
14:06:23.618	11092	1.0900	-0.4900	-33.8200	-0.0220	0.8880	0.0130
14:06:23.638	11112	1.3200	-0.3600	-37.5400	-0.0200	1.0800	0.0090
14:06:23.657	11132	0.2700	-0.2200	-31.0700	-0.0070	0.7270	0.0100
14:06:23.677	11152	2.5900	-0.2900	-37.9900	0.0230	1.1260	0.0010
14:06:23.699	11172	1.1500	0.1100	-32.6600	0.0090	0.9240	0.0090
14:06:23.719	11192	0.7200	-0.2800	-36.9100	0.0050	1.0200	0.0160
14:06:23.739	11212	0.5900	-0.0100	-38.9100	0.0300	1.0160	0.0150
14:06:23.757	11232	0.6200	-0.0900	-30.3600	0.0160	0.7650	0.0060
14:06:23.779	11252	0.5500	-0.0700	-39.4600	0.0130	1.0330	0.0040
14:06:23.800	11272	0.5600	-0.0600	-31.4800	0.0140	0.7680	-0.0020
14:06:23.819	11292	1.8700	-0.1600	-35.1300	0.0210	1.0470	-0.0130
14:06:23.839	11312	-0.0100	0.1300	-35.5300	0.0050	0.9040	0.0090
14:06:23.859	11332	0.9200	-0.2800	-33.5500	0.0030	0.9340	-0.0020
14:06:23.878	11352	1.6100	0.2400	-38.9900	-0.0010	1.1160	0.0140
14:06:23.898	11372	0.6800	-0.2000	-30.0100	-0.0060	0.7770	0.0030
14:06:23.918	11392	1.5700	0.1300	-36.8700	-0.0090	1.0570	-0.0140
14:06:23.938	11412	0.9400	0.2200	-30.6500	-0.0140	0.8340	-0.0070
14:06:23.958	11432	2.3100	-0.5700	-35.1600	-0.0260	0.9940	0.0090
14:06:23.979	11452	0.6700	0.3600	-36.7500	-0.0140	1.0100	0.0040
14:06:24.000	11472	-0.0200	-0.5300	-30.5500	-0.0290	0.7970	-0.0050
14:06:24.019	11492	1.2600	0.0300	-39.2000	-0.0160	1.0920	0.0020
14:06:24.039	11512	0.8100	-0.0400	-32.3800	-0.0150	0.8090	0.0100
14:06:24.058	11532	1.6900	-0.6100	-36.2400	-0.0110	1.0740	0.0020
14:06:24.079	11552	1.0000	-0.0200	-34.5300	-0.0120	0.9620	0.0020
14:06:24.099	11572	0.5100	-0.4400	-34.6000	-0.0130	0.8370	0.0110
14:06:24.119	11592	0.6000	0.3200	-37.6000	0.0140	1.0560	0.0060
14:06:24.139	11612	0.2200	-0.1600	-30.0000	-0.0050	0.7960	-0.0010
14:06:24.158	11632	0.9900	0.4200	-38.9800	0.0360	1.0550	0.0110
14:06:24.178	11652	-0.2400	0.3000	-34.0700	0.0230	0.8280	0.0060
14:06:24.200	11672	1.8700	-0.0700	-34.2000	0.0140	0.9600	0.0030
14:06:24.218	11692	0.1400	0.0900	-36.9900	0.0160	0.9260	0.0080
14:06:24.239	11712	1.1600	-0.6500	-31.3100	-0.0030	0.8120	-0.0040
14:06:24.260	11732	-0.1500	-0.2300	-39.5800	-0.0270	1.0320	0.0070
14:06:24.280	11752	0.1400	-0.2600	-33.3900	-0.0030	0.8240	0.0060
14:06:24.299	11772	1.3000	0.1700	-37.1500	0.0010	1.1100	-0.0080
14:06:24.320	11792	-0.0500	0.3900	-34.6400	-0.0030	0.8920	0.0080
14:06:24.338	11812	1.8000	-0.4600	-31.2000	-0.0100	0.9180	-0.0160
14:06:24.359	11832	0.8000	0.2300	-36.5000	-0.0260	0.9850	-0.0010
14:06:24.380	11852	-0.5200	0.2200	-33.2400	-0.0380	0.8150	-0.0120
14:06:24.400	11872	1.4600	0.0300	-37.4700	-0.0070	1.1350	0.0030
14:06:24.419	11892	1.2900	-0.1500	-31.4100	-0.0240	0.8590	0.0090
14:06:24.440	11912	1.3500	-0.4900	-35.8600	-0.0270	1.0030	-0.0050
14:06:24.459	11932	0.6800	0.1000	-35.4800	0.0000	0.9860	0.0160
14:06:24.481	11952	1.1200	0.1300	-32.8000	-0.0090	0.8850	0.0010
14:06:24.499	11972	1.6800	0.0700	-36.7700	-0.0050	1.0840	-0.0060
14:06:24.519	11992	0.9100	-0.4600	-31.8100	-0.0200	0.8200	0.0040
14:06:24.539	12012	2.2000	-0.1900	-37.5400	0.0040	1.1100	0.0070
14:06:24.559	12032	0.8900	-0.0800	-33.0500	0.0170	0.8630	0.0170
14:06:24.579	12052	1.8200	0.0300	-34.9100	0.0070	1.0350	0.0020
14:06:24.599	12072	1.4000	0.1800	-35.2000	0.0300	1.0000	0.0060
14:06:24.619	12092	0.7100	-0.2000	-32.8600	0.0120	0.8590	-0.0070
14:06:24.639	12112	1.4500	-0.2400	-37.2700	0.0160	1.0500	-0.0030
14:06:24.660	12132	-0.4000	-0.0500	-31.3600	-0.0050	0.7450	0.0000
14:06:24.680	12152	1.5700	-0.4400	-37.1100	0.0110	1.1260	0.0000
14:06:24.698	12172	1.0100	0.1500	-35.4500	-0.0030	0.8990	0.0180
14:06:24.719	12192	0.6700	-0.2100	-34.7500	-0.0060	0.9010	0.0000
14:06:24.739	12212	0.7000	0.2000	-39.2700	-0.0130	1.0200	0.0110
14:06:24.759	12232	-0.0900	-0.2100	-30.9600	-0.0250	0.7040	-0.0050
14:06:24.780	12252	1.3500	-0.1800	-39.1500	-0.0070	1.0880	-0.0030
14:06:24.800	12272	1.3400	0.5300	-29.8900	-0.0190	0.8570	-0.0120
14:06:24.820	12292	3.3900	-0.3900	-33.9100	-0.0140	1.0710	-0.0110
14:06:24.840	12312	1.2700	0.3600	-35.7500	-0.0110	0.9860	-0.0040
14:06:24.860	12332	0.4100	0.1100	-31.0900	-0.0020	0.9150	-0.0090
14:06:24.881	12352	1.8000	0.0800	-36.3700	0.0010	1.1140	-0.0050
14:06:24.901	12372	0.8200	-0.1400	-32.4300	-0.0150	0.7730	0.0120
14:06:24.921	12392	2.0000	-0.7400	-38.3400	-0.0130	1.0630	0.0040
14:06:24.938	12412	1.3200	0.0900	-34.1200	0.0070	0.8840	0.0020
14:06:24.959	12432	2.1400	-0.4100	-35.3600	0.0160	0.9880	0.0040
14:06:24.981	12452	1.6400	0.1500	-37.9200	0.0260	1.0630	0.0190
14:06:25.000	12472	0.6100	-0.1200	-30.5600	0.0180	0.8060	-0.0060
14:06:25.020	12492	0.3400	-0.0200	-37.1700	0.0130	1.0740	0.0070
14:06:25.040	12512	0.6000	0.3000	-31.1400	0.0270	0.8310	0.0030
14:06:25.059	12532	1.5800	-0.3800	-38.4700	0.0240	1.1100	0.0060
14:06:25.079	12552	1.5900	-0.0300	-31.8200	0.0080	0.9240	-0.0160
14:06:25.100	12572	0.7100	-0.2600	-34.3500	0.0040	0.8960	0.0150
14:06:25.120	12592	0.9100	0.3400	-36.9000	0.0090	1.0890	-0.0070
14:06:25.141	12612	0.8800	-0.1000	-30.4900	0.0040	0.8050	-0.0020
14:06:25.160	12632	1.0000	0.1300	-39.1400	0.0050	1.1120	-0.0030
14:06:25.179	12652	0.8800	0.4700	-33.1700	-0.0090	0.8690	0.0070
14:06:25.201	12672	1.3600	-0.4700	-34.7600	-0.0120	1.0530	-0.0030
14:06:25.220	12692	0.8100	0.0200	-36.3700	-0.0160	0.9490	0.0080
14:06:25.239	12712	0.0400	-0.4300	-32.0400	-0.0380	0.7470	-0.0020
14:06:25.259	12732	1.4900	0.1200	-38.3100	0.0010	1.0890	-0.0010
14:06:25.279	12752	0.1900	0.1900	-31.6000	-0.0240	0.8320	0.0110
14:06:25.301	12772	2.2200	-0.4400	-38.0700	-0.0010	1.1110	0.0090
14:06:25.319	12792	0.0200	0.3500	-34.1300	-0.0130	0.8760	-0.0040
14:06:25.340	12812	-0.3600	-0.5400	-34.5400	-0.0120	0.8660	0.0000
14:06:25.359	12832	1.0500	-0.0500	-36.6300	-0.0030	0.9790	0.0000
14:06:25.380	12852	-0.2600	-0.2100	-30.8600	-0.0050	0.7330	-0.0020
14:06:25.400	12872	1.6600	0.1300	-39.0000	0.0180	1.1650	-0.0060
14:06:25.421	12892	0.4400	0.5200	-32.2700	0.0410	0.8390	0.0010
14:06:25.441	12912	1.0800	0.0000	-34.4900	0.0270	0.9590	-0.0110
14:06:25.460	12932	-0.5500	-0.2200	-38.4000	0.0260	0.9350	0.0260
14:06:25.480	12952	0.4900	-0.2700	-31.7700	0.0090	0.8090	0.0090
14:06:25.500	12972	0.1800	0.1500	-39.4200	0.0010	1.0150	-0.0010
14:06:25.520	12992	0.5700	-0.2900	-31.2500	-0.0070	0.8040	0.0050
14:06:25.542	13012	2.1100	-0.4000	-35.3700	-0.0070	1.1410	-0.0050
14:06:25.561	13032	0.5400	0.1800	-35.3600	-0.0060	0.9370	0.0160
14:06:25.580	13052	1.3300	-0.2600	-33.6800	-0.0180	0.9800	-0.0110
14:06:25.600	13072	1.1500	0.2300	-36.7600	-0.0120	1.0220	0.0050
14:06:25.620	13092	0.5900	-0.3400	-31.3600	-0.0240	0.8120	-0.0040
14:06:25.640	13112	1.4700	-0.2300	-40.1200	-0.0070	1.1210	0.0030
14:06:25.661	13132	1.0100	0.3100	-30.9000	-0.0100	0.8600	0.0030
14:06:25.681	13152	2.1500	-0.4500	-36.1300	-0.0060	1.0010	0.0070
14:06:25.700	13172	0.4900	0.6300	-33.7700	-0.0150	0.9300	-0.0090
14:06:25.719	13192	0.7300	-0.7000	-34.0700	-0.0110	0.8500	0.0230
14:06:25.740	13212	1.4500	0.3100	-41.2800	0.0110	1.1420	0.0110
14:06:25.760	13232	1.1800	0.1800	-31.5400	0.0240	0.8100	0.0070
14:06:25.781	13252	1.7400	-0.1100	-38.2700	0.0310	1.1590	0.0070
14:06:25.800	13272	1.3400	0.2500	-33.0500	0.0210	0.8820	0.0040
14:06:25.820	13292	1.6300	-0.6100	-34.8700	-0.0030	0.9730	0.0010
14:06:25.840	13312	1.6900	0.3100	-37.2500	0.0280	1.0500	0.0050
14:06:25.859	13332	0.7200	-0.1400	-30.5400	0.0090	0.7830	-0.0140
14:06:25.881	13352	1.1500	-0.2600	-37.7400	0.0110	1.1860	-0.0050
14:06:25.900	13372	0.3400	0.0700	-32.1600	0.0160	0.8130	0.0200
14:06:25.920	13392	1.6700	0.0800	-36.8900	0.0110	1.0400	0.0010
14:06:25.941	13412	1.0700	0.2000	-36.0300	-0.0060	0.9760	0.0090
14:06:25.961	13432	2.1000	0.0600	-30.2700	-0.0040	0.8910	-0.0080
14:06:25.981	13452	1.1500	0.0800	-38.7800	-0.0210	1.0900	0.0070
14:06:26.000	13472	0.0700	-0.2900	-32.1800	-0.0370	0.7390	0.0090
14:06:26.020	13492	1.7700	-0.3500	-37.6000	-0.0240	1.0860	-0.0120
14:06:26.040	13512	0.8100	0.2200	-33.9600	-0.0230	0.8820	0.0140
14:06:26.060	13532	1.3400	-0.2900	-33.8000	-0.0050	0.9360	0.0060
14:06:26.080	13552	0.5300	-0.0500	-37.5700	-0.0330	1.0560	-0.0020
14:06:26.101	13572	1.4700	0.0600	-30.2500	-0.0270	0.8030	-0.0100
14:06:26.120	13592	1.2300	-0.1300	-39.4300	-0.0110	1.0410	0.0100
14:06:26.140	13612	0.2600	-0.0200	-31.3400	-0.0100	0.8630	0.0120
14:06:26.160	13632	2.3400	-0.4700	-33.3000	-0.0090	1.0500	-0.0170
14:06:26.180	13652	0.9600	0.0000	-36.2900	-0.0020	0.9600	0.0180
14:06:26.202	13672	1.0100	0.1900	-32.6800	0.0260	0.9060	0.0020
14:06:26.222	13692	1.7400	-0.1900	-37.3800	0.0040	1.0490	0.0080
14:06:26.241	13712	0.3400	-0.1000	-31.7500	-0.0040	0.7400	-0.0020
14:06:26.260	13732	0.9400	0.1400	-36.6100	0.0110	1.0400	-0.0080
14:06:26.280	13752	1.3100	-0.0600	-33.5700	0.0320	0.9180	0.0120
14:06:26.301	13772	2.4300	-0.0400	-34.1500	0.0270	1.1020	-0.0090
14:06:26.320	13792	1.2600	0.2500	-35.2300	0.0020	0.9510	0.0000
14:06:26.341	13812	0.5000	-0.3300	-31.8100	-0.0070	0.8200	-0.0030
14:06:26.360	13832	1.1900	0.0300	-36.5800	0.0040	1.0500	-0.0080
14:06:26.381	13852	0.2600	-0.4700	-33.4200	-0.0220	0.8160	0.0050
14:06:26.402	13872	2.7900	-0.2700	-37.1100	0.0020	1.1620	-0.0100
14:06:26.420	13892	1.2900	0.3800	-34.4800	-0.0070	0.9630	0.0080
14:06:26.440	13912	1.7600	-0.1600	-33.2500	-0.0150	0.9340	-0.0080
14:06:26.462	13932	0.4200	0.2000	-36.3900	-0.0220	0.9950	0.0030
14:06:26.481	13952	-0.2900	-0.2900	-32.0200	-0.0320	0.7460	-0.0060
14:06:26.500	13972	1.9300	-0.1500	-38.2700	-0.0090	1.1480	0.0090
14:06:26.521	13992	0.7500	0.1700	-32.9100	0.0000	0.8060	0.0130
14:06:26.541	14012	1.1300	-0.2300	-36.9400	-0.0190	1.0660	-0.0050
14:06:26.561	14032	1.1900	0.2700	-34.5900	-0.0030	0.9680	0.0020
14:06:26.582	14052	0.4000	-0.1600	-33.0000	-0.0030	0.8240	-0.0030
14:06:26.601	14072	0.5500	0.1800	-37.6100	0.0050	1.0520	0.0070
14:06:26.620	14092	-0.0700	0.0200	-30.9100	-0.0050	0.6950	0.0040
14:06:26.641	14112	1.7100	-0.2300	-37.9000	0.0270	1.1480	0.0050
14:06:26.662	14132	-0.0600	0.6300	-33.8800	0.0350	0.9440	0.0030
14:06:26.681	14152	1.0500	-0.2900	-33.4600	0.0320	0.9450	0.0060
14:06:26.700	14172	-0.5300	0.1700	-37.2700	0.0170	0.9220	0.0150
14:06:26.720	14192	0.1400	-0.3600	-30.1500	-0.0080	0.6900	-0.0050
14:06:26.740	14212	1.2900	-0.1500	-36.8300	-0.0150	1.0330	-0.0060
14:06:26.761	14232	0.2000	-0.3100	-33.1000	-0.0190	0.7840	0.0030
14:06:26.780	14252	1.5500	-0.6100	-36.8700	-0.0040	1.0830	0.0010
14:06:26.800	14272	1.3000	0.2700	-34.6700	-0.0050	0.9700	0.0100
14:06:26.820	14292	0.9600	-0.5000	-33.2900	-0.0180	0.8860	0.0010
14:06:26.840	14312	1.5900	-0.1800	-37.2800	-0.0150	1.0800	0.0000
14:06:26.862	14332	0.5200	-0.0600	-31.7400	-0.0170	0.8350	-0.0030
14:06:26.882	14352	2.7500	-0.2900	-37.6800	-0.0210	1.1380	-0.0050
14:06:26.901	14372	1.3300	0.4700	-32.2000	0.0020	0.9180	0.0010
14:06:26.921	14392	1.2900	-0.5500	-35.1200	-0.0080	0.9740	-0.0010
14:06:26.941	14412	0.4200	0.3100	-35.1100	-0.0080	0.9030	0.0060
14:06:26.963	14432	0.2400	-0.2500	-31.7900	-0.0130	0.7980	-0.0050
14:06:26.982	14452	2.3100	-0.1600	-37.4300	-0.0070	1.1530	-0.0080
14:06:27.002	14472	1.4900	0.0200	-32.4400	0.0210	0.8460	0.0080
14:06:27.022	14492	1.8400	-0.3600	-38.5000	0.0230	1.1100	0.0130
14:06:27.041	14512	1.0500	0.6100	-33.8000	0.0140	0.9560	0.0070
14:06:27.062	14532	1.7700	-0.2000	-31.6700	0.0270	0.8930	-0.0100
14:06:27.082	14552	0.7500	0.2200	-36.6100	0.0240	1.0230	0.0000
14:06:27.100	14572	0.4300	-0.0900	-33.2200	0.0030	0.8470	0.0020
14:06:27.121	14592	1.9200	-0.3000	-37.2400	0.0180	1.0990	-0.0030
14:06:27.141	14612	0.0300	0.0300	-33.8400	0.0060	0.8190	-0.0020
14:06:27.161	14632	2.3300	-0.4000	-35.3000	-0.0050	1.0420	0.0090
14:06:27.182	14652	0.9600	0.1700	-35.7100	0.0050	1.0260	0.0060
14:06:27.202	14672	1.2400	0.0900	-33.4800	-0.0100	0.8900	-0.0030
14:06:27.222	14692	0.9000	0.2100	-36.9700	-0.0090	1.0650	-0.0030
14:06:27.240	14712	0.1700	0.4200	-31.1600	-0.0160	0.8360	-0.0060
14:06:27.262	14732	1.6600	-0.3200	-36.4000	-0.0080	1.0300	-0.0040
14:06:27.282	14752	0.6400	-0.0900	-34.4300	-0.0140	0.8360	0.0080
14:06:27.301	14772	1.0300	-0.6400	-34.6000	-0.0340	0.9160	-0.0080
14:06:27.321	14792	1.0000	0.1000	-38.4100	-0.0290	1.0070	0.0020
14:06:27.341	14812	0.9400	-0.1900	-32.6300	-0.0350	0.8420	0.0150
14:06:27.362	14832	0.8400	-0.4700	-38.7800	-0.0120	1.0880	0.0150
14:06:27.382	14852	0.3300	0.0900	-31.8100	-0.0130	0.8240	0.0000
14:06:27.402	14872	1.4500	-0.1600	-35.7800	0.0010	1.0070	-0.0040
14:06:27.422	14892	1.1700	-0.1200	-36.2500	-0.0040	0.9450	0.0070
14:06:27.444	14912	1.7600	-0.6600	-32.8300	0.0050	0.8780	-0.0040
14:06:27.462	14932	1.9200	0.2800	-39.8600	0.0220	1.0830	0.0140
14:06:27.480	14952	0.5100	0.2600	-31.0500	0.0380	0.7600	-0.0050
14:06:27.502	14972	0.8200	-0.1400	-35.6000	0.0240	1.0700	-0.0070
14:06:27.523	14992	0.3900	0.3300	-31.1500	0.0230	0.8550	-0.0080
14:06:27.543	15012	1.6700	-0.3600	-33.2200	0.0250	0.9860	0.0040
14:06:27.563	15032	0.7400	0.4000	-36.4200	-0.0030	0.9770	0.0080
14:06:27.582	15052	0.7000	-0.0500	-32.4800	-0.0030	0.8290	-0.0070
14:06:27.602	15072	2.5100	0.1800	-37.9000	0.0100	1.1410	0.0020
14:06:27.620	15092	0.7000	0.3400	-32.0600	0.0010	0.8480	0.0050
14:06:27.642	15112	2.0400	-0.3500	-35.0800	-0.0100	1.0590	0.0000
14:06:27.661	15132	-0.1500	0.1600	-34.0200	-0.0320	0.9290	-0.0050
14:06:27.681	15152	1.4300	-0.2700	-32.7300	-0.0150	0.9110	-0.0030
14:06:27.701	15172	0.6300	0.0400	-37.2500	-0.0170	1.0240	-0.0100
14:06:27.721	15192	0.2700	-0.2800	-32.0000	-0.0200	0.7900	-0.0040
14:06:27.741	15212	1.8400	-0.2700	-39.2400	-0.0140	1.0890	0.0100
14:06:27.763	15232	0.5700	0.3000	-33.5800	0.0080	0.8610	0.0210
14:06:27.783	15252	0.9300	-0.5000	-36.6700	-0.0190	0.9990	0.0050
14:06:27.801	15272	0.5700	0.0900	-36.2000	-0.0120	1.0560	-0.0120
14:06:27.822	15292	1.7100	-0.1600	-32.9300	-0.0030	0.9050	0.0070
14:06:27.841	15312	2.2300	-0.1600	-37.4200	0.0030	1.1330	0.0020
14:06:27.861	15332	0.5300	0.1800	-32.0000	0.0240	0.8010	0.0090
14:06:27.882	15352	1.4300	-0.3400	-38.0100	0.0250	1.0240	0.0000
14:06:27.902	15372	0.6500	0.3500	-35.3400	0.0240	0.8830	0.0090
14:06:27.921	15392	1.2200	-0.3000	-33.0400	0.0170	0.9130	0.0080
14:06:27.942	15412	0.6200	0.5100	-36.8700	0.0270	1.0190	-0.0030
14:06:27.962	15432	0.0200	0.2600	-30.7200	0.0000	0.7940	0.0000
14:06:27.982	15452	0.7700	0.1800	-37.5500	0.0140	1.0870	-0.0010
14:06:28.002	15472	0.6600	0.1900	-30.7600	0.0070	0.8170	0.0040
14:06:28.022	15492	1.4800	-0.4900	-37.2000	-0.0050	1.0160	0.0070
14:06:28.042	15512	1.4600	0.2200	-35.0100	-0.0180	1.0070	-0.0020
14:06:28.061	15532	1.5000	-0.2900	-32.2400	-0.0200	0.8700	0.0030
14:06:28.083	15552	1.2200	-0.2400	-38.7000	-0.0180	1.1310	0.0010
14:06:28.103	15572	0.8600	-0.0700	-31.7800	-0.0110	0.7990	0.0020
14:06:28.122	15592	1.8600	-0.2800	-35.6100	-0.0130	1.1150	-0.0170
14:06:28.143	15612	0.9300	0.1400	-33.9600	-0.0120	0.8840	0.0240
14:06:28.163	15632	1.2800	-0.4000	-33.1400	-0.0240	0.9190	-0.0080
14:06:28.182	15652	1.1400	0.0800	-36.5000	-0.0030	1.0060	0.0070
14:06:28.201	15672	0.0800	-0.4300	-30.9400	-0.0270	0.7530	-0.0060
14:06:28.222	15692	1.5000	-0.2000	-37.5700	0.0040	1.1120	-0.0030
14:06:28.242	15712	0.2200	-0.2300	-32.1700	-0.0210	0.8200	-0.0030
14:06:28.262	15732	0.9300	-0.1800	-37.4500	0.0070	1.0360	0.0090
14:06:28.282	15752	1.1300	0.5600	-34.3900	0.0130	0.9100	0.0070
14:06:28.302	15772	0.6000	-0.2500	-30.3800	-0.0010	0.8420	-0.0070
14:06:28.322	15792	0.4700	-0.1800	-39.2500	0.0120	1.0660	0.0060
14:06:28.342	15812	0.5100	-0.1900	-34.2800	0.0300	0.8550	0.0160
14:06:28.362	15832	1.5200	0.2000	-39.6000	0.0340	1.1880	0.0060
14:06:28.381	15852	0.6600	0.3900	-31.4400	0.0220	0.8830	0.0110
14:06:28.402	15872	0.8300	-0.1200	-35.0400	0.0180	0.9590	0.0040
14:06:28.422	15892	0.9700	0.3600	-37.2000	0.0060	0.9910	0.0090
14:06:28.443	15912	1.1300	-0.1600	-30.9100	-0.0110	0.7870	0.0040
14:06:28.462	15932	1.5900	-0.2700	-40.1400	-0.0140	1.1290	0.0210
14:06:28.482	15952	0.6700	-0.0500	-32.8200	-0.0300	0.8190	0.0090
14:06:28.502	15972	1.8100	-0.3300	-35.2800	-0.0170	1.0420	-0.0010
14:06:28.522	15992	0.5600	0.3100	-35.1600	-0.0040	0.9140	0.0090
14:06:28.542	16012	1.2000	-0.3600	-32.1400	-0.0220	0.8100	0.0020
14:06:28.561	16032	1.0100	-0.0600	-38.9800	-0.0250	1.1450	0.0020
14:06:28.583	16052	1.3800	0.0800	-31.0700	-0.0170	0.8710	-0.0040
14:06:28.602	16072	2.3300	-0.2400	-39.5600	-0.0120	1.1440	0.0040
14:06:28.622	16092	-0.3400	0.3500	-33.3900	0.0100	0.9010	0.0020
14:06:28.643	16112	0.6200	-0.3400	-32.2500	0.0070	0.8660	-0.0050
14:06:28.661	16132	0.2300	0.3600	-36.8200	0.0000	0.9840	0.0080
14:06:28.683	16152	0.2500	-0.1700	-33.3000	-0.0040	0.7930	0.0150
14:06:28.704	16172	0.9600	0.1600	-39.9300	0.0320	1.1280	0.0160
14:06:28.721	16192	-0.6300	0.4500	-31.5800	0.0130	0.8000	0.0020
14:06:28.742	16212	1.2500	-0.4500	-37.4600	0.0160	0.9940	0.0070
14:06:28.763	16232	0.3700	-0.0800	-34.7700	-0.0030	0.8610	0.0040
14:06:28.782	16252	0.8300	-0.5300	-33.9100	-0.0190	0.8790	0.0080
14:06:28.802	16272	1.1800	0.1100	-35.9500	-0.0180	1.0130	-0.0110
14:06:28.823	16292	-0.0800	0.0300	-31.1800	-0.0040	0.8020	0.0000
14:06:28.843	16312	1.8800	0.2000	-37.1200	-0.0120	1.1290	-0.0140
14:06:28.864	16332	0.7100	0.3600	-31.6100	-0.0060	0.8740	-0.0040
14:06:28.883	16352	1.7400	-0.3100	-34.4700	-0.0130	1.0710	-0.0060
14:06:28.902	16372	1.4300	-0.1100	-36.9100	-0.0160	1.0270	0.0020
14:06:28.921	16392	1.9000	-0.1100	-33.5600	-0.0150	0.9250	-0.0020
14:06:28.941	16412	0.9900	-0.0700	-39.1000	-0.0210	1.0970	-0.0030
14:06:28.963	16432	-0.4300	0.0700	-33.3700	-0.0220	0.7440	0.0100
14:06:28.984	16452	1.6100	-0.2800	-35.8700	-0.0220	1.0620	-0.0140
14:06:29.002	16472	0.1500	0.4700	-33.5000	-0.0040	0.8370	0.0000
14:06:29.021	16492	1.2600	-0.6900	-34.3200	-0.0150	0.9020	-0.0010
14:06:29.042	16512	1.6700	-0.1300	-38.6400	0.0010	1.0370	0.0020
14:06:29.063	16532	0.8100	0.0600	-31.5100	-0.0150	0.8080	-0.0110
14:06:29.082	16552	1.9400	-0.3800	-37.7200	0.0250	1.1350	0.0080
14:06:29.101	16572	0.3200	0.7200	-31.6000	0.0150	0.8060	-0.0040
14:06:29.123	16592	1.9800	0.0000	-34.1600	0.0340	1.0380	-0.0010
14:06:29.143	16612	0.9800	0.3000	-34.5400	0.0140	0.8930	0.0020
14:06:29.163	16632	0.2400	-0.4600	-33.0300	-0.0040	0.8520	0.0070
14:06:29.183	16652	-0.2300	0.0800	-39.0400	0.0130	1.0350	-0.0040
14:06:29.202	16672	0.0900	-0.1700	-31.8300	0.0000	0.7120	0.0140
14:06:29.222	16692	0.3800	-0.1600	-36.9500	0.0010	1.0470	-0.0120
14:06:29.243	16712	-0.0800	0.2600	-32.9600	-0.0140	0.8190	-0.0130
14:06:29.263	16732	1.4400	-0.1600	-32.8900	-0.0030	1.0280	-0.0220
14:06:29.284	16752	1.2000	-0.0700	-36.9500	-0.0160	1.0480	0.0040
14:06:29.303	16772	-0.0800	-0.4100	-33.3500	-0.0290	0.8370	0.0090
14:06:29.323	16792	1.6200	-0.1600	-38.6200	-0.0170	1.1090	0.0050
14:06:29.342	16812	0.4400	0.0900	-32.3100	-0.0270	0.8230	0.0090
14:06:29.362	16832	2.5400	-0.4400	-35.4700	-0.0050	1.0880	0.0040
14:06:29.384	16852	1.4700	0.2400	-34.5400	-0.0160	0.9610	0.0080
14:06:29.404	16872	1.0400	-0.1000	-34.3700	-0.0090	0.9560	0.0030
14:06:29.423	16892	1.1100	0.2300	-37.0600	0.0050	1.0760	-0.0040
14:06:29.442	16912	0.2200	-0.2400	-31.9500	0.0060	0.7790	0.0000
14:06:29.462	16932	1.5300	-0.3000	-37.9500	-0.0050	1.0440	0.0180
14:06:29.483	16952	0.8700	-0.0800	-33.1400	-0.0030	0.8230	0.0070
14:06:29.502	16972	2.9500	-0.2300	-35.5600	0.0100	0.9750	0.0080
14:06:29.523	16992	1.4300	0.1200	-35.8300	0.0020	1.0090	0.0100
14:06:29.544	17012	0.6000	-0.1900	-32.5700	0.0010	0.8650	0.0020
14:06:29.562	17032	1.7000	-0.4200	-38.0000	0.0170	1.0920	0.0170
14:06:29.583	17052	0.7400	0.2300	-31.0300	0.0340	0.8460	0.0010
14:06:29.603	17072	1.8200	-0.1500	-36.3300	-0.0010	1.0820	-0.0170
14:06:29.624	17092	1.0100	0.3000	-33.6900	0.0100	0.9060	0.0110
14:06:29.643	17112	2.3800	-0.4400	-32.0700	0.0070	0.9720	-0.0010
14:06:29.663	17132	0.6700	0.2900	-36.4200	-0.0090	1.0460	0.0010
14:06:29.682	17152	0.1000	-0.4000	-33.6600	-0.0240	0.8170	0.0070
14:06:29.704	17172	1.5200	0.1800	-37.0800	-0.0060	1.1220	0.0000
14:06:29.724	17192	0.9900	-0.1000	-34.0100	-0.0160	0.9260	0.0150
14:06:29.744	17212	1.5600	-0.6500	-37.4200	-0.0350	0.9890	0.0070
14:06:29.763	17232	0.5900	-0.1700	-35.4000	-0.0220	0.9410	0.0020
14:06:29.782	17252	0.8000	-0.8600	-34.0800	-0.0350	0.7580	0.0100
14:06:29.804	17272	0.2000	0.1800	-37.5500	-0.0240	1.0380	-0.0060
14:06:29.824	17292	0.5900	0.3200	-31.3600	-0.0100	0.8170	0.0060
14:06:29.844	17312	1.2000	-0.3900	-36.5100	-0.0070	1.0530	0.0000
14:06:29.863	17332	1.1200	0.1800	-34.1600	0.0030	0.8980	0.0090
14:06:29.884	17352	1.0300	-0.7200	-33.5100	0.0040	0.8770	-0.0040
14:06:29.903	17372	2.1100	0.0400	-37.1100	0.0170	1.0460	0.0060
14:06:29.923	17392	1.0500	-0.1700	-33.3900	0.0000	0.8380	0.0050
14:06:29.943	17412	1.5000	0.0800	-36.6800	0.0260	1.1220	-0.0010
14:06:29.964	17432	-0.0100	0.2400	-33.0500	0.0180	0.8400	0.0080
14:06:29.983	17452	0.8200	-0.2300	-33.8200	0.0350	0.9070	-0.0020
14:06:30.003	17472	1.0100	-0.1300	-34.8200	0.0040	0.9120	0.0070
14:06:30.023	17492	1.2600	-0.5300	-31.9400	-0.0040	0.8550	-0.0180
14:06:30.043	17512	0.9300	-0.1200	-36.7500	-0.0090	1.0410	-0.0040
14:06:30.063	17532	0.1500	-0.0300	-32.4000	-0.0170	0.9030	-0.0010
14:06:30.083	17552	0.8500	-0.1900	-35.5700	-0.0150	1.0980	-0.0140
14:06:30.102	17572	0.4400	0.5700	-31.8000	-0.0010	0.8660	0.0010
14:06:30.123	17592	1.5600	-0.3400	-37.1300	-0.0190	1.0110	0.0080
14:06:30.143	17612	1.2200	0.2000	-34.0800	-0.0220	0.9400	0.0000
14:06:30.164	17632	1.1300	0.0800	-33.6500	-0.0180	0.8660	0.0000
14:06:30.184	17652	0.7200	-0.2200	-37.5100	-0.0270	1.0400	-0.0010
14:06:30.205	17672	-0.1500	-0.3400	-33.2000	-0.0250	0.8040	0.0100
14:06:30.223	17692	0.2800	-0.3400	-34.9000	-0.0220	0.9710	-0.0010
14:06:30.244	17712	-0.2200	0.5900	-33.7300	-0.0130	0.8310	0.0060
14:06:30.264	17732	2.3200	-0.1600	-33.0800	0.0050	0.9160	-0.0060
14:06:30.284	17752	1.2900	-0.0300	-37.6700	0.0060	1.0090	0.0060
14:06:30.304	17772	0.0100	-0.1300	-32.5000	-0.0120	0.8030	0.0050
14:06:30.324	17792	1.6000	0.1400	-38.1100	0.0130	1.0850	0.0070
14:06:30.344	17812	0.9000	-0.2300	-32.5900	-0.0010	0.8750	0.0080
14:06:30.363	17832	2.5000	-0.5200	-37.6100	0.0420	1.1710	0.0120
14:06:30.383	17852	2.7900	0.1600	-34.9800	0.0420	1.1140	0.0060
14:06:30.404	17872	2.1500	-0.3400	-33.8400	0.0240	0.9710	0.0170
14:06:30.424	17892	-0.4700	0.1900	-38.4000	0.0090	0.9890	0.0150
14:06:30.444	17912	0.2000	-0.5500	-31.4700	-0.0270	0.7900	0.0060
14:06:30.464	17932	2.1700	-0.5100	-37.0000	0.0080	1.0910	0.0110
14:06:30.483	17952	1.4400	0.2100	-31.9400	-0.0120	0.8840	-0.0010
14:06:30.505	17972	1.9700	-0.3500	-34.9600	-0.0090	1.0690	-0.0180
14:06:30.525	17992	1.0500	0.2000	-34.6300	-0.0150	0.9700	0.0060
14:06:30.544	18012	0.4900	-0.2500	-33.6700	-0.0210	0.9330	0.0000
14:06:30.563	18032	1.3000	0.1400	-36.3500	-0.0260	1.0000	0.0020
14:06:30.584	18052	-0.2400	0.4200	-35.7200	0.0020	0.9490	0.0130
14:06:30.604	18072	2.5500	-0.5400	-36.7200	0.0110	1.1180	0.0000
14:06:30.623	18092	-0.0400	0.4500	-32.6100	-0.0250	0.8220	0.0060
14:06:30.645	18112	0.6100	-0.5500	-33.5500	-0.0370	0.8910	-0.0150
14:06:30.665	18132	1.7300	0.0200	-35.6400	-0.0130	0.9960	-0.0110
14:06:30.684	18152	0.6700	-0.1500	-31.4700	-0.0130	0.7970	-0.0110
14:06:30.703	18172	2.1800	-0.7400	-37.6300	-0.0080	1.0810	-0.0030
14:06:30.724	18192	0.9700	0.2600	-32.1700	0.0100	0.8580	-0.0010
14:06:30.744	18212	1.9500	0.0000	-34.4700	0.0190	1.0500	-0.0050
14:06:30.765	18232	1.4600	0.5300	-34.6800	0.0300	0.9900	0.0050
14:06:30.784	18252	0.1900	-0.4400	-32.7300	-0.0060	0.7780	0.0100
14:06:30.804	18272	0.5000	0.2400	-35.6000	0.0200	1.0200	-0.0100
14:06:30.823	18292	0.5400	-0.3100	-31.9500	0.0150	0.8460	0.0010
14:06:30.845	18312	2.5200	-0.2900	-36.0700	0.0250	1.1480	-0.0020
14:06:30.864	18332	0.9100	-0.1600	-34.2700	-0.0090	0.8730	0.0110
14:06:30.884	18352	1.5000	-0.6900	-36.4300	-0.0140	0.9220	0.0070
14:06:30.904	18372	1.2800	0.1300	-35.3100	-0.0070	0.9910	-0.0060
14:06:30.923	18392	0.1700	0.0100	-32.5200	-0.0190	0.8050	0.0030
14:06:30.944	18412	1.4400	-0.3000	-38.6200	-0.0250	1.1120	0.0020
14:06:30.963	18432	1.1900	0.0800	-31.3900	0.0000	0.8390	0.0100
14:06:30.984	18452	1.7500	-0.0200	-35.0700	-0.0170	1.0280	-0.0060
14:06:31.004	18472	1.1900	0.2300	-34.4200	-0.0130	0.9070	-0.0100
14:06:31.025	18492	0.8200	-0.5300	-31.4600	-0.0360	0.7850	-0.0090
14:06:31.044	18512	1.1400	-0.0200	-37.2100	-0.0160	1.0820	-0.0110
14:06:31.064	18532	-0.0900	-0.1500	-33.6300	-0.0210	0.7900	0.0160
14:06:31.084	18552	2.0700	-0.0800	-35.6600	-0.0090	1.1060	-0.0110
14:06:31.105	18572	0.4900	0.2500	-33.7000	-0.0120	0.8820	0.0010
14:06:31.123	18592	1.4000	-0.5100	-36.9200	-0.0040	0.9330	0.0190
14:06:31.144	18612	1.3700	0.0400	-36.0400	-0.0020	1.0430	-0.0010
14:06:31.164	18632	0.3200	-0.2500	-31.4800	0.0020	0.7670	-0.0070
14:06:31.183	18652	1.2300	0.2300	-38.1500	0.0180	1.0930	-0.0050
14:06:31.205	18672	0.3800	0.1400	-33.3200	0.0100	0.8230	0.0170
14:06:31.224	18692	1.4600	-0.7800	-34.3300	0.0060	1.0150	-0.0070
14:06:31.244	18712	0.3600	0.0300	-34.4000	0.0140	0.9060	0.0040
14:06:31.264	18732	0.7600	-0.2400	-33.3700	0.0010	0.8440	0.0060
14:06:31.284	18752	0.9600	-0.1600	-37.1200	0.0040	1.0160	0.0080
14:06:31.305	18772	-0.0600	0.1600	-31.6800	-0.0200	0.7650	0.0110
14:06:31.324	18792	1.2600	-0.0100	-37.3800	0.0030	1.1530	-0.0020
14:06:31.343	18812	0.6000	0.4900	-32.2900	-0.0130	0.8690	-0.0010
14:06:31.366	18832	1.2900	-0.3900	-35.0600	-0.0210	0.9710	0.0040
14:06:31.384	18852	1.0800	0.1500	-36.6400	-0.0210	1.0100	0.0060
14:06:31.406	18872	0.8000	-0.0100	-32.3900	-0.0120	0.8450	0.0070
14:06:31.426	18892	1.3100	-0.1700	-38.9600	-0.0040	1.1130	-0.0070
14:06:31.444	18912	1.4200	-0.1300	-30.5300	-0.0210	0.8650	-0.0010
14:06:31.464	18932	1.0100	-0.3400	-35.5200	-0.0260	1.0180	-0.0040
14:06:31.486	18952	0.0400	-0.0300	-33.9600	-0.0090	0.8940	0.0140
14:06:31.504	18972	0.7800	-0.3300	-31.5800	-0.0260	0.8390	-0.0110
14:06:31.524	18992	1.1200	0.1000	-39.7500	0.0040	1.1600	-0.0040
14:06:31.544	19012	1.5800	0.4900	-31.5400	0.0120	0.8810	0.0050
14:06:31.563	19032	1.6000	-0.2900	-37.5000	0.0020	1.1310	-0.0030
14:06:31.585	19052	0.6500	0.6500	-30.7100	0.0240	0.8020	-0.0080
14:06:31.605	19072	1.1600	-0.3600	-33.5200	0.0100	0.9080	0.0000
14:06:31.626	19092	1.0900	0.5400	-34.3200	0.0300	1.0350	-0.0080
14:06:31.646	19112	0.0000	-0.1600	-32.1200	0.0070	0.8060	-0.0070
14:06:31.666	19132	1.5100	0.2200	-37.4900	0.0280	1.0980	-0.0030
14:06:31.684	19152	-0.0500	0.3300	-31.1100	0.0050	0.8150	0.0050
14:06:31.704	19172	1.3600	-0.4200	-36.0600	0.0070	1.0640	-0.0020
14:06:31.724	19192	-0.1300	0.4900	-35.1500	0.0020	0.9370	0.0040
14:06:31.744	19212	2.1100	-0.0700	-32.2800	0.0090	0.9210	-0.0010
14:06:31.764	19232	0.5200	0.0300	-37.3300	-0.0200	1.0300	0.0060
14:06:31.786	19252	-0.0600	-0.2000	-33.1700	-0.0260	0.7720	0.0080
14:06:31.804	19272	1.5600	-0.2800	-37.6900	-0.0200	1.0630	-0.0080
14:06:31.824	19292	1.2700	0.0400	-33.8200	-0.0050	0.8430	0.0040
14:06:31.846	19312	3.3400	-0.4400	-32.8200	0.0010	0.9960	-0.0090
14:06:31.867	19332	1.5200	0.3900	-36.2200	-0.0190	1.0110	0.0010
14:06:31.885	19352	0.4800	-0.3400	-31.4700	-0.0300	0.8440	-0.0040
14:06:31.906	19372	1.4200	0.1600	-36.6600	-0.0170	1.0450	0.0040
14:06:31.926	19392	-0.4800	0.3200	-30.6600	-0.0110	0.7810	-0.0060
14:06:31.946	19412	1.9000	-0.7000	-38.3500	-0.0010	1.0900	0.0040
14:06:31.965	19432	1.2800	0.1600	-35.7700	0.0020	0.9910	0.0130
14:06:31.985	19452	1.7500	-0.0200	-33.4800	0.0250	0.9410	0.0020
14:06:32.004	19472	0.7500	0.3500	-38.1000	0.0050	1.0400	0.0010
14:06:32.026	19492	0.2800	-0.1600	-32.7000	0.0090	0.7580	0.0120
14:06:32.045	19512	0.7300	0.1000	-35.8200	0.0160	0.9680	-0.0050
14:06:32.066	19532	0.1000	0.1900	-32.3400	-0.0020	0.8140	0.0010
14:06:32.085	19552	1.7900	-0.0300	-34.5100	0.0290	1.0170	-0.0110
14:06:32.106	19572	1.4000	0.0300	-36.0700	0.0210	0.9830	0.0180
14:06:32.125	19592	2.0500	-0.3300	-33.5100	0.0110	0.9540	-0.0020
14:06:32.146	19612	2.0300	-0.0600	-36.3400	0.0020	1.0400	-0.0020
14:06:32.165	19632	-0.0400	-0.0100	-32.2000	0.0020	0.8010	-0.0060
14:06:32.185	19652	2.1700	-0.3200	-37.7400	0.0060	1.0880	0.0100
14:06:32.204	19672	1.0200	0.3900	-32.6800	-0.0060	0.9040	0.0030
14:06:32.224	19692	1.1600	-0.4700	-35.3900	-0.0300	1.0030	-0.0050
14:06:32.244	19712	0.2100	0.0900	-35.1900	-0.0220	0.9290	0.0150
14:06:32.264	19732	-0.8600	-0.2800	-32.7200	-0.0270	0.7550	-0.0020
14:06:32.286	19752	1.5400	0.2100	-35.8500	-0.0100	1.0640	-0.0140
14:06:32.305	19772	0.7200	0.0200	-32.2800	-0.0220	0.7770	0.0120
14:06:32.325	19792	0.8900	-0.1000	-36.8800	-0.0120	1.0450	-0.0190
14:06:32.346	19812	1.1300	-0.4200	-34.2200	0.0020	0.9190	0.0140
14:06:32.364	19832	0.6900	-0.4200	-32.7900	0.0070	0.8470	0.0030
14:06:32.385	19852	0.3500	0.2800	-37.5300	0.0040	1.0440	-0.0050
14:06:32.404	19872	0.1400	-0.0400	-32.1400	0.0190	0.7420	0.0130
14:06:32.424	19892	1.4700	0.1300	-37.2700	0.0220	1.0330	-0.0040
14:06:32.445	19912	0.5400	0.4300	-34.4300	0.0200	0.8960	0.0050
14:06:32.465	19932	2.2600	-0.6600	-35.7600	0.0210	0.9710	0.0150
14:06:32.485	19952	0.4600	0.4500	-36.0200	0.0290	0.9660	0.0010
14:06:32.505	19972	0.9500	-0.0600	-29.8600	-0.0010	0.8020	-0.0040
14:06:32.525	19992	1.4000	0.3800	-36.7900	0.0120	1.0390	0.0060
14:06:32.545	20012	0.3300	0.2500	-31.9800	-0.0080	0.8210	-0.0010
14:06:32.566	20032	2.2400	-0.4300	-35.8300	0.0080	1.1240	0.0030
14:06:32.587	20052	0.8700	0.2400	-34.6600	-0.0140	0.9210	0.0070
14:06:32.605	20072	2.3700	-0.7000	-33.3800	-0.0100	0.9180	0.0150
14:06:32.624	20092	1.7600	-0.0700	-38.3400	-0.0230	1.0350	0.0080
14:06:32.646	20112	0.9300	-0.2100	-32.0100	-0.0330	0.8380	0.0050
14:06:32.666	20132	1.1100	-0.4000	-38.7300	-0.0280	1.1740	-0.0120
14:06:32.686	20152	1.2600	0.3200	-31.0300	-0.0020	0.8500	0.0020
14:06:32.705	20172	0.6000	-0.3700	-36.0700	-0.0330	0.9610	0.0050
14:06:32.727	20192	-0.2000	0.1800	-35.9500	0.0060	0.9270	0.0070
14:06:32.744	20212	0.8900	-0.1200	-31.2100	-0.0080	0.8260	-0.0030
14:06:32.767	20232	0.8800	0.1100	-37.6400	0.0000	1.0760	-0.0070
14:06:32.785	20252	0.3400	0.1800	-31.2800	0.0150	0.7940	0.0090
14:06:32.806	20272	1.3200	-0.2100	-36.1800	0.0210	1.0900	-0.0070
14:06:32.826	20292	0.7900	0.5000	-33.0500	0.0260	0.8920	-0.0040
14:06:32.847	20312	1.5900	-0.4000	-34.1800	0.0120	0.9140	0.0020
14:06:32.866	20332	1.0900	-0.0900	-37.1700	0.0130	1.0150	0.0070
14:06:32.886	20352	0.9400	-0.5000	-31.9800	0.0190	0.8220	0.0060
14:06:32.906	20372	1.0900	-0.3100	-39.4900	0.0140	1.1140	0.0030
14:06:32.926	20392	0.2600	0.0000	-30.7800	0.0030	0.7800	0.0040
14:06:32.946	20412	1.3500	-0.1200	-35.5000	0.0060	1.0220	-0.0120
14:06:32.966	20432	0.2000	0.2000	-35.2800	0.0140	0.9370	0.0000
14:06:32.987	20452	-0.3200	-0.3100	-34.7400	0.0150	0.8810	0.0020
14:06:33.006	20472	0.9500	0.1600	-36.0200	-0.0180	1.0130	0.0000
14:06:33.025	20492	-0.1000	-0.1600	-31.4100	-0.0140	0.7370	-0.0080
14:06:33.046	20512	2.1100	-0.2900	-37.6100	-0.0130	1.1000	-0.0020
14:06:33.066	20532	1.1100	0.2200	-31.7900	-0.0140	0.8240	0.0030
14:06:33.088	20552	1.4500	-0.5300	-37.2100	-0.0170	0.9800	-0.0030
14:06:33.106	20572	1.1400	-0.0100	-35.8600	-0.0110	0.9920	0.0070
14:06:33.125	20592	0.4500	-0.3000	-32.7300	-0.0240	0.8610	0.0070
14:06:33.145	20612	0.6300	0.3700	-35.6800	-0.0160	1.0220	-0.0140
14:06:33.166	20632	0.4600	-0.2300	-29.7600	-0.0180	0.7590	-0.0130
14:06:33.186	20652	2.1100	-0.5300	-34.2500	-0.0100	1.0560	0.0000
14:06:33.208	20672	0.3100	0.0900	-33.5500	-0.0120	0.9060	-0.0040
14:06:33.225	20692	1.4900	-0.3600	-33.7500	0.0100	0.9520	-0.0010
14:06:33.247	20712	1.4200	0.6600	-38.4600	0.0370	1.0920	0.0030
14:06:33.266	20732	-0.2100	-0.0500	-31.6200	0.0060	0.7590	0.0110
14:06:33.286	20752	0.8100	-0.0100	-38.3400	0.0170	1.0210	-0.0010
14:06:33.306	20772	1.8600	-0.1100	-32.7800	0.0100	0.8510	0.0070
14:06:33.325	20792	1.6700	-0.6100	-36.2400	-0.0010	0.9870	0.0090
14:06:33.346	20812	0.5200	0.2500	-37.2100	0.0040	0.9480	0.0070
14:06:33.365	20832	0.6800	0.0200	-32.8000	0.0180	0.8590	0.0020
14:06:33.386	20852	2.3100	0.4700	-36.5300	0.0210	1.1170	-0.0030
14:06:33.405	20872	0.0000	-0.0900	-34.1600	-0.0120	0.7860	0.0160
14:06:33.426	20892	2.2800	-0.3800	-36.5000	-0.0050	1.1070	0.0070
14:06:33.445	20912	0.9000	0.2500	-33.7600	-0.0260	0.9200	-0.0030
14:06:33.465	20932	1.5000	0.0200	-33.9600	-0.0070	0.9120	0.0030
14:06:33.486	20952	-0.1900	0.1400	-37.6500	-0.0170	0.9390	0.0060
14:06:33.508	20972	0.0300	-0.1600	-30.2500	-0.0260	0.7300	-0.0100
14:06:33.528	20992	1.8800	-0.3200	-38.7700	-0.0110	1.1360	0.0120
14:06:33.546	21012	0.9700	-0.1300	-33.0100	-0.0110	0.8720	0.0140
14:06:33.566	21032	1.6100	-0.3400	-35.8500	-0.0140	1.0720	-0.0070
14:06:33.586	21052	0.3300	0.3000	-37.0700	-0.0100	0.9390	0.0020
14:06:33.607	21072	0.2400	0.1600	-31.7400	0.0120	0.8270	0.0050
14:06:33.627	21092	1.3500	0.0300	-37.0500	0.0110	1.0700	-0.0010
14:06:33.646	21112	0.5700	-0.0800	-31.6100	0.0030	0.7440	0.0120
14:06:33.666	21132	2.1200	-0.2900	-36.7900	0.0220	1.1260	-0.0030
14:06:33.686	21152	0.0600	0.6100	-32.3400	0.0330	0.8910	-0.0050
14:06:33.706	21172	1.4600	-0.0700	-33.9200	0.0260	0.9220	0.0070
14:06:33.725	21192	0.7500	0.5000	-35.0200	0.0290	0.9690	0.0010
14:06:33.746	21212	-0.1100	-0.1100	-31.9400	-0.0110	0.7200	0.0020
14:06:33.766	21232	1.6800	-0.0700	-38.4800	0.0070	1.0460	0.0040
14:06:33.786	21252	0.2300	0.1200	-31.5700	-0.0080	0.7630	-0.0040
14:06:33.805	21272	2.3500	-0.5700	-35.0600	-0.0130	1.0430	-0.0060
14:06:33.826	21292	0.4700	-0.3100	-37.3200	-0.0180	0.9400	0.0140
14:06:33.845	21312	0.3400	-0.3900	-33.4200	-0.0170	0.8120	0.0100
14:06:33.867	21332	0.3600	0.0500	-38.3700	-0.0080	1.0340	0.0030
14:06:33.887	21352	1.0200	0.1200	-29.9200	-0.0170	0.8050	-0.0090
14:06:33.906	21372	2.7800	-0.0100	-38.4000	0.0110	1.2260	-0.0020
14:06:33.925	21392	1.5000	0.5000	-32.8700	-0.0130	0.9710	0.0030
14:06:33.945	21412	2.0000	-0.8400	-33.6400	-0.0100	0.9810	-0.0050
14:06:33.966	21432	1.0000	0.2200	-37.1600	-0.0020	1.0020	0.0080
14:06:33.987	21452	0.3100	-0.0300	-30.9300	-0.0100	0.7490	0.0000
14:06:34.006	21472	1.4300	0.0000	-37.6000	0.0070	1.1100	-0.0080
14:06:34.026	21492	1.2100	-0.1600	-30.8700	-0.0130	0.8410	0.0050
14:06:34.046	21512	1.7600	-0.1000	-36.4500	0.0050	1.0740	0.0070
14:06:34.066	21532	1.6200	0.4700	-33.8700	0.0230	0.8870	0.0120
14:06:34.086	21552	1.0100	-0.4300	-33.6400	0.0040	0.8490	-0.0010
14:06:34.106	21572	0.3200	0.4500	-37.6000	0.0230	1.0220	0.0010
14:06:34.126	21592	0.3600	0.0400	-31.2900	0.0380	0.8320	-0.0020
14:06:34.145	21612	1.9200	-0.1700	-38.4000	0.0200	1.1500	-0.0070
14:06:34.166	21632	-0.0600	0.4300	-33.1200	0.0150	0.8210	0.0080
14:06:34.187	21652	1.1200	-0.0700	-34.2600	0.0060	1.0160	-0.0020
14:06:34.207	21672	0.2700	-0.0100	-36.2700	0.0050	0.9150	0.0040
14:06:34.228	21692	0.5900	-0.4100	-31.3300	-0.0280	0.8220	-0.0090
14:06:34.248	21712	0.8500	0.3200	-38.7500	-0.0090	1.1300	-0.0070
14:06:34.266	21732	0.9400	0.3100	-30.6900	-0.0050	0.8130	0.0000
14:06:34.288	21752	1.9000	-0.2200	-35.6800	-0.0210	1.1030	-0.0160
14:06:34.308	21772	0.8400	0.1800	-32.9300	-0.0180	0.9100	0.0030
14:06:34.327	21792	1.6000	-0.3900	-32.3700	-0.0100	0.8890	-0.0090
14:06:34.346	21812	1.3500	0.0700	-38.6200	-0.0200	1.0630	-0.0020
14:06:34.367	21832	0.6400	-0.1100	-31.2600	-0.0200	0.7960	-0.0060
14:06:34.386	21852	1.6800	-0.1100	-37.0800	0.0000	1.0760	-0.0030
14:06:34.406	21872	0.1300	0.2000	-31.9600	-0.0030	0.8190	0.0060
14:06:34.428	21892	1.5000	-0.6300	-34.5600	0.0000	0.9510	0.0050
14:06:34.448	21912	0.7600	0.4500	-36.3400	0.0010	0.9910	0.0010
14:06:34.467	21932	1.1300	-0.2300	-33.3500	0.0110	0.8890	0.0010
14:06:34.488	21952	1.1800	0.2200	-38.6600	0.0330	1.1510	-0.0040
14:06:34.507	21972	-0.0300	-0.3000	-33.6100	-0.0010	0.7940	0.0170
14:06:34.528	21992	1.1900	0.0200	-36.2500	0.0270	0.9870	-0.0090
14:06:34.548	22012	0.8800	0.2100	-32.0200	0.0320	0.8580	-0.0030
14:06:34.567	22032	1.7100	-0.3900	-32.5700	0.0070	0.8890	-0.0090
14:06:34.587	22052	0.9700	0.4300	-35.7000	-0.0120	0.9810	-0.0090
14:06:34.606	22072	0.8100	-0.2900	-32.2500	-0.0060	0.8250	0.0090
14:06:34.628	22092	1.9600	0.1900	-38.3100	0.0180	1.1670	0.0000
14:06:34.648	22112	0.9600	0.1900	-31.4100	-0.0060	0.8570	-0.0120
14:06:34.666	22132	2.2000	-0.7200	-35.6900	-0.0110	1.0490	-0.0060
14:06:34.686	22152	1.4800	0.1600	-35.6500	-0.0100	0.9510	0.0060
14:06:34.709	22172	1.2700	-0.3700	-33.6200	-0.0080	0.8470	0.0040
14:06:34.728	22192	0.1400	0.0900	-37.0100	-0.0120	1.0370	-0.0120
14:06:34.746	22212	0.9600	-0.0400	-30.8600	-0.0180	0.7640	-0.0030
14:06:34.768	22232	1.4300	-0.3600	-36.4500	-0.0160	1.0700	-0.0020
14:06:34.789	22252	0.2100	0.0200	-34.1300	-0.0140	0.8100	0.0120
14:06:34.806	22272	1.3700	-0.3000	-34.9200	0.0030	0.9140	0.0070
14:06:34.826	22292	1.0300	0.4000	-36.3100	0.0100	0.9980	-0.0010
14:06:34.846	22312	1.0000	0.0100	-31.7900	0.0000	0.8320	-0.0080
14:06:34.868	22332	0.3500	-0.0800	-38.4900	0.0040	1.0480	-0.0020
14:06:34.886	22352	0.4000	0.2700	-30.4000	0.0230	0.7890	-0.0070
14:06:34.908	22372	1.9500	-0.1300	-37.2100	0.0200	1.0570	0.0060
14:06:34.927	22392	1.2500	0.4000	-35.6600	0.0320	0.9860	0.0110
14:06:34.947	22412	0.1500	-0.2500	-34.9700	0.0120	0.8880	0.0140
14:06:34.967	22432	1.2700	-0.0700	-37.0700	0.0270	1.0460	0.0060
14:06:34.986	22452	0.0200	-0.0300	-30.8300	-0.0010	0.7200	-0.0030
14:06:35.006	22472	1.1900	-0.1200	-37.1800	0.0090	1.0700	-0.0060
14:06:35.028	22492	0.0300	0.3200	-34.5200	-0.0020	0.8410	0.0110
14:06:35.047	22512	1.2700	-0.3600	-35.6400	-0.0010	0.9870	0.0020
14:06:35.068	22532	1.0700	0.3000	-38.0200	0.0000	0.9850	0.0260
14:06:35.087	22552	0.3200	-0.6900	-33.1500	-0.0390	0.7790	0.0090
14:06:35.107	22572	0.4500	-0.2900	-40.5400	-0.0360	1.0530	-0.0050
14:06:35.128	22592	1.8500	-0.4700	-32.0600	-0.0140	0.8340	0.0120
14:06:35.146	22612	2.9100	-0.3900	-35.5700	0.0000	1.1040	-0.0100
14:06:35.168	22632	1.0800	0.2600	-35.2600	-0.0120	0.9600	0.0120
14:06:35.188	22652	1.0800	-0.4800	-36.0200	-0.0210	0.9510	0.0130
14:06:35.206	22672	1.0300	0.2800	-36.1200	-0.0060	1.0640	0.0010
14:06:35.228	22692	0.1600	0.0900	-30.9200	-0.0110	0.7750	-0.0070
14:06:35.248	22712	1.7600	-0.3800	-39.0800	0.0010	1.1020	0.0100
14:06:35.267	22732	0.6400	0.1800	-31.0700	0.0120	0.8540	-0.0010
14:06:35.288	22752	1.6100	-0.3700	-37.0600	0.0090	1.0340	0.0080
14:06:35.307	22772	1.3100	0.0400	-34.3600	0.0240	0.9630	0.0040
14:06:35.327	22792	0.7700	-0.5100	-32.2500	-0.0040	0.8330	-0.0090
14:06:35.348	22812	0.3600	0.3800	-37.5800	0.0220	1.0440	0.0040
14:06:35.368	22832	0.7700	0.1200	-30.8200	0.0300	0.8330	-0.0030
14:06:35.388	22852	2.2000	-0.1300	-37.0100	0.0150	1.1110	-0.0070
14:06:35.407	22872	1.1500	0.3100	-33.3000	0.0170	0.8480	0.0020
14:06:35.429	22892	2.6200	-0.5200	-34.0400	0.0000	0.9790	-0.0100
14:06:35.449	22912	1.8600	0.2100	-37.3600	0.0180	1.0480	0.0130
14:06:35.469	22932	0.6700	-0.4000	-32.9200	-0.0160	0.8560	0.0070
14:06:35.488	22952	2.0500	0.0500	-38.6900	-0.0040	1.1700	-0.0090
14:06:35.507	22972	1.4200	0.4000	-31.5500	-0.0060	0.8910	-0.0020
14:06:35.528	22992	0.8500	-0.3400	-36.3400	-0.0190	0.9660	0.0030
14:06:35.548	23012	0.5100	-0.0100	-33.5000	-0.0240	0.8620	0.0090
14:06:35.568	23032	-0.2200	-0.4500	-33.2100	-0.0440	0.7500	-0.0130
14:06:35.588	23052	1.2900	0.1300	-36.9400	-0.0290	1.0570	-0.0040
14:06:35.609	23072	0.4400	-0.0100	-31.8100	-0.0110	0.8250	0.0060
14:06:35.627	23092	1.2100	-0.1100	-37.5900	0.0010	1.1100	-0.0050
14:06:35.648	23112	0.2500	0.3700	-35.0600	0.0210	0.9200	0.0050
14:06:35.667	23132	1.1000	-0.7200	-35.1900	-0.0030	0.8980	0.0060
14:06:35.689	23152	0.5000	0.1600	-38.0700	-0.0020	0.9640	0.0070
14:06:35.708	23172	1.1600	-0.2700	-32.7300	-0.0060	0.8160	0.0090
14:06:35.728	23192	1.3500	0.1900	-37.9500	0.0210	1.1090	0.0000
14:06:35.749	23212	0.6900	0.6400	-34.1600	0.0480	0.9110	0.0130
14:06:35.769	23232	0.0700	-0.1100	-34.6800	0.0350	1.0090	0.0000
14:06:35.789	23252	-0.1000	0.4300	-33.4600	0.0140	0.8350	0.0060
14:06:35.807	23272	0.8400	-0.4400	-32.4400	-0.0140	0.8320	0.0060
14:06:35.829	23292	0.9100	0.0600	-37.1000	0.0000	0.9420	0.0030
14:06:35.849	23312	0.6300	-0.2400	-31.6400	-0.0140	0.8000	-0.0010
14:06:35.868	23332	2.1100	-0.4300	-37.3600	-0.0060	1.0600	-0.0020
14:06:35.887	23352	0.7600	0.1600	-32.5900	-0.0050	0.8560	0.0110
14:06:35.908	23372	1.5100	-0.6700	-35.4500	-0.0260	0.9110	0.0020
14:06:35.929	23392	0.9600	-0.2200	-37.0100	-0.0270	0.9900	0.0020
14:06:35.948	23412	0.7400	0.2100	-33.0700	-0.0050	0.9090	-0.0100
14:06:35.968	23432	1.7700	0.0600	-38.2200	-0.0110	1.1170	0.0040
14:06:35.988	23452	0.7300	0.1900	-32.9800	-0.0190	0.8750	0.0100
14:06:36.009	23472	1.9600	-0.4100	-36.3200	-0.0080	1.0630	-0.0040
14:06:36.027	23492	0.7900	0.4100	-33.1500	-0.0060	0.8530	0.0050
14:06:36.048	23512	1.1300	-0.4000	-33.7000	-0.0030	0.9030	-0.0060
14:06:36.069	23532	1.0200	0.0600	-37.4800	-0.0030	1.1020	-0.0050
14:06:36.088	23552	1.1100	0.1300	-31.7400	0.0110	0.8630	-0.0050
14:06:36.109	23572	1.2800	-0.1200	-38.3400	0.0130	1.0830	-0.0020
14:06:36.127	23592	0.0700	0.2700	-31.2000	0.0020	0.7940	0.0050
