# Supplementary material for: A slanted castor wheel enables pushing manual wheelchairs from the side to improve social interaction
Source: PLoS One. 2024 Sep 12;19(9):e0307759. doi: 10.1371/journal.pone.0307759 (PMC11392412; doi:10.1371/journal.pone.0307759)
Supplement: S1 File — Contains the data collected during the validation experiments and the code for calculating the reaction forces for a castor wheel using the vector equations and the cosine approximation. 4TU.ResearchData repository: https://doi.org/10.4121/82afa4e1-bdf1-4bf4-8682-32e62f6c3d68, GitLab repository: https://gitlab.tudelft.nl/ziggy/evaluation_paper. (ZIP) [file pone.0307759.s002.zip › S2 File - Experimental data and the MATLAB code for calculations of the castor wheel/Data/Test8_31-5-2022/0rad_5.4kg_8.txt]

TimeStamp	SampleCounter	Fx(N)	Fy(N)	Fz(N)	Tx(Nm)	Ty(Nm)	Tz(Nm)
14:07:52.387	34256	2.5400	-0.4100	-61.4100	0.1220	1.8100	-0.0020
14:07:52.409	34276	0.5900	-0.3300	-49.4000	0.1190	1.3140	0.0020
14:07:52.428	34296	1.8400	-0.9700	-53.5900	0.0610	1.5490	-0.0030
14:07:52.447	34316	1.8300	0.3600	-55.6700	0.1010	1.5470	0.0070
14:07:52.468	34336	0.9300	-0.8200	-48.4100	0.0270	1.2860	0.0050
14:07:52.489	34356	1.8500	-0.2200	-61.4500	0.0660	1.7790	-0.0060
14:07:52.508	34376	0.5000	-0.1600	-46.0000	0.0180	1.1810	0.0020
14:07:52.529	34396	3.4900	-0.4500	-56.2800	0.0230	1.7580	-0.0220
14:07:52.550	34416	1.7600	-0.1100	-51.8700	0.0500	1.4660	0.0130
14:07:52.567	34436	1.2600	-0.6300	-51.0200	-0.0060	1.3830	0.0070
14:07:52.589	34456	2.0100	0.4400	-57.2600	0.0470	1.6220	0.0130
14:07:52.608	34476	0.3800	-0.7400	-46.9600	0.0000	1.1800	-0.0010
14:07:52.627	34496	2.5800	-0.2600	-59.5400	0.0610	1.8090	-0.0100
14:07:52.647	34516	1.1500	-0.2700	-49.5500	0.0320	1.3260	0.0080
14:07:52.667	34536	3.6900	-0.2700	-53.9300	0.0750	1.7140	-0.0160
14:07:52.690	34556	1.0100	-0.1900	-53.6500	0.1060	1.5030	0.0040
14:07:52.709	34576	0.3300	-0.8200	-47.9200	0.0410	1.1860	-0.0010
14:07:52.727	34596	1.8600	-0.0100	-59.2100	0.1260	1.6960	-0.0010
14:07:52.749	34616	0.5300	-0.6800	-47.1100	0.0810	1.2640	-0.0070
14:07:52.768	34636	3.2000	-0.7000	-60.7800	0.1360	1.8200	-0.0150
14:07:52.789	34656	0.7000	-0.7100	-47.4600	0.0990	1.2940	-0.0030
14:07:52.808	34676	2.6500	-0.8100	-52.2500	0.0800	1.4990	-0.0140
14:07:52.828	34696	1.3100	-0.2600	-56.5700	0.1340	1.6400	0.0010
14:07:52.849	34716	0.5800	-0.9600	-46.4100	0.0320	1.2200	0.0020
14:07:52.868	34736	1.5700	0.1500	-62.2600	0.1030	1.7810	-0.0100
14:07:52.889	34756	-0.4200	-0.5300	-47.1300	0.0070	1.2030	0.0020
14:07:52.908	34776	3.4100	-0.3100	-57.2400	0.0330	1.6990	-0.0110
14:07:52.929	34796	1.8600	-0.1300	-51.3100	0.0330	1.4040	0.0120
14:07:52.948	34816	1.1100	-0.8900	-49.1600	-0.0160	1.3310	-0.0110
14:07:52.969	34836	0.9800	-0.0300	-58.0300	0.0260	1.7090	0.0020
14:07:52.988	34856	0.1600	-0.6400	-47.3900	0.0040	1.2130	0.0090
14:07:53.008	34876	2.1500	-0.2200	-59.9400	0.0510	1.8010	-0.0010
14:07:53.028	34896	0.4400	-0.4600	-50.5500	0.0250	1.3190	0.0140
14:07:53.049	34916	1.8100	-0.3800	-51.2800	0.0200	1.4500	-0.0190
14:07:53.067	34936	0.7700	0.2000	-52.4500	0.0490	1.4780	-0.0060
14:07:53.089	34956	1.1000	-0.7500	-47.7500	0.0250	1.2910	-0.0060
14:07:53.109	34976	1.5300	-0.1300	-62.5100	0.1090	1.8000	0.0070
14:07:53.130	34996	-0.0200	-1.0600	-49.4100	0.0600	1.2780	0.0190
14:07:53.148	35016	2.1600	-0.4500	-56.8200	0.0990	1.6320	-0.0070
14:07:53.169	35036	-0.6400	-0.3400	-51.6300	0.0910	1.2660	0.0040
14:07:53.189	35056	2.2800	-1.2400	-50.3000	0.0670	1.4030	-0.0210
14:07:53.209	35076	0.8100	0.3700	-54.9200	0.1250	1.5140	-0.0070
14:07:53.229	35096	0.2400	-0.7800	-51.2900	0.0540	1.3520	0.0030
14:07:53.248	35116	1.7600	-0.1900	-62.2300	0.1210	1.8260	-0.0130
14:07:53.270	35136	0.7300	-0.2500	-46.2200	0.0550	1.2720	-0.0090
14:07:53.288	35156	2.9600	-0.8000	-55.7300	0.0600	1.6540	-0.0080
14:07:53.309	35176	1.0700	-0.1600	-50.8400	0.0650	1.3790	-0.0050
14:07:53.329	35196	0.9400	-0.6800	-49.4900	0.0030	1.4550	-0.0170
14:07:53.349	35216	1.8600	-0.2200	-58.3100	0.0630	1.7090	0.0080
14:07:53.369	35236	-0.1600	-0.3800	-46.7600	0.0030	1.1910	-0.0050
14:07:53.387	35256	2.5700	-0.1200	-59.5800	0.0200	1.7920	-0.0130
14:07:53.409	35276	0.8100	0.2300	-46.9600	0.0210	1.2520	-0.0030
14:07:53.429	35296	2.6600	-0.7000	-54.1100	0.0250	1.5690	0.0000
14:07:53.449	35316	0.7500	-0.0700	-55.8600	0.0570	1.5360	0.0020
14:07:53.469	35336	1.2000	-0.5900	-47.1400	0.0200	1.2620	-0.0120
14:07:53.489	35356	1.2100	-0.0600	-60.6000	0.0750	1.7680	0.0070
14:07:53.509	35376	-0.1000	-0.1000	-46.0300	0.0480	1.1800	0.0010
14:07:53.529	35396	2.9000	-0.2600	-59.1800	0.0940	1.7310	0.0060
14:07:53.548	35416	1.1200	0.1100	-48.4800	0.1230	1.3440	0.0020
14:07:53.569	35436	1.3100	-0.4700	-50.7900	0.0910	1.3910	-0.0120
14:07:53.590	35456	1.3500	0.0300	-59.1300	0.1320	1.6650	0.0010
14:07:53.608	35476	-0.2600	-1.2800	-46.5400	0.0560	1.1210	-0.0050
14:07:53.628	35496	1.2800	-0.2800	-60.9100	0.1110	1.7700	-0.0350
14:07:53.649	35516	-0.3300	-0.4500	-47.3700	0.0830	1.2640	-0.0010
14:07:53.669	35536	2.0300	-0.8100	-55.2400	0.0680	1.6460	-0.0120
14:07:53.688	35556	1.6700	-0.3900	-52.3300	0.0680	1.4420	0.0000
14:07:53.710	35576	1.5300	-0.2900	-49.9100	0.0080	1.3100	-0.0120
14:07:53.729	35596	1.8400	0.1600	-58.4000	0.0540	1.7700	-0.0150
14:07:53.749	35616	0.6100	-0.8900	-47.1300	0.0030	1.2790	-0.0010
14:07:53.769	35636	4.0300	-0.6800	-58.8500	0.0320	1.8380	-0.0130
14:07:53.790	35656	1.0600	-0.3700	-49.1800	0.0180	1.3860	0.0040
14:07:53.809	35676	2.9700	-0.5100	-53.1300	0.0170	1.5380	-0.0130
14:07:53.830	35696	1.1700	-0.1100	-54.5100	0.0100	1.4920	0.0160
14:07:53.850	35716	0.1400	-0.6200	-46.3300	-0.0080	1.1690	-0.0050
14:07:53.869	35736	2.6200	-0.3300	-59.9000	0.0440	1.7910	-0.0220
14:07:53.889	35756	0.8100	-0.8200	-46.0000	0.0210	1.2540	-0.0110
14:07:53.909	35776	3.0600	-0.3400	-58.5400	0.0820	1.7790	-0.0140
14:07:53.929	35796	1.0600	0.2000	-51.9100	0.0860	1.3460	0.0110
14:07:53.950	35816	0.8100	-0.1600	-48.1800	0.0540	1.3290	-0.0160
14:07:53.969	35836	1.3500	-0.0700	-57.9500	0.1210	1.6110	0.0020
14:07:53.989	35856	0.3700	-0.7000	-44.8600	0.0730	1.1930	-0.0190
14:07:54.008	35876	3.3700	-0.4200	-62.4400	0.1460	1.9290	-0.0220
14:07:54.028	35896	0.9200	-0.2900	-47.3900	0.1180	1.2890	0.0080
14:07:54.048	35916	2.5600	-0.9400	-54.1400	0.0820	1.6560	-0.0210
14:07:54.069	35936	0.6400	-0.3000	-52.7900	0.0950	1.4160	-0.0020
14:07:54.089	35956	0.6800	-0.5500	-46.0300	0.0290	1.1740	-0.0120
14:07:54.110	35976	2.1600	-0.1700	-61.4000	0.0870	1.8060	-0.0090
14:07:54.129	35996	1.3800	-1.1000	-45.7500	0.0200	1.2230	-0.0030
14:07:54.149	36016	2.8700	-0.3100	-59.7300	0.0520	1.8250	-0.0010
14:07:54.169	36036	0.8700	-0.8200	-48.8000	0.0070	1.2740	0.0110
14:07:54.189	36056	0.7900	-0.7600	-49.2800	-0.0170	1.3150	-0.0150
14:07:54.209	36076	1.6500	0.5700	-58.9500	0.0160	1.6660	0.0030
14:07:54.231	36096	0.2500	-0.3000	-45.7200	-0.0060	1.2110	-0.0070
14:07:54.249	36116	2.1700	0.3600	-61.0000	0.0770	1.8800	-0.0050
14:07:54.268	36136	0.6800	-0.2500	-46.1000	0.0380	1.2720	0.0020
14:07:54.290	36156	2.0900	-0.3900	-54.9800	0.0380	1.5960	-0.0080
14:07:54.309	36176	1.2100	0.1400	-52.0300	0.0640	1.4800	0.0080
14:07:54.330	36196	1.6300	-0.6500	-48.8200	0.0220	1.3140	0.0070
14:07:54.350	36216	1.1300	0.5600	-61.1100	0.1150	1.7530	-0.0020
14:07:54.370	36236	-1.0600	-0.6300	-47.6900	0.0490	1.1870	-0.0060
14:07:54.389	36256	2.4300	-0.6800	-60.0500	0.1100	1.7100	0.0060
14:07:54.410	36276	-0.1000	-0.5300	-48.8400	0.0910	1.2420	-0.0030
14:07:54.428	36296	2.1900	-0.8800	-51.8500	0.0660	1.4450	-0.0240
14:07:54.449	36316	1.6500	0.0200	-53.6200	0.1370	1.5390	-0.0130
14:07:54.471	36336	0.7200	-0.4000	-46.7900	0.0200	1.2480	-0.0220
14:07:54.490	36356	1.7800	-0.0600	-63.3400	0.1140	1.8550	-0.0030
14:07:54.510	36376	0.4200	-0.8500	-47.6700	0.0440	1.2170	0.0100
14:07:54.532	36396	3.2300	-0.4500	-57.1400	0.0580	1.7490	-0.0180
14:07:54.549	36416	0.7800	-0.1800	-51.0500	0.0450	1.4030	0.0050
14:07:54.569	36436	1.2100	-0.8400	-50.1400	-0.0030	1.3660	-0.0100
14:07:54.590	36456	1.4300	0.0400	-58.3500	0.0450	1.6870	0.0040
14:07:54.610	36476	-0.2100	-0.8500	-47.2500	-0.0240	1.1300	0.0040
14:07:54.630	36496	2.9600	-0.3300	-59.9600	0.0260	1.8800	-0.0160
14:07:54.651	36516	1.2000	0.4300	-46.9800	0.0200	1.2960	-0.0060
14:07:54.670	36536	3.7300	-0.4800	-53.2900	0.0330	1.5640	-0.0030
14:07:54.691	36556	0.7400	0.0600	-55.9900	0.0620	1.6300	0.0020
14:07:54.710	36576	1.4400	-0.2900	-47.5200	0.0260	1.3020	0.0080
14:07:54.730	36596	1.6500	0.3200	-59.5700	0.0710	1.7730	0.0010
14:07:54.750	36616	0.3100	-0.5000	-48.0200	0.0370	1.1400	0.0130
14:07:54.770	36636	2.3200	-0.4700	-57.5300	0.0840	1.6890	-0.0190
14:07:54.790	36656	1.7100	-0.2200	-50.8700	0.1040	1.4270	0.0070
14:07:54.811	36676	1.8600	-0.7600	-51.6800	0.0760	1.4330	-0.0120
14:07:54.830	36696	1.3300	0.3200	-56.3700	0.1630	1.6510	-0.0060
14:07:54.851	36716	-0.4600	-0.8300	-45.6400	0.0580	1.1440	-0.0090
14:07:54.870	36736	1.1000	-0.1700	-60.4200	0.1300	1.7660	-0.0220
14:07:54.890	36756	0.6500	-0.5500	-46.5800	0.0820	1.2200	-0.0020
14:07:54.910	36776	2.2900	-0.5800	-54.1400	0.0440	1.6050	-0.0330
14:07:54.930	36796	1.7300	0.1600	-52.0200	0.0870	1.4630	0.0110
14:07:54.950	36816	2.2500	-0.8400	-49.2400	-0.0040	1.3850	-0.0080
14:07:54.971	36836	1.6000	0.1600	-60.5700	0.0560	1.7660	0.0050
14:07:54.989	36856	0.7800	-0.5200	-47.1600	0.0070	1.2420	0.0070
14:07:55.011	36876	2.4000	-0.2500	-57.9600	0.0390	1.7830	-0.0160
14:07:55.031	36896	1.5200	0.2600	-47.7600	0.0320	1.3430	0.0110
14:07:55.049	36916	1.6500	-0.1500	-52.0100	0.0110	1.4490	-0.0050
14:07:55.070	36936	2.1100	0.2200	-52.6600	0.0320	1.5560	0.0050
14:07:55.090	36956	1.3500	-0.8400	-46.4300	0.0030	1.2540	-0.0080
14:07:55.111	36976	1.9800	-0.1900	-59.2500	0.0560	1.7970	-0.0100
14:07:55.129	36996	0.3000	-0.3700	-47.2800	0.0260	1.2350	0.0010
14:07:55.150	37016	2.8200	-0.2700	-57.9600	0.0810	1.7590	-0.0040
14:07:55.170	37036	1.4600	-0.0700	-51.3700	0.0850	1.4450	0.0180
14:07:55.189	37056	0.9500	-0.7600	-50.2900	0.0410	1.3720	-0.0070
14:07:55.209	37076	1.4000	-0.1500	-58.2700	0.1210	1.6100	0.0100
14:07:55.230	37096	0.8200	-0.8600	-46.1000	0.0810	1.2360	-0.0120
14:07:55.250	37116	3.0000	-0.1100	-59.0700	0.1450	1.8540	-0.0130
14:07:55.272	37136	0.3300	-0.6300	-45.5700	0.0930	1.2170	-0.0100
14:07:55.290	37156	3.0100	-0.6100	-54.4300	0.0940	1.6480	-0.0240
14:07:55.311	37176	1.3500	-0.0500	-53.3000	0.1060	1.5030	-0.0050
14:07:55.331	37196	1.2600	-1.1600	-50.1600	0.0220	1.3390	-0.0080
14:07:55.351	37216	2.0000	0.0400	-59.8700	0.0850	1.7940	-0.0120
14:07:55.371	37236	0.3800	-0.2800	-47.3400	0.0300	1.2640	-0.0030
14:07:55.390	37256	1.3200	-0.0600	-58.2500	0.0400	1.6740	-0.0110
14:07:55.410	37276	0.0300	0.0800	-48.0600	0.0110	1.1890	0.0000
14:07:55.431	37296	2.2700	-0.7800	-50.8200	-0.0240	1.3730	-0.0100
14:07:55.451	37316	1.2900	0.5300	-59.1800	0.0230	1.6290	-0.0020
14:07:55.473	37336	1.7200	-0.8000	-48.1400	-0.0070	1.3370	0.0050
14:07:55.490	37356	1.3600	-0.2300	-61.8700	0.0510	1.7950	0.0090
14:07:55.510	37376	-0.1800	-0.4700	-47.5800	0.0220	1.2220	0.0310
14:07:55.530	37396	1.8800	-0.4500	-55.8100	0.0210	1.5700	-0.0050
14:07:55.550	37416	0.8900	-0.0700	-50.9200	0.0560	1.4180	0.0070
14:07:55.570	37436	2.8700	-0.8900	-50.0700	0.0330	1.4460	-0.0100
14:07:55.590	37456	1.3000	0.0000	-60.7300	0.1120	1.7010	0.0150
14:07:55.610	37476	0.0900	-0.5600	-46.1800	0.0390	1.2090	0.0000
14:07:55.629	37496	2.2900	-0.2700	-57.8400	0.1120	1.7460	-0.0150
14:07:55.650	37516	0.4300	-0.2900	-46.7700	0.0970	1.2610	0.0030
14:07:55.671	37536	3.0300	-1.1000	-53.3500	0.0820	1.6160	-0.0280
14:07:55.692	37556	1.6200	-0.4400	-55.1600	0.1340	1.4540	-0.0010
14:07:55.711	37576	2.7400	-0.9600	-50.8600	0.0520	1.4370	-0.0090
14:07:55.731	37596	2.6700	-0.0500	-60.5300	0.1250	1.7900	-0.0080
14:07:55.751	37616	-0.2700	-0.5300	-46.2000	0.0420	1.1910	-0.0010
14:07:55.771	37636	2.7500	-0.1800	-57.4800	0.0720	1.7670	-0.0190
14:07:55.790	37656	1.2000	-0.4600	-49.7300	0.0420	1.3850	0.0160
14:07:55.811	37676	1.9000	-0.4100	-52.4900	0.0020	1.4980	-0.0240
14:07:55.831	37696	1.1400	0.1600	-57.3000	0.0420	1.6390	0.0080
14:07:55.851	37716	0.9200	-0.6300	-46.3200	0.0020	1.2140	0.0040
14:07:55.872	37736	1.4900	-0.1500	-62.4000	0.0230	1.9310	-0.0070
14:07:55.891	37756	0.1300	0.1600	-44.8600	-0.0100	1.1320	-0.0060
14:07:55.911	37776	2.3200	-0.5300	-51.5200	0.0150	1.5480	-0.0250
14:07:55.932	37796	0.2100	-0.1200	-54.7200	0.0470	1.5130	0.0090
14:07:55.950	37816	1.8800	-0.3400	-50.5200	0.0320	1.4730	-0.0100
14:07:55.971	37836	1.2900	-0.0800	-57.3600	0.0620	1.6510	0.0010
14:07:55.990	37856	-0.4900	0.0300	-44.0600	0.0320	1.0690	-0.0040
14:07:56.011	37876	3.6800	-0.5000	-61.4900	0.0930	1.8580	0.0170
14:07:56.031	37896	1.3900	-0.0200	-47.3500	0.0830	1.2690	0.0110
14:07:56.051	37916	1.5300	-0.4600	-54.0100	0.0510	1.4680	-0.0140
14:07:56.072	37936	1.0700	-0.0500	-52.2800	0.0860	1.3460	0.0160
14:07:56.092	37956	0.8500	-0.8600	-50.0700	0.0230	1.2640	-0.0130
14:07:56.113	37976	2.7600	-0.2300	-61.5300	0.1340	1.8810	-0.0280
14:07:56.132	37996	0.4900	-1.0500	-44.6800	0.0600	1.1810	0.0040
14:07:56.152	38016	1.6100	-0.5300	-62.4500	0.1030	1.8210	-0.0100
14:07:56.172	38036	0.2200	0.0200	-48.4300	0.0760	1.1960	0.0100
14:07:56.192	38056	1.2400	-0.5100	-49.5300	0.0390	1.3960	-0.0140
14:07:56.215	38076	1.6700	0.0600	-61.0500	0.0630	1.7040	0.0110
14:07:56.232	38096	1.2200	-0.4500	-46.8700	0.0090	1.1960	0.0060
14:07:56.251	38116	3.8100	-0.1600	-62.1100	0.0640	1.9300	0.0000
14:07:56.272	38136	0.7900	0.0000	-44.1600	0.0210	1.2210	-0.0010
14:07:56.291	38156	3.5200	-0.4500	-55.7800	0.0120	1.6330	-0.0050
14:07:56.311	38176	1.2500	0.2500	-51.2600	0.0360	1.4950	0.0040
14:07:56.331	38196	0.7300	-0.2100	-47.0600	-0.0020	1.2110	-0.0040
14:07:56.352	38216	2.3600	-0.0400	-62.7300	0.0790	1.8610	-0.0040
14:07:56.371	38236	1.7300	-0.0600	-45.2900	0.0540	1.2490	0.0020
14:07:56.391	38256	2.8700	-0.1600	-59.9400	0.0760	1.8110	-0.0020
14:07:56.412	38276	0.7500	0.1600	-49.0800	0.0910	1.3370	0.0110
14:07:56.431	38296	1.9800	-0.7800	-49.4400	0.0530	1.4020	-0.0140
14:07:56.451	38316	1.2000	-0.2400	-58.4200	0.1260	1.6140	0.0050
14:07:56.470	38336	0.9000	-0.8200	-46.3600	0.0930	1.2050	-0.0100
14:07:56.491	38356	2.3100	-0.3000	-62.2700	0.1490	1.9060	-0.0240
14:07:56.511	38376	1.0100	-0.6500	-46.8200	0.0610	1.1960	0.0030
14:07:56.532	38396	2.9600	-0.8800	-56.7500	0.0830	1.6270	-0.0030
14:07:56.550	38416	1.2500	-0.1900	-52.4000	0.1040	1.4850	0.0080
14:07:56.572	38436	1.3900	-0.5600	-48.6000	0.0170	1.3780	-0.0130
14:07:56.591	38456	1.2500	0.0100	-60.7400	0.0830	1.7930	-0.0030
14:07:56.610	38476	-0.1100	-0.6000	-46.7000	0.0030	1.1370	0.0120
14:07:56.632	38496	2.7400	-0.3200	-58.0800	0.0320	1.7720	-0.0200
14:07:56.651	38516	1.4200	-0.2400	-47.4100	0.0070	1.2890	-0.0070
14:07:56.671	38536	2.7800	-0.8400	-51.8800	-0.0120	1.4470	-0.0090
14:07:56.691	38556	1.8600	0.1200	-57.7800	0.0470	1.6680	0.0080
14:07:56.711	38576	-0.2300	-0.4000	-47.4500	-0.0020	1.1810	-0.0030
14:07:56.732	38596	1.0300	-0.1400	-61.4500	0.0540	1.8110	0.0000
14:07:56.751	38616	0.4200	-0.6400	-46.7100	0.0060	1.2350	0.0000
14:07:56.770	38636	2.7200	-0.3300	-56.3500	0.0350	1.6050	-0.0040
14:07:56.792	38656	1.0300	-0.0500	-52.6800	0.0780	1.4510	-0.0010
14:07:56.812	38676	2.4100	-0.5500	-46.2000	0.0440	1.3530	-0.0080
14:07:56.831	38696	1.4500	0.5600	-62.5000	0.1120	1.8230	0.0060
14:07:56.852	38716	-1.0800	-0.4600	-47.0400	0.0630	1.1710	-0.0010
14:07:56.872	38736	1.9700	-0.1600	-58.7900	0.1350	1.6930	0.0070
14:07:56.891	38756	-0.3700	-0.1200	-49.4200	0.0840	1.2360	0.0020
14:07:56.910	38776	2.6900	-0.7100	-51.3800	0.0740	1.5380	-0.0210
14:07:56.932	38796	1.8700	0.2900	-54.1700	0.1100	1.5120	-0.0090
14:07:56.952	38816	1.2900	-0.9000	-49.6000	0.0180	1.2570	-0.0020
14:07:56.972	38836	1.8000	0.0200	-62.9700	0.1140	1.8630	0.0080
14:07:56.991	38856	0.0000	-0.6100	-48.3500	0.0390	1.2550	0.0070
14:07:57.012	38876	2.4600	-0.5300	-57.3500	0.0410	1.6680	-0.0130
14:07:57.031	38896	1.1900	-0.3700	-50.7400	0.0270	1.4020	0.0020
14:07:57.051	38916	1.6300	-0.6000	-49.5600	-0.0020	1.4250	-0.0210
14:07:57.071	38936	0.7300	0.2300	-58.4900	0.0320	1.6670	-0.0030
14:07:57.091	38956	0.4500	-0.8900	-46.1700	-0.0100	1.2430	-0.0050
14:07:57.110	38976	1.8800	-0.0300	-60.3200	0.0240	1.7610	0.0050
14:07:57.132	38996	0.2900	-0.0400	-48.8200	0.0030	1.2650	0.0130
14:07:57.152	39016	3.3000	-0.6000	-53.4500	0.0320	1.5790	0.0020
14:07:57.171	39036	1.3400	0.1300	-55.3500	0.0570	1.5620	0.0070
14:07:57.191	39056	1.7300	-0.3500	-47.5700	0.0260	1.3440	-0.0200
14:07:57.212	39076	0.9400	-0.1200	-59.7500	0.0720	1.6810	0.0190
14:07:57.231	39096	0.7600	-0.2300	-45.9100	0.0510	1.1790	-0.0020
14:07:57.251	39116	2.9800	-0.2500	-59.4400	0.1060	1.7770	-0.0140
14:07:57.272	39136	1.2500	-0.1600	-50.2200	0.1070	1.4100	0.0070
14:07:57.292	39156	1.7000	-0.8600	-53.1000	0.1030	1.4860	-0.0020
14:07:57.312	39176	0.4400	0.2800	-55.8300	0.1340	1.6020	-0.0100
14:07:57.332	39196	-0.7200	-0.8400	-46.9200	0.0400	1.1290	-0.0040
14:07:57.353	39216	0.5100	-0.0600	-60.5300	0.1030	1.7360	-0.0190
14:07:57.372	39236	0.7900	-0.7700	-48.6600	0.0540	1.3000	0.0050
14:07:57.392	39256	2.6900	-0.2100	-55.5000	0.0630	1.6760	-0.0310
14:07:57.411	39276	1.1000	-0.0400	-51.9400	0.0790	1.4460	0.0150
14:07:57.432	39296	1.1100	-0.5800	-49.1700	0.0060	1.3150	0.0020
14:07:57.452	39316	1.2200	0.0600	-58.1700	0.0330	1.6520	0.0030
14:07:57.473	39336	0.7700	-0.7000	-46.5600	-0.0050	1.2570	-0.0030
14:07:57.493	39356	4.0800	-0.4700	-57.7900	0.0540	1.8500	-0.0220
14:07:57.512	39376	1.9000	-0.2200	-50.7700	0.0350	1.3890	0.0170
14:07:57.532	39396	1.7900	-0.8500	-53.1200	0.0160	1.5020	0.0070
14:07:57.552	39416	0.9800	-0.1400	-54.2900	0.0520	1.6010	0.0080
14:07:57.572	39436	1.1500	-0.7700	-48.8600	0.0200	1.2660	0.0040
14:07:57.592	39456	2.7000	-0.4700	-61.3700	0.0670	1.8050	0.0030
14:07:57.613	39476	0.8700	-0.3300	-47.0400	0.0370	1.2780	-0.0060
14:07:57.631	39496	3.8100	-0.4200	-56.9200	0.0880	1.7460	-0.0120
14:07:57.651	39516	1.2900	0.2300	-51.3000	0.1050	1.4420	0.0020
14:07:57.672	39536	1.1300	-0.9500	-47.9400	0.0490	1.3300	-0.0200
14:07:57.692	39556	1.2400	-0.0100	-55.4600	0.1270	1.6330	-0.0180
14:07:57.713	39576	0.5400	-0.7800	-46.4200	0.0720	1.2410	-0.0130
14:07:57.733	39596	2.0100	-0.3400	-63.8500	0.1520	1.8810	-0.0040
14:07:57.752	39616	1.4700	-0.3600	-47.6000	0.0730	1.2730	-0.0040
14:07:57.772	39636	2.1900	-0.6300	-54.4000	0.0610	1.5670	-0.0070
14:07:57.791	39656	1.0900	0.0800	-56.3400	0.0910	1.5230	0.0150
14:07:57.813	39676	1.5300	-0.9200	-47.8000	0.0150	1.3070	-0.0070
14:07:57.831	39696	1.4900	-0.1600	-60.7200	0.0750	1.7890	-0.0120
14:07:57.853	39716	0.3800	-0.6300	-47.4300	0.0180	1.2430	0.0020
14:07:57.872	39736	3.7900	-0.1400	-58.1300	0.0610	1.7620	-0.0140
14:07:57.892	39756	0.8800	-0.0200	-48.8000	0.0370	1.3510	0.0050
14:07:57.912	39776	1.5800	-0.5700	-50.0700	-0.0130	1.3700	-0.0190
14:07:57.932	39796	1.6400	0.2800	-57.6400	0.0360	1.7250	0.0040
14:07:57.952	39816	0.1400	-0.9000	-47.0500	-0.0060	1.1590	0.0060
14:07:57.972	39836	2.0000	-0.4200	-60.4300	0.0360	1.7610	-0.0040
14:07:57.992	39856	0.7000	-0.3200	-47.0500	0.0350	1.2930	-0.0080
14:07:58.012	39876	1.2100	-0.3100	-55.6800	0.0320	1.5470	-0.0030
14:07:58.033	39896	0.9700	0.1100	-52.4000	0.0490	1.4600	0.0110
14:07:58.052	39916	0.6500	-0.6200	-49.7400	-0.0020	1.2660	-0.0070
14:07:58.072	39936	1.2400	0.5400	-61.0800	0.0870	1.7940	-0.0080
14:07:58.092	39956	-0.1300	-0.2700	-45.5500	0.0760	1.1990	-0.0030
14:07:58.111	39976	1.4200	-0.3200	-56.9800	0.1050	1.6520	-0.0100
14:07:58.133	39996	0.1000	0.1800	-48.5700	0.0990	1.3080	-0.0030
14:07:58.151	40016	1.9300	-0.9500	-50.6700	0.0660	1.4640	-0.0160
14:07:58.172	40036	1.4500	0.3500	-54.2900	0.1410	1.5390	-0.0050
14:07:58.193	40056	1.1100	-0.7800	-49.5600	0.0320	1.2860	-0.0120
14:07:58.213	40076	2.4600	-0.1300	-60.4700	0.1160	1.8470	-0.0090
14:07:58.233	40096	1.0400	-0.8000	-45.4300	0.0380	1.2520	0.0000
14:07:58.253	40116	2.3800	-0.6100	-57.1000	0.0580	1.7590	-0.0130
14:07:58.272	40136	1.5800	-0.2300	-51.1700	0.0340	1.4850	0.0050
14:07:58.294	40156	1.1800	-0.4600	-51.8500	0.0010	1.4260	0.0020
14:07:58.311	40176	1.6800	-0.2200	-57.4500	0.0370	1.6640	0.0000
14:07:58.331	40196	-0.8300	-0.4000	-48.3400	-0.0210	1.1870	-0.0110
14:07:58.351	40216	2.7400	0.0500	-59.9100	0.0390	1.8270	-0.0060
14:07:58.372	40236	0.4100	-0.2600	-47.4300	0.0160	1.2160	0.0060
14:07:58.393	40256	2.8200	-0.1500	-52.1200	0.0410	1.5680	-0.0070
14:07:58.413	40276	1.4200	-0.1600	-55.2700	0.0650	1.6310	0.0030
14:07:58.433	40296	0.8400	-0.4100	-48.7200	0.0330	1.2940	0.0030
14:07:58.453	40316	1.2200	-0.2500	-61.2800	0.0860	1.7600	0.0090
14:07:58.472	40336	-0.0300	-0.7900	-46.4200	0.0570	1.1960	0.0060
14:07:58.493	40356	3.4100	-0.5000	-57.0000	0.1090	1.7950	-0.0180
14:07:58.512	40376	1.8600	-0.1400	-48.6600	0.1130	1.3920	-0.0150
14:07:58.533	40396	2.1600	-0.7100	-50.5200	0.0910	1.4270	-0.0110
14:07:58.554	40416	1.4400	0.1600	-57.4100	0.1340	1.6570	-0.0020
14:07:58.574	40436	-0.4900	-0.5700	-45.6500	0.0540	1.1890	-0.0070
14:07:58.592	40456	1.6800	-0.1300	-60.9900	0.1100	1.7840	-0.0210
14:07:58.613	40476	0.2900	0.1100	-49.3100	0.0570	1.2370	0.0140
14:07:58.633	40496	3.3900	-0.5800	-55.1200	0.0530	1.6920	-0.0190
14:07:58.654	40516	2.3700	-0.0700	-53.6600	0.0840	1.5280	0.0090
14:07:58.672	40536	0.3500	-0.6100	-47.8200	-0.0040	1.2600	-0.0120
14:07:58.692	40556	0.7500	-0.0800	-60.7800	0.0540	1.7550	-0.0050
14:07:58.712	40576	0.5000	-1.1400	-45.7300	0.0020	1.1930	-0.0070
14:07:58.734	40596	3.7200	-0.5300	-60.6900	0.0390	1.8340	0.0010
14:07:58.752	40616	0.8400	-0.2300	-49.6600	0.0110	1.3450	0.0060
14:07:58.772	40636	2.1100	-0.5200	-52.9600	0.0010	1.4580	0.0190
14:07:58.793	40656	1.7300	0.2100	-55.4400	0.0520	1.5760	0.0140
14:07:58.813	40676	-0.6000	-0.3200	-47.0300	0.0260	1.1620	-0.0080
14:07:58.832	40696	2.1700	-0.4000	-61.2500	0.0700	1.9110	-0.0220
14:07:58.852	40716	1.2100	0.0500	-47.0700	0.0490	1.2690	-0.0050
14:07:58.872	40736	2.9800	-0.0400	-54.0700	0.0660	1.7090	-0.0190
14:07:58.893	40756	0.9200	0.3700	-52.2700	0.0850	1.4120	0.0030
14:07:58.913	40776	1.7300	-1.2200	-48.0000	0.0360	1.2670	-0.0070
14:07:58.932	40796	0.8300	0.1900	-59.0100	0.1110	1.6400	-0.0100
14:07:58.952	40816	0.5900	-1.0600	-46.0800	0.0810	1.2690	-0.0210
14:07:58.972	40836	3.2500	-0.0900	-62.1700	0.1600	1.9070	-0.0100
14:07:58.993	40856	1.8500	-0.2000	-45.3400	0.1090	1.3320	0.0000
14:07:59.014	40876	1.9400	-0.8700	-54.3900	0.0650	1.4920	0.0020
14:07:59.034	40896	1.8900	-0.3200	-54.1900	0.0980	1.5330	0.0050
14:07:59.052	40916	1.3300	-0.7700	-47.4300	0.0090	1.2210	-0.0160
14:07:59.072	40936	2.1100	-0.5500	-64.2000	0.0980	1.8580	0.0060
14:07:59.093	40956	0.8000	-0.8600	-48.3500	0.0320	1.3180	0.0070
14:07:59.113	40976	3.2900	-0.2200	-58.2600	0.0410	1.7470	-0.0110
14:07:59.132	40996	1.1300	-0.2800	-48.6800	0.0330	1.3670	0.0070
14:07:59.154	41016	1.1700	-0.4100	-47.4500	-0.0220	1.3010	-0.0140
14:07:59.175	41036	1.8500	-0.0300	-60.4200	0.0150	1.7320	0.0080
14:07:59.194	41056	1.3500	-0.7500	-46.8200	0.0040	1.2710	0.0030
14:07:59.213	41076	2.1500	-0.3600	-61.8000	0.0480	1.8180	0.0030
14:07:59.233	41096	-0.3500	0.1800	-49.8100	0.0300	1.2620	0.0010
14:07:59.252	41116	2.4400	-0.4600	-52.6900	0.0230	1.4840	-0.0100
14:07:59.272	41136	0.4500	0.1300	-54.3900	0.0690	1.4670	0.0130
14:07:59.294	41156	1.0200	-0.5400	-46.3800	0.0200	1.2480	-0.0190
14:07:59.312	41176	0.9800	0.0900	-62.4300	0.0980	1.8050	-0.0090
14:07:59.332	41196	0.3200	-0.4700	-46.4900	0.0880	1.2230	-0.0070
14:07:59.352	41216	1.8500	-0.1200	-57.3500	0.1040	1.6910	-0.0160
14:07:59.374	41236	0.8300	-0.5100	-50.1300	0.1030	1.3180	0.0130
14:07:59.394	41256	1.0500	-0.8200	-50.2500	0.0500	1.2870	-0.0120
14:07:59.415	41276	1.0500	0.2700	-54.7600	0.1030	1.5320	-0.0080
14:07:59.433	41296	0.1800	-0.7500	-46.8900	0.0290	1.2510	-0.0090
14:07:59.455	41316	1.9700	-0.4400	-64.2900	0.1100	1.8660	-0.0060
14:07:59.475	41336	0.7000	-0.5400	-48.5400	0.0450	1.2200	0.0080
14:07:59.494	41356	3.1300	-0.4600	-57.0000	0.0340	1.6210	-0.0050
14:07:59.514	41376	1.7900	-0.0600	-52.1000	0.0520	1.4650	0.0010
14:07:59.533	41396	1.5100	-0.6000	-48.4400	0.0170	1.3660	-0.0060
14:07:59.553	41416	2.1500	-0.1300	-59.5000	0.0580	1.7790	-0.0020
14:07:59.574	41436	-0.0600	-0.5000	-47.8600	-0.0010	1.2010	0.0100
14:07:59.594	41456	2.8700	-0.3100	-61.1000	0.0380	1.8460	-0.0010
14:07:59.614	41476	1.3300	0.4500	-45.4800	0.0290	1.2890	-0.0080
14:07:59.633	41496	2.9700	-0.3900	-52.2100	0.0170	1.4730	-0.0110
14:07:59.654	41516	1.4700	0.3600	-56.3500	0.0770	1.6890	-0.0030
14:07:59.673	41536	1.5500	-0.7100	-45.1400	0.0450	1.3070	-0.0050
14:07:59.693	41556	1.3800	0.1600	-60.4200	0.0850	1.7930	-0.0080
14:07:59.714	41576	0.0400	-0.1900	-45.5700	0.0650	1.2020	0.0000
14:07:59.734	41596	3.7800	-0.6100	-57.3300	0.0940	1.7240	0.0090
14:07:59.754	41616	2.4000	-0.1300	-49.7500	0.0990	1.4700	0.0000
14:07:59.773	41636	1.8400	-0.2700	-48.9400	0.0690	1.3710	-0.0120
14:07:59.793	41656	1.7000	0.5300	-58.5200	0.1370	1.7410	-0.0100
14:07:59.814	41676	-0.3800	-1.0900	-44.2000	0.0340	1.1150	-0.0150
14:07:59.834	41696	1.2300	0.1100	-60.4100	0.1110	1.7560	-0.0300
14:07:59.854	41716	0.8600	-0.7700	-49.6700	0.0850	1.3450	0.0170
14:07:59.873	41736	3.1100	-0.4100	-53.3100	0.0590	1.6210	-0.0140
14:07:59.894	41756	0.8800	0.0200	-55.5600	0.0770	1.6100	0.0040
14:07:59.913	41776	0.0500	-0.3700	-46.4700	0.0020	1.2210	-0.0160
14:07:59.933	41796	1.3600	-0.2100	-61.0600	0.0450	1.7760	-0.0050
14:07:59.954	41816	0.6000	-0.3900	-45.3700	0.0030	1.2020	-0.0140
14:07:59.974	41836	3.3200	-0.2200	-55.6300	0.0240	1.7090	-0.0220
14:07:59.994	41856	1.1500	0.0400	-50.4400	0.0220	1.4250	-0.0060
14:08:00.014	41876	1.3700	-0.3100	-50.7400	-0.0180	1.4080	-0.0030
14:08:00.034	41896	1.7600	0.1300	-57.3400	0.0650	1.6440	0.0120
14:08:00.053	41916	-0.5600	-0.3900	-48.1300	-0.0030	1.1690	-0.0080
14:08:00.074	41936	2.3700	0.1100	-58.7400	0.0560	1.7770	-0.0200
14:08:00.095	41956	0.6500	-0.0200	-46.6500	0.0550	1.2510	0.0000
14:08:00.113	41976	3.7100	-0.4200	-53.2000	0.0640	1.6410	-0.0160
14:08:00.134	41996	1.1200	0.1800	-52.2100	0.0930	1.4700	-0.0020
14:08:00.154	42016	0.4600	-0.6800	-47.4000	0.0660	1.2680	-0.0030
14:08:00.174	42036	1.3900	-0.0300	-58.4700	0.1190	1.7060	-0.0150
14:08:00.193	42056	0.6300	-0.7600	-49.8200	0.0550	1.2690	0.0080
14:08:00.214	42076	3.3400	-0.6700	-60.3400	0.1070	1.8420	-0.0200
14:08:00.234	42096	1.1300	-0.6600	-49.3300	0.0990	1.3310	-0.0060
14:08:00.253	42116	2.8500	-1.1400	-51.4100	0.0540	1.4850	-0.0140
14:08:00.274	42136	0.9600	0.1600	-57.3500	0.1090	1.6050	0.0000
14:08:00.293	42156	-0.1300	-1.0900	-47.6000	0.0250	1.2670	-0.0100
14:08:00.313	42176	2.6500	0.1400	-60.6800	0.0750	1.8440	-0.0120
14:08:00.335	42196	0.2400	-0.2200	-47.3800	0.0000	1.2660	-0.0090
14:08:00.354	42216	2.6100	-0.4400	-57.1000	0.0270	1.6390	-0.0050
14:08:00.373	42236	1.1900	-0.1200	-52.0000	0.0330	1.4330	0.0110
14:08:00.394	42256	0.1200	-0.7900	-46.5000	-0.0290	1.2090	-0.0170
14:08:00.416	42276	1.2200	-0.2500	-60.9400	0.0300	1.7790	-0.0010
14:08:00.433	42296	0.0500	-0.2500	-46.4100	0.0050	1.1750	0.0020
14:08:00.453	42316	2.8100	0.1900	-56.8900	0.0490	1.7770	-0.0210
14:08:00.473	42336	1.3300	0.0300	-50.3700	0.0360	1.3890	0.0080
14:08:00.494	42356	1.9900	-0.3900	-50.1800	0.0310	1.4700	-0.0160
14:08:00.514	42376	1.6700	0.5800	-55.1700	0.0860	1.5780	-0.0010
14:08:00.533	42396	0.5600	-0.8400	-49.2100	0.0320	1.3020	0.0000
14:08:00.554	42416	2.0200	-0.0800	-61.5800	0.1110	1.8370	-0.0020
14:08:00.573	42436	0.7000	-0.7300	-48.7400	0.0740	1.2360	0.0150
14:08:00.593	42456	1.5300	-0.4900	-55.9900	0.0960	1.6160	-0.0110
14:08:00.615	42476	1.4000	-0.7500	-51.3200	0.1080	1.4360	0.0060
14:08:00.635	42496	1.7300	-0.9400	-50.5900	0.0540	1.3740	-0.0070
14:08:00.654	42516	0.3300	0.4500	-57.7800	0.1150	1.6320	-0.0160
14:08:00.674	42536	0.1800	-1.0300	-46.1300	0.0460	1.1850	-0.0110
14:08:00.694	42556	2.5000	-0.0600	-59.7600	0.1040	1.8160	-0.0230
14:08:00.714	42576	0.9100	-0.5100	-47.8600	0.0420	1.2900	0.0110
14:08:00.734	42596	2.7900	-0.5400	-54.4300	0.0330	1.6010	-0.0190
14:08:00.755	42616	1.8600	-0.0700	-54.7300	0.0340	1.5580	0.0150
14:08:00.774	42636	0.8100	-0.1300	-49.0200	0.0130	1.3020	-0.0050
14:08:00.794	42656	2.7800	-0.7100	-59.9300	0.0440	1.8450	0.0000
14:08:00.814	42676	0.1000	-0.1700	-46.1900	0.0030	1.1830	0.0030
14:08:00.834	42696	2.6100	-0.2900	-56.6100	0.0250	1.6950	-0.0200
14:08:00.854	42716	1.1400	0.1300	-47.6400	0.0330	1.3780	0.0010
14:08:00.873	42736	1.4800	-0.4000	-51.0900	0.0290	1.4500	-0.0160
14:08:00.894	42756	1.3500	0.0800	-59.1100	0.0750	1.6940	0.0050
14:08:00.915	42776	1.2900	-0.6700	-44.8200	0.0370	1.2170	-0.0080
14:08:00.933	42796	1.5200	0.0000	-59.3300	0.0750	1.7730	-0.0100
14:08:00.954	42816	0.2200	0.0300	-46.4900	0.0710	1.2240	0.0010
14:08:00.975	42836	3.0900	-0.7900	-52.2300	0.0600	1.5720	-0.0140
14:08:00.995	42856	1.1600	0.0800	-54.2200	0.1110	1.5160	0.0010
14:08:01.015	42876	1.4900	-0.6800	-48.3400	0.0600	1.3920	-0.0140
14:08:01.035	42896	1.5800	0.0000	-62.3100	0.1440	1.7990	-0.0060
14:08:01.054	42916	-0.5200	-0.7600	-45.2600	0.0500	1.1090	0.0070
14:08:01.076	42936	0.9400	-0.2500	-56.5600	0.0650	1.6320	-0.0200
14:08:01.094	42956	0.4000	0.0700	-49.2400	0.0620	1.2770	0.0040
14:08:01.114	42976	2.3000	-0.7500	-51.6300	0.0330	1.5060	-0.0110
14:08:01.136	42996	2.0600	0.2300	-55.9800	0.0890	1.6140	0.0000
14:08:01.156	43016	0.4300	-0.6100	-46.5100	-0.0040	1.3110	-0.0040
14:08:01.174	43036	1.5300	0.3000	-62.6200	0.0440	1.8050	-0.0010
14:08:01.195	43056	0.6800	-0.6600	-45.2000	-0.0020	1.1700	0.0050
14:08:01.214	43076	3.8100	-0.7000	-55.0200	-0.0010	1.6420	-0.0200
14:08:01.234	43096	1.6600	0.3300	-53.0000	0.0390	1.5320	-0.0020
14:08:01.255	43116	2.6700	-0.4900	-50.2600	0.0200	1.4700	-0.0150
14:08:01.276	43136	1.2000	0.1400	-59.3600	0.0720	1.7310	0.0140
14:08:01.295	43156	-0.2400	-0.4600	-46.3100	0.0270	1.1230	0.0120
14:08:01.315	43176	1.7800	-0.4900	-58.7100	0.0420	1.6950	-0.0070
14:08:01.334	43196	0.4600	0.0100	-48.7600	0.0170	1.2160	-0.0070
14:08:01.355	43216	2.3500	-0.6300	-52.9600	0.0430	1.5840	-0.0100
14:08:01.374	43236	1.2000	0.1100	-55.9800	0.0960	1.5730	0.0060
14:08:01.396	43256	-0.4800	-0.9700	-47.1300	0.0430	1.1650	-0.0020
14:08:01.416	43276	1.2400	-0.0500	-58.9900	0.1010	1.6660	-0.0190
14:08:01.436	43296	0.4800	-0.8900	-45.6900	0.0770	1.1700	-0.0050
14:08:01.456	43316	3.3700	-0.5800	-57.7800	0.1080	1.7400	-0.0250
14:08:01.476	43336	1.5400	-0.2000	-50.4500	0.0880	1.3470	0.0150
14:08:01.496	43356	2.4600	-0.7600	-50.5400	0.0370	1.4690	-0.0120
14:08:01.515	43376	1.5800	0.4400	-58.1300	0.0930	1.6860	0.0020
14:08:01.535	43396	0.2300	-0.7200	-46.6300	0.0030	1.2210	-0.0030
14:08:01.554	43416	2.3800	-0.1300	-60.6600	0.0620	1.8480	-0.0120
14:08:01.576	43436	0.7000	-0.0800	-45.9900	0.0230	1.2990	-0.0060
14:08:01.595	43456	2.4800	-0.4800	-54.9700	0.0180	1.6100	-0.0090
14:08:01.614	43476	1.1800	-0.2300	-55.4300	0.0350	1.5090	0.0150
14:08:01.636	43496	0.3200	-0.7000	-46.5600	-0.0140	1.1940	0.0030
14:08:01.655	43516	1.1200	-0.8200	-62.7700	0.0350	1.7820	0.0180
14:08:01.675	43536	-0.5700	-0.4900	-46.9800	0.0170	1.1190	0.0120
14:08:01.696	43556	3.0900	-0.1600	-57.2300	0.0270	1.7670	-0.0150
14:08:01.716	43576	1.0100	-0.0800	-52.3900	0.0500	1.4150	0.0100
14:08:01.734	43596	1.6700	-0.2800	-48.9300	0.0180	1.4070	-0.0190
14:08:01.754	43616	1.7300	0.3500	-57.6100	0.0880	1.6910	0.0050
14:08:01.776	43636	0.5300	-0.3300	-46.3800	0.0480	1.2150	0.0020
14:08:01.795	43656	2.8100	-0.1400	-63.0100	0.1140	1.8920	0.0030
14:08:01.815	43676	0.7300	-0.7700	-47.5700	0.0930	1.2720	0.0090
14:08:01.836	43696	2.3500	-0.8900	-53.8500	0.0730	1.5470	-0.0190
14:08:01.855	43716	1.1600	-0.1300	-52.1900	0.1140	1.4570	-0.0140
14:08:01.876	43736	0.0100	-0.6800	-50.9500	0.0380	1.2350	0.0020
14:08:01.896	43756	1.3500	-0.0800	-58.9800	0.1230	1.7200	-0.0220
14:08:01.914	43776	0.1300	-1.1000	-48.3500	0.0300	1.1610	-0.0030
14:08:01.936	43796	2.6000	-0.5000	-61.4000	0.0910	1.7990	-0.0060
14:08:01.956	43816	1.0400	0.1500	-49.7300	0.0650	1.3630	0.0070
14:08:01.976	43836	1.7400	-0.4000	-50.8600	0.0200	1.4460	-0.0080
14:08:01.995	43856	1.6800	0.3000	-57.2200	0.0530	1.6020	0.0020
14:08:02.015	43876	1.5400	-0.4600	-45.8400	0.0020	1.2810	-0.0050
14:08:02.036	43896	1.6900	-0.2100	-62.5400	0.0430	1.8280	-0.0040
14:08:02.055	43916	0.9700	-0.2600	-46.8500	0.0120	1.2900	0.0010
14:08:02.077	43936	2.7000	-0.4000	-56.1100	0.0080	1.6900	-0.0070
14:08:02.096	43956	0.6200	0.0500	-51.1700	0.0510	1.4070	0.0180
14:08:02.114	43976	0.7700	-0.5800	-48.9100	0.0140	1.3500	-0.0130
14:08:02.136	43996	0.9800	-0.2800	-59.4100	0.0650	1.7130	-0.0010
14:08:02.156	44016	0.0900	-0.6400	-46.9400	0.0160	1.1800	-0.0010
14:08:02.176	44036	2.7000	-0.3100	-60.9500	0.0640	1.8350	0.0000
14:08:02.195	44056	0.5000	0.1400	-48.6000	0.0540	1.2840	0.0040
14:08:02.217	44076	3.5700	-0.7300	-51.9100	0.0630	1.5860	-0.0070
14:08:02.236	44096	1.0900	-0.0900	-55.4400	0.1170	1.5280	0.0050
14:08:02.257	44116	1.6200	-0.4000	-46.5900	0.0700	1.3070	-0.0040
14:08:02.274	44136	1.9500	-0.0600	-61.4100	0.1390	1.8300	-0.0050
14:08:02.296	44156	-0.6200	-0.0500	-43.9000	0.0650	1.1720	-0.0220
14:08:02.317	44176	2.3600	-0.5200	-56.9700	0.0790	1.7140	-0.0250
14:08:02.336	44196	0.6800	-0.0800	-52.4600	0.0870	1.4020	0.0220
14:08:02.356	44216	2.6100	-0.6200	-50.6300	0.0190	1.4130	-0.0100
14:08:02.376	44236	1.4500	0.2500	-58.0500	0.0780	1.6720	0.0050
14:08:02.395	44256	1.5500	-0.9400	-46.7300	-0.0060	1.2770	-0.0020
14:08:02.417	44276	2.3100	-0.1300	-62.8800	0.0660	1.8550	0.0030
14:08:02.435	44296	0.2800	-0.6100	-47.9600	-0.0010	1.2180	0.0080
14:08:02.456	44316	2.4200	-0.3600	-54.8800	0.0120	1.4940	-0.0140
14:08:02.476	44336	1.2200	0.0800	-54.3900	0.0380	1.5630	0.0050
14:08:02.495	44356	1.2700	-0.8900	-47.2500	-0.0180	1.2970	-0.0180
14:08:02.517	44376	0.8700	0.0500	-59.9700	0.0590	1.7180	-0.0030
14:08:02.536	44396	-0.2900	-0.8900	-46.2200	0.0110	1.1660	-0.0090
14:08:02.555	44416	2.0400	-0.4600	-57.9100	0.0710	1.6930	-0.0130
14:08:02.577	44436	1.2500	-0.1600	-50.2100	0.0760	1.3890	0.0050
14:08:02.596	44456	3.1000	-0.8100	-53.2600	0.0660	1.5820	-0.0050
14:08:02.616	44476	1.0600	0.4000	-58.5100	0.1360	1.5910	0.0180
14:08:02.636	44496	-1.0300	-0.3800	-44.9500	0.0460	1.0950	-0.0170
14:08:02.657	44516	1.9400	-0.4400	-56.4800	0.1140	1.7140	-0.0270
14:08:02.677	44536	0.9700	-0.5400	-49.0400	0.0530	1.2760	0.0110
14:08:02.695	44556	3.9300	-0.6000	-56.4600	0.0980	1.7860	-0.0290
14:08:02.717	44576	1.6200	-0.0200	-50.6300	0.1060	1.4350	0.0100
14:08:02.736	44596	2.1600	-1.2200	-51.1900	0.0370	1.4410	0.0010
14:08:02.755	44616	1.3600	0.0200	-58.8500	0.0880	1.6970	-0.0060
14:08:02.776	44636	-0.2500	-0.6800	-46.5100	0.0120	1.2430	-0.0140
14:08:02.797	44656	2.7000	0.1600	-59.7300	0.0730	1.8480	-0.0150
14:08:02.816	44676	0.8500	-0.3800	-50.3700	0.0220	1.3120	0.0150
14:08:02.836	44696	2.7700	-0.6000	-54.8900	0.0280	1.5820	-0.0100
14:08:02.856	44716	0.9200	-0.0800	-53.1600	0.0400	1.4510	0.0090
14:08:02.875	44736	0.1100	-0.9100	-47.7300	-0.0130	1.2250	-0.0180
14:08:02.895	44756	1.3500	-0.1600	-59.9900	0.0500	1.7930	-0.0220
14:08:02.915	44776	-0.5700	-0.2700	-46.5200	0.0100	1.0860	0.0140
14:08:02.936	44796	1.7700	-0.3400	-59.9700	0.0360	1.7360	-0.0060
14:08:02.956	44816	1.2300	0.0100	-50.6700	0.0470	1.4470	0.0000
14:08:02.977	44836	1.0300	-0.1700	-51.8100	0.0150	1.3950	-0.0020
14:08:02.996	44856	1.4500	0.3500	-57.3600	0.0810	1.5930	0.0110
14:08:03.016	44876	-0.2700	-0.4100	-46.3800	0.0270	1.1550	-0.0110
14:08:03.035	44896	2.7300	-0.2600	-63.6200	0.1170	1.9150	0.0080
14:08:03.055	44916	0.1800	-0.2300	-50.2500	0.1040	1.2640	0.0280
14:08:03.076	44936	4.1100	-0.6200	-57.0300	0.1220	1.8000	0.0030
14:08:03.097	44956	2.3900	-0.1300	-50.6600	0.1400	1.5530	-0.0060
14:08:03.115	44976	0.6500	-0.7000	-43.9600	0.0520	1.1140	-0.0110
14:08:03.137	44996	2.0400	-0.0800	-58.6400	0.1130	1.7990	-0.0200
14:08:03.156	45016	1.5300	-0.9200	-48.8500	0.0290	1.2770	-0.0010
14:08:03.175	45036	3.4800	0.2100	-58.1200	0.1120	1.8400	-0.0110
14:08:03.195	45056	1.9900	-0.3500	-48.2300	0.0410	1.3840	0.0040
14:08:03.216	45076	1.7400	-0.5600	-50.8000	0.0070	1.4570	-0.0130
14:08:03.236	45096	0.9800	0.1300	-57.1700	0.0350	1.5910	0.0080
14:08:03.258	45116	0.3800	-0.5700	-46.8000	-0.0330	1.2370	-0.0160
14:08:03.276	45136	-0.5200	0.3400	-63.9800	0.0300	1.6850	0.0210
14:08:03.298	45156	-0.4200	-0.4100	-50.4600	0.0020	1.2230	0.0220
14:08:03.317	45176	1.7900	-0.1800	-52.0400	-0.0140	1.4940	-0.0090
14:08:03.336	45196	1.2400	0.3400	-48.1500	0.0300	1.3850	-0.0110
14:08:03.358	45216	2.6000	-0.6100	-55.4200	0.0290	1.5770	0.0030
14:08:03.377	45236	2.4600	0.4600	-56.2600	0.1030	1.6950	-0.0040
14:08:03.398	45256	1.1200	-0.5000	-47.4900	0.0380	1.2990	-0.0010
14:08:03.416	45276	2.8400	-0.3000	-59.8600	0.0940	1.7980	-0.0020
14:08:03.438	45296	0.8600	-0.1000	-47.6000	0.0810	1.2480	0.0120
14:08:03.456	45316	2.3000	-0.6500	-54.9600	0.0750	1.5900	-0.0110
14:08:03.476	45336	1.9000	-0.1500	-52.1600	0.1290	1.4770	0.0060
14:08:03.497	45356	1.0000	-0.8400	-52.6900	0.0810	1.3910	0.0070
14:08:03.515	45376	1.9800	0.0100	-62.0700	0.1430	1.8240	-0.0100
14:08:03.537	45396	0.5600	-0.5200	-43.9200	0.0620	1.1240	0.0000
14:08:03.557	45416	3.8900	-0.2600	-58.5800	0.1000	1.8490	-0.0180
14:08:03.578	45436	0.1400	0.1300	-48.0000	0.0760	1.2810	0.0090
14:08:03.597	45456	2.8400	-0.5400	-50.4800	0.0400	1.4620	-0.0150
14:08:03.618	45476	1.5000	-0.3300	-56.5500	0.0760	1.6890	-0.0050
14:08:03.636	45496	0.6200	-1.0600	-48.2400	0.0060	1.3310	0.0070
14:08:03.657	45516	2.2300	-0.1700	-61.9200	0.0730	1.8900	-0.0060
14:08:03.677	45536	0.8800	-0.4400	-44.5900	0.0040	1.1980	-0.0070
14:08:03.697	45556	2.6400	-0.7900	-55.3300	0.0140	1.5930	-0.0170
14:08:03.716	45576	1.6000	0.0600	-55.4600	0.0360	1.5940	0.0130
14:08:03.737	45596	1.4000	-0.6100	-48.0300	0.0100	1.2980	-0.0030
14:08:03.758	45616	1.3800	0.2000	-59.4000	0.0590	1.7460	0.0000
14:08:03.778	45636	0.6400	-0.6800	-47.6600	0.0320	1.2180	0.0090
14:08:03.796	45656	2.4200	-0.3300	-58.0100	0.0330	1.7440	-0.0210
14:08:03.817	45676	1.0800	-0.3700	-49.1300	0.0590	1.3650	0.0030
14:08:03.838	45696	1.8100	-0.5800	-50.9800	0.0280	1.4530	-0.0180
14:08:03.857	45716	0.3200	0.2800	-56.3400	0.0910	1.5860	0.0010
14:08:03.876	45736	-0.5100	-0.7200	-46.9700	0.0350	1.1340	-0.0170
14:08:03.897	45756	2.4000	-0.3300	-61.2200	0.1170	1.7800	0.0000
14:08:03.917	45776	0.7000	-0.5100	-48.2800	0.0850	1.3100	-0.0100
14:08:03.937	45796	3.2400	-0.9000	-55.1200	0.1060	1.6400	-0.0140
14:08:03.957	45816	0.5000	-0.3200	-47.5800	0.1080	1.3500	-0.0160
14:08:03.977	45836	0.7000	-0.6600	-50.9600	0.0200	1.3210	-0.0010
14:08:03.997	45856	1.8300	0.0600	-58.9800	0.1100	1.7670	-0.0110
14:08:04.017	45876	-0.4800	-0.9000	-47.5100	0.0100	1.1740	-0.0010
14:08:04.038	45896	3.6100	0.0500	-60.5500	0.0810	1.9060	-0.0190
14:08:04.056	45916	1.6300	-0.2000	-47.9900	0.0240	1.3480	0.0020
14:08:04.077	45936	2.2700	-0.7700	-53.6500	-0.0100	1.5370	-0.0140
14:08:04.098	45956	1.0200	-0.0100	-55.4300	0.0470	1.5810	0.0050
14:08:04.116	45976	0.0500	-0.6900	-47.4600	-0.0110	1.1770	0.0090
14:08:04.136	45996	1.9200	-0.3100	-61.7400	0.0280	1.8610	-0.0120
14:08:04.157	46016	0.1200	-0.0500	-43.6900	0.0150	1.1580	0.0000
14:08:04.177	46036	3.1300	-0.4400	-57.1800	0.0370	1.7590	-0.0210
14:08:04.197	46056	1.4700	-0.0500	-53.8500	0.0590	1.5210	0.0150
14:08:04.219	46076	2.2300	-0.3200	-48.2300	0.0320	1.4230	-0.0110
14:08:04.237	46096	0.9100	0.0000	-59.8500	0.0740	1.6880	0.0180
14:08:04.258	46116	-0.5000	-0.7500	-44.9600	0.0260	1.0890	0.0030
14:08:04.277	46136	2.9100	-0.4200	-62.1400	0.1190	1.9020	0.0090
14:08:04.297	46156	1.1200	-0.4400	-48.6500	0.0880	1.3170	0.0030
14:08:04.317	46176	2.4900	-0.3200	-50.5000	0.1090	1.5090	-0.0240
14:08:04.339	46196	1.5000	0.1200	-55.4700	0.1410	1.5250	0.0100
14:08:04.357	46216	-0.5200	-0.6100	-48.0400	0.0460	1.1470	-0.0020
14:08:04.377	46236	1.5200	-0.1800	-61.0700	0.1080	1.7780	-0.0140
14:08:04.398	46256	0.0400	-0.7100	-47.9600	0.0360	1.2370	-0.0070
14:08:04.418	46276	2.5500	-0.2800	-57.0400	0.0670	1.7070	-0.0080
14:08:04.438	46296	0.4200	-0.0900	-50.3200	0.0340	1.3920	0.0050
14:08:04.457	46316	1.3200	-0.7200	-49.3600	0.0090	1.3770	0.0010
14:08:04.477	46336	0.9200	0.1400	-57.7100	0.0530	1.6390	0.0010
14:08:04.496	46356	0.5800	-0.8500	-46.6400	-0.0010	1.2810	-0.0110
14:08:04.517	46376	2.3500	-0.3300	-60.4900	0.0500	1.8280	-0.0080
14:08:04.538	46396	1.5500	-0.3700	-48.7400	0.0220	1.3440	0.0020
14:08:04.558	46416	3.8600	-0.8600	-52.8100	0.0070	1.5810	-0.0100
14:08:04.579	46436	0.6000	-0.0200	-49.3300	0.0530	1.4390	-0.0220
14:08:04.597	46456	1.1000	-0.7500	-48.6600	0.0170	1.3320	-0.0060
14:08:04.617	46476	2.8600	-0.0900	-60.3600	0.0940	1.8830	-0.0090
14:08:04.636	46496	0.9000	-0.2100	-47.2300	0.0380	1.2780	-0.0130
14:08:04.658	46516	2.0100	-0.0800	-58.8800	0.0760	1.7300	0.0040
14:08:04.679	46536	0.3200	0.2600	-48.1500	0.0750	1.2700	0.0070
14:08:04.699	46556	1.6800	-0.3900	-47.8300	0.0310	1.3360	-0.0260
14:08:04.717	46576	1.3900	0.3300	-56.2000	0.1040	1.5960	-0.0050
14:08:04.738	46596	1.8000	-0.5700	-47.1000	0.0720	1.3350	-0.0050
14:08:04.757	46616	2.3700	-0.0700	-59.9100	0.1310	1.8900	-0.0200
14:08:04.777	46636	0.5500	-0.5400	-46.7200	0.0610	1.2000	0.0030
14:08:04.798	46656	2.0800	-0.6900	-56.3200	0.0740	1.6640	-0.0180
14:08:04.818	46676	0.8600	-0.5900	-51.4000	0.0950	1.4220	0.0000
14:08:04.837	46696	1.8400	-1.0900	-48.8200	0.0230	1.3260	-0.0140
14:08:04.858	46716	1.3400	0.0600	-59.4200	0.0610	1.7150	-0.0070
14:08:04.878	46736	-0.0700	-0.7100	-47.1000	0.0130	1.2380	-0.0080
14:08:04.897	46756	1.7600	-0.5100	-58.6200	0.0350	1.7950	-0.0180
14:08:04.917	46776	0.8100	0.0600	-47.9300	0.0170	1.2730	-0.0040
14:08:04.939	46796	2.0700	-0.5200	-51.2900	-0.0140	1.4920	-0.0180
14:08:04.959	46816	1.7200	0.3600	-56.4600	0.0330	1.5540	0.0120
14:08:04.979	46836	1.0200	-0.1500	-47.8200	-0.0010	1.2810	-0.0020
14:08:04.999	46856	2.3900	-0.1500	-57.7900	0.0500	1.8230	-0.0080
14:08:05.017	46876	0.0000	-0.3400	-44.9300	0.0360	1.2030	-0.0070
14:08:05.038	46896	2.7800	-0.7500	-55.9800	0.0450	1.6880	-0.0130
14:08:05.059	46916	1.0900	-0.1100	-50.0600	0.0620	1.4160	0.0050
14:08:05.078	46936	1.4500	-0.5800	-50.1600	0.0310	1.4270	-0.0170
14:08:05.098	46956	1.2600	0.4000	-58.1500	0.0940	1.6790	-0.0130
14:08:05.118	46976	-0.0900	-1.0800	-46.7700	0.0340	1.2070	-0.0050
14:08:05.139	46996	2.0400	0.0200	-59.1100	0.1200	1.7520	-0.0180
14:08:05.157	47016	0.4100	-0.3100	-47.4000	0.0870	1.2700	-0.0040
14:08:05.178	47036	2.7700	-0.4800	-52.2700	0.0850	1.5420	-0.0240
14:08:05.198	47056	0.7100	-0.0700	-53.7700	0.1020	1.4710	-0.0050
14:08:05.218	47076	1.0500	-1.0100	-47.7400	0.0220	1.3390	-0.0200
14:08:05.237	47096	2.0000	0.2800	-61.3600	0.0960	1.8360	-0.0150
14:08:05.258	47116	1.4600	-0.8000	-46.9700	0.0440	1.2410	0.0120
14:08:05.279	47136	3.1100	-0.0400	-55.5600	0.0660	1.7260	-0.0080
14:08:05.297	47156	1.0300	-0.2900	-51.0900	0.0280	1.3840	0.0200
14:08:05.318	47176	2.2100	-0.1600	-50.8900	0.0040	1.4940	-0.0070
14:08:05.337	47196	1.8400	-0.1000	-57.7900	0.0550	1.6570	0.0140
14:08:05.358	47216	-0.1300	-0.2900	-46.5300	-0.0070	1.2240	-0.0070
14:08:05.378	47236	1.4900	-0.1200	-60.4300	0.0430	1.8310	-0.0120
14:08:05.398	47256	0.7700	-0.0800	-45.4000	0.0180	1.1850	0.0070
14:08:05.418	47276	2.2400	-0.5500	-54.4500	0.0250	1.5690	-0.0110
14:08:05.438	47296	0.7100	0.0500	-53.9300	0.0710	1.5070	0.0100
14:08:05.458	47316	0.6000	-0.5400	-48.0500	0.0260	1.3290	-0.0080
14:08:05.478	47336	1.3700	0.1800	-57.5400	0.0730	1.7270	-0.0090
14:08:05.499	47356	0.3500	-0.4900	-47.0300	0.0500	1.2100	0.0010
14:08:05.518	47376	3.1200	-0.1900	-59.5200	0.0970	1.7940	-0.0050
14:08:05.539	47396	2.1800	0.1200	-47.7000	0.1220	1.3420	0.0090
14:08:05.558	47416	1.7900	-0.7600	-52.8400	0.0720	1.4530	-0.0020
14:08:05.578	47436	1.3800	0.2200	-54.3100	0.1350	1.5900	-0.0140
14:08:05.599	47456	-0.4300	-0.5800	-46.5400	0.0330	1.1670	-0.0150
14:08:05.618	47476	1.1400	0.0500	-60.1600	0.1070	1.7670	-0.0150
14:08:05.637	47496	0.4500	-0.2300	-47.1200	0.0500	1.2800	-0.0030
14:08:05.657	47516	2.9800	-0.1600	-56.2900	0.0690	1.6970	-0.0080
14:08:05.679	47536	1.2400	-0.1800	-50.5800	0.0610	1.3680	0.0150
14:08:05.698	47556	1.1200	-0.7500	-49.2800	-0.0130	1.2970	-0.0100
14:08:05.718	47576	1.8300	-0.1400	-57.9400	0.0540	1.6940	-0.0100
14:08:05.740	47596	0.2000	-1.0900	-48.6200	-0.0060	1.2700	-0.0110
14:08:05.759	47616	3.6100	-0.1100	-57.7100	0.0610	1.8440	-0.0280
14:08:05.780	47636	0.3400	-0.3300	-48.4400	0.0230	1.3070	0.0160
14:08:05.798	47656	1.5200	-0.6900	-53.6700	0.0010	1.5260	-0.0040
14:08:05.819	47676	1.6400	0.3100	-53.0700	0.0470	1.4960	0.0040
14:08:05.837	47696	0.8700	-0.9100	-47.9800	0.0060	1.2170	-0.0050
14:08:05.859	47716	2.1800	-0.4100	-62.8100	0.0750	1.8410	0.0040
14:08:05.879	47736	0.7300	-0.3900	-46.1200	0.0300	1.2850	-0.0100
14:08:05.900	47756	3.1000	-0.1600	-57.1200	0.0850	1.7910	-0.0060
14:08:05.919	47776	0.4800	-0.1500	-50.5400	0.0940	1.3520	0.0190
14:08:05.939	47796	0.9500	-0.5300	-48.9900	0.0380	1.3290	-0.0070
14:08:05.960	47816	2.2100	0.0800	-59.0500	0.1300	1.6930	0.0070
14:08:05.979	47836	1.5400	-0.6100	-46.1600	0.0660	1.2610	-0.0110
14:08:05.998	47856	2.0900	-0.0700	-61.8900	0.1280	1.9320	-0.0120
14:08:06.019	47876	0.9000	-0.3100	-44.7600	0.0960	1.2290	0.0030
14:08:06.040	47896	2.5300	-0.4200	-53.8200	0.0670	1.6060	-0.0160
14:08:06.059	47916	1.2400	0.2000	-54.3400	0.0930	1.4490	0.0100
14:08:06.078	47936	1.2900	-0.8400	-49.1900	0.0120	1.3120	-0.0130
14:08:06.100	47956	2.2800	-0.1800	-61.8200	0.0950	1.8090	0.0040
14:08:06.119	47976	0.1900	-0.2800	-46.4100	-0.0010	1.1710	-0.0100
14:08:06.139	47996	2.3400	0.3200	-56.8100	0.0450	1.7400	-0.0150
14:08:06.159	48016	0.8900	-0.2800	-47.4500	0.0240	1.2690	0.0050
14:08:06.179	48036	1.9700	-0.3500	-49.2000	-0.0240	1.3330	-0.0160
14:08:06.200	48056	1.5500	0.4000	-60.2100	0.0110	1.7050	0.0130
14:08:06.219	48076	1.2600	-1.3600	-49.1400	0.0000	1.2790	0.0060
14:08:06.240	48096	1.6800	-0.0500	-63.0300	0.0740	1.8040	0.0020
14:08:06.259	48116	-0.2000	-0.3300	-47.5800	0.0460	1.1980	0.0120
14:08:06.279	48136	1.5800	-0.7400	-52.5500	0.0360	1.4770	-0.0120
14:08:06.299	48156	1.2600	0.6100	-50.4300	0.0650	1.4240	-0.0090
14:08:06.319	48176	1.9400	-0.5400	-48.1200	0.0210	1.3350	-0.0050
14:08:06.338	48196	1.2600	0.2300	-60.6600	0.1020	1.7630	-0.0080
14:08:06.359	48216	-1.1500	-0.5300	-49.5600	0.0530	1.1430	0.0140
14:08:06.380	48236	1.9300	-0.4100	-58.3400	0.1050	1.6780	-0.0110
14:08:06.398	48256	0.3000	-0.5600	-50.6000	0.0750	1.2850	0.0020
14:08:06.419	48276	3.3800	-1.1500	-51.9700	0.0670	1.5600	-0.0140
14:08:06.439	48296	2.4300	-0.2400	-54.2600	0.1070	1.5860	-0.0020
14:08:06.459	48316	0.5500	-0.6700	-48.5400	0.0240	1.2790	-0.0070
14:08:06.478	48336	2.4500	-0.2200	-60.4900	0.1150	1.8540	-0.0070
14:08:06.498	48356	0.5000	-0.5900	-46.7600	0.0330	1.2550	0.0050
14:08:06.520	48376	3.4600	-0.5700	-56.9300	0.0510	1.7220	-0.0100
14:08:06.539	48396	1.5400	0.0000	-49.3600	0.0480	1.4000	-0.0070
14:08:06.559	48416	2.5100	-0.5700	-50.3700	-0.0060	1.4070	-0.0050
14:08:06.580	48436	1.6600	0.2500	-61.1800	0.0580	1.7770	0.0040
14:08:06.600	48456	0.3200	-1.1900	-47.5400	0.0140	1.2490	0.0130
14:08:06.618	48476	1.9500	-0.2200	-61.8000	0.0350	1.7880	0.0010
14:08:06.638	48496	-0.1600	-0.1200	-47.4500	0.0110	1.2450	0.0050
14:08:06.659	48516	2.5300	-0.4400	-54.9700	0.0310	1.4960	-0.0070
14:08:06.679	48536	2.1100	0.0100	-55.9300	0.0670	1.6500	0.0040
14:08:06.699	48556	1.6700	-0.5100	-45.0000	0.0230	1.2690	-0.0200
14:08:06.719	48576	1.7000	0.0700	-59.8600	0.0830	1.7660	0.0060
14:08:06.738	48596	-0.1600	-0.5800	-45.8100	0.0400	1.1590	0.0010
14:08:06.759	48616	2.8800	-0.1400	-57.7100	0.0910	1.7630	-0.0150
14:08:06.778	48636	1.7300	0.0200	-50.1100	0.1090	1.4150	0.0060
14:08:06.800	48656	1.3700	-0.8100	-51.2600	0.0680	1.3840	0.0050
14:08:06.818	48676	1.1000	0.1400	-57.8900	0.1420	1.6840	-0.0110
14:08:06.840	48696	-0.1900	-1.0200	-47.5800	0.0280	1.1400	-0.0050
14:08:06.860	48716	1.9300	-0.1300	-60.4100	0.1350	1.7740	-0.0230
14:08:06.878	48736	-0.2900	-0.6600	-48.9600	0.0530	1.2400	0.0030
14:08:06.899	48756	3.3000	-0.6800	-54.3300	0.0500	1.6140	-0.0120
14:08:06.919	48776	1.1800	-0.0500	-53.1000	0.0700	1.4710	-0.0050
14:08:06.939	48796	-0.2900	-0.4200	-49.1300	-0.0120	1.2140	0.0020
14:08:06.960	48816	1.2600	-0.2100	-61.8600	0.0540	1.8260	-0.0010
14:08:06.979	48836	0.6400	-0.3600	-45.7100	0.0140	1.2410	0.0020
14:08:07.000	48856	2.9400	-0.2400	-59.2300	0.0180	1.7710	-0.0010
14:08:07.020	48876	1.1500	-0.0900	-49.3400	0.0360	1.3660	0.0040
14:08:07.039	48896	2.1300	-0.3900	-51.3000	0.0170	1.4310	-0.0030
14:08:07.060	48916	1.0700	0.6800	-54.4800	0.0380	1.5580	-0.0060
14:08:07.080	48936	-0.0900	-0.4100	-46.6800	0.0020	1.1540	-0.0130
14:08:07.098	48956	2.9500	-0.1600	-61.6200	0.0830	1.8940	-0.0130
14:08:07.118	48976	0.4100	-0.3000	-49.3200	0.0550	1.2560	0.0070
14:08:07.139	48996	3.1100	-0.5500	-56.6100	0.0740	1.6770	-0.0010
14:08:07.160	49016	0.6200	0.1800	-50.5100	0.1110	1.4160	0.0040
14:08:07.180	49036	0.9600	-0.9400	-47.6300	0.0330	1.3030	-0.0090
14:08:07.200	49056	1.8300	0.1500	-59.9800	0.1400	1.7340	-0.0030
14:08:07.220	49076	0.7800	-0.6600	-48.0600	0.0890	1.2470	0.0100
14:08:07.239	49096	2.4900	-0.4000	-62.1200	0.1210	1.8170	-0.0070
14:08:07.261	49116	1.4600	-0.2000	-46.7500	0.0830	1.2890	0.0020
14:08:07.280	49136	3.2800	-0.8000	-54.0300	0.0440	1.5930	-0.0050
14:08:07.300	49156	0.9500	-0.1100	-55.9000	0.0890	1.5870	-0.0040
14:08:07.319	49176	0.9500	-0.6100	-47.8400	0.0080	1.2300	-0.0020
14:08:07.341	49196	1.9900	0.1800	-60.2600	0.0770	1.7900	-0.0070
14:08:07.361	49216	0.7100	-0.4100	-46.5100	0.0040	1.2810	-0.0080
14:08:07.380	49236	2.1500	-0.3700	-56.6800	0.0320	1.7210	-0.0200
14:08:07.400	49256	1.0700	0.2000	-50.4000	0.0330	1.4130	0.0020
14:08:07.420	49276	0.7100	-0.6800	-50.3700	-0.0150	1.2870	0.0050
14:08:07.440	49296	1.1200	0.0700	-59.9500	0.0500	1.7210	0.0060
14:08:07.461	49316	0.5000	-0.3600	-44.6300	0.0090	1.2320	-0.0090
14:08:07.480	49336	2.6100	-0.4300	-60.9500	0.0510	1.8200	-0.0050
14:08:07.499	49356	0.5300	-0.2300	-50.2300	0.0500	1.3130	0.0120
14:08:07.519	49376	1.3300	-0.3100	-54.3200	0.0300	1.4850	-0.0070
14:08:07.541	49396	1.3800	0.0100	-57.1200	0.0850	1.5670	0.0240
14:08:07.561	49416	1.2800	-0.8000	-48.1500	0.0400	1.2570	-0.0110
14:08:07.581	49436	1.8700	0.3400	-62.4000	0.1220	1.8460	-0.0010
14:08:07.600	49456	0.1800	-0.6400	-47.5400	0.0770	1.2890	0.0020
14:08:07.621	49476	2.6400	-0.4300	-55.0800	0.0930	1.6300	-0.0040
14:08:07.640	49496	0.2000	-0.0300	-49.7900	0.0970	1.3490	-0.0100
14:08:07.660	49516	1.6400	-0.6800	-49.0600	0.0420	1.3700	-0.0290
14:08:07.680	49536	1.6300	-0.3100	-57.3700	0.0990	1.6300	-0.0120
14:08:07.699	49556	-0.0400	-1.0300	-47.7400	0.0330	1.2580	-0.0080
14:08:07.720	49576	1.9000	-0.1600	-60.6100	0.0990	1.7670	-0.0160
14:08:07.741	49596	0.2200	-0.3300	-47.1500	0.0320	1.3020	-0.0050
14:08:07.761	49616	3.3100	-0.4800	-52.8200	0.0260	1.6080	-0.0340
14:08:07.780	49636	1.4200	0.2500	-53.8200	0.0480	1.5540	0.0000
14:08:07.800	49656	1.0100	-0.6800	-50.1700	-0.0180	1.3500	-0.0020
14:08:07.821	49676	0.5900	0.1400	-60.0800	0.0420	1.7300	-0.0120
14:08:07.840	49696	0.5500	-0.7200	-46.7100	-0.0010	1.2340	0.0030
14:08:07.860	49716	2.5300	-0.2400	-60.1100	0.0210	1.7850	-0.0060
14:08:07.881	49736	0.7400	0.1100	-48.3300	0.0280	1.3050	0.0070
14:08:07.901	49756	1.8700	-0.5200	-52.1000	0.0220	1.4390	-0.0110
14:08:07.920	49776	1.3900	0.3200	-55.0700	0.0730	1.6750	-0.0060
14:08:07.941	49796	0.6900	-0.7900	-45.9800	0.0030	1.2650	-0.0140
14:08:07.959	49816	2.1100	-0.2800	-61.7300	0.0800	1.7790	-0.0050
14:08:07.979	49836	1.1500	-0.4800	-46.9400	0.0490	1.2720	0.0090
14:08:08.000	49856	3.1600	-0.4200	-54.7800	0.0940	1.6590	-0.0140
14:08:08.020	49876	1.8200	-0.0900	-52.2700	0.1280	1.4850	0.0110
14:08:08.040	49896	1.6800	-0.6400	-48.8600	0.0700	1.3710	-0.0090
14:08:08.060	49916	0.9900	-0.2300	-61.0800	0.1390	1.7660	0.0060
14:08:08.080	49936	-0.1800	-0.7500	-46.8100	0.0580	1.2080	-0.0100
14:08:08.099	49956	2.2500	-0.3700	-59.2300	0.1160	1.8100	-0.0160
14:08:08.120	49976	0.2300	0.0600	-50.3700	0.0780	1.3180	0.0150
14:08:08.139	49996	2.6600	-0.4800	-51.6200	0.0460	1.5580	-0.0120
14:08:08.160	50016	1.2100	0.0900	-54.7900	0.0580	1.5510	0.0010
14:08:08.180	50036	0.3900	-0.7200	-46.7300	0.0030	1.2090	-0.0100
14:08:08.200	50056	1.6100	-0.2100	-60.6500	0.0610	1.7310	-0.0130
14:08:08.220	50076	1.1200	-0.4900	-47.5100	0.0120	1.2700	0.0100
14:08:08.240	50096	3.9900	-0.3500	-54.4600	0.0230	1.7390	-0.0120
14:08:08.261	50116	2.4800	0.2700	-53.1800	0.0520	1.5430	-0.0020
14:08:08.281	50136	1.9900	-0.4000	-48.9900	0.0090	1.3960	-0.0010
14:08:08.301	50156	1.5100	0.1500	-56.2700	0.0630	1.6510	0.0000
14:08:08.320	50176	-0.0400	-0.4200	-46.6500	0.0250	1.1950	-0.0080
14:08:08.340	50196	1.7500	-0.1900	-59.1900	0.0620	1.7130	-0.0170
14:08:08.359	50216	0.3100	0.0900	-49.0300	0.0600	1.3250	-0.0020
14:08:08.382	50236	3.7600	-0.1600	-54.1500	0.0730	1.6320	0.0010
14:08:08.400	50256	1.3200	0.1700	-55.7300	0.0960	1.5420	0.0030
14:08:08.422	50276	-0.4700	-0.6300	-47.1200	0.0370	1.1370	-0.0060
14:08:08.440	50296	0.2700	-0.3000	-57.2500	0.0990	1.5580	-0.0180
14:08:08.462	50316	0.6700	-0.9800	-46.5900	0.0640	1.1950	-0.0010
14:08:08.480	50336	3.7300	-0.3500	-60.5000	0.1120	1.8510	-0.0330
14:08:08.502	50356	1.6800	-0.0800	-51.0600	0.0980	1.4070	0.0010
14:08:08.520	50376	2.0100	-1.0700	-55.3500	0.0430	1.5390	-0.0080
14:08:08.540	50396	1.7100	0.2200	-58.0400	0.1170	1.6740	0.0170
14:08:08.561	50416	0.6400	-0.7800	-46.5800	0.0000	1.2220	-0.0010
14:08:08.580	50436	3.1700	0.0300	-59.8800	0.0840	1.8890	-0.0230
14:08:08.602	50456	1.3900	-0.6100	-46.7400	0.0190	1.2960	0.0050
14:08:08.621	50476	3.4000	-0.6000	-56.0400	0.0260	1.6940	-0.0090
14:08:08.641	50496	0.9800	-0.1600	-51.7400	0.0340	1.4630	0.0080
14:08:08.662	50516	0.6500	-0.7500	-48.8200	-0.0100	1.2370	-0.0080
14:08:08.682	50536	1.6500	-0.6400	-62.1800	0.0330	1.8170	0.0000
14:08:08.701	50556	0.0400	-0.4800	-46.2900	0.0000	1.1070	-0.0080
14:08:08.721	50576	2.5900	0.0800	-57.9500	0.0370	1.7720	-0.0150
14:08:08.740	50596	0.7500	-0.0200	-47.8400	0.0490	1.3470	-0.0090
14:08:08.762	50616	1.8600	-0.0700	-50.1700	0.0330	1.4510	-0.0140
14:08:08.779	50636	1.0700	0.3800	-56.4300	0.0800	1.6030	0.0050
14:08:08.801	50656	0.1100	-0.8800	-46.4000	0.0090	1.2150	-0.0130
14:08:08.822	50676	2.2900	-0.0300	-62.3900	0.1270	1.8370	-0.0050
14:08:08.842	50696	0.8700	-0.1800	-45.2700	0.0940	1.3140	-0.0140
14:08:08.862	50716	3.2800	-0.8100	-57.0300	0.0960	1.7200	-0.0050
14:08:08.882	50736	0.3500	-0.1400	-51.6800	0.1260	1.4390	0.0020
14:08:08.902	50756	0.8300	-0.6800	-47.9300	0.0510	1.2470	-0.0010
14:08:08.922	50776	1.0100	0.0900	-60.1200	0.1190	1.6880	-0.0030
14:08:08.941	50796	-0.6000	-1.3700	-48.7900	0.0220	1.1840	0.0020
14:08:08.961	50816	2.8200	-0.2800	-60.1900	0.0790	1.7870	-0.0170
14:08:08.981	50836	0.7000	-0.4100	-49.4600	0.0390	1.2970	0.0100
14:08:09.002	50856	3.0500	-0.5800	-52.2100	0.0290	1.5100	-0.0180
14:08:09.020	50876	1.1700	0.2700	-54.5000	0.0440	1.5980	0.0000
14:08:09.041	50896	0.0200	-0.7300	-48.8600	-0.0080	1.2910	0.0030
14:08:09.061	50916	1.8400	0.0800	-60.9700	0.0620	1.8470	-0.0090
14:08:09.080	50936	0.6500	-0.2200	-46.7800	-0.0140	1.2280	0.0070
14:08:09.101	50956	2.3500	-0.1800	-58.0700	0.0130	1.6790	-0.0130
14:08:09.120	50976	1.5400	-0.1600	-49.9100	0.0370	1.3660	0.0090
14:08:09.141	50996	1.9800	-0.6800	-50.1500	0.0110	1.3960	-0.0090
14:08:09.160	51016	2.1600	-0.1100	-61.4000	0.0780	1.7850	0.0060
14:08:09.181	51036	0.6200	-0.3900	-46.8000	0.0320	1.2570	0.0010
14:08:09.202	51056	2.2700	-0.0400	-61.2500	0.0940	1.8660	-0.0020
14:08:09.221	51076	0.2100	-0.1900	-48.3700	0.0680	1.2240	0.0120
14:08:09.241	51096	3.0200	-0.3100	-52.7400	0.0800	1.5440	-0.0080
14:08:09.261	51116	2.0200	0.0000	-54.9800	0.1330	1.5420	0.0050
14:08:09.282	51136	1.6400	-0.4800	-47.5800	0.0690	1.3040	-0.0160
14:08:09.300	51156	3.3000	-0.1600	-61.5200	0.1700	1.8660	-0.0040
14:08:09.322	51176	-0.0400	-0.4100	-47.2200	0.0700	1.1930	0.0020
14:08:09.340	51196	2.6300	-0.2400	-58.8900	0.1180	1.8190	-0.0170
14:08:09.360	51216	0.9500	-0.0900	-49.7500	0.0870	1.3820	-0.0010
14:08:09.380	51236	1.0700	-0.7500	-50.3800	0.0200	1.4040	-0.0060
14:08:09.402	51256	1.2800	0.0800	-56.1500	0.0590	1.5970	-0.0130
14:08:09.421	51276	0.2800	-1.0800	-48.5100	-0.0220	1.2180	-0.0060
14:08:09.441	51296	2.8400	-0.3700	-61.7400	0.0440	1.8690	-0.0120
14:08:09.461	51316	-0.0800	-0.6200	-47.1700	-0.0030	1.2120	-0.0010
14:08:09.481	51336	3.0400	-0.4100	-55.3900	0.0100	1.6140	-0.0170
14:08:09.500	51356	1.3700	-0.0200	-53.8200	0.0450	1.5130	0.0030
14:08:09.521	51376	0.7500	-0.3500	-48.1700	-0.0170	1.2950	-0.0050
14:08:09.542	51396	1.7700	-0.0800	-60.4800	0.0500	1.7190	0.0060
14:08:09.562	51416	-0.5100	-0.5500	-47.4400	0.0260	1.1620	0.0060
14:08:09.581	51436	2.5400	-0.1600	-57.2700	0.0660	1.7110	-0.0160
14:08:09.601	51456	0.5100	-0.3900	-49.5300	0.0510	1.3420	0.0060
14:08:09.622	51476	2.6100	-0.5000	-51.9100	0.0430	1.5140	-0.0130
14:08:09.641	51496	1.6900	0.3100	-56.8300	0.1190	1.6410	-0.0020
14:08:09.661	51516	0.1800	-0.9700	-47.4600	0.0460	1.1870	-0.0050
14:08:09.681	51536	1.3900	0.3000	-59.9600	0.1310	1.7370	-0.0100
14:08:09.702	51556	0.6400	-0.8300	-47.7900	0.0620	1.2650	-0.0030
14:08:09.720	51576	3.4900	-0.2800	-57.5100	0.1070	1.7060	-0.0140
14:08:09.741	51596	1.2300	-0.6000	-50.8600	0.1070	1.3840	0.0090
14:08:09.761	51616	0.3900	-0.4700	-50.2800	0.0440	1.4010	-0.0190
14:08:09.782	51636	1.6900	-0.0600	-58.1300	0.0980	1.6550	-0.0140
14:08:09.802	51656	0.3600	-0.7800	-46.4300	0.0040	1.1990	-0.0120
14:08:09.822	51676	3.2800	-0.2700	-62.6100	0.0840	1.8920	-0.0160
14:08:09.842	51696	1.5100	-0.3700	-48.2900	0.0200	1.3580	-0.0010
14:08:09.861	51716	1.6600	-0.5100	-56.1900	0.0250	1.5780	-0.0080
14:08:09.882	51736	0.9200	-0.2600	-52.3800	0.0360	1.4640	0.0000
14:08:09.903	51756	-0.1600	-1.0600	-48.6000	-0.0230	1.1890	-0.0030
14:08:09.921	51776	1.9000	-0.2500	-62.2700	0.0320	1.8130	0.0130
14:08:09.943	51796	-0.5300	-0.2300	-46.3600	0.0090	1.1740	-0.0030
14:08:09.963	51816	3.0900	-0.1600	-60.8900	0.0480	1.7900	0.0110
14:08:09.983	51836	0.5000	-0.0200	-50.9400	0.0470	1.4110	0.0060
14:08:10.001	51856	1.0700	-0.0800	-50.7900	0.0220	1.3890	-0.0020
14:08:10.023	51876	1.7400	-0.0500	-58.2100	0.0680	1.6560	0.0000
14:08:10.042	51896	0.2300	-0.7600	-47.8900	0.0400	1.2140	0.0070
14:08:10.060	51916	2.1200	-0.2200	-63.1400	0.1000	1.8760	0.0020
14:08:10.082	51936	1.1000	-0.0900	-47.2200	0.0930	1.2930	0.0090
14:08:10.102	51956	2.0700	-0.2300	-53.7800	0.0970	1.6080	-0.0140
14:08:10.121	51976	0.8700	-0.1700	-52.7500	0.1440	1.4690	-0.0010
14:08:10.141	51996	0.4100	-0.8900	-48.0100	0.0570	1.2710	-0.0170
14:08:10.162	52016	0.9200	0.2000	-59.4500	0.1240	1.6800	-0.0130
14:08:10.182	52036	0.1900	-0.6600	-48.5000	0.0430	1.2650	0.0000
14:08:10.202	52056	3.0700	-0.2700	-60.6200	0.1040	1.8670	-0.0190
14:08:10.221	52076	0.9500	-0.2200	-49.4600	0.0350	1.3180	0.0170
14:08:10.241	52096	1.4300	-0.5000	-54.7900	-0.0060	1.4910	-0.0130
14:08:10.261	52116	2.7400	0.3200	-54.4700	0.0550	1.7240	-0.0080
14:08:10.282	52136	1.5900	-0.7000	-49.1100	-0.0210	1.3170	0.0030
14:08:10.302	52156	2.9600	-0.3700	-59.2600	0.0430	1.8450	0.0030
14:08:10.322	52176	0.9400	-0.3500	-48.2700	0.0230	1.2360	0.0240
14:08:10.342	52196	1.7100	-0.3200	-59.6200	0.0050	1.7160	-0.0180
14:08:10.362	52216	1.3500	0.1900	-48.1500	0.0420	1.3070	0.0020
14:08:10.382	52236	1.2800	-0.7400	-50.8300	-0.0040	1.3910	-0.0020
14:08:10.401	52256	1.6200	-0.1400	-59.8200	0.0360	1.7920	-0.0130
14:08:10.422	52276	1.0200	-0.3200	-44.9400	0.0380	1.2210	0.0050
14:08:10.442	52296	3.2200	-0.1100	-61.2600	0.0760	1.8850	0.0010
14:08:10.461	52316	0.3200	0.1600	-44.8500	0.0630	1.1380	-0.0020
14:08:10.482	52336	5.2400	-0.4600	-54.1500	0.1060	1.7610	-0.0140
14:08:10.502	52356	1.3500	0.1200	-56.0300	0.1250	1.6210	0.0100
14:08:10.522	52376	1.6300	-0.7100	-45.8600	0.0790	1.2800	0.0030
14:08:10.542	52396	1.4500	-0.5100	-62.2900	0.1310	1.7990	0.0010
14:08:10.561	52416	-0.6300	-0.1500	-45.3200	0.0510	1.0660	-0.0130
14:08:10.582	52436	2.4900	-0.5600	-59.2900	0.1080	1.7430	-0.0160
14:08:10.602	52456	0.3500	-0.1700	-51.7300	0.0900	1.4170	0.0020
14:08:10.622	52476	2.0600	-0.6100	-49.4900	0.0340	1.3960	-0.0250
14:08:10.642	52496	0.7400	0.2000	-57.9300	0.0780	1.6860	-0.0120
14:08:10.663	52516	1.2800	-0.8800	-44.4400	0.0070	1.1730	-0.0090
14:08:10.682	52536	1.6800	-0.2500	-62.4200	0.0600	1.8090	0.0000
14:08:10.701	52556	0.3900	-0.7700	-48.0500	0.0030	1.2830	0.0060
14:08:10.723	52576	2.6800	-0.9100	-52.1800	-0.0040	1.5520	-0.0140
14:08:10.742	52596	1.2300	0.4300	-52.9200	0.0270	1.4930	0.0000
14:08:10.762	52616	1.2600	-0.1700	-50.0500	0.0130	1.4100	0.0040
14:08:10.783	52636	1.8300	0.0000	-58.8800	0.0720	1.7440	0.0080
14:08:10.801	52656	-0.6700	-0.3000	-46.6800	-0.0060	1.1270	-0.0050
14:08:10.821	52676	2.5000	-0.0400	-56.4400	0.0530	1.6900	-0.0250
14:08:10.844	52696	0.5600	-0.0100	-47.1100	0.0550	1.2930	-0.0040
14:08:10.862	52716	2.1400	-0.6100	-51.5500	0.0320	1.4550	-0.0190
14:08:10.881	52736	1.2600	0.0600	-59.3400	0.0960	1.6320	0.0080
14:08:10.901	52756	0.3700	-0.8100	-49.7800	0.0450	1.2220	0.0050
14:08:10.923	52776	1.5500	-0.0100	-59.2800	0.1190	1.6740	-0.0030
14:08:10.944	52796	0.3200	-0.7200	-48.8400	0.0810	1.2140	0.0060
14:08:10.964	52816	3.5100	-0.5300	-54.9900	0.1110	1.6990	-0.0230
14:08:10.984	52836	1.1900	-0.0600	-51.8900	0.0980	1.4150	0.0060
14:08:11.004	52856	1.3200	-0.7300	-50.3700	0.0270	1.3850	-0.0030
14:08:11.022	52876	2.0100	0.4300	-60.0900	0.1060	1.7910	-0.0130
14:08:11.041	52896	1.3000	-1.2100	-48.2400	0.0070	1.2770	0.0000
14:08:11.064	52916	3.3600	-0.2900	-60.5500	0.0610	1.8420	-0.0030
14:08:11.083	52936	0.9300	-0.2200	-47.8000	0.0280	1.3020	0.0040
14:08:11.104	52956	1.9100	-0.4100	-52.8400	-0.0040	1.5010	-0.0020
14:08:11.123	52976	1.0300	0.4900	-55.7600	0.0380	1.5450	0.0040
14:08:11.143	52996	-0.5100	-1.3000	-47.0800	-0.0120	1.2420	-0.0060
14:08:11.162	53016	2.6600	-0.5000	-61.6300	0.0460	1.8860	-0.0010
14:08:11.183	53036	0.4400	-0.0600	-44.7900	-0.0110	1.1650	-0.0020
14:08:11.202	53056	2.4100	-0.3400	-55.9100	0.0300	1.6580	-0.0150
14:08:11.222	53076	1.8000	-0.1800	-51.6900	0.0720	1.4980	0.0060
14:08:11.243	53096	0.5600	-0.4100	-49.0700	0.0220	1.3240	-0.0100
14:08:11.262	53116	1.0800	-0.1700	-59.1400	0.0900	1.7030	0.0000
14:08:11.284	53136	0.2400	-0.8000	-45.6200	0.0150	1.1680	-0.0060
14:08:11.302	53156	1.9400	-0.3700	-62.8000	0.1020	1.8270	0.0010
14:08:11.323	53176	1.4000	-0.2700	-46.7700	0.1120	1.3030	0.0020
14:08:11.343	53196	2.1900	-0.4200	-52.6500	0.0930	1.4850	-0.0210
14:08:11.362	53216	0.6400	-0.0100	-53.5200	0.1460	1.4810	-0.0060
14:08:11.383	53236	-0.6800	-0.6800	-48.1900	0.0350	1.1900	-0.0080
14:08:11.403	53256	1.1900	-0.1300	-58.7900	0.1120	1.6710	0.0050
14:08:11.423	53276	0.1200	-1.0100	-49.0800	0.0290	1.2120	0.0110
14:08:11.443	53296	3.7500	-0.0200	-59.0100	0.0930	1.8290	-0.0200
14:08:11.463	53316	1.1100	-0.3200	-49.4200	0.0520	1.3260	0.0040
14:08:11.483	53336	1.1300	-0.3600	-52.0900	0.0040	1.4100	-0.0140
14:08:11.503	53356	2.0000	0.2800	-56.0200	0.0320	1.6050	0.0120
14:08:11.523	53376	0.4100	-0.6900	-48.5000	-0.0100	1.2650	-0.0130
14:08:11.542	53396	2.9100	-0.4400	-60.1700	0.0420	1.8530	-0.0160
14:08:11.563	53416	0.9700	-0.2000	-47.1700	0.0150	1.2980	-0.0010
14:08:11.583	53436	2.5400	-0.6000	-55.3100	0.0170	1.6820	-0.0100
14:08:11.602	53456	1.5800	0.3500	-50.3600	0.0580	1.4080	0.0090
14:08:11.622	53476	1.3700	-0.6700	-49.4900	0.0140	1.3610	-0.0100
14:08:11.642	53496	2.4300	-0.0600	-59.9600	0.0890	1.8550	-0.0130
14:08:11.662	53516	0.5000	-0.3600	-44.9400	0.0540	1.2470	0.0040
14:08:11.684	53536	2.9100	-0.4000	-59.7500	0.0790	1.8510	0.0020
14:08:11.702	53556	0.9700	0.2000	-47.4300	0.0770	1.3140	0.0030
14:08:11.722	53576	2.2200	-0.6300	-51.3200	0.0570	1.4560	-0.0040
14:08:11.744	53596	0.9100	0.2300	-57.4500	0.0930	1.5430	0.0060
14:08:11.763	53616	1.1400	-0.8200	-48.1400	0.0730	1.3470	0.0000
14:08:11.782	53636	2.2100	-0.3800	-62.3000	0.1460	1.9040	-0.0190
14:08:11.803	53656	-0.7300	-0.5000	-45.1700	0.0550	1.1420	-0.0030
14:08:11.823	53676	2.4100	-0.5200	-56.1400	0.0780	1.6430	-0.0090
14:08:11.843	53696	2.1400	0.0300	-50.0500	0.1050	1.4500	-0.0030
14:08:11.862	53716	1.8800	-0.3500	-50.1600	0.0100	1.4530	-0.0170
14:08:11.882	53736	1.2800	0.7000	-61.2800	0.0930	1.8090	0.0020
14:08:11.903	53756	0.3900	-0.8300	-46.2700	0.0230	1.2040	-0.0040
14:08:11.922	53776	2.8600	-0.0300	-59.3500	0.0660	1.7790	-0.0130
14:08:11.943	53796	-0.0100	-0.1900	-47.0100	0.0200	1.2340	0.0070
14:08:11.963	53816	2.1300	-0.2700	-49.6600	0.0080	1.4700	-0.0160
14:08:11.982	53836	1.8000	0.1400	-56.8000	0.0370	1.6250	0.0020
14:08:12.003	53856	0.8500	-0.8100	-48.0100	0.0010	1.2470	-0.0020
14:08:12.025	53876	1.7800	0.1600	-62.4000	0.0660	1.8180	0.0060
14:08:12.042	53896	-0.3600	-0.1800	-48.5300	0.0250	1.1700	0.0070
14:08:12.062	53916	2.3300	-0.5500	-56.4500	0.0490	1.6600	-0.0030
14:08:12.082	53936	1.3500	-0.4900	-52.4900	0.0650	1.4560	0.0180
14:08:12.103	53956	1.8200	-0.6500	-48.9000	0.0250	1.3840	-0.0100
14:08:12.124	53976	1.7700	0.5700	-60.1100	0.1140	1.7390	0.0020
14:08:12.144	53996	-1.2700	-0.9800	-48.3600	0.0390	1.1540	0.0080
14:08:12.165	54016	2.4100	-0.1800	-58.5100	0.1220	1.7000	-0.0050
14:08:12.183	54036	-0.4400	-0.3500	-49.9200	0.0630	1.2070	-0.0020
14:08:12.204	54056	3.0700	-0.4600	-53.1500	0.0830	1.5420	-0.0220
14:08:12.225	54076	1.3800	0.0600	-51.4000	0.1260	1.5000	-0.0090
14:08:12.243	54096	0.3600	-0.9800	-50.9500	0.0290	1.2500	0.0070
14:08:12.263	54116	1.9800	0.3600	-61.2200	0.1200	1.8150	-0.0200
14:08:12.284	54136	0.4200	-0.7500	-48.9700	0.0170	1.2500	0.0160
14:08:12.304	54156	2.9700	-0.4700	-56.7700	0.0500	1.7560	-0.0110
14:08:12.323	54176	0.7200	0.0300	-49.5200	0.0230	1.3780	-0.0020
14:08:12.344	54196	2.5400	-0.2900	-50.7200	0.0060	1.4400	-0.0100
14:08:12.365	54216	1.3700	-0.2600	-58.4200	0.0530	1.6600	0.0150
14:08:12.383	54236	0.4800	-0.6200	-48.0300	0.0040	1.2300	0.0000
14:08:12.404	54256	2.3400	-0.4900	-61.6500	0.0370	1.8130	0.0020
14:08:12.423	54276	0.3200	-0.0400	-48.1700	0.0220	1.2150	0.0140
14:08:12.444	54296	3.2000	-0.9100	-55.7700	0.0340	1.6470	0.0000
14:08:12.462	54316	1.2900	0.1700	-54.9400	0.0680	1.4930	0.0120
14:08:12.483	54336	1.7300	-1.0000	-49.0100	0.0020	1.3720	-0.0070
14:08:12.503	54356	1.3700	-0.1200	-59.7900	0.0900	1.6910	0.0100
14:08:12.524	54376	-0.4100	-0.5900	-47.1100	0.0440	1.1450	0.0020
14:08:12.543	54396	3.1100	-0.4900	-60.0200	0.0990	1.8290	-0.0030
14:08:12.563	54416	1.4300	-0.0300	-49.2500	0.0960	1.3600	0.0070
14:08:12.583	54436	2.1700	-1.0900	-52.9400	0.0820	1.4930	-0.0060
14:08:12.604	54456	1.2500	0.2100	-56.4700	0.1200	1.5810	-0.0120
14:08:12.624	54476	0.8900	-0.8000	-45.0600	0.0450	1.2540	-0.0130
14:08:12.644	54496	1.4900	0.0300	-59.8000	0.1100	1.7460	-0.0230
14:08:12.664	54516	-0.3800	-0.4300	-46.9300	0.0640	1.2170	0.0040
14:08:12.684	54536	2.7100	-0.0400	-54.5100	0.0680	1.6730	-0.0310
14:08:12.704	54556	1.1900	-0.1000	-49.8400	0.0650	1.4320	0.0040
14:08:12.725	54576	1.3400	-0.5700	-51.0000	-0.0050	1.3330	0.0000
14:08:12.744	54596	1.2700	0.0700	-59.4300	0.0600	1.7240	0.0080
14:08:12.764	54616	1.1900	-1.1000	-46.2700	0.0170	1.2340	0.0010
14:08:12.784	54636	2.3900	-0.3900	-59.3900	0.0400	1.8260	-0.0080
14:08:12.804	54656	1.0700	-0.1500	-48.5100	0.0230	1.3370	0.0030
14:08:12.824	54676	2.1500	-0.6200	-54.4100	0.0250	1.5030	0.0070
14:08:12.843	54696	1.4600	0.4400	-53.5100	0.0420	1.4590	0.0060
14:08:12.865	54716	0.5400	-0.3700	-50.0800	0.0270	1.3030	0.0020
14:08:12.883	54736	2.6600	-0.2400	-60.5600	0.0900	1.8540	-0.0070
14:08:12.904	54756	0.6700	-0.3800	-46.6000	0.0380	1.2320	0.0060
14:08:12.924	54776	2.8300	0.3300	-54.5600	0.0870	1.7210	-0.0230
14:08:12.943	54796	1.8600	-0.4700	-49.1700	0.0910	1.3590	0.0160
14:08:12.963	54816	1.6700	-0.7600	-49.6900	0.0680	1.3770	-0.0120
14:08:12.984	54836	1.7400	0.2100	-57.9400	0.1300	1.6460	0.0060
14:08:13.003	54856	1.2900	-0.7000	-46.7600	0.0900	1.2990	-0.0200
14:08:13.024	54876	2.1700	-0.4400	-64.7000	0.1540	1.8840	-0.0080
14:08:13.045	54896	0.3100	-0.2700	-45.3000	0.0870	1.2000	0.0000
14:08:13.065	54916	3.0400	-0.7400	-54.6700	0.0620	1.6330	-0.0160
14:08:13.083	54936	0.7500	-0.4300	-51.8800	0.0870	1.4490	-0.0050
14:08:13.104	54956	1.8500	-0.8200	-47.4100	0.0060	1.3180	-0.0260
14:08:13.123	54976	1.2300	0.1000	-59.0700	0.0870	1.8140	0.0040
14:08:13.144	54996	0.8200	-0.7100	-46.2200	0.0110	1.2470	0.0050
14:08:13.164	55016	1.6100	0.0500	-59.3400	0.0090	1.7350	-0.0170
14:08:13.184	55036	1.4800	-0.2800	-46.5600	0.0270	1.3010	-0.0020
14:08:13.203	55056	2.0300	-0.3900	-51.1100	-0.0080	1.3780	-0.0230
14:08:13.225	55076	0.7500	0.3000	-60.7300	0.0290	1.6710	0.0020
14:08:13.244	55096	0.6700	-0.4100	-48.3800	0.0100	1.2550	0.0010
14:08:13.264	55116	1.7000	-0.0800	-60.7300	0.0480	1.7960	-0.0060
14:08:13.284	55136	0.2900	-0.4200	-48.3400	0.0280	1.2040	0.0220
14:08:13.305	55156	2.4400	-0.4200	-56.3000	0.0420	1.5710	-0.0220
14:08:13.324	55176	1.9300	-0.2500	-50.6400	0.0780	1.4160	0.0090
14:08:13.346	55196	1.1600	-0.7000	-51.5400	0.0280	1.4180	-0.0040
14:08:13.365	55216	1.1000	0.2200	-61.4500	0.1180	1.7770	-0.0020
14:08:13.384	55236	-0.7700	-0.5000	-47.0300	0.0610	1.2150	0.0010
14:08:13.405	55256	1.5700	-0.2600	-58.1000	0.1120	1.6620	-0.0050
14:08:13.423	55276	0.1800	-0.2300	-48.6600	0.0660	1.2740	-0.0110
14:08:13.444	55296	3.2200	-0.8000	-54.2000	0.0870	1.5550	0.0050
14:08:13.466	55316	1.8600	-0.2300	-53.8200	0.1140	1.5290	0.0130
14:08:13.484	55336	0.9400	-0.7500	-48.6700	0.0420	1.3490	-0.0070
14:08:13.504	55356	1.8600	-0.0700	-61.4200	0.1100	1.8080	-0.0110
14:08:13.525	55376	0.3300	-0.7500	-45.3600	0.0390	1.2270	-0.0060
14:08:13.545	55396	3.2000	-0.0400	-55.6200	0.0570	1.7380	-0.0270
14:08:13.565	55416	1.6200	-0.2800	-50.6200	0.0440	1.4170	0.0030
14:08:13.586	55436	1.9000	-0.2700	-53.8600	0.0040	1.5010	-0.0010
14:08:13.604	55456	1.3900	0.3600	-56.3700	0.0640	1.6680	0.0000
14:08:13.624	55476	-0.9600	-0.7100	-47.2800	-0.0100	1.1430	-0.0030
14:08:13.644	55496	1.7200	-0.2200	-61.3900	0.0400	1.8230	-0.0070
14:08:13.664	55516	0.6800	-0.1700	-45.4900	0.0160	1.1560	0.0040
14:08:13.686	55536	2.0300	-0.4700	-53.3300	0.0320	1.6110	-0.0210
14:08:13.705	55556	1.1800	0.2900	-55.0100	0.0700	1.5560	0.0080
14:08:13.725	55576	0.9200	-0.5200	-48.6400	0.0160	1.3130	-0.0060
14:08:13.745	55596	0.8800	-0.1700	-62.9700	0.0780	1.7530	0.0120
14:08:13.765	55616	-1.3000	-0.4600	-44.7100	0.0430	1.0980	-0.0080
14:08:13.785	55636	3.2500	-0.9000	-58.9300	0.0830	1.7770	0.0020
14:08:13.805	55656	1.9700	-0.0800	-49.8300	0.1070	1.3870	0.0080
14:08:13.825	55676	2.9900	-1.0300	-53.1900	0.0970	1.5010	0.0160
14:08:13.845	55696	1.3600	0.1100	-57.8300	0.1340	1.6550	-0.0020
14:08:13.865	55716	-0.2100	-0.6100	-45.5800	0.0480	1.1560	-0.0020
14:08:13.886	55736	1.4000	-0.0200	-61.2400	0.1020	1.7190	-0.0150
14:08:13.906	55756	0.3100	-0.4600	-48.7400	0.0530	1.2410	-0.0010
14:08:13.926	55776	2.5000	-0.2000	-55.5400	0.0620	1.6710	-0.0180
14:08:13.946	55796	1.4400	-0.3400	-50.8300	0.0680	1.4800	-0.0090
14:08:13.966	55816	0.5600	-0.7100	-49.9600	-0.0060	1.3280	-0.0020
14:08:13.986	55836	1.2500	0.3100	-61.6200	0.0520	1.7380	0.0070
14:08:14.005	55856	0.8300	-0.9900	-47.7800	0.0020	1.2490	0.0080
14:08:14.027	55876	3.2900	-0.3300	-58.0000	0.0330	1.8100	-0.0200
14:08:14.046	55896	1.5100	-0.3100	-48.5600	0.0320	1.3390	0.0110
14:08:14.066	55916	2.1900	-0.4400	-53.0300	-0.0020	1.4850	-0.0070
14:08:14.085	55936	1.4400	-0.0900	-54.2300	0.0460	1.5520	-0.0010
14:08:14.105	55956	-0.6700	-0.8200	-48.6500	0.0070	1.2370	-0.0010
14:08:14.125	55976	2.2700	-0.3700	-61.0900	0.0720	1.8240	-0.0040
14:08:14.146	55996	0.8300	-0.0600	-47.3600	0.0530	1.2810	0.0020
14:08:14.165	56016	3.1600	-0.4400	-56.0100	0.0560	1.7230	-0.0080
14:08:14.185	56036	1.3600	-0.1800	-50.9100	0.0860	1.4340	0.0150
14:08:14.205	56056	1.9200	-0.8500	-50.0400	0.0400	1.3180	0.0020
14:08:14.225	56076	1.8000	-0.0600	-56.9000	0.1220	1.6970	-0.0090
14:08:14.246	56096	0.5700	-0.7100	-46.4300	0.0810	1.2670	-0.0090
14:08:14.264	56116	3.0600	-0.2100	-61.2100	0.1480	1.9360	-0.0150
14:08:14.284	56136	0.7200	-0.1200	-45.9300	0.0890	1.2230	0.0090
14:08:14.306	56156	1.8500	-0.8600	-52.4800	0.0560	1.5340	-0.0150
14:08:14.325	56176	1.6900	0.4900	-53.0600	0.1080	1.5580	-0.0090
14:08:14.346	56196	1.4900	-0.9600	-47.3300	0.0030	1.2880	-0.0070
14:08:14.366	56216	2.3300	-0.1500	-61.3900	0.0920	1.8640	-0.0070
14:08:14.384	56236	0.2400	-0.6400	-45.5500	0.0190	1.1900	0.0040
14:08:14.405	56256	2.2800	-0.6200	-57.6000	0.0380	1.7350	-0.0220
14:08:14.426	56276	0.8400	-0.1200	-49.1000	0.0370	1.3560	0.0020
14:08:14.445	56296	0.6500	-0.5300	-49.4300	-0.0290	1.3120	-0.0110
14:08:14.465	56316	1.2300	0.2800	-60.6700	0.0370	1.7660	-0.0020
14:08:14.484	56336	-0.1200	-0.7500	-45.7400	-0.0160	1.1370	-0.0060
14:08:14.504	56356	2.3200	-0.2600	-61.5200	0.0490	1.8330	-0.0070
14:08:14.526	56376	0.9700	-0.3700	-46.6700	0.0340	1.2880	-0.0130
14:08:14.546	56396	2.2600	-0.8500	-52.6800	0.0410	1.4580	-0.0060
14:08:14.565	56416	1.2900	-0.1300	-53.9300	0.0730	1.4910	0.0100
14:08:14.585	56436	0.8300	-0.7200	-48.5800	0.0150	1.2840	-0.0040
14:08:14.606	56456	1.8400	0.0100	-63.5100	0.1070	1.8900	0.0020
14:08:14.625	56476	-0.0400	-0.6000	-46.9100	0.0730	1.2240	0.0070
14:08:14.647	56496	2.4000	-0.3300	-56.1800	0.1070	1.6410	-0.0150
14:08:14.666	56516	-0.0800	-0.4700	-51.0500	0.0870	1.3040	0.0060
14:08:14.686	56536	1.8200	-0.8100	-49.5100	0.0650	1.4170	-0.0180
14:08:14.704	56556	1.3600	-0.0300	-58.3800	0.1250	1.5620	0.0000
14:08:14.726	56576	0.2200	-0.8800	-47.9500	0.0150	1.2440	-0.0190
14:08:14.745	56596	2.6500	-0.3100	-60.9600	0.0990	1.8280	-0.0110
14:08:14.766	56616	-0.1700	-0.4500	-46.4200	0.0190	1.1630	-0.0070
14:08:14.784	56636	3.0500	-1.0300	-54.6600	0.0150	1.6120	-0.0050
14:08:14.804	56656	1.1500	0.1100	-53.2000	0.0390	1.4810	0.0010
14:08:14.824	56676	0.8000	-0.6500	-49.5800	-0.0170	1.3930	-0.0130
14:08:14.845	56696	1.1800	-0.1600	-61.9400	0.0490	1.8230	0.0000
14:08:14.866	56716	0.5700	-0.5100	-47.7600	0.0010	1.2190	0.0090
14:08:14.886	56736	2.2300	-0.0300	-60.2900	0.0310	1.7600	-0.0030
14:08:14.907	56756	1.3700	-0.1400	-48.2500	0.0410	1.3050	0.0140
14:08:14.925	56776	2.3000	-0.4400	-52.3000	0.0300	1.4990	-0.0040
14:08:14.944	56796	1.4800	0.2200	-58.5900	0.0690	1.6700	0.0080
14:08:14.965	56816	0.7100	-0.7600	-46.7800	0.0240	1.2680	-0.0030
14:08:14.987	56836	2.2600	0.1300	-59.0500	0.0760	1.7460	-0.0120
14:08:15.005	56856	-0.2600	0.0800	-45.6000	0.0570	1.2600	-0.0130
14:08:15.026	56876	3.1500	-0.3500	-55.0800	0.0910	1.6600	-0.0010
14:08:15.046	56896	1.0700	0.0200	-51.8400	0.0960	1.4290	0.0040
14:08:15.066	56916	1.6800	-0.3300	-49.2100	0.0440	1.3650	-0.0080
14:08:15.086	56936	1.2600	0.0600	-61.5800	0.1180	1.7900	-0.0180
14:08:15.106	56956	0.2700	-1.0300	-45.7600	0.0520	1.1690	-0.0020
14:08:15.126	56976	1.6200	-0.1800	-59.3900	0.0920	1.7580	-0.0250
14:08:15.147	56996	0.7500	-0.3200	-48.3900	0.0860	1.3340	-0.0020
14:08:15.165	57016	1.9000	-0.2500	-52.7300	0.0450	1.5060	-0.0130
14:08:15.186	57036	1.4800	0.3700	-55.1300	0.0670	1.5760	0.0120
14:08:15.207	57056	0.1500	-0.3600	-46.6800	-0.0080	1.2210	-0.0080
14:08:15.226	57076	1.6100	0.1300	-60.5500	0.0380	1.7880	-0.0060
14:08:15.246	57096	0.6800	-0.4700	-47.4000	0.0240	1.2540	0.0060
14:08:15.267	57116	2.8500	-0.2700	-54.0200	0.0270	1.7120	-0.0260
14:08:15.286	57136	1.0700	-0.1600	-50.3200	0.0330	1.4240	0.0020
14:08:15.306	57156	1.2700	-0.6900	-49.2200	-0.0190	1.3760	-0.0180
14:08:15.325	57176	2.3100	0.1500	-56.2400	0.0420	1.6470	-0.0060
14:08:15.346	57196	0.6700	-0.8500	-46.8700	0.0050	1.2310	-0.0140
14:08:15.367	57216	2.8100	-0.4600	-59.3600	0.0690	1.7760	-0.0090
14:08:15.386	57236	1.0500	0.0600	-47.8000	0.0500	1.3310	-0.0110
14:08:15.407	57256	3.4900	-0.7800	-53.5600	0.0760	1.6460	-0.0060
14:08:15.426	57276	0.3100	-0.1400	-53.5700	0.0910	1.4990	0.0100
14:08:15.447	57296	-0.5700	-0.9000	-48.5400	0.0190	1.1010	-0.0120
14:08:15.467	57316	0.3600	-0.0600	-57.7100	0.1000	1.6110	-0.0120
14:08:15.487	57336	0.0300	-0.9000	-46.4700	0.0650	1.1860	-0.0100
14:08:15.506	57356	2.7600	-0.4300	-60.2200	0.0890	1.8190	-0.0190
14:08:15.527	57376	0.9300	-0.0200	-48.8700	0.0980	1.3590	0.0020
14:08:15.546	57396	3.1000	-0.8200	-52.4600	0.0640	1.5350	-0.0070
14:08:15.567	57416	1.2600	-0.0400	-56.5900	0.1000	1.6180	-0.0030
14:08:15.585	57436	-0.2500	-0.8400	-47.0200	0.0030	1.1830	0.0060
14:08:15.604	57456	3.6300	-0.3100	-61.7600	0.0850	1.8990	-0.0110
14:08:15.625	57476	1.3400	-0.3300	-50.1700	0.0320	1.3870	0.0150
14:08:15.647	57496	3.4300	-0.2100	-54.0100	0.0490	1.7190	-0.0180
14:08:15.667	57516	0.0300	0.2300	-51.0000	0.0610	1.3410	0.0160
14:08:15.687	57536	-0.3800	-1.0700	-45.8800	-0.0190	1.2040	-0.0220
14:08:15.706	57556	1.3100	-0.3400	-59.3800	0.0300	1.7550	-0.0130
14:08:15.727	57576	0.3000	-0.9200	-46.7400	0.0070	1.1880	0.0000
14:08:15.748	57596	2.4300	-0.1800	-58.6300	0.0550	1.7940	-0.0210
14:08:15.766	57616	-0.0600	-0.0400	-50.5700	0.0430	1.2970	0.0100
14:08:15.785	57636	1.0200	-0.1300	-50.2700	0.0050	1.3990	-0.0050
14:08:15.806	57656	0.5100	0.3000	-53.1000	0.0710	1.4870	0.0040
14:08:15.826	57676	0.4500	-0.4900	-44.8200	0.0100	1.2260	-0.0160
14:08:15.847	57696	2.6400	0.1500	-64.9500	0.1170	1.9000	0.0030
14:08:15.868	57716	1.1300	-0.2300	-45.7300	0.0860	1.3040	0.0000
14:08:15.887	57736	2.2200	-0.8000	-55.2800	0.0970	1.6440	0.0010
14:08:15.908	57756	0.8300	0.0900	-51.6400	0.1240	1.4310	-0.0070
14:08:15.927	57776	0.8300	-0.8800	-48.8900	0.0420	1.3270	-0.0140
14:08:15.946	57796	1.3400	-0.0700	-58.4200	0.1010	1.6800	-0.0090
14:08:15.966	57816	0.0400	-1.2200	-47.9300	0.0470	1.2110	-0.0060
14:08:15.985	57836	2.5300	-0.3300	-59.9300	0.0960	1.8220	-0.0140
14:08:16.006	57856	-0.2300	0.2400	-47.9700	0.0460	1.2800	0.0040
14:08:16.026	57876	1.9500	-0.4000	-51.0700	0.0180	1.4810	-0.0100
14:08:16.046	57896	1.3500	0.5000	-53.5100	0.0320	1.4930	0.0010
14:08:16.066	57916	0.7000	-0.7000	-49.7900	-0.0340	1.3080	-0.0070
14:08:16.086	57936	2.1800	-0.2400	-61.3400	0.0470	1.8290	-0.0040
14:08:16.105	57956	0.6900	-0.3800	-47.4000	0.0200	1.2870	0.0150
14:08:16.127	57976	2.8200	-0.2500	-56.9300	0.0100	1.7370	-0.0170
14:08:16.147	57996	1.9500	0.0500	-47.8600	0.0490	1.3530	0.0060
14:08:16.167	58016	1.2500	-0.2000	-50.2700	0.0200	1.4090	-0.0180
14:08:16.186	58036	2.0200	0.2300	-59.1100	0.1040	1.7460	0.0030
14:08:16.206	58056	0.5800	-0.8500	-47.0100	0.0240	1.1870	0.0070
14:08:16.228	58076	2.9700	0.0000	-58.7400	0.0860	1.8250	-0.0130
14:08:16.247	58096	1.1100	-0.3200	-46.8900	0.0620	1.3020	-0.0060
14:08:16.267	58116	2.6800	-0.2900	-52.4100	0.0730	1.5780	-0.0170
14:08:16.287	58136	2.4300	0.2200	-54.0600	0.1230	1.5060	0.0010
14:08:16.307	58156	1.4200	-0.4800	-51.9600	0.0890	1.3990	0.0110
14:08:16.327	58176	1.6000	0.1800	-62.1200	0.1510	1.7590	-0.0060
14:08:16.346	58196	-0.3900	-0.7600	-46.9800	0.0630	1.1300	0.0050
14:08:16.368	58216	1.8300	-0.3600	-59.1600	0.0900	1.7460	-0.0170
14:08:16.386	58236	0.7600	-0.2000	-48.3700	0.0780	1.3620	-0.0100
14:08:16.407	58256	2.0300	-0.7100	-50.6400	0.0340	1.5130	-0.0260
14:08:16.429	58276	1.7700	0.2800	-57.4800	0.0690	1.6480	0.0100
14:08:16.447	58296	-0.2200	-0.4500	-45.9700	-0.0060	1.2100	-0.0080
14:08:16.468	58316	1.8500	-0.1200	-62.5500	0.0700	1.8420	-0.0020
14:08:16.487	58336	0.7700	-0.5200	-46.2500	0.0170	1.2060	0.0140
14:08:16.507	58356	1.9300	-0.3300	-54.4000	0.0050	1.5790	-0.0170
14:08:16.527	58376	1.3900	0.1400	-51.8500	0.0280	1.4560	-0.0050
14:08:16.548	58396	1.0800	-0.7000	-49.4800	-0.0180	1.3050	-0.0080
14:08:16.568	58416	1.2300	0.0200	-59.6200	0.0570	1.7940	-0.0110
14:08:16.586	58436	0.1400	-0.7300	-47.9200	0.0170	1.2520	0.0050
14:08:16.608	58456	2.4900	-0.4100	-58.8200	0.0690	1.8090	-0.0130
14:08:16.628	58476	0.9100	-0.1000	-48.5600	0.0580	1.3170	0.0090
14:08:16.648	58496	2.8900	-0.4000	-51.5400	0.0570	1.5280	-0.0010
14:08:16.669	58516	1.9900	-0.2300	-56.6300	0.0940	1.6250	0.0030
14:08:16.688	58536	0.4900	-0.4800	-48.5600	0.0430	1.1990	-0.0020
14:08:16.707	58556	1.3500	0.3100	-59.2100	0.1140	1.7200	-0.0070
14:08:16.726	58576	0.0200	-0.1200	-46.7900	0.0670	1.2240	-0.0080
14:08:16.749	58596	3.0300	-0.6000	-57.4700	0.1160	1.7870	-0.0130
14:08:16.768	58616	1.9000	-0.4000	-48.8900	0.0990	1.3950	0.0030
14:08:16.786	58636	1.9700	-1.0900	-50.8400	0.0320	1.4480	-0.0130
14:08:16.807	58656	1.5800	0.4500	-58.3500	0.1200	1.7280	-0.0080
14:08:16.827	58676	-0.1300	-1.3400	-46.3000	0.0160	1.1890	-0.0040
14:08:16.847	58696	2.4300	-0.4600	-61.3000	0.0780	1.8210	0.0000
14:08:16.867	58716	0.4600	-0.3300	-48.4100	0.0260	1.3200	0.0060
14:08:16.886	58736	2.6300	-0.0600	-53.5600	0.0240	1.5750	-0.0230
14:08:16.908	58756	0.7500	0.2500	-51.6100	0.0320	1.4430	-0.0070
14:08:16.927	58776	0.4200	-0.6400	-47.7800	-0.0180	1.2040	0.0030
14:08:16.947	58796	1.4100	-0.1600	-62.4100	0.0490	1.8180	-0.0040
14:08:16.967	58816	0.4600	-0.5800	-46.0300	0.0110	1.2540	-0.0090
14:08:16.988	58836	1.9700	-0.4300	-59.8200	0.0560	1.7630	-0.0080
14:08:17.006	58856	0.2900	-0.0800	-50.5500	0.0700	1.3310	0.0130
14:08:17.028	58876	1.4300	-0.6000	-51.1000	0.0180	1.3100	-0.0090
14:08:17.047	58896	1.3700	-0.2200	-55.7500	0.0730	1.6280	-0.0070
14:08:17.067	58916	0.5200	-0.3800	-45.5800	0.0330	1.2250	-0.0220
14:08:17.087	58936	2.8900	0.0200	-64.3200	0.1220	1.9130	0.0140
14:08:17.107	58956	0.8900	-0.2300	-47.1600	0.1020	1.2780	0.0080
14:08:17.126	58976	1.8800	-0.3500	-55.8300	0.0770	1.6020	-0.0060
14:08:17.147	58996	1.1300	-0.5400	-52.1800	0.1070	1.4470	0.0000
14:08:17.166	59016	1.9200	-0.7000	-48.1700	0.0590	1.2600	-0.0130
14:08:17.186	59036	1.0200	0.4100	-58.1700	0.1150	1.7110	-0.0150
14:08:17.208	59056	0.0400	-1.0600	-47.6200	0.0350	1.2340	0.0000
14:08:17.229	59076	1.9300	-0.1000	-57.2500	0.0830	1.8220	-0.0260
14:08:17.248	59096	0.9500	-0.2400	-48.7500	0.0480	1.3300	0.0080
14:08:17.267	59116	1.3900	-0.3900	-49.6800	0.0000	1.4510	-0.0250
14:08:17.287	59136	2.2600	0.0800	-53.9200	0.0460	1.5800	-0.0060
14:08:17.307	59156	1.4000	-1.0700	-47.6900	-0.0240	1.3050	-0.0050
14:08:17.327	59176	1.9800	0.0900	-60.1000	0.0340	1.8200	-0.0270
14:08:17.348	59196	0.1800	-0.4100	-48.1500	0.0170	1.2520	0.0040
14:08:17.368	59216	1.3600	0.1700	-52.8200	0.0340	1.6970	-0.0290
14:08:17.388	59236	1.3100	-0.1400	-50.1700	0.0510	1.3540	0.0050
14:08:17.407	59256	1.3900	-0.5600	-48.9800	-0.0040	1.3920	-0.0250
14:08:17.427	59276	1.7400	0.2800	-62.0100	0.0870	1.8440	0.0070
14:08:17.448	59296	0.9000	-0.7800	-47.4900	0.0250	1.2300	0.0040
14:08:17.467	59316	2.5400	0.0700	-61.8000	0.1010	1.9900	-0.0200
14:08:17.488	59336	0.6200	-0.3100	-48.3400	0.0750	1.2970	0.0090
14:08:17.508	59356	1.8600	-0.1600	-48.8500	0.0550	1.3920	-0.0140
14:08:17.527	59376	2.1100	-0.2800	-57.2000	0.0880	1.6440	0.0050
14:08:17.548	59396	2.4100	-0.9200	-50.2700	0.0610	1.4730	-0.0080
14:08:17.567	59416	2.4000	0.3500	-60.6300	0.1390	1.8090	0.0050
14:08:17.587	59436	0.0300	-0.6700	-45.7600	0.0430	1.1920	0.0090
14:08:17.609	59456	1.9800	0.0200	-55.0700	0.0630	1.6860	-0.0320
14:08:17.629	59476	0.2200	-0.1400	-51.2800	0.0460	1.3430	-0.0030
14:08:17.648	59496	1.6700	-0.7100	-51.9100	0.0050	1.4550	-0.0160
14:08:17.668	59516	-0.3100	0.5200	-53.0500	0.0340	1.3520	0.0010
14:08:17.687	59536	-0.7600	-0.9800	-52.5600	-0.0210	1.2210	-0.0010
14:08:17.708	59556	2.2800	-0.8100	-57.7000	0.0340	1.7410	-0.0200
14:08:17.727	59576	1.1800	-0.6300	-46.6900	0.0190	1.2530	-0.0120
14:08:17.749	59596	3.4900	-0.6200	-57.0900	0.0340	1.8040	-0.0330
14:08:17.768	59616	1.4400	0.1200	-49.8900	0.0480	1.4360	-0.0100
14:08:17.788	59636	1.2000	-0.6300	-50.3700	0.0070	1.3730	0.0010
14:08:17.807	59656	2.1200	-0.1300	-58.7700	0.0660	1.7210	0.0130
14:08:17.828	59676	0.8400	-0.3300	-46.1500	0.0170	1.1810	-0.0170
14:08:17.849	59696	2.7500	-0.1100	-58.9800	0.0660	1.7490	-0.0060
14:08:17.868	59716	1.1000	-0.1200	-46.5300	0.0620	1.2410	0.0080
14:08:17.888	59736	2.9700	-0.6400	-53.8900	0.0360	1.6490	-0.0070
14:08:17.909	59756	1.2200	0.3400	-57.3200	0.1270	1.5950	0.0080
14:08:17.928	59776	-0.4900	-0.6400	-44.9700	0.0520	1.1340	-0.0060
14:08:17.948	59796	2.2800	0.1600	-59.5000	0.1360	1.8170	-0.0270
14:08:17.968	59816	1.0600	-0.2100	-47.1700	0.0750	1.2310	0.0050
14:08:17.987	59836	3.1900	-0.2800	-56.3700	0.0980	1.7140	-0.0180
14:08:18.008	59856	2.1100	-0.2400	-50.9800	0.1060	1.4610	0.0080
14:08:18.028	59876	1.7300	-0.6200	-51.0800	0.0480	1.4470	-0.0220
14:08:18.049	59896	1.6000	0.3900	-59.4600	0.1170	1.7450	0.0010
14:08:18.069	59916	0.2200	-1.3500	-46.0000	0.0120	1.2280	-0.0010
14:08:18.088	59936	2.8000	-0.2100	-59.8400	0.0700	1.8340	-0.0190
14:08:18.108	59956	1.1000	-0.2400	-48.3400	0.0340	1.3230	0.0090
14:08:18.128	59976	3.1800	-0.6500	-52.5900	0.0230	1.5840	0.0000
14:08:18.148	59996	0.9900	-0.2100	-53.3300	0.0380	1.5360	0.0090
14:08:18.169	60016	-0.0500	-0.7500	-47.3500	-0.0170	1.2590	-0.0180
14:08:18.188	60036	2.1000	0.2500	-60.7900	0.0410	1.8480	-0.0200
14:08:18.207	60056	-0.5600	-0.2900	-46.1800	0.0130	1.1590	0.0020
14:08:18.228	60076	1.9500	-0.0500	-56.0200	0.0270	1.6620	-0.0200
14:08:18.249	60096	0.9000	-0.1500	-51.8900	0.0420	1.3740	0.0100
14:08:18.268	60116	1.4800	-0.4000	-50.8800	0.0070	1.3980	-0.0140
14:08:18.288	60136	1.6600	0.4700	-58.6500	0.0930	1.7280	-0.0040
14:08:18.310	60156	-0.3400	-0.0700	-45.5400	0.0670	1.2020	-0.0150
14:08:18.330	60176	3.2300	-0.3600	-60.8100	0.1230	1.8490	0.0010
14:08:18.347	60196	0.9800	-0.1500	-45.8900	0.1000	1.2500	0.0040
14:08:18.368	60216	1.0600	-0.1000	-51.9800	0.0900	1.4910	-0.0300
14:08:18.388	60236	1.3100	0.5900	-51.8100	0.1290	1.5140	-0.0180
14:08:18.408	60256	0.6900	-0.8300	-46.7400	0.0450	1.2210	-0.0180
14:08:18.428	60276	1.5200	0.1200	-62.6600	0.1400	1.7790	0.0000
14:08:18.449	60296	0.6100	-0.9600	-46.2100	0.0530	1.2280	-0.0050
14:08:18.470	60316	2.8600	-0.0800	-57.9600	0.0700	1.7610	-0.0140
14:08:18.489	60336	0.7000	0.0000	-48.8800	0.0680	1.3600	0.0080
14:08:18.508	60356	1.8900	-0.5200	-49.6000	-0.0020	1.4040	-0.0170
14:08:18.528	60376	1.1800	0.1200	-60.3500	0.0400	1.6770	0.0120
14:08:18.548	60396	0.8500	-0.6100	-46.1600	-0.0080	1.2330	-0.0050
14:08:18.568	60416	3.4600	0.0200	-60.8200	0.0630	1.9180	-0.0080
14:08:18.589	60436	1.2500	0.0100	-47.7600	0.0360	1.3570	-0.0010
14:08:18.610	60456	2.5100	-0.6300	-52.5200	0.0300	1.5990	-0.0180
14:08:18.629	60476	0.8400	-0.2600	-50.9000	0.0510	1.4370	0.0070
14:08:18.648	60496	0.4700	-0.5900	-48.8000	0.0090	1.3200	-0.0190
14:08:18.670	60516	2.3900	-0.0300	-60.5700	0.0980	1.8690	-0.0070
14:08:18.689	60536	0.8000	-0.4600	-47.2100	0.0340	1.2870	0.0000
14:08:18.709	60556	2.4000	0.0500	-58.9700	0.0790	1.7860	-0.0050
14:08:18.730	60576	1.1700	-0.0900	-47.0800	0.0670	1.3270	-0.0020
14:08:18.748	60596	1.9400	-0.5000	-49.7700	0.0440	1.4010	-0.0060
14:08:18.770	60616	1.5600	0.3900	-55.3400	0.1010	1.6020	-0.0060
14:08:18.790	60636	0.6900	-0.7500	-49.7800	0.0690	1.3470	-0.0040
14:08:18.809	60656	1.8900	-0.1900	-61.9400	0.1540	1.8320	-0.0100
14:08:18.829	60676	-0.4100	-0.5900	-47.2500	0.0420	1.1580	0.0020
14:08:18.848	60696	2.5000	-0.5100	-55.5700	0.0610	1.6510	-0.0170
14:08:18.868	60716	0.5700	-0.6500	-51.8900	0.0780	1.4440	0.0160
14:08:18.889	60736	1.7700	-0.5300	-49.9200	0.0280	1.4380	-0.0100
14:08:18.908	60756	1.0500	0.2400	-58.3400	0.0760	1.7120	-0.0080
14:08:18.928	60776	-0.2700	-0.7800	-48.5200	0.0290	1.2960	0.0000
14:08:18.948	60796	2.9200	-0.2300	-59.8500	0.0650	1.8030	-0.0050
14:08:18.968	60816	1.5200	-0.4100	-48.1800	-0.0030	1.2550	0.0190
14:08:18.989	60836	2.6900	-0.4700	-52.2400	-0.0170	1.5340	-0.0090
14:08:19.009	60856	2.3800	0.1500	-56.3700	0.0310	1.6490	0.0180
14:08:19.028	60876	0.9100	-0.4100	-47.6400	0.0000	1.2870	-0.0150
14:08:19.050	60896	0.2200	0.0500	-58.5000	0.0490	1.7010	-0.0080
14:08:19.068	60916	-0.0900	-0.4200	-47.7300	0.0240	1.1390	0.0160
14:08:19.088	60936	2.7800	-0.5700	-57.7100	0.0290	1.6540	-0.0150
14:08:19.109	60956	1.4500	0.0400	-51.7400	0.0740	1.4300	0.0130
14:08:19.129	60976	2.0500	-0.3400	-50.4000	0.0320	1.4450	-0.0050
14:08:19.149	60996	2.2000	0.1900	-59.4800	0.1050	1.7430	0.0040
14:08:19.169	61016	-0.3100	-0.2100	-47.9800	0.0570	1.1710	0.0010
14:08:19.188	61036	1.4900	-0.2000	-58.2300	0.1070	1.6870	-0.0230
14:08:19.210	61056	0.3200	-0.2700	-47.3100	0.0860	1.1930	0.0060
14:08:19.229	61076	2.1500	-0.5000	-54.6100	0.0790	1.6340	-0.0300
14:08:19.248	61096	1.6800	-0.1600	-53.4500	0.1220	1.4840	0.0070
14:08:19.270	61116	1.1600	-0.6500	-50.6400	0.0170	1.3020	-0.0080
14:08:19.290	61136	1.7500	0.1500	-60.4100	0.0910	1.7770	-0.0160
14:08:19.311	61156	0.2400	-0.8900	-45.9300	0.0190	1.1710	-0.0030
14:08:19.330	61176	3.5300	-0.0600	-57.9200	0.0610	1.7940	-0.0210
14:08:19.350	61196	1.7600	-0.0300	-49.7600	0.0330	1.3940	0.0070
14:08:19.370	61216	1.9400	-0.3000	-53.4200	0.0060	1.4970	0.0010
14:08:19.390	61236	1.8600	-0.1400	-57.7100	0.0580	1.6740	0.0160
14:08:19.410	61256	0.1700	-0.8600	-47.0600	-0.0050	1.1450	0.0060
14:08:19.429	61276	2.2700	-0.1200	-64.1700	0.0370	1.8970	0.0130
14:08:19.450	61296	0.7500	-0.3300	-45.5700	0.0220	1.2000	0.0000
14:08:19.469	61316	2.7600	-0.2900	-54.5900	0.0330	1.5940	-0.0270
14:08:19.490	61336	1.7200	0.0700	-54.0500	0.0800	1.5510	0.0050
14:08:19.509	61356	1.1600	-0.6200	-47.3300	0.0210	1.3660	-0.0140
14:08:19.529	61376	1.9100	0.0200	-61.4300	0.1070	1.7810	-0.0050
14:08:19.549	61396	-0.5200	-0.6100	-47.0500	0.0310	1.1270	0.0030
14:08:19.570	61416	2.1900	-0.2600	-59.2600	0.1080	1.7620	0.0020
14:08:19.591	61436	0.6800	-0.1500	-49.9100	0.0820	1.3310	0.0110
14:08:19.609	61456	1.7500	-0.5400	-51.6900	0.0690	1.4610	-0.0090
14:08:19.630	61476	1.4500	0.2100	-57.4800	0.1300	1.6310	0.0050
14:08:19.648	61496	-0.8100	-0.8100	-45.7900	0.0550	1.1840	-0.0040
14:08:19.670	61516	1.5300	-0.0500	-60.1600	0.1040	1.7470	-0.0060
14:08:19.689	61536	0.0800	-0.5300	-49.1900	0.0410	1.2070	0.0030
14:08:19.710	61556	3.2000	-0.3200	-53.4400	0.0640	1.6700	-0.0250
14:08:19.729	61576	1.4600	0.0500	-51.2000	0.0680	1.4420	0.0000
14:08:19.749	61596	1.1200	-0.6100	-48.4400	0.0060	1.3670	-0.0120
14:08:19.770	61616	1.3400	0.0400	-60.7300	0.0600	1.7060	0.0120
14:08:19.788	61636	0.5900	-0.9900	-46.5900	0.0020	1.2530	-0.0040
14:08:19.809	61656	3.9900	-0.2600	-58.2000	0.0400	1.7840	-0.0180
14:08:19.830	61676	0.8100	-0.6300	-49.4100	0.0170	1.3490	0.0050
14:08:19.848	61696	2.9800	-0.5400	-51.8000	-0.0040	1.4950	-0.0090
14:08:19.869	61716	1.9600	0.3200	-53.8400	0.0490	1.5550	0.0040
14:08:19.889	61736	0.9700	-0.8100	-48.0700	0.0150	1.3210	-0.0100
14:08:19.910	61756	2.1200	-0.4400	-63.5600	0.0630	1.8570	-0.0020
14:08:19.930	61776	1.4700	-0.2500	-46.1500	0.0510	1.2640	0.0000
14:08:19.951	61796	2.7400	-0.1600	-56.0800	0.0860	1.7310	-0.0090
14:08:19.969	61816	0.7300	0.2700	-50.2000	0.0880	1.3630	0.0020
14:08:19.990	61836	1.4400	-0.9400	-50.4700	0.0570	1.3500	-0.0010
14:08:20.010	61856	1.2400	0.2900	-57.4600	0.1210	1.6810	-0.0130
14:08:20.031	61876	0.7400	-0.7900	-48.0600	0.0970	1.2560	0.0090
14:08:20.049	61896	2.7300	-0.2600	-63.1400	0.1550	1.8910	-0.0100
14:08:20.071	61916	1.2800	-0.2800	-45.6200	0.0880	1.2010	0.0000
14:08:20.089	61936	2.9500	-0.3600	-54.3600	0.0840	1.5810	-0.0160
14:08:20.111	61956	2.3800	-0.0500	-52.9400	0.1140	1.5240	-0.0040
14:08:20.131	61976	1.5100	-0.9700	-50.4200	0.0040	1.2840	0.0120
14:08:20.149	61996	1.1500	0.1400	-62.2400	0.0880	1.8290	-0.0060
14:08:20.169	62016	0.5000	-0.6200	-45.4700	0.0220	1.1680	-0.0040
14:08:20.191	62036	2.5700	0.0000	-57.3400	0.0370	1.7150	-0.0170
14:08:20.209	62056	0.4700	-0.2000	-49.8200	0.0260	1.3120	0.0150
14:08:20.229	62076	1.4600	-0.3400	-49.1900	-0.0200	1.3930	-0.0170
14:08:20.250	62096	1.4400	0.2900	-58.1900	0.0350	1.6940	0.0030
14:08:20.269	62116	-0.3300	-0.3400	-47.4700	-0.0090	1.2430	-0.0090
14:08:20.290	62136	2.2700	-0.0700	-60.6000	0.0610	1.7860	-0.0010
14:08:20.310	62156	0.2800	-0.4400	-48.9200	0.0150	1.1940	0.0040
14:08:20.330	62176	1.9700	-0.3100	-53.1300	0.0340	1.5290	-0.0180
14:08:20.350	62196	1.1900	0.1100	-53.3900	0.0960	1.4840	-0.0020
14:08:20.371	62216	1.8000	-0.5700	-48.9600	0.0450	1.3180	0.0030
14:08:20.390	62236	1.1300	0.5400	-62.2100	0.1170	1.7790	0.0020
14:08:20.410	62256	0.3000	-0.3400	-45.4600	0.0650	1.2160	0.0060
14:08:20.430	62276	2.6400	-0.1700	-55.7700	0.0950	1.6550	-0.0220
14:08:20.452	62296	0.3100	-0.2000	-48.6900	0.0850	1.2500	-0.0040
14:08:20.471	62316	2.7900	-0.5900	-51.6300	0.0760	1.4880	-0.0160
14:08:20.490	62336	1.8700	-0.0900	-55.0700	0.1150	1.6110	-0.0140
14:08:20.511	62356	0.1400	-0.5800	-51.3900	0.0190	1.2700	0.0050
14:08:20.531	62376	1.5100	-0.0700	-61.1300	0.0860	1.7710	-0.0040
14:08:20.552	62396	0.2200	-0.6300	-46.0000	0.0190	1.2110	0.0010
14:08:20.570	62416	4.1200	-0.3200	-53.4900	0.0380	1.6600	-0.0190
14:08:20.592	62436	1.7900	-0.4100	-50.4900	0.0370	1.4720	-0.0130
14:08:20.610	62456	1.6200	-0.4100	-49.7800	0.0010	1.4600	-0.0280
14:08:20.630	62476	1.1400	0.3500	-59.1400	0.0890	1.7110	-0.0010
14:08:20.651	62496	-0.7100	-0.4500	-47.5400	0.0150	1.1820	-0.0020
14:08:20.670	62516	2.3500	-0.2300	-59.1500	0.0230	1.7580	-0.0180
14:08:20.689	62536	0.8100	0.0000	-47.1000	0.0180	1.2370	-0.0070
14:08:20.711	62556	3.4500	-0.4700	-52.5000	0.0310	1.5430	-0.0170
14:08:20.730	62576	1.6200	0.5400	-57.1200	0.0690	1.6010	0.0150
14:08:20.750	62596	0.7200	-0.7600	-47.6900	0.0020	1.2350	-0.0040
14:08:20.769	62616	1.6500	0.0900	-59.6100	0.0860	1.7550	-0.0060
14:08:20.789	62636	0.2100	-0.5100	-45.6400	0.0320	1.1720	0.0010
14:08:20.810	62656	3.6300	-0.3500	-56.4500	0.0880	1.7530	-0.0200
14:08:20.830	62676	2.9100	0.0700	-51.1000	0.1260	1.5120	0.0140
14:08:20.849	62696	0.8800	-0.4900	-48.7500	0.0740	1.3640	-0.0210
14:08:20.872	62716	2.0200	0.2400	-60.3400	0.1500	1.7380	0.0080
14:08:20.890	62736	-0.1300	-0.8000	-47.9300	0.0500	1.1910	0.0120
14:08:20.910	62756	2.2200	-0.0900	-60.0500	0.1180	1.7650	-0.0190
14:08:20.930	62776	0.4900	-0.3800	-48.4900	0.0450	1.3190	-0.0150
14:08:20.950	62796	3.8300	-0.9500	-52.2800	0.0540	1.6770	-0.0050
14:08:20.971	62816	0.6500	-0.0500	-56.4300	0.0840	1.5890	0.0070
14:08:20.990	62836	0.7300	-0.8200	-48.2100	0.0100	1.2910	0.0100
14:08:21.012	62856	0.7500	0.1600	-60.1600	0.0540	1.6700	-0.0030
14:08:21.031	62876	0.7900	-0.1800	-45.8900	0.0030	1.1880	-0.0130
14:08:21.049	62896	3.7000	-0.6700	-58.1700	0.0250	1.7520	-0.0090
14:08:21.069	62916	1.7000	0.1100	-51.5400	0.0310	1.4220	0.0070
14:08:21.089	62936	2.2000	-0.6100	-51.0500	-0.0160	1.4320	-0.0010
14:08:21.109	62956	1.4500	0.2600	-55.4200	0.0420	1.5700	0.0090
14:08:21.131	62976	0.2600	-0.5900	-47.3000	-0.0010	1.2300	-0.0030
14:08:21.149	62996	2.4400	-0.4700	-59.5500	0.0550	1.8110	-0.0240
14:08:21.170	63016	1.2600	-0.4100	-47.3700	0.0540	1.3140	0.0050
14:08:21.192	63036	3.0000	-0.6100	-54.2600	0.0580	1.6190	-0.0030
14:08:21.210	63056	1.3400	0.1700	-52.2300	0.1140	1.4780	0.0040
14:08:21.232	63076	0.2100	-0.8300	-47.1300	0.0370	1.2610	-0.0150
14:08:21.252	63096	1.3600	0.1200	-57.4100	0.1270	1.6740	-0.0150
14:08:21.271	63116	1.0300	-0.7000	-48.7400	0.0700	1.2560	0.0030
14:08:21.292	63136	3.2400	-0.1900	-60.4600	0.1400	1.8640	-0.0220
14:08:21.310	63156	1.4400	-0.0900	-46.9700	0.0820	1.3100	-0.0030
14:08:21.331	63176	2.1900	-0.8600	-52.8800	0.0320	1.4620	-0.0150
14:08:21.351	63196	1.1100	0.0600	-55.7800	0.1040	1.5800	-0.0080
14:08:21.371	63216	0.7100	-1.2000	-47.6500	0.0140	1.2620	-0.0080
14:08:21.391	63236	2.4900	-0.0300	-62.2700	0.0780	1.8480	-0.0060
14:08:21.411	63256	0.6400	-0.0600	-46.4500	0.0300	1.2260	0.0050
14:08:21.432	63276	2.6900	-0.1300	-55.6600	0.0440	1.6760	-0.0160
14:08:21.451	63296	0.7900	0.0600	-49.7900	0.0270	1.3790	0.0060
14:08:21.471	63316	0.5300	-0.4700	-49.3300	-0.0320	1.2960	-0.0130
14:08:21.491	63336	1.9800	0.1200	-60.8600	0.0550	1.8300	0.0040
14:08:21.511	63356	0.0300	-0.5300	-47.4100	0.0090	1.2130	-0.0060
14:08:21.532	63376	1.9700	0.1500	-60.4700	0.0800	1.7660	-0.0060
14:08:21.551	63396	-0.0400	-0.5400	-49.4300	0.0410	1.2870	0.0140
14:08:21.571	63416	1.8200	-0.6100	-53.2500	0.0170	1.5000	-0.0120
14:08:21.590	63436	1.5300	0.0800	-55.0800	0.0830	1.6160	0.0040
14:08:21.612	63456	0.2300	-0.7000	-47.4600	0.0310	1.2580	-0.0010
14:08:21.631	63476	1.7600	0.4400	-64.0800	0.1150	1.8460	0.0180
14:08:21.652	63496	0.8500	-0.7000	-46.1800	0.0740	1.2280	-0.0010
14:08:21.671	63516	3.1800	-0.4600	-55.4900	0.0970	1.6740	-0.0130
14:08:21.691	63536	1.0300	-0.1000	-50.5300	0.1190	1.3740	0.0010
14:08:21.712	63556	0.8000	-0.8800	-48.9000	0.0480	1.3500	-0.0110
14:08:21.730	63576	0.9400	0.2200	-56.7100	0.1030	1.6620	-0.0200
14:08:21.751	63596	0.2800	-0.7900	-48.6400	0.0450	1.2360	0.0090
14:08:21.772	63616	2.1500	-0.0100	-62.7600	0.0990	1.8340	-0.0060
14:08:21.791	63636	1.1600	-0.1400	-47.5700	0.0600	1.2510	0.0110
14:08:21.811	63656	2.0900	-0.3700	-53.7600	0.0150	1.5210	-0.0150
14:08:21.831	63676	1.6300	0.1300	-53.1000	0.0500	1.5410	0.0030
14:08:21.851	63696	1.0100	-0.5800	-50.4900	0.0030	1.3470	-0.0020
14:08:21.871	63716	2.6600	0.0500	-61.0600	0.0640	1.8730	-0.0110
14:08:21.891	63736	0.8300	-0.6400	-46.0100	-0.0030	1.1880	-0.0050
14:08:21.911	63756	2.9400	-0.2600	-56.5200	0.0240	1.7290	-0.0140
14:08:21.931	63776	1.2500	-0.1900	-49.5000	0.0500	1.3050	0.0220
14:08:21.951	63796	1.9200	-0.3500	-51.3600	0.0160	1.4790	-0.0090
14:08:21.972	63816	1.8800	0.1900	-59.5000	0.0880	1.7870	-0.0030
14:08:21.991	63836	0.2600	-0.3900	-46.0700	0.0360	1.2780	-0.0020
14:08:22.012	63856	2.3000	-0.0100	-60.6000	0.0900	1.8400	0.0010
14:08:22.032	63876	1.1300	-0.0700	-46.4000	0.0860	1.2150	0.0100
14:08:22.051	63896	2.7900	-0.8000	-55.7600	0.0700	1.5800	0.0060
14:08:22.072	63916	1.5700	-0.0300	-54.2700	0.1200	1.5020	0.0090
14:08:22.090	63936	1.3300	-0.6100	-50.0200	0.0680	1.3710	-0.0030
14:08:22.111	63956	1.1200	-0.0900	-59.9000	0.1320	1.8110	-0.0200
14:08:22.131	63976	-0.6200	-0.6600	-44.8700	0.0560	1.1640	-0.0140
14:08:22.152	63996	2.6400	-0.4000	-59.1400	0.0890	1.8120	-0.0040
14:08:22.172	64016	0.6100	0.1500	-50.5300	0.0730	1.3930	0.0020
14:08:22.191	64036	2.0900	-0.7900	-52.2100	0.0210	1.4490	-0.0010
14:08:22.211	64056	1.1400	0.0400	-58.0900	0.0500	1.5700	0.0090
14:08:22.230	64076	0.4600	-0.9100	-44.5700	-0.0010	1.2340	-0.0110
14:08:22.250	64096	2.1300	0.0500	-60.5300	0.0470	1.8570	-0.0140
14:08:22.270	64116	0.7100	-0.2300	-46.2900	0.0120	1.2630	-0.0050
14:08:22.291	64136	3.0400	-0.2000	-51.1200	0.0080	1.5820	-0.0350
14:08:22.310	64156	0.8200	-0.0700	-53.1700	0.0100	1.5140	0.0030
14:08:22.330	64176	1.3800	-0.7600	-48.7100	-0.0270	1.3290	-0.0080
14:08:22.352	64196	1.6800	0.1000	-59.6000	0.0470	1.7170	0.0050
14:08:22.372	64216	0.8500	-0.5500	-46.3300	0.0240	1.2360	0.0000
14:08:22.391	64236	2.3700	0.0200	-59.2000	0.0770	1.7480	-0.0160
14:08:22.412	64256	0.8600	0.1900	-46.2600	0.0870	1.3640	-0.0090
14:08:22.431	64276	2.3700	-0.5200	-51.8000	0.0550	1.4990	-0.0010
14:08:22.450	64296	1.5700	0.3100	-55.9600	0.1030	1.6150	-0.0120
14:08:22.473	64316	0.3100	-0.9600	-47.9800	0.0530	1.1960	0.0050
14:08:22.492	64336	1.6600	-0.3100	-59.7300	0.1350	1.7510	-0.0120
14:08:22.512	64356	0.1200	-0.3700	-49.4800	0.0830	1.2260	0.0050
14:08:22.532	64376	2.9400	-0.4800	-56.7900	0.1110	1.6910	-0.0190
14:08:22.551	64396	1.6100	-0.4500	-50.4800	0.1020	1.3980	0.0030
14:08:22.571	64416	1.2600	-0.5300	-49.7800	0.0460	1.3870	-0.0150
14:08:22.591	64436	1.4500	0.1100	-57.7300	0.1120	1.6650	-0.0080
14:08:22.611	64456	0.7300	-0.8700	-48.0100	0.0210	1.2320	0.0060
14:08:22.632	64476	3.6800	-0.4800	-60.4400	0.0690	1.9190	-0.0110
