# Supplementary material for: A slanted castor wheel enables pushing manual wheelchairs from the side to improve social interaction
Source: PLoS One. 2024 Sep 12;19(9):e0307759. doi: 10.1371/journal.pone.0307759 (PMC11392412; doi:10.1371/journal.pone.0307759)
Supplement: S1 File — Contains the data collected during the validation experiments and the code for calculating the reaction forces for a castor wheel using the vector equations and the cosine approximation. 4TU.ResearchData repository: https://doi.org/10.4121/82afa4e1-bdf1-4bf4-8682-32e62f6c3d68, GitLab repository: https://gitlab.tudelft.nl/ziggy/evaluation_paper. (ZIP) [file pone.0307759.s002.zip › S2 File - Experimental data and the MATLAB code for calculations of the castor wheel/Data/Test8_31-5-2022/0rad_7.4kg_8.txt]

TimeStamp	SampleCounter	Fx(N)	Fy(N)	Fz(N)	Tx(Nm)	Ty(Nm)	Tz(Nm)
14:10:37.356	2488	3.2500	-0.3800	-76.0200	0.1110	2.2530	-0.0170
14:10:37.377	2508	0.9400	-0.6600	-68.1300	0.1010	1.8400	-0.0030
14:10:37.396	2528	2.5200	-1.1700	-70.2400	0.1000	1.9210	-0.0240
14:10:37.417	2548	2.1000	-0.3400	-78.8800	0.1630	2.3470	-0.0080
14:10:37.436	2568	0.3900	0.0300	-62.7800	0.0880	1.6710	-0.0060
14:10:37.458	2588	3.2200	-1.2900	-82.5000	0.1480	2.4610	-0.0050
14:10:37.477	2608	0.7100	-0.4400	-64.7000	0.0750	1.7390	-0.0090
14:10:37.496	2628	2.8900	-0.5500	-76.3900	0.1050	2.1750	-0.0190
14:10:37.517	2648	1.4700	-0.5500	-71.1700	0.1020	2.0070	-0.0010
14:10:37.537	2668	1.1600	-0.6800	-65.4000	0.0420	1.7530	-0.0130
14:10:37.557	2688	3.3700	-0.4400	-80.9000	0.1080	2.4360	0.0160
14:10:37.577	2708	0.8400	0.0100	-62.9200	0.0390	1.6950	0.0060
14:10:37.598	2728	3.0700	-0.5100	-78.2700	0.0790	2.3400	-0.0060
14:10:37.618	2748	0.4300	0.1200	-66.9200	0.0360	1.7860	0.0060
14:10:37.637	2768	2.6000	-0.0800	-69.6000	0.0530	2.0150	-0.0130
14:10:37.657	2788	2.2300	0.0500	-75.4300	0.0980	2.1910	0.0220
14:10:37.677	2808	0.2300	-0.0400	-64.2400	0.0510	1.7170	-0.0010
14:10:37.698	2828	2.8000	0.3300	-81.1200	0.1300	2.4820	0.0170
14:10:37.718	2848	0.4900	0.6200	-60.4000	0.0870	1.6260	-0.0030
14:10:37.738	2868	2.4700	-0.6000	-76.5900	0.0910	2.1880	-0.0020
14:10:37.758	2888	0.3700	-0.2100	-72.1600	0.0970	1.8560	0.0260
14:10:37.778	2908	1.6100	-0.7700	-68.3100	0.0870	1.8140	-0.0020
14:10:37.798	2928	2.2100	-0.8400	-79.7500	0.1520	2.2490	0.0160
14:10:37.817	2948	0.3900	0.1000	-62.7000	0.0760	1.6650	-0.0230
14:10:37.837	2968	4.0300	-1.1500	-82.8300	0.1750	2.4890	-0.0010
14:10:37.858	2988	0.8500	-0.8000	-64.7300	0.1080	1.7230	-0.0070
14:10:37.879	3008	2.4200	-0.7400	-73.3500	0.1050	2.0660	-0.0360
14:10:37.899	3028	1.4300	-0.7700	-72.6400	0.1260	1.9990	0.0000
14:10:37.917	3048	0.9500	-0.9600	-66.6900	0.0660	1.7900	-0.0200
14:10:37.938	3068	3.7900	-0.3400	-78.0200	0.1200	2.4060	-0.0140
14:10:37.958	3088	0.1600	-0.4300	-62.1200	0.0380	1.6690	-0.0110
14:10:37.977	3108	3.0900	-0.5500	-80.4000	0.0820	2.3970	0.0080
14:10:37.998	3128	0.5600	-0.0100	-64.7900	0.0320	1.8470	-0.0090
14:10:38.017	3148	2.3900	-0.4700	-70.0900	0.0620	1.9900	-0.0110
14:10:38.039	3168	3.1000	0.0800	-76.3900	0.0890	2.2780	0.0100
14:10:38.057	3188	1.3100	-0.7500	-63.8500	0.0340	1.7030	0.0010
14:10:38.079	3208	4.3000	-0.1900	-81.7000	0.1290	2.5340	0.0060
14:10:38.098	3228	0.7800	0.2500	-64.0700	0.0570	1.6440	0.0110
14:10:38.119	3248	2.6500	-0.0200	-76.0700	0.1050	2.1450	0.0030
14:10:38.138	3268	0.5900	-0.0500	-70.6000	0.0890	1.9730	0.0010
14:10:38.159	3288	2.7000	-0.6400	-66.3600	0.0750	1.8440	-0.0040
14:10:38.178	3308	1.9800	-0.6000	-83.5200	0.1430	2.4000	0.0120
14:10:38.198	3328	0.1200	-0.0300	-63.6100	0.0610	1.6550	-0.0050
14:10:38.219	3348	3.8900	-0.7300	-80.5900	0.1620	2.4310	-0.0110
14:10:38.239	3368	0.2800	-0.3500	-67.2500	0.1050	1.8170	0.0050
14:10:38.258	3388	1.8900	-0.7800	-72.7900	0.1110	2.0210	-0.0190
14:10:38.277	3408	0.9000	-0.6400	-77.0300	0.1440	2.1140	0.0120
14:10:38.297	3428	1.0900	-0.8800	-65.1400	0.0800	1.7770	-0.0190
14:10:38.318	3448	2.9900	-0.4900	-80.8100	0.1620	2.3910	0.0070
14:10:38.338	3468	0.6300	-0.4200	-65.1200	0.0500	1.7180	-0.0040
14:10:38.357	3488	2.8800	-1.1600	-76.2500	0.0950	2.2270	-0.0150
14:10:38.379	3508	0.4100	-0.4700	-69.3300	0.0400	1.8730	0.0080
14:10:38.397	3528	2.0300	-1.0800	-70.5700	0.0180	1.9770	-0.0160
14:10:38.418	3548	2.4000	0.0700	-75.4900	0.0890	2.2070	0.0120
14:10:38.439	3568	0.8600	-0.3300	-63.4400	0.0300	1.7240	-0.0050
14:10:38.458	3588	2.4700	-0.3600	-80.5300	0.0820	2.3210	-0.0050
14:10:38.478	3608	-0.4500	0.1300	-62.8200	0.0340	1.6860	0.0050
14:10:38.497	3628	2.5700	-0.4500	-75.3000	0.0780	2.1590	-0.0010
14:10:38.517	3648	1.3100	-0.0700	-72.8000	0.0950	2.0060	0.0180
14:10:38.538	3668	0.6200	0.0600	-68.3200	0.0700	1.8030	-0.0120
14:10:38.558	3688	2.4800	0.5000	-79.5200	0.1410	2.3050	0.0140
14:10:38.577	3708	0.6000	0.0100	-59.8200	0.0540	1.6580	-0.0220
14:10:38.598	3728	3.5000	-0.0800	-81.2600	0.1670	2.4330	0.0020
14:10:38.618	3748	0.5700	-0.2700	-64.9300	0.0990	1.7550	0.0020
14:10:38.637	3768	1.6400	-1.2300	-74.6100	0.0990	2.0350	-0.0060
14:10:38.657	3788	2.3700	-0.6400	-79.2000	0.1710	2.2440	0.0270
14:10:38.679	3808	2.0400	-0.8100	-66.0500	0.1130	1.8170	-0.0030
14:10:38.698	3828	4.3100	-0.7500	-80.1900	0.1820	2.5240	-0.0160
14:10:38.718	3848	0.7300	-0.7900	-63.3400	0.0750	1.6480	-0.0140
14:10:38.738	3868	2.9000	-0.8200	-75.5500	0.1100	2.2350	-0.0300
14:10:38.758	3888	1.6900	-0.7700	-68.4500	0.0900	1.9430	-0.0010
14:10:38.778	3908	0.5000	-0.4300	-68.6900	0.0440	1.8390	-0.0180
14:10:38.798	3928	2.1000	-0.2200	-79.7300	0.0910	2.3320	0.0190
14:10:38.818	3948	-0.1600	-0.1300	-63.1600	0.0200	1.6620	-0.0090
14:10:38.839	3968	2.5500	-0.0800	-81.2100	0.0950	2.3830	0.0100
14:10:38.858	3988	-0.1100	-0.2400	-65.4400	0.0570	1.7920	0.0080
14:10:38.879	4008	1.9000	-0.1600	-72.9500	0.0480	2.0610	-0.0140
14:10:38.898	4028	1.3800	0.0400	-74.2700	0.0750	2.0900	0.0110
14:10:38.917	4048	1.1400	-0.2400	-65.5900	0.0430	1.7670	-0.0060
14:10:38.940	4068	3.0700	-0.2200	-80.3800	0.1220	2.4480	0.0150
14:10:38.959	4088	0.7300	0.2800	-62.4400	0.0850	1.6660	0.0010
14:10:38.979	4108	3.1000	-0.6200	-78.2000	0.1070	2.2490	0.0070
14:10:38.999	4128	0.9200	0.0200	-68.0300	0.0940	1.8670	0.0160
14:10:39.019	4148	2.0300	-0.6300	-70.0900	0.0940	1.9430	-0.0030
14:10:39.038	4168	0.9900	-0.3900	-78.6900	0.1350	2.1700	0.0120
14:10:39.059	4188	0.6400	-0.8400	-61.9600	0.0750	1.5990	-0.0170
14:10:39.078	4208	4.9500	-0.9200	-80.7100	0.1660	2.4850	-0.0150
14:10:39.098	4228	1.4300	-0.8100	-64.3600	0.0850	1.7300	-0.0160
14:10:39.119	4248	2.6700	-0.8600	-76.9000	0.1200	2.1860	-0.0240
14:10:39.139	4268	1.4100	-0.7600	-70.8300	0.1100	1.9840	0.0140
14:10:39.159	4288	0.9600	-0.8500	-69.1900	0.0740	1.8960	-0.0240
14:10:39.180	4308	3.0600	-0.4000	-78.3400	0.1260	2.3800	-0.0080
14:10:39.199	4328	1.0000	-0.4100	-63.1800	0.0480	1.6260	-0.0070
14:10:39.218	4348	3.6500	-0.5600	-79.2200	0.0650	2.3810	-0.0180
14:10:39.239	4368	0.8400	0.0600	-66.9000	0.0760	1.7700	0.0040
14:10:39.258	4388	2.6100	-0.6200	-73.2200	0.0540	2.0430	-0.0030
14:10:39.280	4408	2.1300	-0.3000	-76.0700	0.1020	2.2090	0.0120
14:10:39.300	4428	1.3500	-0.1700	-64.3800	0.0410	1.7720	-0.0010
14:10:39.319	4448	3.2200	0.0100	-80.8800	0.1080	2.4110	0.0050
14:10:39.339	4468	0.8000	0.3600	-61.3500	0.0580	1.6460	-0.0040
14:10:39.359	4488	3.0800	-0.5400	-78.4100	0.0990	2.2380	0.0060
14:10:39.378	4508	0.6800	-0.4000	-71.4300	0.1090	1.8920	0.0180
14:10:39.398	4528	1.1600	-0.0600	-68.6600	0.0810	1.8730	-0.0150
14:10:39.419	4548	2.7700	-0.1400	-78.3800	0.1620	2.3720	0.0080
14:10:39.439	4568	0.5400	-0.6700	-62.3200	0.0550	1.6590	-0.0050
14:10:39.459	4588	2.9300	-0.1900	-82.4300	0.1640	2.4350	-0.0100
14:10:39.479	4608	0.8100	-0.4300	-66.3800	0.1330	1.7600	0.0080
14:10:39.498	4628	2.0800	-0.9800	-75.6700	0.1120	2.1160	-0.0160
14:10:39.520	4648	2.1900	-0.8000	-74.5100	0.1370	2.0990	0.0020
14:10:39.538	4668	1.5200	-1.2600	-66.7100	0.0940	1.7840	-0.0010
14:10:39.558	4688	3.4600	-0.2900	-78.7800	0.1500	2.3710	0.0010
14:10:39.580	4708	1.1100	-1.0700	-63.1300	0.0480	1.7290	-0.0250
14:10:39.600	4728	4.6700	-1.1000	-77.5500	0.0960	2.3910	-0.0070
14:10:39.618	4748	0.5700	-0.1800	-69.6600	0.0690	1.8670	0.0090
14:10:39.638	4768	1.8000	-0.4200	-69.6200	0.0390	1.9400	-0.0130
14:10:39.659	4788	1.8700	-0.8000	-76.3600	0.0840	2.1590	0.0240
14:10:39.678	4808	0.8800	-0.2800	-62.9200	0.0390	1.6970	-0.0020
14:10:39.700	4828	2.8900	-0.1600	-81.1900	0.0890	2.3610	0.0050
14:10:39.720	4848	-0.2000	0.0300	-65.1900	0.0460	1.7220	0.0120
14:10:39.739	4868	2.6300	-0.1300	-76.8700	0.0750	2.2190	0.0050
14:10:39.760	4888	1.4600	0.0700	-72.9900	0.0960	2.0290	0.0250
14:10:39.779	4908	0.8400	0.1400	-67.4900	0.0690	1.7830	-0.0110
14:10:39.799	4928	1.7700	-0.1600	-77.7400	0.1340	2.2420	0.0130
14:10:39.819	4948	1.0400	-0.6000	-61.8900	0.0660	1.6100	0.0110
14:10:39.839	4968	3.3400	-0.8500	-80.6200	0.1300	2.3710	-0.0010
14:10:39.858	4988	0.6100	-0.2500	-65.9500	0.1050	1.7810	0.0000
14:10:39.879	5008	2.0400	-0.9000	-73.0200	0.1000	2.0280	-0.0300
14:10:39.899	5028	2.6300	-0.3800	-75.8000	0.1640	2.2550	-0.0020
14:10:39.919	5048	0.7500	-0.7400	-63.7000	0.1010	1.7670	-0.0310
14:10:39.940	5068	4.2700	-0.6900	-80.7100	0.1820	2.4870	-0.0110
14:10:39.960	5088	0.9000	-0.7900	-62.3500	0.0840	1.6380	-0.0150
14:10:39.979	5108	2.4200	-0.8800	-77.3300	0.1160	2.2200	-0.0300
14:10:40.000	5128	0.3900	-0.4400	-69.8200	0.0900	1.9440	-0.0060
14:10:40.020	5148	1.3900	-0.5100	-65.5000	0.0330	1.7760	-0.0140
14:10:40.039	5168	2.4800	0.1600	-78.8600	0.1000	2.3060	0.0050
14:10:40.060	5188	-0.0400	-0.3400	-64.7600	-0.0020	1.6220	-0.0020
14:10:40.078	5208	2.8400	-0.0800	-78.4800	0.0890	2.3690	-0.0060
14:10:40.100	5228	0.4400	-0.5500	-67.1300	0.0430	1.7480	0.0150
14:10:40.120	5248	1.9900	-0.8100	-74.3900	0.0440	2.0410	0.0040
14:10:40.139	5268	2.4100	0.0200	-76.4300	0.1010	2.1790	0.0290
14:10:40.158	5288	0.3200	-0.3300	-63.5300	0.0430	1.7410	-0.0140
14:10:40.178	5308	3.3000	-0.2700	-81.4800	0.1220	2.4290	0.0200
14:10:40.198	5328	0.5900	0.0200	-65.0300	0.0700	1.7270	0.0090
14:10:40.218	5348	2.5300	-0.1400	-76.4200	0.1140	2.2560	0.0000
14:10:40.239	5368	0.3800	0.1600	-65.8100	0.0950	1.8510	-0.0050
14:10:40.259	5388	1.2900	-1.1300	-70.3500	0.0860	1.8960	0.0010
14:10:40.280	5408	1.2700	-0.3500	-75.6800	0.1340	2.1940	-0.0160
14:10:40.301	5428	0.5600	-0.8400	-63.2700	0.0630	1.6780	-0.0120
14:10:40.319	5448	4.2900	-0.7500	-83.7200	0.1810	2.5560	0.0060
14:10:40.340	5468	0.9200	-0.6900	-65.5200	0.1110	1.7270	0.0000
14:10:40.361	5488	1.9900	-0.6000	-76.3400	0.1260	2.1580	-0.0200
14:10:40.380	5508	1.1900	-0.3200	-70.6900	0.0970	1.9640	-0.0020
14:10:40.400	5528	1.5700	-0.8600	-66.5800	0.0730	1.8300	-0.0230
14:10:40.420	5548	3.2800	-0.5900	-81.0600	0.1280	2.3960	0.0050
14:10:40.440	5568	0.8100	-0.3500	-62.8900	0.0480	1.6990	-0.0120
14:10:40.459	5588	2.7400	-0.4700	-80.0000	0.0840	2.3430	0.0090
14:10:40.480	5608	1.8200	0.0400	-65.8100	0.0610	1.8570	0.0000
14:10:40.499	5628	1.4100	-0.4600	-70.6300	0.0590	1.9630	-0.0130
14:10:40.520	5648	2.9000	-0.1000	-75.4800	0.1030	2.2140	0.0160
14:10:40.539	5668	1.1100	-0.5900	-64.7700	0.0450	1.7200	0.0090
14:10:40.561	5688	3.6000	-0.0200	-82.3100	0.1050	2.5130	0.0150
14:10:40.581	5708	0.2800	0.1400	-63.6200	0.0430	1.6730	0.0230
14:10:40.600	5728	3.3800	-0.4600	-75.8300	0.1040	2.2180	0.0010
14:10:40.620	5748	1.6900	-0.0800	-70.1400	0.0920	1.9660	0.0140
14:10:40.640	5768	1.5500	-0.2600	-67.8000	0.0760	1.8930	-0.0110
14:10:40.660	5788	2.6700	-0.0800	-80.3700	0.1540	2.3730	0.0140
14:10:40.681	5808	0.2300	-0.6100	-62.0500	0.0720	1.6120	0.0020
14:10:40.700	5828	3.4500	-0.5700	-80.2600	0.1600	2.4150	-0.0080
14:10:40.719	5848	1.0500	-0.9200	-66.9000	0.1080	1.8080	0.0070
14:10:40.740	5868	2.4800	-1.0100	-73.3700	0.1280	2.0250	-0.0190
14:10:40.760	5888	2.6600	-0.7300	-75.5300	0.1620	2.1460	0.0060
14:10:40.780	5908	1.3700	-1.2000	-65.4200	0.0910	1.7710	-0.0230
14:10:40.800	5928	3.0600	-0.5600	-80.0800	0.1330	2.4030	-0.0030
14:10:40.819	5948	0.3900	-0.5200	-63.7400	0.0710	1.6750	-0.0040
14:10:40.839	5968	3.1500	-1.2500	-78.9800	0.0880	2.2360	0.0010
14:10:40.860	5988	0.6000	-0.3600	-70.1600	0.0530	1.8920	0.0110
14:10:40.880	6008	1.3500	-0.3800	-69.1800	0.0270	1.9440	-0.0090
14:10:40.900	6028	2.7900	-0.2800	-79.2300	0.1140	2.2820	0.0230
14:10:40.919	6048	1.0100	-0.4500	-64.8200	0.0390	1.6910	0.0020
14:10:40.940	6068	2.5400	0.0000	-81.2300	0.0830	2.3820	0.0000
14:10:40.959	6088	0.4900	-0.1500	-64.3600	0.0410	1.7400	0.0160
14:10:40.980	6108	3.0200	-0.5800	-73.5100	0.0660	2.1330	-0.0070
14:10:41.001	6128	1.6100	-0.2300	-76.1200	0.1000	2.1450	0.0320
14:10:41.020	6148	0.4900	0.1600	-65.5100	0.0810	1.7670	0.0000
14:10:41.040	6168	3.0700	0.1300	-78.9100	0.1400	2.3950	0.0090
14:10:41.059	6188	0.5400	-0.1600	-63.2500	0.0920	1.6530	0.0070
14:10:41.080	6208	3.3400	-0.5600	-77.9200	0.1400	2.3190	-0.0100
14:10:41.100	6228	0.9600	-0.7800	-66.2600	0.0990	1.7600	0.0010
14:10:41.120	6248	1.8800	-0.8000	-71.6600	0.1140	1.9590	-0.0170
14:10:41.141	6268	1.6300	-0.1000	-77.3900	0.1680	2.2980	-0.0090
14:10:41.159	6288	0.3600	-0.4900	-64.0900	0.1130	1.7260	-0.0160
14:10:41.180	6308	3.3800	-0.8200	-81.6700	0.1790	2.4590	-0.0060
14:10:41.200	6328	0.9300	-0.6500	-62.9200	0.0850	1.6690	-0.0100
14:10:41.221	6348	2.0600	-1.1500	-78.4800	0.1020	2.1740	-0.0250
14:10:41.240	6368	0.7800	-0.3700	-71.1100	0.0990	1.9950	0.0020
14:10:41.261	6388	0.9300	-0.5000	-66.3500	0.0510	1.7750	-0.0190
14:10:41.280	6408	2.9000	-0.0700	-78.3100	0.1290	2.4290	-0.0020
14:10:41.300	6428	0.4700	-0.0700	-65.8500	0.0410	1.7280	0.0090
14:10:41.320	6448	3.3700	-0.5300	-79.5800	0.1050	2.3160	0.0070
14:10:41.339	6468	0.1700	-0.3700	-66.1200	0.0460	1.8360	0.0110
14:10:41.359	6488	2.0100	-0.4000	-71.3500	0.0640	2.0570	0.0000
14:10:41.380	6508	1.8600	-0.0100	-73.0600	0.1060	2.0980	0.0140
14:10:41.400	6528	0.4600	-0.0600	-66.5000	0.0360	1.6860	0.0140
14:10:41.421	6548	4.3900	0.0800	-81.0800	0.1500	2.5070	0.0270
14:10:41.439	6568	0.9900	-0.1300	-62.3600	0.0920	1.7090	0.0040
14:10:41.459	6588	2.9900	-0.2100	-77.4500	0.1060	2.1680	0.0050
14:10:41.482	6608	1.6800	-0.1200	-69.1200	0.1120	1.8950	0.0020
14:10:41.501	6628	2.2900	-0.7900	-69.6500	0.0810	1.9060	-0.0140
14:10:41.519	6648	2.7300	-0.4300	-80.9600	0.1710	2.3340	0.0120
14:10:41.541	6668	0.0200	-0.5000	-65.2800	0.0700	1.6370	-0.0090
14:10:41.560	6688	3.6900	-0.9400	-82.1200	0.1880	2.5300	-0.0100
14:10:41.582	6708	1.3100	-0.9000	-65.6300	0.1080	1.7920	0.0070
14:10:41.600	6728	1.6300	-1.0000	-74.0900	0.1210	2.0500	-0.0210
14:10:41.620	6748	1.9900	-0.7400	-74.1600	0.1390	2.0610	0.0040
14:10:41.641	6768	1.6200	-0.9300	-66.0800	0.0840	1.8090	-0.0350
14:10:41.660	6788	3.8600	-0.9500	-81.1800	0.1350	2.4460	0.0000
14:10:41.682	6808	0.7900	-0.4300	-62.0500	0.0560	1.6630	-0.0090
14:10:41.701	6828	2.7400	-0.6200	-79.3000	0.0710	2.3150	-0.0070
14:10:41.722	6848	0.8800	-0.1700	-67.1300	0.0570	1.8590	0.0060
14:10:41.741	6868	1.4100	-0.8800	-69.6900	0.0280	1.8860	-0.0260
14:10:41.761	6888	2.6500	-0.1300	-76.9200	0.0820	2.2990	0.0070
14:10:41.781	6908	1.2500	0.0000	-64.8400	0.0360	1.7270	-0.0060
14:10:41.801	6928	3.8400	0.0100	-81.3600	0.1170	2.4770	-0.0070
14:10:41.823	6948	0.6800	0.1700	-63.5200	0.0600	1.7590	0.0070
14:10:41.841	6968	2.3400	-0.5900	-74.1300	0.0930	2.1110	-0.0040
14:10:41.862	6988	1.6000	-0.5300	-72.5000	0.0890	2.0480	0.0140
14:10:41.881	7008	1.7000	-0.1000	-65.6100	0.0790	1.7880	0.0010
14:10:41.901	7028	2.8200	-0.0300	-81.6600	0.1390	2.4500	0.0100
14:10:41.920	7048	0.4400	-0.3600	-62.5600	0.0800	1.6450	0.0000
14:10:41.940	7068	4.2600	-0.4400	-78.6800	0.1400	2.4420	-0.0150
14:10:41.960	7088	0.5300	-0.3300	-64.8200	0.1040	1.7920	-0.0100
14:10:41.982	7108	1.7100	-0.9600	-70.8400	0.0960	1.9430	-0.0270
14:10:42.002	7128	1.6800	-0.6700	-78.3900	0.1400	2.2350	0.0000
14:10:42.021	7148	1.8200	-1.2300	-64.5000	0.0730	1.7760	-0.0200
14:10:42.042	7168	3.3100	-0.5700	-81.9300	0.1520	2.4770	-0.0200
14:10:42.060	7188	0.1300	-0.9300	-63.7600	0.0680	1.6950	-0.0060
14:10:42.082	7208	2.0200	-1.3500	-73.1700	0.0670	2.0450	-0.0220
14:10:42.102	7228	0.2400	-0.3100	-71.4900	0.0800	1.9370	0.0100
14:10:42.122	7248	1.8200	-0.2600	-67.4700	0.0400	1.8460	-0.0110
14:10:42.141	7268	1.3600	-0.4100	-81.3700	0.0870	2.2670	0.0220
14:10:42.161	7288	0.1300	-0.1900	-64.9000	0.0160	1.6640	-0.0020
14:10:42.180	7308	3.1700	-0.6500	-80.3300	0.0690	2.3400	0.0010
14:10:42.202	7328	1.3400	0.1200	-66.7300	0.0810	1.8630	0.0120
14:10:42.221	7348	1.9200	-0.2300	-71.2300	0.0720	1.9770	-0.0070
14:10:42.241	7368	1.5100	0.4200	-73.7400	0.1120	2.1300	0.0180
14:10:42.261	7388	0.6400	0.0200	-66.8500	0.0630	1.7570	-0.0010
14:10:42.281	7408	3.4900	-0.1000	-80.2800	0.1580	2.3910	0.0250
14:10:42.300	7428	-0.1800	-0.0900	-64.3000	0.0930	1.6560	0.0040
14:10:42.321	7448	3.3300	-0.9800	-78.3400	0.1110	2.3270	-0.0160
14:10:42.340	7468	0.3200	-0.3700	-70.4700	0.1080	1.8720	0.0080
14:10:42.362	7488	2.4200	-1.7100	-70.1600	0.1140	1.9920	-0.0150
14:10:42.381	7508	1.7700	0.0600	-77.8400	0.1780	2.2920	-0.0070
14:10:42.402	7528	0.1200	-0.8500	-60.7700	0.1040	1.6720	-0.0220
14:10:42.420	7548	3.6000	-1.1500	-79.6100	0.1650	2.4450	-0.0220
14:10:42.441	7568	1.4900	-0.4500	-62.3900	0.0930	1.7390	-0.0230
14:10:42.461	7588	2.2200	-1.2500	-78.6500	0.0790	2.1470	-0.0130
14:10:42.481	7608	1.4400	-0.2400	-73.0700	0.1140	2.0950	0.0010
14:10:42.501	7628	1.1700	-0.8700	-64.1500	0.0420	1.7380	-0.0250
14:10:42.521	7648	3.1100	-0.2900	-81.1100	0.0950	2.4250	0.0150
14:10:42.540	7668	0.0800	0.3100	-62.4300	0.0220	1.6490	0.0050
14:10:42.561	7688	2.9800	-0.2100	-78.2600	0.0880	2.2460	0.0030
14:10:42.582	7708	0.7100	-0.3200	-70.6300	0.0460	1.8580	0.0220
14:10:42.602	7728	2.0800	-0.2400	-71.5300	0.0430	1.9870	-0.0040
14:10:42.620	7748	2.2900	0.0300	-75.8600	0.0960	2.1980	0.0090
14:10:42.642	7768	0.9000	0.0400	-62.6400	0.0530	1.6620	0.0010
14:10:42.661	7788	3.5600	-0.1000	-80.7500	0.1310	2.4700	0.0090
14:10:42.681	7808	0.5600	0.0100	-66.0600	0.0650	1.7460	0.0150
14:10:42.700	7828	2.7900	-0.0200	-75.7300	0.1130	2.2060	-0.0110
14:10:42.721	7848	1.1500	-0.1500	-72.8500	0.1200	2.0120	0.0250
14:10:42.741	7868	1.3900	-0.4500	-68.1500	0.0780	1.8050	-0.0100
14:10:42.761	7888	2.2700	-0.2500	-78.3600	0.1520	2.3000	-0.0010
14:10:42.781	7908	-0.5500	-0.6300	-63.4300	0.0710	1.5820	0.0020
14:10:42.801	7928	2.9300	-0.5600	-79.1100	0.1690	2.3510	-0.0200
14:10:42.821	7948	0.9600	-0.8000	-64.9000	0.1240	1.8050	-0.0150
14:10:42.843	7968	3.2100	-1.0400	-74.6600	0.1450	2.1360	-0.0270
14:10:42.861	7988	1.7400	-0.3800	-74.6600	0.1570	2.1120	-0.0090
14:10:42.881	8008	1.0400	-0.7700	-65.3500	0.0900	1.7850	-0.0210
14:10:42.903	8028	3.9700	-1.2800	-80.4200	0.1280	2.4450	-0.0030
14:10:42.921	8048	0.8700	-0.4900	-62.0400	0.0430	1.6270	-0.0030
14:10:42.942	8068	3.1800	-0.5500	-80.1000	0.0580	2.3050	-0.0020
14:10:42.962	8088	1.4700	-0.1900	-67.0200	0.0640	1.8640	0.0050
14:10:42.982	8108	1.8700	-0.8600	-71.1000	0.0410	1.9140	-0.0020
14:10:43.003	8128	2.5300	-0.2700	-76.5800	0.0950	2.3120	0.0020
14:10:43.023	8148	0.6000	-0.0700	-61.7300	0.0220	1.7100	-0.0080
14:10:43.042	8168	3.1200	-0.0200	-79.6200	0.1040	2.3940	0.0040
14:10:43.063	8188	0.5400	0.2600	-63.0100	0.0590	1.6470	0.0010
14:10:43.082	8208	2.9900	-0.3300	-73.8800	0.0880	2.1260	-0.0010
14:10:43.102	8228	1.1100	0.0700	-75.5200	0.1080	2.0450	0.0280
14:10:43.123	8248	1.5300	-0.2800	-67.5800	0.0650	1.8240	-0.0050
14:10:43.143	8268	1.2700	0.2700	-78.9200	0.1250	2.3110	-0.0020
14:10:43.162	8288	-0.2100	0.3700	-63.0500	0.0550	1.5650	-0.0050
14:10:43.181	8308	4.0200	-0.3000	-79.3400	0.1370	2.4700	-0.0050
14:10:43.201	8328	1.1800	-0.3900	-64.5900	0.1000	1.7970	-0.0030
14:10:43.223	8348	1.2000	-0.5200	-72.4700	0.1010	2.0070	-0.0290
14:10:43.241	8368	1.4700	-0.2200	-75.4800	0.1560	2.1450	0.0060
14:10:43.262	8388	1.8500	-0.6400	-62.4600	0.0910	1.7440	-0.0200
14:10:43.282	8408	3.9200	-1.2600	-80.9400	0.1630	2.5090	-0.0100
14:10:43.301	8428	1.1600	-0.5100	-65.3300	0.1030	1.8090	0.0120
14:10:43.323	8448	5.2600	-1.3600	-78.0300	0.1290	2.4730	-0.0180
14:10:43.341	8468	2.0200	-0.4400	-68.9200	0.1020	1.9790	0.0030
14:10:43.363	8488	1.9600	-0.7600	-65.5800	0.0640	1.7700	0.0020
14:10:43.382	8508	3.0200	-1.0500	-79.0900	0.1060	2.3650	0.0030
14:10:43.402	8528	1.0900	-0.3300	-63.9700	0.0480	1.7220	-0.0110
14:10:43.421	8548	3.8000	-0.8600	-78.9500	0.0860	2.3920	0.0200
14:10:43.443	8568	1.7600	-0.2600	-64.4000	0.0640	1.8200	0.0070
14:10:43.462	8588	2.3300	-0.3700	-76.4500	0.0430	2.1100	0.0050
14:10:43.481	8608	1.7600	0.2500	-78.5900	0.1110	2.2450	0.0240
14:10:43.501	8628	0.6600	-0.2700	-64.5800	0.0610	1.7280	-0.0080
14:10:43.521	8648	0.5100	0.5200	-83.0500	0.1380	2.3430	0.0310
14:10:43.543	8668	-0.8000	-0.2000	-65.2300	0.0790	1.6750	0.0110
14:10:43.561	8688	2.5700	-0.7500	-75.6300	0.0960	2.1540	0.0040
14:10:43.583	8708	1.3200	-0.1600	-63.8200	0.0690	1.7620	-0.0060
14:10:43.602	8728	2.9800	-1.5400	-76.3900	0.0920	2.1920	-0.0090
14:10:43.622	8748	2.3300	-0.5500	-76.8000	0.1460	2.2720	0.0070
14:10:43.643	8768	1.5000	-0.4600	-61.7700	0.0910	1.6670	-0.0160
14:10:43.662	8788	4.6600	-0.8300	-80.9200	0.1680	2.4770	0.0000
14:10:43.682	8808	0.8500	-0.8800	-64.2300	0.0810	1.7210	0.0020
14:10:43.702	8828	2.0000	-0.7400	-80.5900	0.1180	2.2550	-0.0110
14:10:43.722	8848	1.0900	-1.1400	-69.2500	0.1040	1.8710	0.0050
14:10:43.744	8868	1.3900	-0.7200	-67.8600	0.0490	1.8390	-0.0280
14:10:43.763	8888	3.3900	-0.2400	-84.1000	0.1360	2.5260	0.0060
14:10:43.781	8908	1.0800	-0.5500	-58.9200	0.0530	1.5460	0.0030
14:10:43.803	8928	2.6500	-0.3200	-79.3800	0.0900	2.2850	0.0050
14:10:43.823	8948	0.2300	-0.3000	-71.0600	0.0730	1.9050	0.0260
14:10:43.841	8968	2.3600	-0.8500	-69.5600	0.0500	1.9660	-0.0170
14:10:43.861	8988	0.8700	-0.0100	-74.8600	0.1050	2.1360	0.0070
14:10:43.883	9008	1.0500	0.1400	-62.5100	0.0460	1.6380	-0.0070
14:10:43.903	9028	3.0800	-0.2200	-83.7700	0.1540	2.4890	0.0130
14:10:43.923	9048	1.0000	0.1100	-64.5400	0.0860	1.7750	-0.0070
14:10:43.942	9068	2.1000	-0.2500	-74.6400	0.1180	2.1410	-0.0090
14:10:43.962	9088	1.5400	-0.3900	-73.8700	0.1310	2.0220	0.0090
14:10:43.983	9108	0.9700	-0.8700	-68.3700	0.0960	1.8160	-0.0120
14:10:44.002	9128	1.6600	-0.4600	-78.0900	0.1680	2.1970	0.0110
14:10:44.022	9148	-0.1200	-0.9400	-61.3700	0.0810	1.6280	-0.0250
14:10:44.042	9168	3.9600	-0.5300	-80.8700	0.1650	2.4510	-0.0100
14:10:44.062	9188	0.9200	-0.9900	-67.7000	0.1200	1.8740	0.0040
14:10:44.082	9208	1.4700	-0.8800	-72.8400	0.1140	2.0300	-0.0120
14:10:44.102	9228	0.7700	-0.6300	-76.7900	0.1020	2.1350	-0.0030
14:10:44.122	9248	1.1000	-0.6500	-64.1400	0.0480	1.7520	-0.0160
14:10:44.142	9268	3.8500	-0.6600	-78.2000	0.1010	2.4400	-0.0080
14:10:44.162	9288	1.1100	-0.1500	-61.6200	0.0320	1.6990	-0.0150
14:10:44.181	9308	2.4000	-0.5700	-77.9900	0.0500	2.2860	-0.0220
14:10:44.201	9328	1.2000	-0.1100	-70.3800	0.0620	1.9120	0.0210
14:10:44.222	9348	2.2800	-0.4300	-66.9500	0.0510	1.8950	-0.0130
14:10:44.242	9368	3.0300	-0.6600	-79.7200	0.1140	2.3100	0.0250
14:10:44.263	9388	0.0100	0.3900	-62.6300	0.0450	1.6890	-0.0030
14:10:44.282	9408	3.8400	-0.1600	-79.6800	0.1010	2.4030	0.0040
14:10:44.303	9428	0.8200	-0.0900	-66.2700	0.0730	1.7310	0.0190
14:10:44.322	9448	2.3500	-0.0800	-74.1400	0.0710	2.1080	-0.0050
14:10:44.342	9468	2.0800	-0.3200	-73.0400	0.1020	2.0950	0.0050
14:10:44.363	9488	1.5300	-0.5700	-64.9900	0.0720	1.7520	-0.0020
14:10:44.383	9508	3.2000	-0.2200	-82.3100	0.1540	2.5100	0.0020
14:10:44.401	9528	0.0400	-0.0700	-62.2900	0.0680	1.6320	-0.0060
14:10:44.422	9548	3.7600	-0.8100	-77.7200	0.1420	2.3310	-0.0140
14:10:44.442	9568	1.2200	-0.4800	-68.3100	0.1360	1.8690	-0.0020
14:10:44.463	9588	2.0100	-1.2300	-71.5400	0.1290	1.9520	-0.0170
14:10:44.482	9608	2.3500	-0.0700	-79.5400	0.1750	2.3270	-0.0040
14:10:44.502	9628	1.1000	-1.1400	-61.2200	0.0790	1.6630	-0.0180
14:10:44.522	9648	3.8800	-0.8700	-80.8000	0.1440	2.4230	-0.0110
14:10:44.542	9668	0.3900	-0.3100	-66.4400	0.0770	1.7210	0.0010
14:10:44.562	9688	1.9200	-1.1300	-72.4300	0.0680	2.0020	-0.0290
14:10:44.582	9708	0.7100	-0.4400	-72.3300	0.0720	2.0260	0.0000
14:10:44.602	9728	1.0300	-0.0200	-67.5200	0.0210	1.8490	-0.0130
14:10:44.623	9748	2.3900	-0.5200	-80.9200	0.1120	2.3170	0.0140
14:10:44.643	9768	1.0100	0.3600	-62.6700	0.0470	1.7220	-0.0070
14:10:44.662	9788	2.1100	-0.1600	-78.9200	0.0690	2.2720	-0.0060
14:10:44.682	9808	0.5800	0.1900	-68.9000	0.0640	1.8470	0.0250
14:10:44.703	9828	1.8100	-0.6100	-72.0300	0.0570	1.9860	0.0010
14:10:44.722	9848	1.9300	0.2500	-75.6700	0.1000	2.1340	0.0190
14:10:44.743	9868	0.5400	-0.2500	-66.4600	0.0440	1.7480	-0.0010
14:10:44.763	9888	3.2000	-0.1400	-80.8400	0.1430	2.3920	0.0190
14:10:44.782	9908	1.4300	-0.2500	-60.9400	0.0790	1.6620	-0.0060
14:10:44.803	9928	3.1000	-0.6300	-77.4700	0.1020	2.2440	-0.0080
14:10:44.824	9948	0.6300	-0.1400	-69.6600	0.0950	1.8300	0.0150
14:10:44.842	9968	1.4700	-0.9000	-67.5000	0.0750	1.8840	-0.0230
14:10:44.862	9988	3.4000	-0.5200	-77.6400	0.1810	2.3740	-0.0100
14:10:44.883	10008	1.3700	-0.6400	-64.3000	0.0850	1.7700	-0.0120
14:10:44.904	10028	4.2400	-1.1400	-81.9100	0.1800	2.4870	0.0030
14:10:44.922	10048	0.3900	-0.5500	-63.0400	0.0900	1.7180	-0.0130
14:10:44.942	10068	2.0200	-0.6700	-73.8200	0.0910	2.0780	-0.0260
14:10:44.963	10088	1.5000	-0.6700	-75.0100	0.1090	2.1100	0.0050
14:10:44.983	10108	1.1100	-0.7800	-64.8800	0.0260	1.7380	-0.0090
14:10:45.003	10128	2.2500	-0.6600	-79.9600	0.0990	2.3600	0.0010
14:10:45.022	10148	0.8500	0.0300	-63.0100	0.0340	1.7330	-0.0050
14:10:45.042	10168	3.3400	-0.4500	-75.8600	0.0900	2.2700	-0.0100
14:10:45.064	10188	0.6500	-0.1800	-70.7500	0.0690	1.9420	0.0220
14:10:45.083	10208	1.4700	-0.1600	-67.8900	0.0590	1.8950	-0.0070
14:10:45.103	10228	1.9200	-0.2200	-79.9700	0.1080	2.2690	0.0310
14:10:45.122	10248	0.5900	-0.3600	-64.3000	0.0550	1.6960	0.0140
14:10:45.142	10268	3.8400	-0.0600	-77.1200	0.1390	2.3850	0.0030
14:10:45.163	10288	0.5200	0.0100	-65.2000	0.0930	1.7620	0.0100
14:10:45.184	10308	1.6200	-0.4200	-75.3100	0.1080	2.0820	-0.0100
14:10:45.204	10328	1.1100	-0.1400	-73.4400	0.1310	2.0250	0.0140
14:10:45.224	10348	1.5700	-0.5900	-66.9400	0.1150	1.7910	-0.0060
14:10:45.244	10368	1.9200	-0.5900	-80.9600	0.1710	2.3100	0.0020
14:10:45.264	10388	-0.3100	-0.6000	-62.1200	0.0910	1.6070	0.0030
14:10:45.282	10408	3.7600	-1.0600	-77.7300	0.1610	2.3790	-0.0280
14:10:45.303	10428	0.5000	-0.5200	-67.9800	0.1020	1.8730	-0.0020
14:10:45.324	10448	1.1300	-0.9100	-72.0700	0.0990	1.9470	-0.0140
14:10:45.344	10468	1.7100	-0.5000	-75.8100	0.1190	2.1690	0.0010
14:10:45.364	10488	0.6600	-1.2100	-62.9900	0.0420	1.6780	-0.0270
14:10:45.384	10508	4.2000	-0.3800	-79.8000	0.1020	2.4490	-0.0200
14:10:45.404	10528	0.6800	-0.2600	-65.0200	0.0500	1.7710	0.0070
14:10:45.424	10548	2.3800	-0.5900	-75.9900	0.0470	2.2330	-0.0140
14:10:45.444	10568	1.7200	0.0100	-71.2400	0.0660	2.0000	0.0050
14:10:45.464	10588	2.1400	-0.3600	-64.8500	0.0460	1.8290	-0.0140
14:10:45.483	10608	3.3100	0.0100	-80.3600	0.0990	2.4260	0.0220
14:10:45.504	10628	0.7300	-0.2300	-62.3500	0.0320	1.6750	0.0000
14:10:45.524	10648	3.4300	-0.1900	-79.7500	0.1010	2.3940	0.0030
14:10:45.544	10668	1.6900	0.0100	-67.2800	0.0730	1.8900	0.0170
14:10:45.564	10688	2.1900	-0.2700	-72.4100	0.0710	2.0090	-0.0050
14:10:45.584	10708	1.6200	0.3200	-75.1700	0.1150	2.1290	0.0260
14:10:45.604	10728	1.2700	-0.3500	-63.9000	0.0620	1.7460	-0.0070
14:10:45.624	10748	3.5800	-0.3000	-81.6900	0.1420	2.4630	0.0100
14:10:45.643	10768	0.2100	-0.2000	-64.0000	0.0840	1.6850	-0.0020
14:10:45.665	10788	2.6600	-0.3900	-76.8000	0.1360	2.2580	-0.0210
14:10:45.684	10808	0.9800	-0.5900	-68.4300	0.1290	1.8900	0.0050
14:10:45.704	10828	1.2600	-1.1800	-68.5600	0.1080	1.8560	-0.0280
14:10:45.724	10848	2.3700	-0.5000	-77.5500	0.1550	2.2810	-0.0080
14:10:45.743	10868	0.5800	-1.0500	-63.0900	0.0990	1.6890	-0.0170
14:10:45.763	10888	4.2200	-1.0200	-80.9600	0.1560	2.4550	-0.0160
14:10:45.784	10908	-0.4800	-0.7700	-64.7800	0.0730	1.7010	-0.0190
14:10:45.804	10928	1.6800	-0.9700	-73.8900	0.0730	2.0560	-0.0100
14:10:45.824	10948	1.8100	-0.1000	-72.8200	0.1040	2.0510	0.0060
14:10:45.843	10968	0.8600	-0.2400	-66.2100	0.0180	1.7710	-0.0090
14:10:45.865	10988	2.5500	-0.1500	-79.4500	0.1010	2.3370	0.0110
14:10:45.883	11008	1.0300	-0.5800	-64.2800	0.0310	1.6940	0.0030
14:10:45.904	11028	2.6300	-0.2100	-79.3200	0.0670	2.2960	-0.0060
14:10:45.924	11048	-0.1000	0.4000	-67.0000	0.0460	1.7980	-0.0110
14:10:45.944	11068	1.9400	-0.4200	-70.1000	0.0540	1.9260	-0.0110
14:10:45.964	11088	2.3000	-0.0400	-77.6900	0.1130	2.2140	0.0220
14:10:45.984	11108	0.1200	0.1400	-65.8000	0.0800	1.7390	0.0030
14:10:46.004	11128	2.9300	-0.0500	-81.8600	0.1350	2.4050	0.0050
14:10:46.024	11148	0.1300	0.1500	-63.6100	0.0850	1.6800	-0.0020
14:10:46.043	11168	2.5500	-0.1800	-76.4300	0.1240	2.1760	0.0020
14:10:46.065	11188	1.4900	-0.2100	-69.6400	0.1330	1.9330	0.0100
14:10:46.084	11208	0.8800	-0.8700	-65.9400	0.0890	1.7800	-0.0160
14:10:46.105	11228	3.1100	-0.8900	-81.7400	0.1860	2.4010	0.0100
14:10:46.123	11248	1.5400	-0.7400	-62.2200	0.1200	1.7090	-0.0110
14:10:46.143	11268	3.3400	-0.7300	-82.1100	0.1620	2.4370	-0.0110
14:10:46.163	11288	1.2100	-0.5200	-65.2300	0.1010	1.7970	-0.0030
14:10:46.183	11308	1.9500	-0.6800	-73.2200	0.0980	2.0660	-0.0230
14:10:46.204	11328	3.3000	-0.3600	-75.6600	0.1220	2.2550	0.0060
14:10:46.225	11348	0.7400	-0.6100	-63.5000	0.0400	1.7030	-0.0140
14:10:46.244	11368	3.7200	-0.0900	-80.6700	0.1130	2.4960	-0.0040
14:10:46.264	11388	0.4500	-0.3600	-60.7100	0.0320	1.6350	-0.0010
14:10:46.285	11408	2.6000	-0.6000	-78.0200	0.0520	2.1900	-0.0010
14:10:46.303	11428	0.7100	-0.3400	-73.1400	0.0600	1.9960	0.0290
14:10:46.323	11448	1.9700	-0.6100	-67.4100	0.0490	1.8900	-0.0020
14:10:46.345	11468	1.3900	-0.1700	-80.1800	0.1040	2.3520	0.0170
14:10:46.365	11488	0.1100	-0.0300	-63.0000	0.0450	1.6120	0.0120
14:10:46.383	11508	3.4500	-0.1600	-81.3600	0.1410	2.4540	0.0060
14:10:46.405	11528	0.8800	-0.0600	-66.0500	0.0770	1.7760	0.0240
14:10:46.423	11548	0.9300	-0.1900	-71.2500	0.0880	1.9340	-0.0170
14:10:46.444	11568	1.3600	-0.3600	-74.6500	0.1290	2.1190	0.0210
14:10:46.465	11588	0.8600	-0.9200	-65.4900	0.0870	1.7450	0.0000
14:10:46.484	11608	2.5100	-0.3500	-82.1700	0.1630	2.4360	0.0030
14:10:46.506	11628	-0.5300	-0.6700	-64.6100	0.1040	1.6580	-0.0060
14:10:46.524	11648	1.8000	-0.8900	-77.3800	0.1470	2.3190	-0.0230
14:10:46.545	11668	0.2300	-0.5000	-67.8500	0.1230	1.8080	-0.0050
14:10:46.564	11688	1.1700	-1.4700	-70.7600	0.0960	1.8800	-0.0170
14:10:46.583	11708	1.8500	-0.7100	-77.7600	0.1400	2.2300	0.0020
14:10:46.603	11728	0.6000	-1.0200	-64.7500	0.0630	1.6890	-0.0200
14:10:46.623	11748	4.1700	-0.8100	-79.6700	0.1100	2.4180	-0.0110
14:10:46.646	11768	0.3900	-0.2200	-64.6400	0.0510	1.7460	0.0060
14:10:46.664	11788	2.5500	-0.5700	-74.9900	0.0580	2.1440	-0.0140
14:10:46.686	11808	0.9500	-0.7400	-71.6700	0.0590	2.0200	0.0120
14:10:46.703	11828	1.8200	-0.2500	-65.7700	0.0400	1.8000	-0.0210
14:10:46.725	11848	3.2800	-0.5900	-80.8500	0.0870	2.3930	0.0170
14:10:46.746	11868	1.2100	-0.3300	-63.6200	0.0400	1.7320	0.0030
14:10:46.765	11888	3.5600	-0.2100	-78.3800	0.0970	2.3210	-0.0010
14:10:46.784	11908	1.0600	0.0800	-67.3700	0.0600	1.8200	0.0080
14:10:46.804	11928	1.0400	-0.2100	-69.4200	0.0600	1.8990	-0.0190
14:10:46.824	11948	2.4600	0.0800	-77.4300	0.1120	2.2430	0.0210
14:10:46.845	11968	1.4600	-0.3100	-63.8700	0.0830	1.7860	-0.0040
14:10:46.865	11988	3.7000	-0.1900	-82.0500	0.1320	2.4780	-0.0030
14:10:46.884	12008	0.8900	-0.3000	-64.1800	0.0710	1.7160	0.0150
14:10:46.905	12028	3.1900	-0.6700	-77.5000	0.1310	2.2640	-0.0100
14:10:46.926	12048	1.4400	-0.3000	-70.6200	0.1190	2.0360	-0.0070
14:10:46.946	12068	0.3300	-0.9400	-66.9800	0.0950	1.7730	-0.0110
14:10:46.965	12088	3.1100	-0.1600	-79.4600	0.1850	2.3860	0.0010
14:10:46.985	12108	0.8200	-0.7200	-63.8600	0.0980	1.6940	-0.0100
14:10:47.005	12128	3.9700	-1.3600	-80.3200	0.1520	2.4200	-0.0110
14:10:47.025	12148	0.9500	-0.8700	-68.5000	0.1070	1.7760	-0.0010
14:10:47.045	12168	0.5600	-1.0900	-72.9200	0.0490	1.9260	-0.0240
14:10:47.066	12188	1.9800	-0.0700	-75.5700	0.1140	2.1880	0.0080
14:10:47.085	12208	0.6000	-0.7300	-65.8400	0.0660	1.7400	0.0060
14:10:47.104	12228	2.3800	-0.2300	-80.8000	0.1050	2.3550	0.0020
14:10:47.126	12248	0.0900	0.1400	-64.0200	0.0570	1.6680	-0.0030
14:10:47.146	12268	2.7300	-0.7700	-76.1200	0.0780	2.2210	-0.0100
14:10:47.165	12288	0.4000	0.1900	-68.4400	0.0650	1.9250	-0.0040
14:10:47.185	12308	0.5000	-0.3400	-69.8400	0.0320	1.8540	0.0060
14:10:47.206	12328	2.9500	0.4800	-79.2600	0.1370	2.3260	0.0290
14:10:47.226	12348	-0.0100	-0.2900	-64.1400	0.0620	1.6590	-0.0010
14:10:47.245	12368	2.4300	-0.3400	-79.7400	0.1240	2.3550	0.0020
14:10:47.266	12388	0.0700	-0.2700	-67.5200	0.0930	1.7470	0.0230
14:10:47.285	12408	2.5100	-0.8200	-72.8900	0.0990	2.0620	-0.0120
14:10:47.306	12428	0.3200	-0.2700	-73.0300	0.1350	1.9590	0.0100
14:10:47.326	12448	0.8100	-0.5700	-64.8200	0.0650	1.6980	-0.0150
14:10:47.345	12468	3.6600	-0.6700	-78.3700	0.1940	2.5400	-0.0170
14:10:47.365	12488	0.8300	-1.0200	-63.3400	0.0970	1.7340	-0.0170
14:10:47.386	12508	2.9500	-1.2300	-80.1200	0.1250	2.3320	-0.0090
14:10:47.406	12528	0.6800	-0.9200	-70.7400	0.1130	1.9210	0.0090
14:10:47.426	12548	2.4600	-0.7900	-71.8400	0.1030	1.9930	-0.0140
14:10:47.444	12568	3.1600	-0.5500	-78.9200	0.1410	2.3320	0.0070
14:10:47.465	12588	0.6200	-0.8700	-62.1900	0.0450	1.6380	-0.0050
14:10:47.485	12608	3.2400	-0.5900	-80.5200	0.0940	2.4280	0.0010
14:10:47.505	12628	1.0800	-0.0500	-62.9700	0.0470	1.7340	-0.0060
14:10:47.526	12648	2.9600	-0.5900	-73.7500	0.0720	2.1700	-0.0030
14:10:47.545	12668	0.9500	0.2300	-74.6900	0.0840	2.1190	0.0200
14:10:47.565	12688	1.2000	-0.1500	-67.7000	0.0360	1.8880	-0.0020
14:10:47.586	12708	3.2600	0.0400	-79.3700	0.1090	2.3300	0.0200
14:10:47.604	12728	0.8700	0.0500	-62.2600	0.0440	1.6350	0.0070
14:10:47.626	12748	3.9000	-0.3500	-81.5300	0.1240	2.3720	0.0140
14:10:47.646	12768	0.3500	-0.0100	-66.0800	0.0860	1.7810	0.0130
14:10:47.666	12788	1.8500	-0.1700	-71.8400	0.0940	2.0020	-0.0140
14:10:47.685	12808	1.7300	-0.1600	-77.3500	0.1320	2.2160	0.0100
14:10:47.705	12828	1.5200	-0.2800	-63.4200	0.0870	1.6970	-0.0130
14:10:47.726	12848	2.9400	-0.1100	-79.5100	0.1600	2.3860	-0.0220
14:10:47.745	12868	0.3500	-1.0900	-65.2700	0.1130	1.6650	0.0250
14:10:47.765	12888	3.1900	-1.1200	-76.7100	0.1350	2.2070	-0.0220
14:10:47.785	12908	0.6600	-0.3400	-70.2500	0.1420	1.9690	-0.0050
14:10:47.805	12928	1.9600	-0.5600	-67.2100	0.0900	1.8920	-0.0260
14:10:47.825	12948	2.2800	-0.4400	-79.6600	0.1390	2.3140	-0.0030
14:10:47.846	12968	1.3000	-0.1400	-64.7100	0.0710	1.7690	-0.0070
14:10:47.865	12988	3.3500	-1.4900	-77.7000	0.0910	2.3210	-0.0240
14:10:47.887	13008	0.8900	-0.3500	-64.3800	0.0540	1.7470	-0.0080
14:10:47.905	13028	1.8400	-0.4700	-74.3200	0.0380	2.0930	-0.0120
14:10:47.927	13048	1.4000	0.1000	-73.4100	0.0860	2.0940	0.0130
14:10:47.947	13068	0.1900	-0.2000	-65.0500	0.0210	1.7350	-0.0140
14:10:47.966	13088	2.8800	-0.3000	-80.3500	0.0810	2.3370	0.0040
14:10:47.986	13108	0.8000	-0.1600	-65.1700	0.0490	1.7020	0.0070
14:10:48.006	13128	3.4800	-0.5300	-78.7700	0.0930	2.2830	0.0070
14:10:48.026	13148	0.6900	0.3700	-70.0400	0.0850	1.9690	0.0130
14:10:48.046	13168	0.2600	-0.7600	-68.9900	0.0520	1.7870	-0.0080
14:10:48.066	13188	2.1200	0.1100	-79.0200	0.1290	2.2420	0.0220
14:10:48.085	13208	0.6700	-0.0700	-62.6000	0.1000	1.6760	0.0030
14:10:48.105	13228	4.0200	-0.3900	-80.5700	0.1500	2.4530	-0.0090
14:10:48.126	13248	1.0000	-0.0400	-65.7400	0.1000	1.6910	-0.0040
14:10:48.145	13268	2.4500	-0.7400	-74.9900	0.1300	2.1090	-0.0290
14:10:48.166	13288	1.6400	-0.4100	-72.9900	0.1520	2.0830	-0.0010
14:10:48.186	13308	1.6300	-1.2700	-65.1400	0.0910	1.7830	-0.0250
14:10:48.205	13328	3.4400	-0.5800	-80.1600	0.1580	2.4290	-0.0020
14:10:48.225	13348	0.6800	-0.5500	-62.5200	0.0810	1.6890	-0.0050
14:10:48.246	13368	3.2900	-1.0200	-81.9200	0.1270	2.3870	-0.0020
14:10:48.266	13388	1.9100	-0.9100	-69.1300	0.0920	1.9230	0.0110
14:10:48.285	13408	1.1100	-1.1300	-70.8600	0.0380	1.8990	-0.0050
14:10:48.306	13428	2.2600	-0.1300	-76.2800	0.1050	2.2460	0.0110
14:10:48.327	13448	1.0400	-0.5600	-63.5400	0.0270	1.6620	-0.0190
14:10:48.347	13468	3.1300	-0.5200	-80.1800	0.1070	2.4020	-0.0040
14:10:48.365	13488	-0.3500	0.0600	-66.6700	0.0560	1.7840	0.0070
14:10:48.386	13508	2.4700	-0.3800	-74.4500	0.0820	2.1920	-0.0180
14:10:48.405	13528	1.6300	0.0800	-71.8400	0.0890	2.0430	0.0160
14:10:48.426	13548	0.9100	0.0000	-65.9600	0.0550	1.7970	-0.0120
14:10:48.446	13568	2.5900	0.1200	-79.8000	0.1400	2.3190	0.0210
14:10:48.466	13588	0.5500	0.3200	-61.8700	0.0790	1.6580	-0.0070
14:10:48.486	13608	4.0300	-0.9100	-78.7000	0.1130	2.3680	-0.0020
14:10:48.506	13628	1.4000	-0.2600	-67.6900	0.1040	1.9130	0.0090
14:10:48.526	13648	2.4600	-0.5900	-72.6200	0.0920	2.0200	-0.0190
14:10:48.547	13668	2.2900	-0.5500	-75.9300	0.1720	2.0860	0.0190
14:10:48.567	13688	1.3500	-0.6500	-63.6900	0.0840	1.6850	-0.0260
14:10:48.586	13708	3.1100	-1.0600	-78.3900	0.1700	2.3750	-0.0260
14:10:48.606	13728	0.3300	-0.4600	-63.7400	0.1010	1.7310	-0.0100
14:10:48.626	13748	2.9900	-0.9700	-78.9300	0.1340	2.2320	-0.0120
14:10:48.646	13768	0.7800	-0.1600	-70.3900	0.0970	1.9370	-0.0010
14:10:48.666	13788	1.1500	-0.4300	-69.9900	0.0890	1.8760	-0.0200
14:10:48.686	13808	1.6100	-0.9300	-78.4700	0.1160	2.2550	0.0120
14:10:48.705	13828	0.7900	-0.2600	-61.4200	0.0320	1.5890	0.0010
14:10:48.726	13848	3.5900	-0.4800	-81.5000	0.0770	2.4020	-0.0120
14:10:48.746	13868	0.7900	-0.1000	-64.6100	0.0350	1.7730	0.0030
14:10:48.766	13888	2.1000	-0.8300	-75.6200	0.0440	2.1180	-0.0170
14:10:48.786	13908	2.4400	0.1500	-75.2100	0.0930	2.2270	0.0130
14:10:48.806	13928	2.1100	-0.5700	-66.0300	0.0490	1.8090	0.0070
14:10:48.828	13948	3.1200	-0.5000	-79.1600	0.1200	2.4460	0.0010
14:10:48.846	13968	0.6500	0.3700	-60.0500	0.0570	1.6100	-0.0040
14:10:48.866	13988	3.4800	-0.2900	-74.9500	0.1120	2.3090	-0.0180
14:10:48.886	14008	1.0700	-0.0600	-68.7900	0.1070	1.9580	0.0160
14:10:48.906	14028	1.9900	-0.5200	-70.0900	0.0810	1.9190	-0.0040
14:10:48.928	14048	2.3300	-0.3000	-80.0300	0.1370	2.3450	0.0250
14:10:48.947	14068	-0.0300	-0.2100	-63.2700	0.0740	1.6270	0.0040
14:10:48.965	14088	3.4700	-0.4700	-81.3700	0.1770	2.4100	-0.0070
14:10:48.985	14108	0.7200	-0.7000	-65.2800	0.1000	1.6860	0.0120
14:10:49.006	14128	2.6600	-1.0000	-75.8800	0.1160	2.1460	-0.0110
14:10:49.026	14148	1.1800	-0.6000	-74.3600	0.1480	2.0620	0.0120
14:10:49.046	14168	1.6900	-0.9900	-64.4200	0.0740	1.7860	-0.0280
14:10:49.065	14188	2.6900	-0.5700	-81.0300	0.1450	2.3960	-0.0030
14:10:49.086	14208	0.8900	-0.9400	-65.5500	0.0660	1.7350	0.0020
14:10:49.106	14228	4.3200	-1.1700	-78.3500	0.0980	2.3550	-0.0250
14:10:49.127	14248	0.7100	-0.1100	-66.4900	0.0620	1.8240	-0.0090
14:10:49.146	14268	1.0700	-0.5700	-71.8900	0.0290	1.9770	-0.0050
14:10:49.168	14288	2.5000	-0.2200	-75.3300	0.0900	2.2040	0.0050
14:10:49.187	14308	0.2600	-0.1200	-61.9200	0.0370	1.6670	-0.0190
14:10:49.207	14328	2.6700	-0.4100	-78.5300	0.0780	2.2990	-0.0030
14:10:49.226	14348	-0.3200	0.0200	-64.1300	0.0420	1.6430	0.0040
14:10:49.248	14368	3.5900	-0.2000	-75.9600	0.0940	2.2460	-0.0050
14:10:49.267	14388	0.8900	-0.0700	-73.2900	0.0970	2.0500	0.0190
14:10:49.287	14408	0.4600	0.3100	-68.0500	0.0490	1.7750	0.0040
14:10:49.308	14428	3.0100	0.3700	-78.2300	0.1500	2.4100	0.0170
14:10:49.327	14448	0.0100	-0.3400	-61.2800	0.0680	1.6270	0.0060
14:10:49.347	14468	2.8800	-0.1400	-80.8300	0.1290	2.4040	0.0020
14:10:49.367	14488	0.1000	-0.1600	-65.5800	0.1010	1.7420	0.0040
14:10:49.386	14508	2.5600	-1.0500	-71.2200	0.1050	2.0750	-0.0230
14:10:49.407	14528	2.2900	-0.7100	-78.4400	0.1430	2.2500	0.0280
14:10:49.427	14548	0.7900	-0.9500	-64.0700	0.0970	1.7400	-0.0190
14:10:49.446	14568	3.1400	-0.9200	-81.3300	0.1660	2.4890	-0.0090
14:10:49.467	14588	0.7600	-0.4700	-61.8200	0.0980	1.7020	-0.0210
14:10:49.488	14608	3.0100	-0.7700	-77.0600	0.1210	2.2960	-0.0220
14:10:49.508	14628	0.7000	-0.5900	-70.8800	0.0890	1.9690	-0.0030
14:10:49.527	14648	0.6500	-0.7900	-67.2500	0.0350	1.7820	-0.0230
14:10:49.548	14668	3.9500	-0.3400	-76.0900	0.1230	2.3120	-0.0130
14:10:49.567	14688	0.5100	-0.5800	-65.1100	0.0320	1.6880	-0.0040
14:10:49.587	14708	3.4600	-0.0600	-81.9600	0.1300	2.4610	0.0050
14:10:49.607	14728	0.0300	0.1600	-66.4500	0.0700	1.7720	0.0150
14:10:49.627	14748	1.9100	-0.0800	-73.4100	0.0750	2.0850	-0.0080
14:10:49.646	14768	1.3500	-0.0200	-72.9300	0.0810	2.0420	0.0260
14:10:49.667	14788	0.3900	0.0500	-64.2700	0.0450	1.7170	0.0050
14:10:49.686	14808	3.8200	-0.0100	-82.0500	0.1250	2.4350	0.0150
14:10:49.708	14828	0.7200	-0.0700	-64.9500	0.0790	1.6720	0.0180
14:10:49.726	14848	2.5300	-0.1000	-78.8300	0.1100	2.3480	0.0010
14:10:49.748	14868	1.0600	-0.3500	-70.0700	0.1040	1.8580	0.0280
14:10:49.768	14888	0.9600	-0.9500	-70.4200	0.0860	1.8790	0.0120
14:10:49.788	14908	1.4200	-0.3700	-74.9100	0.1500	2.1450	0.0050
14:10:49.806	14928	-0.0800	0.1300	-63.6500	0.0640	1.6500	-0.0120
14:10:49.826	14948	3.6100	-1.2300	-80.4400	0.1720	2.4510	-0.0060
14:10:49.847	14968	0.8600	-0.3500	-63.3500	0.0930	1.7020	-0.0040
14:10:49.867	14988	2.2500	-0.7100	-75.7300	0.1230	2.1680	-0.0330
14:10:49.887	15008	1.1800	-0.4500	-71.9700	0.1260	2.0030	0.0060
14:10:49.907	15028	1.9300	-0.9100	-67.9600	0.0810	1.8550	-0.0180
14:10:49.928	15048	2.9900	-0.4600	-78.0300	0.1230	2.4210	-0.0150
14:10:49.947	15068	1.5000	-0.5900	-61.2600	0.0440	1.6930	-0.0210
14:10:49.968	15088	3.4000	-0.2400	-80.1400	0.0980	2.3780	-0.0060
14:10:49.987	15108	0.7100	0.5800	-62.7300	0.0490	1.7340	-0.0010
14:10:50.007	15128	1.6200	-1.2200	-73.6700	0.0600	1.9810	0.0050
14:10:50.027	15148	2.6400	-0.1500	-75.3200	0.1010	2.1540	0.0210
14:10:50.047	15168	1.3700	-0.5300	-63.1900	0.0290	1.6880	-0.0120
14:10:50.066	15188	3.7700	0.2000	-82.7900	0.1280	2.4930	0.0050
14:10:50.087	15208	0.4400	0.0800	-62.6200	0.0640	1.6790	0.0050
14:10:50.108	15228	3.0200	-0.1600	-76.9700	0.1040	2.2640	-0.0060
14:10:50.127	15248	1.0200	0.0200	-69.6300	0.0950	1.8960	0.0120
14:10:50.147	15268	0.9800	-0.1300	-67.5300	0.0740	1.8960	-0.0260
14:10:50.167	15288	1.8100	0.0300	-77.5200	0.1390	2.2530	0.0030
14:10:50.187	15308	0.2000	-0.5900	-62.7000	0.0650	1.5970	-0.0130
14:10:50.209	15328	3.4300	-0.4700	-82.2900	0.1660	2.4890	-0.0100
14:10:50.228	15348	0.0700	-0.3100	-64.7500	0.1140	1.7220	0.0010
14:10:50.248	15368	1.8900	-0.7800	-78.1500	0.1340	2.1570	-0.0070
14:10:50.267	15388	1.0400	-0.4700	-72.7000	0.1310	2.0190	0.0030
14:10:50.287	15408	1.4200	-0.4500	-64.5000	0.0850	1.7660	-0.0200
14:10:50.307	15428	3.5500	-0.7900	-81.4700	0.1280	2.4960	-0.0050
14:10:50.327	15448	0.7500	-0.6600	-63.6900	0.0660	1.6710	-0.0120
14:10:50.348	15468	3.2100	-0.6400	-80.5200	0.1060	2.3320	-0.0080
14:10:50.367	15488	0.9300	-0.2200	-66.4300	0.0840	1.8640	0.0030
14:10:50.387	15508	2.2600	-0.6400	-71.4700	0.0560	1.9650	-0.0050
14:10:50.408	15528	1.6900	-0.1600	-77.0100	0.0820	2.1690	0.0170
14:10:50.427	15548	1.0000	-0.3500	-63.3600	0.0390	1.6900	-0.0040
14:10:50.447	15568	3.3200	-0.6400	-80.6700	0.1060	2.4140	-0.0010
14:10:50.467	15588	0.2300	-0.4300	-65.3700	0.0370	1.7400	0.0000
14:10:50.488	15608	3.6900	-0.5400	-77.9000	0.0900	2.3420	0.0020
14:10:50.508	15628	1.7000	0.0800	-72.2900	0.1020	2.0670	0.0220
14:10:50.528	15648	1.2000	-0.5800	-70.7800	0.0390	1.8960	0.0130
14:10:50.549	15668	3.1200	0.2300	-74.2500	0.1060	2.2470	0.0150
14:10:50.567	15688	0.8400	-0.3500	-57.2200	0.0600	1.5980	-0.0190
14:10:50.587	15708	2.7100	-0.6500	-86.2900	0.1150	2.5700	-0.0100
14:10:50.609	15728	0.7300	-0.4400	-66.0800	0.0990	1.7720	0.0050
14:10:50.628	15748	3.4900	-0.7400	-72.2400	0.1200	2.0930	-0.0060
14:10:50.648	15768	1.8900	-0.7200	-75.8100	0.1160	2.1800	0.0060
14:10:50.669	15788	0.2500	-0.2400	-61.5500	0.0720	1.6530	-0.0280
14:10:50.687	15808	3.9900	-0.9800	-82.1200	0.1620	2.5630	-0.0040
14:10:50.707	15828	1.1000	-0.5800	-61.8600	0.0540	1.6310	-0.0140
14:10:50.728	15848	5.9300	-1.0500	-79.4100	0.1600	2.5620	-0.0290
14:10:50.747	15868	0.3600	-0.0700	-74.3100	0.1000	2.0930	0.0160
14:10:50.768	15888	0.8000	-0.9800	-63.4400	0.0320	1.6970	-0.0250
14:10:50.786	15908	2.7400	-0.5000	-75.7300	0.0940	2.1760	0.0210
14:10:50.807	15928	0.1600	-0.2900	-65.5600	0.0330	1.6870	0.0000
14:10:50.829	15948	2.3600	-0.1500	-78.8100	0.0770	2.3110	-0.0050
14:10:50.848	15968	0.3100	-0.5900	-66.6500	0.0420	1.7220	0.0180
14:10:50.867	15988	2.7500	-0.7800	-76.0700	0.0560	2.2020	-0.0050
14:10:50.888	16008	1.1100	0.0900	-75.7600	0.1200	2.1460	0.0210
14:10:50.908	16028	0.7100	-0.1500	-64.5800	0.0480	1.7050	-0.0170
14:10:50.929	16048	1.8400	0.4400	-77.0900	0.1160	2.1920	0.0190
14:10:50.948	16068	0.4400	-0.0200	-65.1100	0.0800	1.7500	-0.0090
14:10:50.968	16088	4.1100	-0.8000	-79.8500	0.1400	2.3730	-0.0010
14:10:50.988	16108	0.3800	-0.2800	-65.3100	0.0920	1.7160	0.0260
14:10:51.008	16128	1.5800	-0.5900	-73.4500	0.1110	1.9870	-0.0120
14:10:51.028	16148	1.5800	-0.5200	-76.9100	0.1800	2.2060	0.0060
14:10:51.049	16168	0.4600	-0.4800	-65.8000	0.0760	1.6650	-0.0080
14:10:51.067	16188	3.4800	-0.7100	-78.7300	0.1800	2.4350	-0.0220
14:10:51.089	16208	0.5800	-0.8300	-61.5800	0.0880	1.7000	-0.0170
14:10:51.108	16228	2.2100	-0.8900	-80.4500	0.1090	2.2130	-0.0110
14:10:51.128	16248	1.3700	-0.6500	-69.5400	0.0960	1.9480	0.0010
14:10:51.147	16268	1.6300	-0.5100	-66.6400	0.0620	1.8460	-0.0280
14:10:51.169	16288	2.6500	-0.6000	-81.5000	0.0970	2.4600	-0.0020
14:10:51.188	16308	0.9400	-0.4400	-62.1600	0.0250	1.6960	-0.0190
14:10:51.208	16328	3.3700	-0.4100	-78.6500	0.0880	2.2860	0.0060
14:10:51.228	16348	0.1600	-0.2200	-67.8400	0.0420	1.8410	0.0110
14:10:51.248	16368	1.4500	-0.4400	-69.9500	0.0470	1.9690	-0.0160
14:10:51.269	16388	3.3400	-0.2500	-76.2200	0.1120	2.2670	0.0250
14:10:51.288	16408	1.6200	-0.4800	-65.2800	0.0330	1.7880	0.0100
14:10:51.307	16428	4.2700	-0.3000	-84.2400	0.1260	2.5590	0.0150
14:10:51.328	16448	0.0800	0.1600	-63.4200	0.0510	1.6940	0.0090
14:10:51.347	16468	3.3100	-0.3500	-73.5500	0.0940	2.0980	-0.0010
14:10:51.369	16488	0.7200	-0.1300	-70.7200	0.0890	1.9080	0.0110
14:10:51.388	16508	1.3000	-0.1600	-67.4600	0.0730	1.8160	-0.0020
14:10:51.407	16528	3.1200	0.0400	-79.8700	0.1490	2.4310	0.0060
14:10:51.429	16548	0.6300	-0.9300	-62.2700	0.0770	1.7260	-0.0070
14:10:51.449	16568	3.5700	0.1400	-80.1600	0.1660	2.4910	-0.0140
14:10:51.468	16588	0.7800	-0.5700	-66.6500	0.1130	1.8440	0.0010
14:10:51.488	16608	0.8500	-1.4800	-73.0200	0.0990	1.9260	-0.0160
14:10:51.508	16628	1.1900	-0.3000	-73.4600	0.1560	2.0810	0.0020
14:10:51.529	16648	1.2300	-1.1000	-65.6200	0.0920	1.8090	-0.0180
14:10:51.549	16668	2.5600	-0.6700	-80.1500	0.1440	2.4440	-0.0250
14:10:51.568	16688	0.8200	-0.7200	-62.3600	0.0710	1.7110	-0.0190
14:10:51.589	16708	2.6700	-0.9200	-78.9700	0.0830	2.2590	-0.0100
14:10:51.609	16728	0.9600	-0.4800	-70.3200	0.0820	1.9030	0.0070
14:10:51.630	16748	0.7700	-0.2900	-67.5100	0.0280	1.8240	-0.0160
14:10:51.649	16768	1.9900	0.0400	-77.1100	0.0920	2.1770	0.0030
14:10:51.669	16788	0.8800	-0.1800	-62.9100	0.0280	1.7120	-0.0170
14:10:51.690	16808	3.4000	-0.1700	-83.1000	0.0990	2.4700	0.0070
14:10:51.710	16828	0.2700	-0.1000	-63.8300	0.0430	1.7220	0.0040
14:10:51.728	16848	2.4900	-0.1900	-77.5900	0.0830	2.1340	0.0100
14:10:51.748	16868	1.5400	0.0800	-74.7100	0.1040	2.0850	0.0260
14:10:51.769	16888	0.7200	-0.1200	-64.8500	0.0790	1.7580	-0.0010
14:10:51.790	16908	2.6600	0.2900	-79.4100	0.1350	2.3780	0.0110
14:10:51.809	16928	0.3200	-0.2600	-63.4500	0.0750	1.6710	0.0160
14:10:51.828	16948	3.7100	-0.4600	-78.5900	0.1300	2.3670	-0.0130
14:10:51.850	16968	1.0500	-0.4600	-67.1100	0.0990	1.7850	0.0040
14:10:51.870	16988	2.7500	-1.0300	-70.6800	0.1220	2.0150	-0.0150
14:10:51.889	17008	2.5700	-0.4200	-77.7100	0.1660	2.2890	-0.0040
14:10:51.909	17028	1.3200	-0.6100	-60.6000	0.1020	1.6700	-0.0350
14:10:51.927	17048	4.4200	-1.0800	-83.2300	0.1890	2.5450	-0.0010
14:10:51.948	17068	1.2600	-1.0100	-66.5700	0.0690	1.7270	0.0040
14:10:51.970	17088	2.1400	-0.8100	-74.0400	0.1050	2.1190	-0.0370
14:10:51.990	17108	0.5900	-0.8000	-73.5400	0.0880	1.9930	0.0050
14:10:52.010	17128	0.7200	-0.0900	-64.9900	0.0460	1.8140	-0.0200
14:10:52.028	17148	2.7300	-0.7100	-79.2900	0.0960	2.4120	-0.0010
14:10:52.048	17168	-0.5700	-0.2500	-63.4200	0.0370	1.5920	0.0060
14:10:52.070	17188	2.6300	-0.5700	-79.6900	0.0810	2.2600	0.0000
14:10:52.088	17208	1.3600	-0.1500	-68.0400	0.0740	1.8750	0.0040
14:10:52.109	17228	2.6400	-0.3000	-70.8500	0.0570	2.0780	-0.0100
14:10:52.129	17248	1.6500	0.0900	-77.9000	0.0990	2.1880	0.0310
14:10:52.149	17268	0.2700	0.0300	-64.2900	0.0660	1.6620	0.0020
14:10:52.169	17288	4.0200	-0.2200	-79.5100	0.1330	2.4750	0.0010
14:10:52.189	17308	0.3400	0.0200	-61.4000	0.0900	1.6770	0.0070
14:10:52.209	17328	1.8000	-0.3100	-77.9400	0.0850	2.1560	0.0030
14:10:52.229	17348	1.2500	0.0200	-72.1900	0.1190	1.9550	0.0200
14:10:52.249	17368	1.4500	-0.7700	-68.8300	0.0950	1.8340	-0.0120
14:10:52.270	17388	2.2100	-0.1600	-80.4300	0.1750	2.3510	0.0020
14:10:52.289	17408	0.2100	-1.0400	-65.0300	0.0810	1.6290	0.0080
14:10:52.309	17428	3.3100	-0.6100	-79.2400	0.1820	2.4360	-0.0120
14:10:52.329	17448	0.9700	-0.6900	-66.1000	0.1160	1.8070	-0.0050
14:10:52.349	17468	2.0400	-0.8700	-72.3900	0.1150	2.0680	-0.0410
14:10:52.369	17488	1.1500	-0.4900	-72.6400	0.1280	2.1330	-0.0220
14:10:52.390	17508	0.9400	-0.5200	-66.1400	0.0870	1.7310	-0.0120
14:10:52.409	17528	4.4600	-0.7000	-77.8300	0.1190	2.4400	-0.0100
14:10:52.430	17548	0.5200	-0.6100	-62.2900	0.0420	1.6760	-0.0170
14:10:52.448	17568	2.8300	-0.4900	-80.0100	0.0730	2.2810	0.0140
14:10:52.469	17588	1.0600	-0.1600	-67.1400	0.0700	1.8490	0.0100
14:10:52.489	17608	1.3200	-0.1700	-70.3100	0.0400	1.8860	-0.0050
14:10:52.509	17628	2.7600	-0.1400	-80.0100	0.1020	2.4130	0.0110
14:10:52.529	17648	0.5300	-0.2800	-64.9300	0.0500	1.7060	-0.0050
14:10:52.548	17668	3.5100	-0.4200	-79.6900	0.1160	2.4000	0.0080
14:10:52.569	17688	-0.0900	0.4000	-64.3700	0.0650	1.6760	0.0070
14:10:52.590	17708	2.7300	-0.7200	-75.4800	0.0800	2.0980	0.0190
14:10:52.608	17728	1.3400	-0.1500	-73.8200	0.1170	2.0170	0.0300
14:10:52.629	17748	1.3700	-0.1500	-65.8100	0.0760	1.7910	-0.0050
14:10:52.649	17768	3.1100	-0.5200	-82.0900	0.1560	2.5050	0.0110
14:10:52.669	17788	0.5700	-0.4500	-63.6900	0.0810	1.7020	0.0060
14:10:52.690	17808	4.6200	-0.8500	-80.1200	0.1490	2.4200	-0.0080
14:10:52.710	17828	0.7500	-0.4200	-69.3700	0.1310	1.8710	0.0030
14:10:52.730	17848	1.9900	-1.1700	-71.6500	0.1120	1.9400	-0.0160
14:10:52.749	17868	2.0000	-0.6300	-76.5500	0.1560	2.2450	-0.0050
14:10:52.768	17888	0.9700	-0.8200	-64.4300	0.0930	1.7600	-0.0250
14:10:52.791	17908	3.5500	-0.6900	-81.2600	0.1450	2.4250	-0.0090
14:10:52.810	17928	0.3100	-0.8100	-63.9300	0.0730	1.6860	-0.0020
14:10:52.830	17948	3.1200	-1.3200	-75.1600	0.0690	2.1100	-0.0140
14:10:52.850	17968	1.0800	-0.0800	-72.0500	0.0880	2.0050	0.0040
14:10:52.869	17988	1.5200	-0.4400	-68.6500	0.0460	1.9440	0.0000
14:10:52.889	18008	1.7200	-0.1100	-78.5800	0.1040	2.2810	0.0010
14:10:52.909	18028	-0.3400	0.1100	-64.1500	0.0390	1.6490	-0.0070
14:10:52.930	18048	2.2300	-0.4100	-78.0900	0.0810	2.3190	-0.0070
14:10:52.949	18068	0.3000	0.0600	-66.4600	0.0620	1.7780	0.0050
14:10:52.969	18088	1.6800	-0.9200	-73.9800	0.0500	1.9700	-0.0030
14:10:52.989	18108	1.9000	0.1300	-75.2700	0.1070	2.1500	0.0180
14:10:53.009	18128	0.0300	0.3200	-67.2800	0.0720	1.7420	0.0000
14:10:53.029	18148	2.7100	-0.1600	-80.6500	0.1500	2.3620	0.0220
14:10:53.049	18168	0.2900	-0.1200	-63.6800	0.0880	1.6630	0.0110
14:10:53.069	18188	2.4900	-0.4100	-77.2100	0.1410	2.2250	0.0000
14:10:53.090	18208	-0.2800	-0.4800	-70.5400	0.1150	1.8300	0.0130
14:10:53.109	18228	1.2200	-1.0900	-72.0000	0.1060	1.9140	-0.0060
14:10:53.131	18248	2.7500	0.2300	-78.7300	0.1970	2.3950	-0.0060
14:10:53.151	18268	0.9300	-0.9200	-64.3300	0.1000	1.7270	-0.0080
14:10:53.171	18288	3.4700	-0.8200	-80.4500	0.1690	2.4190	-0.0200
14:10:53.189	18308	0.8000	-0.6000	-63.3800	0.0760	1.7090	-0.0140
14:10:53.209	18328	2.1600	-1.1900	-77.1000	0.1150	2.1500	-0.0060
14:10:53.231	18348	1.7700	-0.5400	-72.7500	0.1320	2.0860	0.0090
14:10:53.251	18368	1.1500	-0.7900	-66.3900	0.0500	1.7670	-0.0080
14:10:53.271	18388	3.4500	-0.4400	-81.3900	0.1240	2.4590	0.0010
14:10:53.291	18408	-0.3800	-0.1900	-61.9100	0.0370	1.6590	-0.0020
14:10:53.311	18428	3.2000	-0.3500	-75.7400	0.0980	2.2480	0.0040
14:10:53.329	18448	0.4600	-0.4400	-70.6400	0.0630	1.8790	0.0240
14:10:53.350	18468	2.1100	-0.3100	-70.7600	0.0670	1.9710	-0.0050
14:10:53.370	18488	2.8800	-0.0700	-78.7000	0.1100	2.2640	0.0300
14:10:53.390	18508	1.6500	0.1500	-60.5500	0.0500	1.6720	-0.0210
14:10:53.410	18528	3.1100	-0.2300	-80.7800	0.1230	2.4080	-0.0020
14:10:53.430	18548	1.2700	0.3300	-64.2400	0.0960	1.7420	0.0150
14:10:53.450	18568	3.0700	-0.5500	-75.8100	0.0890	2.1220	0.0080
14:10:53.470	18588	1.0700	-0.1700	-72.5800	0.1110	1.9970	0.0110
14:10:53.490	18608	0.5900	-0.3000	-66.8700	0.0750	1.8250	-0.0120
14:10:53.510	18628	1.9200	-0.3700	-78.7300	0.1710	2.3430	0.0020
14:10:53.530	18648	-0.3600	-0.3900	-62.4000	0.0550	1.5900	-0.0080
14:10:53.550	18668	3.3200	-0.8100	-80.5800	0.1610	2.3830	-0.0160
14:10:53.569	18688	1.1400	-0.4700	-64.3600	0.1070	1.7760	-0.0160
14:10:53.589	18708	2.2100	-0.9800	-74.3500	0.1240	2.0700	-0.0210
14:10:53.609	18728	1.4600	-0.4000	-76.5000	0.1380	2.1610	0.0060
14:10:53.630	18748	0.9700	-0.5500	-64.5000	0.0790	1.7480	-0.0150
14:10:53.651	18768	3.9700	-0.7900	-78.8700	0.1400	2.4040	-0.0180
14:10:53.669	18788	0.8900	-0.5200	-63.5700	0.0590	1.6680	-0.0030
14:10:53.690	18808	2.8000	-0.6800	-80.5300	0.0710	2.2790	0.0000
14:10:53.711	18828	1.9400	-0.7500	-69.9500	0.0850	1.9070	0.0220
14:10:53.729	18848	1.0200	-0.6500	-69.6500	0.0480	1.9210	-0.0170
14:10:53.751	18868	2.8300	-0.6300	-80.1200	0.1070	2.3600	0.0130
14:10:53.770	18888	0.7700	-0.2700	-64.2700	0.0500	1.7150	0.0090
14:10:53.789	18908	3.5600	-0.1900	-79.3500	0.1080	2.4530	-0.0050
14:10:53.809	18928	1.0800	0.1400	-63.6000	0.0830	1.7450	0.0150
14:10:53.831	18948	1.4900	-0.3700	-74.8800	0.0730	2.0610	-0.0010
14:10:53.851	18968	1.7000	0.2300	-72.6100	0.1220	2.0780	0.0090
14:10:53.871	18988	1.6500	-0.4000	-63.8700	0.0940	1.7360	-0.0120
14:10:53.891	19008	2.8800	-0.1300	-82.5900	0.1500	2.5000	0.0030
14:10:53.910	19028	0.2300	-0.6800	-64.0300	0.0750	1.6400	0.0010
14:10:53.930	19048	3.1900	-0.6800	-78.5100	0.1430	2.3740	-0.0190
14:10:53.950	19068	1.0200	-0.2300	-70.9300	0.1320	1.9500	0.0110
14:10:53.970	19088	0.7700	-0.6300	-70.1500	0.1220	1.9140	-0.0150
14:10:53.990	19108	1.8400	-0.5800	-79.2400	0.1440	2.2750	0.0120
14:10:54.009	19128	0.2000	-0.2100	-62.1800	0.0810	1.6110	-0.0150
14:10:54.030	19148	4.3300	-1.0900	-81.4100	0.1350	2.4180	-0.0070
14:10:54.049	19168	0.2400	-0.5700	-64.4800	0.0830	1.7820	-0.0240
14:10:54.071	19188	2.1200	-0.8900	-72.4100	0.0660	2.0180	-0.0190
14:10:54.089	19208	1.0100	0.1600	-71.6700	0.0890	2.1140	-0.0260
14:10:54.110	19228	1.2500	-0.7300	-67.5000	0.0280	1.8500	0.0000
14:10:54.130	19248	2.5300	-0.1900	-80.0400	0.1090	2.3200	0.0170
14:10:54.150	19268	0.0100	-0.2200	-62.9500	0.0550	1.7140	-0.0050
14:10:54.169	19288	1.8800	-0.3400	-81.4300	0.0840	2.2600	0.0140
14:10:54.189	19308	1.1300	-0.1400	-68.1900	0.0800	1.8960	0.0250
14:10:54.209	19328	2.0700	-0.1400	-71.0100	0.0730	1.9560	-0.0030
14:10:54.231	19348	1.4500	0.2500	-77.6400	0.1150	2.2170	0.0240
14:10:54.251	19368	-0.1800	-0.1200	-64.4400	0.0710	1.6800	0.0010
14:10:54.271	19388	3.5100	-0.5900	-81.3400	0.1540	2.3880	0.0180
14:10:54.291	19408	0.0800	-0.1600	-62.9500	0.1000	1.6340	0.0170
14:10:54.311	19428	1.9000	-0.7000	-77.7000	0.1160	2.2000	-0.0060
14:10:54.330	19448	0.6700	-0.2600	-68.4400	0.1210	1.9020	-0.0060
14:10:54.350	19468	0.5900	-0.7200	-68.5200	0.0960	1.7980	-0.0200
14:10:54.372	19488	3.0000	-0.6100	-82.1700	0.1910	2.4420	0.0080
14:10:54.390	19508	1.5200	-1.0000	-62.3200	0.1200	1.7360	0.0000
14:10:54.410	19528	3.8900	-1.2100	-82.4400	0.1490	2.4120	-0.0140
14:10:54.430	19548	1.3700	-0.1300	-63.4700	0.0720	1.7840	-0.0110
14:10:54.450	19568	2.7300	-1.0200	-74.4000	0.1050	2.0540	-0.0110
14:10:54.472	19588	2.6500	-0.4300	-74.6300	0.1110	2.2170	-0.0060
14:10:54.491	19608	0.5100	-0.4600	-63.3600	0.0410	1.7240	-0.0200
14:10:54.511	19628	3.3700	0.0800	-80.0600	0.1110	2.4820	-0.0050
14:10:54.531	19648	0.2600	-0.0900	-62.9000	0.0500	1.6610	0.0080
14:10:54.550	19668	2.1900	-0.4100	-75.9600	0.0890	2.1700	-0.0100
14:10:54.569	19688	1.7900	-0.4100	-70.5400	0.0590	1.9900	0.0150
14:10:54.592	19708	1.9000	-0.6300	-67.4100	0.0510	1.8840	-0.0100
14:10:54.611	19728	2.9100	0.2700	-78.2700	0.1140	2.3240	0.0210
14:10:54.631	19748	0.5000	-0.1200	-61.1600	0.0450	1.6700	-0.0090
14:10:54.651	19768	4.2300	-0.4000	-79.1000	0.1180	2.4140	0.0070
14:10:54.672	19788	1.1000	-0.1600	-66.5800	0.0740	1.8010	-0.0040
14:10:54.691	19808	2.0800	-0.3300	-74.1400	0.1150	2.0220	0.0150
14:10:54.712	19828	1.1200	-0.0400	-74.2200	0.1330	2.0670	0.0120
14:10:54.730	19848	0.7100	-1.0700	-65.5700	0.0820	1.6700	0.0000
14:10:54.752	19868	2.8500	-0.3800	-82.0900	0.1680	2.4240	-0.0100
14:10:54.771	19888	0.1700	-0.4000	-63.8900	0.1120	1.6990	-0.0150
14:10:54.791	19908	2.3900	-0.9900	-78.4400	0.1520	2.2790	-0.0090
14:10:54.811	19928	0.4300	-0.3500	-70.8500	0.1160	1.8830	-0.0030
14:10:54.830	19948	2.0500	-0.9600	-70.0500	0.1030	1.9170	-0.0240
14:10:54.852	19968	2.3100	-0.5300	-79.1700	0.1640	2.2430	0.0150
14:10:54.871	19988	0.6600	-0.6700	-61.9400	0.0530	1.6590	-0.0270
14:10:54.891	20008	4.1700	-0.6400	-77.3500	0.1070	2.4110	-0.0320
14:10:54.911	20028	0.2100	-0.6000	-67.7400	0.0420	1.7640	0.0030
14:10:54.930	20048	2.2800	-0.2200	-77.3500	0.0580	2.1280	0.0070
14:10:54.951	20068	1.0000	-0.0600	-69.8800	0.0630	1.9880	-0.0010
14:10:54.970	20088	1.1200	-0.5700	-66.8500	0.0260	1.7820	-0.0110
14:10:54.992	20108	4.0100	-0.1000	-80.5900	0.0990	2.4160	0.0040
14:10:55.012	20128	-0.1800	0.2100	-61.4500	0.0370	1.6120	-0.0100
14:10:55.032	20148	3.6900	0.1300	-77.8800	0.1010	2.3440	-0.0090
14:10:55.052	20168	0.7300	-0.1600	-69.3700	0.0720	1.8240	0.0180
14:10:55.072	20188	0.4600	-0.0500	-72.7200	0.0650	1.9640	0.0090
14:10:55.092	20208	1.8700	0.2900	-77.1400	0.1360	2.1950	0.0280
14:10:55.110	20228	1.1000	-0.7100	-64.1600	0.0720	1.6910	-0.0010
14:10:55.132	20248	3.1400	-0.1500	-83.5000	0.1500	2.4380	0.0110
14:10:55.151	20268	0.2200	-0.3600	-62.3300	0.0840	1.6700	-0.0140
14:10:55.171	20288	2.5300	-0.8400	-74.9900	0.1220	2.1950	-0.0240
14:10:55.192	20308	1.3300	-0.1700	-70.5000	0.1520	2.0090	-0.0070
14:10:55.212	20328	1.2900	-1.1700	-67.4700	0.0990	1.8800	-0.0170
14:10:55.232	20348	3.5200	-0.5400	-78.0600	0.1760	2.3960	-0.0040
14:10:55.251	20368	1.1700	-0.6700	-62.4300	0.0730	1.6980	-0.0150
14:10:55.272	20388	4.4800	-0.9800	-79.8500	0.1540	2.4380	-0.0180
14:10:55.291	20408	0.2400	-0.6100	-66.0100	0.0920	1.7260	-0.0130
14:10:55.312	20428	1.1300	-1.1300	-70.0000	0.0570	1.9240	-0.0120
14:10:55.332	20448	2.3500	0.0500	-79.2000	0.1180	2.2050	0.0120
14:10:55.351	20468	0.3200	-0.2600	-65.4700	0.0200	1.6860	-0.0040
14:10:55.372	20488	2.1900	0.1200	-79.1800	0.1090	2.3970	-0.0070
14:10:55.392	20508	0.7700	0.1000	-65.4100	0.0540	1.7270	0.0130
14:10:55.412	20528	2.2700	-0.0400	-75.7900	0.0770	2.1690	-0.0130
14:10:55.432	20548	0.9600	0.2800	-71.7900	0.0780	1.9270	0.0230
14:10:55.452	20568	1.1700	-0.4800	-66.2400	0.0430	1.7930	-0.0070
14:10:55.471	20588	2.2900	0.1700	-80.7200	0.1210	2.3060	0.0270
14:10:55.491	20608	0.5800	0.0700	-65.8700	0.0700	1.7660	0.0050
14:10:55.513	20628	2.5600	-0.5800	-79.4400	0.1230	2.3410	0.0100
14:10:55.531	20648	0.8800	-0.0200	-64.9200	0.0890	1.6830	0.0070
14:10:55.552	20668	2.3100	-0.6500	-73.1500	0.0950	2.0580	-0.0240
14:10:55.571	20688	1.9000	-0.5300	-73.3300	0.1440	2.0350	-0.0010
14:10:55.592	20708	1.0500	-1.1200	-66.7300	0.1050	1.7420	-0.0080
14:10:55.613	20728	3.9800	-0.9100	-80.1800	0.1870	2.4880	-0.0060
14:10:55.632	20748	1.2100	-0.5700	-62.1400	0.1080	1.7590	-0.0200
14:10:55.652	20768	3.2300	-1.0300	-78.5700	0.1580	2.3350	-0.0210
14:10:55.672	20788	0.7300	-0.5800	-67.8900	0.0990	1.8090	-0.0020
14:10:55.692	20808	1.3400	-0.7900	-69.3600	0.0840	1.8780	-0.0310
14:10:55.711	20828	2.6700	-0.6200	-77.0100	0.1230	2.2850	-0.0090
14:10:55.733	20848	0.9700	-0.6900	-63.3500	0.0360	1.6600	-0.0050
14:10:55.752	20868	2.3100	-0.4200	-81.6700	0.0900	2.4060	-0.0010
14:10:55.772	20888	0.1800	0.1600	-66.2000	0.0440	1.7390	0.0120
14:10:55.793	20908	2.8500	-0.5900	-75.8400	0.0780	2.1840	-0.0130
14:10:55.812	20928	1.2600	-0.0600	-73.0200	0.0800	2.0820	0.0120
14:10:55.833	20948	1.0900	-0.6900	-66.3000	0.0310	1.7660	-0.0020
14:10:55.852	20968	3.3000	0.0300	-80.5500	0.1250	2.4450	0.0070
14:10:55.871	20988	0.6500	0.1800	-63.2600	0.0760	1.7380	0.0110
14:10:55.892	21008	3.2900	-0.6000	-76.9700	0.1360	2.3280	0.0060
14:10:55.912	21028	-0.2700	-0.2100	-68.4900	0.0750	1.7820	0.0270
14:10:55.933	21048	1.4100	-0.4400	-70.9800	0.0740	1.9220	0.0040
14:10:55.952	21068	2.1300	-0.1800	-77.5400	0.1270	2.2070	0.0120
14:10:55.970	21088	0.8100	-0.4200	-63.4200	0.0720	1.6500	-0.0030
14:10:55.992	21108	2.9700	-0.4000	-81.5400	0.1420	2.4420	-0.0080
14:10:56.011	21128	1.0600	-0.7100	-63.9800	0.1070	1.6840	-0.0100
14:10:56.031	21148	2.7200	-0.6900	-76.6800	0.1240	2.2410	-0.0230
14:10:56.051	21168	1.4200	-0.8300	-70.6600	0.1290	1.9500	-0.0070
14:10:56.071	21188	0.9600	-0.4700	-66.8100	0.0960	1.8090	-0.0300
14:10:56.093	21208	3.4900	-0.4400	-81.2500	0.1540	2.4080	-0.0150
14:10:56.111	21228	0.7700	-0.7000	-62.3000	0.0670	1.6940	-0.0160
14:10:56.133	21248	4.2800	-0.8600	-80.1300	0.1160	2.4450	-0.0130
14:10:56.152	21268	1.1300	-0.1600	-66.6400	0.0940	1.8430	-0.0050
14:10:56.171	21288	2.0200	-0.5600	-74.3000	0.0550	2.0450	-0.0100
14:10:56.191	21308	1.8500	-0.0600	-73.4200	0.1020	2.1070	0.0000
14:10:56.212	21328	1.2200	-0.2600	-64.7400	0.0450	1.7050	0.0030
14:10:56.232	21348	3.0400	-0.1100	-79.0000	0.0980	2.4330	-0.0130
14:10:56.252	21368	0.0700	-0.0800	-63.4400	0.0450	1.6410	0.0120
14:10:56.272	21388	3.1100	-0.2000	-77.4500	0.1030	2.2720	0.0030
14:10:56.293	21408	1.0800	-0.3200	-71.2600	0.0810	1.9400	0.0280
14:10:56.311	21428	0.7600	-0.1400	-68.1200	0.0410	1.8330	-0.0050
14:10:56.332	21448	2.2100	0.0800	-79.5200	0.1240	2.2750	0.0260
14:10:56.352	21468	0.9200	0.0900	-61.4600	0.0800	1.6480	0.0040
14:10:56.372	21488	3.7100	-0.5500	-82.0600	0.1400	2.5320	-0.0020
14:10:56.392	21508	0.5000	-0.4600	-66.4000	0.0810	1.7790	0.0020
14:10:56.412	21528	1.9500	-0.8000	-74.9000	0.1040	2.0950	-0.0090
14:10:56.432	21548	1.8900	-0.4800	-75.0800	0.1520	2.1580	0.0210
14:10:56.452	21568	0.8600	-1.2000	-66.8400	0.0840	1.7130	-0.0180
14:10:56.472	21588	4.2900	-1.0900	-80.0800	0.1690	2.4880	-0.0030
14:10:56.493	21608	1.4000	-0.7100	-64.1200	0.0900	1.7510	-0.0100
14:10:56.512	21628	2.8800	-1.0100	-80.0800	0.1150	2.3110	-0.0150
14:10:56.534	21648	1.5300	-0.2200	-68.4600	0.0990	1.9190	-0.0040
14:10:56.552	21668	1.8300	-0.8100	-67.4100	0.0630	1.8800	-0.0250
14:10:56.573	21688	2.5100	-0.5400	-79.0900	0.0990	2.2700	0.0150
14:10:56.593	21708	0.0700	0.1400	-61.1000	0.0330	1.6390	-0.0280
14:10:56.612	21728	2.4500	0.1200	-79.0300	0.0930	2.3110	-0.0030
14:10:56.632	21748	0.8700	-0.5400	-67.2200	0.0430	1.7700	0.0090
14:10:56.652	21768	1.7500	-0.1700	-76.6200	0.0850	2.1710	-0.0010
14:10:56.671	21788	0.8500	-0.0900	-74.8500	0.0770	2.0300	0.0120
14:10:56.693	21808	0.9000	-0.2700	-64.0300	0.0470	1.6980	-0.0070
14:10:56.713	21828	2.3800	0.2100	-80.8600	0.1360	2.4270	0.0290
14:10:56.733	21848	0.8300	0.0100	-62.5800	0.0880	1.7330	-0.0020
14:10:56.752	21868	1.8500	-0.6300	-79.0600	0.1190	2.2180	0.0100
14:10:56.773	21888	0.8700	0.3400	-65.1600	0.1110	1.8020	-0.0060
14:10:56.793	21908	1.4000	-1.3300	-73.1000	0.0960	1.9780	-0.0020
14:10:56.812	21928	2.2000	-0.5300	-77.2900	0.1650	2.1950	0.0030
14:10:56.834	21948	0.9200	-0.6200	-64.5800	0.0820	1.6820	-0.0030
14:10:56.853	21968	3.1200	-0.9500	-82.2200	0.2040	2.4980	-0.0060
14:10:56.871	21988	1.0800	-0.9700	-64.0800	0.1120	1.7560	-0.0040
14:10:56.893	22008	2.1300	-0.7700	-77.5900	0.1220	2.1960	-0.0160
14:10:56.913	22028	1.2600	-0.8100	-69.0200	0.1000	1.9190	0.0160
14:10:56.933	22048	1.5900	-0.6700	-68.3200	0.0650	1.8700	-0.0230
14:10:56.953	22068	3.3300	-0.2600	-79.2300	0.1040	2.4150	-0.0080
14:10:56.972	22088	1.3800	-0.3500	-62.1100	0.0240	1.6770	-0.0040
14:10:56.992	22108	3.4000	-0.4600	-80.4800	0.0870	2.4680	-0.0030
14:10:57.012	22128	0.7100	-0.1800	-64.9300	0.0430	1.8220	0.0040
14:10:57.032	22148	1.3700	-0.1900	-72.7000	0.0620	2.0330	-0.0160
14:10:57.053	22168	1.9300	0.3300	-75.7300	0.0940	2.2040	0.0250
14:10:57.074	22188	1.7000	-0.3200	-65.8300	0.0570	1.7640	0.0080
14:10:57.094	22208	3.3300	-0.4000	-82.4000	0.1340	2.4320	0.0200
14:10:57.114	22228	-0.0300	-0.0400	-61.2500	0.0590	1.6100	0.0030
14:10:57.132	22248	3.7600	-0.6600	-77.8900	0.1010	2.2880	0.0050
14:10:57.153	22268	0.5700	-0.0700	-70.0800	0.1050	1.9360	0.0060
14:10:57.172	22288	1.9500	-0.4500	-70.5200	0.1100	1.9510	0.0050
14:10:57.192	22308	2.2100	-0.3800	-80.0300	0.1730	2.3540	0.0080
14:10:57.213	22328	0.8600	-0.6100	-63.6400	0.1020	1.6970	-0.0060
14:10:57.232	22348	2.0600	-0.4800	-82.3900	0.2010	2.4040	-0.0100
14:10:57.253	22368	-0.2700	-0.8900	-62.2200	0.1180	1.6560	-0.0020
14:10:57.273	22388	2.1500	-1.0100	-72.4600	0.1480	2.0780	-0.0400
14:10:57.294	22408	1.1000	-0.7500	-75.6300	0.1300	2.0990	-0.0040
14:10:57.312	22428	1.3700	-1.3300	-66.1600	0.0780	1.8340	-0.0230
14:10:57.333	22448	3.0300	-0.4500	-81.6300	0.1460	2.4490	-0.0040
14:10:57.352	22468	0.4800	-0.2900	-62.3900	0.0510	1.6830	-0.0240
14:10:57.372	22488	3.0000	-1.0300	-78.7900	0.0730	2.3010	-0.0150
14:10:57.392	22508	0.9300	-0.1500	-67.8700	0.0420	1.8250	0.0070
14:10:57.412	22528	2.0800	-0.6300	-70.7900	0.0390	1.9710	-0.0200
14:10:57.434	22548	1.9900	-0.1600	-74.9800	0.0910	2.1930	0.0090
14:10:57.453	22568	1.4500	-0.5400	-66.2800	0.0510	1.7460	0.0030
14:10:57.472	22588	4.0600	-0.2600	-80.3100	0.0800	2.4310	0.0110
14:10:57.492	22608	1.1800	-0.0600	-62.9200	0.0360	1.7130	0.0070
14:10:57.512	22628	3.6500	-0.5900	-78.1700	0.0830	2.2090	0.0160
14:10:57.533	22648	1.4400	0.4600	-69.8500	0.0770	1.9770	0.0120
14:10:57.552	22668	1.8600	-0.5900	-69.3700	0.0430	1.8900	-0.0030
14:10:57.572	22688	2.7000	-0.2800	-80.2300	0.1180	2.3460	0.0280
14:10:57.592	22708	0.6700	-0.2100	-64.4100	0.0690	1.6530	0.0040
14:10:57.612	22728	3.9800	-0.2700	-79.9100	0.1270	2.4220	-0.0010
14:10:57.633	22748	0.8400	-0.2500	-65.4000	0.0990	1.7700	-0.0020
14:10:57.653	22768	2.2300	-1.1700	-73.6300	0.0950	2.0900	-0.0210
14:10:57.673	22788	2.1000	-0.4800	-75.8700	0.1670	2.1740	0.0130
14:10:57.692	22808	1.1700	-0.9900	-64.6600	0.0920	1.7750	-0.0150
14:10:57.712	22828	4.6600	-0.3900	-84.2900	0.1950	2.6880	-0.0100
14:10:57.732	22848	1.2200	-0.7700	-62.4500	0.1180	1.7950	-0.0200
14:10:57.752	22868	3.0300	-0.8700	-71.9500	0.1190	2.0550	-0.0210
14:10:57.772	22888	1.0100	-0.5300	-72.1500	0.1010	1.9550	0.0070
14:10:57.792	22908	2.4600	-1.4900	-70.9100	0.0660	2.0640	-0.0230
14:10:57.813	22928	2.1600	-0.2300	-76.1200	0.1150	2.2300	0.0000
14:10:57.833	22948	0.6700	-0.2500	-64.8500	0.0390	1.7420	-0.0030
14:10:57.853	22968	3.7700	-0.4600	-77.5200	0.0930	2.3470	-0.0030
14:10:57.872	22988	-0.2600	-0.3600	-64.3200	0.0400	1.6280	0.0190
14:10:57.892	23008	1.1000	-0.4600	-75.4200	0.0510	2.0500	-0.0110
14:10:57.912	23028	0.1400	0.0800	-66.2900	0.0480	1.7220	0.0120
14:10:57.934	23048	0.0000	-0.0800	-73.5500	0.0380	1.8710	0.0050
14:10:57.954	23068	3.9700	0.3600	-81.7300	0.1450	2.5480	0.0100
14:10:57.973	23088	0.9800	0.0800	-59.3500	0.0790	1.6300	-0.0060
14:10:57.993	23108	1.9700	0.0300	-85.8500	0.1080	2.4480	0.0130
14:10:58.012	23128	-0.2100	0.2500	-67.5000	0.0850	1.7820	0.0050
14:10:58.032	23148	1.5000	-0.9300	-68.0300	0.0690	1.8870	-0.0100
14:10:58.054	23168	1.2200	0.0300	-74.2400	0.1330	2.1460	0.0040
14:10:58.074	23188	-0.4700	-0.2200	-64.3000	0.0670	1.6300	-0.0060
14:10:58.093	23208	3.7100	-0.7700	-82.9000	0.1930	2.5670	-0.0080
14:10:58.115	23228	1.3400	-0.3600	-61.8500	0.1010	1.7450	-0.0020
14:10:58.132	23248	2.7000	-0.6500	-75.5800	0.1360	2.2130	-0.0130
14:10:58.155	23268	1.0900	-0.1200	-74.2300	0.1330	2.0530	-0.0070
14:10:58.173	23288	1.4600	-1.3700	-66.9400	0.0770	1.8340	-0.0230
14:10:58.193	23308	3.8800	-0.7200	-77.2800	0.1560	2.4180	-0.0120
14:10:58.214	23328	1.6500	-1.0000	-65.2900	0.0710	1.7410	-0.0090
14:10:58.234	23348	2.1600	-0.6000	-80.5200	0.0820	2.3470	-0.0190
14:10:58.254	23368	1.8100	-0.1400	-65.3400	0.0890	1.8430	0.0010
14:10:58.274	23388	2.1000	-1.0400	-71.7000	0.0730	2.0350	-0.0130
14:10:58.295	23408	2.2200	0.0600	-78.8100	0.1170	2.2890	0.0320
14:10:58.314	23428	1.4200	-0.3900	-64.2400	0.0510	1.7670	-0.0060
14:10:58.333	23448	3.0300	-0.6300	-78.7500	0.1110	2.3950	0.0140
14:10:58.353	23468	0.3400	0.1600	-63.5700	0.0600	1.7000	0.0050
14:10:58.373	23488	2.5800	-0.4000	-77.7900	0.1240	2.2360	0.0030
14:10:58.394	23508	0.8900	-0.4700	-67.9500	0.0920	1.9030	0.0090
14:10:58.415	23528	1.7900	-0.3700	-69.9900	0.0970	1.9160	0.0010
14:10:58.434	23548	2.4400	-0.0800	-80.9000	0.1460	2.4100	-0.0070
14:10:58.454	23568	-0.1000	-0.4500	-61.6400	0.0690	1.6200	-0.0080
14:10:58.475	23588	3.8800	-0.6200	-77.5100	0.1620	2.3350	-0.0160
14:10:58.494	23608	0.6600	-0.6400	-65.6100	0.1210	1.7520	-0.0010
14:10:58.514	23628	1.8200	-0.9000	-74.1100	0.1180	2.0630	-0.0270
14:10:58.534	23648	2.0300	-0.5000	-75.7500	0.1580	2.1720	0.0020
14:10:58.553	23668	0.9300	-0.6700	-66.7000	0.0930	1.7720	-0.0080
14:10:58.575	23688	3.5000	-0.5000	-81.8200	0.1430	2.5210	-0.0090
14:10:58.593	23708	1.1500	-0.8000	-62.9200	0.0700	1.6790	-0.0030
14:10:58.613	23728	2.6500	-1.0600	-75.6600	0.0680	2.1320	-0.0220
14:10:58.633	23748	0.9900	0.0300	-70.5300	0.0690	1.9130	0.0140
14:10:58.654	23768	1.7200	-1.0000	-69.2100	0.0400	1.9260	-0.0130
14:10:58.674	23788	2.1700	0.1600	-81.7300	0.1000	2.3460	0.0280
14:10:58.694	23808	0.9400	-0.2500	-62.7500	0.0220	1.7100	0.0090
14:10:58.713	23828	3.1400	-0.9200	-82.7200	0.0900	2.3940	0.0100
14:10:58.733	23848	0.3700	0.3100	-63.8700	0.0570	1.7550	0.0030
14:10:58.755	23868	2.6900	-0.4400	-72.6500	0.0830	2.0770	-0.0040
14:10:58.773	23888	0.8100	-0.0700	-74.9500	0.1070	2.0820	0.0170
14:10:58.794	23908	0.4600	0.1900	-66.8800	0.0740	1.7990	-0.0070
14:10:58.814	23928	2.7400	-0.3500	-80.4600	0.1500	2.3680	0.0380
14:10:58.834	23948	0.5200	-0.0100	-62.9300	0.0840	1.6580	0.0130
14:10:58.855	23968	3.0500	-0.2800	-78.2500	0.1320	2.3190	-0.0100
14:10:58.873	23988	0.5900	-0.6400	-67.8500	0.0890	1.7730	0.0040
14:10:58.893	24008	2.2700	-1.5500	-71.5300	0.1060	1.9470	-0.0130
14:10:58.914	24028	2.2300	-0.0300	-78.3900	0.1880	2.2860	0.0040
14:10:58.935	24048	0.9400	-0.8700	-64.5900	0.1160	1.7720	-0.0080
14:10:58.955	24068	3.6900	-0.8800	-79.8100	0.1760	2.4400	-0.0140
14:10:58.973	24088	1.3200	-0.4600	-62.4500	0.1060	1.7240	-0.0170
14:10:58.993	24108	1.9800	-1.1400	-78.8000	0.1030	2.2650	-0.0070
14:10:59.015	24128	1.0900	-0.3600	-72.4500	0.1100	1.9790	0.0080
14:10:59.034	24148	0.8800	-0.6500	-65.2900	0.0450	1.7580	-0.0200
14:10:59.055	24168	3.4300	0.2700	-79.1500	0.0980	2.3330	0.0010
14:10:59.073	24188	0.2100	-0.0900	-63.5000	0.0270	1.6650	0.0000
14:10:59.093	24208	3.2400	-0.4900	-77.6500	0.0860	2.2710	-0.0030
14:10:59.113	24228	0.2900	-0.2300	-67.0300	0.0430	1.8350	0.0060
14:10:59.133	24248	1.8100	-0.5900	-73.0200	0.0640	2.0200	-0.0010
14:10:59.154	24268	2.2800	0.2000	-77.0000	0.1040	2.2300	0.0180
14:10:59.174	24288	0.4900	0.0700	-62.7900	0.0530	1.6280	-0.0070
14:10:59.196	24308	3.9000	0.3700	-78.0300	0.1440	2.4420	0.0080
14:10:59.213	24328	1.1400	-0.4400	-65.9300	0.0830	1.7560	0.0030
14:10:59.234	24348	2.3600	-0.4700	-77.4200	0.1260	2.2510	0.0120
14:10:59.254	24368	1.0300	0.1200	-71.4200	0.1380	1.9520	0.0190
14:10:59.273	24388	0.8600	-0.7900	-66.7900	0.0980	1.8090	-0.0200
14:10:59.294	24408	1.7800	-0.5500	-79.3200	0.1540	2.2340	0.0080
14:10:59.313	24428	0.1800	-0.5200	-60.8700	0.0860	1.5910	-0.0310
14:10:59.336	24448	4.4300	-1.0400	-79.2900	0.1840	2.4650	-0.0140
14:10:59.356	24468	1.2400	-1.0200	-68.3900	0.1230	1.8700	0.0060
14:10:59.373	24488	1.5800	-1.2000	-77.4500	0.1240	2.1030	-0.0160
14:10:59.394	24508	2.1100	-0.6600	-73.2100	0.1360	2.1290	0.0000
14:10:59.414	24528	1.6100	-0.7900	-66.1000	0.0830	1.8230	-0.0100
14:10:59.434	24548	3.5700	-0.3400	-79.3600	0.1220	2.4280	-0.0180
14:10:59.454	24568	0.9400	-0.2300	-60.4100	0.0380	1.6330	-0.0020
14:10:59.476	24588	3.5000	-1.1000	-79.9000	0.0870	2.3050	0.0000
14:10:59.494	24608	1.4500	-0.3800	-69.7300	0.0650	1.9500	0.0210
14:10:59.514	24628	0.7400	-0.6800	-68.4300	0.0280	1.9060	-0.0130
14:10:59.533	24648	2.4100	-0.2300	-77.9700	0.0940	2.2960	0.0250
14:10:59.554	24668	1.1200	0.1900	-62.4800	0.0590	1.6960	-0.0050
14:10:59.575	24688	3.5600	0.3300	-80.4900	0.1200	2.5180	0.0030
14:10:59.595	24708	1.6700	-0.0800	-64.0800	0.0600	1.7800	0.0080
14:10:59.615	24728	1.4400	-0.0700	-72.0200	0.0840	2.0240	-0.0140
14:10:59.634	24748	2.0800	-0.0300	-75.9200	0.1280	2.1720	0.0220
14:10:59.654	24768	2.1500	-0.9400	-65.7500	0.1000	1.8050	-0.0050
14:10:59.674	24788	2.2500	-0.1400	-81.8700	0.1770	2.4550	0.0090
14:10:59.696	24808	0.2400	-0.6700	-61.6500	0.1060	1.6370	-0.0010
14:10:59.715	24828	3.5800	-0.9700	-78.4600	0.1640	2.3650	-0.0210
14:10:59.735	24848	1.9800	-0.4100	-68.2600	0.1410	1.9360	-0.0070
14:10:59.756	24868	2.0500	-1.1500	-70.2400	0.1230	1.9530	-0.0170
14:10:59.775	24888	3.1200	-0.2600	-76.7800	0.1930	2.3080	-0.0010
14:10:59.795	24908	0.6000	-0.8400	-63.2500	0.0870	1.7160	-0.0250
14:10:59.815	24928	3.1600	-0.2600	-79.4700	0.1510	2.3700	-0.0060
14:10:59.835	24948	0.2500	-0.6000	-63.7400	0.0530	1.7080	-0.0040
14:10:59.855	24968	1.6700	-0.9600	-75.3000	0.0480	2.0620	-0.0200
14:10:59.875	24988	1.1600	-0.0400	-72.6200	0.0550	1.9920	0.0130
14:10:59.894	25008	0.9200	-0.3900	-67.9700	0.0140	1.8060	-0.0100
14:10:59.915	25028	2.9800	0.3000	-78.7100	0.0920	2.3670	0.0090
14:10:59.935	25048	-0.0300	-0.2100	-65.1100	0.0410	1.6840	0.0060
14:10:59.955	25068	2.1900	-0.2300	-80.8300	0.0990	2.2990	0.0120
14:10:59.975	25088	0.4800	0.0200	-64.6300	0.0470	1.8140	0.0110
14:10:59.995	25108	2.2800	-0.6500	-73.9300	0.0780	2.0410	0.0010
14:11:00.015	25128	1.9700	0.1200	-76.4700	0.1170	2.1600	0.0220
14:11:00.035	25148	-0.0700	0.1200	-63.8700	0.0710	1.6610	-0.0100
14:11:00.054	25168	3.4700	0.2200	-78.8300	0.1350	2.3950	0.0040
14:11:00.075	25188	0.5500	-0.2400	-63.0500	0.0700	1.6900	-0.0070
14:11:00.094	25208	3.6600	-0.5900	-76.8600	0.1140	2.2880	-0.0220
14:11:00.114	25228	1.7900	-0.5500	-69.4800	0.1250	1.8780	0.0040
14:11:00.135	25248	1.6300	-0.7700	-67.3700	0.0960	1.8880	-0.0340
14:11:00.156	25268	3.1100	-0.9100	-81.8200	0.1790	2.3890	0.0100
14:11:00.175	25288	1.3000	-0.3200	-60.5800	0.1020	1.7020	-0.0280
14:11:00.196	25308	4.1600	-1.2900	-79.9700	0.1770	2.3900	-0.0040
14:11:00.214	25328	0.3200	-0.3200	-66.8800	0.0960	1.7790	-0.0040
14:11:00.235	25348	2.4100	-1.4300	-75.8000	0.1040	2.1510	-0.0180
14:11:00.256	25368	1.8800	-0.5200	-74.7200	0.1410	2.1710	0.0000
14:11:00.275	25388	1.0400	-0.1700	-65.3000	0.0660	1.7560	-0.0100
14:11:00.295	25408	3.0700	-0.1700	-80.9400	0.1180	2.4210	0.0110
14:11:00.314	25428	1.0200	-0.2400	-61.4900	0.0470	1.7010	-0.0030
14:11:00.335	25448	3.3200	-0.7900	-78.0300	0.0880	2.2510	-0.0060
14:11:00.355	25468	0.8300	0.0300	-69.0500	0.0730	1.9900	0.0110
14:11:00.375	25488	2.3000	-0.5600	-70.3900	0.0580	1.9880	-0.0070
14:11:00.395	25508	1.5200	-0.1200	-78.2900	0.1180	2.2530	0.0260
14:11:00.414	25528	0.8000	-0.1900	-63.2000	0.0530	1.6690	-0.0030
14:11:00.436	25548	4.2800	0.1300	-78.7500	0.1460	2.3790	0.0150
14:11:00.456	25568	0.4000	0.0000	-64.6600	0.0810	1.7490	0.0120
14:11:00.475	25588	2.4300	-0.1600	-76.5500	0.0940	2.1560	-0.0090
14:11:00.495	25608	1.6400	-0.3000	-71.8500	0.1300	2.0340	0.0160
14:11:00.515	25628	0.7000	-0.5000	-66.7200	0.0880	1.8030	-0.0150
14:11:00.534	25648	2.4700	-0.2100	-78.5900	0.1850	2.3330	-0.0080
14:11:00.555	25668	-0.2400	-0.3200	-61.2100	0.1020	1.5880	-0.0190
14:11:00.575	25688	3.4000	-0.4800	-78.3000	0.1670	2.3400	-0.0330
14:11:00.596	25708	0.1600	-0.5400	-67.8200	0.1070	1.8270	-0.0140
14:11:00.616	25728	2.3700	-0.9300	-71.8600	0.1130	1.9950	-0.0160
14:11:00.635	25748	1.1900	-0.8700	-77.9100	0.1330	2.2070	0.0040
14:11:00.654	25768	0.4000	-0.6500	-64.4900	0.0680	1.7280	-0.0120
14:11:00.676	25788	4.7900	-1.2200	-79.8000	0.1340	2.4520	-0.0050
14:11:00.697	25808	1.4600	-0.1500	-62.1100	0.0520	1.7420	-0.0060
14:11:00.716	25828	2.4500	-0.5400	-76.3400	0.0550	2.2060	-0.0130
14:11:00.736	25848	2.1500	-0.3000	-70.6600	0.0860	1.9920	0.0180
14:11:00.756	25868	1.9500	-0.8000	-65.3700	0.0370	1.8280	-0.0200
14:11:00.776	25888	3.1200	0.2400	-77.6100	0.0970	2.3280	0.0100
14:11:00.795	25908	0.4300	-0.2500	-63.7300	0.0460	1.7030	0.0030
14:11:00.815	25928	4.7900	0.1900	-78.2400	0.1210	2.4460	0.0040
14:11:00.835	25948	1.0400	0.2300	-64.4500	0.0740	1.8110	-0.0110
14:11:00.855	25968	1.7600	-0.3700	-74.8600	0.0850	2.0180	0.0120
14:11:00.876	25988	0.9800	0.0500	-75.2200	0.1240	2.1180	0.0120
14:11:00.895	26008	1.1500	-0.5300	-62.0200	0.0780	1.7100	-0.0220
14:11:00.916	26028	4.2800	-0.8100	-82.5400	0.1810	2.4430	0.0000
14:11:00.936	26048	0.1700	-0.4100	-62.5100	0.1070	1.7030	-0.0090
14:11:00.956	26068	3.5900	-0.8300	-78.0700	0.1600	2.3560	-0.0230
14:11:00.977	26088	1.4600	-0.5200	-70.1200	0.1560	1.9740	-0.0080
14:11:00.996	26108	0.9600	-0.7400	-65.9900	0.1080	1.8570	-0.0370
14:11:01.015	26128	3.1100	-0.2900	-79.6200	0.1720	2.3770	-0.0010
14:11:01.035	26148	1.7100	-1.0700	-63.9300	0.0710	1.7050	-0.0090
14:11:01.056	26168	3.3200	-0.5800	-81.1000	0.1290	2.3980	-0.0050
14:11:01.077	26188	0.7100	-0.1100	-65.8300	0.0710	1.7870	-0.0060
14:11:01.096	26208	1.2100	-0.6600	-72.7900	0.0610	2.0030	-0.0150
14:11:01.116	26228	1.5800	0.2600	-74.4000	0.1010	2.1190	0.0160
14:11:01.136	26248	0.1100	-0.4100	-64.3200	0.0160	1.7220	-0.0220
14:11:01.157	26268	2.8900	0.1600	-79.2200	0.1120	2.3290	0.0130
14:11:01.175	26288	0.7900	-0.5000	-65.6200	0.0360	1.7550	0.0080
14:11:01.197	26308	3.0200	-0.4700	-78.9600	0.0910	2.3720	0.0030
14:11:01.217	26328	1.4400	0.1300	-67.2600	0.0710	1.8390	0.0170
14:11:01.237	26348	1.2400	-0.6100	-71.4500	0.0510	1.8930	-0.0010
14:11:01.256	26368	2.5400	0.2700	-78.0900	0.1120	2.2370	0.0250
14:11:01.277	26388	0.4500	0.2600	-62.3300	0.0810	1.6500	0.0120
14:11:01.297	26408	2.5800	-0.4000	-80.5700	0.1080	2.3420	0.0070
14:11:01.315	26428	-0.2100	-0.1700	-64.2600	0.0730	1.6450	0.0110
14:11:01.335	26448	2.7100	-0.7700	-75.5000	0.0960	2.1540	0.0000
14:11:01.355	26468	1.4900	-0.6500	-71.4600	0.1230	1.9960	0.0100
14:11:01.376	26488	1.4800	-0.4300	-65.6800	0.0920	1.8010	-0.0170
14:11:01.396	26508	2.5200	-0.8000	-81.3500	0.1760	2.3960	-0.0060
14:11:01.416	26528	1.4800	-0.4900	-61.8900	0.0920	1.7140	-0.0140
14:11:01.437	26548	3.9700	-1.1700	-77.6800	0.1550	2.3820	-0.0290
14:11:01.456	26568	1.4000	-0.6800	-67.9000	0.1060	1.8480	0.0030
14:11:01.477	26588	2.0800	-1.3700	-72.7900	0.0970	2.0290	-0.0250
14:11:01.495	26608	2.6000	-0.3200	-76.5500	0.1490	2.2770	0.0000
14:11:01.516	26628	1.1400	-0.7400	-63.6000	0.0590	1.7410	-0.0200
14:11:01.535	26648	3.2300	-0.4600	-82.7400	0.0990	2.4550	-0.0030
14:11:01.556	26668	1.0900	0.0200	-60.7800	0.0410	1.6330	-0.0110
14:11:01.575	26688	3.4900	-0.8700	-73.8000	0.0490	2.1630	-0.0320
14:11:01.597	26708	1.2200	-0.3900	-74.4300	0.0890	2.0340	0.0110
14:11:01.616	26728	1.8400	-0.3800	-65.6700	0.0440	1.8570	-0.0040
14:11:01.636	26748	2.5200	-0.5100	-81.4700	0.1220	2.3700	0.0240
14:11:01.656	26768	0.1800	0.4000	-60.5300	0.0500	1.6080	-0.0020
14:11:01.676	26788	4.1500	-0.1300	-79.6000	0.1250	2.4030	-0.0040
14:11:01.697	26808	1.2800	0.0500	-65.2700	0.0870	1.8760	0.0050
14:11:01.715	26828	1.9000	-0.4400	-72.5200	0.0700	1.9970	-0.0020
14:11:01.736	26848	1.8500	0.2800	-76.8000	0.1320	2.2270	0.0090
14:11:01.755	26868	0.8900	-0.2500	-63.5300	0.0720	1.7150	-0.0140
14:11:01.777	26888	2.8300	-0.5500	-82.6800	0.1630	2.3800	0.0040
14:11:01.795	26908	0.0600	-0.8600	-61.9000	0.0930	1.6320	-0.0150
14:11:01.816	26928	2.1700	-0.8300	-78.2400	0.1390	2.2300	-0.0090
14:11:01.836	26948	0.2100	-0.4500	-71.1400	0.1310	1.9610	0.0050
14:11:01.855	26968	1.4100	-0.4800	-67.8400	0.1170	1.8630	-0.0180
14:11:01.877	26988	2.2800	-0.6400	-81.0500	0.1460	2.3530	0.0050
14:11:01.897	27008	1.1100	-0.4900	-61.4000	0.0710	1.6990	-0.0190
14:11:01.917	27028	3.5900	-1.0000	-80.1400	0.1160	2.3850	-0.0180
14:11:01.937	27048	1.2200	-0.4200	-65.7900	0.0560	1.7630	0.0110
14:11:01.957	27068	2.4300	-0.7600	-72.1600	0.0640	2.0480	-0.0100
14:11:01.976	27088	1.4100	-0.0500	-73.9200	0.0870	2.0960	0.0120
14:11:01.998	27108	0.5200	-0.3000	-64.5500	0.0490	1.7510	-0.0050
14:11:02.016	27128	2.8100	-0.5600	-80.6300	0.0950	2.3970	0.0090
14:11:02.037	27148	0.5300	0.0600	-63.5700	0.0350	1.7120	0.0000
14:11:02.057	27168	3.4200	-0.2200	-76.6400	0.0770	2.3480	-0.0040
14:11:02.076	27188	1.9800	0.3400	-68.4300	0.0980	1.9100	0.0140
14:11:02.097	27208	-0.0100	-0.1500	-69.1300	0.0470	1.8350	-0.0130
14:11:02.118	27228	1.8900	0.6400	-76.8500	0.1450	2.2470	0.0090
14:11:02.138	27248	1.0600	-0.4400	-62.2200	0.0820	1.6400	-0.0100
14:11:02.157	27268	3.9400	-0.3000	-81.8000	0.1470	2.4790	0.0110
14:11:02.175	27288	0.0000	-0.3100	-63.4100	0.0920	1.6780	-0.0050
14:11:02.196	27308	2.7700	-1.2200	-77.6700	0.1280	2.1870	-0.0100
14:11:02.216	27328	2.2200	-0.0900	-74.3500	0.1740	2.1230	0.0210
14:11:02.237	27348	1.1900	-0.9700	-67.4200	0.1090	1.7760	-0.0060
14:11:02.257	27368	2.8300	-0.2300	-79.7000	0.1800	2.4280	-0.0040
14:11:02.277	27388	1.0000	-0.6600	-61.9500	0.0830	1.6830	-0.0190
14:11:02.298	27408	3.7500	-0.6900	-77.2300	0.1260	2.4080	-0.0260
14:11:02.316	27428	1.4000	-0.2400	-66.8500	0.0790	1.8310	-0.0060
14:11:02.337	27448	2.2000	-0.7800	-67.1000	0.0520	1.8850	-0.0240
14:11:02.358	27468	2.9500	0.1800	-75.2400	0.0920	2.2680	-0.0010
14:11:02.376	27488	0.5000	-0.1300	-63.6700	0.0250	1.7330	-0.0150
14:11:02.397	27508	2.9900	-0.0100	-79.5800	0.1010	2.3670	0.0000
14:11:02.418	27528	0.4900	-0.0500	-65.6100	0.0400	1.7540	0.0070
14:11:02.437	27548	1.9900	-0.1500	-76.6900	0.0660	2.1910	0.0010
14:11:02.457	27568	1.8300	0.1100	-70.5100	0.0770	1.9830	0.0180
14:11:02.477	27588	0.7900	-0.0200	-67.1800	0.0400	1.7560	-0.0030
14:11:02.497	27608	2.6100	0.4300	-79.5700	0.1230	2.4090	0.0130
14:11:02.516	27628	0.7200	-0.3800	-64.7000	0.0820	1.6950	0.0120
14:11:02.536	27648	2.9800	-0.4600	-78.5800	0.1320	2.2940	0.0000
14:11:02.557	27668	0.6200	-0.2700	-67.7500	0.0970	1.8110	0.0210
14:11:02.577	27688	1.9800	-0.9000	-72.6400	0.1090	2.0250	-0.0070
14:11:02.596	27708	1.5900	-0.3100	-74.5700	0.1740	2.1310	0.0120
14:11:02.617	27728	0.8900	-0.9500	-65.1800	0.0870	1.7380	-0.0230
14:11:02.636	27748	4.2000	-0.9700	-81.6700	0.2020	2.5470	-0.0050
14:11:02.657	27768	0.6100	-0.2100	-62.6600	0.0990	1.7040	-0.0170
14:11:02.678	27788	2.5000	-0.7400	-75.5600	0.1500	2.2390	-0.0300
14:11:02.696	27808	1.1600	-0.8000	-70.3500	0.1180	1.9350	0.0150
14:11:02.717	27828	2.0300	-0.9400	-70.6900	0.0790	1.9340	-0.0050
14:11:02.737	27848	2.8600	-0.8200	-79.8600	0.1180	2.3230	0.0140
14:11:02.756	27868	1.2300	-0.9200	-63.6600	0.0430	1.6620	0.0090
14:11:02.778	27888	2.2800	-0.1100	-81.2400	0.0870	2.3570	0.0010
14:11:02.798	27908	0.3400	0.1500	-65.1500	0.0490	1.7930	0.0080
14:11:02.817	27928	1.7900	-0.9700	-71.3000	0.0420	2.0050	-0.0150
14:11:02.837	27948	1.0500	0.0800	-73.1000	0.0860	2.1290	0.0100
14:11:02.858	27968	1.2100	-0.3900	-68.6500	0.0320	1.8540	0.0080
14:11:02.879	27988	3.1000	0.0100	-82.8700	0.1310	2.5210	0.0110
14:11:02.897	28008	0.6500	0.0500	-61.8400	0.0700	1.6960	-0.0030
14:11:02.917	28028	3.0100	-0.3900	-78.1100	0.1170	2.2460	0.0050
14:11:02.937	28048	0.4700	0.1200	-68.2500	0.0900	1.8740	0.0090
14:11:02.958	28068	2.1300	-0.2200	-67.7900	0.1020	1.9100	-0.0050
14:11:02.976	28088	2.0300	-0.1600	-75.9600	0.1400	2.2580	0.0020
14:11:02.996	28108	0.4600	-0.3800	-63.3300	0.0960	1.6670	-0.0160
14:11:03.018	28128	3.9900	-0.3600	-81.8300	0.1850	2.4700	0.0060
14:11:03.038	28148	0.7400	-0.7800	-62.7300	0.1180	1.6900	-0.0110
14:11:03.058	28168	2.3300	-0.8300	-74.9300	0.1350	2.1370	-0.0260
14:11:03.078	28188	1.9200	-0.5600	-72.7100	0.1360	2.0560	-0.0140
14:11:03.098	28208	1.8600	-1.3000	-69.9700	0.0910	1.8330	-0.0160
14:11:03.118	28228	3.4400	-0.6700	-81.4500	0.1600	2.4800	0.0020
14:11:03.138	28248	0.4800	-0.4100	-63.1800	0.0740	1.6520	-0.0090
14:11:03.159	28268	3.9900	-0.6400	-78.6900	0.1020	2.3420	-0.0120
14:11:03.177	28288	0.9300	-0.1400	-64.7900	0.0460	1.7950	-0.0010
14:11:03.197	28308	1.5500	-0.5100	-70.2900	0.0510	1.9420	-0.0170
14:11:03.217	28328	1.6100	0.0900	-75.7900	0.1010	2.1910	0.0110
14:11:03.238	28348	0.6100	-0.2200	-65.3600	0.0400	1.7300	-0.0010
14:11:03.258	28368	2.9700	-0.1500	-80.0900	0.1050	2.3920	0.0050
14:11:03.278	28388	-0.2300	-0.1200	-66.0000	0.0540	1.7470	0.0070
14:11:03.297	28408	2.3100	-0.2800	-76.6300	0.0850	2.1770	0.0030
14:11:03.317	28428	0.3200	-0.1200	-70.7500	0.0770	1.9430	0.0220
14:11:03.339	28448	1.1800	-0.6400	-68.8700	0.0450	1.8060	0.0000
14:11:03.358	28468	2.2500	0.3300	-78.8300	0.1290	2.3130	0.0220
14:11:03.379	28488	0.5400	-0.2700	-63.2600	0.0820	1.6980	-0.0050
14:11:03.399	28508	3.4200	-0.3800	-78.9300	0.1430	2.3880	-0.0050
14:11:03.419	28528	0.2000	-0.0400	-63.5300	0.0910	1.7490	-0.0040
14:11:03.437	28548	2.3100	-0.9000	-74.6700	0.1160	2.1120	-0.0190
14:11:03.458	28568	2.4500	-0.2100	-72.7900	0.1760	2.1990	-0.0080
14:11:03.479	28588	0.7700	-1.2600	-65.3300	0.0970	1.7460	-0.0060
14:11:03.498	28608	3.2900	-0.5500	-81.1200	0.1670	2.4710	-0.0140
14:11:03.519	28628	0.4400	-0.7200	-62.2200	0.0960	1.7180	-0.0110
14:11:03.537	28648	3.5500	-0.7100	-77.5900	0.1200	2.2910	-0.0210
14:11:03.557	28668	0.1000	-0.3200	-68.0900	0.0770	1.8670	-0.0120
14:11:03.578	28688	1.3800	-0.7700	-68.5800	0.0460	1.7930	-0.0040
14:11:03.597	28708	2.5700	-0.6500	-78.4900	0.0940	2.3820	0.0000
14:11:03.618	28728	1.7100	-0.3900	-61.5300	0.0280	1.7280	-0.0140
14:11:03.638	28748	2.8000	-0.3300	-82.2800	0.1050	2.4070	0.0000
14:11:03.658	28768	0.3400	0.0100	-66.1300	0.0500	1.7730	0.0060
14:11:03.677	28788	1.3900	-0.5300	-72.9300	0.0400	2.0330	-0.0090
14:11:03.698	28808	1.3700	-0.0700	-75.7500	0.0770	2.0610	0.0200
14:11:03.719	28828	0.1800	-0.1200	-64.7100	0.0430	1.7010	-0.0010
14:11:03.737	28848	2.3200	-0.1700	-81.2200	0.1300	2.3940	0.0170
14:11:03.758	28868	0.5400	-0.2500	-65.3000	0.0620	1.7540	0.0030
14:11:03.778	28888	2.4800	-0.4600	-78.5900	0.1060	2.2940	0.0060
14:11:03.799	28908	0.9000	0.3400	-67.7300	0.1070	1.9330	0.0060
14:11:03.818	28928	1.7400	-0.6100	-67.9400	0.0730	1.8770	-0.0150
14:11:03.838	28948	1.6000	-0.4200	-77.9400	0.1710	2.1740	0.0160
14:11:03.858	28968	0.6600	-0.6600	-63.0600	0.0840	1.6600	-0.0110
14:11:03.878	28988	4.0800	-0.5300	-80.7100	0.2010	2.5200	-0.0170
14:11:03.897	29008	0.5200	-0.7900	-62.0500	0.1190	1.7080	-0.0140
14:11:03.918	29028	2.8900	-1.0600	-76.7100	0.1420	2.2170	-0.0200
14:11:03.938	29048	0.6600	-0.6500	-71.9800	0.1200	2.0550	-0.0060
14:11:03.958	29068	1.3400	-1.0400	-66.7800	0.1060	1.8850	-0.0180
14:11:03.978	29088	2.5400	-0.6300	-81.7500	0.1360	2.4020	0.0000
14:11:03.998	29108	0.4800	-0.2100	-59.5000	0.0440	1.5730	-0.0190
14:11:04.017	29128	3.1500	-1.0300	-80.2300	0.0780	2.3650	-0.0110
14:11:04.038	29148	1.2400	-0.2200	-64.7800	0.0650	1.8200	0.0000
14:11:04.059	29168	2.4900	-0.9400	-71.9500	0.0380	1.9650	0.0020
14:11:04.079	29188	2.1300	0.0200	-78.9800	0.0980	2.3390	0.0010
14:11:04.098	29208	1.0000	-0.4900	-63.2300	0.0420	1.7380	-0.0070
14:11:04.118	29228	3.1400	-0.0200	-80.1600	0.1190	2.4220	0.0090
14:11:04.137	29248	0.0300	0.4200	-60.8600	0.0590	1.6830	0.0050
14:11:04.159	29268	2.5200	-0.7700	-76.5000	0.1050	2.1880	-0.0040
14:11:04.178	29288	1.0600	-0.1000	-71.6300	0.0960	1.9900	0.0200
14:11:04.198	29308	0.9400	-0.5100	-68.4700	0.0770	1.8400	-0.0070
14:11:04.218	29328	3.1100	-0.2800	-81.6800	0.1440	2.3660	0.0270
14:11:04.238	29348	0.4900	-0.7700	-63.4900	0.0610	1.6900	-0.0080
14:11:04.257	29368	3.7800	-0.6600	-79.4300	0.1460	2.4440	-0.0250
14:11:04.277	29388	0.5600	-0.4000	-65.8400	0.1200	1.7060	0.0130
14:11:04.300	29408	2.2100	-1.1800	-74.6600	0.1410	2.1020	-0.0190
14:11:04.318	29428	1.7000	-0.6700	-74.3000	0.1690	2.1600	-0.0050
14:11:04.338	29448	0.7200	-0.8100	-64.2300	0.0910	1.7500	-0.0250
14:11:04.358	29468	3.2300	-0.7700	-80.5000	0.1530	2.4230	0.0050
14:11:04.378	29488	-0.1300	-0.5700	-63.5000	0.0680	1.6550	-0.0110
14:11:04.399	29508	3.4500	-1.2300	-77.2400	0.1060	2.2130	-0.0120
14:11:04.420	29528	1.5900	-0.9000	-70.0800	0.0840	1.9050	0.0080
14:11:04.437	29548	2.8500	-0.7300	-70.6300	0.0470	2.0220	-0.0260
14:11:04.458	29568	2.0700	-0.1100	-78.3000	0.0990	2.2860	0.0040
14:11:04.480	29588	0.8900	0.1500	-62.8700	0.0400	1.7300	-0.0050
14:11:04.498	29608	2.9100	-0.6500	-79.0300	0.0860	2.3790	-0.0050
14:11:04.519	29628	0.7100	0.1000	-64.0200	0.0660	1.7090	-0.0010
14:11:04.537	29648	3.1500	-0.3000	-76.3100	0.0920	2.1410	0.0150
14:11:04.559	29668	1.1800	0.0900	-75.5600	0.1030	2.0480	0.0260
14:11:04.579	29688	1.0900	-0.2800	-67.0900	0.0640	1.7960	-0.0050
14:11:04.598	29708	2.2000	0.0700	-80.4800	0.1340	2.3800	0.0090
14:11:04.617	29728	0.5900	0.3800	-60.7400	0.0840	1.6450	-0.0010
14:11:04.639	29748	3.6900	-0.4000	-80.6500	0.1190	2.3770	0.0080
14:11:04.660	29768	0.4200	-0.2200	-66.0300	0.0870	1.7400	0.0040
14:11:04.678	29788	2.0800	-0.7200	-71.3300	0.0890	2.0550	-0.0190
14:11:04.698	29808	1.6700	0.0200	-76.8900	0.1500	2.2240	0.0080
14:11:04.719	29828	0.6400	-0.9200	-65.1900	0.0800	1.7450	-0.0040
14:11:04.739	29848	2.7100	-0.9300	-82.7600	0.1830	2.4540	0.0000
14:11:04.759	29868	-0.4700	0.1100	-62.0600	0.0710	1.6230	-0.0070
14:11:04.777	29888	2.8100	-0.7800	-75.7800	0.1570	2.2500	-0.0270
14:11:04.799	29908	1.6800	-0.6900	-72.1200	0.1110	1.9550	0.0070
14:11:04.819	29928	0.5500	-0.9700	-68.7700	0.0590	1.7880	-0.0190
14:11:04.838	29948	2.8700	-0.4100	-80.3000	0.1200	2.3320	0.0150
14:11:04.858	29968	0.6600	-0.3200	-63.1300	0.0320	1.6900	0.0010
14:11:04.879	29988	3.4900	-0.7700	-82.4600	0.1240	2.4790	0.0040
14:11:04.900	30008	0.9500	-0.4700	-67.6300	0.0720	1.8420	0.0160
14:11:04.920	30028	4.4900	-1.1100	-76.0100	0.1030	2.3450	0.0040
14:11:04.938	30048	3.3000	-0.2200	-73.5800	0.1100	2.2230	0.0280
14:11:04.960	30068	1.1300	0.2600	-59.5100	0.0690	1.5310	0.0020
14:11:04.980	30088	4.0900	-0.1500	-80.0800	0.1360	2.5070	0.0100
14:11:04.999	30108	1.1400	-0.6700	-65.3700	0.0650	1.8130	-0.0070
14:11:05.019	30128	4.1700	0.2200	-76.6000	0.1290	2.3070	-0.0020
14:11:05.039	30148	1.0400	-0.1400	-66.7500	0.0990	1.8970	0.0040
14:11:05.058	30168	0.9600	-1.2000	-72.9000	0.0670	1.9330	0.0000
14:11:05.080	30188	1.6900	0.0000	-81.6100	0.1740	2.3060	0.0240
14:11:05.098	30208	0.7900	-0.6100	-62.3500	0.0750	1.6700	-0.0220
14:11:05.118	30228	2.0200	0.1700	-82.6400	0.1880	2.4330	-0.0010
14:11:05.139	30248	-0.1400	-0.5400	-67.9300	0.0870	1.7830	0.0010
14:11:05.158	30268	1.6500	-0.7700	-73.0800	0.1060	1.9840	-0.0240
14:11:05.179	30288	1.6100	-0.5000	-67.4000	0.1160	1.8660	-0.0010
14:11:05.198	30308	3.0900	-0.8900	-71.2500	0.0870	2.0260	-0.0340
14:11:05.219	30328	3.5100	-0.9800	-79.8200	0.1260	2.4310	-0.0010
14:11:05.240	30348	1.5600	-0.4000	-61.3000	0.0670	1.6940	-0.0060
14:11:05.258	30368	3.8000	-0.4100	-80.8200	0.1090	2.3770	0.0110
14:11:05.278	30388	0.4200	-0.3100	-66.4800	0.0550	1.8320	0.0130
14:11:05.300	30408	0.7700	-0.4200	-71.9800	0.0660	2.0560	-0.0220
14:11:05.320	30428	2.2300	-0.2400	-72.2700	0.0860	2.1080	0.0160
14:11:05.338	30448	1.1100	-0.2000	-66.9900	0.0430	1.7950	-0.0120
14:11:05.358	30468	3.7200	-0.1100	-84.5900	0.1340	2.5670	0.0260
14:11:05.379	30488	1.4000	-0.2800	-59.7900	0.0690	1.5940	0.0050
14:11:05.399	30508	2.5500	-0.5800	-74.0500	0.1030	2.1530	-0.0080
14:11:05.419	30528	0.9000	0.3300	-73.4300	0.1320	2.0120	0.0210
14:11:05.438	30548	1.8700	-0.4700	-67.6500	0.1060	1.8490	-0.0010
14:11:05.459	30568	2.1200	-0.5200	-78.4900	0.1760	2.2650	-0.0060
14:11:05.479	30588	0.7400	-0.4700	-63.8800	0.0830	1.6530	-0.0190
14:11:05.500	30608	4.3600	-0.8100	-82.1600	0.1960	2.5200	-0.0130
14:11:05.519	30628	0.9100	-0.9200	-66.6300	0.1280	1.8340	-0.0060
14:11:05.539	30648	1.9000	-0.9800	-71.3600	0.1230	1.9600	-0.0330
14:11:05.560	30668	2.1600	-0.0700	-73.4600	0.1550	2.1950	-0.0080
14:11:05.579	30688	0.5400	-0.8000	-66.7800	0.0570	1.7700	-0.0240
14:11:05.599	30708	2.7700	-0.3300	-76.6100	0.1200	2.2730	0.0010
14:11:05.618	30728	1.0000	-0.5600	-63.6900	0.0490	1.6870	-0.0130
14:11:05.640	30748	3.0100	-0.8300	-78.5300	0.0690	2.3080	-0.0070
14:11:05.660	30768	0.4400	-0.2100	-71.0300	0.0590	1.9680	0.0070
14:11:05.679	30788	0.8300	-0.5200	-70.8000	0.0280	1.8880	-0.0050
14:11:05.700	30808	1.1700	0.3000	-75.4000	0.1050	2.2250	0.0110
14:11:05.720	30828	1.1600	-0.1500	-63.7700	0.0360	1.7180	-0.0070
14:11:05.739	30848	3.0800	-0.2400	-76.8800	0.0840	2.2790	-0.0050
14:11:05.759	30868	1.2500	0.1400	-64.7800	0.0590	1.7630	0.0160
14:11:05.779	30888	2.8700	-0.6100	-74.5800	0.0600	2.1820	-0.0130
14:11:05.801	30908	1.3400	0.3400	-74.3000	0.1020	2.1550	0.0140
14:11:05.819	30928	0.8300	-0.1400	-65.6700	0.0710	1.7770	0.0050
14:11:05.839	30948	2.2400	-0.2100	-81.2200	0.1300	2.3450	0.0170
14:11:05.860	30968	-0.6000	-0.0100	-63.2300	0.0620	1.5820	-0.0050
14:11:05.879	30988	3.7800	-0.5700	-76.1000	0.1170	2.2820	-0.0120
14:11:05.900	31008	1.2900	-0.7700	-67.8800	0.1080	1.8450	0.0030
14:11:05.920	31028	1.8600	-0.7500	-74.0100	0.1090	2.0180	-0.0220
14:11:05.940	31048	3.4700	-0.3900	-78.0900	0.1870	2.3120	0.0060
14:11:05.960	31068	0.7600	-0.9400	-63.0200	0.1050	1.6730	-0.0160
14:11:05.980	31088	4.1100	-1.0200	-81.2600	0.1990	2.5220	-0.0120
14:11:06.001	31108	0.7400	-0.4800	-65.0200	0.0800	1.7180	-0.0050
14:11:06.018	31128	2.1900	-1.0900	-77.0800	0.1110	2.1830	-0.0190
14:11:06.039	31148	2.0500	-0.6500	-74.4900	0.1260	2.0410	0.0090
14:11:06.061	31168	1.5400	-0.5700	-68.1900	0.0540	1.8630	-0.0180
14:11:06.079	31188	2.5500	-0.6000	-80.3900	0.1030	2.4480	-0.0070
14:11:06.100	31208	0.4100	-0.1100	-59.9200	0.0340	1.6420	-0.0190
14:11:06.120	31228	3.4200	-0.5900	-77.8000	0.0850	2.3190	-0.0080
14:11:06.140	31248	0.7300	-0.1200	-70.5000	0.0620	1.9260	0.0180
14:11:06.160	31268	1.9200	-0.3500	-70.9800	0.0500	1.9680	-0.0090
14:11:06.180	31288	1.0300	0.0400	-76.7100	0.1030	2.1230	0.0300
14:11:06.200	31308	0.9600	-0.0800	-63.1800	0.0550	1.7770	-0.0030
14:11:06.219	31328	3.4100	-0.0100	-80.8600	0.1370	2.4450	0.0070
14:11:06.241	31348	1.2300	-0.3400	-64.9400	0.0850	1.7600	0.0150
14:11:06.260	31368	1.6300	-0.4600	-77.1800	0.1140	2.1690	-0.0010
14:11:06.280	31388	1.3900	0.4700	-71.9400	0.1140	2.0180	0.0170
14:11:06.301	31408	1.3600	-0.6900	-69.9200	0.0980	1.8410	-0.0020
14:11:06.321	31428	2.2000	-0.5200	-76.3200	0.1720	2.2020	-0.0060
14:11:06.340	31448	0.4400	-0.7900	-63.9800	0.0960	1.6250	-0.0040
14:11:06.361	31468	4.3200	-0.8000	-81.8600	0.1840	2.4530	-0.0040
14:11:06.381	31488	1.7400	-0.4500	-64.1200	0.1270	1.8230	-0.0170
14:11:06.401	31508	1.4600	-0.5800	-73.4800	0.1130	2.0700	-0.0290
14:11:06.421	31528	1.2200	-0.5400	-76.0000	0.1150	2.0680	0.0110
14:11:06.439	31548	1.4200	-0.6500	-64.4600	0.0720	1.7860	-0.0280
14:11:06.461	31568	4.0900	-0.8400	-80.1600	0.1250	2.4480	-0.0070
14:11:06.479	31588	0.7200	-0.3700	-64.2500	0.0370	1.7520	-0.0030
14:11:06.499	31608	3.0300	-0.4000	-80.2300	0.0910	2.3690	-0.0110
14:11:06.521	31628	0.8800	0.2300	-65.2000	0.0590	1.7890	0.0010
14:11:06.539	31648	1.8200	-0.6300	-69.4300	0.0440	1.8850	-0.0020
14:11:06.560	31668	2.2000	0.0600	-79.4500	0.0870	2.3060	0.0050
14:11:06.581	31688	1.4700	-0.0500	-63.5000	0.0320	1.6870	0.0030
14:11:06.599	31708	3.2500	-0.4900	-80.9900	0.1130	2.4530	0.0080
14:11:06.621	31728	0.6600	0.1700	-64.4200	0.0690	1.8010	0.0080
14:11:06.640	31748	2.5100	-0.2000	-74.5600	0.0900	2.1690	-0.0070
14:11:06.659	31768	0.5300	0.4100	-73.3700	0.1380	2.0200	0.0190
14:11:06.680	31788	1.1700	-0.6300	-66.1300	0.0870	1.7870	0.0030
14:11:06.699	31808	2.5000	0.0300	-80.8500	0.1500	2.4250	0.0010
14:11:06.720	31828	0.8700	-0.6500	-63.7700	0.0700	1.6830	-0.0080
14:11:06.740	31848	3.5900	-0.5900	-79.5300	0.1480	2.3510	-0.0080
14:11:06.760	31868	0.8900	-0.7800	-67.7600	0.1310	1.8410	-0.0060
14:11:06.779	31888	1.8900	-1.2500	-71.9300	0.1060	1.9990	-0.0220
14:11:06.800	31908	2.2800	-0.5500	-78.5100	0.1720	2.2060	0.0120
14:11:06.820	31928	1.2800	-0.9300	-62.0100	0.1070	1.7050	-0.0240
14:11:06.841	31948	3.2900	-0.6300	-82.2200	0.1760	2.4680	-0.0020
14:11:06.861	31968	0.5500	-0.2600	-65.2600	0.0420	1.6950	0.0040
14:11:06.879	31988	2.9700	-1.2900	-74.8000	0.0780	2.1340	-0.0140
14:11:06.901	32008	1.0700	-0.4000	-73.9100	0.0810	1.9850	0.0270
14:11:06.919	32028	0.5400	-0.4500	-67.9200	0.0190	1.8120	-0.0080
14:11:06.941	32048	2.0800	-0.4900	-79.9200	0.1100	2.2940	0.0180
14:11:06.960	32068	0.7700	-0.3500	-63.3900	0.0290	1.6310	-0.0030
14:11:06.980	32088	2.4700	-0.2300	-81.5300	0.0640	2.3630	-0.0060
14:11:07.001	32108	1.1800	0.0300	-68.5400	0.0690	1.8890	0.0230
14:11:07.021	32128	1.6600	-0.1700	-72.1000	0.0680	1.9720	-0.0040
14:11:07.041	32148	1.4700	0.2800	-75.4100	0.1180	2.1970	0.0120
14:11:07.062	32168	0.5200	0.0800	-65.8000	0.0870	1.7270	0.0030
14:11:07.081	32188	2.7200	0.0400	-80.1400	0.1600	2.4020	0.0070
14:11:07.101	32208	0.3600	0.0100	-61.0500	0.0940	1.6680	-0.0130
14:11:07.122	32228	3.0400	-0.8900	-79.5100	0.1230	2.2280	0.0050
14:11:07.142	32248	1.2600	-0.3900	-69.2400	0.1220	1.9480	0.0010
14:11:07.161	32268	2.4900	-1.3200	-69.0800	0.1000	1.8780	-0.0200
14:11:07.181	32288	2.2300	-0.0600	-77.8100	0.1760	2.3260	-0.0060
14:11:07.201	32308	0.8900	-0.6900	-63.4500	0.0800	1.7620	-0.0130
14:11:07.220	32328	4.1000	-0.9900	-81.5000	0.1750	2.4670	-0.0180
14:11:07.241	32348	1.0200	-0.5300	-65.3900	0.1090	1.7730	-0.0030
14:11:07.260	32368	1.1500	-0.6500	-75.8400	0.1030	2.0770	-0.0290
14:11:07.282	32388	1.3100	-0.6300	-73.6100	0.1280	2.0880	0.0130
14:11:07.300	32408	0.5500	-0.7500	-65.3400	0.0500	1.7080	-0.0150
14:11:07.320	32428	2.6000	0.1700	-80.3900	0.1240	2.3970	0.0020
14:11:07.341	32448	0.0000	-0.1900	-63.0400	0.0320	1.7070	-0.0130
14:11:07.361	32468	3.5100	-0.5600	-78.1700	0.0930	2.3610	-0.0020
14:11:07.381	32488	0.2400	-0.2900	-69.8800	0.0610	1.8990	0.0040
14:11:07.401	32508	2.2900	-0.2600	-69.9400	0.0550	1.9690	-0.0120
14:11:07.421	32528	2.1300	-0.1600	-77.2100	0.1100	2.2520	0.0260
14:11:07.442	32548	0.5900	0.3500	-60.7100	0.0500	1.6550	-0.0110
14:11:07.460	32568	4.0400	-0.1100	-79.8700	0.1220	2.4200	0.0120
14:11:07.481	32588	1.2100	-0.2000	-64.9200	0.0990	1.8090	0.0050
14:11:07.501	32608	2.7900	-0.5800	-77.6300	0.1170	2.1430	0.0080
14:11:07.522	32628	0.6200	0.0700	-72.8600	0.1130	2.0110	0.0080
14:11:07.541	32648	1.0400	-0.3100	-66.6700	0.0990	1.7450	-0.0060
14:11:07.561	32668	2.4100	-0.0800	-76.1300	0.1910	2.2930	-0.0260
14:11:07.581	32688	-0.1400	-0.9100	-65.1400	0.0890	1.6290	0.0000
14:11:07.602	32708	3.6300	-1.0400	-80.0800	0.1690	2.3770	-0.0150
14:11:07.622	32728	0.3700	-0.5900	-69.5000	0.1100	1.8450	0.0080
14:11:07.640	32748	1.2800	-0.9500	-72.1800	0.1050	2.0050	-0.0350
14:11:07.662	32768	1.9400	-0.4400	-77.1500	0.1370	2.1810	0.0070
14:11:07.680	32788	0.6900	-0.9300	-63.7100	0.0730	1.6800	-0.0130
14:11:07.701	32808	3.7200	-0.6000	-80.7400	0.1220	2.4390	-0.0100
14:11:07.722	32828	1.4800	-0.6600	-65.0500	0.0600	1.7470	0.0040
14:11:07.741	32848	2.6300	-0.3700	-78.4200	0.0590	2.2880	-0.0090
14:11:07.761	32868	1.4200	0.0600	-68.9800	0.0690	1.9390	0.0130
14:11:07.781	32888	1.0600	-0.6700	-68.2400	0.0370	1.8690	-0.0050
14:11:07.800	32908	3.6800	-0.6600	-77.7300	0.0890	2.4000	0.0130
14:11:07.820	32928	-0.1900	-0.4500	-63.3000	0.0330	1.6770	-0.0020
14:11:07.842	32948	3.9100	0.1700	-80.6800	0.1140	2.5120	0.0070
14:11:07.861	32968	1.0000	0.1100	-64.0200	0.0560	1.7290	0.0110
14:11:07.881	32988	1.9600	-0.2800	-73.8700	0.0600	2.0060	0.0100
14:11:07.901	33008	0.8800	0.5100	-75.3900	0.0940	2.0250	0.0110
14:11:07.920	33028	0.4300	-0.1700	-64.7600	0.0710	1.7710	0.0060
14:11:07.942	33048	3.0600	-0.7900	-83.7300	0.1570	2.4900	0.0120
14:11:07.961	33068	0.1700	-0.1100	-66.2300	0.0750	1.6520	-0.0050
14:11:07.981	33088	3.7600	-0.6800	-78.3600	0.1360	2.3720	-0.0150
14:11:08.001	33108	0.9500	-0.5100	-68.7700	0.1400	1.8730	0.0110
14:11:08.021	33128	0.4900	-1.3200	-68.4200	0.0870	1.7980	-0.0280
14:11:08.041	33148	2.0800	-0.3500	-78.1600	0.1690	2.2880	0.0000
14:11:08.061	33168	0.8100	-0.7100	-64.1600	0.1040	1.7080	-0.0210
14:11:08.081	33188	3.5600	-0.6300	-80.2500	0.1700	2.4620	-0.0220
