# Supplementary material for: A slanted castor wheel enables pushing manual wheelchairs from the side to improve social interaction
Source: PLoS One. 2024 Sep 12;19(9):e0307759. doi: 10.1371/journal.pone.0307759 (PMC11392412; doi:10.1371/journal.pone.0307759)
Supplement: S1 File — Contains the data collected during the validation experiments and the code for calculating the reaction forces for a castor wheel using the vector equations and the cosine approximation. 4TU.ResearchData repository: https://doi.org/10.4121/82afa4e1-bdf1-4bf4-8682-32e62f6c3d68, GitLab repository: https://gitlab.tudelft.nl/ziggy/evaluation_paper. (ZIP) [file pone.0307759.s002.zip › S2 File - Experimental data and the MATLAB code for calculations of the castor wheel/functions/Structconv_sym2fun.m]

function outputstruct = Structconv_sym2fun(inputstruct, varargin)
%STRUCTCONV_SYM2FUN Convert structure filled with symbolic expressions to
%structure filled with matlab equations
%   Detailed explanation goes here

% https://nl.mathworks.com/matlabcentral/answers/341454-how-to-loop-over-the-structure-fields-and-get-the-type-of-data
fn = fieldnames(inputstruct);
for k=1:numel(fn)
    field = inputstruct.(char(fn(k)));
    
    if isnumeric(field)
        outputstruct.(char(fn(k))) = field;
    elseif isstruct(field)
        outputstruct.(char(fn(k))) = field;
    else
        try
            outputstruct.(char(fn(k))) = matlabFunction(inputstruct.(char(fn(k))), 'Vars', varargin);
        catch
            disp(char(fn(k)) + " could not be converted to Matlab Funciton")
        end
    end
end
end
