# Supplementary material for: A slanted castor wheel enables pushing manual wheelchairs from the side to improve social interaction
Source: PLoS One. 2024 Sep 12;19(9):e0307759. doi: 10.1371/journal.pone.0307759 (PMC11392412; doi:10.1371/journal.pone.0307759)
Supplement: S1 File — Contains the data collected during the validation experiments and the code for calculating the reaction forces for a castor wheel using the vector equations and the cosine approximation. 4TU.ResearchData repository: https://doi.org/10.4121/82afa4e1-bdf1-4bf4-8682-32e62f6c3d68, GitLab repository: https://gitlab.tudelft.nl/ziggy/evaluation_paper. (ZIP) [file pone.0307759.s002.zip › S2 File - Experimental data and the MATLAB code for calculations of the castor wheel/functions/TriadPlot3.m]

function TriadPlot3(pos,NrotX,L,varargin)
x = pos + NrotX * 1.1 * [L;0;0];
y = pos + NrotX * [0;L;0];
z = pos + NrotX * [0;0;L];

LinePlot3([pos,x]',varargin{:})
% LinePlot3([x]','.',varargin{:})
LinePlot3([pos,y]',varargin{:})
LinePlot3([pos,z]',varargin{:})
end
