# Supplementary material for: A slanted castor wheel enables pushing manual wheelchairs from the side to improve social interaction
Source: PLoS One. 2024 Sep 12;19(9):e0307759. doi: 10.1371/journal.pone.0307759 (PMC11392412; doi:10.1371/journal.pone.0307759)
Supplement: S1 File — Contains the data collected during the validation experiments and the code for calculating the reaction forces for a castor wheel using the vector equations and the cosine approximation. 4TU.ResearchData repository: https://doi.org/10.4121/82afa4e1-bdf1-4bf4-8682-32e62f6c3d68, GitLab repository: https://gitlab.tudelft.nl/ziggy/evaluation_paper. (ZIP) [file pone.0307759.s002.zip › S2 File - Experimental data and the MATLAB code for calculations of the castor wheel/functions/TUD_color_generate.m]

function color = TUD_color_generate()
%TUD_COLOR_GENERATE Generate rgb vectors for TU Delft housestyle colors
color.cyan = [0 166 214]'/255;
color.black = [0 0 0]'/255;
color.white = [255 255 255]'/255;

color.F = [0 102 162]'/255;
color.D = [0 163 144]'/255;
color.R = [130 215 198]'/255;
color.B = [241 190 62]'/255;
color.C = [195 49 47]'/255;
color.A = [235 114 70]'/255;
color.N = color.cyan;
end
