# Supplementary material for: A slanted castor wheel enables pushing manual wheelchairs from the side to improve social interaction
Source: PLoS One. 2024 Sep 12;19(9):e0307759. doi: 10.1371/journal.pone.0307759 (PMC11392412; doi:10.1371/journal.pone.0307759)
Supplement: S1 File — Contains the data collected during the validation experiments and the code for calculating the reaction forces for a castor wheel using the vector equations and the cosine approximation. 4TU.ResearchData repository: https://doi.org/10.4121/82afa4e1-bdf1-4bf4-8682-32e62f6c3d68, GitLab repository: https://gitlab.tudelft.nl/ziggy/evaluation_paper. (ZIP) [file pone.0307759.s002.zip › S2 File - Experimental data and the MATLAB code for calculations of the castor wheel/functions/un_tilde.m]

function x = un_tilde(A)
% reshape tilde matrix into vector

if ~isnumeric(A) || all(diag(A) == zeros(3,1)) && A(2,3) == -A(3,2) && A(1,2) == -A(2,1) && A(1,3) == -A(3,1)
    x(1,1) = A(3,2); % store values of x if A is symbolic
    x(2,1) = A(1,3); % skew symmetry of symbolic matrix is not guaranteed!
    x(3,1) = A(2,1);    
end
