# Supplementary material for: A slanted castor wheel enables pushing manual wheelchairs from the side to improve social interaction
Source: PLoS One. 2024 Sep 12;19(9):e0307759. doi: 10.1371/journal.pone.0307759 (PMC11392412; doi:10.1371/journal.pone.0307759)
Supplement: S1 File — Contains the data collected during the validation experiments and the code for calculating the reaction forces for a castor wheel using the vector equations and the cosine approximation. 4TU.ResearchData repository: https://doi.org/10.4121/82afa4e1-bdf1-4bf4-8682-32e62f6c3d68, GitLab repository: https://gitlab.tudelft.nl/ziggy/evaluation_paper. (ZIP) [file pone.0307759.s002.zip › S2 File - Experimental data and the MATLAB code for calculations of the castor wheel/Rolling resistance/ComputeRollingResistance.m]

%% ComputeRollingResistance
% Use the original castor wheel on treadmill data to compute the rolling
% resistance of the wheel when rolling on this treadmill. This parameter is
% then used in the CastorModel as the rolling resistance coefficient (f_r).
%   Date last edit: 2024-06-23
%   Author: Matto Leeuwis

% Get Data folder
path = "../Data/Test8_31-5-2022/"; 

% Get files for each trial where the maximal weight was used
files = [
    "0rad_7.4kg_8.txt";
    "0.05rad_7.4kg_8.txt";
    "0.1rad_7.4kg_8.txt";
    "0.15rad_7.4kg_8.txt";
    "0.2rad_7.4kg_8.txt"
    ];

% Initialize empty arrays
f_r = [];
f_r_std = [];
phi_x = [0, 0.05, 0.1, 0.15, 0.2];

for i = 1:length(files)
    data = readtable([path + files(i)]);
    
    % Assume Fx is the rolling resistance force and Fz is the normal force
    Fx = data.Fx_N_;  % Longitudinal force (direction of travel)
    Fz = data.Fz_N_;  % Normal force
    
    % Calculate the Rolling Resistance Coefficient (f_r)
    f_r(i) = -mean(Fx) / mean(Fz);

    % Calculate standard deviation
    f_r_i = -Fx./Fz;
    f_r_std(i) = std(f_r_i);

    % Display the rolling resistance coefficient
    disp(['Calculated Rolling Resistance Coefficient (f_r): ', num2str(f_r(i))])
end

f_r;

%% Perform linear regression
mdl = fitlm(phi_x, abs(f_r))
figure; plot(mdl)

%% Print outcomes
disp("Mean and std: ")
for i = 1:length(f_r)
    fprintf("%.2f rad:    %.3f, %.3f \n", phi_x(i), f_r(i), f_r_std(i))
end

fprintf("\nThe mean rolling resistance coefficient factor is %.4f\n", mean(f_r))
